# Supplementary material for: Global Gene-Expression Analysis to Identify Differentially Expressed Genes Critical for the Heat Stress Response in Brassica rapa
Source: PLoS One. 2015 Jun 23;10(6):e0130451. doi: 10.1371/journal.pone.0130451 (PMC4477974; doi:10.1371/journal.pone.0130451)
Supplement: S1 Table — (XLSX) [file pone.0130451.s003.xlsx]

## Sheet: S1 Table
S1 Table. Primer sequences used in RT-PCR experiment.
Classification	Br_Locus	Name	Primer sequence		Size (bp)
			Forward (5'=>3')	Reverse (5'=>3')
Both-up	Bra033343	Br33343	CCGTTGTCCGAGATTGAGTT	CCATTCGCCTCTCATTTCTC	228
	Bra004904	Br04904	TCGTTTCAAATGGCAAGATG	TTATCCAACGGCTAGGATGC	152
	Bra028902	BrGRX	AGGGGAATCAGGAAGACGTT	GCAGACCCAATACCCTCTGA	217
	Bra004474	BrGolS1	ACTTTTACGCGGTGATGGAC	TCCTGTTCAGCGAAAGGAGT	238
	Bra037477	BrROF2	TATTGGAGATGGACGGAAGC	GCCAGCATGTTGCTGTAGAA	214
	Bra028903	BrGot1	CAGTTTTTCACCAAGCGTCA	CCCCGGTACTTGTCAAAGAA	230
	Bra025941	BrEGY3	TCAACGGAGGAGAAAATGCT	AGCGAGAGGATCAACAGGAA	161
	Bra039069	BrRRM	TGGGTAACACGTCAAAGCAA	CCTTCGATGGAATCGTTGTT	245
	Bra003808	BrL35Ae	GGGAACCATCTTGGGATACA	TAACCTTTCCCCAGATGCAG	185
Both-down	Bra024325	BrABR1	CACAATCTGTGCCACAAACC	ACCAAAAGGCAACGAAAATG	239
	Bra031721	BrbHLH	TCGTCTCTTCTGCCGAAACT	GATAGCCTGGCCTACGATTG	201
	Bra028711	BrST2A	TGGCATTACACCAACAGCAT	AAAGGAACGCCCAAGAAACT	236
	Bra016678	BrIPinh	CGCAAAACACACTGCAAGTT	TCCACGTCTGCACGTTACTC	194
	Bra027991	BrWRP	TGAGTTCAAGGAGCAAAGCA	AAGAGAACCTGTTCGCCTGA	162
	Bra014547	BrPIRIN1	CACAGAATGATGGAGCCAAA	GAACCTGGTTTGAGGGTGAA	170
Chiifu-up	Bra015699	BrSKP2B	CATGTACTCGCTGGCTCAGA	GAAGGATGCAAGCACAGTGA	245
	Bra009658	Br09658	GCAACATGCAAGAGGGAGTT	CGCATTCCAACTTTTGGTTT	200
	Bra015583	Br15583	TGGATAAAGGGTTTGGTTGC	GTGGCTCCAATTTCTTTCCA	171
	Bra024929	BrRING/U	TCTCTCTCTGCGCTGCAATA	GTGGATGCTCTCACCTGGTT	203
Kenshin-up	Bra028923	BrFBDL	CGAGTTCGGTTCCTGAGTGT	TTCACAATCCAAATCCCACA	158
	Bra034336	Br34336	TAGGCCCGTTTAAACCTGTG	GGCCGATCAAATGAAGAGAG	175
	Bra014525	BrSnRP	TGGGAGACCTGTTGTTGTGA	ATTGTTTCCACGGATGAAGG	160
HSFs	Bra021381	BrHSFA1E	AGACAACGGAAGCTCCTCAA	TCATTGAGCCATCCAAAACA	242
	Bra000557	BrHSFA2	GGAAGCGGAGGCTTACTTCT	CAACGGTGAGGCTACCAAAT	236
	Bra020988	BrHSFA4A	AGCGAGAGTTTGGGACAAGA	GAGGAGAGGGAGCAACTGTG	193
	Bra033468	BrHSFA7A	GTCTGAGACAGCAGCAACAAACC	CCATAGCCTTGCATCTCCAAAGCA	250
	Bra012828	BrHSFA7A	GTCTGAGACAGCAGCAACAAACC	CCATACCCTTGCATCTCCAGCG	250
	Bra029292	BrHSF2A	GAGCTTAACCGTGAGCTTGC	GCTTCTCGTCCGTTTCAGAC	171
HSPs	Bra020295	BrHSP18a	CTAGATGCATGGGATCCATTCGAAGG	TACCGTAACCGTAAGCACGCCA	340
	Bra002539	BrHSP18b	CAAACGCATCCGGTTCAACCG	CTCCTCATAAACTTCCCGCTTGCC	230
	Bra006697	BrHSP18c	CTAGATGCATGGGATCCATTCGAAGG	GCACCATAACCGTTAGCACACCG	340
	Bra018972	BrHSP20La	TCCAGGGCTAACCAAAGATG	GCATCATCAGGCAGAGACAA	168
	Bra012949	BrHSP20Lb	AAATCCGACATCCAGGTGAC	CCGTCTTCCGAGATTCTGAG	150
	Bra040837	BrHSP20Lc	CCAGATGGAGTGGTGGAAGT	TCGGTAATCCCATCTGCTTC	161
	Bra026317	BrHSP21	GCTTTTCCTCCATCATCCAA	CTCAACACTGGACCCTTGGT	150
	Bra000703	BrHSP22a	CATGCTGGATGTGCCTGGTCTA	TTCAGGAGCCAGCTTTGTGAGGT	230
	Bra027999	BrHSP22b	CAGGCTCGATGTTCCTGGGATG	GGACCCTTGACTTTGTCGGTTGA	230
	Bra013872	BrHSP23	GAAGGGAAAGATGTGGACGA	TCCTTCATCTTCGGAACCAC	161
	Bra001507	BrCPN60	TTGGTGGTGGTTGCACTTTA	TTGACACCAGCATTCTTTGC	151
	Bra035593	BrHSP81-2a	CTATTGGCCAGCTCAAGGAG	CACAAGACAGCACGGTGAGT	215
	Bra035599	BrHSP81-2b	ACTCACCGTGCTGTCTTGTG	TCTGCATCACCTTCAACAGC	199
BrActin	Bra037560	ACTIN 2	GAACCGGGTGCTCCTCAGGA	ATGGTACCGGAATGGTCAAGGC	276
