# Supplementary material for: Global Gene-Expression Analysis to Identify Differentially Expressed Genes Critical for the Heat Stress Response in Brassica rapa
Source: PLoS One. 2015 Jun 23;10(6):e0130451. doi: 10.1371/journal.pone.0130451 (PMC4477974; doi:10.1371/journal.pone.0130451)
Supplement: S2 Table — (XLSX) [file pone.0130451.s004.xlsx]

## Sheet: S2 Table
S2 Table. Primer list used in qRT-PCR experiment.
Classification	Locus	Name	Primer sequence		Size (bp)
			Forward (5'=>3')	Reverse (5'=>3')
SEGs	Bra020698	─	GTTTACCTAAACCGGTCGTGCGA	CCCACGAAACTCAGCCTCGTTCT	279
	Bra039909	SAUR-like auxin-responsive protein family	GCCATAAAGAGGTCAACTCAAGCAGC	GGAGCAACGTTTGAAACTCAGAGTTTC	226
	Bra019843	RK3, receptor kinase 3	GGTGGTGGTGAGCTAAATTGGGAAA	CGATACGTAGCCATGAGTTCCAGCC	243
	Bra025860	RING/U-box superfamily protein	ATGGTCATTCTCGTCCTCAAGGTAATG	CCGGAGACTTCTGCATCGTCTGT	292
	Bra006613	FAD/NAD(P)-binding oxidoreductase family protein	CAACCACAAGAACGGCCGTGTAGTT	CAATCTGCGTGTATAGTCTCTCTACGCTC	471
	Bra035638	─	CTGGGATTCTGGGTTTTTCAACGTCGGTAA	CCAATTCCCGCTCGTCCACT	208
	Bra026915	─	CAGCCGATTGGTATCCTGCCACT	AAGTCTTGGATAGACAGATGTTGATCCTGT	281
	Bra004136	GAD2, glutamate decarboxylase 2	CTCGGATCTCTGGCCTATATGGCTAACTC	GTTATATGTGAGTTTGGAAACCACATCGT	182
	Bra009817	CYP71B11	GCAAGCTGAGGTTCGACAAGTT	TGAAGCCTCTCTTGGAATAAGAAGTGG	145
Transcription factors	Bra024224	MYB41	TTCATGAAAGCAAGACTTGAGCTCAAAG	ACACCGTTTTGTTACGAGCTAGTAGCC	136
	Bra003801	MYB95	GCTTTCCGAGCCTTACGATATGTACC	TCAAGATAAATCTTGTCCAAGAGTGGG	107
	Bra022602	MYB82	CACTCCGTTGGTCGACAAGC	TCTATGCGGGCGAAGAAGTTG	123
	Bra005852	DREB2	GACTAGTAGTTCGAGTCATTCTGAGGTGTG	ACTACCAGCATCTACCTTAACGTCCTTC	169
	Bra039069	RRM	GTCTCGTGTGGGTAACACGTCA	GTTCTTCCAAAGTATTGTCGTCTCCAGT	195
	Bra021735	bZIP	AGACCAGATGGAGAGCTGAGAAATAATG	CACTCATTAGCTAAAGCCCTATAATGCAA	125
	Bra019599	NAC062	CGTCTGAGTTCGACGGTGCTGT	CCGTCCGTATCCTCAACCTCTCTCT	220
	Bra027501	bHLH92	TGAGACTCAGATACGAGGAGAAGAGGTG	TCAGTAGTCTTCGATACGCGAAGCT	112
Cytochrome P450	Bra025083	CYP707A3, Brassica rapa abscisic acid 8'-hydroxylase 3-like	CTAATAGCCTCCGTCGCCGGATC	CTTGGTAACCAATACGAATTTCGCTGCT	237
	Bra027602	CYP707A3, Brassica rapa abscisic acid 8'-hydroxylase 3-like	GTTCGTAGCCGGATTCCGTCGTA	CTTCGTAACCAAGACGAACTTGGCAG	229
	Bra021965	CYP707A3, Brassica rapa abscisic acid 8'-hydroxylase 3-like	ATCGGAGAAGAACAAATGGCGATA	GATGGATCAAATTTTCCGGGATCC	269
Orphan genes	Bra024533	─	GGAGGAGAAGGAGACATGGACT	GTTTCTGCAACAGTCTCACCC	128
	Bra010497	─	AGAAAGGCCCGAAGAATGGG	CACGAACAAGCTCCGGGAAT	101
	Bra035478	─	TCTCGGGAGGAGATCCGTCGAG	CTTCTTCTCGACCGACGAATCG	167
	Bra038788	─	AGAGGAGATCGAAGGGAGGAGATC	CTTCTTCTCGACCGACGAAACG	159
BrActin	Bra037560	ACTIN 2, LIGHT STRESS-REGULATED 2, LSR2	GAACCGGGTGCTCCTCAGGA	ATGGTACCGGAATGGTCAAGGC	276
