# Supplementary material for: Global Gene-Expression Analysis to Identify Differentially Expressed Genes Critical for the Heat Stress Response in Brassica rapa
Source: PLoS One. 2015 Jun 23;10(6):e0130451. doi: 10.1371/journal.pone.0130451 (PMC4477974; doi:10.1371/journal.pone.0130451)
Supplement: S3 Table — Leaf discs were prepared from 4-week-old plants at 22°C (0) and subjected to 45°C for the indicated time (0.5–4 h). Probe intensity (PI) value are the means of two independent experiments. NA, no Arabidopsis counterpart. (XLSX) [file pone.0130451.s005.xlsx]

## Sheet: S3 Table
S3 Table. Summary of microarray experiments. Leaf discs were prepared from 4-week-old plants at 22°C (0) and subjected to 45°C for the indicated time (0.5–4 h). Probe intensity (PI) value are the means of two independent experiments. NA, no Arabidopsis counterpart.
Br_SEQ_ID	At Locus	A_thaliana_homologue_Description	Probe intensity (PI) value
			Chiifu						Kenshin
			0	0.5	1	2	3	4	0	0.5	1	2	3	4h
Bra000001	AT2G37440.1	Symbols: | DNAse I-like superfamily protein | chr2:15719230-15721885 FORWARD LENGTH=479	31.1673	27.9139	39.236	28.4265	39.0401	33.8081	50.9577	26.1428	24.6799	20.3167	26.0515	36.8627
Bra000002	AT2G37460.1	Symbols: | nodulin MtN21 /EamA-like transporter family protein | chr2:15726667-15729010 REVERSE LENGTH=380	57.7388	92.6048	98.3696	169.245	191.315	520.312	78.7992	92.8659	74.9951	71.8025	113.343	178.519
Bra000003	AT2G37480.1	Symbols: | unknown protein; BEST Arabidopsis thaliana protein match is: unknown protein (TAIR:AT3G53670.2); Has 186 Blast hits to 186 proteins in 35 species: Archae - 0; Bacteria - 2; Metazoa - 14; Fungi - 7; Plants - 154; Viruses - 0; Other Eukaryotes - 9 (source: NCBI BLink). | chr2:15738645-15739579 FORWARD LENGTH=194	7164.05	5110.28	5588.44	6328.63	5480.67	5600.61	8047.1	7088.68	6282.12	6613.94	6889.6	7486.35
Bra000004	AT2G37530.1	Symbols: | unknown protein; BEST Arabidopsis thaliana protein match is: unknown protein (TAIR:AT1G07795.1); Has 39 Blast hits to 39 proteins in 11 species: Archae - 0; Bacteria - 0; Metazoa - 0; Fungi - 0; Plants - 39; Viruses - 0; Other Eukaryotes - 0 (source: NCBI BLink). | chr2:15751060-15751428 FORWARD LENGTH=122	902.434	1293.02	1267.37	1321.97	1377.61	1722.76	942.271	1740.97	1743.98	1580.76	2157.01	2193.77
Bra000005	AT2G37550.1	Symbols: ASP1, AGD7 | ARF-GAP domain 7 | chr2:15755544-15757456 REVERSE LENGTH=456	13416.9	11271	13225.6	12115.1	12893.9	13419.3	11921.1	11392.2	11038	11673.4	12212.8	10955.9
Bra000006	AT1G07660.1	Symbols: | Histone superfamily protein | chr1:2369212-2369523 FORWARD LENGTH=103	5362.95	2118.17	2143.78	2167.7	1817.55	2266.92	5800.41	2446.31	1526.2	1548.58	684.737	1022.01
Bra000007	AT2G37580.1	Symbols: | RING/U-box superfamily protein | chr2:15764745-15765452 FORWARD LENGTH=235	495.7	408.617	360.646	382.868	354.371	356.302	1797.54	530.619	339.623	570.568	661.368	1035.82
Bra000008	AT2G37590.1	Symbols: ATDOF2.4, DOF2.4 | DNA binding with one finger 2.4 | chr2:15769292-15770497 FORWARD LENGTH=330	159.494	168.478	115.967	117.27	92.0151	147.094	215.621	228.646	185.777	175.33	100.083	145.179
Bra000009	AT3G53740.2	Symbols: | Ribosomal protein L36e family protein | chr3:19913921-19914813 REVERSE LENGTH=112	300.35	153.558	111.641	125.492	142.841	219.275	212.756	207.514	245.889	219.525	185.785	235.007
Bra000010	AT2G37620.1	Symbols: ACT1, AAc1 | actin 1 | chr2:15779761-15781241 FORWARD LENGTH=377	6750.41	5218.56	9339.29	8995.08	8928.83	8862.34	9518.86	8204.02	10195.7	9649.77	7762.02	8632.29
Bra000011	AT2G37630.1	Symbols: ATPHAN, AS1, ATMYB91, MYB91 | myb-like HTH transcriptional regulator family protein | chr2:15781798-15782901 REVERSE LENGTH=367	6578.01	5644.38	3991.39	5466.7	5696.25	7460.45	6130.34	4145.64	3978.94	4230.77	4520.06	5516.62
Bra000012	AT2G37650.1	Symbols: | GRAS family transcription factor | chr2:15792623-15794779 FORWARD LENGTH=718	647.627	493.794	517.392	549.952	428.28	417.752	415.118	414.511	350.48	423.701	397.748	509.48
Bra000013	AT2G37690.1	Symbols: | phosphoribosylaminoimidazole carboxylase, putative / AIR carboxylase, putative | chr2:15806111-15810240 FORWARD LENGTH=642	1061.47	1426.51	1304.47	1306.9	1436.5	1370.24	994.544	1684.15	1527.15	1609.12	1201.74	1714.84
Bra000014	AT2G37700.1	Symbols: | Fatty acid hydroxylase superfamily | chr2:15810581-15814176 REVERSE LENGTH=613	55.949	86.7043	83.5383	67.7796	83.5591	83.1297	160.645	60.8245	46.4184	51.5859	85.9742	137.349
Bra000015	AT2G37710.1	Symbols: RLK | receptor lectin kinase | chr2:15814934-15816961 REVERSE LENGTH=675	6622.69	1743.51	1923.54	1907.76	1684.78	1810.44	3930.34	1387.66	817.609	1335.17	1215.29	1144.25
Bra000016	NA	NA	179.081	137.951	180.404	165.988	191.186	517.888	168.802	151.182	173.662	196.749	175.404	266.367
Bra000017	NA	NA	2719.23	896.053	1070.11	753.921	1016.2	533.071	863.232	641.08	420.635	407.469	294.795	244.587
Bra000018	AT2G37770.2	Symbols: | NAD(P)-linked oxidoreductase superfamily protein | chr2:15834888-15836659 FORWARD LENGTH=315	1661.08	764.849	526.331	647.563	753.136	832.924	1237.57	634.37	443.702	482.669	722.219	755.494
Bra000019	AT2G37770.2	Symbols: | NAD(P)-linked oxidoreductase superfamily protein | chr2:15834888-15836659 FORWARD LENGTH=315	4342.77	3581.98	3645.05	2949.69	3070.24	2654.54	439.45	374.571	275.301	527.773	486.278	381.803
Bra000020	AT2G37780.1	Symbols: | Cysteine/Histidine-rich C1 domain family protein | chr2:15837442-15838302 REVERSE LENGTH=286	12.5505	12.6292	11.7991	12.4959	12.7465	12.0926	14.2046	10.6845	10.4623	13.5117	15.3962	13.5079
Bra000021	AT2G37800.1	Symbols: | Cysteine/Histidine-rich C1 domain family protein | chr2:15841039-15843610 REVERSE LENGTH=396	1375.39	2014.15	4612.42	3218.21	3476.94	1937.84	264.345	332.395	474.452	591.557	282.025	406.623
Bra000022	AT2G37800.1	Symbols: | Cysteine/Histidine-rich C1 domain family protein | chr2:15841039-15843610 REVERSE LENGTH=396	711.016	611.803	2132.29	1153.63	1567.98	582.684	199.952	291.852	264.044	275.397	201.664	206.667
Bra000023	AT2G37840.1	Symbols: | Protein kinase superfamily protein | chr2:15851978-15856047 FORWARD LENGTH=733	403.866	245.815	272.829	243.796	278.653	168.834	392.491	235.333	291.12	277.366	220.38	212.859
Bra000024	AT2G37860.3	Symbols: LCD1 | Protein of unknown function (DUF3411) | chr2:15856952-15858793 FORWARD LENGTH=432	442.069	493.91	526.877	477.96	425.961	513.99	726.84	1042.28	960.453	913.137	733.294	834.462
Bra000025	AT2G37880.1	Symbols: | Protein of unknown function, DUF617 | chr2:15860705-15861448 FORWARD LENGTH=247	31.0561	59.2242	28.0008	87.3408	70.7976	72.1345	60.5451	27.5854	93.0267	83.5376	77.1089	101.767
Bra000026	AT3G53940.1	Symbols: | Mitochondrial substrate carrier family protein | chr3:19971258-19973564 REVERSE LENGTH=365	882.849	704.749	763.975	709.561	841.792	772.604	1048.28	656.115	756.662	800.908	660.922	631.682
Bra000027	AT2G37900.1	Symbols: | Major facilitator superfamily protein | chr2:15864396-15866408 REVERSE LENGTH=575	1741.48	1256.68	776.536	917.814	643.757	835.466	1771.84	1489.37	1423.14	1380.54	1195.91	1347.28
Bra000028	AT2G37920.1	Symbols: emb1513 | copper ion transmembrane transporters | chr2:15869269-15870024 REVERSE LENGTH=251	8702.27	12318.9	11177.6	10421	10605.8	9325.93	9475	12642.5	12513.9	12511.4	13064.7	12645
Bra000029	AT2G37940.1	Symbols: AtIPCS2 | Arabidopsis Inositol phosphorylceramide synthase 2 | chr2:15877169-15879411 FORWARD LENGTH=305	2024.78	2793.61	2357.29	2738.32	2031.6	2380.51	1803.81	2144.27	2080.55	2436.9	2286.06	2317.35
Bra000030	AT2G37950.1	Symbols: | RING/FYVE/PHD zinc finger superfamily protein | chr2:15882536-15883665 REVERSE LENGTH=207	176.039	91.1952	46.0453	61.4403	56.9332	97.8909	258.155	103.781	54.1208	65.5113	61.5991	61.0554
Bra000031	AT2G37970.1	Symbols: SOUL-1 | SOUL heme-binding family protein | chr2:15891027-15891704 FORWARD LENGTH=225	1210.87	2873.37	3251.98	2850.65	3183.71	2920.24	2735.2	3833.76	5729.63	5393.78	5331.22	3952.66
Bra000032	AT2G37975.1	Symbols: | Yos1-like protein | chr2:15891900-15892136 REVERSE LENGTH=78	1769.34	1505.37	1543.29	1398.64	1728.9	1553.13	1952.6	2133.13	2225.56	2023.1	2111.21	2400.55
Bra000033	AT2G37980.1	Symbols: | O-fucosyltransferase family protein | chr2:15894162-15897452 REVERSE LENGTH=638	62.4431	62.1876	97.4433	98.0321	150.295	141.145	111.104	133.919	114.609	309.413	77.8898	106.907
Bra000034	AT2G37990.1	Symbols: | ribosome biogenesis regulatory protein (RRS1) family protein | chr2:15900713-15903028 FORWARD LENGTH=318	3678.08	3393.72	3918.04	3711.41	3803.32	4035.45	4363.67	3592.68	3913.32	4156.1	4139.37	4388.28
Bra000035	AT2G38020.1	Symbols: VCL1, MAN, EMB258 | vacuoleless1 (VCL1) | chr2:15910098-15914190 REVERSE LENGTH=858	6326.78	5750.41	5465.55	6062.05	5810.57	5909.59	6181.32	5979.1	5889.09	6087.67	6321.59	6893.2
Bra000036	AT2G38025.1	Symbols: | Cysteine proteinases superfamily protein | chr2:15915239-15916692 REVERSE LENGTH=234	5243.78	6545.84	5975.78	5765.33	6409.66	5912.09	5292.12	8257.65	7139.69	8654.14	9260.18	8934.72
Bra000037	AT2G38040.1	Symbols: CAC3 | acetyl Co-enzyme a carboxylase carboxyltransferase alpha subunit | chr2:15917612-15920749 FORWARD LENGTH=769	3336.86	3433.45	2830.4	2888.92	2192.92	2274.67	2269.4	2322.07	2184.74	1853.98	1641.88	1974.63
Bra000038	AT2G38090.1	Symbols: | Duplicated homeodomain-like superfamily protein | chr2:15945278-15946775 FORWARD LENGTH=298	412.245	196.211	128.391	156.005	110.865	152.101	269.674	261.877	201.649	249.193	173.105	119.684
Bra000039	AT2G38120.1	Symbols: AUX1, WAV5, PIR1, MAP1 | Transmembrane amino acid transporter family protein | chr2:15973493-15976792 FORWARD LENGTH=485	3585.66	4650.92	3812.87	5845.96	3885.7	6157.27	2825.56	2973.21	3681.59	4116.91	4229.05	3927.06
Bra000040	NA	NA	133.016	121.285	154.229	149.306	180.957	209.127	179.796	115.735	125.073	91.2745	119.756	131.58
Bra000041	AT2G38180.1	Symbols: | SGNH hydrolase-type esterase superfamily protein | chr2:15997187-15998751 FORWARD LENGTH=312	281.882	289.201	403.77	450.844	470.904	406.039	493.748	349.063	327.903	640.08	708.962	315.84
Bra000042	AT2G38180.1	Symbols: | SGNH hydrolase-type esterase superfamily protein | chr2:15997187-15998751 FORWARD LENGTH=312	1400.87	504.165	487.445	406.611	411.682	411.294	1127.41	783.414	576.159	646.726	522.424	542.442
Bra000043	AT2G38185.1	Symbols: | RING/U-box superfamily protein | chr2:16000155-16002699 FORWARD LENGTH=441	637.365	417.443	306.33	391.097	371.961	276.084	649.552	504.488	398.332	482.002	427.023	497.626
Bra000044	AT4G26690.1	Symbols: SHV3, MRH5, GPDL2 | PLC-like phosphodiesterase family protein | chr4:13456793-13459890 REVERSE LENGTH=759	1054.02	1847.95	1886.29	1428.27	1796.53	984.675	737.802	1637	1811.27	1408.34	2224.26	2280.19
Bra000045	AT2G38240.1	Symbols: | 2-oxoglutarate (2OG) and Fe(II)-dependent oxygenase superfamily protein | chr2:16012723-16014666 REVERSE LENGTH=353	659.257	50.6516	166.004	116.602	209.197	186.108	1430.29	3050.34	2823.38	2970.38	2668.93	2261.62
Bra000046	AT2G38250.1	Symbols: | Homeodomain-like superfamily protein | chr2:16018384-16019500 FORWARD LENGTH=289	1493.18	537.857	649.293	468.601	540.283	277.812	1082.14	613.274	482.827	478.368	351.385	203.878
Bra000047	AT2G38270.1	Symbols: CXIP2, ATGRX2 | CAX-interacting protein 2 | chr2:16031347-16033054 REVERSE LENGTH=293	7846.08	8343.15	8669.9	8565.29	8398.76	7955.6	5671.44	7366.67	6495.19	6514.72	5781.7	5668.57
Bra000048	AT3G51770.2	Symbols: ETO1 | tetratricopeptide repeat (TPR)-containing protein | chr3:19200328-19203998 REVERSE LENGTH=959	391.387	333.764	415.32	363.146	331.048	421.674	270.081	278.174	432.763	400.063	374.867	392.84
Bra000049	NA	NA	2236.09	2121.29	3086.62	2994.93	2751.02	2401.96	3310.14	3271.72	3140.94	3100.68	2831.24	3163.74
Bra000050	AT2G38255.1	Symbols: | Protein of Unknown Function (DUF239) | chr2:16021750-16024825 REVERSE LENGTH=333	2501.97	2578.51	4243	4068.2	4043.59	4294.28	2202.18	4458.84	4636.6	4547.53	4554.38	4797.96
Bra000051	NA	NA	438.716	766.919	950.775	827.358	889.987	985.075	678.276	572.318	798.756	811.654	752.179	656.692
Bra000052	AT2G38310.1	Symbols: PYL4, RCAR10 | PYR1-like 4 | chr2:16050251-16050874 FORWARD LENGTH=207	11790.3	6979.77	6724.78	7367.74	8345.85	9641.07	9057.9	6442.12	5369.43	6332.4	4736.78	5102.51
Bra000053	AT2G38320.1	Symbols: TBL34 | TRICHOME BIREFRINGENCE-LIKE 34 | chr2:16055488-16057874 FORWARD LENGTH=410	73.9156	64.4029	39.695	66.1549	21.2016	31.399	49.5258	84.3506	263.254	26.165	28.0641	51.8864
Bra000054	NA	NA	4069.75	4300.79	4520.61	4440.36	4566.55	4538.52	4270.8	5656.25	5432.28	4881.95	4839.28	4521.47
Bra000055	AT2G38330.1	Symbols: | MATE efflux family protein | chr2:16064571-16067318 FORWARD LENGTH=521	9737.18	12459	12889.6	13144.7	11589.8	11529.6	3351.85	5880.66	5259.94	5035.42	5624.13	6655.92
Bra000056	AT2G38360.1	Symbols: PRA1.B4 | prenylated RAB acceptor 1.B4 | chr2:16069840-16070502 REVERSE LENGTH=220	12683.3	6262.65	4950.68	4815.95	3688.72	4951.52	8344.33	5763.94	5642.45	6690.95	4764.8	4456.21
Bra000057	AT2G38370.1	Symbols: | Plant protein of unknown function (DUF827) | chr2:16072184-16074168 REVERSE LENGTH=522	3855.94	4310.62	4257.83	4919.27	5036.18	5576.73	310.553	297.389	569.923	504.342	333.728	307.294
Bra000058	AT2G38380.1	Symbols: | Peroxidase superfamily protein | chr2:16076443-16078314 FORWARD LENGTH=349	231.016	238.535	502.849	439.848	388.24	348.238	942.249	618.09	708.395	713.035	694.775	567.802
Bra000059	AT2G38380.1	Symbols: | Peroxidase superfamily protein | chr2:16076443-16078314 FORWARD LENGTH=349	417.646	375.22	718.091	605.927	538.394	680.323	705.06	508.153	576.146	617.434	556.256	661.198
Bra000060	AT2G38400.1	Symbols: AGT3 | alanine:glyoxylate aminotransferase 3 | chr2:16083779-16085974 FORWARD LENGTH=477	7101.15	6738.47	8315.29	7273.41	7591.81	6774.18	13317.8	11419.1	11746.5	7795.99	6962.67	7664.2
Bra000061	NA	NA	124.187	230.985	282.103	193.052	218.829	146.734	225.86	243.089	241.258	232.718	191.498	196.149
Bra000062	AT2G38430.1	Symbols: | unknown protein; BEST Arabidopsis thaliana protein match is: unknown protein (TAIR:AT3G54310.1); Has 35333 Blast hits to 34131 proteins in 2444 species: Archae - 798; Bacteria - 22429; Metazoa - 974; Fungi - 991; Plants - 531; Viruses - 0; Other Eukaryotes - 9610 (source: NCBI BLink). | chr2:16092950-16094810 REVERSE LENGTH=393	4960.2	5321.87	5317.13	5278.59	5630.45	4799.41	6873.05	7667.61	7714.64	7871.15	7807.39	7141.54
Bra000063	AT2G38450.1	Symbols: | CONTAINS InterPro DOMAIN/s: Sel1-like (InterPro:IPR006597); BEST Arabidopsis thaliana protein match is: unknown protein (TAIR:AT5G05360.1); Has 88 Blast hits to 88 proteins in 25 species: Archae - 0; Bacteria - 16; Metazoa - 0; Fungi - 0; Plants - 70; Viruses - 0; Other Eukaryotes - 2 (source: NCBI BLink). | chr2:16102016-16102683 FORWARD LENGTH=138	20.2345	41.8885	22.0175	24.4147	23.9913	20.8385	24.2781	21.7672	22.5665	19.6643	30.7219	30.967
Bra000064	AT2G38470.1	Symbols: WRKY33, ATWRKY33 | WRKY DNA-binding protein 33 | chr2:16108476-16110539 FORWARD LENGTH=519	1984.8	5026.07	3908.67	3679.98	2468.42	3768.39	304.497	44.9495	77.1058	804.434	94.7131	89.121
Bra000065	AT2G38480.1	Symbols: | Uncharacterised protein family (UPF0497) | chr2:16110960-16111694 REVERSE LENGTH=188	2441.76	2648.38	2545.66	2421.91	2096.61	2422.64	4810.72	5581.88	4709.82	5178.92	4190.94	4850.99
Bra000066	AT2G38490.1	Symbols: CIPK22, SnRK3.19 | CBL-interacting protein kinase 22 | chr2:16113909-16115276 REVERSE LENGTH=455	73.1822	115.884	24.0566	55.2259	31.8691	18.725	84.8558	22.7283	36.9633	41.7577	84.2204	31.3318
Bra000067	AT2G38500.1	Symbols: | 2-oxoglutarate (2OG) and Fe(II)-dependent oxygenase superfamily protein | chr2:16117610-16119041 REVERSE LENGTH=356	135.102	148.627	165.826	169.895	155.331	354.302	46.5062	123.625	121.525	104.136	72.9077	65.4105
Bra000068	AT2G38540.1	Symbols: LP1, LTP1, ATLTP1 | lipid transfer protein 1 | chr2:16130418-16130893 FORWARD LENGTH=118	57.3982	38.3641	59.7159	52.7598	40.7863	57.5042	235.843	325.893	57.7315	68.9428	57.7399	151.47
Bra000069	AT2G38560.1	Symbols: TFIIS | transcript elongation factor IIS | chr2:16134802-16136319 FORWARD LENGTH=378	4438.5	5107.29	7087.71	6543.52	5680.73	4273.13	4027.74	3498.12	4843.31	4339.92	3815.54	3975.39
Bra000070	AT2G38570.1	Symbols: | CONTAINS InterPro DOMAIN/s: PRC-barrel-like (InterPro:IPR011033); Has 300 Blast hits to 300 proteins in 81 species: Archae - 0; Bacteria - 135; Metazoa - 0; Fungi - 0; Plants - 37; Viruses - 0; Other Eukaryotes - 128 (source: NCBI BLink). | chr2:16136854-16138417 REVERSE LENGTH=328	698.57	1459.75	1353.02	1109.16	1289.28	1358.39	744.463	1861.11	1848.7	1805.34	1648.69	1908.54
Bra000071	AT2G38580.1	Symbols: | Mitochondrial ATP synthase D chain-related protein | chr2:16138838-16142371 FORWARD LENGTH=482	3493.61	2186.6	2298.03	2368.72	2487.4	2257.34	3294.03	2526.61	2487.77	2005.41	2108.17	2205.53
Bra000072	NA	NA	160.469	136.256	202.599	126.386	169.229	173.96	115.007	277.544	242.008	226.555	202.553	245.118
Bra000073	NA	NA	4950.46	3354.65	3211.01	2958.36	3244.71	3382.14	2555.53	1608.59	1190.49	1777.37	1161.62	1539.18
Bra000074	AT2G38600.1	Symbols: | HAD superfamily, subfamily IIIB acid phosphatase | chr2:16145907-16146857 FORWARD LENGTH=251	44.3727	43.0354	220.24	226.534	141.661	143.572	34.5248	104.119	198.787	67.5787	58.4222	41.445
Bra000075	AT2G38610.1	Symbols: | RNA-binding KH domain-containing protein | chr2:16147552-16149638 REVERSE LENGTH=286	7476.32	5590.69	4221.32	4711.71	4886.92	4816.64	6191.78	4445.31	4735.27	5676.24	5062.02	5141.74
Bra000076	AT2G38255.1	Symbols: | Protein of Unknown Function (DUF239) | chr2:16021750-16024825 REVERSE LENGTH=333	44.9257	63.9527	79.2829	87.2603	103.725	112.667	65.2911	51.9023	82.9069	98.3418	143.734	68.801
Bra000077	AT2G38620.2	Symbols: CDKB1;2 | cyclin-dependent kinase B1;2 | chr2:16152551-16153866 FORWARD LENGTH=311	110.073	61.1763	81.676	74.5905	49.549	91.5545	70.8601	107.313	70.3935	124.141	136.962	160.805
Bra000078	NA	NA	57.337	77.8603	79.7524	49.9561	73.7891	48.7091	132.003	97.4291	113.754	84.005	113.046	93.5363
Bra000079	AT2G38640.1	Symbols: | Protein of unknown function (DUF567) | chr2:16157725-16158474 REVERSE LENGTH=196	687.037	308.207	280.025	216.232	226.228	141.926	799.847	311.256	200.068	174.764	119.088	141.74
Bra000080	AT2G38640.1	Symbols: | Protein of unknown function (DUF567) | chr2:16157725-16158474 REVERSE LENGTH=196	3744.15	2070.63	1439.59	1322.42	1341.82	1006.63	2877.02	1577.71	1645.03	1416.09	1213.28	1005.11
Bra000081	AT2G38650.1	Symbols: GAUT7, LGT7 | galacturonosyltransferase 7 | chr2:16161856-16165523 REVERSE LENGTH=619	6482.16	4228.29	3631.83	4206.85	3859.17	4415.73	7466.87	4820.75	4443	4394.34	4143.63	4400.15
Bra000082	NA	NA	118.206	68.7705	142.391	123.617	157.339	109.049	135.896	113.749	141.145	113.271	87.3327	82.1729
Bra000083	AT5G51250.1	Symbols: | Galactose oxidase/kelch repeat superfamily protein | chr5:20830743-20831849 FORWARD LENGTH=368	98.4227	50.522	43.3757	96.9224	65.951	72.2868	50.7273	117.791	146.842	60.9815	62.43	67.7635
Bra000084	AT2G38670.1	Symbols: PECT1 | phosphorylethanolamine cytidylyltransferase 1 | chr2:16168979-16171680 FORWARD LENGTH=421	5098.09	3368.91	3560.45	3807.9	3714.74	3686.85	5071.98	4373.55	4397.69	4138.46	4065.44	4254.01
Bra000085	AT2G38680.1	Symbols: | 5'-nucleotidases;magnesium ion binding | chr2:16174011-16175873 REVERSE LENGTH=315	2437.81	3395.73	3565.99	3295.72	3416.99	2964.72	4188.69	5094.44	4611.9	5451.63	4583.64	5620.83
Bra000086	AT2G38690.1	Symbols: | unknown protein; Has 9 Blast hits to 7 proteins in 5 species: Archae - 0; Bacteria - 0; Metazoa - 4; Fungi - 2; Plants - 3; Viruses - 0; Other Eukaryotes - 0 (source: NCBI BLink). | chr2:16176905-16177669 REVERSE LENGTH=191	40.9446	57.353	86.8974	95.3761	169.684	356.723	89.158	133.211	141.145	100.327	111.202	155.233
Bra000087	AT1G48670.1	Symbols: | auxin-responsive GH3 family protein | chr1:17998946-18001200 REVERSE LENGTH=525	113.758	151.304	160.358	215.904	229.85	168.45	217.69	212.173	158.257	218.579	196.211	189.525
Bra000088	AT2G38710.1	Symbols: | AMMECR1 family | chr2:16184517-16186764 REVERSE LENGTH=214	1661.64	1567.34	1345.9	1551.6	1618.01	1644.38	1463.95	1803.52	1684.79	1828.79	1579.19	1588.62
Bra000089	AT2G38740.1	Symbols: | Haloacid dehalogenase-like hydrolase (HAD) superfamily protein | chr2:16194639-16195995 REVERSE LENGTH=244	4346.22	4315.56	4520.59	4415.79	3943.41	3910.18	4830.94	5046.25	4899.47	4885.34	5116.1	5606.31
Bra000090	AT2G38750.1	Symbols: ANNAT4 | annexin 4 | chr2:16196582-16198431 REVERSE LENGTH=319	9199.13	8623.87	8803.63	9675.53	10620.9	12178.8	8899.13	6870.54	8110.7	7375.84	6436.79	6318.31
Bra000091	AT2G38760.1	Symbols: ANNAT3, ANN3 | annexin 3 | chr2:16201086-16202490 FORWARD LENGTH=321	4632.22	4676.46	4580.53	5256.53	5990.82	6187.72	5098.66	3848.94	4205.57	4545.49	3710.27	4727.8
Bra000092	AT2G38780.1	Symbols: | unknown protein; FUNCTIONS IN: molecular_function unknown; INVOLVED IN: biological_process unknown; LOCATED IN: chloroplast; EXPRESSED IN: 21 plant structures; EXPRESSED DURING: 13 growth stages; Has 58 Blast hits to 58 proteins in 23 species: Archae - 0; Bacteria - 4; Metazoa - 1; Fungi - 0; Plants - 44; Viruses - 0; Other Eukaryotes - 9 (source: NCBI BLink). | chr2:16210864-16214110 …	4068.11	5632.63	5841.53	4999.65	5682.58	5283.1	4846.44	7738.45	7197.68	7203.93	7568.86	7817.31
Bra000093	AT2G38790.1	Symbols: | unknown protein; Has 21 Blast hits to 21 proteins in 5 species: Archae - 0; Bacteria - 0; Metazoa - 0; Fungi - 0; Plants - 19; Viruses - 0; Other Eukaryotes - 2 (source: NCBI BLink). | chr2:16214546-16215160 REVERSE LENGTH=204	4010.25	5952.47	6012.72	5328.01	4608.31	5468.37	3966.35	9437.15	8277.26	8778.42	9174.64	9818.8
Bra000094	AT1G61000.1	Symbols: | FUNCTIONS IN: molecular_function unknown; INVOLVED IN: mitosis; LOCATED IN: plasma membrane; EXPRESSED IN: cultured cell; CONTAINS InterPro DOMAIN/s: Kinetochore protein Nuf2 (InterPro:IPR005549); Has 50972 Blast hits to 29793 proteins in 2070 species: Archae - 902; Bacteria - 7404; Metazoa - 23628; Fungi - 4156; Plants - 2312; Viruses - 158; Other Eukaryotes - 12412 (source: NCBI BLin…	81.4581	261.803	181.136	250.339	312.039	530.683	95.6895	329.258	382.683	351.349	427.764	598.874
Bra000095	AT2G38790.1	Symbols: | unknown protein; Has 21 Blast hits to 21 proteins in 5 species: Archae - 0; Bacteria - 0; Metazoa - 0; Fungi - 0; Plants - 19; Viruses - 0; Other Eukaryotes - 2 (source: NCBI BLink). | chr2:16214546-16215160 REVERSE LENGTH=204	605.339	1194.01	1339.37	1301.59	1269.65	1444.29	865.284	1170.93	1245.82	1300.54	1623.74	1099.02
Bra000096	AT2G38800.1	Symbols: | Plant calmodulin-binding protein-related | chr2:16216999-16218837 FORWARD LENGTH=612	789.265	914.686	1085.86	964.514	897.529	896.251	1316.7	1538.24	1599.93	1789.92	1671.56	1626.28
Bra000097	AT3G54560.1	Symbols: HTA11 | histone H2A 11 | chr3:20196532-20197466 FORWARD LENGTH=136	918.454	1075.97	1133.88	1603.3	1406.96	1415.53	1223.02	1249.82	1334.05	1357.71	1205.13	1074.99
Bra000098	AT2G38820.2	Symbols: | Protein of unknown function (DUF506) | chr2:16222271-16223393 FORWARD LENGTH=310	6752.72	3938.3	4419.19	3206.83	3660.53	2590.23	5805.43	4359.75	4020.88	3255.09	4813.37	4657.48
Bra000099	AT2G38823.1	Symbols: | unknown protein; BEST Arabidopsis thaliana protein match is: unknown protein (TAIR:AT3G54520.1); Has 35333 Blast hits to 34131 proteins in 2444 species: Archae - 798; Bacteria - 22429; Metazoa - 974; Fungi - 991; Plants - 531; Viruses - 0; Other Eukaryotes - 9610 (source: NCBI BLink). | chr2:16224105-16225245 FORWARD LENGTH=258	992.287	137.526	326.044	217.007	195.169	246.104	236.895	192.776	204.219	245.174	150.911	141.739
Bra000100	AT2G38840.1	Symbols: | Guanylate-binding family protein | chr2:16227329-16232115 FORWARD LENGTH=602	11366.8	7873.14	7526.22	7171.07	6585.1	5886.29	11254.4	9609.11	8690.8	7588.05	6749.9	6775.68
Bra000101	NA	NA	151.313	153.135	288.951	203.107	241.367	298.944	266.395	234.553	228.016	314.368	220.016	222.544
Bra000102	AT3G54620.1	Symbols: ATBZIP25, BZO2H4, BZIP25 | basic leucine zipper 25 | chr3:20218085-20220341 REVERSE LENGTH=403	531.234	623.101	517.715	571.637	581.844	396.607	513.825	807.299	703.72	719.2	858.284	640.318
Bra000103	AT2G38890.1	Symbols: | unknown protein; Has 58 Blast hits to 54 proteins in 15 species: Archae - 0; Bacteria - 0; Metazoa - 6; Fungi - 0; Plants - 46; Viruses - 0; Other Eukaryotes - 6 (source: NCBI BLink). | chr2:16241234-16242648 FORWARD LENGTH=298	144.246	247.294	147.87	182.513	85.1313	147.518	167.914	197.173	188.586	103.448	135.32	136.213
Bra000104	AT2G38905.1	Symbols: | Low temperature and salt responsive protein family | chr2:16244218-16244472 REVERSE LENGTH=54	17.9132	29.704	39.2631	26.5579	45.3714	104.555	13.1622	31.2472	24.2334	30.8005	20.1966	32.4316
Bra000105	AT2G38910.1	Symbols: CPK20 | calcium-dependent protein kinase 20 | chr2:16245214-16247483 REVERSE LENGTH=583	1404.77	2575.37	2263.46	2568.33	3201.78	2938.15	1361.59	2649.56	3125.61	2908	4090.94	4703.15
Bra000106	AT2G38920.1	Symbols: | SPX (SYG1/Pho81/XPR1) domain-containing protein / zinc finger (C3HC4-type RING finger) protein-related | chr2:16248420-16250585 REVERSE LENGTH=335	27.1097	11.6008	22.8657	16.2237	34.1902	41.9246	15.673	24.9511	36.0657	22.2646	17.1414	43.4916
Bra000107	AT2G38940.1	Symbols: ATPT2, PHT1;4 | phosphate transporter 1;4 | chr2:16258500-16260104 FORWARD LENGTH=534	21.1684	17.1555	32.6216	25.8849	54.1131	27.5478	26.0636	35.6919	12.8181	21.4149	11.8982	19.0065
Bra000108	AT2G38950.1	Symbols: | Transcription factor jumonji (jmj) family protein / zinc finger (C5HC2 type) family protein | chr2:16261599-16265044 FORWARD LENGTH=708	1349.42	1868.21	1517.56	1831.35	2235.25	2073.49	967.97	1810.77	1598.08	1787.31	1822.33	2208.41
Bra000109	AT2G38995.1	Symbols: | O-acyltransferase (WSD1-like) family protein | chr2:16282139-16284700 FORWARD LENGTH=488	224.032	210.308	188.516	202.534	216.387	239.482	76.4572	77.5288	71.0848	124.199	128.542	241.401
Bra000110	AT2G38995.2	Symbols: | O-acyltransferase (WSD1-like) family protein | chr2:16282139-16284700 FORWARD LENGTH=487	29.5678	46.661	24.0709	33.5414	34.365	25.984	39.3921	41.1145	34.7658	48.9424	68.5742	39.5769
Bra000111	AT2G39010.1	Symbols: PIP2E, PIP2;6 | plasma membrane intrinsic protein 2E | chr2:16291564-16293746 FORWARD LENGTH=289	3830.81	4036.15	3279.4	4271	3538.55	4818.78	4039.12	4561.42	3298.29	3532.2	3320.01	3660.35
Bra000112	AT2G39020.1	Symbols: | Acyl-CoA N-acyltransferases (NAT) superfamily protein | chr2:16295392-16296102 FORWARD LENGTH=236	3659.78	2912.4	3417.12	3008.64	2864.22	2387.65	3558.42	3190.7	3194.26	3111.07	3292.18	3504.15
Bra000113	AT2G39040.1	Symbols: | Peroxidase superfamily protein | chr2:16299463-16301173 REVERSE LENGTH=350	726.008	288.126	631.435	271.505	295.208	599.054	403.923	270.37	436.562	393.043	509.064	350.395
Bra000114	AT2G28290.1	Symbols: SYD, CHR3 | P-loop containing nucleoside triphosphate hydrolases superfamily protein | chr2:12056771-12072950 FORWARD LENGTH=3574	3674.83	3979.04	3318.12	3672.64	3740.74	3397.4	2501.37	2961.47	3797.13	4166.91	3844.04	3940.82
Bra000115	AT2G39050.1	Symbols: | hydroxyproline-rich glycoprotein family protein | chr2:16303427-16305336 FORWARD LENGTH=317	184.841	420.914	798.756	639.691	957.804	527.914	391.359	684.788	1260.46	802.305	925.146	829.912
Bra000116	AT2G39060.1	Symbols: SWEET9, AtSWEET9 | Nodulin MtN3 family protein | chr2:16306818-16308206 REVERSE LENGTH=258	117.649	181.498	193.871	297.747	349.231	626.447	147.667	177.358	250.999	189.768	166.405	316.714
Bra000117	AT2G39080.1	Symbols: | NAD(P)-binding Rossmann-fold superfamily protein | chr2:16309981-16312475 REVERSE LENGTH=351	1673.19	1885.52	2287.01	1611.67	1632.92	881.276	2257.79	3103.56	2565.21	2331.48	2459.52	2164.98
Bra000118	AT2G39170.1	Symbols: | unknown protein; CONTAINS InterPro DOMAIN/s: Protein of unknown function NEP (InterPro:IPR019320); Has 57 Blast hits to 57 proteins in 26 species: Archae - 0; Bacteria - 0; Metazoa - 19; Fungi - 0; Plants - 34; Viruses - 0; Other Eukaryotes - 4 (source: NCBI BLink). | chr2:16334726-16335421 REVERSE LENGTH=231	11147.4	8826.88	7724.45	8738.54	8828.47	8649.29	10633.9	9417.11	9118.49	9547.33	9126.13	8854.62
Bra000119	AT2G39180.1	Symbols: CCR2, ATCRR2 | CRINKLY4 related 2 | chr2:16344278-16346608 REVERSE LENGTH=776	55.7729	23.1972	20.8772	38.6337	33.9176	93.5842	34.4546	66.2979	27.5133	27.714	19.476	24.0018
Bra000120	AT2G39190.2	Symbols: ATATH8 | Protein kinase superfamily protein | chr2:16350140-16355745 FORWARD LENGTH=814	24390	21710.6	21353.1	23191.9	25100.2	22801.3	21743.5	26618	22699.7	22875.1	25077.9	26367.6
Bra000121	AT2G39200.1	Symbols: MLO12, ATMLO12 | Seven transmembrane MLO family protein | chr2:16356255-16359797 REVERSE LENGTH=576	313.408	113.359	116.068	77.5551	104.868	113.283	154.681	129.912	121.528	161.226	362.878	139.674
Bra000122	AT2G39200.1	Symbols: MLO12, ATMLO12 | Seven transmembrane MLO family protein | chr2:16356255-16359797 REVERSE LENGTH=576	679.155	228.753	204.683	336.603	221.416	49.7027	804.552	244.488	264.289	279.544	216.005	209.007
Bra000123	NA	NA	245.575	340.238	355.091	380.276	344.655	323.461	375.156	379.144	421.187	331.718	429.486	381.087
Bra000124	AT2G39210.1	Symbols: | Major facilitator superfamily protein | chr2:16366287-16368231 REVERSE LENGTH=601	2191.56	862.154	471.17	408.246	411.518	312.65	2119.87	754.406	405.063	705.855	532.534	791.902
Bra000125	AT2G39220.1	Symbols: PLP6, PLA IIB | PATATIN-like protein 6 | chr2:16375055-16376663 REVERSE LENGTH=499	303.107	197.68	241.194	255.29	108.982	82.3166	156.097	80.2371	123.17	178.165	72.0917	97.5192
Bra000126	AT2G39260.1	Symbols: | binding;RNA binding | chr2:16392288-16399588 REVERSE LENGTH=1181	2801.2	2851.52	2466.2	2508.45	2632.62	2261.18	2660.24	2661.5	2463.37	2846.47	2674.76	3237.66
Bra000127	AT2G39290.1	Symbols: PGPS1, PGP1, PGS1 | phosphatidylglycerolphosphate synthase 1 | chr2:16407274-16408840 FORWARD LENGTH=296	1998.19	2847.01	2507.47	2782.67	2472.65	2525.22	2407.81	3068.54	2705.7	2711.16	2564.32	2740.11
Bra000128	AT2G39300.1	Symbols: | unknown protein; INVOLVED IN: biological_process unknown; LOCATED IN: vacuole; EXPRESSED IN: 8 plant structures; EXPRESSED DURING: 4 anthesis, petal differentiation and expansion stage; BEST Arabidopsis thaliana protein match is: unknown protein (TAIR:AT3G55060.1); Has 46416 Blast hits to 28308 proteins in 1743 species: Archae - 734; Bacteria - 4822; Metazoa - 24446; Fungi - 3539; Plan…	47.2213	19.5845	21.0529	29.6344	24.6345	24.9679	51.8943	24.973	28.9116	29.5345	25.2547	82.1721
Bra000129	AT2G39310.1	Symbols: JAL22 | jacalin-related lectin 22 | chr2:16414262-16416323 REVERSE LENGTH=458	1660.6	139.288	423.601	849.432	190.572	300.84	219.376	81.6533	141.118	245.147	156.943	85.5472
Bra000130	AT2G39360.1	Symbols: | Protein kinase superfamily protein | chr2:16437592-16440039 REVERSE LENGTH=815	4454.71	3766.4	3518.11	3641.78	3707.11	3829.06	6357.65	4513.01	4217.41	5330.8	4191.11	3893
Bra000131	AT2G39390.1	Symbols: | Ribosomal L29 family protein | chr2:16450803-16451762 REVERSE LENGTH=123	2066.21	1618.11	1590.89	1496.32	1237.28	1424.8	2687.37	2976.02	2516.01	2597.65	2022.77	2268.64
Bra000132	AT2G39420.1	Symbols: | alpha/beta-Hydrolases superfamily protein | chr2:16460442-16462872 FORWARD LENGTH=317	3338.18	2161.73	2270.47	1779	2113.95	1676.62	2820.42	3163.87	2711.92	2340.02	2775.21	2995.62
Bra000133	AT2G39430.1	Symbols: | Disease resistance-responsive (dirigent-like protein) family protein | chr2:16463422-16464390 FORWARD LENGTH=322	115.549	61.0242	79.616	68.4878	84.9585	73.098	97.7907	83.0234	52.5975	66.6277	86.4981	120.045
Bra000134	AT2G39435.1	Symbols: | Phosphatidylinositol N-acetyglucosaminlytransferase subunit P-related | chr2:16464806-16466492 REVERSE LENGTH=464	2847.04	1397.29	1209.84	1379.61	1379.79	1347.43	2605.63	2386.54	1665.02	1904.23	1545.74	1640.94
Bra000135	AT2G39460.1	Symbols: ATRPL23A, RPL23A, RPL23AA | ribosomal protein L23AA | chr2:16475049-16475904 FORWARD LENGTH=154	4201.75	4537.08	4584.3	4118.11	3803.98	4164.36	4387.12	3760.59	3602.01	3774.49	3485.09	3050.65
Bra000136	AT2G39480.1	Symbols: PGP6 | P-glycoprotein 6 | chr2:16478249-16484827 REVERSE LENGTH=1407	9973.25	6837.97	6339.91	6292.15	6212.49	6428.33	7732.8	4949.86	5501.34	5185.54	4907.79	5263.48
Bra000137	AT1G73260.1	Symbols: ATKTI1, KTI1 | kunitz trypsin inhibitor 1 | chr1:27547410-27548057 REVERSE LENGTH=215	230.685	68.1706	66.1933	127.217	157.515	286.108	85.8859	68.4917	77.8716	72.5192	277.97	124.939
Bra000138	AT2G39620.1	Symbols: | Pentatricopeptide repeat (PPR) superfamily protein | chr2:16518968-16521478 REVERSE LENGTH=836	84.7506	48.0554	79.4905	87.974	87.9904	66.992	85.7863	99.0929	210.294	123.994	110.22	115.403
Bra000139	AT2G39630.1	Symbols: | Nucleotide-diphospho-sugar transferases superfamily protein | chr2:16522008-16524561 REVERSE LENGTH=336	2384.26	2480.6	2226.66	2126.49	2367.48	2230.56	3335.5	3974.69	3823.49	3932.67	3865.61	4143.84
Bra000140	AT2G39650.1	Symbols: | Protein of unknown function (DUF506) | chr2:16528094-16529274 REVERSE LENGTH=291	9755.46	12878	13161.9	12763.1	13250.4	13651.4	8776.27	11369.3	13354.4	13386	12844.7	14308.1
Bra000141	AT2G39660.1	Symbols: BIK1 | botrytis-induced kinase1 | chr2:16531943-16533601 FORWARD LENGTH=395	15063.4	9527.32	7999.59	9527.33	9759.34	10871.2	12031.4	11167.6	10531.1	10113.9	9305.49	11156.6
Bra000142	AT2G39700.1	Symbols: ATEXPA4, ATEXP4, ATHEXP ALPHA 1.6, EXPA4 | expansin A4 | chr2:16544246-16545434 REVERSE LENGTH=257	31.2919	59.8375	60.3443	25.7144	71.0291	127.392	32.1167	58.0752	203.467	57.3969	46.223	65.1526
Bra000143	AT2G39720.1	Symbols: RHC2A | RING-H2 finger C2A | chr2:16567506-16568711 REVERSE LENGTH=401	1502.29	1351.55	1104.89	1083.4	1339.74	890.26	2824.17	2312.43	1592.95	1768.44	1468.25	1548.01
Bra000144	AT2G39730.1	Symbols: RCA | rubisco activase | chr2:16570951-16573345 REVERSE LENGTH=474	36156.9	44990.1	42262.4	46860.7	47055.1	39254.3	39160.6	42505.9	42633.5	42002.7	40061.6	39724.8
Bra000145	AT2G39750.1	Symbols: | S-adenosyl-L-methionine-dependent methyltransferases superfamily protein | chr2:16578986-16582281 REVERSE LENGTH=694	2192.72	2051.37	1701.46	2384.38	1690.49	2067.45	1460.21	1491.73	1051.4	1402.63	1114.41	1437.08
Bra000146	NA	NA	72.3281	49.1498	137.928	116.299	112.266	64.5427	92.7061	70.2978	81.5732	53.7688	42.3779	111.086
Bra000147	AT2G39760.1	Symbols: ATBPM3, BPM3 | BTB/POZ/MATH-domains containing protein | chr2:16583213-16585983 FORWARD LENGTH=408	1855.45	2162.09	1789.05	1709.03	1749.13	1733.89	1326.52	1431.32	1377.93	1663.88	1381.23	1683.67
Bra000148	AT4G03160.1	Symbols: | BEST Arabidopsis thaliana protein match is: AP2/B3-like transcriptional factor family protein (TAIR:AT4G03170.1); Has 46 Blast hits to 46 proteins in 13 species: Archae - 0; Bacteria - 0; Metazoa - 8; Fungi - 4; Plants - 29; Viruses - 0; Other Eukaryotes - 5 (source: NCBI BLink). | chr4:1397979-1398685 FORWARD LENGTH=192	118.353	275.468	191.775	175.572	154.563	132.875	188.498	139.757	115.947	154.126	108.311	119.344
Bra000149	AT2G39770.1	Symbols: CYT1, VTC1, SOZ1, EMB101, GMP1 | Glucose-1-phosphate adenylyltransferase family protein | chr2:16589401-16590741 FORWARD LENGTH=361	17810.2	22779.2	23653.2	22914.2	24088.8	21179.4	21042.9	18791.9	20146.3	19004.2	20805	16357.3
Bra000150	AT2G39800.1	Symbols: P5CS1, ATP5CS | delta1-pyrroline-5-carboxylate synthase 1 | chr2:16598516-16602939 REVERSE LENGTH=717	1229.13	1722.86	1816.14	2090.71	1663.22	2842.67	1354.31	1274.18	705.396	706.913	716.674	1030.02
Bra000151	AT2G39805.1	Symbols: | Integral membrane Yip1 family protein | chr2:16610216-16612353 REVERSE LENGTH=275	4905.57	5159.18	4272.47	4828.37	4377.36	4150.56	4893.36	4151.35	3394.87	4406.8	3696.58	4465.12
Bra000152	AT2G39830.1	Symbols: DAR2 | DA1-related protein 2 | chr2:16619950-16623658 REVERSE LENGTH=528	840	761.602	553.69	639.125	568.673	907.841	778.796	779.12	821.988	656.462	853.884	918.588
Bra000153	AT2G39840.1	Symbols: TOPP4 | type one serine/threonine protein phosphatase 4 | chr2:16627430-16628789 FORWARD LENGTH=321	4048.01	4216.93	4479.32	4361.38	4596.61	3760.52	7444.15	6878.59	7372.82	7466.96	8177.22	7622.68
Bra000154	AT2G39890.1	Symbols: PROT1, ATPROT1 | proline transporter 1 | chr2:16656022-16658202 FORWARD LENGTH=442	867.498	1084.29	953.82	800.349	815.571	689.952	523.174	479.433	334.062	444.452	441.064	278.527
Bra000155	AT2G39910.1	Symbols: | ARM repeat superfamily protein | chr2:16660604-16662886 FORWARD LENGTH=436	226.519	218.545	228.552	201.267	202.218	120.022	220.822	260.126	235.608	218.219	179.007	201.12
Bra000156	AT2G39940.1	Symbols: COI1 | RNI-like superfamily protein | chr2:16672848-16675486 REVERSE LENGTH=592	5220.23	5368.03	4608.23	4494.34	5346.37	4511.89	5982.88	4717.17	4245.01	4225.49	4890.35	4305.85
Bra000157	AT2G39990.1	Symbols: EIF2, AteIF3f, eIF3F | eukaryotic translation initiation factor 2 | chr2:16698332-16699929 REVERSE LENGTH=293	867.533	482.344	467.386	436.848	432.086	366.468	884.927	655.814	636.008	689.808	681.812	597.183
Bra000158	AT2G40000.1	Symbols: HSPRO2, ATHSPRO2 | ortholog of sugar beet HS1 PRO-1 2 | chr2:16700649-16701956 REVERSE LENGTH=435	14456.3	23254	23211.8	21497.3	22192	19209.1	17666.4	20884.7	18984.3	20150	19959.1	18832.8
Bra000159	AT2G40010.1	Symbols: | Ribosomal protein L10 family protein | chr2:16708578-16710448 REVERSE LENGTH=317	3028.75	3143.77	3941.21	2909.56	3396.58	2615.5	3598.43	3545.35	3036.94	2946.89	3438.6	3505.87
Bra000160	AT2G38120.1	Symbols: AUX1, WAV5, PIR1, MAP1 | Transmembrane amino acid transporter family protein | chr2:15973493-15976792 FORWARD LENGTH=485	521.293	401.659	548.663	423.461	488.756	312.983	322.419	319.491	310.792	337.839	285.365	303.927
Bra000161	NA	NA	643.858	1071.89	812.608	753.959	723.336	649.301	778.075	1265.96	874.833	810.386	1083.18	1215.53
Bra000162	AT2G40030.1	Symbols: NRPD1B, DRD3, ATNRPD1B, DMS5, NRPE1 | nuclear RNA polymerase D1B | chr2:16715089-16723406 FORWARD LENGTH=1976	840.366	824.201	678.723	718.506	735.987	617.606	288.182	295.507	276.547	237.604	264.013	310.041
Bra000163	AT2G40060.1	Symbols: | Clathrin light chain protein | chr2:16726564-16728001 FORWARD LENGTH=258	13678.1	11965.9	11691.1	12773.9	13242.3	13230.2	4502.99	4329.48	5155.29	3855.11	3691.52	3913.15
Bra000164	AT2G40070.1	Symbols: | BEST Arabidopsis thaliana protein match is: proline-rich family protein (TAIR:AT3G09000.1); Has 35333 Blast hits to 34131 proteins in 2444 species: Archae - 798; Bacteria - 22429; Metazoa - 974; Fungi - 991; Plants - 531; Viruses - 0; Other Eukaryotes - 9610 (source: NCBI BLink). | chr2:16728378-16731160 REVERSE LENGTH=607	836.219	1657.88	1347.15	1609.48	1541.3	1904.5	360.128	751.006	783.034	958.303	1337.22	1602.93
Bra000165	AT2G40080.1	Symbols: ELF4 | Protein of unknown function (DUF1313) | chr2:16734545-16734880 REVERSE LENGTH=111	532.887	432.363	570.313	522.805	495.979	729.897	386.794	425.8	270.184	458.47	293.477	454.945
Bra000166	AT2G40090.1	Symbols: ATATH9, ATH9 | ABC2 homolog 9 | chr2:16737685-16740303 REVERSE LENGTH=538	121.515	246.439	332.294	304.646	240.429	417.999	229.71	229.951	305.681	296.556	273.857	304.497
Bra000167	AT2G40095.1	Symbols: | Alpha/beta hydrolase related protein | chr2:16743107-16744455 FORWARD LENGTH=209	298.677	853.293	767.149	1273.11	1327.28	738.685	84.7396	64.8914	707.893	268.846	592.024	158.756
Bra000168	AT2G40116.1	Symbols: | Phosphoinositide-specific phospholipase C family protein | chr2:16751782-16754311 FORWARD LENGTH=613	76.8401	104.206	52.4131	49.7572	78.7783	125.114	50.8113	67.2177	60.4454	63.2152	70.0415	98.0869
Bra000169	AT2G40130.2	Symbols: | Double Clp-N motif-containing P-loop nucleoside triphosphate hydrolases superfamily protein | chr2:16766030-16769074 FORWARD LENGTH=910	820.638	2210.49	1901.82	1609.49	1606.3	1188.35	475.555	1316.91	1187.57	1115.32	1221.59	1201.5
Bra000170	AT2G40140.1	Symbols: CZF1, ZFAR1, SZF2, ATSZF2 | zinc finger (CCCH-type) family protein | chr2:16772537-16774330 FORWARD LENGTH=597	4407.72	4108.74	4423.33	4166.68	4380.79	4228.71	2627.27	2651.04	2810.14	2590.24	3196.46	3014.88
Bra000171	AT2G40150.1	Symbols: TBL28 | TRICHOME BIREFRINGENCE-LIKE 28 | chr2:16775511-16777141 FORWARD LENGTH=424	3027.2	1928.27	1663.62	1591.85	1388.94	1289.97	2360.37	1289.29	813.331	990.794	664.11	944.003
Bra000172	AT2G40160.2	Symbols: TBL30 | Plant protein of unknown function (DUF828) | chr2:16777448-16779167 FORWARD LENGTH=441	18.7214	19.0673	38.1272	28.5797	17.9933	36.6863	31.5361	25.1642	176.203	44.3231	39.6948	28.4293
Bra000173	AT2G40170.1	Symbols: ATEM6, GEA6, EM6 | Stress induced protein | chr2:16779792-16780167 REVERSE LENGTH=92	232.405	303.609	457.636	458.47	452.399	625.047	400.744	287.829	569.443	380.569	581.42	604.536
Bra000174	AT2G40180.1	Symbols: ATHPP2C5, PP2C5 | phosphatase 2C5 | chr2:16782522-16784014 FORWARD LENGTH=390	217.303	54.2665	60.344	98.1533	85.559	103.393	507.48	72.5366	130.216	66.0401	54.0377	22.2552
Bra000175	AT3G18150.1	Symbols: | RNI-like superfamily protein | chr3:6217929-6219500 FORWARD LENGTH=456	115.395	194.509	192.953	159.544	104.081	91.6709	180.553	131.658	106.109	135.576	263.889	224.434
Bra000176	NA	NA	230.736	181.014	350.702	179.701	376.327	324.943	130.964	222.267	246.924	216.342	330.398	314.772
Bra000177	AT2G40200.1	Symbols: | basic helix-loop-helix (bHLH) DNA-binding superfamily protein | chr2:16791098-16792027 FORWARD LENGTH=254	461.635	265.545	290.082	398.721	180.382	628.164	454.563	419.283	418.423	393.979	839.462	596.533
Bra000178	AT2G40220.1	Symbols: ABI4, SUN6, SIS5, ISI3, GIN6, SAN5, ATABI4 | Integrase-type DNA-binding superfamily protein | chr2:16796599-16797585 REVERSE LENGTH=328	11492.8	9837.75	9784.94	8783.91	9242.34	10351.1	9684.26	9154.63	8922.51	8958.62	8511	10122.3
Bra000179	AT2G40230.1	Symbols: | HXXXD-type acyl-transferase family protein | chr2:16803285-16804586 REVERSE LENGTH=433	698.914	395.036	332.996	324.135	275.469	363.887	263.383	261.829	143.574	216.359	158.905	98.785
Bra000180	AT2G40260.1	Symbols: | Homeodomain-like superfamily protein | chr2:16816818-16818473 REVERSE LENGTH=410	417.632	364.094	313.515	584.08	685.405	1167.45	405.396	460.336	265.989	311.809	348.729	567.802
Bra000181	AT2G40280.1	Symbols: | S-adenosyl-L-methionine-dependent methyltransferases superfamily protein | chr2:16825707-16828300 REVERSE LENGTH=589	2801.66	1175.09	1258.25	1305.32	1306.39	1234.04	1744.8	945.09	765.424	511.363	559.97	534.064
Bra000182	AT2G40290.1	Symbols: | Eukaryotic translation initiation factor 2 subunit 1 | chr2:16829030-16830889 REVERSE LENGTH=344	6007.43	6318.22	6884.03	6844.27	7298.04	6312.98	6375.7	6200.91	6456.66	6961.15	6546.22	7424.39
Bra000183	AT1G43080.1	Symbols: | Pectin lyase-like superfamily protein | chr1:16213995-16215828 REVERSE LENGTH=404	212.079	433.268	105.143	212.338	164.357	455.163	66.9704	132.751	114.941	121.673	153.61	214.571
Bra000184	AT2G40330.1	Symbols: PYL6, RCAR9 | PYR1-like 6 | chr2:16845177-16845824 REVERSE LENGTH=215	2614.54	1029.73	798.041	1017.3	941.174	675.509	2850.55	1953.2	1756.38	2033.1	1522.29	1570.3
Bra000185	AT2G40450.1	Symbols: | BTB/POZ domain-containing protein | chr2:16892024-16892790 REVERSE LENGTH=209	280.289	241.33	342.359	345.501	313.29	300.47	205.705	280.951	374.47	192.792	421.811	302.285
Bra000186	AT2G40450.1	Symbols: | BTB/POZ domain-containing protein | chr2:16892024-16892790 REVERSE LENGTH=209	149.525	364.255	295.71	349.048	368.413	370.802	204.227	243.389	209.27	248.378	278.953	289.558
Bra000187	AT2G40460.1	Symbols: | Major facilitator superfamily protein | chr2:16897123-16901171 FORWARD LENGTH=583	218.201	153.982	183.382	134.657	131.224	156.238	106.494	123.277	147.449	125.663	220.19	88.0147
Bra000188	AT2G40470.1	Symbols: LBD15, ASL11 | LOB domain-containing protein 15 | chr2:16902430-16903546 REVERSE LENGTH=224	66.7396	98.1548	103.312	121.364	103.745	128.817	295.797	139.933	112.057	82.5384	115.791	126.079
Bra000189	AT2G40475.1	Symbols: | unknown protein; BEST Arabidopsis thaliana protein match is: unknown protein (TAIR:AT3G56260.2); Has 477 Blast hits to 219 proteins in 41 species: Archae - 0; Bacteria - 4; Metazoa - 91; Fungi - 61; Plants - 144; Viruses - 0; Other Eukaryotes - 177 (source: NCBI BLink). | chr2:16907222-16907803 REVERSE LENGTH=193	279.098	463.775	413.508	428.378	359.34	570.866	600.534	504.942	490.368	479.259	428.053	580.979
Bra000190	AT2G40480.1	Symbols: | Plant protein of unknown function (DUF827) | chr2:16910425-16912444 FORWARD LENGTH=518	4055.53	2528.88	2003.88	2425.15	2097.71	2415.28	2815.02	1960.72	2609.16	2309.08	2198.66	2490.13
Bra000191	NA	NA	163.868	146.195	156.034	210.681	165.528	120.72	116.048	174.945	238.359	138.988	192.432	155.385
Bra000192	NA	NA	677.089	704.7	524.034	822.183	906.367	1034.78	620.868	731.549	1067.96	692.138	1271.75	909.038
Bra000193	AT3G56340.1	Symbols: | Ribosomal protein S26e family protein | chr3:20892309-20893343 REVERSE LENGTH=130	2494.79	2224.77	2568.53	2416.92	2461.74	2686.03	3418.57	3728.64	3138.45	4356.44	4038.39	3542.88
Bra000194	AT2G40610.1	Symbols: ATEXPA8, EXP8, ATEXP8, ATHEXP ALPHA 1.11, EXPA8 | expansin A8 | chr2:16949121-16950472 REVERSE LENGTH=253	688.028	1326.05	861.447	741.868	601.201	561.544	402.34	444.588	217.824	334.866	190.126	215.59
Bra000195	AT2G40620.1	Symbols: | Basic-leucine zipper (bZIP) transcription factor family protein | chr2:16954804-16956872 REVERSE LENGTH=367	880.867	1176.4	1530.91	1566.28	1603.15	1971.88	1271.29	1119.26	1680.75	1418.27	2003.88	1673.43
Bra000196	AT2G40630.1	Symbols: | Uncharacterised conserved protein (UCP030365) | chr2:16958442-16960942 FORWARD LENGTH=535	1429.52	766.945	721.202	663.211	677.052	570.546	1293.64	611.895	644.638	625.195	506.303	664.049
Bra000197	AT2G40640.1	Symbols: | RING/U-box superfamily protein | chr2:16961323-16963198 REVERSE LENGTH=383	660.951	1083.58	828.729	983.479	716.156	844.431	635.136	1297.89	1059.5	871.554	1174.99	1458.52
Bra000198	AT2G40650.1	Symbols: | PRP38 family protein | chr2:16963588-16965596 REVERSE LENGTH=355	5696.03	4776.38	4201.66	3689.29	4256.65	3864.78	6129.26	3960.98	4861.89	4771.4	5183.42	5224.44
Bra000199	AT2G40670.1	Symbols: ARR16, RR16 | response regulator 16 | chr2:16970258-16971120 FORWARD LENGTH=164	81.9716	96.6039	88.5173	51.4506	65.0203	86.824	34.0104	121.044	70.4994	122.738	86.6951	106.26
Bra000200	AT2G40720.1	Symbols: | Tetratricopeptide repeat (TPR)-like superfamily protein | chr2:16987269-16989851 FORWARD LENGTH=860	1013.16	714.747	870.515	708.395	938.034	584.244	1191.37	861.321	877.094	904.266	772.691	652.127
Bra000201	AT2G40730.1	Symbols: | Protein kinase family protein with ARM repeat domain | chr2:16990083-16996072 REVERSE LENGTH=798	5575.95	4012.17	3697.56	3623.64	3715.77	4254.16	5989.1	4634.2	4076.84	3813.2	3555.7	3958.68
Bra000202	AT2G40740.1	Symbols: WRKY55, ATWRKY55 | WRKY DNA-binding protein 55 | chr2:16997177-16999276 FORWARD LENGTH=292	870.477	1580.43	2383.48	2044.79	2243.02	2053.65	1700.36	1199.08	2077.3	1297.36	1939.43	1570.3
Bra000203	AT2G40750.1	Symbols: WRKY54, ATWRKY54 | WRKY DNA-binding protein 54 | chr2:17000636-17002354 REVERSE LENGTH=346	2256.67	302.166	659.052	524.911	896.645	430.322	1033.55	291.488	229.719	238.82	142.483	115.895
Bra000204	NA	NA	1198.83	755.065	884.73	651.658	744.013	606.273	1165.28	824.573	860.442	756.211	737.961	805.432
Bra000205	AT2G40815.1	Symbols: | Calcium-dependent lipid-binding (CaLB domain) family protein | chr2:17034736-17036110 REVERSE LENGTH=367	557.389	831.951	849.544	903.267	726.099	548.942	610.748	591.055	770.089	858.989	641.709	572.192
Bra000206	AT2G40815.1	Symbols: | Calcium-dependent lipid-binding (CaLB domain) family protein | chr2:17034736-17036110 REVERSE LENGTH=367	1339.91	2127.66	2494.62	2205.08	2189.2	2336.92	1683.59	3039.99	2953.76	2800.1	3066.59	3074.72
Bra000207	AT2G40830.1	Symbols: RHC1A | RING-H2 finger C1A | chr2:17043642-17044628 FORWARD LENGTH=328	1868.83	2837.53	3105.63	3097.57	3190.55	2797.48	2221.67	2758.07	3212.22	2818.21	3093.72	2844.59
Bra000208	AT2G40850.1	Symbols: ATPI4K GAMMA 1, PI4K GAMMA 1 | phosphoinositide 4-kinase gamma 1 | chr2:17051575-17053260 FORWARD LENGTH=561	58.1562	74.0837	49.381	70.6819	67.1856	40.3614	49.9803	66.9876	52.4739	95.7765	71.9656	48.3195
Bra000209	AT2G40860.1	Symbols: | protein kinase family protein / protein phosphatase 2C ( PP2C) family protein | chr2:17053747-17057108 REVERSE LENGTH=658	2384.71	3587.67	2928.74	4641.25	4068.75	4091.35	1656.08	2273.87	2282.66	1282.62	1906.88	1861.16
Bra000210	AT2G40880.1	Symbols: FL3-27, ATCYSA, CYSA | cystatin A | chr2:17057463-17057930 FORWARD LENGTH=125	21.4825	13.2762	18.1327	14.5677	16.6668	22.865	15.3008	17.2318	17.7721	21.4156	25.592	24.3293
Bra000211	AT2G40890.1	Symbols: CYP98A3 | cytochrome P450, family 98, subfamily A, polypeptide 3 | chr2:17058291-17060532 REVERSE LENGTH=508	5247.16	2311.74	1838.5	2036.19	1551.08	1726.18	4764.94	3054.25	1749.37	2149.55	1806.64	2022.97
Bra000212	AT2G40900.1	Symbols: | nodulin MtN21 /EamA-like transporter family protein | chr2:17063396-17065514 REVERSE LENGTH=394	343.146	190.647	227.525	117.33	127.863	121.919	345.642	142.5	93.0577	155.313	154.546	99.1202
Bra000213	AT2G40980.1	Symbols: | Protein kinase superfamily protein | chr2:17102090-17104443 FORWARD LENGTH=617	2087.75	1711.03	1249.25	1599.87	1460.97	1408.47	1909.53	1615.78	1285.54	1625.92	936.448	1563.56
Bra000214	AT2G27030.1	Symbols: CAM5, ACAM-2 | calmodulin 5 | chr2:11532069-11533060 FORWARD LENGTH=149	12397.5	13723.2	13143.4	13488.3	14956	14805.9	19100	22952.4	24151.4	25443.2	26120.2	24093
Bra000215	AT2G41140.1	Symbols: CRK1, ATCRK1, ATCBK3 | CDPK-related kinase 1 | chr2:17150492-17153378 FORWARD LENGTH=576	1624.6	1327.72	1055.82	1398.46	1432.39	1715.3	1369.61	723.18	584.646	614.174	546.183	763.265
Bra000216	AT2G41180.1	Symbols: | VQ motif-containing protein | chr2:17165242-17165667 FORWARD LENGTH=141	1061.78	341.413	262.344	241.1	240.927	209.906	356.201	88.5636	81.7394	105.135	73.3753	53.6236
Bra000217	AT2G41190.1	Symbols: | Transmembrane amino acid transporter family protein | chr2:17167561-17170145 REVERSE LENGTH=536	1588.85	1193.33	976.224	1065.4	991.89	1329.58	1042.71	1356.99	829.179	800.949	686.556	942.749
Bra000218	AT2G41200.1	Symbols: | unknown protein; Has 26 Blast hits to 26 proteins in 11 species: Archae - 0; Bacteria - 0; Metazoa - 0; Fungi - 0; Plants - 26; Viruses - 0; Other Eukaryotes - 0 (source: NCBI BLink). | chr2:17171657-17172929 FORWARD LENGTH=161	524.757	661.656	683.607	771.675	567.619	712.794	726.82	651.483	918.206	694.484	709.572	693.538
Bra000219	AT2G41210.1	Symbols: PIP5K5 | phosphatidylinositol- 4-phosphate 5-kinase 5 | chr2:17173627-17176575 FORWARD LENGTH=772	43.4538	81.1841	30.6731	92.3174	55.6392	84.189	66.1462	76.2508	70.9069	215.581	75.8191	95.9406
Bra000220	AT2G41220.1	Symbols: GLU2 | glutamate synthase 2 | chr2:17177934-17188388 FORWARD LENGTH=1629	1970.45	2941.47	2869.28	3174.68	3094.09	3250.17	1580.34	1962.44	1632.59	1651.64	1488.66	1896.94
Bra000221	NA	NA	57.6085	62.0804	55.1655	53.9282	94.4372	151.816	66.7488	43.4397	64.1694	50.543	47.337	77.1894
Bra000222	AT2G41290.1	Symbols: SSL2 | strictosidine synthase-like 2 | chr2:17210599-17212904 REVERSE LENGTH=376	85.9833	98.4323	98.2829	74.295	62.6652	77.3882	47.9363	72.6953	52.0864	53.2743	26.4664	34.6078
Bra000223	AT2G41300.1	Symbols: SSL1 | strictosidine synthase-like 1 | chr2:17214312-17216292 REVERSE LENGTH=394	1138.48	604.397	571.09	678.314	606.725	616.255	700.415	581.237	496.351	633.931	295.899	587.567
Bra000224	AT2G41310.1	Symbols: ATRR3, ARR8, RR3 | response regulator 3 | chr2:17222280-17223536 FORWARD LENGTH=225	42.4899	27.3551	48.4226	32.0182	27.2764	31.4776	49.7581	48.6712	27.4766	58.0866	33.9318	25.5251
Bra000225	AT2G41330.1	Symbols: | Glutaredoxin family protein | chr2:17227067-17228275 FORWARD LENGTH=402	1935.59	2536.87	3404.38	3096.79	3255.89	3243.3	3695.27	3062.69	4772.54	3716.97	3783.21	3365.4
Bra000226	AT2G41350.1	Symbols: | unknown protein; BEST Arabidopsis thaliana protein match is: unknown protein (TAIR:AT2G21980.1); Has 188 Blast hits to 188 proteins in 66 species: Archae - 0; Bacteria - 12; Metazoa - 90; Fungi - 15; Plants - 54; Viruses - 0; Other Eukaryotes - 17 (source: NCBI BLink). | chr2:17231565-17233458 FORWARD LENGTH=298	2402.92	3091.83	3635.27	3120.48	3185.61	2981.16	3748.94	3355.04	3561.12	3121.92	3105.91	3369.37
Bra000227	AT2G41430.3	Symbols: ERD15, LSR1, CID1 | dehydration-induced protein (ERD15) | chr2:17269736-17270098 FORWARD LENGTH=120	14936.1	22924.9	22451.9	21523.1	21707.7	21024	17769.1	22643.4	23880.5	25580.7	27964.2	26523.6
Bra000228	AT2G41480.1	Symbols: | Peroxidase superfamily protein | chr2:17296986-17298729 REVERSE LENGTH=341	68.505	40.3513	55.5583	39.4885	52.5688	71.2424	115.007	75.8474	48.0994	524.587	57.4279	88.6088
Bra000229	AT2G41510.1	Symbols: ATCKX1, CKX1 | cytokinin oxidase/dehydrogenase 1 | chr2:17314626-17316861 FORWARD LENGTH=575	168.785	118.095	102.859	151.336	79.1023	125.883	241.195	191.239	136.026	99.9764	114.882	146.593
Bra000230	AT2G41530.1	Symbols: ATSFGH, SFGH | S-formylglutathione hydrolase | chr2:17323656-17325430 REVERSE LENGTH=284	12178	14458	14426.7	14523.6	14138.3	16384	8624.97	11725.5	10009	10856.4	11757.8	13747
Bra000231	AT2G41540.1	Symbols: GPDHC1 | 6-phosphogluconate dehydrogenase family protein | chr2:17326801-17328654 FORWARD LENGTH=462	574.72	480.57	376.926	466.98	399.535	604.95	247.785	488.775	599.653	558.579	444.47	645.645
Bra000232	AT2G41630.1	Symbols: TFIIB | transcription factor IIB | chr2:17355555-17357400 REVERSE LENGTH=312	2432.92	2170.98	2340.79	2086.16	2073.96	1924.88	3014.24	2770.31	2555.42	3058.16	2366.59	2973.02
Bra000233	AT2G41660.1	Symbols: MIZ1 | Protein of unknown function, DUF617 | chr2:17367945-17368838 FORWARD LENGTH=297	21.934	13.8405	14.7332	16.6412	11.7801	12.0585	18.3247	12.3705	19.5149	13.4824	17.4529	43.1625
Bra000234	AT2G41680.1	Symbols: NTRC | NADPH-dependent thioredoxin reductase C | chr2:17376349-17379028 REVERSE LENGTH=529	6847.84	8125.77	8257.11	7913.15	7752	7277.26	10974.2	12244.6	11784.1	12911.5	10643.3	10911.6
Bra000235	AT2G41690.1	Symbols: AT-HSFB3, HSFB3 | heat shock transcription factor B3 | chr2:17381723-17382577 FORWARD LENGTH=244	129.53	280.619	532.284	355.361	531.904	369.054	275.896	1838.78	994.894	832.135	691.859	499.787
Bra000236	AT2G41700.1	Symbols: ABCA1, AtABCA1 | ATP-binding cassette A1 | chr2:17383239-17396110 REVERSE LENGTH=1882	3562.64	2839.3	2379.86	2883.85	2477.05	2618.09	6231.32	3469.66	3110.56	3090.96	3403.21	2372.52
Bra000237	AT2G41710.1	Symbols: | Integrase-type DNA-binding superfamily protein | chr2:17400274-17402903 REVERSE LENGTH=423	3604.36	5307.73	5243.19	6799.1	6056.75	7710.64	3737.57	4848.95	5038.58	4933.39	5772.01	5985.48
Bra000238	AT2G41740.1	Symbols: VLN2, ATVLN2 | villin 2 | chr2:17410962-17416878 REVERSE LENGTH=976	3482.14	2827.08	3127.62	2759.5	2765.89	2960.79	3652.09	3235.7	3436.21	3490.32	3415.98	3111.29
Bra000239	AT2G41760.1	Symbols: | unknown protein; CONTAINS InterPro DOMAIN/s: Protein of unknown function WDYHV (InterPro:IPR019161); Has 201 Blast hits to 201 proteins in 90 species: Archae - 0; Bacteria - 2; Metazoa - 132; Fungi - 10; Plants - 30; Viruses - 0; Other Eukaryotes - 27 (source: NCBI BLink). | chr2:17422864-17424255 FORWARD LENGTH=221	845.658	1273.96	1136.85	1197.79	1058.78	1066.39	1559.64	2477.09	2304.62	2268.53	2406.54	2650.2
Bra000240	AT2G41770.1	Symbols: | Protein of unknown function (DUF288) | chr2:17424549-17427042 REVERSE LENGTH=771	7797.91	3060.04	3056.36	3210.16	2958.21	2643.68	6703.35	2945.16	2552.27	2912.33	1706.33	2104.86
Bra000241	AT3G57440.1	Symbols: | unknown protein; Has 31 Blast hits to 31 proteins in 11 species: Archae - 0; Bacteria - 0; Metazoa - 0; Fungi - 0; Plants - 31; Viruses - 0; Other Eukaryotes - 0 (source: NCBI BLink). | chr3:21258732-21260249 FORWARD LENGTH=241	20.1743	24.0094	17.4366	16.4676	17.0895	20.9302	18.4514	90.2771	181.671	75.8827	111.989	122.009
Bra000242	AT1G58380.1	Symbols: XW6 | Ribosomal protein S5 family protein | chr1:21689115-21690085 FORWARD LENGTH=284	9231.62	10072.3	8862.78	9535.68	9116.22	10413.7	13806	13824.9	11922.6	13441	12844.6	12977.2
Bra000243	AT2G41900.1	Symbols: | CCCH-type zinc finger protein with ARM repeat domain | chr2:17491352-17493502 FORWARD LENGTH=716	1575.55	526.457	574.833	523.432	711.56	536.827	1361.72	752.708	724.602	815.583	797.424	746.589
Bra000244	NA	NA	48.7733	73.3809	43.2752	80.3324	44.8314	107.165	36.4509	104.785	137.355	111.52	193.237	172.155
Bra000245	AT2G41940.1	Symbols: ZFP8 | zinc finger protein 8 | chr2:17507556-17508329 FORWARD LENGTH=257	1471.26	863.831	743.504	1036.14	925.423	975.554	762.292	562.211	452.013	415.943	367.979	348.946
Bra000246	AT2G41945.1	Symbols: | unknown protein; BEST Arabidopsis thaliana protein match is: unknown protein (TAIR:AT3G04040.1); Has 35333 Blast hits to 34131 proteins in 2444 species: Archae - 798; Bacteria - 22429; Metazoa - 974; Fungi - 991; Plants - 531; Viruses - 0; Other Eukaryotes - 9610 (source: NCBI BLink). | chr2:17511071-17512898 REVERSE LENGTH=158	2068.79	2956.03	2413.47	2813.27	3267.27	3283.81	1105.6	1339.62	1649.77	1775.32	1873.97	1666.46
Bra000247	AT2G41960.1	Symbols: | unknown protein; BEST Arabidopsis thaliana protein match is: unknown protein (TAIR:AT3G58050.1); Has 11991 Blast hits to 7260 proteins in 458 species: Archae - 17; Bacteria - 481; Metazoa - 5028; Fungi - 1325; Plants - 615; Viruses - 38; Other Eukaryotes - 4487 (source: NCBI BLink). | chr2:17514244-17519015 REVERSE LENGTH=1215	570.626	534.877	461.982	476.23	407.487	426.573	159.1	284.341	370.345	120.054	290.72	347.371
Bra000248	AT2G41970.1	Symbols: | Protein kinase superfamily protein | chr2:17520517-17522304 REVERSE LENGTH=365	61.9037	84.5003	97.5856	126.955	118.231	168.916	105.204	85.0583	125.234	108.126	220.954	189.26
Bra000249	AT2G41980.1	Symbols: | Protein with RING/U-box and TRAF-like domains | chr2:17523494-17524692 REVERSE LENGTH=305	4200.58	3879.85	4180.77	4374.45	4791.72	5466.97	3454.93	4282.09	3923.86	4009.7	3873.07	4582.76
Bra000250	AT2G42030.1	Symbols: | RING/U-box superfamily protein | chr2:17539069-17540346 REVERSE LENGTH=425	1481.06	1166.37	956.979	993.943	1244.27	743.508	2467.3	1558.52	1554.26	1561.36	1365.19	1314.17
Bra000251	AT2G42040.1	Symbols: | CONTAINS InterPro DOMAIN/s: WRC (InterPro:IPR014977); Has 219 Blast hits to 219 proteins in 19 species: Archae - 0; Bacteria - 0; Metazoa - 3; Fungi - 0; Plants - 215; Viruses - 0; Other Eukaryotes - 1 (source: NCBI BLink). | chr2:17543282-17545063 FORWARD LENGTH=269	2367.21	2135.89	2150.39	1918.6	1956.44	1772.98	1211.73	1408.77	1177.88	967.183	703.701	1009.01
Bra000252	AT2G42060.1	Symbols: | Cysteine/Histidine-rich C1 domain family protein | chr2:17548194-17549000 FORWARD LENGTH=268	14.027	24.0157	25.2158	35.6524	49.0893	34.3786	32.9257	38.216	46.8606	18.1753	31.5334	52.9773
Bra000253	AT2G42070.1	Symbols: ATNUDT23, ATNUDX23, NUDX23 | nudix hydrolase homolog 23 | chr2:17549669-17551066 REVERSE LENGTH=280	2383.86	3021.23	3421.9	2957.1	2898.49	2317.08	1716.37	1657.64	1794.54	1602.54	1824.22	1499.68
Bra000254	AT3G18190.1	Symbols: | TCP-1/cpn60 chaperonin family protein | chr3:6232226-6233836 FORWARD LENGTH=536	131.125	82.8144	213.238	208.167	176.083	166.12	148.607	164.398	79.1825	179.167	185.123	171.771
Bra000255	AT3G57785.1	Symbols: | unknown protein; BEST Arabidopsis thaliana protein match is: unknown protein (TAIR:AT2G42310.1); Has 121 Blast hits to 121 proteins in 51 species: Archae - 0; Bacteria - 0; Metazoa - 4; Fungi - 48; Plants - 67; Viruses - 0; Other Eukaryotes - 2 (source: NCBI BLink). | chr3:21404835-21405179 REVERSE LENGTH=114	896.392	767.565	794.915	826.603	878.081	1198.6	1671.75	1287.85	1209.21	1186.53	1168.19	1166.61
Bra000256	AT2G42380.2	Symbols: ATBZIP34, BZIP34 | Basic-leucine zipper (bZIP) transcription factor family protein | chr2:17647205-17648660 REVERSE LENGTH=321	351.795	753.007	1120.07	1136.53	1264.67	2540.48	1400.13	896.711	1561.04	1047.63	2888.65	1827.21
Bra000257	AT2G42430.1	Symbols: LBD16, ASL18 | lateral organ boundaries-domain 16 | chr2:17663668-17665153 FORWARD LENGTH=245	30.7753	31.042	55.429	50.5215	59.4328	34.3104	31.2816	49.8357	32.7395	42.4023	60.2537	86.5466
Bra000258	AT2G42460.1	Symbols: | TRAF-like family protein | chr2:17676399-17679247 REVERSE LENGTH=442	26.9772	26.1444	27.7402	35.1344	58.164	49.6137	60.8659	31.3606	32.6216	39.1427	52.9961	39.0657
Bra000259	AT2G42460.1	Symbols: | TRAF-like family protein | chr2:17676399-17679247 REVERSE LENGTH=442	153.052	99.0766	281.414	86.3703	160.007	181.09	144.859	43.2526	79.5839	51.8279	128.419	73.6702
Bra000260	AT2G42490.1	Symbols: | Copper amine oxidase family protein | chr2:17691600-17695526 REVERSE LENGTH=776	1576.28	1661.69	1315.41	1376.98	1216.73	1174.66	1307.43	1220.97	1070.96	1284.59	1016.2	906.886
Bra000261	AT1G65800.1	Symbols: ARK2, RK2 | receptor kinase 2 | chr1:24473166-24476523 FORWARD LENGTH=847	651.112	248.849	262.664	207.349	244.719	148.849	61.9962	63.7615	77.4872	80.3691	118.34	96.6029
Bra000262	AT2G42500.1	Symbols: PP2A-3 | protein phosphatase 2A-3 | chr2:17698099-17701226 REVERSE LENGTH=313	501.126	1194.25	1173.24	1089.67	777.634	1045.44	414.594	370.625	413.291	340.207	266.728	292.785
Bra000263	AT2G42530.1	Symbols: COR15B | cold regulated 15b | chr2:17709191-17709873 REVERSE LENGTH=141	11335.6	4219.38	4187.04	3028.64	2675.63	2633.96	9621.15	6509.68	3756.37	4032.45	2133.23	2197.46
Bra000264	NA	NA	368.793	393.979	623.12	562.737	506.702	563.875	642.448	496.317	544.024	621.581	817.711	554.043
Bra000265	AT2G42530.1	Symbols: COR15B | cold regulated 15b | chr2:17709191-17709873 REVERSE LENGTH=141	14046.3	10233.9	9157.58	4764.05	7920.29	6459.04	21421.3	18949.6	19249.4	19481.5	20199.1	18388.1
Bra000266	AT2G42560.1	Symbols: | late embryogenesis abundant domain-containing protein / LEA domain-containing protein | chr2:17714813-17716821 REVERSE LENGTH=635	394.877	616.647	620.915	477.212	402.34	503.424	275.08	365.497	313.957	337.173	313.291	317.829
Bra000267	AT2G42580.1	Symbols: TTL3, VIT | tetratricopetide-repeat thioredoxin-like 3 | chr2:17728855-17731461 FORWARD LENGTH=691	20075.4	13070.1	13161.8	12886.3	12946.7	11353.7	21299.7	17011.6	14836.6	14737.1	13993.6	12782.1
Bra000268	AT2G42590.2	Symbols: GRF9, GF14 MU | general regulatory factor 9 | chr2:17732118-17733775 REVERSE LENGTH=262	16447.1	20852.3	22260.3	22965.2	23740.8	20852.3	23601.8	31202.2	30921.1	33429.9	24827.3	32710.1
Bra000269	AT2G42610.1	Symbols: LSH10 | Protein of unknown function (DUF640) | chr2:17748005-17748538 FORWARD LENGTH=177	431.305	731.577	1135.29	897.469	1167.48	960.248	790.48	873.372	1242.34	1048.51	1511.16	1189.28
Bra000270	AT2G42660.1	Symbols: | Homeodomain-like superfamily protein | chr2:17767065-17768258 REVERSE LENGTH=255	14.7565	35.6379	25.6371	24.6929	54.9388	125.65	38.419	34.7555	33.7664	40.325	46.9014	40.4577
Bra000271	AT2G42670.1	Symbols: | Protein of unknown function (DUF1637) | chr2:17772004-17773700 REVERSE LENGTH=241	185.655	58.5932	63.3362	44.7295	43.1136	25.8321	195.081	70.9198	83.2239	84.4576	50.6607	41.6094
Bra000272	AT2G42680.1	Symbols: MBF1A, ATMBF1A | multiprotein bridging factor 1A | chr2:17774972-17776116 FORWARD LENGTH=142	5201.3	4825.73	4580.62	5030.04	4207.78	5210.61	5725.71	5760.7	4545.4	4884.89	4611.73	4229.44
Bra000273	NA	NA	310.68	545.636	679.182	531.484	474.249	516.659	840.079	1530.87	1473.22	1124.88	1425.97	1403.7
Bra000274	AT2G42780.1	Symbols: | FUNCTIONS IN: molecular_function unknown; INVOLVED IN: regulation of transcription; LOCATED IN: integral to membrane, nucleus; EXPRESSED IN: 20 plant structures; EXPRESSED DURING: 11 growth stages; CONTAINS InterPro DOMAIN/s: RNA polymerase II transcription factor SIII, subunit A (InterPro:IPR010684); Has 187 Blast hits to 186 proteins in 77 species: Archae - 0; Bacteria - 0; Metazoa -…	2172.78	1443.92	1621.4	1156.2	1472.87	1181.35	1387.99	1151.94	855.728	1040.04	907.578	893.631
Bra000275	NA	NA	244.321	267.95	415.112	276.655	326.179	456.024	269.06	276.284	348.513	381.78	391.294	327.67
Bra000276	AT2G42870.1	Symbols: PAR1, HLH1 | phy rapidly regulated 1 | chr2:17836831-17837187 REVERSE LENGTH=118	318.385	265.746	170.452	308.821	174.521	198.332	300.47	146.746	234.98	113.665	140.785	139.49
Bra000277	AT2G42880.1	Symbols: ATMPK20, MPK20 | MAP kinase 20 | chr2:17840572-17843947 REVERSE LENGTH=606	447.815	141.29	145.979	141.387	160.534	81.6661	358.741	227.141	138.637	50.9759	70.9928	38.724
Bra000278	AT5G18460.1	Symbols: | Protein of Unknown Function (DUF239) | chr5:6123205-6126505 FORWARD LENGTH=430	15.0656	11.3967	39.8854	16.1474	13.7021	14.2014	27.113	134.135	12.9577	16.5134	21.6591	24.6304
Bra000279	AT2G42890.1	Symbols: AML2, ML2 | MEI2-like 2 | chr2:17850077-17854205 FORWARD LENGTH=843	1598.47	1898.21	2070.13	1948.06	2061.38	1714.69	1701.5	2714.87	2453.7	2470.78	2952.77	3150.46
Bra000280	AT2G42910.1	Symbols: | Phosphoribosyltransferase family protein | chr2:17856396-17858394 FORWARD LENGTH=337	1410.84	1504.69	1416.02	1283.29	1255.05	1215.74	2202.55	2291.81	2326.99	2101.22	2216.91	2090.82
Bra000281	AT2G42940.1	Symbols: | Predicted AT-hook DNA-binding family protein | chr2:17862497-17863270 REVERSE LENGTH=257	628.525	510.524	640.96	563.904	525.934	424.312	652.869	609.715	543.395	440.386	356.668	478.306
Bra000282	AT2G43000.1	Symbols: anac042, NAC042 | NAC domain containing protein 42 | chr2:17880617-17882584 REVERSE LENGTH=275	48.6191	40.5119	53.5439	31.6915	62.6778	65.9667	78.633	68.3366	72.8674	76.5092	83.4628	137.672
Bra000283	AT2G43010.2	Symbols: PIF4, SRL2, AtPIF4 | phytochrome interacting factor 4 | chr2:17887003-17888823 FORWARD LENGTH=428	4737.38	3885.85	2787.43	2340.12	2072.14	2173.41	3693.51	2738.74	2192.19	2123.54	1825.13	1867.4
Bra000284	AT2G43020.1	Symbols: ATPAO2, PAO2 | polyamine oxidase 2 | chr2:17891945-17894440 FORWARD LENGTH=490	374.452	848.899	886.868	743.215	884.659	654.272	879.007	701.469	886.385	783.327	660.449	704.83
Bra000285	AT2G43030.1	Symbols: | Ribosomal protein L3 family protein | chr2:17894898-17895713 FORWARD LENGTH=271	17553.3	21647.9	21583.3	20444	19505.6	17621.2	7197.04	8211.6	8570.71	4368.13	8283.33	6983.18
Bra000286	AT2G43040.1	Symbols: NPG1 | tetratricopeptide repeat (TPR)-containing protein | chr2:17896049-17898524 REVERSE LENGTH=704	238.468	145.994	127.297	156.146	145.274	115.357	390.92	212.943	161.226	159.266	99.7328	159.89
Bra000287	AT4G12530.1	Symbols: | Bifunctional inhibitor/lipid-transfer protein/seed storage 2S albumin superfamily protein | chr4:7428141-7428494 REVERSE LENGTH=117	122.869	121.821	126.46	105.393	56.0547	222.287	98.6	63.3974	109.227	129.381	175.33	90.7205
Bra000288	AT2G43090.1	Symbols: | Aconitase/3-isopropylmalate dehydratase protein | chr2:17918957-17919712 FORWARD LENGTH=251	527.933	1009.71	1131.33	891.245	901.654	851.454	401.895	664.487	771.704	570.723	593.71	567.783
Bra000289	AT2G43120.1	Symbols: | RmlC-like cupins superfamily protein | chr2:17927339-17928871 FORWARD LENGTH=321	759.301	570.987	839.589	635.561	528.879	344.034	475.053	552.771	628.924	507.718	309.516	342.706
Bra000290	AT2G43130.1	Symbols: ARA4, ATRAB11F, ATRABA5C, ARA-4, RABA5C | P-loop containing nucleoside triphosphate hydrolases superfamily protein | chr2:17929899-17930904 REVERSE LENGTH=214	261.049	306.426	209.453	195.116	121.083	193.051	199.64	114.917	118.95	121.286	113.544	186.039
Bra000291	AT2G43140.2	Symbols: | basic helix-loop-helix (bHLH) DNA-binding superfamily protein | chr2:17931680-17935639 REVERSE LENGTH=309	4499.78	3545.35	3266.04	3007.03	2922.15	2129.45	4013.45	2537.77	3108.16	3049.07	2810.81	2789.83
Bra000292	NA	NA	17005.7	13693.3	14951.5	15958.7	10628.8	14882.6	33272.8	20910.5	15321.9	14032.5	10940.7	11174.4
Bra000293	AT2G43160.1	Symbols: | ENTH/VHS family protein | chr2:17948884-17953267 FORWARD LENGTH=895	15907.9	13762	13543.1	15321	13838	12380.9	15053.9	11419.3	12341.3	12128.4	13086.2	12003.3
Bra000294	AT2G43180.1	Symbols: | Phosphoenolpyruvate carboxylase family protein | chr2:17953719-17955774 REVERSE LENGTH=479	2568.32	3640.25	3809.58	3612.27	4477.72	3969.26	3044.5	3897.08	3858.64	4157.1	4752.33	4619.68
Bra000295	AT5G01020.1	Symbols: | Protein kinase superfamily protein | chr5:6309-8270 REVERSE LENGTH=410	4447.1	4737.26	4262.48	4816.22	4364.31	4175.58	6038.05	6608.17	5291.59	5445.97	5384.62	5758.42
Bra000296	AT2G43200.1	Symbols: | S-adenosyl-L-methionine-dependent methyltransferases superfamily protein | chr2:17958230-17960536 FORWARD LENGTH=611	237.286	243.775	214.938	248.879	268.926	233.678	320.775	272.525	231.46	336.648	260.461	168.01
Bra000297	AT2G43235.1	Symbols: | unknown protein; FUNCTIONS IN: molecular_function unknown; INVOLVED IN: biological_process unknown; LOCATED IN: chloroplast; EXPRESSED IN: 22 plant structures; EXPRESSED DURING: 13 growth stages; Has 41 Blast hits to 41 proteins in 16 species: Archae - 0; Bacteria - 0; Metazoa - 0; Fungi - 0; Plants - 40; Viruses - 0; Other Eukaryotes - 1 (source: NCBI BLink). | chr2:17968910-17970822 …	2464.55	3653.83	3572.02	2999.89	3060.87	2320.33	2192.11	3597.81	3393.04	3704.18	3667.42	4031.45
Bra000298	AT2G43240.1	Symbols: | Nucleotide-sugar transporter family protein | chr2:17971280-17975300 REVERSE LENGTH=406	5578.39	3190.9	3364.76	3490.83	3333.54	3629.9	5240.47	3733.18	3714.26	3973.32	2722.54	3148.14
Bra000299	AT2G43290.1	Symbols: MSS3 | Calcium-binding EF-hand family protein | chr2:17991308-17991955 REVERSE LENGTH=215	3928.3	4095.18	3437.24	3756.88	3188.49	3679.22	2422.08	2734.79	2154.87	2696.05	2088.61	2546.87
Bra000300	AT2G43320.1	Symbols: | S-adenosyl-L-methionine-dependent methyltransferases superfamily protein | chr2:17996874-17999158 REVERSE LENGTH=351	2125.43	2582.56	2657.68	2812.52	2990.81	2824.09	2234.02	2795.48	3075.86	3465.52	3155.13	3267.71
Bra000301	AT2G43340.1	Symbols: | Protein of unknown function (DUF1685) | chr2:18007769-18008416 FORWARD LENGTH=189	2549.79	1859.04	2353.43	2450.58	2638.48	2676.22	1797.62	1902.84	1965.25	1822.59	2180.79	1645.94
Bra000302	AT2G43350.1	Symbols: ATGPX3, GPX3 | glutathione peroxidase 3 | chr2:18009195-18010533 REVERSE LENGTH=206	256.238	212.82	199.423	228.704	233.117	169.895	232.076	221.57	193.679	260.34	213.359	232.662
Bra000303	AT2G43360.1	Symbols: BIO2, BIOB | Radical SAM superfamily protein | chr2:18010918-18013129 REVERSE LENGTH=378	518.868	670.651	619.867	584.244	481.523	359.633	403.05	535.525	490.941	502.038	373.73	391.445
Bra000304	AT2G43370.1	Symbols: | RNA-binding (RRM/RBD/RNP motifs) family protein | chr2:18013431-18015376 FORWARD LENGTH=333	1399.12	2063.96	1781.03	1693.68	2004.77	1576.69	1430.38	2090.56	2305.61	2203.12	2407.96	2269.04
Bra000305	AT2G43430.1	Symbols: GLX2-1, GLY1 | glyoxalase 2-1 | chr2:18035569-18038064 REVERSE LENGTH=331	5659.95	5415.1	5219.65	4837.92	4850.23	4916.84	5852.8	6691.91	6588.44	6662.39	7120.72	7026.58
Bra000306	AT3G07565.3	Symbols: | Protein of unknown function (DUF3755) | chr3:2413823-2415872 FORWARD LENGTH=259	1570.33	1704.19	1265.26	1508.91	1464.56	1679.11	1287.2	2038.33	1767.81	1872.54	1945.74	2217.8
Bra000307	AT2G43500.1	Symbols: | Plant regulator RWP-RK family protein | chr2:18062715-18066450 FORWARD LENGTH=947	319.969	310.472	194.21	192.136	190.642	169.869	508.048	866.192	729.86	833.701	650.052	633.266
Bra000308	AT2G43500.1	Symbols: | Plant regulator RWP-RK family protein | chr2:18062715-18066450 FORWARD LENGTH=947	265.878	248.671	148.79	185.035	132.778	153.471	478.258	892.937	574.464	571.905	581.139	435.121
Bra000309	AT2G43520.1	Symbols: ATTI2, TI2 | trypsin inhibitor protein 2 | chr2:18068611-18069037 FORWARD LENGTH=90	238.258	120.868	170.434	168.831	179.507	356.987	312.979	229.808	260.542	254.404	248.368	326.488
Bra000310	AT2G43570.1	Symbols: CHI | chitinase, putative | chr2:18076389-18077435 REVERSE LENGTH=277	2425.39	530.357	452.729	499.368	596.765	317.901	3068.85	962.189	605.672	980.456	727.079	1285.59
Bra000311	AT2G43590.1	Symbols: | Chitinase family protein | chr2:18081592-18082749 REVERSE LENGTH=264	8550.82	870.451	1670.73	1077.19	863.006	886.941	2020.26	933.574	380.535	692.725	377.34	381.001
Bra000312	AT2G43600.1	Symbols: | Chitinase family protein | chr2:18086049-18087018 REVERSE LENGTH=273	150.496	201.562	304.997	153.126	242.775	173.165	296.96	223.21	238.553	195.865	439.708	306.821
Bra000313	AT2G43600.1	Symbols: | Chitinase family protein | chr2:18086049-18087018 REVERSE LENGTH=273	50.2548	36.2615	56.4125	29.0806	31.5346	32.2943	20.8819	48.859	27.1826	21.7527	14.7013	38.0918
Bra000314	AT2G43610.1	Symbols: | Chitinase family protein | chr2:18088058-18089184 REVERSE LENGTH=281	138.656	117.576	228.849	245.44	310.293	384.71	226.739	167.775	221.178	271.505	250.577	172.317
Bra000315	AT2G43620.1	Symbols: | Chitinase family protein | chr2:18093954-18095025 REVERSE LENGTH=283	4404.66	390.007	636.729	525.321	634.358	957.294	8820.66	1475.05	1312	1623.21	484.057	816.085
Bra000316	AT2G43640.1	Symbols: | Signal recognition particle, SRP9/SRP14 subunit | chr2:18097614-18098619 REVERSE LENGTH=121	2189.04	1905.31	2177.82	2307.87	2437.66	2195.74	2536.37	2741.86	2808.2	3100.65	2681.98	2978.01
Bra000317	AT2G43650.1	Symbols: EMB2777 | Sas10/U3 ribonucleoprotein (Utp) family protein | chr2:18099430-18103147 FORWARD LENGTH=654	1278.86	798.234	948.016	1197.26	1351.6	1569.37	1169.5	861.055	1282.1	1242.39	1088.47	1469.51
Bra000318	AT2G43680.1	Symbols: IQD14 | IQ-domain 14 | chr2:18109302-18111587 FORWARD LENGTH=669	1053.02	1401.19	1466.58	1946.44	1882.48	2445.37	813.955	1034.75	915.395	1536.86	1195.12	1467.78
Bra000319	AT2G43700.1	Symbols: | Concanavalin A-like lectin protein kinase family protein | chr2:18116523-18118499 FORWARD LENGTH=658	145.882	88.2516	36.9797	57.7559	65.1103	70.3765	122.96	77.5762	65.5639	195.47	54.5509	156.748
Bra000320	AT2G43700.1	Symbols: | Concanavalin A-like lectin protein kinase family protein | chr2:18116523-18118499 FORWARD LENGTH=658	129.53	47.235	61.0866	188.544	128.9	65.7759	89.2241	69.2844	70.2773	59.7901	73.4592	84.7948
Bra000321	AT2G43710.1	Symbols: SSI2, FAB2 | Plant stearoyl-acyl-carrier-protein desaturase family protein | chr2:18120107-18122495 FORWARD LENGTH=401	14616.1	17436.8	17106	16770.3	17368.6	16422	16485	18779.2	20173.2	18424.8	20764.3	21169.6
Bra000322	NA	NA	196.793	193.694	170.192	237.852	178.796	427.647	166.471	93.8492	246.009	313.117	457.702	355.471
Bra000323	AT2G43730.1	Symbols: | Mannose-binding lectin superfamily protein | chr2:18124821-18125669 REVERSE LENGTH=224	50.0389	50.7083	101.214	88.2366	122.764	271.414	46.6707	61.5023	107.22	61.2107	114.062	126.745
Bra000324	AT2G43730.1	Symbols: | Mannose-binding lectin superfamily protein | chr2:18124821-18125669 REVERSE LENGTH=224	32.5436	27.9994	24.8172	26.15	30.0235	95.7183	61.0059	31.5062	21.3603	25.4739	68.589	46.3262
Bra000325	AT2G43780.1	Symbols: | unknown protein; Has 30 Blast hits to 30 proteins in 11 species: Archae - 0; Bacteria - 0; Metazoa - 0; Fungi - 0; Plants - 30; Viruses - 0; Other Eukaryotes - 0 (source: NCBI BLink). | chr2:18136444-18136647 REVERSE LENGTH=67	3771.56	3552.03	3711.07	3650.2	3543.06	4423.71	3719.4	4107.38	4009.7	4660.96	4256.11	5434.43
Bra000326	AT2G43790.1	Symbols: ATMPK6, MPK6, MAPK6, ATMAPK6 | MAP kinase 6 | chr2:18138477-18140693 FORWARD LENGTH=395	14966.3	14790.1	15392.7	17009.6	15867.5	16954.7	16242.2	16467.2	16123.7	15968.8	16112.2	17367.9
Bra000327	AT1G43080.1	Symbols: | Pectin lyase-like superfamily protein | chr1:16213995-16215828 REVERSE LENGTH=404	17019.3	17304.1	15246.4	17569.6	18072.6	17532.2	17074.9	18671.1	17291.7	17337.6	14152.3	17158.7
Bra000328	AT2G43800.1	Symbols: | Actin-binding FH2 (formin homology 2) family protein | chr2:18145721-18148721 FORWARD LENGTH=894	100.989	57.7296	44.8763	91.8978	44.7286	64.224	39.1043	28.024	67.6581	17.6643	23.8173	19.8675
Bra000329	AT2G43820.1	Symbols: GT, UGT74F2, ATSAGT1, SGT1, SAGT1 | UDP-glucosyltransferase 74F2 | chr2:18152279-18153715 FORWARD LENGTH=449	755.304	438.558	641.448	448.791	461.365	506.59	932.33	632.836	616.608	664.466	656.025	771.65
Bra000330	AT2G43820.1	Symbols: GT, UGT74F2, ATSAGT1, SGT1, SAGT1 | UDP-glucosyltransferase 74F2 | chr2:18152279-18153715 FORWARD LENGTH=449	2979.07	1224.19	1165.93	1078.76	1018.93	1624.76	4105.66	2463.97	1815.88	1752.32	1957.76	2376.14
Bra000331	AT2G43860.1	Symbols: | Pectin lyase-like superfamily protein | chr2:18162945-18164428 REVERSE LENGTH=405	33.9376	49.3285	88.2927	83.914	100.385	97.9985	55.0356	61.3877	60.7409	83.131	76.0469	91.4947
Bra000332	AT2G43870.1	Symbols: | Pectin lyase-like superfamily protein | chr2:18166615-18168264 REVERSE LENGTH=384	153.21	318.301	83.6879	323.628	251.699	291.159	265.501	209.82	386.192	158.184	486.192	385.717
Bra000333	AT2G43900.1	Symbols: | Endonuclease/exonuclease/phosphatase family protein | chr2:18178801-18183823 REVERSE LENGTH=1316	132.232	132.296	257.099	164.888	178.973	204.293	213.719	174.645	236.552	191.293	168.2	146.113
Bra000334	AT2G43945.1	Symbols: | unknown protein; LOCATED IN: chloroplast; BEST Arabidopsis thaliana protein match is: unknown protein (TAIR:AT3G59870.1); Has 292 Blast hits to 292 proteins in 84 species: Archae - 0; Bacteria - 122; Metazoa - 0; Fungi - 0; Plants - 46; Viruses - 0; Other Eukaryotes - 124 (source: NCBI BLink). | chr2:18197995-18199988 REVERSE LENGTH=289	6718.49	6399.57	6921.25	5305.35	4707.19	3713.29	9394.02	10431.5	8913.02	8390.18	7288.65	7190.83
Bra000335	AT2G43950.1	Symbols: OEP37, ATOEP37 | chloroplast outer envelope protein 37 | chr2:18200553-18202644 REVERSE LENGTH=343	2677.12	2650.04	2397.27	2295.09	2150.49	1548.37	4471.1	4615.55	4702.23	4333.6	3868.84	3937.58
Bra000336	AT5G34930.1	Symbols: | arogenate dehydrogenase | chr5:13233391-13235522 FORWARD LENGTH=640	1116.78	362.785	249.867	254.906	352.915	155.782	1883.12	961.7	731.674	815.164	392.793	595.338
Bra000337	AT2G44000.1	Symbols: | Late embryogenesis abundant (LEA) hydroxyproline-rich glycoprotein family | chr2:18214627-18215256 FORWARD LENGTH=209	56.6723	81.9735	50.2349	85.551	67.2538	59.0263	67.5244	68.3209	127.712	110.697	61.0699	97.2818
Bra000338	AT2G44040.1	Symbols: | Dihydrodipicolinate reductase, bacterial/plant | chr2:18221985-18223998 REVERSE LENGTH=347	2911.45	3482.78	3892.99	3345.21	3343.27	3191.01	2874.98	3490.87	2517.14	2748.5	2211.41	3042.43
Bra000339	AT2G44060.1	Symbols: | Late embryogenesis abundant protein, group 2 | chr2:18226922-18227988 FORWARD LENGTH=325	1046.07	1041.15	1052.73	994.103	1079.17	909.599	1738.95	1543.11	1440.14	1346.17	1550.74	1633.3
Bra000340	AT2G44080.1	Symbols: ARL | ARGOS-like | chr2:18237726-18238133 FORWARD LENGTH=135	19043.4	3409.02	3777.1	3646.62	4395.39	2651.76	13868.2	4043.74	3221.17	3502.5	1972.95	1667.55
Bra000341	AT2G44120.1	Symbols: | Ribosomal protein L30/L7 family protein | chr2:18249227-18250402 REVERSE LENGTH=242	1028.12	1729.78	1443.11	1757.3	1482.43	1727.29	1670.98	2009.37	2073.81	1912.86	1675.18	1779.11
Bra000342	AT2G44130.1	Symbols: | Galactose oxidase/kelch repeat superfamily protein | chr2:18253731-18254960 FORWARD LENGTH=409	2905.06	3705.19	3624.15	2739.94	3580.88	2527.34	3005.53	2587.26	2140.37	1955.75	1588.7	1131.92
Bra000343	AT2G44150.1	Symbols: ASHH3, SDG7 | histone-lysine N-methyltransferase ASHH3 | chr2:18258863-18261003 FORWARD LENGTH=363	101.755	145.415	47.938	58.5885	77.9997	229.341	105.569	62.7008	42.711	126.502	186.486	89.8882
Bra000344	AT2G44180.1	Symbols: MAP2A | methionine aminopeptidase 2A | chr2:18269442-18271785 REVERSE LENGTH=441	2302.46	899.31	1264.84	889.136	1282.41	821.087	1185	702.579	642.7	582.833	627.629	864.255
Bra000345	AT2G44190.1	Symbols: EDE1, QWRF5 | Family of unknown function (DUF566) | chr2:18272346-18274332 FORWARD LENGTH=474	125.531	77.2917	88.2912	121.562	110.009	77.8472	117.068	55.6885	108.083	68.1707	62.7516	70.2465
Bra000346	AT2G44200.1	Symbols: | CBF1-interacting co-repressor CIR, N-terminal;Pre-mRNA splicing factor | chr2:18276302-18278240 FORWARD LENGTH=493	8559.1	6219.52	5557.29	5824.38	5585.86	4797.73	6400.99	6184.59	6067.52	6579.47	5585.06	5326.14
Bra000347	AT2G44210.1	Symbols: | Protein of Unknown Function (DUF239) | chr2:18280809-18282591 FORWARD LENGTH=415	2495.91	3293.15	3017.45	2783.15	2756.86	2968.13	3130.63	3642.02	2852.34	2839.61	3063.76	3229.05
Bra000348	AT2G44230.1	Symbols: | Plant protein of unknown function (DUF946) | chr2:18286537-18288247 FORWARD LENGTH=542	318.146	217.92	357.284	336.201	256.492	326.321	354	396.369	540.044	354.376	261.275	353.265
Bra000349	AT2G44310.1	Symbols: | Calcium-binding EF-hand family protein | chr2:18309285-18309713 FORWARD LENGTH=142	5044.51	3957.03	4064.05	3180.74	3771.19	3228.44	7122.34	6703.5	5689.13	5770.03	5317.56	4728.11
Bra000350	AT2G44330.1	Symbols: | RING/U-box superfamily protein | chr2:18310621-18311163 FORWARD LENGTH=180	17.1538	22.5921	24.2034	23.361	35.8506	50.1399	30.4747	17.3432	29.8087	39.8623	48.9202	30.2091
Bra000351	AT2G44350.1	Symbols: ATCS, CSY4 | Citrate synthase family protein | chr2:18316673-18320524 FORWARD LENGTH=473	14171.6	8762.59	12123	10691.4	9539.61	10594.4	12194.5	11380.5	10619.9	9137.88	9611.83	10265.8
Bra000352	AT2G44380.1	Symbols: | Cysteine/Histidine-rich C1 domain family protein | chr2:18323590-18324333 REVERSE LENGTH=247	4582.62	1517.73	2427.12	1701.22	2213.51	6219.7	6626.96	3949.57	5099.43	4332.03	2956.6	2524.89
Bra000353	AT2G44440.1	Symbols: | Emsy N Terminus (ENT) domain-containing protein | chr2:18336621-18338950 REVERSE LENGTH=429	38.827	48.7008	103.605	118.971	115.801	111.77	72.4239	218.86	352.627	259.897	333.473	330.052
Bra000354	AT2G44570.1	Symbols: AtGH9B12, GH9B12 | glycosyl hydrolase 9B12 | chr2:18394425-18396268 REVERSE LENGTH=492	1437.32	697.248	711.274	1376.93	1175.88	2529.96	674.395	420.849	455.619	454.866	441.625	476.855
Bra000355	AT2G44610.1	Symbols: RAB6, ATRABH1B, ATRAB6A, RAB6A | Ras-related small GTP-binding family protein | chr2:18411778-18413883 REVERSE LENGTH=208	11397.5	10410.3	11893.3	13140.1	13161.3	13174.9	12001.5	11288.2	10876	10259.8	10942.4	12502.7
Bra000356	AT2G44620.1	Symbols: MTACP-1, MTACP1 | mitochondrial acyl carrier protein 1 | chr2:18414320-18415065 FORWARD LENGTH=122	5581.45	5361.81	5271.28	4824.5	4917.71	5315.19	6725.45	6956.01	6754.3	6660.42	6068.05	6989.52
Bra000357	AT2G44640.1	Symbols: | FUNCTIONS IN: molecular_function unknown; INVOLVED IN: biological_process unknown; LOCATED IN: mitochondrion, chloroplast, plasma membrane, plastid, chloroplast envelope; EXPRESSED IN: 23 plant structures; EXPRESSED DURING: 13 growth stages; CONTAINS InterPro DOMAIN/s: Protein of unknown function DUF3769 (InterPro:IPR022244); BEST Arabidopsis thaliana protein match is: pigment defectiv…	914.349	1128.65	998.017	947.312	1210.87	1042.71	965.042	805.424	1135.14	1276.22	1492.85	1610
Bra000358	AT2G44670.1	Symbols: | Protein of unknown function (DUF581) | chr2:18425279-18425673 FORWARD LENGTH=93	2298.43	649.116	1200.14	683.721	830.539	802.778	3691.87	1894.76	1965.23	1712.24	1116.84	1135.16
Bra000359	AT2G44680.1	Symbols: CKB4 | casein kinase II beta subunit 4 | chr2:18426898-18428166 REVERSE LENGTH=283	2946.51	2950.31	2735.57	2919.9	2682.73	2670.53	4762.76	4347.8	4777.16	4551.47	4447.28	4933.39
Bra000360	AT2G44730.1	Symbols: | Alcohol dehydrogenase transcription factor Myb/SANT-like family protein | chr2:18437447-18438565 REVERSE LENGTH=372	5705.82	3390.21	3250.43	3381.51	4095.84	3220.62	7694.54	5187.98	5747.95	6241.21	5839.12	5375.01
Bra000361	AT2G44740.1	Symbols: CYCP4;1 | cyclin p4;1 | chr2:18442287-18443304 REVERSE LENGTH=202	1050.03	1168.8	1528.34	1018.86	1186.84	1163.72	2859.51	2100.04	1965.82	2232.83	2470.18	2092.44
Bra000362	AT2G44745.1	Symbols: | WRKY family transcription factor | chr2:18447482-18449004 REVERSE LENGTH=218	29.0602	32.8063	49.8003	56.2865	42.4426	64.5428	60.2916	85.8575	37.6496	33.3189	55.3084	30.871
Bra000363	AT2G44770.1	Symbols: | ELMO/CED-12 family protein | chr2:18457817-18459886 FORWARD LENGTH=266	435.069	743.315	1064.82	1133.13	1067.67	966.905	1160.87	1124.43	1337.18	1347.51	1375.7	1169.19
Bra000364	AT2G44790.1	Symbols: UCC2 | uclacyanin 2 | chr2:18462182-18463232 REVERSE LENGTH=202	1240.28	249.491	325.84	363.646	369.902	646.274	4384.84	1000.33	567.11	524.46	434.771	577.581
Bra000365	AT3G60320.1	Symbols: | Protein of unknown function (DUF630 and DUF632) | chr3:22292073-22295228 REVERSE LENGTH=796	11705.4	8135.74	7952.99	8771.67	9628.38	10856.6	9408.65	8247.88	6503.04	6174.11	5503.58	6065.34
Bra000366	AT2G44940.1	Symbols: | Integrase-type DNA-binding superfamily protein | chr2:18537294-18538181 FORWARD LENGTH=295	7839.67	12929.8	10365	14261.5	12046.9	14967.2	5097.25	5300.41	6741.08	7053.24	7017.43	7878.74
Bra000367	AT2G45060.1	Symbols: | Uncharacterised conserved protein UCP022280 | chr2:18584674-18586688 REVERSE LENGTH=272	4293.89	4129.88	5099	4532.32	4661.87	4484.56	5044.13	5419.79	5357.07	5465.99	5429.17	5323.47
Bra000368	NA	NA	13543.9	13341.3	15244.8	15259.4	15160.5	16337.2	16900.2	18404.8	16389.7	16811.4	16156.8	17253.4
Bra000369	AT2G45080.1	Symbols: cycp3;1 | cyclin p3;1 | chr2:18591688-18592443 FORWARD LENGTH=222	150.462	122.517	197.45	150.13	160.894	170.281	192.087	137.466	107.804	145.614	163.635	135.285
Bra000370	AT2G45110.1	Symbols: ATEXPB4, EXPB4, ATHEXP BETA 1.1 | expansin B4 | chr2:18599575-18601237 FORWARD LENGTH=259	15.571	23.9424	20.8323	31.3445	37.4581	54.7388	32.6295	24.0311	17.7537	32.1228	23.3545	33.6957
Bra000371	AT2G40360.1	Symbols: | Transducin/WD40 repeat-like superfamily protein | chr2:16853123-16856635 REVERSE LENGTH=753	601.666	586.43	531.508	866.168	551.065	607.358	840.969	774.025	470.927	724.415	714.489	945.329
Bra000372	AT2G45120.1	Symbols: | C2H2-like zinc finger protein | chr2:18603680-18604624 FORWARD LENGTH=314	102.508	85.9631	158.112	99.9674	274.614	210.279	247.585	162.856	93.5555	219.857	233.007	341.57
Bra000373	AT2G45130.1	Symbols: ATSPX3, SPX3 | SPX domain gene 3 | chr2:18606489-18607754 FORWARD LENGTH=245	65.8776	266.979	48.5825	62.4361	66.0793	132.38	82.0998	121.377	105.523	89.4312	99.7198	148.47
Bra000374	AT2G45150.1	Symbols: CDS4 | cytidinediphosphate diacylglycerol synthase 4 | chr2:18613402-18615347 FORWARD LENGTH=430	3868.92	3793.29	3364.64	3667.51	3728.71	3728.02	3335.99	3878.76	4368.8	4042.28	4542.15	4814.62
Bra000375	AT2G45160.1	Symbols: HAM1, ATHAM1, LOM1 | GRAS family transcription factor | chr2:18618110-18620032 REVERSE LENGTH=640	5406.7	4725.86	3268.4	4276.19	3352.7	3612.08	5157.21	2993.5	2228.6	2879.29	2138.8	2827.38
Bra000376	AT2G45170.1	Symbols: ATATG8E, ATG8E | AUTOPHAGY 8E | chr2:18624545-18625526 FORWARD LENGTH=122	11466.5	11276.8	10497.5	9726.18	8714.08	8991.69	12083.8	12860.1	9455.43	10627	11231.1	10044.2
Bra000377	AT2G45180.1	Symbols: | Bifunctional inhibitor/lipid-transfer protein/seed storage 2S albumin superfamily protein | chr2:18626377-18626781 FORWARD LENGTH=134	15255	7314.71	6650.15	7208.95	5227.28	5662.57	13912.6	7051.8	3232.56	4741.14	2181.12	2846.5
Bra000378	AT2G45190.1	Symbols: AFO, FIL, YAB1 | Plant-specific transcription factor YABBY family protein | chr2:18628450-18630552 REVERSE LENGTH=229	1963.61	1170.09	1055.88	1471.05	1075.45	1608.76	1056.27	839.377	608.487	595.39	558.164	346.115
Bra000379	AT2G45200.1	Symbols: GOS12, ATGOS12 | golgi snare 12 | chr2:18637689-18639640 REVERSE LENGTH=239	2996.36	3245.15	3455.74	3627.45	3914.29	4179.27	3496.8	3918.87	3409.43	3985.91	4259.3	4104.86
Bra000380	AT2G45210.1	Symbols: | SAUR-like auxin-responsive protein family | chr2:18641884-18642372 FORWARD LENGTH=162	71.8586	25.9191	33.1583	34.1504	42.8448	32.7168	106.436	31.2088	30.4382	40.2056	31.981	40.384
Bra000381	NA	NA	2938.21	2488.46	2713.52	2448.25	2366.52	2193.49	2602.66	2831.34	3004.92	3213.53	2420.34	2460.72
Bra000382	AT2G45220.1	Symbols: | Plant invertase/pectin methylesterase inhibitor superfamily | chr2:18644281-18646394 REVERSE LENGTH=511	110.296	23.4008	48.4784	18.6414	17.6532	26.0832	142.877	46.4179	20.447	38.6414	37.3805	46.0787
Bra000383	AT2G45260.1	Symbols: | Plant protein of unknown function (DUF641) | chr2:18664661-18665938 REVERSE LENGTH=425	2418.05	2228.62	2128.7	2053.8	2136.73	2231.78	3550.64	2774.2	2341.54	3007.84	2452.42	2720.26
Bra000384	AT2G45300.1	Symbols: | RNA 3'-terminal phosphate cyclase/enolpyruvate transferase, alpha/beta | chr2:18677518-18679868 FORWARD LENGTH=520	1664.3	958.277	1189.52	883.339	932.627	547.894	2276.38	1654.59	1627.06	1915.55	1255.8	1211.07
Bra000385	AT2G45310.1	Symbols: GAE4 | UDP-D-glucuronate 4-epimerase 4 | chr2:18682652-18683965 FORWARD LENGTH=437	217.48	177.589	255.628	237.579	223.572	237.857	383.895	219.037	207.683	342.429	332.816	325.279
Bra000386	AT2G45320.1	Symbols: | unknown protein; FUNCTIONS IN: molecular_function unknown; INVOLVED IN: biological_process unknown; LOCATED IN: mitochondrion; EXPRESSED IN: 20 plant structures; EXPRESSED DURING: 10 growth stages; Has 45 Blast hits to 45 proteins in 16 species: Archae - 0; Bacteria - 8; Metazoa - 0; Fungi - 0; Plants - 37; Viruses - 0; Other Eukaryotes - 0 (source: NCBI BLink). | chr2:18684182-1868610…	197.573	125.027	99.9399	103.845	114.731	85.2986	205.74	165.54	135.869	71.3517	83.2421	88.2003
Bra000387	AT4G17910.1	Symbols: | transferases, transferring acyl groups | chr4:9951322-9953689 REVERSE LENGTH=434	1009.98	570.857	658.133	421.918	294.87	247.942	293.608	481.855	221.952	261.977	236.497	380.06
Bra000388	AT1G10270.1	Symbols: GRP23 | glutamine-rich protein 23 | chr1:3363535-3366276 FORWARD LENGTH=913	66.0345	121.554	71.471	295.121	273.5	74.9194	93.952	107.792	307.765	83.131	172.843	77.5017
Bra000389	NA	NA	319.867	211.819	167.685	221.45	203.093	238.649	107.613	181.627	156.458	180.803	71.8426	63.3162
Bra000390	AT2G45510.1	Symbols: CYP704A2 | cytochrome P450, family 704, subfamily A, polypeptide 2 | chr2:18753085-18754944 FORWARD LENGTH=511	2157.48	1494.94	1375.96	1356.17	1078.92	899.933	2084.24	1475.22	1103.41	1079.67	1027.65	1167.83
Bra000391	AT2G45510.1	Symbols: CYP704A2 | cytochrome P450, family 704, subfamily A, polypeptide 2 | chr2:18753085-18754944 FORWARD LENGTH=511	2429.23	1597.05	1220.1	1112.08	1110.33	1162.12	3077.3	1671.28	1196.06	1669.27	1096.73	1651.64
Bra000392	AT2G45650.1	Symbols: AGL6 | AGAMOUS-like 6 | chr2:18804453-18806291 FORWARD LENGTH=252	95.4557	42.0503	53.6382	49.3804	64.8959	51.4811	30.2553	38.5901	30.9989	46.7651	33.504	79.6156
Bra000393	AT2G45660.1	Symbols: AGL20, SOC1, ATSOC1 | AGAMOUS-like 20 | chr2:18807799-18810193 REVERSE LENGTH=214	270.711	246.424	510.34	279.033	374.803	285.202	456.586	441.824	506.063	660.158	456.394	600.155
Bra000394	AT2G45670.1	Symbols: | calcineurin B subunit-related | chr2:18815070-18818382 REVERSE LENGTH=539	2150.39	1868.78	2030.34	1598.6	1686.56	1414.76	2660.27	2660.68	2328.7	2403.22	2489.97	2452.71
Bra000395	AT2G45680.1	Symbols: | TCP family transcription factor | chr2:18820717-18821787 REVERSE LENGTH=356	1485.24	2994.96	3897.78	3507.16	2932.96	3091.1	3124.27	2554.43	2897.22	2722.97	2853.82	2882.68
Bra000396	AT2G45690.1	Symbols: SSE1, SSE, PEX16, ATPEX16 | shrunken seed protein (SSE1) | chr2:18823465-18825601 REVERSE LENGTH=367	805.821	764.109	707.811	742.49	786.262	913.737	868.64	836.331	794.211	690.867	622.862	932.493
Bra000397	AT2G45695.1	Symbols: | Ubiquitin related modifier 1 | chr2:18826043-18826744 FORWARD LENGTH=101	4244.92	4565.85	3972.56	4053.29	4364.31	4637.8	2968.5	3007.05	2947.07	3355.38	3231.73	3361.98
Bra000398	AT3G61110.1	Symbols: ARS27A, RS27A | ribosomal protein S27 | chr3:22611710-22612632 FORWARD LENGTH=86	5146.54	5996.49	6322.05	5816.34	7076.25	7114.52	5104.52	6330.67	6204.83	6591.52	6675.23	7548.87
Bra000399	AT2G45720.1	Symbols: | ARM repeat superfamily protein | chr2:18834468-18836129 FORWARD LENGTH=553	556.237	507.582	330.233	223.551	197.396	107.164	318.555	337.182	306.076	316.729	283.099	390.026
Bra000400	AT2G45730.1	Symbols: | eukaryotic initiation factor 3 gamma subunit family protein | chr2:18836519-18839123 REVERSE LENGTH=446	3532.13	3297.07	3390.11	3883.29	4564.62	5279.9	3696.14	3511.57	4073.9	4406.78	4623.98	5026.82
Bra000401	AT2G45740.1	Symbols: PEX11D | peroxin 11D | chr2:18839865-18841102 FORWARD LENGTH=236	141.337	155.969	218.749	184.957	173.861	189.202	160.865	206.035	180.88	99.0494	285.239	243.093
Bra000402	AT2G45760.1	Symbols: BAP2, BAL | BON association protein 2 | chr2:18847125-18847748 REVERSE LENGTH=207	224.466	233.413	358.325	318.72	382.145	315.97	331.702	303.83	255.51	278.802	416.422	264.74
Bra000403	AT2G45790.1	Symbols: ATPMM, PMM | phosphomannomutase | chr2:18855876-18857753 FORWARD LENGTH=246	5357.9	5181.74	4986.43	4932.96	5300.38	5537.26	6736.25	6919.46	6546.9	7004.17	6313.56	7622.7
Bra000404	AT2G45800.1	Symbols: | GATA type zinc finger transcription factor family protein | chr2:18858153-18859007 REVERSE LENGTH=226	134.667	228.247	422.846	232.701	283.975	276.86	244.33	219.988	276.924	269.775	248.512	218.077
Bra000405	AT2G45940.1	Symbols: | Protein of unknown function (DUF295) | chr2:18903032-18904181 FORWARD LENGTH=352	533.585	446.528	535.212	635.747	438.571	556.589	509.928	489.131	705.224	516.615	503.044	677.253
Bra000406	AT4G16090.1	Symbols: | unknown protein; FUNCTIONS IN: molecular_function unknown; INVOLVED IN: biological_process unknown; LOCATED IN: mitochondrion; BEST Arabidopsis thaliana protein match is: unknown protein (TAIR:AT2G45930.1); Has 76 Blast hits to 76 proteins in 2 species: Archae - 0; Bacteria - 0; Metazoa - 0; Fungi - 0; Plants - 76; Viruses - 0; Other Eukaryotes - 0 (source: NCBI BLink). | chr4:9103078-…	183.266	197.306	153.483	98.9423	196.471	254.551	157.791	130.772	79.597	126.67	199.918	150.202
Bra000407	AT2G45950.1	Symbols: ASK20, SK20 | SKP1-like 20 | chr2:18904611-18906967 REVERSE LENGTH=342	73.6982	122.183	98.4564	46.3991	174.553	132.059	76.1153	54.4413	69.2424	185.555	121.606	85.0979
Bra000408	AT2G46000.1	Symbols: | FUNCTIONS IN: molecular_function unknown; INVOLVED IN: biological_process unknown; LOCATED IN: endomembrane system; EXPRESSED IN: 24 plant structures; EXPRESSED DURING: 15 growth stages; CONTAINS InterPro DOMAIN/s: Mesoderm development candidate 2 (InterPro:IPR019330); Has 31 Blast hits to 31 proteins in 13 species: Archae - 0; Bacteria - 0; Metazoa - 5; Fungi - 0; Plants - 26; Viruses…	773.416	1296.45	981.888	1033.44	985.796	710.729	809.099	1658.58	1170.81	1172.08	985.765	859.917
Bra000409	AT2G46020.2	Symbols: CHR2, ATBRM, BRM, CHA2 | transcription regulatory protein SNF2, putative | chr2:18923304-18931769 FORWARD LENGTH=2193	6336.04	8027.82	7603.51	8628.18	9361.13	7897.65	6246.36	7221.61	8028.14	8155.64	8322.89	7816.32
Bra000410	AT2G46030.1	Symbols: UBC6 | ubiquitin-conjugating enzyme 6 | chr2:18932243-18933421 REVERSE LENGTH=183	2953.02	4436.97	3976.33	3908.98	3636.34	3667.89	4724.83	6563.98	5931.01	5726.77	6194.33	6315.12
Bra000411	AT2G46070.1	Symbols: ATMPK12, MAPK12, MPK12 | mitogen-activated protein kinase 12 | chr2:18946134-18947770 REVERSE LENGTH=372	31.7435	29.9385	21.3239	29.5447	33.0754	50.5403	33.4679	42.6429	23.8462	31.1565	27.5052	29.3355
Bra000412	AT1G01680.1	Symbols: ATPUB54, PUB54 | plant U-box 54 | chr1:246411-248329 REVERSE LENGTH=308	1757.5	2801.53	5135.06	3719.5	4222.34	2723.34	2468.58	3765.14	4397.75	4407.69	4365.84	4400.11
Bra000413	AT1G14620.1	Symbols: DECOY | decoy | chr1:5014948-5016501 REVERSE LENGTH=233	8678.11	8194.01	8358.34	8823.24	9152.96	9336.37	9155.34	8847.27	9743.02	8494.66	9172.32	8932.05
Bra000414	AT2G46140.1	Symbols: | Late embryogenesis abundant protein | chr2:18959163-18960362 FORWARD LENGTH=166	12555.7	10179.5	9365.75	9109.83	8823.24	8771.78	10551.7	12844.9	11450.3	12696.5	10574.4	11525.4
Bra000415	AT2G46220.1	Symbols: | Uncharacterized conserved protein (DUF2358) | chr2:18979655-18980557 FORWARD LENGTH=241	2657.25	3202.46	3294.45	3123.66	3635.69	3279.62	3445.14	2684.39	3111.04	3272.95	3294.97	3413
Bra000416	AT2G46225.1	Symbols: ABIL1 | ABI-1-like 1 | chr2:18982113-18984074 FORWARD LENGTH=298	1897.3	3070.58	2757.82	2654.74	1951.12	2223.32	1972.59	3043.66	3136.66	2978.97	3614.81	2920.85
Bra000417	AT2G46260.1	Symbols: | BTB/POZ/Kelch-associated protein | chr2:18996111-18998463 FORWARD LENGTH=561	4923.4	5419.79	5523.76	5339.12	6242.51	5845.78	5177.68	6167.76	6568.42	5983.52	6442.11	5366.36
Bra000418	AT2G46300.1	Symbols: | Late embryogenesis abundant (LEA) hydroxyproline-rich glycoprotein family | chr2:19008392-19009247 FORWARD LENGTH=252	44.5027	83.7694	82.9885	118.971	37.9792	85.1604	165.618	136.222	45.5695	168.969	85.8133	123.663
Bra000419	AT2G46330.1	Symbols: AGP16, ATAGP16 | arabinogalactan protein 16 | chr2:19018730-19019108 REVERSE LENGTH=73	6716.79	6586.41	7231.29	6841.38	7457.19	8079.12	7399.61	8050.84	5686.96	5848.54	4864.11	4030.81
Bra000420	AT2G46340.1	Symbols: SPA1 | SPA (suppressor of phyA-105) protein family | chr2:19022572-19026821 REVERSE LENGTH=1029	5415.14	5554.77	5103.93	5607.89	5353.73	4588.2	6672.73	5467.67	5417.89	5089.74	5272.81	5222.58
Bra000421	AT2G46370.4	Symbols: JAR1 | Auxin-responsive GH3 family protein | chr2:19034233-19036369 FORWARD LENGTH=586	4192.06	858.543	994.99	913.017	1149.33	529.553	6075.73	2430.32	1948.77	1139.99	890.904	601.479
Bra000422	NA	NA	15.1427	21.4572	15.2723	14.6153	21.1907	29.8344	16.4797	34.8159	46.4868	35.3812	29.7316	28.6444
Bra000423	AT2G46400.1	Symbols: WRKY46, ATWRKY46 | WRKY DNA-binding protein 46 | chr2:19043676-19044754 REVERSE LENGTH=295	397.035	259.554	421.285	306.062	299.366	297.136	246.016	257.371	193.749	310.415	240.998	207.784
Bra000424	AT2G46470.1	Symbols: OXA1L | inner membrane protein OXA1-like | chr2:19072659-19074948 FORWARD LENGTH=431	319.174	256.757	288.693	252.516	357.245	173.844	197.034	228.408	251.08	260.393	203.183	278.711
Bra000425	AT5G37890.1	Symbols: | Protein with RING/U-box and TRAF-like domains | chr5:15090512-15091822 REVERSE LENGTH=286	155.286	109.358	158.1	107.701	257.813	151.628	136.667	87.6706	151.803	156.488	196.398	157.48
Bra000426	AT2G46490.1	Symbols: | unknown protein; BEST Arabidopsis thaliana protein match is: unknown protein (TAIR:AT5G35110.1); Has 34 Blast hits to 34 proteins in 7 species: Archae - 0; Bacteria - 0; Metazoa - 1; Fungi - 0; Plants - 33; Viruses - 0; Other Eukaryotes - 0 (source: NCBI BLink). | chr2:19079457-19079861 FORWARD LENGTH=134	473.99	1595.06	1782.13	2082.48	1900.34	2012.07	1019.48	804.283	1092.75	1100.1	1810.64	947.815
Bra000427	AT2G46500.1	Symbols: ATPI4K GAMMA 4, UBDK GAMMA 4, PI4K GAMMA 4 | phosphoinositide 4-kinase gamma 4 | chr2:19086741-19088534 REVERSE LENGTH=566	102.126	91.9544	89.3586	78.1512	317.871	204.701	194.34	128.132	46.7367	103.56	132.743	166.359
Bra000428	AT2G46505.1	Symbols: SDH4 | succinate dehydrogenase subunit 4 | chr2:19090013-19090468 REVERSE LENGTH=151	2803.23	2888.29	3126.13	2928.13	2663.26	2598.24	3623.54	2796.69	2694.27	2480.86	2819.83	2739.51
Bra000429	AT2G46590.2	Symbols: DAG2 | Dof-type zinc finger DNA-binding family protein | chr2:19133166-19134905 FORWARD LENGTH=369	522.515	476.803	447.407	401.84	448.646	417.886	580.804	712.46	655.774	416.421	449.87	450.563
Bra000430	AT2G46600.1	Symbols: | Calcium-binding EF-hand family protein | chr2:19136070-19136477 FORWARD LENGTH=135	3867.92	7644.92	7592.73	5995.63	6300.07	5212.87	5340.43	9179.52	10142.5	10407.5	11169.8	7836.13
Bra000431	NA	NA	102.976	180.561	229.306	183.377	201.58	127.206	198.247	379.922	455.702	429.97	417.035	329.119
Bra000432	AT2G46800.1	Symbols: ZAT, ATMTP1, MTP1, ZAT1, ATCDF1 | zinc transporter of Arabidopsis thaliana | chr2:19238128-19239324 FORWARD LENGTH=398	2650.09	2096.98	1977.93	2550.67	2372.92	3373.75	2140.75	1841.4	1714.89	2039.78	2123.48	2643.61
Bra000433	AT2G46850.1	Symbols: | Protein kinase superfamily protein | chr2:19251083-19253313 FORWARD LENGTH=633	18.0099	16.0473	25.6426	28.6808	24.4474	30.7686	25.2022	21.9787	29.0169	35.377	18.2717	17.513
Bra000434	AT2G46870.1	Symbols: NGA1 | AP2/B3-like transcriptional factor family protein | chr2:19261313-19262245 FORWARD LENGTH=310	596.885	83.4323	231.212	144.566	131.497	117.439	553.032	292.697	375.234	288.631	398.917	319.49
Bra000435	AT2G46940.1	Symbols: | unknown protein; BEST Arabidopsis thaliana protein match is: unknown protein (TAIR:AT3G62070.1); Has 143 Blast hits to 141 proteins in 14 species: Archae - 0; Bacteria - 0; Metazoa - 4; Fungi - 0; Plants - 139; Viruses - 0; Other Eukaryotes - 0 (source: NCBI BLink). | chr2:19286658-19287505 REVERSE LENGTH=252	3519.53	1946.98	2102.51	1969.91	2467.86	1707.6	1822.41	2070.01	2167.78	2213.59	2172.71	2037.08
Bra000436	AT2G46970.1	Symbols: PIL1 | phytochrome interacting factor 3-like 1 | chr2:19295617-19297678 REVERSE LENGTH=416	79.0062	55.4799	60.5308	66.1356	43.0165	144.443	85.3664	179.367	109.362	100.2	74.1284	107.894
Bra000437	AT2G46980.2	Symbols: | unknown protein; Has 3995 Blast hits to 3325 proteins in 374 species: Archae - 19; Bacteria - 205; Metazoa - 2201; Fungi - 364; Plants - 149; Viruses - 22; Other Eukaryotes - 1035 (source: NCBI BLink). | chr2:19299868-19303429 REVERSE LENGTH=793	49.393	44.0475	74.6062	32.1943	57.7296	85.8943	61.5713	50.0424	63.9399	29.4918	43.3343	39.2252
Bra000438	AT2G47040.1	Symbols: VGD1 | Plant invertase/pectin methylesterase inhibitor superfamily | chr2:19328186-19330060 REVERSE LENGTH=595	15.2448	19.205	13.8725	12.6851	14.3534	17.2261	18.8	14.2774	11.6948	13.9109	12.8645	11.8615
Bra000439	AT2G47050.1	Symbols: | Plant invertase/pectin methylesterase inhibitor superfamily protein | chr2:19331927-19332577 REVERSE LENGTH=216	151.808	200.942	234.711	322.258	273.823	507.771	224.794	244.752	295.359	227.551	336.331	261.165
Bra000440	AT2G47115.1	Symbols: | unknown protein; FUNCTIONS IN: molecular_function unknown; INVOLVED IN: biological_process unknown; LOCATED IN: endomembrane system; BEST Arabidopsis thaliana protein match is: unknown protein (TAIR:AT1G10660.1); Has 35333 Blast hits to 34131 proteins in 2444 species: Archae - 798; Bacteria - 22429; Metazoa - 974; Fungi - 991; Plants - 531; Viruses - 0; Other Eukaryotes - 9610 (source:…	140.041	186.409	197.863	208.578	217.728	263.21	159.757	173.534	215.115	220.817	234.038	177.584
Bra000441	AT2G47130.1	Symbols: | NAD(P)-binding Rossmann-fold superfamily protein | chr2:19349627-19350481 REVERSE LENGTH=257	944.648	55.456	2686.21	487.261	151.105	148.85	268.767	155.877	128.462	287.197	107.34	206.057
Bra000442	AT2G47160.1	Symbols: BOR1 | HCO3- transporter family | chr2:19357740-19360787 REVERSE LENGTH=704	1444.56	727.877	579.684	556.774	531.054	515.414	773.047	806.109	565.489	1119.83	516.654	660.636
Bra000443	AT3G62290.1	Symbols: ATARFA1E, ARFA1E | ADP-ribosylation factor A1E | chr3:23052287-23053545 FORWARD LENGTH=181	999.084	1562.67	2413.5	1906.74	2244.96	1854.72	1884.74	1702.8	2438.05	1763.14	1892.08	1659.56
Bra000444	AT4G02750.1	Symbols: | Tetratricopeptide repeat (TPR)-like superfamily protein | chr4:1221116-1223461 REVERSE LENGTH=781	371.84	458.905	492.368	475.342	587.454	569.414	297.017	454.518	564.215	558.658	626.264	601.881
Bra000445	AT2G47250.1	Symbols: | RNA helicase family protein | chr2:19399923-19402981 REVERSE LENGTH=729	5506.53	5703.93	5839.15	5858.64	5844.91	6550.29	6873.5	6982.38	6872.04	7569.31	8127.19	8329.46
Bra000446	AT2G47310.1	Symbols: | flowering time control protein-related / FCA gamma-related | chr2:19423791-19426846 FORWARD LENGTH=512	50.9583	180.952	87.2146	249.85	25.8636	140.156	58.8886	131.791	65.5545	36.9772	102.689	197.045
Bra000447	AT2G47330.1	Symbols: | P-loop containing nucleoside triphosphate hydrolases superfamily protein | chr2:19429083-19431617 REVERSE LENGTH=760	138.281	354.267	367.368	370.464	300.824	413.094	365.828	1137.89	281.414	329.015	665.452	437.645
Bra000448	AT2G47350.1	Symbols: | HIT zinc finger ;PAPA-1-like conserved region | chr2:19434588-19437045 FORWARD LENGTH=486	18924	25025.3	27183.4	23936.4	22054.2	24035.2	29594.1	22296.3	25417.7	28108.9	23346.4	23803
Bra000449	AT2G47360.1	Symbols: | unknown protein; BEST Arabidopsis thaliana protein match is: unknown protein (TAIR:AT1G02570.1); Has 58 Blast hits to 55 proteins in 6 species: Archae - 0; Bacteria - 0; Metazoa - 0; Fungi - 0; Plants - 58; Viruses - 0; Other Eukaryotes - 0 (source: NCBI BLink). | chr2:19437820-19438731 FORWARD LENGTH=303	46.2334	105.643	152.707	168.875	146.433	114.614	86.0074	69.6557	130.87	72.8468	102.106	156.732
Bra000450	AT2G47380.1	Symbols: | Cytochrome c oxidase subunit Vc family protein | chr2:19441694-19441888 FORWARD LENGTH=64	6083.82	5245.22	6092.31	6312.67	6367.22	6558.79	6811.77	7126.72	7108.79	7431.17	6635.96	8320.09
Bra000451	AT2G47400.1	Symbols: CP12-1, CP12 | CP12 domain-containing protein 1 | chr2:19446889-19447263 FORWARD LENGTH=124	15986.7	17210.4	18539.9	17007.1	17109.6	17551.8	18185.2	17416.9	18097.3	20311.3	19990.5	18434.4
Bra000452	AT2G47420.1	Symbols: | Ribosomal RNA adenine dimethylase family protein | chr2:19457574-19458777 FORWARD LENGTH=353	1195.16	1548.77	1596.78	1883.77	2051.64	1842.39	1664.36	2363.54	2351.6	2471.25	3351.03	3339.55
Bra000453	AT2G47460.1	Symbols: MYB12, ATMYB12, PFG1 | myb domain protein 12 | chr2:19476438-19479242 FORWARD LENGTH=371	564.941	405.295	266.584	458.845	431.305	577.563	277.051	192.86	268.287	357.09	280.285	298.071
Bra000454	AT2G47470.1	Symbols: ATPDIL2-1, UNE5, MEE30, PDI11, ATPDI11 | thioredoxin family protein | chr2:19481503-19483683 FORWARD LENGTH=361	6143.67	4179.36	3644.9	3927.08	3420.89	3638.82	8004.7	4684.28	3815.5	4449.65	4353.33	5233.34
Bra000455	AT2G47610.1	Symbols: | Ribosomal protein L7Ae/L30e/S12e/Gadd45 family protein | chr2:19529854-19531401 FORWARD LENGTH=257	4930.31	5581.49	5886.49	6140.05	6094.09	5852.99	6231.05	5555.38	5443.3	6435.5	6318.5	7290.55
Bra000456	AT2G47630.1	Symbols: | alpha/beta-Hydrolases superfamily protein | chr2:19534637-19536911 FORWARD LENGTH=351	1044.43	601.085	691.468	781.599	533.357	615.044	515.479	781.332	711.776	728.032	608.266	721.673
Bra000457	AT2G47650.1	Symbols: UXS4 | UDP-xylose synthase 4 | chr2:19538751-19541364 REVERSE LENGTH=443	6330.2	3532.06	3181.7	3092.23	2860.27	2928.39	5583.19	3975.96	3334.86	3541.35	2813.91	3330.06
Bra000458	AT2G47710.1	Symbols: | Adenine nucleotide alpha hydrolases-like superfamily protein | chr2:19555045-19555956 REVERSE LENGTH=162	6031.54	6696.74	7041.44	6863.88	6478.62	7285.7	7278.63	8933.67	8833.08	9175.22	7958.88	9734.41
Bra000459	NA	NA	9929.27	8308.84	8541.32	6389.84	6649.01	5335.59	1177.94	1279.41	1637.98	1652.65	1423.25	1487.2
Bra000460	AT2G47730.1	Symbols: ATGSTF8, ATGSTF5, GST6, GSTF8 | glutathione S-transferase phi 8 | chr2:19558213-19559266 FORWARD LENGTH=263	20757.6	20742.7	20533.3	20226.5	20690.6	19650.5	13532.9	16695.5	18816.9	15856.5	15072.4	13187.9
Bra000461	AT4G22100.1	Symbols: BGLU3 | beta glucosidase 2 | chr4:11707370-11709932 REVERSE LENGTH=507	682.028	9272.99	13855.8	10020.1	11007.9	8534.02	654.212	10843.6	14173.8	10509.7	14501.7	9470.31
Bra000462	AT2G47810.1	Symbols: NF-YB5 | nuclear factor Y, subunit B5 | chr2:19582938-19583420 REVERSE LENGTH=160	71.2936	256.473	76.6008	211.286	253.795	147.747	144.03	166.182	233.189	154.925	165.506	249.835
Bra000463	AT2G47820.1	Symbols: | unknown protein; BEST Arabidopsis thaliana protein match is: unknown protein (TAIR:AT1G09040.1); Has 628 Blast hits to 543 proteins in 149 species: Archae - 0; Bacteria - 106; Metazoa - 145; Fungi - 69; Plants - 97; Viruses - 10; Other Eukaryotes - 201 (source: NCBI BLink). | chr2:19588122-19590629 FORWARD LENGTH=805	3724.14	2813.91	2627.08	3278.68	3016.54	3756.28	2571.73	2874.57	2462.27	2118.73	2491.39	2889.38
Bra000464	AT2G47830.1	Symbols: | Cation efflux family protein | chr2:19591094-19593973 REVERSE LENGTH=471	2155.43	1571.13	1534.19	1795.16	1928.91	2021.59	2674.12	2363.77	2125.49	2397.87	2333.62	2841.3
Bra000465	AT5G07900.1	Symbols: | Mitochondrial transcription termination factor family protein | chr5:2520188-2521405 FORWARD LENGTH=405	375.269	432.387	405.525	448.674	596.53	433.405	539.108	390.94	702.997	530.878	475.315	492.368
Bra000466	AT2G47850.1	Symbols: | Zinc finger C-x8-C-x5-C-x3-H type family protein | chr2:19595953-19598119 FORWARD LENGTH=468	1674.79	2719.76	2459.4	2753.03	3246.51	4047.54	1762.32	2405.43	2685.35	2563.5	3618.06	4101.42
Bra000467	AT2G47950.1	Symbols: | unknown protein; FUNCTIONS IN: molecular_function unknown; INVOLVED IN: biological_process unknown; LOCATED IN: endomembrane system; EXPRESSED IN: root, flower; EXPRESSED DURING: petal differentiation and expansion stage; BEST Arabidopsis thaliana protein match is: unknown protein (TAIR:AT3G62990.1); Has 22 Blast hits to 22 proteins in 5 species: Archae - 0; Bacteria - 0; Metazoa - 0; …	210.072	167.16	352.195	142.849	138.988	202.294	212.964	360.987	184.219	165.137	180.404	108.697
Bra000468	AT2G29950.1	Symbols: ELF4-L1 | ELF4-like 1 | chr2:12767790-12768167 FORWARD LENGTH=125	326.517	486.127	407.96	424.312	330.574	356.128	484.001	307.045	407.645	386.292	687.9	359.822
Bra000469	AT2G29940.1	Symbols: PDR3, ATPDR3 | pleiotropic drug resistance 3 | chr2:12760139-12766455 FORWARD LENGTH=1426	156.598	140.175	157.912	254.6	408.693	733.329	115.403	101.755	69.4613	160.608	113.497	245.996
Bra000470	AT2G29910.1	Symbols: | F-box/RNI-like superfamily protein | chr2:12751686-12752830 REVERSE LENGTH=352	32.516	127.806	100.844	79.6996	75.0343	85.1411	90.3788	82.4058	56.0863	76.698	57.1854	75.8301
Bra000471	AT2G29730.1	Symbols: UGT71D1 | UDP-glucosyl transferase 71D1 | chr2:12703652-12705055 FORWARD LENGTH=467	3484.19	1781.43	1598.47	1781.25	1593.58	1569.19	3077.25	2599.11	1867.84	2153.25	1539.28	1641.3
Bra000472	AT2G29700.1	Symbols: ATPH1, PH1 | pleckstrin homologue 1 | chr2:12697571-12698008 FORWARD LENGTH=145	10382.3	8470.74	8587.09	8086.34	9203.57	8573.87	10219.8	8246.02	7545.25	7837.61	6862.93	6625.46
Bra000473	AT2G29690.1	Symbols: ASA2, ATHANSYNAB | anthranilate synthase 2 | chr2:12693899-12696791 FORWARD LENGTH=621	1990.66	2984.11	2721.99	2645.75	3071.11	2497.84	2629.82	3269.1	3660.36	3652.83	3657.34	3652.77
Bra000474	AT2G29450.1	Symbols: ATGSTU5, ATGSTU1, AT103-1A, GSTU5 | glutathione S-transferase tau 5 | chr2:12624774-12625566 REVERSE LENGTH=224	13628.8	19382.9	18661.2	19514	22264.6	20929.2	19606.7	18702.1	20684.6	20941.1	21104.6	17972.4
Bra000475	AT2G29400.1	Symbols: TOPP1, PP1-AT | type one protein phosphatase 1 | chr2:12613789-12615283 REVERSE LENGTH=318	14594	10686.5	10550.8	9177.42	10695	8226.57	14632.8	11630.6	9804.62	11499.1	10957	9066.74
Bra000476	AT2G29320.1	Symbols: | NAD(P)-binding Rossmann-fold superfamily protein | chr2:12592180-12593377 FORWARD LENGTH=269	5715.58	5748.45	6379.73	5820.76	6782.92	6022.26	6395.34	7314.35	6270.3	5793.98	5864.89	6151.18
Bra000477	AT2G29310.1	Symbols: | NAD(P)-binding Rossmann-fold superfamily protein | chr2:12590068-12591260 FORWARD LENGTH=262	5562.8	7878.28	7380.98	7134.43	8769.1	9635.76	6988.36	7757.57	6817.68	6445.38	8608.96	8794.42
Bra000478	AT2G28930.3	Symbols: APK1B, PK1B | protein kinase 1B | chr2:12424551-12426565 FORWARD LENGTH=415	2589.8	2845.38	2634.78	3120.34	3684.75	3543.57	3100.09	3249.21	3144.48	3201.98	2971.61	2929.74
Bra000479	AT2G28870.1	Symbols: | unknown protein; Has 34 Blast hits to 34 proteins in 9 species: Archae - 0; Bacteria - 0; Metazoa - 0; Fungi - 0; Plants - 34; Viruses - 0; Other Eukaryotes - 0 (source: NCBI BLink). | chr2:12394363-12394833 REVERSE LENGTH=156	3444	1500.67	1653.53	1574.34	1977.53	1593.12	2006.05	1398.87	1140.97	1204.75	905.063	995.137
Bra000480	AT2G28840.1	Symbols: XBAT31 | XB3 ortholog 1 in Arabidopsis thaliana | chr2:12378542-12380474 FORWARD LENGTH=456	12924.2	5493.4	4717.37	5140.12	5514.41	5508.8	12083.5	6967.96	6096.27	6280.44	4596.53	4396.77
Bra000481	AT1G07660.1	Symbols: | Histone superfamily protein | chr1:2369212-2369523 FORWARD LENGTH=103	2191.35	1618.7	2134.67	1790.08	1712.61	1509.14	3164.4	2095.42	1441.88	1947.95	1838.13	1792.64
Bra000482	AT1G07795.1	Symbols: | unknown protein; BEST Arabidopsis thaliana protein match is: unknown protein (TAIR:AT2G28725.1); Has 38 Blast hits to 38 proteins in 11 species: Archae - 0; Bacteria - 0; Metazoa - 0; Fungi - 0; Plants - 38; Viruses - 0; Other Eukaryotes - 0 (source: NCBI BLink). | chr1:2414438-2414794 FORWARD LENGTH=118	74.9011	65.6299	95.9138	88.4202	105.831	177.863	165.924	154.883	79.2071	50.546	32.1168	54.873
Bra000483	AT1G07790.1	Symbols: HTB1 | Histone superfamily protein | chr1:2413049-2413495 FORWARD LENGTH=148	11830	8290.7	7317.28	9102.37	8514.13	9825	11970.4	7884.4	7762.32	9009.62	9200.87	10288
Bra000484	AT2G28610.1	Symbols: PRS, WOX3, PRS1 | Homeodomain-like superfamily protein | chr2:12262115-12263286 FORWARD LENGTH=244	48.0927	53.8521	69.2766	99.3682	85.0451	162.567	82.3166	74.6547	98.7974	90.8613	111.377	111.863
Bra000485	AT2G28605.1	Symbols: | Photosystem II reaction center PsbP family protein | chr2:12254911-12255689 FORWARD LENGTH=232	1093.02	1512.48	1288.44	1196.66	1144.79	1371.06	873.172	1162.11	950.755	1067.38	902.245	1059.07
Bra000486	AT2G28590.1	Symbols: | Protein kinase superfamily protein | chr2:12249835-12251490 FORWARD LENGTH=424	1403.45	252.751	289.318	236.852	201.959	169.438	1572.1	332.724	270.012	371.358	101.869	104.827
Bra000487	AT2G28550.1	Symbols: RAP2.7, TOE1 | related to AP2.7 | chr2:12226168-12228251 REVERSE LENGTH=449	2088.03	944.605	1077.83	956.377	996.497	708.248	2075.31	1121.09	1123.65	395.682	929.97	673.24
Bra000488	AT5G52930.1	Symbols: | Protein of unknown function (DUF295) | chr5:21470370-21471449 FORWARD LENGTH=359	382.869	513.396	404.63	651.881	525.291	537.754	659.044	1321.99	887.743	717.284	928.654	946.668
Bra000489	AT5G52940.1	Symbols: | Protein of unknown function (DUF295) | chr5:21472301-21473389 FORWARD LENGTH=362	140.382	143.643	207.99	266.728	293.079	440.747	253.85	598.701	450.969	347.155	395.521	746.387
Bra000490	AT2G28520.1	Symbols: VHA-A1 | vacuolar proton ATPase A1 | chr2:12210026-12215532 FORWARD LENGTH=817	7554.11	6243.18	6601.76	6924.94	5837.72	6047.17	7570.61	6107.36	6150.75	6591.56	5362.17	5135
Bra000491	AT2G28500.1	Symbols: LBD11 | LOB domain-containing protein 11 | chr2:12186603-12188110 REVERSE LENGTH=232	372.531	788.802	1085.98	1062.4	1397.18	1361.68	1324.92	736.175	1287.54	1159	1112	1134.34
Bra000492	AT2G28480.1	Symbols: | RNA-binding CRS1 / YhbY (CRM) domain protein | chr2:12176642-12178031 REVERSE LENGTH=372	1930.09	890.131	827.822	675.396	707.644	570.843	1602.67	1095.88	958.035	1099.51	941.644	844.938
Bra000493	AT2G28470.1	Symbols: BGAL8 | beta-galactosidase 8 | chr2:12169047-12173164 REVERSE LENGTH=852	4583.4	2139.39	2142.33	1659.65	1447.69	942.996	2044.49	1934.74	1333.15	1162.91	886.527	851.041
Bra000494	AT2G28390.1	Symbols: | SAND family protein | chr2:12139836-12143375 REVERSE LENGTH=607	6004.44	5739.96	5740.78	5727.79	6431.73	6327.93	5570.37	4867.97	6333.64	5854.97	6035.9	5704.83
Bra000495	AT2G28160.1	Symbols: FIT1, ATBHLH029, FRU, BHLH029, ATBHLH29, ATFIT1 | FER-like regulator of iron uptake | chr2:12004713-12005908 FORWARD LENGTH=318	112.797	35.689	72.7165	265.446	95.3454	36.5357	44.3865	45.631	28.0602	96.5754	64.1197	51.9812
Bra000496	AT2G28105.1	Symbols: | CONTAINS InterPro DOMAIN/s: Nucleic acid-binding, OB-fold-like (InterPro:IPR016027), Replication factor A, C-terminal (InterPro:IPR013955); Has 20 Blast hits to 20 proteins in 10 species: Archae - 0; Bacteria - 0; Metazoa - 2; Fungi - 0; Plants - 18; Viruses - 0; Other Eukaryotes - 0 (source: NCBI BLink). | chr2:11976764-11977713 FORWARD LENGTH=166	684.989	592.174	1047.05	717.233	1017	596.858	744.229	762.21	659.007	1077.22	756.048	646.043
Bra000497	AT2G28085.1	Symbols: | SAUR-like auxin-responsive protein family | chr2:11968182-11968556 REVERSE LENGTH=124	157.804	164.421	171.768	142.58	82.839	65.5588	87.4998	110.785	113.689	71.603	58.5329	71.2936
Bra000498	AT2G28000.1	Symbols: CPN60A, CH-CPN60A, SLP | chaperonin-60alpha | chr2:11926603-11929184 FORWARD LENGTH=586	744.965	778.044	1111.42	1025.35	1052.02	1406.37	1137.33	832.177	1004.91	1067.23	1368.32	1003.1
Bra000499	AT2G27900.1	Symbols: | CONTAINS InterPro DOMAIN/s: Protein of unknown function DUF2451, C-terminal (InterPro:IPR019514), Vacuolar protein sorting-associated protein 54 (InterPro:IPR019515); Has 316 Blast hits to 252 proteins in 92 species: Archae - 0; Bacteria - 2; Metazoa - 200; Fungi - 2; Plants - 68; Viruses - 0; Other Eukaryotes - 44 (source: NCBI BLink). | chr2:11877654-11885238 FORWARD LENGTH=1124	4395.78	3520.05	3273.39	3510.07	3664.24	3459.27	3731.48	2685.49	2756.73	2749.44	2524.24	2998.03
Bra000500	AT2G27900.1	Symbols: | CONTAINS InterPro DOMAIN/s: Protein of unknown function DUF2451, C-terminal (InterPro:IPR019514), Vacuolar protein sorting-associated protein 54 (InterPro:IPR019515); Has 316 Blast hits to 252 proteins in 92 species: Archae - 0; Bacteria - 2; Metazoa - 200; Fungi - 2; Plants - 68; Viruses - 0; Other Eukaryotes - 44 (source: NCBI BLink). | chr2:11877654-11885238 FORWARD LENGTH=1124	308.381	226.053	297.221	227.531	120.728	145.915	82.7335	203.893	208.909	140.322	253.951	343.488
Bra000501	AT2G27720.1	Symbols: | 60S acidic ribosomal protein family | chr2:11818696-11819370 FORWARD LENGTH=115	53.9819	25.2415	15.3929	28.9943	26.9815	41.068	36.6863	29.7305	39.4951	37.088	35.0749	28.3207
Bra000502	AT1G45063.2	Symbols: | copper ion binding;electron carriers | chr1:17034068-17034886 REVERSE LENGTH=272	453.177	626.441	886.97	722.674	725.646	753.052	463.81	743.075	836.849	768.774	809.904	663.016
Bra000503	AT2G27600.1	Symbols: SKD1, VPS4, ATSKD1 | AAA-type ATPase family protein | chr2:11781226-11783730 FORWARD LENGTH=435	8570.73	9453.3	9969.65	9649.56	10095.7	9196.89	11320.6	10964.8	10895.6	10560.7	10853.8	9718.75
Bra000504	AT2G26130.1	Symbols: | RING/U-box protein with C6HC-type zinc finger | chr2:11127134-11128476 FORWARD LENGTH=398	112.635	97.4627	66.3439	103.338	369.154	159.149	99.1537	58.804	101.238	110.331	68.3647	136.545
Bra000505	AT2G27580.1	Symbols: | A20/AN1-like zinc finger family protein | chr2:11776640-11777131 REVERSE LENGTH=163	9278.06	11569.7	15726	14289.4	15159.8	15403.2	12940.7	16505.2	16602.4	17045.7	16151	11997.1
Bra000506	AT2G27550.1	Symbols: ATC | centroradialis | chr2:11773417-11774509 FORWARD LENGTH=175	189.433	256.551	246.035	239.952	264.859	359.822	288.664	308.178	295.362	233.821	240.528	219.96
Bra000507	AT2G27510.1	Symbols: ATFD3, FD3 | ferredoxin 3 | chr2:11758281-11758748 REVERSE LENGTH=155	7342.72	4896.29	6524.93	6874.24	7686.64	8204.57	10910.7	6017.67	5524.47	5452.8	4654.37	5130.27
Bra000508	AT2G27500.1	Symbols: | Glycosyl hydrolase superfamily protein | chr2:11752364-11753844 REVERSE LENGTH=392	20446.9	22771.2	20737.6	23121.7	22117.1	22379.3	18013.9	19574	20983	21155.2	18410.1	22771.2
Bra000509	AT2G27490.1	Symbols: ATCOAE | dephospho-CoA kinase family | chr2:11748087-11749009 REVERSE LENGTH=232	1009.17	976.299	630.24	696.145	695.009	444.407	793.469	1022.8	780.4	1020.22	764.784	891.266
Bra000510	AT2G27480.1	Symbols: | Calcium-binding EF-hand family protein | chr2:11746811-11747885 FORWARD LENGTH=228	696.957	1005.97	975.054	905.645	1134.22	889.885	1168.81	1925.43	2057.87	2134.47	2290.43	2279.96
Bra000511	AT2G27430.1	Symbols: | ARM repeat superfamily protein | chr2:11729914-11733170 REVERSE LENGTH=438	104.287	75.9553	32.7627	61.4528	69.1368	133.917	38.0458	37.7091	75.239	29.9838	33.0485	32.2072
Bra000512	NA	NA	1453.51	2062.92	2236.88	2588.11	2380.3	2945.08	1064.17	1623.93	1465.89	1656.17	1910.03	1709.72
Bra000513	NA	NA	2045.97	432.352	430.399	423.442	300.598	386.197	2665.52	585.321	336.729	352.739	252.152	271.84
Bra000514	AT1G46984.1	Symbols: | F-box family protein | chr1:17274722-17275834 FORWARD LENGTH=370	96.085	173.111	134.744	151.923	95.6634	109.21	71.0796	92.0239	110.318	103.604	103.537	107.914
Bra000515	AT2G27370.1	Symbols: | Uncharacterised protein family (UPF0497) | chr2:11708628-11709905 REVERSE LENGTH=221	26.1796	29.4254	33.1115	38.5883	39.5659	39.6261	37.2537	63.528	35.1484	48.1003	39.1148	45.0612
Bra000516	AT2G27330.1	Symbols: | RNA-binding (RRM/RBD/RNP motifs) family protein | chr2:11695350-11696563 REVERSE LENGTH=116	69.165	109.671	165.324	145.395	128.779	78.1331	28.2122	93.2186	195.691	112.875	127.114	56.0792
Bra000517	AT2G27310.1	Symbols: | F-box family protein | chr2:11683954-11684967 REVERSE LENGTH=337	368.405	945.77	1150.36	1277.05	1004.31	1321.5	782.396	747.923	1016.74	952.294	985.367	900.367
Bra000518	AT5G37290.1	Symbols: | ARM repeat superfamily protein | chr5:14762730-14764097 FORWARD LENGTH=180	572.037	609.531	422.799	509.567	491.674	448.242	389.83	658.276	633.564	554.239	542.311	644.157
Bra000519	AT2G27260.1	Symbols: | Late embryogenesis abundant (LEA) hydroxyproline-rich glycoprotein family | chr2:11669769-11670500 FORWARD LENGTH=243	41.5646	38.3528	52.5486	40.0732	44.5743	46.9674	55.4782	50.8162	77.9901	43.1762	65.0846	43.4885
Bra000520	AT5G22110.1	Symbols: ATDPB2, CYL2, DPB2 | DNA polymerase epsilon subunit B2 | chr5:7331071-7334178 REVERSE LENGTH=526	209.284	92.2865	177.562	168.182	118.044	93.94	222.285	222.035	122.128	109.762	121.96	113.87
Bra000521	AT2G27180.1	Symbols: | unknown protein; BEST Arabidopsis thaliana protein match is: unknown protein (TAIR:AT3G11690.1); Has 99 Blast hits to 99 proteins in 14 species: Archae - 0; Bacteria - 0; Metazoa - 0; Fungi - 0; Plants - 99; Viruses - 0; Other Eukaryotes - 0 (source: NCBI BLink). | chr2:11620473-11620970 FORWARD LENGTH=165	249.367	147.433	244.65	146.191	123.015	114.183	120.865	218.617	186.012	128.954	105.68	129.633
Bra000522	AT2G27170.1	Symbols: TTN7, SMC3 | Structural maintenance of chromosomes (SMC) family protein | chr2:11609319-11617064 REVERSE LENGTH=1204	221.005	471.692	518.489	427.354	354.329	397.359	214.525	313.472	348.466	369.738	346.581	261.589
Bra000523	AT2G27140.1	Symbols: | HSP20-like chaperones superfamily protein | chr2:11598496-11599264 REVERSE LENGTH=224	591.256	683.313	453.196	706.743	547.414	655.053	561.646	596.374	678.231	738.673	468.515	563.189
Bra000524	AT1G08070.1	Symbols: OTP82 | Tetratricopeptide repeat (TPR)-like superfamily protein | chr1:2514374-2516599 REVERSE LENGTH=741	247.515	156.766	202.515	177.363	156.636	182.858	156.656	182.897	225.029	178.794	170.782	287.188
Bra000525	AT2G27110.1	Symbols: FRS3 | FAR1-related sequence 3 | chr2:11576969-11580405 REVERSE LENGTH=851	43.2414	99.7039	76.0442	120.318	218.943	629.285	96.5801	115.935	180.934	91.5153	91.2798	183.111
Bra000526	AT2G27080.1	Symbols: | Late embryogenesis abundant (LEA) hydroxyproline-rich glycoprotein family | chr2:11566383-11567165 FORWARD LENGTH=260	3968.58	5064.16	4363.66	4285.94	3666.95	3494.29	2837.4	3534.26	2568.6	2880.91	3025.34	3142.4
Bra000527	AT2G27035.1	Symbols: ENODL20, AtENODL20 | early nodulin-like protein 20 | chr2:11535670-11536251 FORWARD LENGTH=163	289.045	121.016	82.3292	131.572	109.441	260.422	298.23	132.892	102.937	113.027	95.9436	92.1847
Bra000528	AT2G27050.1	Symbols: EIL1, AtEIL1 | ETHYLENE-INSENSITIVE3-like 1 | chr2:11546314-11548068 FORWARD LENGTH=584	16140.6	16035.8	13866.7	16080.5	15052.6	14909.1	16289.2	14997.5	13637.1	14666.9	12749.2	12822.2
Bra000529	AT2G26990.1	Symbols: FUS12, ATCSN2, COP12, CSN2 | proteasome family protein | chr2:11519684-11522412 REVERSE LENGTH=439	5983.48	6048.39	6633.78	7218.85	6821.21	7783.01	6092.08	5711.69	6590.92	6598.75	7327.2	8256.31
Bra000530	AT5G58784.1	Symbols: | Undecaprenyl pyrophosphate synthetase family protein | chr5:23739950-23741267 REVERSE LENGTH=302	279.067	354.645	239.413	482.598	252.847	354.209	368.265	444.114	352.71	327.338	257.591	357.933
Bra000531	AT2G26960.1	Symbols: AtMYB81, MYB81 | myb domain protein 81 | chr2:11506065-11507425 REVERSE LENGTH=427	553.536	410.266	485.313	483.805	335.172	303.908	500.85	436.183	609.834	391.195	399.655	422.408
Bra000532	AT2G26840.1	Symbols: | unknown protein; FUNCTIONS IN: molecular_function unknown; INVOLVED IN: biological_process unknown; LOCATED IN: chloroplast; BEST Arabidopsis thaliana protein match is: unknown protein (TAIR:AT3G43910.1); Has 835 Blast hits to 835 proteins in 26 species: Archae - 0; Bacteria - 25; Metazoa - 0; Fungi - 0; Plants - 40; Viruses - 2; Other Eukaryotes - 768 (source: NCBI BLink). | chr2:1144…	786.989	767.09	652.113	649.674	666.809	800.021	706.682	1037.33	833.306	912.662	826.373	1172.59
Bra000533	AT2G26810.1	Symbols: | Putative methyltransferase family protein | chr2:11433900-11436078 REVERSE LENGTH=256	587.924	628.147	548.174	599.995	571.582	456.414	690.154	915.279	749.105	826.74	801.727	796.8
Bra000534	AT2G26800.1	Symbols: | Aldolase superfamily protein | chr2:11429192-11432185 REVERSE LENGTH=433	1904.92	2192	1979.09	1769.44	1465.09	1445.3	1846.42	2491	2566.53	2789.64	2393.85	2703.62
Bra000535	AT2G26610.1	Symbols: | Transducin family protein / WD-40 repeat family protein | chr2:11318771-11324174 FORWARD LENGTH=1249	92.7037	146.422	62.1476	163.97	159.681	54.046	44.7707	162.414	172.563	229.774	120.453	148.393
Bra000536	AT2G26600.1	Symbols: | Glycosyl hydrolase superfamily protein | chr2:11316727-11318215 FORWARD LENGTH=388	6581.94	2315.84	1705.02	2052.16	1662.07	2301.54	5230.92	3340.33	2165.2	2605.31	2214.82	2494.87
Bra000537	AT2G26590.1	Symbols: RPN13 | regulatory particle non-ATPase 13 | chr2:11311182-11314717 REVERSE LENGTH=300	3871.44	3120	3334.75	3019.49	3043.74	2653.37	3149.02	3667.34	3720.13	3745.51	3184.06	3536.24
Bra000538	AT2G26580.1	Symbols: YAB5 | plant-specific transcription factor YABBY family protein | chr2:11303923-11306739 REVERSE LENGTH=164	2496.6	1882.12	1739.09	2151.44	2428.73	2255.92	2030.82	1693.76	1247.54	3864.46	1675.6	1533.74
Bra000539	AT2G26660.1	Symbols: ATSPX2, SPX2 | SPX domain gene 2 | chr2:11338932-11340703 FORWARD LENGTH=287	9228.1	8057.54	8668.9	8581.5	10998	8515.74	9781.74	8612.25	9736.28	4392.05	11931.4	8953.38
Bra000540	AT2G26440.1	Symbols: | Plant invertase/pectin methylesterase inhibitor superfamily | chr2:11247407-11249407 FORWARD LENGTH=547	89.1133	224.206	211.19	233.896	177.069	248.755	114.418	129.149	228.516	91.3055	239.724	170.405
Bra000541	AT2G26450.1	Symbols: | Plant invertase/pectin methylesterase inhibitor superfamily | chr2:11251279-11253446 FORWARD LENGTH=614	120.974	41.6214	18.3629	60.8759	25.28	67.2618	45.0498	52.2007	55.0105	121.186	65.2455	61.0408
Bra000542	AT2G26480.1	Symbols: UGT76D1 | UDP-glucosyl transferase 76D1 | chr2:11263963-11265572 FORWARD LENGTH=452	265.275	128.548	179.933	115.163	91.4218	161.878	95.262	102.834	83.1184	71.0836	104.917	162.995
Bra000543	AT2G26510.1	Symbols: PDE135 | Xanthine/uracil permease family protein | chr2:11274118-11277464 FORWARD LENGTH=551	9014.98	6754.1	5904.08	6138.7	5328.29	4267.35	10007.7	8080.42	6538.73	7881.7	6268.67	8247.29
Bra000544	AT2G26530.1	Symbols: AR781 | Protein of unknown function (DUF1645) | chr2:11283036-11283989 REVERSE LENGTH=317	3430.18	5108.49	4297.87	4162.96	3066.74	3735.74	2998.67	3822.01	3837.3	3898.58	4313.8	3807.44
Bra000545	AT2G24680.2	Symbols: | transcriptional factor B3 family protein | chr2:10493467-10496733 REVERSE LENGTH=471	3314.51	2710.25	2337.46	2061.52	1946.27	1750.88	2476.23	2609.82	2361.3	2189.19	1669.54	1883.09
Bra000546	AT1G64840.1	Symbols: | Protein of unknown function (DUF295) | chr1:24094010-24095164 FORWARD LENGTH=384	4060.44	4623.57	4733.06	4385.41	3169.3	3638.65	2498.57	4562.45	3835.78	4999.02	4248.74	3979.97
Bra000547	AT2G24820.1	Symbols: TIC55-II | translocon at the inner envelope membrane of chloroplasts 55-II | chr2:10575038-10576829 FORWARD LENGTH=539	6886.75	7477.39	7216.68	5735.31	6303.13	5018.4	7497.88	7838.04	7523.2	8275.07	7120.35	7152.11
Bra000548	AT2G24850.1	Symbols: TAT3, TAT | tyrosine aminotransferase 3 | chr2:10583070-10585152 REVERSE LENGTH=445	238.368	96.2699	216.792	203.488	155.012	204.857	259.286	228.1	123.456	69.6197	110.68	106.971
Bra000549	AT2G25290.1	Symbols: Phox1 | Octicosapeptide/Phox/Bem1p (PB1) domain-containing protein / tetratricopeptide repeat (TPR)-containing protein | chr2:10766192-10768517 REVERSE LENGTH=745	3393.34	1833.75	1656.4	1727.93	1983.85	1960.93	2546.31	1432.9	1389.34	1370.54	975.94	1302.99
Bra000550	AT2G25420.1	Symbols: | transducin family protein / WD-40 repeat family protein | chr2:10817017-10820919 FORWARD LENGTH=740	1039.49	2366.84	1749.52	2373.3	2021.59	2513.2	712.752	1515.4	1343.58	1426.38	1572.09	2125.53
Bra000551	AT2G25690.1	Symbols: | Protein of unknown function (DUF581) | chr2:10940530-10941649 REVERSE LENGTH=324	540.857	455.257	565.12	460.385	419.299	464.014	411.637	432.69	398.304	424.691	463.118	343.052
Bra000552	AT2G25730.2	Symbols: | unknown protein; LOCATED IN: cellular_component unknown; EXPRESSED IN: 23 plant structures; EXPRESSED DURING: 14 growth stages. | chr2:10956751-10972729 REVERSE LENGTH=2487	120.434	98.7327	94.4555	124.876	125.59	70.7101	157.135	263.946	172.679	127.427	107.506	82.5778
Bra000553	AT2G25737.1	Symbols: | Sulfite exporter TauE/SafE family protein | chr2:10977174-10979677 FORWARD LENGTH=476	8404.11	6898.14	5362.23	6097.8	4921.54	5386.72	8090.18	6530.6	4043.27	4940.75	3955.05	3874.65
Bra000554	AT2G25740.1	Symbols: | ATP-dependent protease La (LON) domain protein | chr2:10980175-10983632 FORWARD LENGTH=547	4464.77	4924.76	4578.81	4781.56	4663.67	4717.56	5406.7	5489.08	5888.66	6151.48	5814.13	6241.4
Bra000555	AT2G25790.1	Symbols: | Leucine-rich receptor-like protein kinase family protein | chr2:11000631-11004031 FORWARD LENGTH=960	553.395	89.0485	71.4151	107.167	57.0037	201.807	241.186	122.57	92.2923	119.628	84.3584	90.2933
Bra000556	AT5G19100.1	Symbols: | Eukaryotic aspartyl protease family protein | chr5:6408242-6409417 REVERSE LENGTH=391	227.589	231.97	317.155	156.286	108.858	124.057	100.42	178.511	176.589	113.394	127.066	223.64
Bra000557	AT2G26150.1	Symbols: ATHSFA2, HSFA2 | heat shock transcription factor A2 | chr2:11135856-11137217 FORWARD LENGTH=345	3565.59	26025.8	31159.9	26991.5	31302.5	30061.6	7113.34	22965.6	30556.9	29857.2	33011.4	30691.8
Bra000558	AT2G26170.1	Symbols: CYP711A1, MAX1 | cytochrome P450, family 711, subfamily A, polypeptide 1 | chr2:11140851-11143270 FORWARD LENGTH=522	1176.36	284.704	316.348	306.608	205.57	222.357	648.408	385.637	355.576	470.596	169.282	224.366
Bra000559	AT4G00040.1	Symbols: | Chalcone and stilbene synthase family protein | chr4:14653-15897 FORWARD LENGTH=385	78.9186	174.053	204.433	181.21	235.121	591.703	110.405	155.62	244.991	218.267	310.733	427.626
Bra000560	AT4G00050.1	Symbols: UNE10 | basic helix-loop-helix (bHLH) DNA-binding superfamily protein | chr4:17863-19848 FORWARD LENGTH=399	523.51	812.487	871.751	805.424	794.006	542.043	1038.9	1208.57	1246.02	1101.39	1153.35	793.159
Bra000561	AT4G00060.1	Symbols: MEE44 | Nucleotidyltransferase family protein | chr4:21437-27996 FORWARD LENGTH=1481	2173.14	2908.28	3026.73	3015.88	3112.2	2913.32	2970	3206.22	3565.32	3372.83	4106.14	4330.62
Bra000562	AT4G00080.1	Symbols: UNE11 | Plant invertase/pectin methylesterase inhibitor superfamily protein | chr4:32946-33575 FORWARD LENGTH=209	291.655	519.628	798.021	755.941	659.658	1178.91	751.08	657.774	738.755	698.552	787.343	787.357
Bra000563	AT2G24690.1	Symbols: | Transcriptional factor B3 family protein | chr2:10499551-10503110 REVERSE LENGTH=777	148.923	121.285	85.2762	79.2571	66.6716	45.1849	122.475	115.809	152.656	126.996	88.5752	62.6726
Bra000564	AT2G24650.1	Symbols: | DNA binding;DNA binding;sequence-specific DNA binding transcription factors | chr2:10483490-10487571 REVERSE LENGTH=1045	632.593	454.118	396.316	437.738	578.785	729.345	966.969	571.972	605.933	613.105	421.047	563.941
Bra000565	AT5G19520.1	Symbols: MSL9, ATMSL9 | mechanosensitive channel of small conductance-like 9 | chr5:6586079-6588771 FORWARD LENGTH=742	288.047	384.174	256.916	192.71	281.195	337.189	310.163	412.924	499.467	505.103	635.599	502.06
Bra000566	AT2G24450.1	Symbols: FLA3 | FASCICLIN-like arabinogalactan protein 3 precursor | chr2:10393019-10393861 REVERSE LENGTH=280	382.793	662.118	850.442	938.284	807.676	1392.8	771.998	590.297	653.923	614.053	696.145	869.221
Bra000567	AT3G63540.1	Symbols: | Mog1/PsbP/DUF1795-like photosystem II reaction center PsbP family protein | chr3:23459372-23459803 REVERSE LENGTH=143	12144.9	13664.9	15282.5	13601.2	13752.7	13390.6	14206.8	15090.7	15255.1	14834.8	14189.5	13648.2
Bra000568	AT2G24210.1	Symbols: TPS10 | terpene synthase 10 | chr2:10294330-10297401 FORWARD LENGTH=591	1336.58	657.788	767.043	899.595	635.722	921.06	2108.33	1363.23	1898.47	2086.87	2519.2	2079.88
Bra000569	NA	NA	547.839	633.558	602.479	590.284	535.236	600.064	1171.99	887.864	517.131	822.168	585.356	585.166
Bra000570	AT2G24150.1	Symbols: HHP3 | heptahelical protein 3 | chr2:10265632-10267345 REVERSE LENGTH=344	173.636	188.069	166.904	114.73	107.267	113.306	75.7862	157.562	124.571	146.332	171.731	195.118
Bra000571	AT2G23810.1	Symbols: TET8 | tetraspanin8 | chr2:10135859-10137352 REVERSE LENGTH=273	9584.1	12524.6	13532.6	12022.4	10551.3	11185.1	10787.7	13712.2	12280.3	12837.1	12772.9	11980.7
Bra000572	AT2G23190.1	Symbols: CYP81D7 | cytochrome P450, family 81, subfamily D, polypeptide 7 | chr2:9877058-9879007 FORWARD LENGTH=543	103.632	52.993	73.366	63.8096	83.7097	43.9595	56.1578	73.0254	131.972	147.988	88.8413	72.7775
Bra000573	AT2G23150.1	Symbols: NRAMP3, ATNRAMP3 | natural resistance-associated macrophage protein 3 | chr2:9856422-9858565 REVERSE LENGTH=509	1394.72	744.746	586.252	586.613	473.935	419.306	1291.02	846.053	579.579	614.467	541.386	538.535
Bra000574	AT2G23090.1	Symbols: | Uncharacterised protein family SERF | chr2:9829657-9830274 REVERSE LENGTH=78	3272.61	3749.71	3241.71	3254.69	3249.92	3582.9	4165.3	5049.81	4514.54	5055.16	5156.98	5186.14
Bra000575	AT2G22840.1	Symbols: AtGRF1, GRF1 | growth-regulating factor 1 | chr2:9728841-9731141 FORWARD LENGTH=530	3873.54	3185.79	3901.57	3646.84	4011.67	4335.17	4581.97	3030.9	3590.28	3725.97	3802.66	3704.63
Bra000576	AT2G22920.1	Symbols: SCPL12 | serine carboxypeptidase-like 12 | chr2:9753938-9757227 FORWARD LENGTH=408	61.2147	68.5934	73.188	47.5312	118.779	197.794	37.2617	74.0669	40.8316	43.6831	63.8766	154.134
Bra000577	AT3G43590.1	Symbols: | zinc knuckle (CCHC-type) family protein | chr3:15509753-15512255 FORWARD LENGTH=551	4088.54	3042.04	3160.72	3345.57	3477.6	3649.87	4718.93	3792.09	3468.88	3592.76	3334.06	3968.22
Bra000578	AT2G26560.1	Symbols: PLP2, PLA IIA, PLA2A | phospholipase A 2A | chr2:11293912-11295708 REVERSE LENGTH=407	61.4428	145.776	95.8217	35.7621	34.4546	60.3863	166.521	44.8587	33.5126	46.4927	61.8746	147.07
Bra000579	AT2G21650.1	Symbols: MEE3, ATRL2, RSM1 | Homeodomain-like superfamily protein | chr2:9259654-9260419 FORWARD LENGTH=101	28.1209	72.4917	180.247	188.757	168.617	192.182	50.0254	45.9338	201.608	129.065	84.1948	111.881
Bra000580	NA	NA	63.0078	143.331	144.043	120.565	108.21	128.024	119.574	114.646	118.89	124.133	85.4048	116.953
Bra000581	AT2G21550.1	Symbols: | Bifunctional dihydrofolate reductase/thymidylate synthase | chr2:9227209-9230189 FORWARD LENGTH=492	66.5023	59.2362	80.9998	61.9863	60.465	61.8822	82.5612	62.8312	118.539	101.177	87.2809	72.9613
Bra000582	AT2G21510.1	Symbols: | DNAJ heat shock N-terminal domain-containing protein | chr2:9210841-9212699 REVERSE LENGTH=346	123.366	362.044	339.886	357.405	350.272	305.079	184.144	238.571	412.861	362.117	407.589	500.831
Bra000583	AT2G21340.2	Symbols: | MATE efflux family protein | chr2:9132629-9136236 FORWARD LENGTH=556	396.174	820.145	1056.53	891.571	1498.28	873.507	247.937	441.328	708.673	703.031	625.424	723.311
Bra000584	AT2G21050.1	Symbols: LAX2 | like AUXIN RESISTANT 2 | chr2:9034289-9036439 FORWARD LENGTH=483	1512.82	1926.53	1474.73	2581	1833.51	3107.44	1068.05	1013.45	1108.46	1305.36	1006.61	1333.55
Bra000585	AT2G20980.1	Symbols: MCM10 | minichromosome maintenance 10 | chr2:9011654-9013856 REVERSE LENGTH=396	4221.32	1950.92	1712.49	2025.43	1946.7	2042.36	3316.65	2786.01	2509.12	2842.56	2771.6	3082.04
Bra000586	AT2G20960.1	Symbols: pEARLI4 | Arabidopsis phospholipase-like protein (PEARLI 4) family | chr2:9007089-9009611 FORWARD LENGTH=748	2637.09	3906.03	3252.05	3670.42	3704.89	3421.38	2000.08	4707.3	4258.48	4146.41	4510.93	4819.13
Bra000587	AT2G20950.1	Symbols: | Arabidopsis phospholipase-like protein (PEARLI 4) family | chr2:9003295-9005354 FORWARD LENGTH=520	19495.3	12999.4	11420	12398.6	11812.8	10014.4	14307.3	13667.7	12141.1	11592.4	12228.2	12486.4
Bra000588	AT2G20920.1	Symbols: | Protein of unknown function (DUF3353) | chr2:8998728-8999789 FORWARD LENGTH=287	10519.7	9949.34	9371.08	8302.38	7828.78	7414.66	10595.1	11686.8	10798.4	11931.7	11073.2	12622.4
Bra000589	AT2G41990.1	Symbols: | CONTAINS InterPro DOMAIN/s: Late embryogenesis abundant protein, group 2 (InterPro:IPR004864); BEST Arabidopsis thaliana protein match is: Late embryogenesis abundant (LEA) hydroxyproline-rich glycoprotein family (TAIR:AT4G35170.1); Has 172 Blast hits to 168 proteins in 15 species: Archae - 0; Bacteria - 0; Metazoa - 0; Fungi - 0; Plants - 172; Viruses - 0; Other Eukaryotes - 0 (source…	417.293	492.099	702.747	741.867	496.359	920.121	579.099	655.391	633.552	647.729	752.394	916.155
Bra000590	AT2G23240.1	Symbols: | Plant EC metallothionein-like protein, family 15 | chr2:9895995-9896325 REVERSE LENGTH=85	247.517	199.235	356.569	417.646	276.582	285.232	349.978	320.21	353.109	280.313	294.505	293.311
Bra000591	AT2G42005.1	Symbols: | Transmembrane amino acid transporter family protein | chr2:17531323-17532564 REVERSE LENGTH=413	40.0122	38.0315	28.0285	43.1055	38.6323	49.895	32.2072	26.6606	34.3208	19.4666	25.9834	28.6981
Bra000592	AT5G49760.1	Symbols: | Leucine-rich repeat protein kinase family protein | chr5:20216679-20221052 FORWARD LENGTH=953	4379.39	4282.49	3746.1	3957.03	3236.27	2830.25	4049.88	5462.4	4939.85	5350.22	4536.7	4066.32
Bra000593	AT5G49700.1	Symbols: | Predicted AT-hook DNA-binding family protein | chr5:20192599-20193429 FORWARD LENGTH=276	15590	1941.57	2517.95	2015.3	2431.44	1749.32	11928.1	3391.89	2250.83	2370.9	1932.89	1663.41
Bra000594	AT5G49720.1	Symbols: ATGH9A1, TSD1, DEC, KOR, RSW2, IRX2, KOR1, GH9A1 | glycosyl hydrolase 9A1 | chr5:20197765-20200168 REVERSE LENGTH=621	40408.3	33147.4	30352.4	35587	34308.9	34798.5	39317.6	35623.3	31674.5	31271	30889	28176.1
Bra000595	AT2G23390.1	Symbols: | CONTAINS InterPro DOMAIN/s: Protein of unknown function DUF482 (InterPro:IPR007434), Acyl-CoA N-acyltransferase (InterPro:IPR016181); Has 2165 Blast hits to 2163 proteins in 543 species: Archae - 0; Bacteria - 1044; Metazoa - 0; Fungi - 0; Plants - 33; Viruses - 0; Other Eukaryotes - 1088 (source: NCBI BLink). | chr2:9960568-9963476 REVERSE LENGTH=469	5501.15	6786.85	5494.86	6247.27	6695.37	5003.65	6088.63	7624	7402.66	7018.89	7563.17	7823.13
Bra000596	AT5G49890.1	Symbols: CLC-C, ATCLC-C | chloride channel C | chr5:20288489-20292143 REVERSE LENGTH=779	4908.42	4487.41	4136.36	4314.06	3933.12	4370.52	5291.04	4539.17	3471.83	4126.3	3210.04	4070.32
Bra000597	NA	NA	4740.79	4884.28	4183.52	4024.37	4331.46	3799.44	6878.38	4798.88	4886.54	5666.83	5434.74	5006.08
Bra000598	AT5G49900.1	Symbols: | Beta-glucosidase, GBA2 type family protein | chr5:20297235-20302019 REVERSE LENGTH=957	2393.51	2840.9	2836.32	2937.17	2982.01	2652.9	1716.08	3347.73	2766.98	3130.67	2883.98	3327.59
Bra000599	AT5G49920.1	Symbols: | Octicosapeptide/Phox/Bem1p family protein | chr5:20306637-20307583 REVERSE LENGTH=288	622.358	222.742	235.627	207.027	250.523	208.138	738.578	537.394	322.778	380.486	331.737	295.419
Bra000600	AT5G49930.1	Symbols: emb1441 | zinc knuckle (CCHC-type) family protein | chr5:20308260-20312736 REVERSE LENGTH=1080	8751.82	10344.2	9937.24	11340.3	11523.8	10656.1	7646.85	9716.28	11277.6	9596.38	11911.9	11857.2
Bra000601	AT5G49940.1	Symbols: NFU2, ATCNFU2 | NIFU-like protein 2 | chr5:20315464-20317228 FORWARD LENGTH=235	2322.27	2283.01	2092.1	2167.94	2396.02	1991.62	3338.73	3328.18	2684.57	3139.24	3504.79	3323.98
Bra000602	AT5G49945.1	Symbols: | Protein of unknown function (DUF1682) | chr5:20317418-20319432 FORWARD LENGTH=480	2725.71	1157.87	1059.63	1228.47	1061.35	1041.96	3967.73	1750.32	1366.66	1302.68	1123.24	1189.38
Bra000603	AT5G49970.1	Symbols: ATPPOX, PDX3, PPOX | pyridoxin (pyrodoxamine) 5'-phosphate oxidase | chr5:20329213-20332900 FORWARD LENGTH=530	2402.86	2931.27	2238.95	2122.21	2287.2	2194.18	2189.19	3049.23	2799.27	3354.86	2474.12	3115.3
Bra000604	AT5G49980.1	Symbols: AFB5 | auxin F-box protein 5 | chr5:20334420-20336531 REVERSE LENGTH=619	7700.22	10093.1	8581.87	9995.12	9393.09	10732.8	11428.2	7549.86	7864.26	8669.56	9781.01	10522.7
Bra000605	AT5G50000.1	Symbols: | Protein kinase superfamily protein | chr5:20342838-20345033 REVERSE LENGTH=385	4647.79	2167.28	2013.18	2551.42	2214.61	2616.57	3376.33	2113.84	1492.17	1808.93	1554.73	1764.73
Bra000606	AT5G50020.2	Symbols: | DHHC-type zinc finger family protein | chr5:20351210-20354124 FORWARD LENGTH=444	1030.22	895.334	858.195	1020.78	773.502	1063.52	554.307	567.075	449.037	424.22	446.607	573.618
Bra000607	AT3G18130.1	Symbols: RACK1C_AT | receptor for activated C kinase 1C | chr3:6211109-6212371 REVERSE LENGTH=326	326.517	220.684	171.555	185.395	177.665	201.08	266.505	212.473	257.516	221.509	278.866	223.57
Bra000608	NA	NA	23.6357	35.5544	30.6129	25.5424	55.4327	66.0634	34.187	25.8768	31.5795	36.0377	78.3129	50.1289
Bra000609	AT5G50090.1	Symbols: | unknown protein; FUNCTIONS IN: molecular_function unknown; INVOLVED IN: N-terminal protein myristoylation; LOCATED IN: cellular_component unknown; BEST Arabidopsis thaliana protein match is: unknown protein (TAIR:AT5G62900.1); Has 1807 Blast hits to 1807 proteins in 277 species: Archae - 0; Bacteria - 0; Metazoa - 736; Fungi - 347; Plants - 385; Viruses - 0; Other Eukaryotes - 339 (sou…	213.366	269.49	337.458	356.479	304.154	271.568	236.105	277.192	266.096	219.609	240.314	231.998
Bra000610	AT5G50110.1	Symbols: | S-adenosyl-L-methionine-dependent methyltransferases superfamily protein | chr5:20373515-20376068 FORWARD LENGTH=292	711.901	741.46	671.709	597.72	704.274	462.553	684.117	1056.13	918.607	855.242	753.758	774.774
Bra000611	AT5G50120.1	Symbols: | Transducin/WD40 repeat-like superfamily protein | chr5:20382630-20383796 REVERSE LENGTH=388	56.5554	36.1576	20.2447	26.2546	26.3637	25.9356	29.3992	37.0525	13.9297	50.6995	12.7549	16.7645
Bra000612	AT5G50180.1	Symbols: | Protein kinase superfamily protein | chr5:20431116-20432883 FORWARD LENGTH=346	740.977	1023.92	900.325	854.109	627.52	740.977	875.175	1132.23	1045.23	1358.89	1148.54	1261.88
Bra000613	AT5G50200.1	Symbols: WR3, ATNRT3.1, NRT3.1 | nitrate transmembrane transporters | chr5:20436612-20437535 FORWARD LENGTH=210	2350.77	556.479	381.767	491.147	559.239	393.154	1739.4	467.667	365.944	424.561	401.506	595.959
Bra000614	AT5G50240.1	Symbols: PIMT2, AtPIMT2 | protein-l-isoaspartate methyltransferase 2 | chr5:20451251-20452461 FORWARD LENGTH=309	1502.89	2184.23	2108.02	1605.45	1489.69	1512.95	2052.69	3166.22	2630.28	2739.28	2519.54	2654.92
Bra000615	AT5G50260.1	Symbols: | Cysteine proteinases superfamily protein | chr5:20455605-20456862 FORWARD LENGTH=361	24.8565	33.6991	17.9633	20.0685	43.0584	19.9616	30.2862	40.8537	40.7114	51.1574	26.9641	28.4869
Bra000616	AT5G50280.1	Symbols: EMB1006 | Pentatricopeptide repeat (PPR) superfamily protein | chr5:20459238-20461504 FORWARD LENGTH=723	4239.39	6711.59	7247.38	7318.06	7475.19	6417.27	4701.85	6316.66	6755.13	6483.8	7384.93	7868.98
Bra000617	AT5G50310.1	Symbols: | Galactose oxidase/kelch repeat superfamily protein | chr5:20474562-20479281 FORWARD LENGTH=666	2155.69	1942.37	1977.86	2142.13	1966.24	2019.69	2263.34	1898.47	2316.96	2337.37	1857.14	2465.58
Bra000618	AT5G27060.1	Symbols: AtRLP53, RLP53 | receptor like protein 53 | chr5:9522534-9525407 REVERSE LENGTH=957	236.286	470.622	753.656	705.671	939.945	537.821	476.387	515.871	746.615	515.057	675.441	593.782
Bra000619	AT5G50320.1	Symbols: ELO3, HAG3, HAC8, ELP3, AtELP3 | radical SAM domain-containing protein / GCN5-related N-acetyltransferase (GNAT) family protein | chr5:20481200-20484811 REVERSE LENGTH=565	2527.02	2082.33	2084.1	1761.58	2164.27	1769.28	2201.81	2353.36	2093.65	2151.04	2281.57	2384.38
Bra000620	AT5G50340.1	Symbols: | ATP-dependent peptidases;nucleotide binding;serine-type endopeptidases;DNA helicases;ATP binding;damaged DNA binding;nucleoside-triphosphatases | chr5:20491635-20495830 REVERSE LENGTH=587	1160.74	1649.16	1101.07	1306.87	1192.67	1138.16	1465.21	1617.86	1637.88	1763.44	1408.64	1642.9
Bra000621	AT5G50350.1	Symbols: | unknown protein; FUNCTIONS IN: molecular_function unknown; INVOLVED IN: response to oxidative stress; LOCATED IN: chloroplast; EXPRESSED IN: 22 plant structures; EXPRESSED DURING: 13 growth stages; Has 1807 Blast hits to 1807 proteins in 277 species: Archae - 0; Bacteria - 0; Metazoa - 736; Fungi - 347; Plants - 385; Viruses - 0; Other Eukaryotes - 339 (source: NCBI BLink). | chr5:2049…	2505.58	1813.39	2031.81	2045.56	2088.03	1581.88	2658.07	2601.96	2193.62	2109.18	1758.67	2544.69
Bra000622	AT5G60160.1	Symbols: | Zn-dependent exopeptidases superfamily protein | chr5:24223887-24226783 REVERSE LENGTH=477	2192.01	2116.6	2664	2118.61	2489.03	2481.59	2690.84	3298.09	3157.31	3098.58	3634	3727.99
Bra000623	AT5G50370.1	Symbols: | Adenylate kinase family protein | chr5:20509382-20510631 REVERSE LENGTH=248	12016.2	14156.1	12696.9	13477.4	13173.8	13375	11525.7	13917.9	13233.9	12906.3	12550.4	14347.8
Bra000624	NA	NA	149.389	59.7968	76.1462	69.7987	68.6978	93.7601	133.775	75.4153	114.931	106.048	93.3286	84.7948
Bra000625	AT5G50375.1	Symbols: CPI1 | cyclopropyl isomerase | chr5:20511856-20513931 FORWARD LENGTH=280	575.39	594.914	405.99	438.452	284.949	335.465	884.386	723.507	438.08	563.43	480.896	635.664
Bra000626	AT5G50600.1	Symbols: ATHSD1, HSD1 | hydroxysteroid dehydrogenase 1 | chr5:20589917-20591653 REVERSE LENGTH=349	187.299	226.261	316.6	267.977	252.126	176.734	170.415	196.366	309.201	328.753	173.892	198.802
Bra000627	AT4G24920.1	Symbols: | secE/sec61-gamma protein transport protein | chr4:12820257-12820665 REVERSE LENGTH=69	3155.94	3452.58	3452.58	3320.52	3970.89	4375.36	4234.51	3490.14	4058.58	3591.17	3362.31	4124.89
Bra000628	AT5G50750.1	Symbols: RGP4 | reversibly glycosylated polypeptide 4 | chr5:20641066-20642470 FORWARD LENGTH=364	147.976	254.323	356.515	376.461	297.987	593.294	259.507	195.855	269.695	183.265	213.614	207.256
Bra000629	AT5G50760.1	Symbols: | SAUR-like auxin-responsive protein family | chr5:20644780-20645331 FORWARD LENGTH=183	19.2564	24.4525	60.344	54.4074	33.5144	19.3423	26.7921	31.2513	29.2595	17.5761	17.0318	30.5626
Bra000630	AT2G23580.1	Symbols: ATMES4, MES4, ABE4 | methyl esterase 4 | chr2:10033360-10034310 REVERSE LENGTH=263	80.9102	224.835	237.602	222.623	339.07	348.83	149.24	88.0103	305.474	116.892	300.668	291.135
Bra000631	AT2G23580.1	Symbols: ATMES4, MES4, ABE4 | methyl esterase 4 | chr2:10033360-10034310 REVERSE LENGTH=263	24.9165	39.6333	21.6685	31.4617	82.9885	33.9677	131.389	22.3783	64.6386	31.0456	67.7778	29.6395
Bra000632	AT4G07390.1	Symbols: | Mannose-P-dolichol utilization defect 1 protein | chr4:4195750-4197317 FORWARD LENGTH=235	5285.23	5088.99	5002.44	5786.52	5499.63	6070.74	6291.14	5496.81	4734.18	5794.51	5985.04	5546.33
Bra000633	AT3G12350.1	Symbols: | F-box family protein | chr3:3931626-3933104 FORWARD LENGTH=422	7428.12	4000.99	4380.81	4378.93	4649.06	4369.97	7432.22	6270.72	5420.83	5984.2	5433.27	5204.22
Bra000634	AT4G07410.1	Symbols: | Transducin family protein / WD-40 repeat family protein | chr4:4201465-4205136 REVERSE LENGTH=815	2794.38	1774.81	1714.47	2000.43	2077.06	2112.43	2518.94	2235.19	1830.19	2122.12	2144.12	2612.41
Bra000635	AT4G07960.1	Symbols: ATCSLC12, CSLC12 | Cellulose-synthase-like C12 | chr4:4802628-4805114 REVERSE LENGTH=699	9621.59	8057.9	5426.94	5986.73	4878.84	4546.5	7886.97	7517.41	5494.75	5777.18	3965.43	4425.23
Bra000636	AT4G07990.1	Symbols: | Chaperone DnaJ-domain superfamily protein | chr4:4825650-4828937 REVERSE LENGTH=230	4127.98	3414.45	3552.26	3060.66	3503.06	2687.51	4216.98	4410.72	4270.96	4976.91	4178.97	4058.88
Bra000637	AT4G08040.1	Symbols: ACS11 | 1-aminocyclopropane-1-carboxylate synthase 11 | chr4:4887112-4888939 FORWARD LENGTH=460	180.573	561.257	432.044	635.044	319.414	681.932	114.072	438.294	375.932	434.908	218.027	280.432
Bra000638	AT4G08150.1	Symbols: KNAT1, BP, BP1 | KNOTTED-like from Arabidopsis thaliana | chr4:5147969-5150610 REVERSE LENGTH=398	49.9979	94.9135	89.6123	82.3698	92.5513	78.9234	68.109	67.0496	95.8322	115.69	96.4921	69.0746
Bra000639	AT4G08180.1	Symbols: ORP1C | OSBP(oxysterol binding protein)-related protein 1C | chr4:5169727-5173360 FORWARD LENGTH=814	4095.45	2729.54	2710.73	2485.65	2204.46	1750.68	4129.4	3804.46	3351.73	3740.26	3091.3	3615.35
Bra000640	AT3G20370.1	Symbols: | TRAF-like family protein | chr3:7105481-7107079 FORWARD LENGTH=379	101.223	129.942	280.552	339.145	380.075	164.095	144.815	132.343	130.224	197.314	361.237	98.14
Bra000641	AT4G08350.1	Symbols: GTA02, GTA2 | global transcription factor group A2 | chr4:5286351-5292072 FORWARD LENGTH=1041	7381.6	6490.39	5812.14	5887.1	5422.2	5435.94	5868.39	5678.32	5319.13	6071.09	5106.99	6317.9
Bra000642	AT4G08240.1	Symbols: | unknown protein; Has 30201 Blast hits to 17322 proteins in 780 species: Archae - 12; Bacteria - 1396; Metazoa - 17338; Fungi - 3422; Plants - 5037; Viruses - 0; Other Eukaryotes - 2996 (source: NCBI BLink). | chr4:5194713-5195756 FORWARD LENGTH=136	2381.08	1592.77	1682.39	1312.89	1756.3	1261.63	2710.16	2135.09	1810.46	1858.54	1495.44	1679.67
Bra000643	AT4G08230.1	Symbols: | glycine-rich protein | chr4:5188047-5189574 REVERSE LENGTH=113	1473.38	19210.8	20433.1	22437.7	22931.2	21208.9	1681.66	20883.2	19410.4	20823.7	21535.2	18185.6
Bra000644	AT4G08210.1	Symbols: | Pentatricopeptide repeat (PPR-like) superfamily protein | chr4:5183813-5185873 REVERSE LENGTH=686	255.192	1822.41	3184	1391.29	1937.52	1395.74	231.164	2420.06	2995.71	2091.26	3060.89	2209.6
Bra000645	AT1G43080.1	Symbols: | Pectin lyase-like superfamily protein | chr1:16213995-16215828 REVERSE LENGTH=404	184.895	161.544	170.64	227.618	203.191	478.682	154.683	182.089	193.053	141.256	159.844	289.663
Bra000646	AT4G08460.1	Symbols: | Protein of unknown function (DUF1644) | chr4:5377378-5378202 REVERSE LENGTH=274	5159.87	4698.29	4105.11	3879.16	4224.2	4093.04	6272.78	5117.22	4827.61	5151.83	4881.49	5110.49
Bra000647	AT4G08500.1	Symbols: MEKK1, ATMEKK1, MAPKKK8, ARAKIN | MAPK/ERK kinase kinase 1 | chr4:5404272-5407062 REVERSE LENGTH=608	17722.4	24859.7	23791.6	24211.8	22760.6	23279.9	14834	19087.4	19433.1	19877.1	17941.8	21031.9
Bra000648	AT4G08510.1	Symbols: | unknown protein; LOCATED IN: chloroplast; BEST Arabidopsis thaliana protein match is: unknown protein (TAIR:AT1G36990.1); Has 888 Blast hits to 321 proteins in 121 species: Archae - 0; Bacteria - 120; Metazoa - 86; Fungi - 24; Plants - 79; Viruses - 0; Other Eukaryotes - 579 (source: NCBI BLink). | chr4:5411023-5413016 FORWARD LENGTH=551	299.206	171.701	180.174	106.554	196.081	201.268	219.485	174.394	337.179	184.618	458.004	281.867
Bra000649	AT4G08510.1	Symbols: | unknown protein; LOCATED IN: chloroplast; BEST Arabidopsis thaliana protein match is: unknown protein (TAIR:AT1G36990.1); Has 888 Blast hits to 321 proteins in 121 species: Archae - 0; Bacteria - 120; Metazoa - 86; Fungi - 24; Plants - 79; Viruses - 0; Other Eukaryotes - 579 (source: NCBI BLink). | chr4:5411023-5413016 FORWARD LENGTH=551	3040.02	2663.18	2589.59	2555.17	2406.49	1938.12	3144.64	2167.5	2377.95	2196.47	2078.95	1980.39
Bra000650	AT4G08510.1	Symbols: | unknown protein; LOCATED IN: chloroplast; BEST Arabidopsis thaliana protein match is: unknown protein (TAIR:AT1G36990.1); Has 888 Blast hits to 321 proteins in 121 species: Archae - 0; Bacteria - 120; Metazoa - 86; Fungi - 24; Plants - 79; Viruses - 0; Other Eukaryotes - 579 (source: NCBI BLink). | chr4:5411023-5413016 FORWARD LENGTH=551	7807.04	5920.88	5190.61	5632	5411.39	5576.44	7768.55	5189.32	4632.02	4896.22	3933.1	4433.03
Bra000651	NA	NA	1482.15	715.272	650.173	390.079	395.451	172.859	1831.83	1165.46	692	545.116	492.849	312.478
Bra000652	AT4G08670.1	Symbols: | Bifunctional inhibitor/lipid-transfer protein/seed storage 2S albumin superfamily protein | chr4:5536765-5538210 REVERSE LENGTH=208	18.0017	18.3928	14.3945	22.7605	19.61	16.4263	17.7228	16.8416	26.1288	24.9323	20.1291	22.2881
Bra000653	AT5G19900.1	Symbols: | PRLI-interacting factor, putative | chr5:6728561-6730045 REVERSE LENGTH=494	355.331	563.637	609.49	507.351	399.338	492.435	292.749	291.336	308.551	373.701	283.544	266.487
Bra000654	AT4G08685.1	Symbols: SAH7 | Pollen Ole e 1 allergen and extensin family protein | chr4:5550563-5551259 FORWARD LENGTH=159	7577.54	4759.87	3300.06	5009.95	3603.27	5336.74	5978.43	5198.1	3117.4	4398.62	3383.82	4281.62
Bra000655	AT4G08690.1	Symbols: | Sec14p-like phosphatidylinositol transfer family protein | chr4:5551521-5552713 REVERSE LENGTH=301	1883.88	2003.17	2073.7	1820.61	2071.22	1772.11	2003.79	2987.05	2716.42	2725.82	2701.33	3021.23
Bra000656	AT4G08810.1	Symbols: SUB1 | calcium ion binding | chr4:5616204-5617862 REVERSE LENGTH=552	5999.81	4603.43	3725.04	4339.64	2843.96	3236.04	7748.4	5069.4	4557.97	5083.7	4244.87	4885.72
Bra000657	AT4G08850.1	Symbols: | Leucine-rich repeat receptor-like protein kinase family protein | chr4:5636693-5640496 REVERSE LENGTH=1045	8011.62	5508.76	4226.68	4833.6	3913.85	4447.38	9448.82	6284.24	4839.89	5935.32	3998.34	4643.65
Bra000658	AT4G22180.1	Symbols: | F-box family protein with a domain of unknown function (DUF295) | chr4:11738574-11739782 FORWARD LENGTH=402	142.875	41.094	42.1792	21.4046	38.5532	40.4153	23.8912	49.664	46.3241	35.042	68.5742	29.5678
Bra000659	AT4G08900.1	Symbols: | arginase | chr4:5703499-5705180 FORWARD LENGTH=342	2671.67	1013.42	946.561	777.538	1098.12	705.216	2945.61	1466.16	1641.12	1725.16	1474.89	1221.19
Bra000660	AT4G08950.1	Symbols: EXO | Phosphate-responsive 1 family protein | chr4:5740378-5741322 FORWARD LENGTH=314	7687.03	4289.28	3465.37	3955.29	2533.38	2712.04	10174.7	3347.31	2708.72	3839.22	2284.94	2354.91
Bra000661	AT4G08960.1	Symbols: | phosphotyrosyl phosphatase activator (PTPA) family protein | chr4:5746326-5747994 FORWARD LENGTH=392	958.768	1041.78	1026.12	1227.96	1272.13	1206.41	743.24	1027.48	1190.48	1111.09	1191.65	1175.21
Bra000662	AT4G08980.1	Symbols: FBW2 | F-BOX WITH WD-40 2 | chr4:5758993-5760108 FORWARD LENGTH=317	7191.57	10626.1	10105.1	10177.9	10035.5	9944.44	7192.55	9884.73	10358.8	11218.2	11994.4	13151.5
Bra000663	AT4G09010.1	Symbols: APX4, TL29 | ascorbate peroxidase 4 | chr4:5777502-5779338 REVERSE LENGTH=349	13327.9	14785.9	17187.9	17033.9	15882.8	17266.8	14104.6	18525.1	16268.8	17476.9	17683	15079.6
Bra000664	AT4G38940.1	Symbols: | Galactose oxidase/kelch repeat superfamily protein | chr4:18152848-18153960 FORWARD LENGTH=370	260.229	400.482	287.687	259.821	267.904	318.342	225.367	341.348	331.941	304.872	309.294	341.802
Bra000665	AT4G38940.1	Symbols: | Galactose oxidase/kelch repeat superfamily protein | chr4:18152848-18153960 FORWARD LENGTH=370	156.01	194.322	332.613	304.427	285.423	304.46	190.172	273.793	266.543	381.109	347.674	332.959
Bra000666	AT5G39800.1	Symbols: | Mitochondrial ribosomal protein L27 | chr5:15935580-15936936 FORWARD LENGTH=94	709.918	808.108	1174.4	1037.39	1137.01	1040.79	1175.88	1189.83	1375.35	1190.67	1667.74	1712.55
Bra000667	AT4G09020.1	Symbols: ATISA3, ISA3 | isoamylase 3 | chr4:5784099-5788839 FORWARD LENGTH=764	4953.17	6651.62	7322.34	6637.45	6948.51	7997.4	5511.2	7454.68	6837.63	5096.98	7054.83	6873.83
Bra000668	AT4G38940.1	Symbols: | Galactose oxidase/kelch repeat superfamily protein | chr4:18152848-18153960 FORWARD LENGTH=370	11.1187	29.6364	17.171	34.2931	22.1681	70.6497	30.1406	36.2343	47.4958	24.7512	46.865	53.3377
Bra000669	AT4G38940.1	Symbols: | Galactose oxidase/kelch repeat superfamily protein | chr4:18152848-18153960 FORWARD LENGTH=370	285.198	322.323	250.823	282.061	296.143	398.471	195.912	411.895	292.037	326.303	369.209	433.644
Bra000670	NA	NA	9401.48	10960	10168.6	8837.77	8128.22	9090.09	12060.7	15226.8	13981.8	13574.2	12337.4	12710.4
Bra000671	AT1G43600.1	Symbols: | Haloacid dehalogenase-like hydrolase (HAD) superfamily protein | chr1:16415357-16416022 FORWARD LENGTH=221	67.9432	81.8364	246.055	150.842	82.6665	109.593	58.6322	103.974	120.265	100.448	56.8821	59.1929
Bra000672	AT4G09060.1	Symbols: | unknown protein; LOCATED IN: membrane; EXPRESSED IN: leaf; BEST Arabidopsis thaliana protein match is: unknown protein (TAIR:AT1G14680.1); Has 8168 Blast hits to 6036 proteins in 601 species: Archae - 151; Bacteria - 570; Metazoa - 4684; Fungi - 544; Plants - 345; Viruses - 91; Other Eukaryotes - 1783 (source: NCBI BLink). | chr4:5797781-5800253 REVERSE LENGTH=341	140.471	125.932	181.936	197.506	132.362	175.349	136.824	156.378	97.9621	148.015	95.9138	77.0563
Bra000673	AT4G09130.1	Symbols: | RING/U-box superfamily protein | chr4:5815849-5816922 FORWARD LENGTH=357	72.3575	47.4309	64.1294	62.7327	53.5668	64.7016	111.729	106.215	99.5896	93.1346	80.4189	89.5783
Bra000674	AT4G09140.1	Symbols: ATMLH1, MLH1 | MUTL-homologue 1 | chr4:5817107-5821035 REVERSE LENGTH=737	56.4515	48.5595	28.7623	42.9427	170.808	103.403	43.2193	31.1021	39.8544	43.4853	143.012	48.0078
Bra000675	AT4G09160.1	Symbols: | SEC14 cytosolic factor family protein / phosphoglyceride transfer family protein | chr4:5839761-5842158 FORWARD LENGTH=668	3076.44	5372.7	4734.12	5796.21	4858.77	5976.31	1855.91	3438.52	3639.46	3981.67	5047.86	5366.72
Bra000676	NA	NA	350.029	245.771	141.678	116.195	74.8964	96.5103	302.466	239.059	205.542	112.235	118.638	148.767
Bra000677	AT3G57710.1	Symbols: | Protein kinase superfamily protein | chr3:21386233-21387288 REVERSE LENGTH=351	305.655	159.773	104.592	135.408	136.872	186.395	239.068	128.645	94.5095	117.613	94.5561	146.184
Bra000678	AT4G09190.1	Symbols: | F-box and associated interaction domains-containing protein | chr4:5855176-5856327 FORWARD LENGTH=383	23.4363	21.336	49.549	20.9076	33.6707	51.5218	23.7459	19.0839	19.9737	25.3975	29.8849	36.7292
Bra000679	AT4G09340.1	Symbols: | SPla/RYanodine receptor (SPRY) domain-containing protein | chr4:5925015-5927597 REVERSE LENGTH=447	260.549	253.215	217.326	136.076	230.04	142.387	255.164	353.313	387.508	343.906	400.499	386.904
Bra000680	AT4G09460.1	Symbols: AtMYB6, MYB6 | myb domain protein 6 | chr4:5993019-5994038 FORWARD LENGTH=236	2647.09	2555.96	2608.98	3272.7	2690.09	2629.41	2376.53	2735.91	2937.89	2438.3	2044	2095.23
Bra000681	AT4G09510.1	Symbols: CINV2 | cytosolic invertase 2 | chr4:6021312-6023310 REVERSE LENGTH=558	1045.64	874.72	840.969	870.723	631.266	524.458	1514.57	941.874	791.91	792.794	690.719	698.286
Bra000682	AT4G09530.1	Symbols: | SAUR-like auxin-responsive protein family | chr4:6029413-6029724 REVERSE LENGTH=103	88.9934	86.5687	93.326	90.8907	71.603	75.8755	47.786	96.0885	89.3586	79.6251	64.2151	82.3904
Bra000683	AT4G09560.1	Symbols: | Protease-associated (PA) RING/U-box zinc finger family protein | chr4:6041652-6043681 REVERSE LENGTH=448	1930.81	1853.19	1351.38	1382.23	1251.03	1461	2201.7	1892.44	1376.09	1698.34	1782.37	1755.33
Bra000684	AT4G09570.1	Symbols: CPK4, ATCPK4 | calcium-dependent protein kinase 4 | chr4:6049560-6052184 FORWARD LENGTH=501	8362.04	6844.32	6980.04	6595.51	7301.68	6623.84	7088.61	6885.13	6530.02	6581.2	6524.44	7205.96
Bra000685	AT4G09620.1	Symbols: | Mitochondrial transcription termination factor family protein | chr4:6077122-6078899 REVERSE LENGTH=212	4976.18	7484.53	7415.84	7111.2	7175.13	5756.99	7003.41	9106.89	8518.43	8664.54	7829.83	8107.05
Bra000686	AT1G34300.1	Symbols: | lectin protein kinase family protein | chr1:12503450-12505939 FORWARD LENGTH=829	392.853	411.628	280.321	496.88	411.014	271.201	155.405	117.391	501.559	254.673	124.168	242.054
Bra000687	AT4G09650.1	Symbols: ATPD | ATP synthase delta-subunit gene | chr4:6100799-6101503 FORWARD LENGTH=234	21778.4	22564	18446.1	18801.2	17576.8	16806.8	19275.1	22764.5	18248.2	19883.6	16848.3	19216.1
Bra000688	AT4G09670.1	Symbols: | Oxidoreductase family protein | chr4:6107382-6109049 REVERSE LENGTH=362	6533.6	6943.32	6958.58	6483.08	6099.15	5546.99	7492.66	8346.61	6549.66	7227.33	6905.47	5260.78
Bra000689	AT4G09720.1	Symbols: ATRABG3A, RABG3A | RAB GTPase homolog G3A | chr4:6133101-6134959 FORWARD LENGTH=206	6557.88	8352.79	6897.8	7181.17	8009.67	7515.72	6680.85	8104.63	7035.95	6703.85	6173.33	7150.72
Bra000690	AT4G09730.1	Symbols: RH39 | RH39 | chr4:6136333-6139510 FORWARD LENGTH=621	3582.09	3914.14	3425.13	3382.64	3782.4	3605.68	3484.33	4190.42	3724.08	3641.23	3525.79	4010.1
Bra000691	AT1G34120.1	Symbols: IP5PI, AT5P1, ATIP5PI, AT5PTASE1 | inositol polyphosphate 5-phosphatase I | chr1:12426831-12429526 FORWARD LENGTH=586	797.617	511.378	517.714	524.297	412.016	311.173	708.358	630.06	465.264	613.886	465.583	430.35
Bra000692	AT1G22780.1	Symbols: PFL, RPS18A, PFL1 | Ribosomal protein S13/S18 family | chr1:8067990-8069163 FORWARD LENGTH=152	13535.2	12744	12318.5	11894.7	10868.1	12552.3	14862.1	14993.5	12163.6	13351.9	13124.9	15029.2
Bra000693	AT4G09810.1	Symbols: | Nucleotide-sugar transporter family protein | chr4:6175415-6176892 REVERSE LENGTH=335	2551.09	1397.85	1117.44	1235.61	1042.23	900.626	2710.2	1632.55	1097.41	1158.28	553.191	907.69
Bra000694	AT4G09830.1	Symbols: | Uncharacterised conserved protein UCP009193 | chr4:6188866-6190591 FORWARD LENGTH=191	1853.09	1900.27	2093.65	1937.92	2212.42	1558.2	2381.56	2392.02	2445.1	2428.43	2374.31	2449.28
Bra000695	NA	NA	100.58	75.3218	85.7226	76.1609	67.6286	98.3624	122.144	106.57	148.74	54.5967	76.7776	80.5845
Bra000696	AT4G09960.1	Symbols: STK, AGL11 | K-box region and MADS-box transcription factor family protein | chr4:6236713-6239409 REVERSE LENGTH=230	230.028	312.487	366.286	257.099	361.244	581.568	398.31	376.086	342.081	342.15	316.451	300.745
Bra000697	AT4G10020.1	Symbols: AtHSD5, HSD5 | hydroxysteroid dehydrogenase 5 | chr4:6268363-6270179 FORWARD LENGTH=389	687.054	1799.02	2496.61	2001.72	1907.74	1716.37	667.333	3495.42	3601.52	2475.11	2931.59	2918.75
Bra000698	AT4G10030.1	Symbols: | alpha/beta-Hydrolases superfamily protein | chr4:6270490-6273098 REVERSE LENGTH=380	5231.31	5006.21	5053.4	4262.34	4628	4717.38	5827.94	5362.17	4847.11	4786.44	4156.91	4061.15
Bra000699	AT4G10040.1	Symbols: CYTC-2 | cytochrome c-2 | chr4:6277083-6278281 FORWARD LENGTH=112	6845.75	4544.77	5731.8	4858.46	4533.48	3910.18	7097.36	7079.2	7037.68	6680.04	6522.31	6372.72
Bra000700	AT4G10050.1	Symbols: | esterase/lipase/thioesterase family protein | chr4:6284620-6287186 REVERSE LENGTH=350	1125.4	1587.52	1673.74	1350.46	1823.9	1554.17	1387.51	1396.75	1844.13	1397.77	1374.15	1453.65
Bra000701	AT4G10170.1	Symbols: | SNARE-like superfamily protein | chr4:6344587-6345351 FORWARD LENGTH=254	4069.78	3456.66	2954.52	3403.75	3382.91	3506.1	4426.78	3974.28	3848.57	3595.15	3360.73	3326.8
Bra000702	AT4G10180.1	Symbols: DET1, FUS2, ATDET1 | light-mediated development protein 1 / deetiolated1 (DET1) | chr4:6346543-6349146 FORWARD LENGTH=543	7332.04	12318	15359.6	15407.3	17646	15380.2	9237.96	13995.6	13626.9	11537.7	15071.4	16994.1
Bra000703	AT4G10250.1	Symbols: ATHSP22.0 | HSP20-like chaperones superfamily protein | chr4:6370537-6371124 FORWARD LENGTH=195	279.098	4999.48	8547.44	6399.83	8778.86	7233.87	214.202	4481.83	7088.33	5557.9	7336.15	6481.56
Bra000704	AT4G10260.1	Symbols: | pfkB-like carbohydrate kinase family protein | chr4:6371486-6372770 REVERSE LENGTH=324	26.0632	560.349	1230.98	702.897	1065.59	572.193	180.237	296.163	490.73	457.014	475.391	322.648
Bra000705	AT4G10280.1	Symbols: | RmlC-like cupins superfamily protein | chr4:6375220-6375996 REVERSE LENGTH=140	1773.51	1534.51	1491.93	1295.56	1384.13	1404.31	1909.11	1801.69	1238.6	1547.85	1226.16	1625.34
Bra000706	AT4G10300.1	Symbols: | RmlC-like cupins superfamily protein | chr4:6384564-6385946 FORWARD LENGTH=134	9644.09	12849.5	12069	11610.9	11876.8	11227.2	14212.1	17657.3	16207.7	16760.9	15370.5	17334.8
Bra000707	AT4G10310.1	Symbols: HKT1, ATHKT1 | high-affinity K+ transporter 1 | chr4:6392008-6395667 FORWARD LENGTH=506	220.146	180.064	133.525	152.877	110.382	138.39	110.751	125.804	173.929	149.369	138.277	168.428
Bra000708	AT4G10340.1	Symbols: LHCB5 | light harvesting complex of photosystem II 5 | chr4:6408200-6409496 FORWARD LENGTH=280	13845.7	18476	16329.6	15099.6	13765.5	13122	14127.6	15639.2	13418	12483.4	12863.5	11564.8
Bra000709	AT4G10350.1	Symbols: ANAC070, BRN2, NAC070 | NAC domain containing protein 70 | chr4:6415287-6416829 REVERSE LENGTH=341	217.728	202.729	440.424	321.351	256.127	279.89	195.292	309.681	338.383	705.22	360.22	314.543
Bra000710	AT4G10380.1	Symbols: NIP5;1, NLM6, NLM8 | NOD26-like intrinsic protein 5;1 | chr4:6431530-6434510 REVERSE LENGTH=304	111.716	155.833	128.701	113.917	91.9131	71.8883	151.575	169.266	209.413	176.617	118.102	128.957
Bra000711	AT4G10480.1	Symbols: | Nascent polypeptide-associated complex (NAC), alpha subunit family protein | chr4:6478089-6479079 REVERSE LENGTH=212	7458.6	7488.13	6829.26	6503.51	6585.34	6196.27	4667.78	6015.23	5921.12	6419.1	4303.82	6018.21
Bra000712	AT4G10490.1	Symbols: | 2-oxoglutarate (2OG) and Fe(II)-dependent oxygenase superfamily protein | chr4:6483900-6485179 FORWARD LENGTH=348	165.896	34.5592	109.791	67.1222	45.9426	182.149	46.4614	46.5502	45.2548	46.2662	83.2439	67.0342
Bra000713	AT4G10500.1	Symbols: | 2-oxoglutarate (2OG) and Fe(II)-dependent oxygenase superfamily protein | chr4:6491089-6492342 FORWARD LENGTH=349	1360.27	829.813	1322.12	875.162	1015.88	510.57	741.249	867.448	704.747	529.404	512.47	322.864
Bra000714	AT4G10570.1	Symbols: UBP9 | ubiquitin-specific protease 9 | chr4:6523657-6528058 REVERSE LENGTH=923	7215.92	3282.17	3719.34	3485.86	3605.33	3597.6	6574.58	5127.69	4200.66	3971.39	3347.75	3887.77
Bra000715	AT4G10610.1	Symbols: RBP37, ATRBP37, CID12 | CTC-interacting domain 12 | chr4:6557336-6559143 FORWARD LENGTH=336	5560.82	4089.22	4332.48	4228.29	4158.33	3965.57	5252.38	4448.02	3716.12	4324.45	3478.94	3863.04
Bra000716	AT4G10630.1	Symbols: | Glutaredoxin family protein | chr4:6566625-6567629 REVERSE LENGTH=334	70.5991	90.3626	148.332	101.662	82.2575	137.824	98.0936	84.7961	57.3529	75.2934	46.2512	82.4327
Bra000717	AT4G10640.1	Symbols: IQD16 | IQ-domain 16 | chr4:6571999-6574312 FORWARD LENGTH=423	86.5779	127.696	90.6016	75.4241	119.965	185.927	79.9046	71.171	88.1351	330.359	265.626	147.04
Bra000718	AT4G24140.1	Symbols: | alpha/beta-Hydrolases superfamily protein | chr4:12530032-12533664 REVERSE LENGTH=498	27.1756	57.7308	43.6415	60.1769	60.228	50.6039	80.0375	85.0236	156.616	61.3162	92.02	119.36
Bra000719	AT4G10710.1	Symbols: SPT16 | global transcription factor C | chr4:6602226-6605450 REVERSE LENGTH=1074	19185.7	18266.1	14501.4	18206.6	17603.9	16509.7	14376.4	15457.7	13591.2	14891.2	14818.5	14916.2
Bra000720	AT4G30570.1	Symbols: | Glucose-1-phosphate adenylyltransferase family protein | chr4:14930706-14931951 REVERSE LENGTH=331	181.02	150.053	198.698	191.062	205.092	212.683	192.1	262.729	160.876	226.58	194.413	204.596
Bra000721	AT4G10790.1	Symbols: | UBX domain-containing protein | chr4:6640752-6643035 REVERSE LENGTH=480	6207.16	5628.55	4892.63	5229.03	5487.66	5125.31	6620.83	6457.79	5901.02	5963.48	5273.29	5562.91
Bra000722	NA	NA	4170.89	4428.04	4163.97	4637.82	4819.67	5313.76	5804.68	5499.63	5165.09	4051.38	5512.34	5729.22
Bra000723	AT4G05475.1	Symbols: | RNI-like superfamily protein | chr4:2765962-2767957 REVERSE LENGTH=309	66.8953	72.4775	76.7071	53.7298	60.5308	55.8811	66.0793	64.5706	50.1718	65.8328	56.3975	46.986
Bra000724	AT4G10840.1	Symbols: | Tetratricopeptide repeat (TPR)-like superfamily protein | chr4:6656614-6659033 FORWARD LENGTH=609	13905.8	10478.6	11091.4	10548.8	11226.6	10407.6	14359.7	12141.8	11434.7	13118.4	12108.9	11800.1
Bra000725	AT4G10850.1	Symbols: SWEET7, AtSWEET7 | Nodulin MtN3 family protein | chr4:6675068-6676718 FORWARD LENGTH=258	31.4889	27.2764	42.0422	38.9179	50.1413	108.329	33.7171	49.3785	43.9247	46.4646	55.7025	64.4647
Bra000726	NA	NA	156.326	93.3463	52.3698	211.73	38.8095	61.7875	47.95	100.745	72.5765	31.2024	37.1256	98.468
Bra000727	AT2G24210.1	Symbols: TPS10 | terpene synthase 10 | chr2:10294330-10297401 FORWARD LENGTH=591	56.3446	123.01	60.8901	137.841	136.307	181.264	86.9866	95.2452	84.841	213.452	108.47	107.995
Bra000728	AT4G10920.1	Symbols: KELP | transcriptional coactivator p15 (PC4) family protein (KELP) | chr4:6697894-6699103 REVERSE LENGTH=165	3312.44	3158.09	3046.88	2793.74	2665.6	3166.1	3602.83	3317.87	3105.64	3492.46	2996.49	4020.6
Bra000729	AT4G10930.1	Symbols: | unknown protein; LOCATED IN: cellular_component unknown; EXPRESSED IN: 23 plant structures; EXPRESSED DURING: 14 growth stages; Has 30201 Blast hits to 17322 proteins in 780 species: Archae - 12; Bacteria - 1396; Metazoa - 17338; Fungi - 3422; Plants - 5037; Viruses - 0; Other Eukaryotes - 2996 (source: NCBI BLink). | chr4:6705178-6708846 REVERSE LENGTH=984	3658.17	2741.38	2604.4	2551.66	2599.27	2498.27	3035.62	2749.19	2868.1	2923.14	2549.91	3057.67
Bra000730	AT4G10970.1	Symbols: | unknown protein; BEST Arabidopsis thaliana protein match is: unknown protein (TAIR:AT4G23910.2); Has 1807 Blast hits to 1807 proteins in 277 species: Archae - 0; Bacteria - 0; Metazoa - 736; Fungi - 347; Plants - 385; Viruses - 0; Other Eukaryotes - 339 (source: NCBI BLink). | chr4:6719718-6721885 REVERSE LENGTH=217	3368.24	4656.59	4803.26	4307.22	4422.88	4411.66	3644.14	4874.45	4642.67	4795.38	4919.27	4725.19
Bra000731	AT4G11040.1	Symbols: | Protein phosphatase 2C family protein | chr4:6745161-6746667 FORWARD LENGTH=295	29.6441	22.4846	22.1221	28.2874	23.3157	38.3772	22.6954	27.052	22.6954	33.3917	19.6505	24.2212
Bra000732	AT4G11050.1	Symbols: AtGH9C3, GH9C3 | glycosyl hydrolase 9C3 | chr4:6747498-6751311 REVERSE LENGTH=626	179.777	101.057	116.461	112.178	82.1802	130.255	149.35	158.304	103.331	157.27	135.059	203.066
Bra000733	AT4G14180.1	Symbols: AtPRD1, PRD1 | putative recombination initiation defect 1 | chr4:8178330-8183515 FORWARD LENGTH=1268	2044.46	1634.63	2052.23	1938.73	2852.3	2352.96	2356.98	2704.01	2022.93	1784.14	1506.55	2218.7
Bra000734	AT4G11120.1	Symbols: | translation elongation factor Ts (EF-Ts), putative | chr4:6778066-6779934 FORWARD LENGTH=395	51.616	107.574	80.6447	70.6778	69.9501	46.6826	50.4466	59.7756	50.8423	49.7215	43.1264	52.6265
Bra000735	AT1G64840.1	Symbols: | Protein of unknown function (DUF295) | chr1:24094010-24095164 FORWARD LENGTH=384	269.042	249.431	356.143	367.784	212.275	353.757	497.192	248.058	372.623	549.894	550.054	530.1
Bra000736	AT4G11140.1	Symbols: CRF1 | cytokinin response factor 1 | chr4:6794930-6795793 REVERSE LENGTH=287	380.417	360.422	314.27	241.531	647.377	429.064	437.711	418.487	240.256	296.461	481.971	298.984
Bra000737	AT4G11150.1	Symbols: TUF, emb2448, TUFF, VHA-E1 | vacuolar ATP synthase subunit E1 | chr4:6800091-6801696 FORWARD LENGTH=230	324.738	279.896	215.71	292.006	258.424	285.554	582.089	712.701	373.805	523.239	416.311	547.804
Bra000738	AT4G11160.1	Symbols: | Translation initiation factor 2, small GTP-binding protein | chr4:6803846-6806726 FORWARD LENGTH=743	65.7548	127.791	36.4531	47.2067	30.3483	40.2149	43.7369	38.612	54.7625	33.9624	43.9599	31.6282
Bra000739	AT4G11220.1	Symbols: BTI2, RTNLB2 | VIRB2-interacting protein 2 | chr4:6838176-6839578 REVERSE LENGTH=271	7522.42	6656.72	8129.27	9338.69	9282.89	9823.12	9468.04	8831.32	9790.13	10576.7	10690.1	9103.75
Bra000740	AT4G11240.1	Symbols: TOPP7 | Calcineurin-like metallo-phosphoesterase superfamily protein | chr4:6847333-6849032 FORWARD LENGTH=322	111.693	111.318	152.46	136.856	108.331	128.572	136.013	112.502	131.815	97.4448	67.2618	135.383
Bra000741	AT4G11260.1	Symbols: ATSGT1B, ETA3, RPR1, EDM1, SGT1B | phosphatase-related | chr4:6851515-6853719 REVERSE LENGTH=358	6902.37	6729.02	6766.67	6359.9	6853.68	5677.55	7541.27	7199.3	7973.51	5748.88	9179.48	8909.16
Bra000742	AT4G11360.1	Symbols: RHA1B | RING-H2 finger A1B | chr4:6906066-6906539 FORWARD LENGTH=157	5714.72	5715.61	5504.35	5539.82	5286.68	4864.8	6207.44	6951.07	5326.88	5946.16	5712.22	5623.4
Bra000743	AT4G11420.1	Symbols: EIF3A, ATEIF3A-1, EIF3A-1, ATTIF3A1, TIF3A1 | eukaryotic translation initiation factor 3A | chr4:6947834-6952053 REVERSE LENGTH=987	9038.94	8134.42	7209.84	7924.06	8237.69	7330.06	7227.09	7887.22	7924.06	7780.09	7386.77	9194.03
Bra000744	AT4G11470.1	Symbols: CRK31 | cysteine-rich RLK (RECEPTOR-like protein kinase) 31 | chr4:6967729-6970161 FORWARD LENGTH=666	463.656	1020.35	192.081	772.256	311.851	450.669	323.933	230.123	401.832	283.993	288.49	713.017
Bra000745	AT4G11460.1	Symbols: CRK30 | cysteine-rich RLK (RECEPTOR-like protein kinase) 30 | chr4:6964468-6967093 FORWARD LENGTH=700	382.96	202.988	181.572	216.289	220.318	130	253.815	235.395	198.135	189.71	253.072	223.1
Bra000746	AT4G11470.1	Symbols: CRK31 | cysteine-rich RLK (RECEPTOR-like protein kinase) 31 | chr4:6967729-6970161 FORWARD LENGTH=666	51.7288	136.994	81.1517	169.497	284.849	372.053	128.678	136.165	172.004	87.2054	159.742	231.073
Bra000747	AT4G11560.1	Symbols: | bromo-adjacent homology (BAH) domain-containing protein | chr4:7000095-7003445 REVERSE LENGTH=587	3454.21	3995.52	4056.79	3738.79	3823.62	3681.22	3399.66	3053.77	3283.06	3238.32	3466.74	3359.73
Bra000748	AT4G11580.1	Symbols: | RNI-like superfamily protein | chr4:7006648-7007738 REVERSE LENGTH=333	54.5746	47.7578	72.3024	56.9995	90.7591	252.05	48.5598	52.7611	142.358	42.5776	66.7295	143.193
Bra000749	AT4G11660.1	Symbols: AT-HSFB2B, HSFB2B | winged-helix DNA-binding transcription factor family protein | chr4:7043006-7044227 FORWARD LENGTH=377	3657.5	6487.71	9660.15	7515.95	9631.63	7397.24	4640.88	7788.45	10416.9	7912.06	9218.86	6937.13
Bra000750	AT4G00893.1	Symbols: | unknown protein; LOCATED IN: chloroplast; BEST Arabidopsis thaliana protein match is: unknown protein (TAIR:AT4G12370.1); Has 220 Blast hits to 215 proteins in 11 species: Archae - 0; Bacteria - 0; Metazoa - 0; Fungi - 0; Plants - 220; Viruses - 0; Other Eukaryotes - 0 (source: NCBI BLink). | chr4:379971-381396 REVERSE LENGTH=388	15.3644	16.3077	25.8604	20.4472	21.6931	21.0994	28.556	22.7715	24.8074	28.6868	25.2378	23.9491
Bra000751	AT4G00893.1	Symbols: | unknown protein; LOCATED IN: chloroplast; BEST Arabidopsis thaliana protein match is: unknown protein (TAIR:AT4G12370.1); Has 220 Blast hits to 215 proteins in 11 species: Archae - 0; Bacteria - 0; Metazoa - 0; Fungi - 0; Plants - 220; Viruses - 0; Other Eukaryotes - 0 (source: NCBI BLink). | chr4:379971-381396 REVERSE LENGTH=388	12.1599	17.247	28.3609	39.088	129.85	76.1403	44.3131	28.0602	22.6096	31.8479	90.6919	61.8822
Bra000752	AT4G11850.1	Symbols: PLDGAMMA1, MEE54 | phospholipase D gamma 1 | chr4:7129352-7132937 REVERSE LENGTH=858	150.274	214.871	398.229	262.244	191.27	136.805	548.718	408.303	380.061	296.218	445.027	360.848
Bra000753	AT4G11850.1	Symbols: PLDGAMMA1, MEE54 | phospholipase D gamma 1 | chr4:7129352-7132937 REVERSE LENGTH=858	23.7228	71.9388	35.9671	49.1755	68.0227	246.368	55.32	29.8029	55.821	56.9904	114.668	142.535
Bra000754	AT4G11890.2	Symbols: | Protein kinase superfamily protein | chr4:7148269-7149772 FORWARD LENGTH=352	2597.55	2433.86	2173.85	2341.7	2232.22	1850.95	2773.04	3199.48	3686.89	4225.75	3005.07	3038.04
Bra000755	AT4G11910.1	Symbols: | INVOLVED IN: biological_process unknown; LOCATED IN: chloroplast; BEST Arabidopsis thaliana protein match is: non-yellowing 1 (TAIR:AT4G22920.1); Has 206 Blast hits to 202 proteins in 67 species: Archae - 0; Bacteria - 86; Metazoa - 0; Fungi - 0; Plants - 118; Viruses - 0; Other Eukaryotes - 2 (source: NCBI BLink). | chr4:7156435-7157839 FORWARD LENGTH=271	237.988	201.249	274.463	195.035	203.655	239.393	169.824	244.41	244.849	300.35	270.572	216.441
Bra000756	AT4G11920.1	Symbols: CCS52A2, FZR1 | cell cycle switch protein 52 A2 | chr4:7160618-7163257 REVERSE LENGTH=475	378.223	227.75	291.904	293.967	297.072	329.215	188.729	235.881	270.336	184.649	226.874	244.959
Bra000757	AT4G11960.1	Symbols: PGRL1B | PGR5-like B | chr4:7175340-7177709 REVERSE LENGTH=313	24759.6	27831.1	27325.9	26147.5	26423.1	25853.2	27789.5	30308.4	31874.2	30544.9	30329.4	29541.3
Bra000758	AT4G12020.1	Symbols: WRKY19, ATWRKY19, MAPKKK11, MEKK4 | protein kinase family protein | chr4:7201656-7208596 FORWARD LENGTH=1798	3116.29	2451.16	2474.02	2390.49	2858.81	2119.65	2923.29	3023.02	2810.97	2887.08	2819.16	2551.79
Bra000759	AT4G12010.1	Symbols: | Disease resistance protein (TIR-NBS-LRR class) family | chr4:7197325-7201393 REVERSE LENGTH=1219	1114.6	1503.49	1424.34	1388.29	1387.28	1218.82	1280.3	1522.91	1334.84	1449.8	1186.79	1043.81
Bra000760	AT4G12030.2	Symbols: BAT5, BASS5 | bile acid transporter 5 | chr4:7210981-7212713 FORWARD LENGTH=407	810.407	594.908	641.658	578.785	484.96	540.496	1032.88	511.342	714.674	542.02	591.541	664.221
Bra000761	AT4G12120.1	Symbols: SEC1B, ATSEC1B | Sec1/munc18-like (SM) proteins superfamily | chr4:7256687-7260914 REVERSE LENGTH=662	114.017	83.0243	66.5833	50.8344	56.9332	39.7697	188.708	165.325	198.648	162.35	138.758	171.572
Bra000762	AT4G12130.1	Symbols: | Glycine cleavage T-protein family | chr4:7263640-7265425 FORWARD LENGTH=393	534.126	860.175	1001.72	1149.04	1015.07	1107.98	650.415	873.46	975.291	989.152	889.46	1149.49
Bra000763	AT5G39560.1	Symbols: | Galactose oxidase/kelch repeat superfamily protein | chr5:15841885-15843096 REVERSE LENGTH=403	103.771	219.915	39.4861	32.9848	44.7295	63.991	41.8296	47.1427	30.819	60.0757	43.759	48.787
Bra000764	NA	NA	31.5461	22.5548	34.9849	19.5944	59.9291	32.4968	76.4572	35.1754	34.9833	31.7205	19.247	25.325
Bra000765	NA	NA	113.934	207.034	267.126	203.936	268.504	256.959	204.554	192.616	225.636	290.267	245.025	208.294
Bra000766	AT4G12230.1	Symbols: | alpha/beta-Hydrolases superfamily protein | chr4:7284645-7287348 FORWARD LENGTH=392	7992.93	7384.06	8247.98	7725.46	8064.82	7898.31	9219.07	8177.22	7466.42	8427.71	7849.06	7706.75
Bra000767	AT4G12240.1	Symbols: | zinc finger (C2H2 type) family protein | chr4:7287895-7288989 FORWARD LENGTH=364	1243.91	796.164	641.185	695.136	888.062	716.219	1399.25	761.561	769.935	850.726	826.375	931.899
Bra000768	AT4G12320.1	Symbols: CYP706A6 | cytochrome P450, family 706, subfamily A, polypeptide 6 | chr4:7314939-7316647 REVERSE LENGTH=518	2992.52	3330.32	3607.21	2902.79	2406.07	2220.75	3007.45	2875.85	2818.3	2594.67	2564.24	2454.21
Bra000769	AT4G12320.1	Symbols: CYP706A6 | cytochrome P450, family 706, subfamily A, polypeptide 6 | chr4:7314939-7316647 REVERSE LENGTH=518	4334.26	3619.16	3714.53	3377.39	3206.03	3123.82	5827.62	4715.6	4151.1	3730.84	3156.19	3084.27
Bra000770	AT4G10660.1	Symbols: | CDC68-related | chr4:6582535-6583488 FORWARD LENGTH=317	234.937	374.155	503.368	558.386	628.237	800.607	284.986	370.402	456.033	424.957	624.045	713.811
Bra000771	AT4G10660.1	Symbols: | CDC68-related | chr4:6582535-6583488 FORWARD LENGTH=317	91.6902	84.0149	186.257	151.087	178.493	507.563	107.358	152.269	209.645	112.909	144.251	195.025
Bra000772	AT4G12410.1	Symbols: | SAUR-like auxin-responsive protein family | chr4:7342956-7343429 REVERSE LENGTH=157	169.946	236.343	209.538	37.3629	32.2071	104.555	144.554	61.4426	47.0295	130.639	162.028	65.7588
Bra000773	AT4G12420.1	Symbols: SKU5 | Cupredoxin superfamily protein | chr4:7349941-7352868 REVERSE LENGTH=587	815.452	308.281	452.387	453.674	322.035	324.189	1111.04	326.664	346.042	321.802	362.47	262.014
Bra000774	AT4G12460.1	Symbols: ORP2B | OSBP(oxysterol binding protein)-related protein 2B | chr4:7391400-7396056 FORWARD LENGTH=693	6388.44	5992.98	6264.62	5526.13	5806.19	5216.44	9286.4	7391.5	6126.19	7022.47	6770.39	6758.28
Bra000775	AT4G12480.1	Symbols: pEARLI 1 | Bifunctional inhibitor/lipid-transfer protein/seed storage 2S albumin superfamily protein | chr4:7406371-7406877 REVERSE LENGTH=168	7944.91	469.349	599.68	497.886	547.85	284.738	7846.18	939.619	836.415	900.39	579.914	596.774
Bra000776	NA	NA	70.0244	83.7694	81.8174	85.1802	251.073	349.748	168.598	119.031	103.054	510.223	465.962	118.506
Bra000777	AT4G12510.1	Symbols: | Bifunctional inhibitor/lipid-transfer protein/seed storage 2S albumin superfamily protein | chr4:7417414-7417803 REVERSE LENGTH=129	6396.94	3097.37	2402.99	2921.61	1656.31	2862.57	8046.29	3722.65	1955.38	2311.95	823.358	722.849
Bra000778	AT4G12510.1	Symbols: | Bifunctional inhibitor/lipid-transfer protein/seed storage 2S albumin superfamily protein | chr4:7417414-7417803 REVERSE LENGTH=129	6094.76	2911.6	2210.68	3192.02	1846.78	3175.32	7954.63	3565.56	2030.98	2373.32	1032.05	865.201
Bra000779	AT4G12570.1	Symbols: UPL5 | ubiquitin protein ligase 5 | chr4:7445585-7448819 FORWARD LENGTH=873	5471.66	3092.13	3072.26	2673.98	3022.88	2945.97	5512.6	3431.79	3596.37	3507.67	3466.36	3684.69
Bra000780	AT2G47550.1	Symbols: | Plant invertase/pectin methylesterase inhibitor superfamily | chr2:19509024-19511604 FORWARD LENGTH=560	86.9199	42.3124	25.979	42.7249	39.8866	27.3046	72.1071	27.714	25.1774	24.4285	27.9701	19.7104
Bra000781	AT4G12600.1	Symbols: | Ribosomal protein L7Ae/L30e/S12e/Gadd45 family protein | chr4:7453296-7454208 FORWARD LENGTH=128	2875.12	1986.23	2250.73	2260.83	2799.01	2774.08	3129.51	2550.38	2964.08	3213.45	3506.16	3719.15
Bra000782	AT4G12610.1	Symbols: RAP74, ATRAP74 | transcription activators;DNA binding;RNA polymerase II transcription factors;catalytics;transcription initiation factors | chr4:7455565-7457465 FORWARD LENGTH=400	1429.88	1303.11	1297.97	1240.96	1424.06	1183.75	1380.46	1586.66	1653.79	1796.33	1365.67	1562.62
Bra000783	AT1G54460.1	Symbols: | TPX2 (targeting protein for Xklp2) protein family | chr1:20340907-20342900 REVERSE LENGTH=338	2177.18	1865.95	2049.93	1846.63	2024.4	2022.54	2019.9	1936.47	2330.9	2241.81	2368.41	2111.05
Bra000784	AT4G03965.1	Symbols: | RING/U-box superfamily protein | chr4:1889576-1890205 FORWARD LENGTH=209	329.585	489.479	744.201	746.03	644.558	1237.21	597.479	539.317	585.45	597.905	496.608	709.054
Bra000785	AT4G04020.1	Symbols: FIB | fibrillin | chr4:1932161-1933546 FORWARD LENGTH=318	12129.9	16601.5	17640.6	14252.4	14963.6	13794.7	13507.5	19007.2	17330.2	18047.2	14316.9	14449.3
Bra000786	NA	NA	84.882	226.677	328.786	200.155	221.883	205.794	47.2067	376.136	319.378	304.286	276.385	216.22
Bra000787	AT4G04210.1	Symbols: PUX4 | plant UBX domain containing protein 4 | chr4:2030391-2031670 FORWARD LENGTH=303	1767.89	1525.93	1292.99	1159.31	1259.67	1040.26	2072.99	1894.41	1600.25	1922.67	1723.58	1739.91
Bra000788	AT4G04320.1	Symbols: | malonyl-CoA decarboxylase family protein | chr4:2113565-2116525 FORWARD LENGTH=518	1489.75	1318.88	1228.42	1275.54	1192.57	1117.45	1869.46	1947.17	2045.3	1966.24	1736.42	2048.75
Bra000789	AT4G04340.1	Symbols: | ERD (early-responsive to dehydration stress) family protein | chr4:2123235-2126624 FORWARD LENGTH=772	21985.3	20318.7	17577.3	18290.5	19060.2	19664.9	22764.1	19323.3	18257.6	19027.3	19173.6	19627.9
Bra000790	AT3G24690.1	Symbols: | BEST Arabidopsis thaliana protein match is: glycine-rich protein (TAIR:AT1G27090.1); Has 51 Blast hits to 50 proteins in 15 species: Archae - 0; Bacteria - 2; Metazoa - 0; Fungi - 0; Plants - 47; Viruses - 0; Other Eukaryotes - 2 (source: NCBI BLink). | chr3:9020738-9021290 FORWARD LENGTH=158	40.421	296.845	285.093	197.421	192.617	164.265	100.521	433.174	349.182	298.81	261.006	254.345
Bra000791	AT4G04350.1	Symbols: EMB2369 | tRNA synthetase class I (I, L, M and V) family protein | chr4:2128129-2133030 FORWARD LENGTH=973	607.358	612.192	686.294	484.746	434.748	312.07	783.719	970.413	692.831	720.515	458.249	560.106
Bra000792	AT4G04360.1	Symbols: | Protein of unknown function (DUF1068) | chr4:2133142-2133866 REVERSE LENGTH=176	138.351	156.025	154.515	136.032	143.416	59.4986	78.6223	263.674	203.568	140.053	151.518	151.702
Bra000793	AT4G04450.1	Symbols: WRKY42, AtWRKY42 | WRKY family transcription factor | chr4:2218379-2221113 FORWARD LENGTH=528	770.308	810.525	608.43	580.606	586.905	419.099	576.284	601.59	374.763	513.293	372.963	539.823
Bra000794	AT4G04460.1	Symbols: | Saposin-like aspartyl protease family protein | chr4:2225232-2227746 FORWARD LENGTH=508	61.0475	63.4655	51.4531	81.9735	93.6117	146.716	75.8916	108.789	180.476	224.006	135.721	96.4289
Bra000795	AT4G04480.1	Symbols: | unknown protein; LOCATED IN: chloroplast; EXPRESSED IN: flower, pollen tube; EXPRESSED DURING: petal differentiation and expansion stage; BEST Arabidopsis thaliana protein match is: F-box family protein with a domain of unknown function (DUF295) (TAIR:AT4G22030.1); Has 78 Blast hits to 78 proteins in 10 species: Archae - 0; Bacteria - 0; Metazoa - 0; Fungi - 0; Plants - 78; Viruses - 0…	36.0754	35.4258	27.8098	32.0143	43.1919	29.9032	40.6856	33.1151	43.0165	119.528	76.7497	31.5618
Bra000796	AT4G04570.1	Symbols: CRK40 | cysteine-rich RLK (RECEPTOR-like protein kinase) 40 | chr4:2290045-2292717 FORWARD LENGTH=654	1877.52	1418.18	2161.7	1511.83	2333.33	1360.86	1642.76	1667.54	2437.64	1945.61	2167.94	1891.03
Bra000797	AT4G04570.1	Symbols: CRK40 | cysteine-rich RLK (RECEPTOR-like protein kinase) 40 | chr4:2290045-2292717 FORWARD LENGTH=654	1406.4	857.202	976.876	782.62	1009.63	584.932	1479.68	1050.26	1352.08	1062.3	1089.37	721.534
Bra000798	AT4G04540.1	Symbols: CRK39 | cysteine-rich RLK (RECEPTOR-like protein kinase) 39 | chr4:2259580-2262138 FORWARD LENGTH=659	1439.54	1155.05	1509.6	1224.72	1574.5	1046.88	1336.25	1228.29	1588.08	1525.86	1435.92	1587.28
Bra000799	AT4G04510.1	Symbols: CRK38 | cysteine-rich RLK (RECEPTOR-like protein kinase) 38 | chr4:2242122-2244656 FORWARD LENGTH=648	1481.69	688.785	639.575	598.029	437.34	329.1	1255.27	770.73	623.331	577.493	435.627	455.23
Bra000800	AT4G04500.1	Symbols: CRK37 | cysteine-rich RLK (RECEPTOR-like protein kinase) 37 | chr4:2238411-2240767 FORWARD LENGTH=646	2077.85	2735.78	3435.75	3022.33	3135.91	3344.63	3317.21	3008.63	3847.44	3663.5	4070.75	3445.36
Bra000801	AT1G03660.1	Symbols: | Ankyrin-repeat containing protein | chr1:911436-911759 REVERSE LENGTH=107	48.9438	55.3419	91.8902	55.6921	71.3745	186.209	72.0618	102.701	90.8544	65.5213	77.0414	117.397
Bra000802	AT4G04640.1	Symbols: ATPC1 | ATPase, F1 complex, gamma subunit protein | chr4:2350761-2351882 REVERSE LENGTH=373	30242.9	29962.3	28274.3	29892.5	28696.3	25109.8	28512.5	29572.8	26129.4	26356.9	22420.9	24448.3
Bra000803	AT4G04670.1	Symbols: | Met-10+ like family protein / kelch repeat-containing protein | chr4:2367603-2371990 FORWARD LENGTH=995	1922.54	1689.39	1558.1	1862.4	2021.24	2687.47	1849.84	1522.41	1904.13	2061.92	1993.73	2446.11
Bra000804	AT4G04745.1	Symbols: | unknown protein; BEST Arabidopsis thaliana protein match is: unknown protein (TAIR:AT4G21902.1); Has 32 Blast hits to 32 proteins in 9 species: Archae - 0; Bacteria - 0; Metazoa - 0; Fungi - 0; Plants - 32; Viruses - 0; Other Eukaryotes - 0 (source: NCBI BLink). | chr4:2412863-2413303 REVERSE LENGTH=146	94.682	173.265	174.41	203.728	174.7	214.339	103.439	179.626	98.9645	234.447	58.3155	227.994
Bra000805	AT4G04760.1	Symbols: | Major facilitator superfamily protein | chr4:2424164-2427769 FORWARD LENGTH=467	40.3303	81.7603	24.761	25.9731	38.2704	88.1726	91.0233	86.7558	24.5639	21.5322	23.6802	137.102
Bra000806	AT4G04830.1	Symbols: ATMSRB5, MSRB5 | methionine sulfoxide reductase B5 | chr4:2445902-2446872 FORWARD LENGTH=139	2501.84	1906.85	1557.95	1574.09	1593.8	1469.88	3531.86	2171.8	2461.8	3237.85	2739.28	2625.68
Bra000807	AT4G04890.1	Symbols: PDF2 | protodermal factor 2 | chr4:2476970-2480090 REVERSE LENGTH=743	1297.05	1493.7	1922.45	1815.45	1422.96	1735.34	1141.79	1188.51	1224.98	1220.66	1134.9	1373.8
Bra000808	AT4G04910.1	Symbols: NSF | AAA-type ATPase family protein | chr4:2489696-2495666 REVERSE LENGTH=742	4244.62	3844.27	3771.19	3656.52	3699.04	3247.18	4182.83	4157.12	4033.73	4184.56	4094.86	4426.75
Bra000809	AT4G04940.1	Symbols: | transducin family protein / WD-40 repeat family protein | chr4:2511212-2517052 REVERSE LENGTH=910	1758.89	1621.83	1738.22	2170.88	2495.29	2353.07	1190.54	1251.61	1858.77	1870.66	1795.23	2272.56
Bra000810	AT4G04950.1	Symbols: | thioredoxin family protein | chr4:2517882-2519924 REVERSE LENGTH=488	7278.98	6694.27	6597.48	6825.78	6099.78	6517.21	6499.25	7148.44	6399.24	7679.43	7628.66	7199.81
Bra000811	AT4G05010.1	Symbols: | F-box family protein | chr4:2567474-2568162 FORWARD LENGTH=164	4941.33	8122.57	7673.39	7463.48	6394.38	7869.41	3432.83	6564.83	6872.77	6967.32	7014.98	6649.05
Bra000812	AT4G05030.1	Symbols: | Copper transport protein family | chr4:2576790-2577974 REVERSE LENGTH=110	709.588	425.059	294.22	219.662	199.665	282.174	800.013	810.477	436.562	419.552	446.087	403.73
Bra000813	NA	NA	4401.29	3525.87	4064.95	3305.87	3404.43	3154.89	3649.39	3574.04	2327.98	1937.61	2809.71	1620.93
Bra000814	AT4G05410.1	Symbols: YAO | Transducin/WD40 repeat-like superfamily protein | chr4:2743229-2745521 REVERSE LENGTH=504	2287.89	1312.97	1428.93	1593.32	1719.45	1585.09	2060.75	1261.69	1510.15	1651.14	1730.55	1833.75
Bra000815	AT1G66100.1	Symbols: | Plant thionin | chr1:24605876-24606473 REVERSE LENGTH=134	233.6	43.4484	55.6603	36.8418	83.7178	28.3157	39.0543	58.4157	47.582	31.9792	22.5921	19.9153
Bra000816	AT4G05460.1	Symbols: | RNI-like superfamily protein | chr4:2761106-2762400 REVERSE LENGTH=302	92.7037	120.881	135.818	116.866	81.9918	148.239	237.22	148.128	101.34	95.7765	111.019	171.263
Bra000817	AT4G05460.1	Symbols: | RNI-like superfamily protein | chr4:2761106-2762400 REVERSE LENGTH=302	164.488	115.366	38.0649	20.4659	45.8738	46.9059	33.3451	59.2115	93.94	58.6515	44.8726	86.6317
Bra000818	AT4G03610.1	Symbols: | Metallo-hydrolase/oxidoreductase superfamily protein | chr4:1605039-1606917 FORWARD LENGTH=303	74.382	42.8699	28.0146	37.704	14.2545	26.6878	17.1583	20.4709	23.9999	15.9767	19.0409	18.9871
Bra000819	AT4G03565.1	Symbols: | Cystatin/monellin superfamily protein | chr4:1586747-1587734 FORWARD LENGTH=263	89.4312	101.717	177.237	205.683	162.054	271.257	137.453	161.627	126.622	251.488	192.877	201.285
Bra000820	AT4G03560.1	Symbols: ATTPC1, TPC1, ATCCH1, FOU2 | two-pore channel 1 | chr4:1580253-1585691 FORWARD LENGTH=733	777.563	765.643	538.838	654.341	511.869	553.752	1020.91	675.5	505.752	689.374	578.302	658.23
Bra000821	AT4G03520.1	Symbols: ATHM2 | Thioredoxin superfamily protein | chr4:1562585-1564055 REVERSE LENGTH=186	20942	21939.9	20088	20476.5	20886.3	20518.9	22321.9	25852.6	24458.9	24271.6	26553.8	25562.3
Bra000822	AT1G80370.1	Symbols: CYCA2;4 | Cyclin A2;4 | chr1:30214694-30216861 FORWARD LENGTH=461	63.0362	92.9869	54.1755	93.4422	72.3389	110.487	213.428	215.728	87.4021	52.201	67.5414	140.68
Bra000823	AT4G14400.1	Symbols: ACD6 | ankyrin repeat family protein | chr4:8294668-8298360 FORWARD LENGTH=670	4034.28	5925.06	3342.06	3982.55	3417.17	4168.11	3181.98	3974.94	3251.48	3364.94	2754.56	3492.45
Bra000824	AT4G03430.1	Symbols: STA1, EMB2770 | pre-mRNA splicing factor-related | chr4:1517411-1520500 REVERSE LENGTH=1029	42.8194	99.5074	115.561	111.816	91.6351	142.572	94.1552	77.4989	98.926	144.482	102.111	105.751
Bra000825	AT4G03420.1	Symbols: | Protein of unknown function (DUF789) | chr4:1512226-1513594 FORWARD LENGTH=310	15776.2	11486.6	11488.9	11087.3	10753.3	9364.46	16270.5	12710.4	11251.7	12116.1	8039.2	8692.84
Bra000826	AT4G03410.2	Symbols: | Peroxisomal membrane 22 kDa (Mpv17/PMP22) family protein | chr4:1501907-1503503 FORWARD LENGTH=361	731.689	697.504	946.434	630.934	944.386	579.55	1067.34	1091.06	1444.16	1182.76	1468.98	1278.84
Bra000827	AT4G03390.1	Symbols: SRF3 | STRUBBELIG-receptor family 3 | chr4:1490912-1494553 REVERSE LENGTH=776	10469.7	5396.5	5098.48	4985.84	4964.46	4460.95	8758.32	4706.71	4605.87	4457.43	3393.97	3019.5
Bra000828	AT1G80970.1	Symbols: | XH domain-containing protein | chr1:30420167-30420904 FORWARD LENGTH=214	270.803	573.873	736.819	937.667	576.46	555.282	809.496	965.312	936.823	970.843	843.524	647.34
Bra000829	NA	NA	185.422	459.848	318.026	358.586	496.96	618.516	379.542	325.044	625.65	500.747	400.536	523.564
Bra000830	NA	NA	375.694	467.377	374.689	440.026	479.691	516.45	314.758	433.747	293.706	420.914	453.456	516.126
Bra000831	NA	NA	151.285	275.61	304.481	248.442	223.034	289.194	197.814	183.31	264.015	188.796	194.719	285.359
Bra000832	AT1G80960.1	Symbols: | F-box and Leucine Rich Repeat domains containing protein | chr1:30416065-30418220 FORWARD LENGTH=486	72.1989	65.793	57.1452	55.5567	44.2318	81.0086	52.6924	60.6392	52.8946	50.7067	66.1036	62.4067
Bra000833	NA	NA	143.183	318.875	455.601	423.37	337.485	352.572	324.514	378.417	414.008	423.72	445.406	324.802
Bra000834	NA	NA	7190	13500.6	16023.6	14749.5	13094.6	16136.1	14718	12434.5	16516.7	16344.2	15308.3	15361.2
Bra000835	AT4G03340.1	Symbols: | Core-2/I-branching beta-1,6-N-acetylglucosaminyltransferase family protein | chr4:1467865-1469465 REVERSE LENGTH=448	881.253	358.044	386.019	317.871	333.543	280.019	669.145	472.654	403.609	554.02	482.025	573.507
Bra000836	AT4G03290.1	Symbols: | EF hand calcium-binding protein family | chr4:1442813-1443277 FORWARD LENGTH=154	36.9279	59.193	58.2527	56.1425	58.443	64.9141	36.8748	57.856	57.1122	94.1077	59.6518	54.037
Bra000837	AT4G03280.1	Symbols: PETC, PGR1 | photosynthetic electron transfer C | chr4:1440314-1441717 FORWARD LENGTH=229	26226.1	30480.3	30624.9	29210.1	32218.5	29982.7	31119.6	32703.2	30009.8	28286.3	32677.3	30238.3
Bra000838	AT4G03260.1	Symbols: | Outer arm dynein light chain 1 protein | chr4:1429092-1431431 FORWARD LENGTH=677	10226.4	9833.33	9587.71	8935.4	9672.43	8074.75	9682.36	9068.24	10470.6	9497.81	9334.42	10129.8
Bra000839	AT4G03240.1	Symbols: ATFH, FH | frataxin homolog | chr4:1423685-1424758 REVERSE LENGTH=187	3178.66	2765.33	2822.29	2619.07	2955.53	2557.88	3439.45	3564.75	3046.57	3354.6	3133.33	3876.53
Bra000840	AT4G03210.1	Symbols: XTH9 | xyloglucan endotransglucosylase/hydrolase 9 | chr4:1416019-1417197 FORWARD LENGTH=290	6344.89	3067.34	2145.13	1969.78	1547.51	1975.11	5514.16	2263.41	2641	2558.91	2253.53	1674.02
Bra000841	NA	NA	63.2566	35.2459	41.5134	66.184	48.141	42.505	25.7502	104.694	47.6878	43.2193	39.9509	94.5624
Bra000842	AT4G03190.1	Symbols: GRH1, ATGRH1, AFB1 | GRR1-like protein 1 | chr4:1405108-1407057 REVERSE LENGTH=585	1470.35	1206.53	916.774	690.97	641.011	395.682	613.308	731.784	862.887	875.904	839.635	790.857
Bra000843	AT1G65670.1	Symbols: CYP702A1 | cytochrome P450, family 702, subfamily A, polypeptide 1 | chr1:24421993-24423953 REVERSE LENGTH=482	31.0561	26.0515	66.3768	37.2479	29.6716	21.4021	22.2252	33.1661	56.1757	29.6395	19.3707	22.1588
Bra000844	AT4G03100.1	Symbols: | Rho GTPase activating protein with PAK-box/P21-Rho-binding domain | chr4:1374361-1375913 FORWARD LENGTH=430	1201.59	1179.4	1326.6	1349.84	1351.92	1743.84	995.61	1365.94	995.359	850.313	986.076	886.552
Bra000845	AT4G15350.1	Symbols: CYP705A2 | cytochrome P450, family 705, subfamily A, polypeptide 2 | chr4:8762953-8764563 FORWARD LENGTH=509	79.2504	78.2019	21.6019	39.9929	33.3498	45.9032	14.4912	15.4541	26.1089	19.1913	29.822	36.8009
Bra000846	AT4G03080.1	Symbols: BSL1 | BRI1 suppressor 1 (BSU1)-like 1 | chr4:1359935-1365166 REVERSE LENGTH=881	10989.7	8355.72	9104.27	8134.18	8112.58	7390.3	10471.1	9976.48	10607.2	9746.03	8679.67	8634.59
Bra000847	AT4G03070.1	Symbols: AOP1, AOP, AOP1.1 | 2-oxoglutarate (2OG) and Fe(II)-dependent oxygenase superfamily protein | chr4:1358442-1359620 FORWARD LENGTH=322	1910.41	309.848	683.867	763.917	1029.6	523.868	518.992	277.439	278.717	333.717	194.459	267.959
Bra000848	AT4G03070.1	Symbols: AOP1, AOP, AOP1.1 | 2-oxoglutarate (2OG) and Fe(II)-dependent oxygenase superfamily protein | chr4:1358442-1359620 FORWARD LENGTH=322	3984.76	5142.97	4659.45	3743.52	3234.13	3958.86	4838.08	4918.12	5304.15	3804.83	3767.09	3349.08
Bra000849	AT4G03020.1	Symbols: | transducin family protein / WD-40 repeat family protein | chr4:1331704-1334472 REVERSE LENGTH=493	5542.46	5505.87	4857.78	5059.74	5125.99	4575.27	5747.2	5351.99	5288.66	5055.84	5441.84	5068.57
Bra000850	AT4G02980.1	Symbols: ABP1, ABP | endoplasmic reticulum auxin binding protein 1 | chr4:1319902-1321449 REVERSE LENGTH=198	10220.8	4715.79	4855.55	5305.68	5542.7	5305.14	8981.42	5495.17	4648.59	3680.6	4038.82	3310.02
Bra000851	NA	NA	103.835	41.3101	88.0316	53.4284	213.525	362.738	51.3383	53.7995	54.2312	66.1644	51.5558	140.471
Bra000852	NA	NA	35.9271	51.5284	41.3985	70.3207	74.6954	145.535	53.0459	72.5154	55.7167	47.3224	38.1064	78.8525
Bra000853	AT4G02930.1	Symbols: | GTP binding Elongation factor Tu family protein | chr4:1295751-1298354 REVERSE LENGTH=454	3666.41	3069.59	3485.75	3481.42	3721.35	3787.26	3582.91	2844.11	3654.92	4081.46	3501.8	4309.89
Bra000854	AT4G02920.1	Symbols: | unknown protein; BEST Arabidopsis thaliana protein match is: unknown protein (TAIR:AT1G03340.1); Has 41 Blast hits to 41 proteins in 12 species: Archae - 0; Bacteria - 0; Metazoa - 0; Fungi - 0; Plants - 41; Viruses - 0; Other Eukaryotes - 0 (source: NCBI BLink). | chr4:1292816-1294670 FORWARD LENGTH=418	29827.4	26558.3	28543.7	29115.5	29744.6	27964.2	31773.8	26311.8	27166.4	24651.5	27598.9	24045.4
Bra000855	AT4G02900.1	Symbols: | ERD (early-responsive to dehydration stress) family protein | chr4:1284066-1287747 FORWARD LENGTH=785	150.768	103.956	85.8133	95.4967	120.118	238.97	79.4164	105.122	103.073	33.6479	69.6827	110.228
Bra000856	AT4G00620.1	Symbols: | Amino acid dehydrogenase family protein | chr4:259265-260788 REVERSE LENGTH=360	46.7381	75.9553	138.847	72.3754	100.216	122.502	90.9816	25.3352	75.5875	209.498	111.559	129.24
Bra000857	AT4G02880.1	Symbols: | unknown protein; BEST Arabidopsis thaliana protein match is: unknown protein (TAIR:AT1G03290.2); Has 30201 Blast hits to 17322 proteins in 780 species: Archae - 12; Bacteria - 1396; Metazoa - 17338; Fungi - 3422; Plants - 5037; Viruses - 0; Other Eukaryotes - 2996 (source: NCBI BLink). | chr4:1275131-1277913 FORWARD LENGTH=552	7541.9	3109.11	3860.66	3322.87	4064.71	3486.34	5078.01	3702.68	3819.59	3701.2	2804.26	3037.91
Bra000858	AT4G02850.1	Symbols: | phenazine biosynthesis PhzC/PhzF family protein | chr4:1266535-1268569 REVERSE LENGTH=306	52.9473	36.2213	30.2068	27.6703	26.5861	44.2668	33.443	45.1551	33.0141	56.2308	43.7175	43.6372
Bra000859	AT4G02850.1	Symbols: | phenazine biosynthesis PhzC/PhzF family protein | chr4:1266535-1268569 REVERSE LENGTH=306	198.185	146.995	176.132	113.313	126.603	86.7404	146.225	136.691	128.811	132.401	112.821	84.9585
Bra000860	AT4G02840.1	Symbols: | Small nuclear ribonucleoprotein family protein | chr4:1264726-1266253 FORWARD LENGTH=116	4842.14	8150.67	9310.04	9199.04	7052.47	7672.14	8327.48	7456.66	9146.24	7384.73	8182.96	7026.81
Bra000861	AT4G02830.1	Symbols: | unknown protein; Has 74 Blast hits to 74 proteins in 13 species: Archae - 0; Bacteria - 0; Metazoa - 0; Fungi - 0; Plants - 74; Viruses - 0; Other Eukaryotes - 0 (source: NCBI BLink). | chr4:1262447-1263932 FORWARD LENGTH=184	37.2594	39.4134	54.9415	40.6779	62.6365	61.4676	32.0329	31.4067	154.836	48.8479	40.2127	37.0978
Bra000862	AT4G02800.1	Symbols: | unknown protein; FUNCTIONS IN: molecular_function unknown; INVOLVED IN: biological_process unknown; LOCATED IN: chloroplast; EXPRESSED IN: 16 plant structures; EXPRESSED DURING: 9 growth stages; BEST Arabidopsis thaliana protein match is: unknown protein (TAIR:AT5G01970.1); Has 3209 Blast hits to 2720 proteins in 308 species: Archae - 13; Bacteria - 213; Metazoa - 1207; Fungi - 247; Pl…	107.422	139.137	268.351	198.35	123.227	160.82	157.594	119.445	155.88	194.356	139.609	148.366
Bra000863	AT4G02790.1	Symbols: | GTP-binding family protein | chr4:1247416-1249351 FORWARD LENGTH=372	3400.62	4270	3933.19	3552.68	3505.02	2948.25	3567.68	5079.61	5323.47	5087.6	5113.44	5055.16
Bra000864	AT4G02780.1	Symbols: GA1, ABC33, ATCPS1, CPS, CPS1 | Terpenoid cyclases/Protein prenyltransferases superfamily protein | chr4:1237881-1244766 REVERSE LENGTH=802	95.1879	173.016	127.522	143.335	139.276	74.5717	116.244	112.226	103.831	94.868	182.919	241.441
Bra000865	AT4G02740.1	Symbols: | F-box/RNI-like superfamily protein | chr4:1217756-1220834 REVERSE LENGTH=479	460.009	865.389	657.52	694.312	608.283	618.145	488.896	556.027	643.249	477.192	472.369	563.349
Bra000866	AT4G02740.1	Symbols: | F-box/RNI-like superfamily protein | chr4:1217756-1220834 REVERSE LENGTH=479	366.602	304.087	417.2	337.992	301.607	222.145	977.426	464.72	507.656	483.579	353.748	328.59
Bra000867	AT1G56220.3	Symbols: | Dormancy/auxin associated family protein | chr1:21043414-21044469 FORWARD LENGTH=140	20885.8	33313.9	35099.8	31323	33337.9	32436.2	26310.4	30351.9	27345.2	28431.1	31707.7	32310
Bra000868	AT4G02680.1	Symbols: EOL1 | ETO1-like 1 | chr4:1181202-1184328 REVERSE LENGTH=888	910.849	1054.74	762.144	1148.33	1053.27	847.843	953.479	961.954	907.387	1074.43	1099.67	1246.58
Bra000869	AT4G02660.1	Symbols: | Beige/BEACH domain ;WD domain, G-beta repeat protein | chr4:1159927-1173791 REVERSE LENGTH=3527	545.283	433.534	473.051	462.859	600.497	264.933	504.572	904.906	653.08	587.192	529.489	532.284
Bra000870	AT4G39756.1	Symbols: | Galactose oxidase/kelch repeat superfamily protein | chr4:18441756-18442880 FORWARD LENGTH=374	54.2027	69.7821	66.4213	63.3555	92.4413	137.72	109.446	53.0823	60.2106	81.6493	68.2674	72.1028
Bra000871	AT4G02620.1	Symbols: | vacuolar ATPase subunit F family protein | chr4:1149419-1151132 REVERSE LENGTH=128	8810.86	9102.37	9346.66	9554.23	10121.1	10724.3	11044.7	12595.4	10381.2	10457.6	12975.1	11278.3
Bra000872	AT4G02590.1	Symbols: UNE12 | basic helix-loop-helix (bHLH) DNA-binding superfamily protein | chr4:1137968-1140306 REVERSE LENGTH=310	2353.87	2750.13	2793.66	2220.71	2395.3	1813.44	1297.16	896.831	912.809	765.438	1034.88	1068.87
Bra000873	AT4G02580.1	Symbols: | NADH-ubiquinone oxidoreductase 24 kDa subunit, putative | chr4:1134586-1136906 FORWARD LENGTH=255	9080.94	9744.7	10348.6	9941.96	8739.35	9367.73	9921.71	11414.9	11259.1	11582.8	9019.91	12776.8
Bra000874	AT4G02570.1	Symbols: ATCUL1, CUL1, AXR6 | cullin 1 | chr4:1129315-1133435 FORWARD LENGTH=738	7280.09	7323.19	8342.57	8690.73	7612.35	8043.38	8044.98	7371.27	8530.42	8164.86	7679.83	8028.72
Bra000875	AT2G02930.1	Symbols: ATGSTF3, GST16, GSTF3 | glutathione S-transferase F3 | chr2:851348-852106 REVERSE LENGTH=212	16795.4	10929.6	13830.3	12269.6	11966.4	10989.2	13337.1	11106.5	11776.8	13862	12571.6	15771.7
Bra000876	AT4G02520.1	Symbols: ATGSTF2, ATPM24.1, ATPM24, GST2, GSTF2 | glutathione S-transferase PHI 2 | chr4:1110673-1111531 REVERSE LENGTH=212	8707.98	6456.39	6189.82	7245.54	7365.57	6914.69	9458.55	7849	8793.92	9244.52	9283.78	11556.2
Bra000877	AT4G02500.1	Symbols: ATXT2, XXT2, XT2 | UDP-xylosyltransferase 2 | chr4:1101638-1103345 FORWARD LENGTH=461	9511.37	8537.4	8343.28	11449.3	10260.2	12475.7	10658.7	9021.04	7588.09	5772.23	9585.89	8379.74
Bra000878	AT4G02480.1	Symbols: | AAA-type ATPase family protein | chr4:1082082-1088680 REVERSE LENGTH=1265	7858.07	7843.54	7485.58	8024.06	8062.73	7643.5	7635.33	7008.69	7735.91	8157.41	8035.78	8113.77
Bra000879	AT4G02450.1	Symbols: | HSP20-like chaperones superfamily protein | chr4:1073987-1075765 REVERSE LENGTH=241	10990.7	14512	12651.9	12147.6	12246.5	11992.2	12670.3	13817.3	14948	16339.1	18186.9	18314.9
Bra000880	AT4G02420.1	Symbols: | Concanavalin A-like lectin protein kinase family protein | chr4:1064363-1066372 REVERSE LENGTH=669	294.877	234.158	274.645	254.839	218.635	188.685	340.479	251.692	269.859	283.673	330.238	255.19
Bra000881	AT4G02420.1	Symbols: | Concanavalin A-like lectin protein kinase family protein | chr4:1064363-1066372 REVERSE LENGTH=669	175.061	145.416	224.319	179.917	133.38	173.376	122.163	145.066	92.417	167.246	88.8003	97.8446
Bra000882	AT4G02405.1	Symbols: | S-adenosyl-L-methionine-dependent methyltransferases superfamily protein | chr4:1057999-1059671 REVERSE LENGTH=333	9509.03	13955.5	11848.4	13797.4	16913.9	14787.9	3454.13	5129.93	5327.9	6362.27	5809.52	6644.74
Bra000883	AT4G02390.1	Symbols: APP, PARP1, ATPARP1, PP | poly(ADP-ribose) polymerase | chr4:1050104-1053960 FORWARD LENGTH=637	148.134	126.04	120.593	156.09	109.778	142.912	642.807	823.024	619.943	490.958	607.054	697.71
Bra000884	AT4G02380.1	Symbols: SAG21, AtLEA5 | senescence-associated gene 21 | chr4:1046414-1046807 REVERSE LENGTH=97	5821.57	3705.98	3244.86	2711.73	2240.12	1759.31	3261.23	3621.48	3294.47	3514.09	4818.02	4157.04
Bra000885	AT4G02370.1	Symbols: | Protein of unknown function, DUF538 | chr4:1042458-1042961 FORWARD LENGTH=167	10381	6783.92	5788.68	6269.25	6803.11	5935.97	7805.08	6444.95	5466.69	6760.66	5929.76	5685.17
Bra000886	AT4G02250.1	Symbols: | Plant invertase/pectin methylesterase inhibitor superfamily protein | chr4:983970-984523 FORWARD LENGTH=160	28.4139	20.2473	23.1156	12.2943	14.3042	15.7488	23.3099	15.0301	15.0622	25.2253	24.3309	17.0775
Bra000887	AT1G02780.1	Symbols: emb2386 | Ribosomal protein L19e family protein | chr1:608120-609391 REVERSE LENGTH=214	32.2202	58.6577	73.9483	73.9746	68.0933	95.7742	132.592	61.5929	77.9359	45.3459	68.6039	85.0987
Bra000888	AT2G21450.1	Symbols: CHR34 | chromatin remodeling 34 | chr2:9179622-9182356 REVERSE LENGTH=816	521.478	615.229	618.328	641.906	687.441	527.155	867.516	816.367	734.886	746.616	872.265	743.335
Bra000889	AT2G46450.1	Symbols: ATCNGC12, CNGC12 | cyclic nucleotide-gated channel 12 | chr2:19065845-19068364 FORWARD LENGTH=649	55.0771	59.0082	45.6643	92.0655	104.25	147.234	128.457	26.6606	116.553	89.2947	181.955	123.707
Bra000890	AT4G02170.1	Symbols: | unknown protein; BEST Arabidopsis thaliana protein match is: unknown protein (TAIR:AT5G38700.1); Has 53 Blast hits to 53 proteins in 10 species: Archae - 0; Bacteria - 0; Metazoa - 0; Fungi - 0; Plants - 53; Viruses - 0; Other Eukaryotes - 0 (source: NCBI BLink). | chr4:958126-958641 FORWARD LENGTH=171	936.036	450.527	651.419	516.136	441.999	300.35	1205.29	727.339	590.414	665.121	153.126	132.061
Bra000891	AT4G02150.1	Symbols: MOS6, ATIMPALPHA3, IMPA-3 | ARM repeat superfamily protein | chr4:950884-953602 REVERSE LENGTH=531	150.066	291.586	56.0973	124.374	145.08	125.617	55.7167	55.0772	81.7394	33.8622	54.2352	74.9194
Bra000892	AT4G19750.1	Symbols: | Glycosyl hydrolase family protein with chitinase insertion domain | chr4:10745682-10747127 REVERSE LENGTH=362	109.626	249.813	129.567	49.4437	49.5273	37.1729	124.732	67.8916	107.408	72.0705	103.743	147.506
Bra000893	AT4G02100.1	Symbols: | Heat shock protein DnaJ with tetratricopeptide repeat | chr4:930228-932049 FORWARD LENGTH=546	1300.48	1046.97	894.405	1107.14	1215.64	1261.78	2173.49	2199.93	1352.08	1185.26	1083.69	1224
Bra000894	AT1G61580.1	Symbols: RPL3B, ARP2 | R-protein L3 B | chr1:22720833-22722402 REVERSE LENGTH=390	29.0602	43.4767	34.7373	44.9495	27.1614	74.7671	143.193	235.82	183.275	51.9332	107.737	171.931
Bra000895	AT4G02080.1	Symbols: ASAR1, ATSARA1C, ATSAR2, SAR2 | secretion-associated RAS super family 2 | chr4:921554-922547 FORWARD LENGTH=193	18508	20763	18843.6	18981.7	20757.4	21972.4	20261	21924.9	20126.1	22574.4	22812.6	21927
Bra000896	AT4G02070.1	Symbols: MSH6, MSH6-1, ATMSH6 | MUTS homolog 6 | chr4:906079-912930 FORWARD LENGTH=1324	595.858	910.967	771.21	1122.48	1067.45	1626.78	282.155	323.793	292.666	368.874	220.496	526.322
Bra000897	AT4G02060.1	Symbols: PRL, MCM7 | Minichromosome maintenance (MCM2/3/5) family protein | chr4:901484-905297 FORWARD LENGTH=716	242.268	182.071	362.82	201.415	360.977	245.945	276.821	289.447	140.729	226.777	223.538	315.075
Bra000898	AT4G02050.1	Symbols: STP7 | sugar transporter protein 7 | chr4:898387-900095 REVERSE LENGTH=513	584.433	459.889	378.053	386.725	456.84	263.012	1318.83	670.784	555.629	511.277	431.606	558.637
Bra000899	NA	NA	25.0077	39.8428	26.7995	19.8754	32.3356	38.108	51.7959	104.389	50.1954	54.3342	58.5397	60.3424
Bra000900	AT4G02010.1	Symbols: | Protein kinase superfamily protein | chr4:881457-885222 FORWARD LENGTH=725	957.846	635.413	515.427	575.571	464.542	478.793	982.881	574.739	486.181	708.907	459.757	721.911
Bra000901	AT4G01995.1	Symbols: | unknown protein; BEST Arabidopsis thaliana protein match is: unknown protein (TAIR:AT1G64680.1); Has 30201 Blast hits to 17322 proteins in 780 species: Archae - 12; Bacteria - 1396; Metazoa - 17338; Fungi - 3422; Plants - 5037; Viruses - 0; Other Eukaryotes - 2996 (source: NCBI BLink). | chr4:873075-874619 FORWARD LENGTH=258	3301.94	4426.26	4073.17	4366.86	3967.73	4416.76	3462.9	4881.34	4166.91	5093.41	5378.36	5165.43
Bra000902	AT4G01990.1	Symbols: | Tetratricopeptide repeat (TPR)-like superfamily protein | chr4:871268-872885 REVERSE LENGTH=502	416.302	411.515	235.23	303.265	197.573	330.322	378.563	517.385	338.332	251.191	392.864	560.201
Bra000903	AT4G01950.1	Symbols: ATGPAT3, GPAT3 | glycerol-3-phosphate acyltransferase 3 | chr4:844597-846710 REVERSE LENGTH=520	2731.64	1725.06	1630.94	2062.34	1716.91	2064.67	1511.09	1443	1333.9	1210.21	1200.01	1035.82
Bra000904	AT1G14800.1	Symbols: | Nucleic acid-binding, OB-fold-like protein | chr1:5099572-5102558 FORWARD LENGTH=384	83.9411	172.919	189.137	200.583	223.186	321.932	423.238	177.589	182.453	196.331	225.723	221.212
Bra000905	AT4G01940.1	Symbols: NFU1, AtCNFU1 | NFU domain protein 1 | chr4:842265-843388 REVERSE LENGTH=231	2847.04	3734.3	3521.55	3250.05	3461.3	3082.83	2635.64	4483.04	4393.58	4370.82	4082.88	4192.26
Bra000906	AT4G01770.1	Symbols: RGXT1 | rhamnogalacturonan xylosyltransferase 1 | chr4:764564-766596 FORWARD LENGTH=361	17.9132	26.6648	19.7061	24.4474	29.1652	91.2324	22.4771	18.0441	17.9162	30.5012	20.9013	37.97
Bra000907	AT4G01220.1	Symbols: | Nucleotide-diphospho-sugar transferase family protein | chr4:513431-515648 REVERSE LENGTH=360	381.878	196.645	510.517	397.496	424.304	492.337	531.952	333.933	355.222	319.601	299.267	398.659
Bra000908	AT4G01900.1	Symbols: PII, GLB1 | GLNB1 homolog | chr4:821736-823294 FORWARD LENGTH=196	4064.67	4051.35	4566.56	3620.2	3585.86	3258.41	4487.36	5926.94	5294.47	5119.52	5253.34	4665.38
Bra000909	AT4G01897.1	Symbols: | unknown protein; CONTAINS InterPro DOMAIN/s: Protein of unknown function DUF952 (InterPro:IPR009297); Has 763 Blast hits to 763 proteins in 180 species: Archae - 0; Bacteria - 351; Metazoa - 0; Fungi - 0; Plants - 29; Viruses - 0; Other Eukaryotes - 383 (source: NCBI BLink). | chr4:820487-821466 REVERSE LENGTH=122	2141.73	3086.55	3253.9	2702.8	3585.03	3771.95	2245.87	3683.89	4103.07	3926.47	5159.79	4796.26
Bra000910	NA	NA	3533.95	2762.21	3996.68	2987.31	3855.95	4061.67	5013.26	3761.41	5081.15	3815.22	5092.77	4540.64
Bra000911	AT4G01890.1	Symbols: | Pectin lyase-like superfamily protein | chr4:816210-818428 FORWARD LENGTH=468	21.2195	49.9317	42.6747	33.7077	43.8677	38.9179	53.2832	38.8882	52.3548	111.687	60.8807	29.3991
Bra000912	AT4G01880.1	Symbols: | methyltransferases | chr4:810810-812882 REVERSE LENGTH=453	791.121	797.604	611.379	774.543	653.101	788.684	753.173	682.968	752.423	849.478	845.506	1009.52
Bra000913	AT4G01870.1	Symbols: | tolB protein-related | chr4:808473-810431 REVERSE LENGTH=652	5557.87	5015.99	4990.58	4568.36	3748.14	3133.94	4432.53	4978.16	3537.88	3134.24	3089.87	2813.77
Bra000914	AT4G01850.1	Symbols: SAM-2, MAT2, SAM2, AtSAM2 | S-adenosylmethionine synthetase 2 | chr4:796298-797479 REVERSE LENGTH=393	7750.63	4895.67	6097.8	5558.01	5092.07	4721.22	8854.83	5856.52	5559.86	6383.66	6618.99	5290.07
Bra000915	AT4G01800.1	Symbols: AGY1, AtcpSecA, SECA1 | Albino or Glassy Yellow 1 | chr4:770926-776131 REVERSE LENGTH=1022	11868.9	12303.4	11271	11718.6	11480.7	10441.7	7981.11	8205	7531.69	7443.75	7262.43	6499.67
Bra000916	AT4G01790.1	Symbols: | Ribosomal protein L7Ae/L30e/S12e/Gadd45 family protein | chr4:769868-770728 FORWARD LENGTH=167	833.164	970.274	1312.63	1349.58	1451.36	1308.78	793.276	953.936	805.998	873.876	998.128	904.209
Bra000917	NA	NA	641.24	331.336	279.079	370.647	430.159	412.4	455.772	525.7	307.204	325.508	199.025	172.1
Bra000918	AT4G01670.1	Symbols: | unknown protein; BEST Arabidopsis thaliana protein match is: unknown protein (TAIR:AT3G62070.1); Has 141 Blast hits to 139 proteins in 15 species: Archae - 0; Bacteria - 0; Metazoa - 0; Fungi - 0; Plants - 138; Viruses - 0; Other Eukaryotes - 3 (source: NCBI BLink). | chr4:711464-712511 REVERSE LENGTH=249	1751.54	1475.1	2139.89	1798.08	2537.11	2031.91	661.536	918.562	912.135	913.858	1047.6	1055.39
Bra000919	AT4G01650.1	Symbols: | Polyketide cyclase / dehydrase and lipid transport protein | chr4:704578-705866 REVERSE LENGTH=288	2572.93	2719.33	2968.72	2697.55	3161.49	2900.96	2834.66	3751.12	3389.9	3958.64	3697.51	3757.14
Bra000920	AT4G01630.1	Symbols: ATEXPA17, ATEXP17, ATHEXP ALPHA 1.13, EXPA17 | expansin A17 | chr4:700653-701527 FORWARD LENGTH=255	111.424	76.3964	197.022	133.37	189.2	186.28	140.122	159.855	193.134	213.632	231.004	131.331
Bra000921	AT4G01575.1	Symbols: | serine protease inhibitor, Kazal-type family protein | chr4:682040-682474 REVERSE LENGTH=144	2488.33	1645.09	1625.97	1881.92	1738.68	1743.31	2588.9	2327.19	1364.1	1587.41	1116.74	1384.17
Bra000922	NA	NA	70.8452	122.285	164.265	154.241	141.054	109.75	117.576	128.942	120.026	153.377	59.9602	82.0283
Bra000923	AT4G01450.2	Symbols: | nodulin MtN21 /EamA-like transporter family protein | chr4:608586-610487 FORWARD LENGTH=361	385.636	742.607	402.762	644.436	487.825	609.246	365.751	428.742	354.251	421.451	590.984	776.266
Bra000924	NA	NA	234.949	242.979	204.117	215.021	237.506	368.322	177.019	177.237	142.892	127.344	143.554	194.665
Bra000925	AT4G01450.2	Symbols: | nodulin MtN21 /EamA-like transporter family protein | chr4:608586-610487 FORWARD LENGTH=361	2023.08	2820.32	1490.8	2287.7	1887.21	2748.32	1112.16	1444.1	1092.13	1332.35	1853.57	2715.65
Bra000926	AT4G01450.2	Symbols: | nodulin MtN21 /EamA-like transporter family protein | chr4:608586-610487 FORWARD LENGTH=361	887.072	872.219	752.446	938.988	788.547	1129.85	702.625	961.17	666.581	778.268	888.019	894.364
Bra000927	AT4G01410.1	Symbols: | Late embryogenesis abundant (LEA) hydroxyproline-rich glycoprotein family | chr4:578308-578991 FORWARD LENGTH=227	363.961	190.877	180.256	148.748	135.883	113.881	1028.33	269.563	167.423	239.892	136.486	163.577
Bra000928	AT4G01400.1	Symbols: | FUNCTIONS IN: molecular_function unknown; INVOLVED IN: biological_process unknown; LOCATED IN: cellular_component unknown; EXPRESSED IN: 24 plant structures; EXPRESSED DURING: 15 growth stages; CONTAINS InterPro DOMAIN/s: COG4 transport (InterPro:IPR013167), Pentatricopeptide repeat (InterPro:IPR002885); BEST Arabidopsis thaliana protein match is: Pentatricopeptide repeat (PPR) superfa…	9166.5	5190.83	5962.56	6493.79	6206.01	5368.52	10494	7310.81	6395.69	6856.91	4690.01	5285.01
Bra000929	AT4G00810.1	Symbols: | 60S acidic ribosomal protein family | chr4:346179-346957 REVERSE LENGTH=113	7909.91	7360.73	8131.11	7891.67	8400.98	8800.89	8336.06	10045.1	7058.49	8036.52	8349.28	9182.36
Bra000930	AT4G00820.1	Symbols: iqd17 | IQ-domain 17 | chr4:349300-351307 FORWARD LENGTH=534	246.219	92.6346	94.4607	89.4312	88.4398	91.5604	148.546	86.5115	88.6098	53.4928	97.9486	69.8015
Bra000931	AT4G00830.1	Symbols: | RNA-binding (RRM/RBD/RNP motifs) family protein | chr4:352782-354965 FORWARD LENGTH=495	4591.38	3386.9	3855.11	3604.32	3879.45	3841	4898.9	4140.25	3976.96	3936.41	4724.3	5052.1
Bra000932	AT4G00840.1	Symbols: | DHHC-type zinc finger family protein | chr4:355483-357105 REVERSE LENGTH=291	1444.69	1081.25	957.346	802.875	872.924	588.397	551.589	557.074	422.392	635.843	391.147	460.237
Bra000933	AT4G00910.1	Symbols: | Aluminium activated malate transporter family protein | chr4:389370-391287 REVERSE LENGTH=497	17368.6	14348.5	12707.2	14820.4	15052.7	15158.2	12315.5	11902.2	10842.9	11405.1	10771.2	8989.16
Bra000934	AT4G00990.1	Symbols: | Transcription factor jumonji (jmjC) domain-containing protein | chr4:427035-431535 FORWARD LENGTH=840	46.3714	53.4279	88.8703	87.3419	82.1802	64.9143	50.7254	62.8092	44.9495	63.0252	57.5431	46.2803
Bra000935	AT4G00990.1	Symbols: | Transcription factor jumonji (jmjC) domain-containing protein | chr4:427035-431535 FORWARD LENGTH=840	36.0983	78.3593	107.023	166.371	265.271	237.521	226.763	101.876	151.187	256.773	235.317	176.672
Bra000936	AT4G00990.1	Symbols: | Transcription factor jumonji (jmjC) domain-containing protein | chr4:427035-431535 FORWARD LENGTH=840	4196.05	4398.84	3986.3	4062.82	3829.82	3991.39	3511.71	3230.38	3351.65	3605.25	3324.49	3802.12
Bra000937	AT4G01010.1	Symbols: ATCNGC13, CNGC13 | cyclic nucleotide-gated channel 13 | chr4:434569-437242 REVERSE LENGTH=696	752.969	629.702	750.219	453.845	384.235	360.971	1597.13	1564.39	1392.52	1291.2	1184.38	1090.24
Bra000938	AT4G01026.1	Symbols: PYL7, RCAR2 | PYR1-like 7 | chr4:447180-448109 FORWARD LENGTH=211	16473.1	17924.5	15830.2	14518.6	13086.2	11292.7	17959	19696.1	13483.7	14988.6	13667.7	10719.3
Bra000939	AT4G01040.1	Symbols: | Glycosyl hydrolase superfamily protein | chr4:453383-455407 FORWARD LENGTH=430	495.032	408.381	331.568	286.776	259.531	253.822	618.356	713.969	452.994	493.072	498.314	674.147
Bra000940	AT4G01050.1	Symbols: TROL | thylakoid rhodanese-like | chr4:455874-458175 FORWARD LENGTH=466	310.323	340.384	266.266	213.615	290.525	237.647	357.348	600.089	477.118	530.001	581.6	478.023
Bra000941	AT4G01060.3	Symbols: ETC3, CPL3 | CAPRICE-like MYB3 | chr4:460534-460967 FORWARD LENGTH=75	158.48	161.925	145.62	162.952	193.194	312.756	239.322	138.135	149.553	202.295	113.453	231.007
Bra000942	AT4G01070.1	Symbols: GT72B1, UGT72B1 | UDP-Glycosyltransferase superfamily protein | chr4:461858-463300 REVERSE LENGTH=480	2383.91	6082.27	6096.19	5272.9	4742.23	3915.02	3631.24	5109.23	5163.43	4851.61	5038.85	4577.04
Bra000943	AT4G01090.1	Symbols: | Protein of unknown function (DUF3133) | chr4:470834-473248 REVERSE LENGTH=714	7477.99	13161.5	13345.5	13533.8	12598.9	13784.8	5914.82	9355.51	9277.48	8425.4	8561.51	10775.2
Bra000944	AT4G01100.1	Symbols: ADNT1 | adenine nucleotide transporter 1 | chr4:477411-479590 FORWARD LENGTH=352	3718.89	4685.97	4472.7	4399.43	4516.7	4320.12	4782.91	4185.52	4743.77	4751.02	5304.16	5742.59
Bra000945	AT4G01110.1	Symbols: | unknown protein; BEST Arabidopsis thaliana protein match is: unknown protein (TAIR:AT1G01453.1); Has 273 Blast hits to 272 proteins in 18 species: Archae - 0; Bacteria - 0; Metazoa - 0; Fungi - 0; Plants - 273; Viruses - 0; Other Eukaryotes - 0 (source: NCBI BLink). | chr4:480176-481056 REVERSE LENGTH=261	54.0933	64.9403	45.0178	44.8508	38.3966	39.3008	87.8413	86.4335	39.8335	84.5175	79.8681	116.149
Bra000946	AT4G01130.1	Symbols: | GDSL-like Lipase/Acylhydrolase superfamily protein | chr4:485868-488007 FORWARD LENGTH=382	87.3844	98.1192	68.1981	153.405	109.715	112.529	126.899	98.2428	144.314	92.4049	163.366	103.753
Bra000947	AT4G01150.1	Symbols: | unknown protein; FUNCTIONS IN: molecular_function unknown; INVOLVED IN: biological_process unknown; LOCATED IN: thylakoid, chloroplast thylakoid membrane, chloroplast, plastoglobule, chloroplast envelope; EXPRESSED IN: 23 plant structures; EXPRESSED DURING: 14 growth stages; BEST Arabidopsis thaliana protein match is: unknown protein (TAIR:AT4G38100.1); Has 323 Blast hits to 323 protei…	5573.65	7541.18	9401.12	8091.63	8174.78	8366.41	8415.79	8725.61	8371.56	9177.53	9092.34	7930.67
Bra000948	AT4G01160.1	Symbols: | BTB/POZ/Kelch-associated protein | chr4:494976-497006 REVERSE LENGTH=505	186.519	335.099	504.658	430.313	494.533	557.293	365.803	485.201	524.849	523.239	579.537	609.848
Bra000949	AT4G01210.1	Symbols: | glycosyl transferase family 1 protein | chr4:507738-512362 REVERSE LENGTH=1031	358.946	389.04	405.012	412.016	307.951	363.572	357.073	324.601	274.003	310.401	272.852	252.24
Bra000950	AT4G01220.1	Symbols: | Nucleotide-diphospho-sugar transferase family protein | chr4:513431-515648 REVERSE LENGTH=360	5869.26	2820.1	1856.72	2241.98	1820.06	2053.59	2522.76	601.801	504.063	588.387	294.044	375.258
Bra000951	AT4G01270.1	Symbols: | RING/U-box superfamily protein | chr4:532351-534891 FORWARD LENGTH=506	236.902	407.675	838.669	612.926	572.16	866.775	238.051	252.367	262.545	251.578	228.487	325.704
Bra000952	AT4G01290.1	Symbols: | unknown protein; FUNCTIONS IN: molecular_function unknown; INVOLVED IN: biological_process unknown; LOCATED IN: cellular_component unknown; EXPRESSED IN: 24 plant structures; EXPRESSED DURING: 15 growth stages; Has 1744 Blast hits to 1308 proteins in 219 species: Archae - 0; Bacteria - 241; Metazoa - 793; Fungi - 253; Plants - 108; Viruses - 0; Other Eukaryotes - 349 (source: NCBI BLin…	16710.5	12009	10568	13375.4	14820.4	13730.7	1394.6	1124.01	1726.79	1485.86	1712.67	1965.39
Bra000953	AT4G01310.1	Symbols: | Ribosomal L5P family protein | chr4:544166-545480 REVERSE LENGTH=262	13745.8	18304	18914.6	20960.4	20950.9	22519.5	2143.23	2409.22	3533.95	3503.22	3861.22	3428.13
Bra000954	AT4G01320.1	Symbols: ATSTE24, STE24 | Peptidase family M48 family protein | chr4:545905-549002 FORWARD LENGTH=424	2243.55	1778.68	1844.85	1677.64	1748.59	1475.39	2878	2225.53	2287.09	2555.6	2350.98	2536.75
Bra000955	AT4G01370.1	Symbols: ATMPK4, MPK4 | MAP kinase 4 | chr4:567219-568889 FORWARD LENGTH=376	13468.9	11532.8	13317.2	12227.4	13943.7	13020.9	11958.2	13306.7	13123.4	13042.9	14620.2	12811.8
Bra000956	AT4G00770.1	Symbols: | unknown protein; Has 127 Blast hits to 120 proteins in 33 species: Archae - 0; Bacteria - 2; Metazoa - 6; Fungi - 8; Plants - 62; Viruses - 3; Other Eukaryotes - 46 (source: NCBI BLink). | chr4:331195-333050 FORWARD LENGTH=440	39.7533	87.3026	52.8756	63.2562	243.775	95.8039	54.9346	86.4335	110.33	116.299	84.6583	100.419
Bra000957	AT4G00755.1	Symbols: | F-box family protein | chr4:325294-326787 FORWARD LENGTH=377	2000.82	2528.44	2321.59	2576.77	2164.1	2424.39	1016.09	1066.98	1117.86	905.044	1146.39	1177.37
Bra000958	AT4G00752.1	Symbols: | UBX domain-containing protein | chr4:317771-320793 REVERSE LENGTH=469	762.827	743.277	863.488	920.508	825.761	1034.19	875.059	1348.06	1022.96	999.183	1000.92	1261.08
Bra000959	AT4G00740.1	Symbols: | S-adenosyl-L-methionine-dependent methyltransferases superfamily protein | chr4:307815-310298 REVERSE LENGTH=600	10891.3	5840.8	5075.32	6554.78	6308.12	6383.66	13148.9	6779.8	6675.12	7206.73	5970.42	5890.34
Bra000960	AT4G00730.1	Symbols: ANL2, AHDP | Homeobox-leucine zipper family protein / lipid-binding START domain-containing protein | chr4:299741-304103 REVERSE LENGTH=802	1781.13	2011.79	1611.66	2013.56	1636.79	2015.2	838.035	919.373	909.443	1127.22	822.897	1102.98
Bra000961	AT4G00720.1	Symbols: ATSK32, ASKTHETA, SK32 | shaggy-like protein kinase 32 | chr4:294116-297002 REVERSE LENGTH=472	12768.8	12061.1	12724.4	12058.7	12500.3	11810.4	11388.2	12842.5	11258	11635.9	11402.4	11714.8
Bra000962	AT4G00710.1	Symbols: BSK3 | BR-signaling kinase 3 | chr4:290807-293096 FORWARD LENGTH=489	2482.41	3132.51	2999.84	3124.21	3683.17	3167.29	2801.01	2652.06	3221.94	3604.26	1676.23	3327.92
Bra000963	AT4G00700.1	Symbols: | C2 calcium/lipid-binding plant phosphoribosyltransferase family protein | chr4:286260-289369 FORWARD LENGTH=1006	984.126	1939.33	1870.89	1871.06	1969.85	1302.96	446.728	1128	1498.17	1254.53	1382.81	1855.73
Bra000964	AT4G00670.1	Symbols: | Remorin family protein | chr4:278434-279170 REVERSE LENGTH=123	864.943	834.455	730.528	784.88	766.385	568.506	1208.77	1500.27	1300.92	1149.9	919.378	846.689
Bra000965	AT4G00660.1	Symbols: RH8, ATRH8 | RNAhelicase-like 8 | chr4:274638-277438 FORWARD LENGTH=505	10644	8631.05	6858.77	8722.75	9152.31	8495.58	10302	8394.13	9515.66	8951.47	8816.32	9898.23
Bra000966	AT4G00585.1	Symbols: | unknown protein; Has 47 Blast hits to 47 proteins in 22 species: Archae - 0; Bacteria - 0; Metazoa - 3; Fungi - 7; Plants - 33; Viruses - 0; Other Eukaryotes - 4 (source: NCBI BLink). | chr4:251157-252284 REVERSE LENGTH=88	5030.54	4809.67	5424.65	4556.86	4879.71	4497.19	6751.66	5847.44	5953.17	5250.32	6020.59	6004.94
Bra000967	AT4G00570.1	Symbols: NAD-ME2 | NAD-dependent malic enzyme 2 | chr4:242817-246522 REVERSE LENGTH=607	8383.09	9773.44	8174.8	8185.17	9031.13	8700.68	6659.32	7581.14	6977.81	7459.18	7211.87	7422.7
Bra000968	AT4G00525.1	Symbols: | unknown protein; Has 35333 Blast hits to 34131 proteins in 2444 species: Archae - 798; Bacteria - 22429; Metazoa - 974; Fungi - 991; Plants - 531; Viruses - 0; Other Eukaryotes - 9610 (source: NCBI BLink). | chr4:231862-232769 FORWARD LENGTH=140	3842.86	6497.64	6110.31	5912.66	6812.73	6152	4138.63	6327.96	6541.67	5871.69	6169.63	6540.16
Bra000969	AT4G00500.1	Symbols: | alpha/beta-Hydrolases superfamily protein | chr4:225214-226978 REVERSE LENGTH=460	3276.14	4697.07	5016.89	4683.68	5026.81	4734.38	3002.86	3587.57	4054.59	4536	4924.5	4976.31
Bra000970	AT4G00480.1	Symbols: ATMYC1, myc1 | basic helix-loop-helix (bHLH) DNA-binding superfamily protein | chr4:217106-219684 REVERSE LENGTH=526	175.008	139.297	107.46	160.183	600.969	351.441	63.9734	112.355	610.748	233.525	141.35	140.776
Bra000971	AT4G00460.2	Symbols: ATROPGEF3, ROPGEF3 | RHO guanyl-nucleotide exchange factor 3 | chr4:211146-213094 REVERSE LENGTH=473	80.3647	82.7972	124.835	108.381	114.177	144.817	218.72	145.436	140.732	159.46	161.607	134.434
Bra000972	AT4G00450.1	Symbols: CRP, CCT | RNA polymerase II transcription mediators | chr4:202425-210666 FORWARD LENGTH=2253	3121.76	3777.35	3437.99	3700.89	3471.77	3316.78	2979.68	3327.59	3257.63	3196.68	3053.54	3521.78
Bra000973	AT4G00440.1	Symbols: | Protein of unknown function (DUF3741) | chr4:195176-198119 FORWARD LENGTH=831	1745.44	759.811	617.868	751.71	707.701	636.598	1699.82	930.183	829.525	801.737	638.042	648.46
Bra000974	AT4G00430.1	Symbols: TMP-C, PIP1;4, PIP1E | plasma membrane intrinsic protein 1;4 | chr4:186143-187531 REVERSE LENGTH=287	20532.4	17820.8	16609	18542.1	19047.1	20449	25890.8	20631	20093.9	20985.4	21600.9	23103.6
Bra000975	NA	NA	74.6758	41.5314	63.6627	77.8222	112.974	122.995	65.946	123.486	123.368	54.7216	263.803	256.896
Bra000976	AT4G00370.1	Symbols: ANTR2, PHT4;4 | Major facilitator superfamily protein | chr4:163153-166111 REVERSE LENGTH=541	7511.03	9685.12	9058.59	9030.25	9743.43	8314.44	9029.75	11415.9	10862.4	10551.7	10599.8	11636
Bra000977	AT4G00355.1	Symbols: | unknown protein; BEST Arabidopsis thaliana protein match is: unknown protein (TAIR:AT2G45980.1); Has 100 Blast hits to 97 proteins in 16 species: Archae - 0; Bacteria - 0; Metazoa - 0; Fungi - 0; Plants - 100; Viruses - 0; Other Eukaryotes - 0 (source: NCBI BLink). | chr4:155207-156090 FORWARD LENGTH=266	9918.78	8101.28	8050.4	8608.34	8506.68	7596.82	8622.88	8814.45	7993.6	8720.1	9139.97	9908.17
Bra000978	AT4G00170.1	Symbols: | Plant VAMP (vesicle-associated membrane protein) family protein | chr4:70732-72085 REVERSE LENGTH=239	6939.57	7526.09	6558.3	7518.08	8369.44	6591.89	6537.15	6907.14	7112.29	7722.33	7394.01	6545.83
Bra000979	AT4G00120.1	Symbols: IND1, GT140, IND, EDA33 | basic helix-loop-helix (bHLH) DNA-binding superfamily protein | chr4:42601-43197 REVERSE LENGTH=198	139.278	100.179	183.435	154.313	90.3007	112.787	68.5303	92.6861	118.967	94.7954	67.893	106.405
Bra000980	AT3G02000.1	Symbols: ROXY1 | Thioredoxin superfamily protein | chr3:332512-332922 REVERSE LENGTH=136	108.372	210.35	268.005	263.266	197.201	323.071	162.328	266.501	216.621	235.979	171.309	205.971
Bra000981	AT3G01990.1	Symbols: ACR6 | ACT domain repeat 6 | chr3:330256-332066 FORWARD LENGTH=433	2647.35	3684.74	3266.81	3512.25	4272.01	3861.42	2428.53	4277.46	4235.92	4858.12	6649.9	6704.97
Bra000982	NA	NA	74.0551	96.7593	105.399	89.4275	96.0423	120.173	93.831	205.17	129.371	98.2555	92.7859	151.561
Bra000983	AT3G01870.1	Symbols: | Plant protein of unknown function (DUF946) | chr3:305276-307027 FORWARD LENGTH=583	34.2861	42.4718	41.5613	43.2691	34.457	23.9138	24.4611	35.4665	36.0102	14.4092	24.8055	21.9451
Bra000984	AT3G01860.1	Symbols: | unknown protein; FUNCTIONS IN: molecular_function unknown; INVOLVED IN: response to cadmium ion; LOCATED IN: chloroplast; EXPRESSED IN: 24 plant structures; EXPRESSED DURING: 13 growth stages; BEST Arabidopsis thaliana protein match is: unknown protein (TAIR:AT3G27210.1); Has 66 Blast hits to 66 proteins in 13 species: Archae - 0; Bacteria - 0; Metazoa - 5; Fungi - 0; Plants - 61; Viru…	890.627	1348.64	1665.42	1759.96	1586.27	1956.88	1420.88	1253.76	1445.75	1677.89	1787.35	1392.53
Bra000985	AT3G01830.1	Symbols: | Calcium-binding EF-hand family protein | chr3:296114-296554 FORWARD LENGTH=146	1474.63	2396.17	2167.15	2025.16	1632.95	1565.26	1227.79	2715.3	2544.8	2690.65	3240.98	2498.4
Bra000986	AT3G01820.1	Symbols: | P-loop containing nucleoside triphosphate hydrolases superfamily protein | chr3:293981-295357 REVERSE LENGTH=263	6885.22	3518.03	3881.36	3742.23	4254.74	3915.5	4583.98	3013.29	3240.76	3863.33	3733.28	3757.45
Bra000987	AT3G01810.1	Symbols: | FUNCTIONS IN: molecular_function unknown; INVOLVED IN: biological_process unknown; LOCATED IN: plasma membrane; EXPRESSED IN: 21 plant structures; EXPRESSED DURING: 13 growth stages; BEST Arabidopsis thaliana protein match is: nucleolar protein gar2-related (TAIR:AT2G42320.2); Has 1327 Blast hits to 470 proteins in 132 species: Archae - 2; Bacteria - 131; Metazoa - 139; Fungi - 114; Pl…	6423.22	8764.35	8426.16	8608.24	9289.89	10264.4	7599.91	9353.3	8942.74	8146.14	7686.66	7614.73
Bra000988	AT3G01800.1	Symbols: | Ribosome recycling factor | chr3:286020-287543 FORWARD LENGTH=267	1122.55	570.145	708.433	543.119	739.347	711.999	1337.74	940.953	1069.72	922.233	1021.5	1279.14
Bra000989	AT3G01790.1	Symbols: | Ribosomal protein L13 family protein | chr3:283880-285583 REVERSE LENGTH=205	3974.49	4921.73	5316.73	4570.82	5408.7	5661.01	1920.51	2304	2119.88	2137.67	2094.47	2498.77
Bra000990	AT3G01750.1	Symbols: | Ankyrin repeat family protein | chr3:270615-272691 FORWARD LENGTH=664	251.007	238.8	459.414	370.57	362.788	440.67	310.941	73.416	58.8988	39.9875	300.063	284.063
Bra000991	AT3G01740.1	Symbols: | Mitochondrial ribosomal protein L37 | chr3:268118-268498 FORWARD LENGTH=126	1219.83	1090.12	963.507	1138.53	960.115	1136.03	1449.56	1427.77	1271.9	1354.82	1471.94	1449.45
Bra000992	NA	NA	155.96	128.15	90.5985	148.627	78.9482	97.0166	74.3382	103.266	81.1608	97.5581	109.131	170.087
Bra000993	AT3G01720.1	Symbols: | unknown protein; FUNCTIONS IN: molecular_function unknown; INVOLVED IN: biological_process unknown; LOCATED IN: endomembrane system; EXPRESSED IN: 24 plant structures; EXPRESSED DURING: 13 growth stages; BEST Arabidopsis thaliana protein match is: unknown protein (TAIR:AT5G25265.1); Has 374 Blast hits to 211 proteins in 23 species: Archae - 0; Bacteria - 0; Metazoa - 0; Fungi - 0; Plan…	7158.02	4777.83	4464.64	5278.55	4937.69	6426.18	6521.67	4517.36	4215.39	5137.76	4892.99	4928.5
Bra000994	AT3G01710.1	Symbols: | TPX2 (targeting protein for Xklp2) protein family | chr3:259952-261738 REVERSE LENGTH=391	75.1192	59.7611	20.0051	24.7513	32.348	47.2702	16.7052	22.3948	24.0956	28.9264	22.0143	23.6294
Bra000995	NA	NA	190.49	293.449	337.923	345.108	312.15	310.831	331.747	369.413	387.868	431.199	417.494	320.954
Bra000996	AT3G01670.1	Symbols: | unknown protein; BEST Arabidopsis thaliana protein match is: unknown protein (TAIR:AT3G01680.1); Has 121 Blast hits to 111 proteins in 12 species: Archae - 0; Bacteria - 0; Metazoa - 0; Fungi - 0; Plants - 121; Viruses - 0; Other Eukaryotes - 0 (source: NCBI BLink). | chr3:247288-250261 FORWARD LENGTH=822	4788.71	5226.11	4184.71	5128.61	3858.5	5305.03	4377.55	3795.54	3505.66	3117.93	3624.68	3483.84
Bra000997	AT3G01650.1	Symbols: RGLG1 | RING domain ligase1 | chr3:242734-245062 FORWARD LENGTH=489	3541.22	1261.02	1215.43	1221.74	1426.57	1723.44	3816.95	1660.47	1475.15	1539.87	1561.23	1717.21
Bra000998	AT3G01640.1	Symbols: ATGLCAK, GLCAK | glucuronokinase G | chr3:239418-241198 FORWARD LENGTH=362	1273.44	942.743	898.278	938.622	915.742	863.57	1469.58	1375.91	1455.38	1338.96	1328.16	1368.39
Bra000999	AT3G01610.1	Symbols: CDC48C, emb1354 | cell division cycle 48C | chr3:231787-235057 FORWARD LENGTH=820	2694.71	2283.96	2053.4	2464.04	2621.09	2230.98	2018.02	2546.68	2162.29	2689.66	2176.58	3539.77
Bra001000	AT3G01590.1	Symbols: | Galactose mutarotase-like superfamily protein | chr3:226647-228346 FORWARD LENGTH=306	152.73	95.6654	88.8547	125.134	64.3065	119.039	134.979	174.518	104.347	135.628	87.7064	166.98
Bra001001	AT3G01580.1	Symbols: | Tetratricopeptide repeat (TPR)-like superfamily protein | chr3:223529-225511 REVERSE LENGTH=660	166.049	219.525	283.61	277.953	281.339	279.332	253.057	240.173	359.441	266.385	568.619	448.296
Bra001002	AT3G01570.1	Symbols: | Oleosin family protein | chr3:222152-222778 REVERSE LENGTH=183	636.342	834.616	888.273	922.2	882.237	1112.24	783.618	604.646	864.112	810.772	774.536	728.842
Bra001003	AT3G01550.1	Symbols: ATPPT2, PPT2 | phosphoenolpyruvate (pep)/phosphate translocator 2 | chr3:216947-218856 REVERSE LENGTH=383	5627.19	6077.28	5063.02	6166.01	5868.72	6488.78	5726.83	6585.71	5409.35	5734.12	5561.86	5647.32
Bra001004	AT3G01540.1	Symbols: DRH1, ATDRH1 | DEAD box RNA helicase 1 | chr3:213077-216142 REVERSE LENGTH=618	23231.5	23626.5	21773.6	21500	21436.8	20909	21719	22255.1	25767.6	24787.4	27066.6	27603.8
Bra001005	AT3G01530.1	Symbols: ATMYB57, MYB57 | myb domain protein 57 | chr3:210352-211151 REVERSE LENGTH=206	570.486	962.568	1078.43	1153.86	850.988	1296.01	1328.23	841.284	1020.2	895.841	899.092	839.84
Bra001006	AT3G01400.1	Symbols: | ARM repeat superfamily protein | chr3:151920-152987 FORWARD LENGTH=355	3153.36	1897.01	1803.1	2210.02	2605.92	1838.01	4208.05	3559.44	3445.36	4156.03	3118.69	3696.36
Bra001007	NA	NA	367.659	392.172	388.803	380.215	392.351	438.391	341.723	475.053	504.815	526.127	403.647	636.675
Bra001008	AT3G01310.1	Symbols: | Phosphoglycerate mutase-like family protein | chr3:94343-101603 REVERSE LENGTH=1056	537.601	783.147	871.68	733.941	668.163	707.957	399.275	538.015	547.203	423.72	504.395	370.69
Bra001009	AT3G01290.1	Symbols: | SPFH/Band 7/PHB domain-containing membrane-associated protein family | chr3:88252-89356 REVERSE LENGTH=285	21006	25716.3	25276	22584.6	21871.9	17146.2	23400.4	30118	19296.8	22512.4	20769.2	22293.6
Bra001010	AT3G01280.1	Symbols: VDAC1, ATVDAC1 | voltage dependent anion channel 1 | chr3:85754-87612 FORWARD LENGTH=276	12379.9	15102.7	16023.5	15143.8	15059.7	13790.5	13017.8	14982.7	13413.9	12742.9	12236.8	14615.2
Bra001011	AT3G01270.1	Symbols: | Pectate lyase family protein | chr3:82892-84720 REVERSE LENGTH=475	214.96	199.573	258.495	173.804	200.442	301.032	215.165	258.978	237.88	243.68	237.378	258.218
Bra001012	AT5G15140.1	Symbols: | Galactose mutarotase-like superfamily protein | chr5:4908686-4910670 FORWARD LENGTH=490	19.5241	18.4683	13.292	12.7973	14.6208	19.8573	50.6516	13.702	16.5128	14.7692	14.6184	17.5803
Bra001013	NA	NA	133.739	132.639	217.062	194.83	166.386	113.758	204.222	216.498	164.414	254.624	424.302	183.052
Bra001014	AT3G16510.1	Symbols: | Calcium-dependent lipid-binding (CaLB domain) family protein | chr3:5617112-5618194 REVERSE LENGTH=360	418.485	105.773	115.774	130.195	83.4629	75.0253	74.0551	62.3789	97.6033	436.856	84.1948	116.19
Bra001015	NA	NA	175.701	199.957	301.82	290.238	262.535	253.376	263.359	234.395	325.053	403.618	181.052	327.238
Bra001016	AT3G01220.1	Symbols: ATHB20, HB20 | homeobox protein 20 | chr3:73599-75295 FORWARD LENGTH=286	45.0248	36.3249	88.2713	129.428	107.715	89.4877	50.7243	65.5141	112.982	116.794	65.6299	43.9193
Bra001017	AT3G01210.1	Symbols: | RNA-binding (RRM/RBD/RNP motifs) family protein | chr3:72182-73159 FORWARD LENGTH=249	846.487	1249.36	1153.15	907.071	1037.81	1216.46	1297.5	1160.66	1256.16	1421.88	1491.81	1139.9
Bra001018	NA	NA	155.748	116.136	129.873	122.387	81.0925	104.953	38.7983	109.675	133.907	155.247	72.9966	96.8726
Bra001019	AT3G01130.1	Symbols: | unknown protein; FUNCTIONS IN: molecular_function unknown; INVOLVED IN: biological_process unknown; LOCATED IN: endomembrane system; EXPRESSED IN: male gametophyte, pollen tube; EXPRESSED DURING: M germinated pollen stage; BEST Arabidopsis thaliana protein match is: unknown protein (TAIR:AT5G15320.1); Has 64 Blast hits to 64 proteins in 11 species: Archae - 0; Bacteria - 0; Metazoa - 0…	907.193	134.872	88.729	110.725	129.766	676.627	230.957	573.339	182.517	208.324	298.26	259.219
Bra001020	AT3G01120.1	Symbols: MTO1, CGS, ATCYS1, CGS1 | Pyridoxal phosphate (PLP)-dependent transferases superfamily protein | chr3:39234-41865 REVERSE LENGTH=563	10393.4	12267.5	10279.2	10103.6	9634.51	9385.37	10044.5	10376.9	8370.96	9983.5	8341.63	8899.33
Bra001021	AT3G01100.1	Symbols: HYP1, ATHYP1 | hypothetical protein 1 | chr3:35013-38176 REVERSE LENGTH=703	3697.34	2505.83	2382.85	1836.22	1973.85	1403.83	3567.72	2855.19	2522.53	2451.19	1983.08	1840.49
Bra001022	AT3G01090.1	Symbols: AKIN10, SNRK1.1, KIN10 | SNF1 kinase homolog 10 | chr3:31437-33977 REVERSE LENGTH=512	6216.69	5971.77	6040.3	6330.16	5180.76	5296.17	5689.49	6976.78	6266.67	5528.32	5012.26	5620.43
Bra001023	AT3G01085.1	Symbols: | Protein kinase superfamily protein | chr3:28060-30556 FORWARD LENGTH=629	94.8334	137.242	165.88	163.188	167.023	351.979	141.851	142.459	215.035	182.231	208.054	164.196
Bra001024	AT3G01050.1	Symbols: MUB1 | membrane-anchored ubiquitin-fold protein 1 precursor | chr3:13854-14675 FORWARD LENGTH=117	5767.7	3692.15	3998.54	3909.88	4135.69	4277.63	5952.73	4563.89	4294.42	4788.71	4266.32	5235.36
Bra001025	AT3G01040.1	Symbols: GAUT13 | galacturonosyltransferase 13 | chr3:9392-11979 FORWARD LENGTH=533	1772.75	804.276	753.016	714.423	758.632	455.924	2019.35	1260.22	1114.1	1209.2	984.907	857.387
Bra001026	AT3G01030.1	Symbols: | C2H2 and C2HC zinc fingers superfamily protein | chr3:6657-7772 FORWARD LENGTH=371	46.1084	92.1291	109.308	118.427	129.043	220.884	68.6671	83.5335	126.041	92.992	87.4807	96.3136
Bra001027	AT3G01015.1	Symbols: | TPX2 (targeting protein for Xklp2) protein family | chr3:1798-4017 REVERSE LENGTH=488	186.544	112.599	145.016	113.306	206.404	207.683	543.525	562.211	680.917	872.372	752.164	700.369
Bra001028	AT3G02080.1	Symbols: | Ribosomal protein S19e family protein | chr3:364138-365161 REVERSE LENGTH=143	5421.92	3856.39	5850.45	4813.54	5448.75	5147.53	6440.31	6873.48	6102.5	6531.18	5894.27	6335.78
Bra001029	AT4G38940.1	Symbols: | Galactose oxidase/kelch repeat superfamily protein | chr4:18152848-18153960 FORWARD LENGTH=370	30.8911	41.6134	53.0013	90.7824	111.238	113.907	52.12	54.2275	52.3698	53.4928	51.6331	44.2294
Bra001030	AT3G02130.1	Symbols: RPK2, TOAD2, CLI1 | receptor-like protein kinase 2 | chr3:380726-384181 FORWARD LENGTH=1151	708.183	678.635	1187.11	918.304	763.046	547.69	825.024	648.229	911.148	834.821	1005.11	765.221
Bra001031	AT3G02140.1	Symbols: TMAC2, AFP4 | AFP2 (ABI five-binding protein 2) family protein | chr3:385478-386437 REVERSE LENGTH=319	7188.33	3499.07	4977.27	4469.26	5899.6	3946.74	10879.5	8252.19	10032.9	9582.9	7742.33	6564.94
Bra001032	AT3G02150.2	Symbols: PTF1, TFPD | plastid transcription factor 1 | chr3:391522-392589 FORWARD LENGTH=355	11490.3	4145.13	4454.81	4106.29	4025.67	3725.69	10040.4	7018.5	5709.78	6945.86	4784.93	5088.11
Bra001033	AT3G02160.1	Symbols: | Bromodomain transcription factor | chr3:394615-395808 FORWARD LENGTH=397	279.039	659.479	721.768	762.904	625.857	409.821	324.377	1013.11	981.674	988.736	1002.5	1007.29
Bra001034	AT3G02170.1	Symbols: LNG2 | longifolia2 | chr3:396208-399393 REVERSE LENGTH=905	6467.28	5477.79	6685.19	6000.32	7338.47	4811.05	5420.64	5715.53	5344.98	5063.02	4704.16	4133.13
Bra001035	AT3G02180.1	Symbols: SP1L3 | SPIRAL1-like3 | chr3:404989-405457 FORWARD LENGTH=122	4501.53	5924.52	6184.2	6927.02	6670.5	7559.71	2076.59	2820.76	2468.67	2125.68	2408.67	2248.63
Bra001036	AT3G02200.2	Symbols: | Proteasome component (PCI) domain protein | chr3:406692-408919 FORWARD LENGTH=417	15660.8	11941.1	11046	11838.9	12250.4	12238.5	12502.3	10782.8	9660.86	11660.7	10288.1	12554.9
Bra001037	AT3G02230.1	Symbols: RGP1, ATRGP1 | reversibly glycosylated polypeptide 1 | chr3:415463-417304 FORWARD LENGTH=357	13025.1	5133.54	6751.88	6774.4	7254.71	7057.75	9602.8	5473.02	6144.06	6134.06	4468.75	4866.34
Bra001038	AT3G02250.1	Symbols: | O-fucosyltransferase family protein | chr3:424185-426376 REVERSE LENGTH=512	7190.26	6291.93	7030.91	7376.77	6460.15	9322.02	6925.9	5647.86	5150.92	4557.7	4277.1	5121
Bra001039	AT3G02280.1	Symbols: | Flavodoxin family protein | chr3:453646-457659 FORWARD LENGTH=623	2720.01	2563.77	2830.59	2755.69	3172.31	2712.06	2916.19	3228.32	3422.88	3082.63	3013.59	2944.03
Bra001040	AT3G02350.1	Symbols: GAUT9 | galacturonosyltransferase 9 | chr3:479248-481178 FORWARD LENGTH=561	12224.5	6312.49	6079.71	5678.81	5825.9	6048.84	13582.8	7737	6162.54	6978	5856.12	6634.72
Bra001041	AT3G02350.1	Symbols: GAUT9 | galacturonosyltransferase 9 | chr3:479248-481178 FORWARD LENGTH=561	13479.4	5781.76	5895.63	5900.44	5892.51	5644.49	11164.4	7818.36	5764.58	7248.69	5910.83	5272.29
Bra001042	AT3G57100.1	Symbols: | Protein of unknown function (DUF677) | chr3:21133256-21134335 REVERSE LENGTH=359	31.9137	42.6373	49.4617	39.3735	43.1769	29.0458	25.8372	34.5689	45.4318	54.4565	37.8095	31.7931
Bra001043	AT3G02380.1	Symbols: COL2, ATCOL2 | CONSTANS-like 2 | chr3:487438-488624 REVERSE LENGTH=347	317.969	430.174	417.886	364.83	358.515	544.72	135.518	270.515	333.193	249.515	254.95	314.821
Bra001044	AT3G02400.1	Symbols: | SMAD/FHA domain-containing protein | chr3:489830-491587 FORWARD LENGTH=585	620.477	595.563	476.803	650.469	541.683	772.268	703.795	441.625	727.106	664.432	579.487	651.186
Bra001045	AT3G02460.1	Symbols: | Ypt/Rab-GAP domain of gyp1p superfamily protein | chr3:506110-508092 FORWARD LENGTH=353	4664.96	4378.37	4489.29	4125.96	5089.74	4241.99	3692.64	4659.32	4197.87	4014.8	3665.57	3859.06
Bra001046	AT3G02470.1	Symbols: SAMDC | S-adenosylmethionine decarboxylase | chr3:510223-511323 FORWARD LENGTH=366	28217.6	34635.5	35681.5	37467	35984.7	35851.8	32159.7	33594.5	35655.3	37259	34028.5	34028.5
Bra001047	AT3G02490.1	Symbols: | Pentatricopeptide repeat (PPR) superfamily protein | chr3:513607-515604 FORWARD LENGTH=665	1753.84	960.212	839.146	1045.27	1157.3	1510.8	1118.25	848.919	1003.46	746.948	732.523	999.414
Bra001048	AT3G02500.1	Symbols: | unknown protein; BEST Arabidopsis thaliana protein match is: unknown protein (TAIR:AT5G16030.1); Has 49 Blast hits to 49 proteins in 10 species: Archae - 0; Bacteria - 0; Metazoa - 0; Fungi - 0; Plants - 49; Viruses - 0; Other Eukaryotes - 0 (source: NCBI BLink). | chr3:519364-521628 FORWARD LENGTH=293	70.96	67.8048	85.8546	91.9664	71.3088	92.9106	71.9544	144.612	148.276	118.414	129.968	126.73
Bra001049	AT3G02520.1	Symbols: GRF7, GF14 NU | general regulatory factor 7 | chr3:526800-527915 REVERSE LENGTH=265	14693.9	14780.7	14117.6	14710.9	16093	15785.8	18740.1	17059.9	17230	15708.2	16812.7	18968
Bra001050	AT3G02540.3	Symbols: RAD23C | Rad23 UV excision repair protein family | chr3:533095-536151 REVERSE LENGTH=418	9267.04	9853.97	11599.1	10561.2	11307.4	10305.1	10189.8	11077.4	9008.01	10385.1	10473.7	9616.22
Bra001051	AT3G02555.1	Symbols: | unknown protein; BEST Arabidopsis thaliana protein match is: unknown protein (TAIR:AT5G16110.1); Has 130 Blast hits to 130 proteins in 18 species: Archae - 0; Bacteria - 0; Metazoa - 0; Fungi - 0; Plants - 130; Viruses - 0; Other Eukaryotes - 0 (source: NCBI BLink). | chr3:540024-540955 REVERSE LENGTH=162	1774.07	2055.67	1663.02	2446.95	1632.69	2644.85	1484.92	1920.36	1320.55	1079.74	971.532	833.373
Bra001052	AT3G02560.1	Symbols: | Ribosomal protein S7e family protein | chr3:542341-543168 FORWARD LENGTH=191	6103.03	4996.41	5214.13	5281.86	5315.23	5189.48	5623.87	6773.54	5619.81	6021.36	5754.23	5315.53
Bra001053	AT3G02580.1	Symbols: STE1, DWF7, BUL1 | sterol 1 | chr3:547048-548615 FORWARD LENGTH=281	229.258	99.0766	204.066	135.208	159.467	205.909	305.353	64.0771	172.379	80.694	363.081	266.22
Bra001054	AT3G02580.1	Symbols: STE1, DWF7, BUL1 | sterol 1 | chr3:547048-548615 FORWARD LENGTH=281	219.385	176.187	126.906	108.969	69.7158	55.8162	146.772	146.2	108.519	132.201	107.003	117.335
Bra001055	AT3G02580.1	Symbols: STE1, DWF7, BUL1 | sterol 1 | chr3:547048-548615 FORWARD LENGTH=281	106.956	101.568	121.913	123.179	100.159	126.986	124.35	75.5736	120.623	216.611	194.629	153.829
Bra001056	AT3G02600.1	Symbols: LPP3, ATLPP3 | lipid phosphate phosphatase 3 | chr3:551534-554411 FORWARD LENGTH=364	13206	8675.59	8329.94	8787.23	8227.28	7424.38	11788.9	9893.44	8451.2	9317.82	8686.34	9355.12
Bra001057	AT3G02630.1	Symbols: | Plant stearoyl-acyl-carrier-protein desaturase family protein | chr3:562164-564524 FORWARD LENGTH=396	4141.46	5007.91	5170.59	5093.1	5833.38	5706.75	7296.99	6854.67	7300.31	7011.04	6917.33	8097.35
Bra001058	AT3G02650.1	Symbols: | Tetratricopeptide repeat (TPR)-like superfamily protein | chr3:568135-569865 FORWARD LENGTH=576	626.221	455.026	337.844	311.311	560.589	346.581	636.149	290.03	480.933	410.683	544.988	372.403
Bra001059	AT3G02660.1	Symbols: emb2768 | Tyrosyl-tRNA synthetase, class Ib, bacterial/mitochondrial | chr3:570221-571756 REVERSE LENGTH=511	179.406	114.238	137.214	114.729	92.4409	80.9742	145.458	144.191	123.31	134.451	117.23	123.369
Bra001060	AT3G02750.1	Symbols: | Protein phosphatase 2C family protein | chr3:593601-595457 REVERSE LENGTH=492	3131.48	3592.65	3787.94	3669.27	3743.04	3055.3	3077.66	2340.75	2542.21	2633.38	1624.38	2310.83
Bra001061	AT3G02760.1	Symbols: | Class II aaRS and biotin synthetases superfamily protein | chr3:597588-600650 REVERSE LENGTH=883	9465.22	7231.08	7057.8	7929.86	7950.06	6175.8	9097.49	6820.91	7198.44	8220.64	7072.77	8919.62
Bra001062	AT5G16450.1	Symbols: | Ribonuclease E inhibitor RraA/Dimethylmenaquinone methyltransferase | chr5:5374357-5375342 FORWARD LENGTH=166	894.255	796.012	708.673	642.635	820.186	571.581	1234.87	1075.66	1006.48	1111.35	1191.96	1236.79
Bra001063	AT3G02780.1	Symbols: IPP2, IPIAT1, IDI2 | isopentenyl pyrophosphate:dimethylallyl pyrophosphate isomerase 2 | chr3:602578-604648 REVERSE LENGTH=284	9868.51	10829.6	10797.4	11900.3	10933.6	10541	12310.6	11705.4	11126.9	10736.6	10994	11899.5
Bra001064	AT3G02800.1	Symbols: | Tyrosine phosphatase family protein | chr3:606638-607704 REVERSE LENGTH=203	2294.92	1773.32	1614.89	1310	1168.49	810.544	1522.49	2679.76	1973.36	2174.37	1685.17	1417.86
Bra001065	AT3G02810.1	Symbols: | Protein kinase superfamily protein | chr3:608729-610785 REVERSE LENGTH=558	74.7507	295.331	174.257	210.753	194.404	209.389	193.514	149.609	234.025	179.152	153.059	171.931
Bra001066	AT3G02830.1	Symbols: ZFN1 | zinc finger protein 1 | chr3:614075-615916 FORWARD LENGTH=397	2438.3	3861.31	4036.17	3433.29	3152.73	3361.92	3696.99	5522.55	5102.52	4526.57	4477.88	4083.79
Bra001067	AT3G02840.1	Symbols: | ARM repeat superfamily protein | chr3:618480-619619 FORWARD LENGTH=379	2262.17	1235.11	1244.77	998.741	846.606	531.927	2268.08	1681.66	1439.46	1366.73	1043.13	915.125
Bra001068	AT3G02850.1	Symbols: SKOR | STELAR K+ outward rectifier | chr3:619701-623473 REVERSE LENGTH=828	185.997	27.4364	25.9296	37.6744	176.664	82.5386	131.554	74.2047	38.3581	26.5319	51.7715	37.6357
Bra001069	AT1G80460.1	Symbols: NHO1, GLI1 | Actin-like ATPase superfamily protein | chr1:30246960-30249055 REVERSE LENGTH=522	2635.27	3557.19	3510.81	3915.5	3384.73	3510.62	3516.43	4993.37	4002.09	4142.61	3338.78	3281.19
Bra001070	AT3G02970.1	Symbols: EXL6 | EXORDIUM like 6 | chr3:669217-670495 REVERSE LENGTH=332	28.3745	23.6532	39.2598	30.5581	26.334	35.8338	17.346	15.7883	27.1464	67.3694	99.8473	40.9437
Bra001071	AT3G02990.1	Symbols: ATHSFA1E, HSFA1E | heat shock transcription factor A1E | chr3:673614-675988 FORWARD LENGTH=468	699.914	1129.83	863.376	992.81	866.039	966.559	826.388	1115.75	1179.38	1132.15	1141.28	1212.94
Bra001072	AT5G17010.4	Symbols: | Major facilitator superfamily protein | chr5:5587851-5592332 REVERSE LENGTH=470	1744.11	1503.36	1727.65	1687.44	1668.47	1110	1576.9	1380.24	1390.1	1095.49	1155.38	1211.29
Bra001073	AT3G03150.1	Symbols: | unknown protein; FUNCTIONS IN: molecular_function unknown; INVOLVED IN: biological_process unknown; LOCATED IN: mitochondrion; EXPRESSED IN: 22 plant structures; EXPRESSED DURING: 13 growth stages; BEST Arabidopsis thaliana protein match is: unknown protein (TAIR:AT5G17165.1); Has 39 Blast hits to 39 proteins in 11 species: Archae - 0; Bacteria - 0; Metazoa - 0; Fungi - 0; Plants - 39;…	12383.7	18157.8	18445	16077.6	19070.6	15606.9	15754.3	18846.7	18786.8	19149.3	19003.6	17570.9
Bra001074	AT3G03160.1	Symbols: | FUNCTIONS IN: molecular_function unknown; INVOLVED IN: intracellular protein transport; LOCATED IN: endomembrane system, integral to membrane, endoplasmic reticulum; EXPRESSED IN: 23 plant structures; EXPRESSED DURING: 15 growth stages; CONTAINS InterPro DOMAIN/s: B-cell receptor-associated 31-like (InterPro:IPR008417); BEST Arabidopsis thaliana protein match is: unknown protein (TAIR:…	2278.52	1299.91	1395.92	1160.12	1118.13	1098.03	2492.98	1448.05	1360.13	1546.21	1523.15	1508.32
Bra001075	AT3G03170.1	Symbols: | unknown protein; BEST Arabidopsis thaliana protein match is: unknown protein (TAIR:AT5G24890.1); Has 184 Blast hits to 184 proteins in 18 species: Archae - 0; Bacteria - 0; Metazoa - 0; Fungi - 0; Plants - 184; Viruses - 0; Other Eukaryotes - 0 (source: NCBI BLink). | chr3:732066-732729 FORWARD LENGTH=156	45.6392	50.6016	45.7204	60.902	34.8326	49.5312	39.0277	124.502	84.7135	40.9585	57.9957	58.6656
Bra001076	AT3G03350.2	Symbols: | NAD(P)-binding Rossmann-fold superfamily protein | chr3:791273-794553 FORWARD LENGTH=359	320.835	322.046	342.99	455.677	275.381	331.295	263.59	353.284	267.549	316.857	342.076	399.294
Bra001077	AT3G03430.1	Symbols: | Calcium-binding EF-hand family protein | chr3:814481-814732 FORWARD LENGTH=83	313.589	221.11	314.129	193.074	157.48	240.352	290.998	492.805	412.332	416.568	836.406	473.888
Bra001078	AT3G03470.1	Symbols: CYP89A9 | cytochrome P450, family 87, subfamily A, polypeptide 9 | chr3:824692-826345 REVERSE LENGTH=511	3031.8	4562.09	5087.24	4660.56	5320.38	5388.52	4030.46	4984.37	5198.67	6010.78	6798.27	6982.35
Bra001079	AT3G03490.1	Symbols: PEX19-1, AtPEX19-1 | peroxin 19-1 | chr3:830302-831759 REVERSE LENGTH=248	80.3479	155.505	88.2904	276.697	215.94	245.13	292.13	122.228	322.468	149.743	377.069	128.262
Bra001080	AT3G03550.1	Symbols: | RING/U-box superfamily protein | chr3:850391-851461 REVERSE LENGTH=356	616.405	244.765	186.84	196.275	181.853	113.499	1157.93	531.015	385.717	433.941	399.284	399.566
Bra001081	NA	NA	43.1873	48.344	35.3288	34.696	30.3492	25.9967	28.533	53.4984	44.6708	30.0856	24.903	36.3785
Bra001082	AT3G03560.1	Symbols: | unknown protein; LOCATED IN: plasma membrane; EXPRESSED IN: 22 plant structures; EXPRESSED DURING: 13 growth stages; BEST Arabidopsis thaliana protein match is: unknown protein (TAIR:AT5G23490.1); Has 157 Blast hits to 146 proteins in 38 species: Archae - 3; Bacteria - 14; Metazoa - 8; Fungi - 0; Plants - 120; Viruses - 0; Other Eukaryotes - 12 (source: NCBI BLink). | chr3:853153-85648…	33.9166	49.7791	84.6768	71.1651	52.6865	58.0435	61.9064	88.2276	101.225	69.819	82.9608	56.3582
Bra001083	AT3G03570.1	Symbols: | Protein of unknown function (DUF3550/UPF0682) | chr3:857013-860105 FORWARD LENGTH=607	1275.37	1199.55	977.878	996.951	1049.28	886.277	1403.21	1327.68	1217.51	1253.22	1343.31	1398.94
Bra001084	AT3G03670.1	Symbols: | Peroxidase superfamily protein | chr3:901985-903349 REVERSE LENGTH=321	105.906	123.072	61.4841	103.282	114.376	175.285	108.383	110.078	122.385	142.694	74.3589	144.029
Bra001085	AT3G03710.1	Symbols: RIF10, PNP | polyribonucleotide nucleotidyltransferase, putative | chr3:919542-924906 FORWARD LENGTH=922	6068.1	7632.16	7890.13	8066.65	8112.67	7321.87	6924.43	7619.25	8459.57	8949.62	8645.12	8526.43
Bra001086	NA	NA	20015.9	10604.3	14112.9	10709.8	10335.3	6579.03	14991.8	9743.97	6701.76	9157.94	4921.19	7688.31
Bra001087	AT3G03760.1	Symbols: LBD20 | LOB domain-containing protein 20 | chr3:943632-944673 FORWARD LENGTH=273	405.063	180.245	416.099	264.157	214.867	309.581	259.572	287.19	276.475	227.895	166.005	141.2
Bra001088	NA	NA	42.4271	51.4506	77.8334	72.0486	52.6231	44.0873	42.7113	51.9828	62.9929	66.7908	53.3859	56.9984
Bra001089	AT3G03770.1	Symbols: | Leucine-rich repeat protein kinase family protein | chr3:945303-948436 REVERSE LENGTH=802	88.8288	122.288	76.376	89.9463	59.0832	91.5025	40.7916	98.0449	38.5871	46.979	83.628	88.7946
Bra001090	AT3G03780.1	Symbols: ATMS2, MS2 | methionine synthase 2 | chr3:957602-960740 FORWARD LENGTH=765	4022.67	4986.71	5489.32	5332.09	4818.9	5351.93	7832.96	5369.8	6039.83	6113.46	4391.01	5022.89
Bra001091	AT3G03810.1	Symbols: EDA30 | O-fucosyltransferase family protein | chr3:972190-975901 REVERSE LENGTH=656	2346.51	1266.24	963.368	967.034	1058.27	894.383	2818.06	1607.25	1200.08	1277.93	875.748	953.774
Bra001092	AT3G03860.1	Symbols: ATAPRL5, APRL5 | APR-like 5 | chr3:992465-994315 FORWARD LENGTH=300	3775.05	2260.48	2062.1	2038.99	1925.66	2112.74	4475.32	3018.11	2524.79	2757.32	2628.87	2757.09
Bra001093	AT4G04220.1	Symbols: AtRLP46, RLP46 | receptor like protein 46 | chr4:2033427-2035946 FORWARD LENGTH=811	2624.48	1077.9	921.082	1240.26	967.952	615.368	3928.76	1871.94	2326.99	3238.83	1897.74	1787.27
Bra001094	AT3G03960.1	Symbols: | TCP-1/cpn60 chaperonin family protein | chr3:1024432-1027604 FORWARD LENGTH=549	8243.16	9616.34	10323.5	11724.3	11508.7	11119.3	9557.1	8986.3	10503.3	10840.2	12426	12442.1
Bra001095	AT3G04050.1	Symbols: | Pyruvate kinase family protein | chr3:1049795-1051522 FORWARD LENGTH=510	18.8049	17.4835	18.1992	28.523	29.4394	27.6232	21.8634	21.6273	14.4242	18.0015	19.0231	27.8426
Bra001096	AT3G04160.1	Symbols: | unknown protein; Has 1711 Blast hits to 1353 proteins in 195 species: Archae - 0; Bacteria - 64; Metazoa - 693; Fungi - 201; Plants - 207; Viruses - 0; Other Eukaryotes - 546 (source: NCBI BLink). | chr3:1091647-1094296 REVERSE LENGTH=712	1166.28	1689.91	1320.39	1863.38	1920.04	1912.74	1490.67	1357.98	1639.81	1489.43	1660.77	1990.55
Bra001097	AT3G04150.1	Symbols: | RmlC-like cupins superfamily protein | chr3:1089451-1090426 REVERSE LENGTH=229	34.7867	18.2416	14.4808	43.8008	15.0983	13.6097	21.9929	72.7576	80.8084	34.9278	19.1457	38.4741
Bra001098	AT2G09990.1	Symbols: | Ribosomal protein S5 domain 2-like superfamily protein | chr2:3781442-3781882 FORWARD LENGTH=146	6929.05	5423.63	5844.6	5911.14	6207.19	6192.99	7227.89	6160.36	7105.08	7536.85	6485.35	7054.83
Bra001099	AT3G04280.1	Symbols: ARR22, RR22 | response regulator 22 | chr3:1130138-1130689 REVERSE LENGTH=142	77.3882	105.829	129.512	108.013	114.646	131.894	199.275	73.4409	139.061	122.043	207.562	95.8834
Bra001100	AT3G04290.1	Symbols: ATLTL1, LTL1 | Li-tolerant lipase 1 | chr3:1133620-1136223 REVERSE LENGTH=366	282.154	145.28	97.8163	60.5772	160.534	365.201	149.817	122.229	70.5713	88.7538	179.007	345.766
Bra001101	AT3G04300.1	Symbols: | RmlC-like cupins superfamily protein | chr3:1140318-1140723 FORWARD LENGTH=96	306.407	197.944	373.057	333.971	375.414	366.315	430.739	548.772	691.536	547.942	621.299	523.239
Bra001102	AT3G04310.1	Symbols: | unknown protein; Has 44 Blast hits to 44 proteins in 12 species: Archae - 0; Bacteria - 0; Metazoa - 0; Fungi - 0; Plants - 44; Viruses - 0; Other Eukaryotes - 0 (source: NCBI BLink). | chr3:1141581-1142528 REVERSE LENGTH=269	4385.05	3935.31	3735	3743.22	4446.98	3347.53	5320.16	4613.14	4878.34	4640.24	4989.7	4583.21
Bra001103	AT3G04360.1	Symbols: | Calcium-dependent lipid-binding (CaLB domain) family protein | chr3:1157025-1158200 REVERSE LENGTH=391	35.667	65.4913	66.878	118.637	215.525	788.442	80.3482	78.4472	93.3359	83.4212	129.843	279.58
Bra001104	AT3G04380.1	Symbols: SUVR4, SDG31 | SET-domain containing protein lysine methyltransferase family protein | chr3:1161602-1164539 FORWARD LENGTH=492	13228.1	10497.8	10836.5	10841.9	10794.3	10998.5	12095.8	12851.5	12814.1	12821.4	14719.3	15672.1
Bra001105	AT3G04460.1	Symbols: PEX12, ATPEX12, APM4 | peroxin-12 | chr3:1186641-1189094 FORWARD LENGTH=393	1467.89	1611.29	1367.88	1258.22	1159.04	799.21	1564.81	1725.16	1241.84	1330	1072.3	1170.24
Bra001106	AT3G04480.1	Symbols: | endoribonucleases | chr3:1193988-1197320 REVERSE LENGTH=718	875.961	1206.93	1522.01	1554.03	1613.65	1094.96	787.302	966.331	1061.15	1195.4	1405.43	1190.54
Bra001107	NA	NA	186.367	200.008	184.052	223.33	236.207	142.998	215.329	224.96	267.98	150.386	184.341	122.913
Bra001108	AT3G04500.1	Symbols: | RNA-binding (RRM/RBD/RNP motifs) family protein | chr3:1212065-1213795 REVERSE LENGTH=245	28.0301	38.7297	32.2072	38.5532	23.9875	38.9626	28.0675	34.8102	39.9125	45.4053	47.2668	49.1676
Bra001109	AT3G04510.1	Symbols: LSH2 | Protein of unknown function (DUF640) | chr3:1215812-1216417 REVERSE LENGTH=201	453.711	235.801	197.856	221.904	213.15	133.949	109.653	81.187	115.371	131.312	135.869	97.4948
Bra001110	AT3G04620.1	Symbols: | Alba DNA/RNA-binding protein | chr3:1255660-1256739 REVERSE LENGTH=164	827.432	824.156	1039.81	1016.52	997.06	1426.57	858.381	803.406	1183.06	1108.69	1319.24	1234.49
Bra001111	AT3G04610.1	Symbols: FLK | RNA-binding KH domain-containing protein | chr3:1250762-1254272 REVERSE LENGTH=577	3193.35	3184.5	3171.3	2911.2	3015.24	2864.75	3287.3	3179.59	3328.18	3193.12	3405.14	3952.45
Bra001112	AT4G03460.1	Symbols: | Ankyrin repeat family protein | chr4:1536404-1540111 REVERSE LENGTH=677	157.961	44.6268	123.135	40.3802	51.199	59.0398	80.1243	101.101	57.889	67.9804	32.6005	30.5481
Bra001113	AT5G59920.1	Symbols: ULI3 | Cysteine/Histidine-rich C1 domain family protein | chr5:24128756-24130888 FORWARD LENGTH=710	563.46	557.625	735.2	724.329	678.248	811.044	392.055	558.667	584.345	597.483	615.056	566.765
Bra001114	AT3G04600.1	Symbols: | Nucleotidylyl transferase superfamily protein | chr3:1243152-1245958 FORWARD LENGTH=402	3872.78	4737.59	4201.13	5026.94	5027.53	5173.87	4364.88	4853.86	5184.21	6069.41	6347.65	6880.5
Bra001115	AT3G04630.2	Symbols: WDL1 | WVD2-like 1 | chr3:1259231-1260652 FORWARD LENGTH=286	46.1849	24.2336	49.7604	35.3504	80.6537	92.0605	2819.98	4293.03	2785.2	3506.4	3037.47	3186.05
Bra001116	AT3G04650.1	Symbols: | FAD/NAD(P)-binding oxidoreductase family protein | chr3:1262017-1264343 FORWARD LENGTH=486	6661.83	8881.82	7610.58	8051.32	9037.2	8511.16	7892.46	11175.1	12358.4	13198.2	14798.5	14647.7
Bra001117	AT3G04670.1	Symbols: WRKY39, ATWRKY39 | WRKY DNA-binding protein 39 | chr3:1266530-1267691 REVERSE LENGTH=330	1047.22	1970.45	1805.75	1985.03	2194.91	2347.51	1196.71	1402.5	1519.72	1717.95	2247.99	2173.55
Bra001118	AT3G04680.1	Symbols: CLPS3 | CLP-similar protein 3 | chr3:1270053-1272415 REVERSE LENGTH=444	2958.06	4621.44	3923.77	4860.98	4839.15	5057.86	2578.92	4433.52	4326.35	4433.52	4947.29	5750.98
Bra001119	AT3G04700.1	Symbols: | Protein of unknown function (DUF1685) | chr3:1276948-1277607 FORWARD LENGTH=191	94.5419	32.3938	100.597	39.1515	57.6176	192.564	50.9173	316.812	77.2362	135.555	52.8974	91.8819
Bra001120	AT3G04710.1	Symbols: TPR10 | ankyrin repeat family protein | chr3:1278229-1280942 FORWARD LENGTH=456	1469.04	1632.21	1559.3	1683.25	2128.08	1874.07	1019.25	1078.43	1109.97	1083.93	1408.13	1510.31
Bra001121	AT3G04720.1	Symbols: PR4, HEL, PR-4 | pathogenesis-related 4 | chr3:1285691-1286531 REVERSE LENGTH=212	2133.44	1241.92	1102.46	1340.44	1468.87	1382.77	4212.73	2127.27	973.695	1973.36	1173.69	1756.37
Bra001122	AT3G04720.1	Symbols: PR4, HEL, PR-4 | pathogenesis-related 4 | chr3:1285691-1286531 REVERSE LENGTH=212	2228.39	107.183	523.012	187.829	138.603	61.8151	601.21	178.998	46.397	143.366	66.8641	196.42
Bra001123	AT3G04720.1	Symbols: PR4, HEL, PR-4 | pathogenesis-related 4 | chr3:1285691-1286531 REVERSE LENGTH=212	4847.13	1538.96	1793.62	1633.81	2078.45	1859.97	944.719	1067.6	637.572	847.396	1046.39	1406.74
Bra001124	AT3G04810.1	Symbols: ATNEK2, NEK2 | NIMA-related kinase 2 | chr3:1318096-1321101 FORWARD LENGTH=606	511.241	646.206	508.539	789.456	699.825	925.469	381.311	432.191	301.46	354.535	348.801	418.294
Bra001125	AT3G04820.1	Symbols: | Pseudouridine synthase family protein | chr3:1321453-1325949 REVERSE LENGTH=715	25.6617	17.8686	24.2091	24.2048	25.4373	26.4749	19.5985	28.0016	29.3824	23.3366	19.6384	36.595
Bra001126	AT3G04830.1	Symbols: | Protein prenylyltransferase superfamily protein | chr3:1326289-1329132 FORWARD LENGTH=303	7522.49	7192.25	6843.36	7950.02	8634.93	9166.13	8907.23	8487.01	8392.8	7491.48	8062.21	9046.5
Bra001127	AT4G34670.1	Symbols: | Ribosomal protein S3Ae | chr4:16548724-16550222 FORWARD LENGTH=262	10664	8916.28	8613.15	9035.68	9643.93	9628.2	10327.7	9968.73	9174.64	10119	8945.28	10700
Bra001128	AT3G04850.1	Symbols: | Tesmin/TSO1-like CXC domain-containing protein | chr3:1332269-1335851 REVERSE LENGTH=639	21.8705	37.833	42.9439	53.0238	28.1315	30.197	36.275	26.6822	28.1212	37.4231	28.9833	23.4167
Bra001129	AT3G04910.1	Symbols: WNK1, ZIK4, ATWNK1 | with no lysine (K) kinase 1 | chr3:1355084-1358057 FORWARD LENGTH=700	10819.5	10560.9	10374.1	10092.4	8995.57	9259.51	10125.4	9148.42	8295.32	9562.4	9119.58	9618.82
Bra001130	NA	NA	212.265	424.271	531.464	478.791	515.071	732.878	384.933	386.508	464.796	387.535	433.495	447.793
Bra001131	AT3G04940.1	Symbols: ATCYSD1, CYSD1 | cysteine synthase D1 | chr3:1365681-1367508 FORWARD LENGTH=324	412.138	431.568	328.145	339.367	321.192	411.388	989.867	961.764	984.385	919.834	810.117	927.663
Bra001132	AT3G04950.1	Symbols: | CONTAINS InterPro DOMAIN/s: SEC-C motif (InterPro:IPR004027); Has 583 Blast hits to 583 proteins in 248 species: Archae - 0; Bacteria - 488; Metazoa - 0; Fungi - 0; Plants - 34; Viruses - 0; Other Eukaryotes - 61 (source: NCBI BLink). | chr3:1371786-1373300 FORWARD LENGTH=231	131.824	111.154	75.694	68.7996	70.6224	67.0378	59.5499	139.288	98.3602	63.8047	62.1995	81.4947
Bra001133	AT3G05010.1	Symbols: | Protein of unknown function, transmembrane-40 | chr3:1389603-1391462 FORWARD LENGTH=300	1704.41	815.775	805.258	822.776	772.001	846.017	2161.84	1518.63	1251.4	1432.03	1053.76	1162.84
Bra001134	AT3G05020.1	Symbols: ACP1, ACP | acyl carrier protein 1 | chr3:1391863-1392878 REVERSE LENGTH=137	3595.82	3119.51	2585.99	3725.02	3782.41	4792.84	2465.59	2168.87	1833.27	1855.82	2111.73	2224.41
Bra001135	NA	NA	1459.05	1869.55	1906.74	1732.41	1883.74	1711.38	3792.99	3478.89	3348.87	3124.02	2584.53	2857.96
Bra001136	AT3G05090.1	Symbols: LRS1 | Transducin/WD40 repeat-like superfamily protein | chr3:1418573-1422723 REVERSE LENGTH=753	3626.17	2920.47	3250.72	3000.85	3170.62	2304.16	2473.13	2212.62	2297.72	2448.02	2402.15	2302.28
Bra001137	AT3G05100.1	Symbols: | S-adenosyl-L-methionine-dependent methyltransferases superfamily protein | chr3:1424155-1425667 FORWARD LENGTH=336	1920.8	1126.36	1016.88	1050.19	991.192	612.118	3109.4	1721.97	1644.74	1052.91	1514.16	870.552
Bra001138	AT3G05140.1	Symbols: RBK2 | ROP binding protein kinases 2 | chr3:1435817-1437800 REVERSE LENGTH=460	15.1788	26.6648	18.8548	29.0558	31.7754	62.356	23.5196	15.915	23.3421	32.838	19.7958	22.0661
Bra001139	AT3G05200.1	Symbols: ATL6 | RING/U-box superfamily protein | chr3:1477377-1478573 FORWARD LENGTH=398	4205.42	2997.95	2105.69	2513.27	1909.35	1925.6	2926.84	1920.04	1678.35	1796.75	2035.97	1722.37
Bra001140	AT3G05220.1	Symbols: | Heavy metal transport/detoxification superfamily protein | chr3:1488808-1491171 FORWARD LENGTH=577	11442.7	10509.4	9162.18	11161	10649.2	11305.6	7416.54	7719.76	8823.96	8862.78	9503.2	10158.4
Bra001141	AT3G05230.1	Symbols: | Signal peptidase subunit | chr3:1492304-1493452 FORWARD LENGTH=167	136.047	42.7376	67.695	72.7297	36.8218	68.2522	168.321	143.739	122.283	137.103	133.048	170.132
Bra001142	AT3G16740.1	Symbols: | F-box and associated interaction domains-containing protein | chr3:5699476-5700651 FORWARD LENGTH=391	75.0455	99.472	76.0673	76.7867	88.2095	192.516	132.276	279.58	191.526	154.378	149.59	190.6
Bra001143	AT3G05280.1	Symbols: | Integral membrane Yip1 family protein | chr3:1503992-1505554 REVERSE LENGTH=281	6063.9	3875.51	5286.02	4290.27	4825.01	4194.14	4429.6	2573.24	2121.87	2079.83	1780.68	1912.73
Bra001144	AT3G05290.1	Symbols: PNC1 | peroxisomal adenine nucleotide carrier 1 | chr3:1506129-1507614 REVERSE LENGTH=322	1218.02	1043.31	933.323	1050.47	1276.85	1245.17	604.646	784.811	767.431	796.248	923.662	1217.64
Bra001145	AT5G28050.1	Symbols: | Cytidine/deoxycytidylate deaminase family protein | chr5:10044209-10045755 REVERSE LENGTH=185	551.064	472.412	611.951	679.767	800.655	587.636	571.968	549.564	1089.62	608.655	782.775	750.738
Bra001146	AT3G05310.1	Symbols: MIRO3 | MIRO-related GTP-ase 3 | chr3:1510160-1513301 FORWARD LENGTH=648	436.378	1277.45	1740.16	1704.05	1402.17	1590.8	854.321	964.844	1066.38	862.02	526.74	819.957
Bra001147	AT3G05420.1	Symbols: ACBP4 | acyl-CoA binding protein 4 | chr3:1561880-1567047 FORWARD LENGTH=668	1593.9	1500.42	1855.73	1793.67	1425.15	1420.64	1714.92	1582.46	1678.17	1627.64	1553.91	1426.22
Bra001148	AT3G05470.1	Symbols: | Actin-binding FH2 (formin homology 2) family protein | chr3:1579667-1582547 REVERSE LENGTH=884	173.044	164.091	136.453	148.42	117.363	126.668	124.023	249.717	192.895	156.488	96.9878	127.836
Bra001149	AT3G05490.1	Symbols: RALFL22 | ralf-like 22 | chr3:1591381-1591740 FORWARD LENGTH=119	9881.31	2933.33	2758.5	2812.84	2420.73	2653.45	7928.15	4115.76	2592.32	3492.8	1930.71	2291.59
Bra001150	AT3G05510.1	Symbols: | Phospholipid/glycerol acyltransferase family protein | chr3:1595576-1598074 FORWARD LENGTH=448	539.525	350.325	342.284	326.918	315.284	210.822	657.66	501.398	524.871	391.368	405.364	344.187
Bra001151	AT3G05520.1	Symbols: | Subunits of heterodimeric actin filament capping protein Capz superfamily | chr3:1598611-1601134 FORWARD LENGTH=308	4741.13	5059.73	5131.64	4586.38	5265.97	5151.46	5219.87	5435.55	5572.98	5348.76	5958.64	5510.93
Bra001152	AT3G05530.1	Symbols: RPT5A, ATS6A.2 | regulatory particle triple-A ATPase 5A | chr3:1603540-1605993 FORWARD LENGTH=424	4295.18	5464.19	6023.1	5215.22	5785.62	5412.97	5964.14	6119.8	6807.16	6623.43	7423.55	7154.92
Bra001153	AT3G05545.1	Symbols: | RING/U-box superfamily protein | chr3:1609436-1612133 FORWARD LENGTH=425	4629.29	4122.39	4159.24	3510.27	3259.03	3553.14	5978.34	4417.76	4035.16	4784.64	3530.33	4180.1
Bra001154	AT3G05560.1	Symbols: | Ribosomal L22e protein family | chr3:1614641-1615204 FORWARD LENGTH=124	6124.76	5422.73	5752.79	6024.18	5786.29	6573.05	6221.67	6749.31	6205.08	6899.02	6677.48	6944.58
Bra001155	AT3G05580.1	Symbols: | Calcineurin-like metallo-phosphoesterase superfamily protein | chr3:1618216-1619850 REVERSE LENGTH=318	1053.89	2301.85	2007.41	1978.56	1705.13	2081.96	1525.23	2236.71	1978.57	1804.91	1858.12	2146.09
Bra001156	AT3G05590.1	Symbols: RPL18 | ribosomal protein L18 | chr3:1621511-1622775 FORWARD LENGTH=187	6200.41	5534.08	6195.33	6093.58	6274.47	5575.07	6742.53	6634	5735.02	6070.71	5358.65	5880.97
Bra001157	AT3G05610.1	Symbols: | Plant invertase/pectin methylesterase inhibitor superfamily | chr3:1625876-1627976 REVERSE LENGTH=669	50.5224	92.129	77.2362	90.8681	135.567	111.764	64.9143	65.1596	76.5218	87.9318	75.2914	92.7769
Bra001158	AT3G05625.1	Symbols: | Tetratricopeptide repeat (TPR)-like superfamily protein | chr3:1632408-1633912 FORWARD LENGTH=257	970.044	1592.54	1127.62	1269.5	1065.37	824.498	1513.38	2589.26	2016.46	2755.37	2063.22	2260.76
Bra001159	AT3G05670.1	Symbols: | RING/U-box protein | chr3:1653888-1657022 FORWARD LENGTH=883	9144.3	7561.65	7127.73	7004.17	6472.45	7468.07	7105.84	6361.96	6219.41	6573.84	5521.77	6204.9
Bra001160	AT5G18370.1	Symbols: | Disease resistance protein (TIR-NBS-LRR class) family | chr5:6085036-6088926 REVERSE LENGTH=1210	2245.88	2879.07	3618.69	3333.54	3337.14	2938.46	2175.67	2439.82	3614.45	2521.96	3377.94	2584.99
Bra001161	AT5G18370.1	Symbols: | Disease resistance protein (TIR-NBS-LRR class) family | chr5:6085036-6088926 REVERSE LENGTH=1210	1834.98	2040.09	2890.22	2054.39	1445.18	1460.89	3344.79	3768.73	4294.28	4171.61	2881.07	2621.67
Bra001162	AT5G18370.1	Symbols: | Disease resistance protein (TIR-NBS-LRR class) family | chr5:6085036-6088926 REVERSE LENGTH=1210	673.33	602.479	1067.89	802.212	882.645	647.21	589.164	580.183	892.498	604.172	831.987	541.831
Bra001163	AT3G05680.1	Symbols: EMB2016 | embryo defective 2016 | chr3:1660802-1672015 REVERSE LENGTH=2138	1466.68	3379.29	5780.51	4759.2	6628.88	4504.76	1648.76	3181.91	5278.59	3808.2	4683.01	3541.52
Bra001164	AT3G05690.1	Symbols: UNE8, ATHAP2B, HAP2B, NF-YA2 | nuclear factor Y, subunit A2 | chr3:1676922-1678324 REVERSE LENGTH=295	1301.47	1187.53	1060.53	848.606	893.041	854.88	1929.37	1470.77	1714.27	1360.52	1446.62	1265.5
Bra001165	NA	NA	37.1326	58.9544	23.4394	39.954	92.4759	140.045	41.9229	41.9076	53.2246	160.367	61.6299	72.7158
Bra001166	NA	NA	104.664	75.0813	108.144	85.4499	84.8223	105.228	118.516	67.8116	65.8359	91.2795	83.1525	119.354
Bra001167	NA	NA	186.804	358.31	488.204	500.032	373.381	555.61	387.669	374.998	324.173	352.007	428.914	401.203
Bra001168	AT3G05800.1	Symbols: AIF1 | AtBS1(activation-tagged BRI1 suppressor 1)-interacting factor 1 | chr3:1727476-1728111 FORWARD LENGTH=211	659.377	321.127	286.565	305.541	245.405	266.192	282.146	379.09	224.544	151.908	229.997	134.38
Bra001169	AT3G05840.1	Symbols: ATSK12 | Protein kinase superfamily protein | chr3:1740793-1742927 FORWARD LENGTH=409	19847.8	14580.6	15899.5	15370.9	14741.3	15033.1	20102.1	17313.2	19105.2	19995.7	18965.3	18924.4
Bra001170	AT3G05858.1	Symbols: | unknown protein; FUNCTIONS IN: molecular_function unknown; INVOLVED IN: biological_process unknown; LOCATED IN: cellular_component unknown; BEST Arabidopsis thaliana protein match is: unknown protein (TAIR:AT5G26620.1); Has 30201 Blast hits to 17322 proteins in 780 species: Archae - 12; Bacteria - 1396; Metazoa - 17338; Fungi - 3422; Plants - 5037; Viruses - 0; Other Eukaryotes - 2996 …	93.2186	139.955	141.609	176.954	180.122	307.859	145.973	274.197	201.239	97.1092	211.224	205.184
Bra001171	NA	NA	583.007	302.205	279.71	349.115	416.854	998.213	628.83	370.255	347.041	221.065	373.132	491.039
Bra001172	AT3G05910.1	Symbols: | Pectinacetylesterase family protein | chr3:1764509-1767240 REVERSE LENGTH=415	3395.05	2638.78	2464.25	2341.7	2873.36	2114.62	4209.91	2715.38	2757.48	2677.5	2307.16	2685.64
Bra001173	AT3G05930.1	Symbols: GLP8 | germin-like protein 8 | chr3:1770377-1771183 FORWARD LENGTH=219	49.3671	43.613	82.2765	29.9749	51.6442	52.7102	56.4577	82.2146	58.1982	76.2334	24.2645	52.1588
Bra001174	AT5G26360.1	Symbols: | TCP-1/cpn60 chaperonin family protein | chr5:9255561-9258891 REVERSE LENGTH=555	5607	5609.61	5461.77	5756.5	6619.47	6877.95	7458.11	5572.91	7165.78	6798.12	7486.52	8366.62
Bra001175	AT5G46270.1	Symbols: | Disease resistance protein (TIR-NBS-LRR class) family | chr5:18764833-18769090 REVERSE LENGTH=1139	13036.1	14337.2	16438.6	16821.4	15584.1	16717.2	14340.6	14126.4	15514.8	15571.7	17887.7	15142
Bra001176	AT3G05960.1	Symbols: ATSTP6, STP6 | sugar transporter 6 | chr3:1783587-1785334 REVERSE LENGTH=507	12320.2	17602	16319.6	18359.4	16744.8	15646.5	11723	14030.3	14677.8	13218.4	14912.5	13254.4
Bra001177	AT3G05970.1	Symbols: LACS6, ATLACS6 | long-chain acyl-CoA synthetase 6 | chr3:1786510-1791746 REVERSE LENGTH=701	9819.51	10369.4	9910.21	10774.7	10964.5	10703.4	9138.71	10388.2	10873	12479.7	12659.5	13831.4
Bra001178	AT3G06020.1	Symbols: | Protein of unknown function (DUF3049) | chr3:1813267-1814169 FORWARD LENGTH=300	22.5087	23.5722	15.7257	30.2707	20.7113	44.5218	36.0287	21.7731	35.8675	37.5393	34.9552	34.1007
Bra001179	AT3G06035.1	Symbols: | Glycoprotein membrane precursor GPI-anchored | chr3:1823172-1824110 REVERSE LENGTH=200	26.0947	20.4734	18.0584	19.1669	28.2428	35.0585	27.1925	34.0267	20.6152	12.5487	69.3818	68.4442
Bra001180	NA	NA	1962.64	2658.87	2706.29	2612.82	3124.24	2372.43	1859.78	2693.19	2162.47	2994.87	3187.78	2247.66
Bra001181	NA	NA	106.824	144.823	225.161	139.148	119.731	501.56	600.827	528.035	408.228	498.664	1029.24	743.241
Bra001182	AT3G06080.2	Symbols: | Plant protein of unknown function (DUF828) | chr3:1834959-1837524 REVERSE LENGTH=469	10069.7	4108.79	4170.69	3948.04	4140.36	3722.13	10903.6	7899.01	4541.86	5326.38	3585.94	4016.03
Bra001183	AT3G06120.1	Symbols: MUTE | basic helix-loop-helix (bHLH) DNA-binding superfamily protein | chr3:1846531-1848016 FORWARD LENGTH=202	200.277	243.488	78.0537	121.325	103.473	63.0388	53.3543	63.9818	88.4187	68.4603	37.9106	96.4289
Bra001184	AT3G06130.1	Symbols: | Heavy metal transport/detoxification superfamily protein | chr3:1853048-1854673 REVERSE LENGTH=473	527.655	537.249	271.174	466.19	211.671	422.757	533.19	422.164	344.729	430.777	343.718	405.257
Bra001185	AT3G06150.1	Symbols: | unknown protein; BEST Arabidopsis thaliana protein match is: unknown protein (TAIR:AT5G19060.1); Has 61 Blast hits to 59 proteins in 10 species: Archae - 0; Bacteria - 0; Metazoa - 3; Fungi - 0; Plants - 58; Viruses - 0; Other Eukaryotes - 0 (source: NCBI BLink). | chr3:1861971-1863755 REVERSE LENGTH=594	1062.91	953.867	782.933	776.707	716.32	1128.8	1294.14	954.612	709.755	813.85	771.263	862.091
Bra001186	AT3G06190.1	Symbols: ATBPM2, BPM2 | BTB-POZ and MATH domain 2 | chr3:1874577-1876575 REVERSE LENGTH=406	13744.3	14092.8	15691.4	14865.2	14099.1	16495.2	14292.8	13856.7	13842.8	15236.5	13876.5	13087.1
Bra001187	AT3G06240.1	Symbols: | F-box family protein | chr3:1887336-1888619 FORWARD LENGTH=427	1261.46	525.683	404.944	348.515	311.783	219.437	635.935	520.239	505.821	540.127	369.193	408.09
Bra001188	AT3G06260.1	Symbols: GATL4 | galacturonosyltransferase-like 4 | chr3:1893804-1894859 REVERSE LENGTH=351	28.3299	32.7084	38.2813	37.4231	41.4436	48.6289	24.3823	32.5948	35.0863	32.9444	32.225	27.9939
Bra001189	AT3G06270.1	Symbols: | Protein phosphatase 2C family protein | chr3:1896763-1897887 FORWARD LENGTH=348	1077.96	775.619	888.791	608.034	613.2	416.683	1411.73	1249.45	1124.44	1104.55	1030.06	945.565
Bra001190	AT3G06290.1	Symbols: | SAC3/GANP/Nin1/mts3/eIF-3 p25 family | chr3:1899123-1907297 REVERSE LENGTH=1697	1486.24	1207.32	1245.33	1237.57	1572.88	1157.17	1374.94	1335.09	1419.33	1251.47	1367.61	1440.35
Bra001191	AT3G06300.1	Symbols: AT-P4H-2 | P4H isoform 2 | chr3:1907744-1909675 FORWARD LENGTH=299	623.71	514.893	395.617	638.443	515.64	535.561	346.895	472.741	797.814	557.663	523.155	412.885
Bra001192	AT3G06300.1	Symbols: AT-P4H-2 | P4H isoform 2 | chr3:1907744-1909675 FORWARD LENGTH=299	68.3853	31.6375	24.1176	22.9308	18.9326	22.1017	63.049	20.1059	19.2524	35.0761	28.1513	38.3685
Bra001193	AT3G06330.1	Symbols: | RING/U-box superfamily protein | chr3:1917334-1919709 FORWARD LENGTH=426	1931.16	2049.05	1655.15	2300.39	1887.65	2073.71	2509.83	2303.39	2169.01	2004.27	2354.85	2317.93
Bra001194	AT3G06340.1	Symbols: | DNAJ heat shock N-terminal domain-containing protein | chr3:1920607-1922628 REVERSE LENGTH=673	1749.58	1052.69	1083.63	1286.14	1396.84	1365.31	1649.39	1279.94	1439.94	1468.5	1679.98	1634.61
Bra001195	AT3G06350.1	Symbols: EMB3004, MEE32 | dehydroquinate dehydratase, putative / shikimate dehydrogenase, putative | chr3:1924536-1927701 REVERSE LENGTH=603	286.572	391.517	1172.6	322.69	454.452	506.529	403.457	452.189	550.524	362.619	409.96	470.801
Bra001196	AT3G06410.1	Symbols: | Zinc finger C-x8-C-x5-C-x3-H type family protein | chr3:1947471-1949528 REVERSE LENGTH=462	1307.68	1383.11	1162.12	1217.15	1130.63	1078.48	1391.6	960.238	1131.76	1174.16	1199.03	1236.41
Bra001197	AT3G06420.1	Symbols: ATG8H | Ubiquitin-like superfamily protein | chr3:1955219-1956274 REVERSE LENGTH=119	433.94	200.295	325.573	280.841	331.28	389.146	999.598	862.386	418.411	478.224	268.816	457.794
Bra001198	AT3G06450.1	Symbols: | HCO3- transporter family | chr3:1976085-1979303 REVERSE LENGTH=732	7852.35	3118.08	2842.31	2208.91	2306.76	1729.32	3637.89	3034.32	3080.83	4478.97	3289.63	2428.21
Bra001199	AT3G06470.1	Symbols: | GNS1/SUR4 membrane protein family | chr3:1984206-1985042 FORWARD LENGTH=278	13.2009	33.1973	23.2527	18.157	51.3868	32.4401	9.9498	14.1096	18.1986	46.5999	13.9225	20.7682
Bra001200	AT3G06480.1	Symbols: | DEAD box RNA helicase family protein | chr3:1985697-1989666 REVERSE LENGTH=1088	6353.64	6308.4	7835.21	8180.34	8887.55	8341.52	6896.81	8914.42	9249.59	8787.61	8688.8	10018.4
Bra001201	AT3G06483.1	Symbols: PDK, ATPDHK | pyruvate dehydrogenase kinase | chr3:1990727-1992581 REVERSE LENGTH=366	8632.6	8449.97	8861	8513.32	9052.1	8238.95	10251.2	11118.7	10394.1	10112.7	10171.1	13041.8
Bra001202	AT3G06490.1	Symbols: MYB108, AtMYB108, BOS1 | myb domain protein 108 | chr3:2004298-2006358 FORWARD LENGTH=323	3535.57	3174.83	3370.25	3440.81	4020.93	3166.22	3348.49	2201.35	2820.24	2360.72	2795.21	2299.25
Bra001203	AT3G06530.1	Symbols: | ARM repeat superfamily protein | chr3:2022596-2033637 FORWARD LENGTH=2197	1037.17	1137.67	1101.83	1351.19	1169.89	1594.18	1060.84	925.146	1181.4	1273.03	1224.6	1282.73
Bra001204	AT3G06580.1	Symbols: GAL1, GALK | Mevalonate/galactokinase family protein | chr3:2049141-2051867 REVERSE LENGTH=496	38.9544	27.7795	40.9717	35.4232	34.3706	30.9518	30.9338	44.0826	43.1956	93.3934	42.6071	35.4294
Bra001205	AT3G06620.1	Symbols: | PAS domain-containing protein tyrosine kinase family protein | chr3:2062833-2067138 REVERSE LENGTH=773	118.245	143.748	83.5042	383.45	209.396	170.304	257.301	220.385	266.514	245.15	400.951	380.712
Bra001206	AT3G06620.1	Symbols: | PAS domain-containing protein tyrosine kinase family protein | chr3:2062833-2067138 REVERSE LENGTH=773	53.8653	52.7958	18.2122	40.3766	26.885	15.4166	14.9065	18.6414	19.0282	20.8499	22.6384	19.3423
Bra001207	AT4G13010.1	Symbols: | Oxidoreductase, zinc-binding dehydrogenase family protein | chr4:7600682-7602567 FORWARD LENGTH=329	4139.53	5111.32	4834.16	4386.02	4778.04	4440.12	9261.12	10368.9	10043.3	10142.5	9872.44	9952.14
Bra001208	AT3G66652.1	Symbols: | fip1 motif-containing protein | chr3:2084030-2087556 FORWARD LENGTH=997	9238.28	7070.87	6049.72	5722.16	5221.12	5925.92	8587.41	7008.2	6495.66	7123.36	7328.27	7926.87
Bra001209	AT3G66656.1	Symbols: AGL91 | AGAMOUS-like 91 | chr3:2091262-2091798 REVERSE LENGTH=178	37.0944	81.4832	111.958	123.922	135.573	237.799	129.935	145.267	225.223	252.475	148.134	187.319
Bra001210	AT4G32670.1	Symbols: | RING/FYVE/PHD zinc finger superfamily protein | chr4:15759527-15762847 REVERSE LENGTH=860	163.11	150.5	122.469	108.128	43.5445	54.1369	72.4817	164.8	231.7	120.59	77.6168	122.04
Bra001211	AT3G06660.1	Symbols: | PAPA-1-like family protein / zinc finger (HIT type) family protein | chr3:2103060-2104776 FORWARD LENGTH=427	255.402	277.275	124.3	170.35	157.378	118.737	189.46	194.857	216.941	210.942	233.928	207.688
Bra001212	AT3G06670.1	Symbols: | binding | chr3:2105908-2113136 REVERSE LENGTH=865	7724.66	7617.53	7503.39	7443.1	7452.97	7193.21	7523.18	8147.53	8257.89	7220.55	6693.02	6978.72
Bra001213	AT3G06680.1	Symbols: | Ribosomal L29e protein family | chr3:2114402-2114877 REVERSE LENGTH=83	6137.14	4989.35	4258.49	6140.3	6659.86	7102.44	7067.71	5919.81	6935.02	8228.81	7535	8513.66
Bra001214	AT3G06760.1	Symbols: | Drought-responsive family protein | chr3:2132971-2134355 FORWARD LENGTH=224	2761.32	2521.23	2760.86	2496.02	2981.94	3029.69	1798.27	2563.37	2299.04	1679.04	1284.69	1601.78
Bra001215	AT3G06770.2	Symbols: | Pectin lyase-like superfamily protein | chr3:2135119-2137033 REVERSE LENGTH=446	720.147	386.654	371.674	435.407	346.337	323.521	1216.7	880.867	486.304	426.655	282.858	247.109
Bra001216	AT3G06778.1	Symbols: | Chaperone DnaJ-domain superfamily protein | chr3:2140249-2141437 REVERSE LENGTH=229	22.5596	12.8855	18.0952	18.1891	17.4228	26.0515	22.9373	20.5623	22.474	24.6328	18.6944	18.4187
Bra001217	NA	NA	314.021	194.044	157.932	125.869	121.575	123.663	259.147	372.275	126.842	147.681	88.2995	126.562
Bra001218	AT3G06790.2	Symbols: | plastid developmental protein DAG, putative | chr3:2144564-2145743 REVERSE LENGTH=244	3193.02	4141.67	4472.08	4311.92	5037.01	5047.19	2797.05	3919.05	4802.6	4351.8	5093.88	5641.47
Bra001219	AT3G06830.1	Symbols: | Plant invertase/pectin methylesterase inhibitor superfamily | chr3:2154193-2156062 FORWARD LENGTH=568	24.3551	32.3202	26.3286	26.2983	23.9197	17.68	23.7459	36.2343	24.2659	26.8587	25.0273	29.4599
Bra001220	AT3G06850.1	Symbols: BCE2, LTA1, DIN3 | 2-oxoacid dehydrogenases acyltransferase family protein | chr3:2158212-2160465 REVERSE LENGTH=483	1451.15	1319	1472.28	1300.93	1378.04	1178.74	1809.33	1553.58	1495.64	1432.12	1535.56	1390.88
Bra001221	AT3G06860.1	Symbols: MFP2, ATMFP2 | multifunctional protein 2 | chr3:2161926-2166009 FORWARD LENGTH=725	24.7533	33.0329	59.1463	40.2313	39.3252	26.5662	33.0748	26.5732	34.0624	30.3555	28.2977	68.6296
Bra001222	AT3G06868.1	Symbols: | unknown protein; FUNCTIONS IN: molecular_function unknown; INVOLVED IN: biological_process unknown; LOCATED IN: cellular_component unknown; BEST Arabidopsis thaliana protein match is: unknown protein (TAIR:AT5G49100.1); Has 30201 Blast hits to 17322 proteins in 780 species: Archae - 12; Bacteria - 1396; Metazoa - 17338; Fungi - 3422; Plants - 5037; Viruses - 0; Other Eukaryotes - 2996 …	68.4878	113.799	89.0631	71.4125	78.5517	53.5932	81.9562	186.044	177.072	96.6913	109.358	97.0976
Bra001223	AT3G06880.2	Symbols: | Transducin/WD40 repeat-like superfamily protein | chr3:2170516-2175686 REVERSE LENGTH=1264	20.3784	43.2027	35.8877	66.8248	88.5915	250.551	34.5247	26.0359	22.0312	20.5466	28.1745	64.8753
Bra001224	NA	NA	205.192	124.556	162.293	141.525	202.614	181.099	184.636	175.906	148.132	214.225	212.05	193.749
Bra001225	AT3G06920.1	Symbols: | Tetratricopeptide repeat (TPR)-like superfamily protein | chr3:2181717-2184449 FORWARD LENGTH=871	223.231	205.135	185.535	182.849	199.257	208.687	43.6923	128.391	35.308	29.4096	28.5276	92.1777
Bra001226	NA	NA	699.385	700.941	826.627	672.312	786.897	511.313	1076.73	1095.55	1395.78	755.458	1159.6	1382.26
Bra001227	AT3G06950.1	Symbols: | Pseudouridine synthase family protein | chr3:2192869-2194254 FORWARD LENGTH=323	91.9699	56.1822	44.6613	40.9042	65.1794	43.8886	107.638	174.23	141.008	109.716	96.9602	104.847
Bra001228	AT3G06970.1	Symbols: | RNA-binding (RRM/RBD/RNP motifs) family protein | chr3:2199653-2201150 REVERSE LENGTH=317	146.365	88.4247	215.285	94.6949	147.442	183.174	226.108	122.987	161.127	143.849	82.745	144.061
Bra001229	AT3G07020.2	Symbols: | UDP-Glycosyltransferase superfamily protein | chr3:2218120-2221590 REVERSE LENGTH=637	198.597	213.7	189.616	238.489	193.287	233.873	176.047	175.33	243.745	221.388	193.138	219.877
Bra001230	AT3G07030.1	Symbols: | Alba DNA/RNA-binding protein | chr3:2223001-2225254 REVERSE LENGTH=405	19.5206	19.404	19.6415	22.7777	27.0089	80.1685	19.4876	20.2532	51.199	38.538	17.7273	29.0575
Bra001231	AT4G33690.1	Symbols: | unknown protein; FUNCTIONS IN: molecular_function unknown; INVOLVED IN: biological_process unknown; LOCATED IN: chloroplast; EXPRESSED IN: pollen tube; Has 543 Blast hits to 512 proteins in 106 species: Archae - 0; Bacteria - 0; Metazoa - 281; Fungi - 54; Plants - 72; Viruses - 0; Other Eukaryotes - 136 (source: NCBI BLink). | chr4:16175198-16176137 FORWARD LENGTH=246	2426.27	1826.82	2072.87	2051.6	2599.7	2314.27	661.647	629.324	841.843	801.631	586.109	640.238
Bra001232	AT3G07050.1	Symbols: | GTP-binding family protein | chr3:2229602-2232279 REVERSE LENGTH=582	1609.26	1331.95	1211.16	1450.36	1922.84	1584.99	1088.99	713.986	1108.92	1116.16	1219.3	1400.85
Bra001233	AT3G07070.1	Symbols: | Protein kinase superfamily protein | chr3:2238455-2240074 FORWARD LENGTH=414	52.4245	68.1229	87.7584	83.9335	270.128	144.742	67.0795	65.8593	140.645	187.238	137.508	135.234
Bra001234	AT3G07080.1	Symbols: | EamA-like transporter family | chr3:2241360-2242934 FORWARD LENGTH=438	3099.85	2104.6	2266.26	2312.35	1797.53	1906.35	2760.85	2523.14	2096.61	2189.48	2010.78	1845.79
Bra001235	AT3G07100.1	Symbols: ERMO2, SEC24A | Sec23/Sec24 protein transport family protein | chr3:2245689-2250077 REVERSE LENGTH=1038	12503.8	12025.8	13303.5	14553.6	14213.5	12770.6	11776.6	10693.3	11386.1	10769.4	10640.4	11736.5
Bra001236	AT3G07120.1	Symbols: | RING/U-box superfamily protein | chr3:2254560-2255642 FORWARD LENGTH=360	53.3309	40.7809	64.6295	57.8671	95.1697	46.0511	75.2934	94.7007	39.2861	183.815	35.6114	50.0074
Bra001237	AT3G62310.1	Symbols: | RNA helicase family protein | chr3:23057516-23060561 REVERSE LENGTH=726	88.647	127.876	135.08	117.44	135.006	176.588	145.226	130.52	146.23	141.758	114.943	135.878
Bra001238	AT2G47250.1	Symbols: | RNA helicase family protein | chr2:19399923-19402981 REVERSE LENGTH=729	156.556	98.0433	102.859	101.207	95.3155	102.43	94.4249	182.628	111.412	128.548	154.649	146.559
Bra001239	AT3G07160.1	Symbols: ATGSL10, gsl10, CALS9 | glucan synthase-like 10 | chr3:2265142-2279383 REVERSE LENGTH=1890	271.898	179.032	223.228	205.015	127.19	315.034	124.042	110.824	223.145	103.703	254.095	286.971
Bra001240	AT3G07170.1	Symbols: | Sterile alpha motif (SAM) domain-containing protein | chr3:2280428-2282097 FORWARD LENGTH=203	97.6502	50.7715	20.9895	31.3543	38.3016	81.7949	73.2695	47.2941	32.1347	69.3166	29.2983	48.6289
Bra001241	AT3G07195.1	Symbols: | RPM1-interacting protein 4 (RIN4) family protein | chr3:2288959-2290309 FORWARD LENGTH=225	209.471	990.942	1268.95	1055.04	938.992	920.422	279.927	777.202	988.868	1116.02	1069.53	972.359
Bra001242	AT3G07250.1	Symbols: | nuclear transport factor 2 (NTF2) family protein / RNA recognition motif (RRM)-containing protein | chr3:2300579-2308305 REVERSE LENGTH=1294	30.2252	95.6651	96.1336	110.109	87.6245	84.804	32.3688	86.7406	100.279	102.542	99.4071	101.033
Bra001243	NA	NA	40.8393	183.982	24.6602	24.7512	17.24	20.5309	19.1391	27.9975	20.3358	14.3787	12.3319	20.784
Bra001244	AT5G48610.1	Symbols: | unknown protein; Has 43043 Blast hits to 23768 proteins in 1327 species: Archae - 108; Bacteria - 3952; Metazoa - 17076; Fungi - 3614; Plants - 1643; Viruses - 204; Other Eukaryotes - 16446 (source: NCBI BLink). | chr5:19712614-19714861 FORWARD LENGTH=354	2962.89	2421.39	2469.55	2247.03	2303.16	1948.16	2212.29	2875.9	2654.72	2741.55	2418.5	2647.72
Bra001245	AT3G07320.1	Symbols: | O-Glycosyl hydrolases family 17 protein | chr3:2332324-2333925 REVERSE LENGTH=460	103.609	139.297	164.258	197.766	184.415	332.185	143.739	205.779	215.155	193.342	198.284	241.634
Bra001246	AT3G07330.1	Symbols: ATCSLC06, CSLC06, ATCSLC6, CSLC6 | Cellulose-synthase-like C6 | chr3:2336121-2338942 REVERSE LENGTH=682	1191.48	832.584	731.719	721.251	590.599	616.09	2178.91	1249.5	812.721	1098.2	741.488	900.367
Bra001247	AT3G07360.1	Symbols: PUB9, ATPUB9 | plant U-box 9 | chr3:2354884-2356613 FORWARD LENGTH=460	11492.2	14451.8	14138.7	14266.9	13794.7	12617.7	18065.1	15407.4	14465.2	16930.2	14650	16137.7
Bra001248	NA	NA	384.431	973.136	1937.07	1480.93	1770.19	1521.39	1029.79	1333.99	1644.15	1536.29	2040.33	1440.19
Bra001249	AT3G07390.1	Symbols: AIR12 | auxin-responsive family protein | chr3:2365452-2366273 FORWARD LENGTH=273	8715.98	6014.85	5537.26	6251.72	5112.38	5521.26	9204.02	5426.01	5290.12	5803.95	4318.43	3624.5
Bra001250	AT3G07420.1	Symbols: NS2, ATNS2, SYNC2_ARATH, SYNC2 | asparaginyl-tRNA synthetase 2 | chr3:2374179-2376644 REVERSE LENGTH=638	1008.2	938.608	1313.24	1023.7	693.414	865.691	746.462	2555.48	1548.2	1856.98	985.203	1416.09
Bra001251	AT3G07425.1	Symbols: | unknown protein; Has 35333 Blast hits to 34131 proteins in 2444 species: Archae - 798; Bacteria - 22429; Metazoa - 974; Fungi - 991; Plants - 531; Viruses - 0; Other Eukaryotes - 9610 (source: NCBI BLink). | chr3:2378350-2378646 FORWARD LENGTH=98	55.9272	64.5621	126.032	83.6778	96.5015	200.534	40.1303	81.6822	73.9107	82.9408	80.3717	161.238
Bra001252	AT3G07450.1	Symbols: | Bifunctional inhibitor/lipid-transfer protein/seed storage 2S albumin superfamily protein | chr3:2383610-2383930 REVERSE LENGTH=106	281.913	148.038	183.459	99.7581	43.3795	124.928	125.023	87.0215	150.755	157.85	148.741	97.8446
Bra001253	AT3G07470.1	Symbols: | Protein of unknown function, DUF538 | chr3:2387291-2388343 REVERSE LENGTH=169	6873.9	4151.18	3712.87	3834.85	3436.59	3374.79	6052.72	4304.44	3391.38	3466.59	3176.52	2989.91
Bra001254	AT3G07490.1	Symbols: AGD11 | ARF-GAP domain 11 | chr3:2391189-2391650 FORWARD LENGTH=153	113.857	186.257	152.059	180.795	144.823	130.083	136.555	209.782	193.464	179.358	198.627	182.013
Bra001255	AT5G48380.1	Symbols: BIR1 | BAK1-interacting receptor-like kinase 1 | chr5:19604584-19606532 REVERSE LENGTH=620	65.7244	85.9034	153.237	163.689	190.761	328.525	64.4258	90.7366	113.27	96.5751	162.094	422.402
Bra001256	AT3G07540.1	Symbols: | Actin-binding FH2 (formin homology 2) family protein | chr3:2404763-2407464 REVERSE LENGTH=841	425.673	1066.78	536.404	895.275	543.349	973.57	264.313	510.645	549.013	456.99	670.969	770.503
Bra001257	AT3G07560.1	Symbols: APM2, PEX13 | peroxin 13 | chr3:2411616-2413310 REVERSE LENGTH=304	12442.2	15815.6	16382.4	14434.1	16701.1	14151.2	10998.6	8429.61	11704	12951.4	8505.63	11851.9
Bra001258	AT3G07565.1	Symbols: | Protein of unknown function (DUF3755) | chr3:2413823-2415872 FORWARD LENGTH=258	4818.83	6165.91	6183.77	6219.88	5179.24	6190.75	8316.46	10692.1	8019.78	8786.07	8270.72	7982.04
Bra001259	AT3G07570.1	Symbols: | Cytochrome b561/ferric reductase transmembrane with DOMON related domain | chr3:2418205-2420206 REVERSE LENGTH=369	582.2	179.637	87.487	222.432	271.566	281.272	512.636	414.914	397.452	503.504	472.933	397.536
Bra001260	AT3G07590.1	Symbols: | Small nuclear ribonucleoprotein family protein | chr3:2423146-2423958 FORWARD LENGTH=114	2936.05	3342.43	4759.18	3785.16	4552.73	5141.51	3906.04	4410.82	3882.82	3650.26	3993.49	3950.32
Bra001261	AT3G07600.1	Symbols: | Heavy metal transport/detoxification superfamily protein | chr3:2424300-2424954 REVERSE LENGTH=157	31.3757	75.1022	71.8577	69.7695	75.7666	77.7832	64.0771	61.0362	52.5733	65.0498	77.7885	88.613
Bra001262	AT3G07630.1	Symbols: ADT2 | arogenate dehydratase 2 | chr3:2435457-2437530 FORWARD LENGTH=381	538.276	306.71	412.24	371.469	359.548	275.191	440.599	533.543	382.264	370.737	360.711	447.341
Bra001263	AT3G07640.1	Symbols: | unknown protein; Has 27 Blast hits to 27 proteins in 10 species: Archae - 0; Bacteria - 0; Metazoa - 0; Fungi - 0; Plants - 27; Viruses - 0; Other Eukaryotes - 0 (source: NCBI BLink). | chr3:2438171-2439661 FORWARD LENGTH=241	4810.32	5627.01	5640.44	4987.91	5821.38	4687.48	5473.12	5720.6	5095.52	5089.86	4826.36	5077.24
Bra001264	AT3G07650.1	Symbols: COL9 | CONSTANS-like 9 | chr3:2442494-2443901 FORWARD LENGTH=372	1028.64	1233.29	1465.83	1277.16	1123.16	1449.84	625.669	712.145	625.127	766.341	870.27	802.691
Bra001265	AT3G07680.1	Symbols: | emp24/gp25L/p24 family/GOLD family protein | chr3:2455627-2456652 FORWARD LENGTH=208	702.774	866.636	692.274	938.044	1117.3	1138.52	284.317	337.518	310.977	451.184	374.044	361.055
Bra001266	AT3G07800.1	Symbols: | Thymidine kinase | chr3:2489944-2490935 REVERSE LENGTH=238	47.2215	38.9305	88.3975	92.8492	67.893	96.0308	58.1951	61.3456	60.9114	40.6613	52.2641	27.5819
Bra001267	AT3G07810.1	Symbols: | RNA-binding (RRM/RBD/RNP motifs) family protein | chr3:2492875-2495052 FORWARD LENGTH=494	386.655	323.708	304.596	379.93	318.174	328.837	350.21	456.72	442.072	440.078	314.599	411.835
Bra001268	AT3G07820.1	Symbols: | Pectin lyase-like superfamily protein | chr3:2496597-2498028 REVERSE LENGTH=391	106.265	42.9995	38.953	50.1413	65.0374	98.6265	52.3935	55.1156	85.8212	50.3414	68.3647	46.9004
Bra001269	AT3G07840.1	Symbols: | Pectin lyase-like superfamily protein | chr3:2501893-2503475 REVERSE LENGTH=401	208.239	244.951	199.288	237.579	205.596	180.016	226.535	221.603	266.34	183.396	346.895	253.733
Bra001270	AT3G14040.1	Symbols: | Pectin lyase-like superfamily protein | chr3:4648607-4650226 REVERSE LENGTH=445	188.573	132.87	235.98	259.686	108.094	328.556	91.3967	149.09	160.192	145.665	118.826	149.544
Bra001271	AT3G07860.1	Symbols: | Ubiquitin-like superfamily protein | chr3:2507895-2508656 FORWARD LENGTH=165	792.136	360.559	286.145	347.729	330.553	354.302	876.507	794.594	774.376	804.916	676.914	798.622
Bra001272	NA	NA	21.4808	40.6558	24.1899	29.6345	48.3724	89.03	20.4731	27.6143	36.9984	17.821	28.0642	18.446
Bra001273	AT3G07870.1	Symbols: | F-box and associated interaction domains-containing protein | chr3:2510871-2512124 FORWARD LENGTH=417	1492.13	689.164	636.886	613.615	565.461	461.746	1317.49	1286.9	949.885	916.109	817.971	843.352
Bra001274	AT3G07880.1	Symbols: SCN1 | Immunoglobulin E-set superfamily protein | chr3:2514175-2515544 FORWARD LENGTH=240	6609.94	7084.95	7511.18	8829.99	8847.01	9098.65	11979.7	14294.8	11872.1	13997.8	15398.4	14428.2
Bra001275	AT3G07890.1	Symbols: | Ypt/Rab-GAP domain of gyp1p superfamily protein | chr3:2516639-2518784 REVERSE LENGTH=400	6995.76	9433.83	9288.12	9703.47	9644.62	9724.64	7555.88	9399.74	8866.81	9623.04	10281.1	9178.25
Bra001276	NA	NA	7849.06	9013.96	8194.33	8062.08	7979.36	7314.71	5832.41	6106.23	4473.87	5085.37	3756.28	5284.04
Bra001277	AT3G07940.1	Symbols: | Calcium-dependent ARF-type GTPase activating protein family | chr3:2529542-2531368 FORWARD LENGTH=385	386.696	444.238	558.824	321.681	399.636	627.183	736.794	991.805	427.333	391.889	523.52	444.364
Bra001278	AT3G07960.1	Symbols: | Phosphatidylinositol-4-phosphate 5-kinase family protein | chr3:2535274-2538090 FORWARD LENGTH=715	709.72	533.196	556.321	566.257	408.063	381.953	931.552	2019.79	1112.77	1090.86	720.348	1012.22
Bra001279	AT3G07970.1	Symbols: QRT2 | Pectin lyase-like superfamily protein | chr3:2541006-2543370 FORWARD LENGTH=439	39.0334	74.2337	85.223	84.865	89.03	193.21	53.1539	139.357	144.896	95.9138	85.797	125.381
Bra001280	AT3G13530.1	Symbols: MAPKKK7, MAP3KE1 | mitogen-activated protein kinase kinase kinase 7 | chr3:4411934-4419320 REVERSE LENGTH=1368	3191.46	3323.36	3447.14	3327.95	3052.37	3187.02	3822.49	5394.95	4502.75	4654.88	3492.4	4174.05
Bra001281	AT3G08010.1	Symbols: ATAB2 | RNA binding | chr3:2556046-2557426 FORWARD LENGTH=374	4020.28	5197.32	5871.35	5146.02	4776.53	5188.21	4996.16	5275.54	5777.27	3995.83	6275.62	5081.42
Bra001282	AT3G08040.1	Symbols: FRD3, MAN1, ATFRD3 | MATE efflux family protein | chr3:2566593-2569397 REVERSE LENGTH=526	56.5693	26.075	55.949	34.8076	49.3526	63.2139	87.2195	94.6949	60.0897	65.5516	75.3731	52.1955
Bra001283	AT3G08040.1	Symbols: FRD3, MAN1, ATFRD3 | MATE efflux family protein | chr3:2566593-2569397 REVERSE LENGTH=526	541.164	684.498	558.96	662.386	541.187	1170.76	342.321	323.507	351.858	337.709	371.723	481.081
Bra001284	AT3G08500.1	Symbols: MYB83, AtMYB83 | myb domain protein 83 | chr3:2576958-2578072 REVERSE LENGTH=343	145.083	113.666	83.2473	114.951	103.367	355.07	154.477	120.151	95.0041	79.5498	53.9868	110.748
Bra001285	AT3G08505.1	Symbols: | zinc finger (CCCH-type/C3HC4-type RING finger) family protein | chr3:2580603-2582043 REVERSE LENGTH=323	1283.77	972.678	848.869	834.494	1111.07	997.849	1323.57	1985.73	1911.62	2057.43	2277.05	2089.52
Bra001286	AT3G08530.1	Symbols: | Clathrin, heavy chain | chr3:2587171-2595411 REVERSE LENGTH=1703	11152	10081.6	9730.21	9500.91	9205.07	9010.27	8759.54	7189.41	6698.39	7365.71	6198.5	7116.16
Bra001287	AT3G10180.1	Symbols: | P-loop containing nucleoside triphosphate hydrolases superfamily protein | chr3:3146393-3154644 REVERSE LENGTH=1273	131.895	186.916	114.239	185.448	191.646	210.252	142.73	148.767	109.979	184.687	295.943	219.795
Bra001288	AT3G10140.1	Symbols: RECA3 | RECA homolog 3 | chr3:3134984-3137069 FORWARD LENGTH=389	1180.58	1802.61	1513.45	1504.43	1450.38	1305.64	607.598	743.504	808.64	383.746	306.608	864.057
Bra001289	AT3G10050.1	Symbols: OMR1 | L-O-methylthreonine resistant 1 | chr3:3099164-3101741 REVERSE LENGTH=592	917.646	1908.05	1699.18	1511.59	1453.41	1267.24	1176.65	1622.27	1633.79	1615.75	1318.56	1227.58
Bra001290	AT3G10040.1	Symbols: | sequence-specific DNA binding transcription factors | chr3:3096580-3097875 REVERSE LENGTH=431	2225.49	205.406	238.359	211.62	306.565	228.253	1202.77	227.442	221.841	243.042	250.193	201.905
Bra001291	AT3G10020.1	Symbols: | unknown protein; FUNCTIONS IN: molecular_function unknown; INVOLVED IN: response to oxidative stress, anaerobic respiration; LOCATED IN: cellular_component unknown; EXPRESSED IN: 23 plant structures; EXPRESSED DURING: 13 growth stages; Has 47 Blast hits to 47 proteins in 12 species: Archae - 0; Bacteria - 0; Metazoa - 1; Fungi - 0; Plants - 46; Viruses - 0; Other Eukaryotes - 0 (source…	16347.1	19073.4	22069.7	22513.4	20996.2	21389.2	15080.6	17711.3	18473.2	21873	18936.3	19361.6
Bra001292	AT3G09980.1	Symbols: | Family of unknown function (DUF662) | chr3:3069358-3071145 FORWARD LENGTH=178	4174.1	8051.96	8292.89	6519.95	7272.05	6533.7	3953.77	7180.56	8335.1	8069.77	8491.6	8250.54
Bra001293	AT5G03630.1	Symbols: ATMDAR2 | Pyridine nucleotide-disulphide oxidoreductase family protein | chr5:922378-924616 REVERSE LENGTH=435	728.144	585.552	477.424	319.51	271.945	243.278	133.945	256.017	132.484	155.492	130.899	146.85
Bra001294	AT3G09925.1	Symbols: | Pollen Ole e 1 allergen and extensin family protein | chr3:3051868-3052784 REVERSE LENGTH=171	96.568	64.8776	22.616	28.591	28.4456	99.9286	87.255	76.376	32.8487	34.8374	89.8928	44.0913
Bra001295	AT3G09890.1	Symbols: | Ankyrin repeat family protein | chr3:3032678-3034158 FORWARD LENGTH=206	2555.76	1854.69	1870.29	2012.53	2584.13	2355.72	2850.22	2485.06	2319.52	2281.35	2432.75	2833.43
Bra001296	AT3G09880.1	Symbols: ATB' BETA | Protein phosphatase 2A regulatory B subunit family protein | chr3:3029902-3031931 FORWARD LENGTH=499	4822.45	3131.88	3463.34	3611.52	3669.23	3848.57	4158.43	3196.05	3133.94	3779.62	3628.45	3733
Bra001297	AT3G09840.1	Symbols: CDC48, ATCDC48, CDC48A | cell division cycle 48 | chr3:3019494-3022832 FORWARD LENGTH=809	5179.57	3950.67	4049.92	4316.67	4522.04	4364.8	6458.58	5687.41	5180.61	5260.63	5104.09	5681.77
Bra001298	AT3G09800.1	Symbols: | SNARE-like superfamily protein | chr3:3006731-3007916 REVERSE LENGTH=179	17155.1	12427.8	14440.3	14093.6	14568.2	13933.2	17420.2	16317.6	13942.3	13933.3	13583.5	16651.7
Bra001299	AT3G09710.1	Symbols: IQD1 | IQ-domain 1 | chr3:2976834-2978900 REVERSE LENGTH=454	33.7404	126.966	249.952	120.268	90.9455	72.4448	54.541	85.9415	36.6748	41.808	32.1052	35.0053
Bra001300	AT5G02960.1	Symbols: | Ribosomal protein S12/S23 family protein | chr5:693280-694396 REVERSE LENGTH=142	8284.86	8582.81	9043.19	9052.62	9080.04	9190.66	8121.91	7801.93	9696.94	8074.47	10656.3	8590.16
Bra001301	AT3G09670.1	Symbols: | Tudor/PWWP/MBT superfamily protein | chr3:2966637-2968817 FORWARD LENGTH=726	439.015	214.009	160.475	224.23	201.327	146.887	314.627	261.145	229.354	202.543	222.862	206.518
Bra001302	AT3G09630.1	Symbols: | Ribosomal protein L4/L1 family | chr3:2953813-2955444 FORWARD LENGTH=406	5831.65	5630.94	6444.19	7119.61	7360.03	6675.94	7280.46	7058.66	7605.63	8834.71	9788.51	9178.42
Bra001303	AT3G09590.1	Symbols: | CAP (Cysteine-rich secretory proteins, Antigen 5, and Pathogenesis-related 1 protein) superfamily protein | chr3:2944953-2945513 FORWARD LENGTH=186	80.6806	183.502	206.59	168.496	288.59	422.664	75.5875	119.88	226.951	179.169	164.085	228.391
Bra001304	AT3G09550.1	Symbols: | Ankyrin repeat family protein | chr3:2932007-2934199 FORWARD LENGTH=607	41.2898	51.5956	78.5283	43.4165	43.4381	61.2283	40.8035	76.0099	31.6373	54.5902	18.2886	38.4301
Bra001305	AT3G09530.1	Symbols: ATEXO70H3, EXO70H3 | exocyst subunit exo70 family protein H3 | chr3:2926302-2928215 FORWARD LENGTH=637	156.762	209.553	281.571	284.161	244.101	127.018	203.775	209.96	183.275	227.322	198.417	171.194
Bra001306	AT3G09500.1	Symbols: | Ribosomal L29 family protein | chr3:2917047-2917895 FORWARD LENGTH=123	1330.53	1206.24	1491.97	1464.04	1302.57	1379.96	2144.5	1839.25	1848.39	2165.1	1559.69	2347.03
Bra001307	AT3G09410.1	Symbols: | Pectinacetylesterase family protein | chr3:2898243-2900984 REVERSE LENGTH=427	519.2	808.811	713.414	848.127	635.664	824.655	445.118	704.7	678.432	659.581	738.597	913.599
Bra001308	AT3G09400.1	Symbols: PLL3 | pol-like 3 | chr3:2891235-2893532 REVERSE LENGTH=650	12.8012	14.9152	15.5097	16.868	16.5288	12.9832	21.452	17.5802	13.4774	11.1353	13.5133	18.5254
Bra001309	NA	NA	40.0087	26.1139	30.7883	28.307	26.4148	29.1731	43.2797	31.84	24.2291	29.7553	31.258	30.5601
Bra001310	AT1G80930.1	Symbols: | MIF4G domain-containing protein / MA3 domain-containing protein | chr1:30405774-30409499 REVERSE LENGTH=900	74.1093	89.3577	64.6115	163.355	102.118	212.506	112.096	156.626	145.368	120.052	143.056	167.997
Bra001311	AT3G09370.1	Symbols: MYB3R-3, AtMYB3R3 | myb domain protein 3r-3 | chr3:2879534-2882128 FORWARD LENGTH=505	89.183	161.515	394.425	361.98	304.635	383.023	354.247	222.609	251.191	273.184	345.559	326.796
Bra001312	AT3G09360.1	Symbols: | Cyclin/Brf1-like TBP-binding protein | chr3:2873796-2878432 FORWARD LENGTH=604	1203.05	1454.97	1636.8	1229.86	1301.39	1238.69	1561.07	1760.01	1879.93	1883.7	1621.36	1662.19
Bra001313	AT3G09360.1	Symbols: | Cyclin/Brf1-like TBP-binding protein | chr3:2873796-2878432 FORWARD LENGTH=604	636.386	430.997	548.174	530.58	677.812	513.828	424.699	498.46	579.486	489.612	518.656	318.961
Bra001314	AT3G09350.1	Symbols: Fes1A | Fes1A | chr3:2871216-2873109 FORWARD LENGTH=363	544.803	525.339	588.58	596.582	521.567	418.454	466.572	648.236	741.137	638.47	480.257	680.488
Bra001315	AT3G09330.1	Symbols: | Transmembrane amino acid transporter family protein | chr3:2864782-2867230 REVERSE LENGTH=524	47.309	83.4705	110.935	94.9379	101.305	130.46	79.194	70.9138	246.234	93.1346	159.323	103.084
Bra001316	AT3G09320.1	Symbols: | DHHC-type zinc finger family protein | chr3:2862142-2864113 REVERSE LENGTH=286	2455.1	1624.86	1616.54	1545.28	2351.92	1396.36	269.461	341.49	355.989	689.466	551.087	831.048
Bra001317	AT3G09300.1	Symbols: ORP3B | OSBP(oxysterol binding protein)-related protein 3B | chr3:2858068-2860462 FORWARD LENGTH=458	5965.96	5240.19	4272.82	5785.2	5718.28	4973.77	4705.69	3727.12	3477.92	4543.09	4058.98	4217.21
Bra001318	AT3G09290.1	Symbols: TAC1 | telomerase activator1 | chr3:2856141-2856659 FORWARD LENGTH=172	516.605	674.085	510.878	695.682	587.089	706.563	641.419	510.616	565.337	1014.72	1145.15	610.858
Bra001319	AT3G09280.1	Symbols: | unknown protein; FUNCTIONS IN: molecular_function unknown; INVOLVED IN: biological_process unknown; LOCATED IN: endomembrane system; EXPRESSED IN: root; Has 31 Blast hits to 31 proteins in 9 species: Archae - 0; Bacteria - 0; Metazoa - 0; Fungi - 0; Plants - 31; Viruses - 0; Other Eukaryotes - 0 (source: NCBI BLink). | chr3:2850920-2851258 REVERSE LENGTH=112	27.6542	45.6521	28.1799	24.3484	27.8761	73.984	192.084	60.1533	62.2188	79.0266	31.4206	58.4157
Bra001320	AT3G09260.1	Symbols: PYK10, PSR3.1, BGLU23, LEB | Glycosyl hydrolase superfamily protein | chr3:2840657-2843730 REVERSE LENGTH=524	66.9095	74.926	77.6163	99.2232	89.9748	288.109	142.333	90.116	114.182	106.168	77.866	166.264
Bra001321	AT3G09250.1	Symbols: | Nuclear transport factor 2 (NTF2) family protein | chr3:2839080-2840294 FORWARD LENGTH=244	546.596	963.078	1329.27	1299.04	1237.79	1363.96	1161.57	1146.22	1192.07	1081.62	1380.61	1323.41
Bra001322	AT3G09240.1	Symbols: | Protein kinase protein with tetratricopeptide repeat domain | chr3:2835668-2837956 REVERSE LENGTH=477	186.182	372.046	433.317	339.34	481.524	196.016	231.768	417.035	356.086	175.509	243.728	394.07
Bra001323	AT3G09230.1	Symbols: AtMYB1, MYB1 | myb domain protein 1 | chr3:2833460-2835134 FORWARD LENGTH=393	848.083	946.378	921.126	963.232	1140.34	809.126	1313.13	1326.79	1524.79	1587.68	1501.83	1649.51
Bra001324	AT3G09200.1	Symbols: | Ribosomal protein L10 family protein | chr3:2823364-2825020 REVERSE LENGTH=320	8476.74	7287.11	6682	7380.1	6636.31	6278.72	9571.07	8321.45	7547.52	7878.15	7667.53	7323.75
Bra001325	AT3G09150.2	Symbols: HY2, GUN3 | phytochromobilin:ferredoxin oxidoreductase, chloroplast / phytochromobilin synthase (HY2) | chr3:2803665-2805333 FORWARD LENGTH=329	589.934	982.114	777.618	856.909	873.443	760.37	465.452	988.146	748.514	863.673	872.345	1040.07
Bra001326	AT3G09070.1	Symbols: | Protein of unknown function (DUF740) | chr3:2768880-2770937 REVERSE LENGTH=685	797.673	242.625	417.489	283.395	340.914	246.729	674.081	288.926	237.802	292.534	268.748	239.569
Bra001327	AT3G09060.1	Symbols: | Pentatricopeptide repeat (PPR) superfamily protein | chr3:2766367-2768430 REVERSE LENGTH=687	617.303	321.313	392.849	354.009	403.895	530.505	532.749	333.517	326.36	399.864	403.663	461.843
Bra001328	AT3G23680.1	Symbols: | F-box associated ubiquitination effector family protein | chr3:8526366-8527173 REVERSE LENGTH=235	213.415	128.928	205.987	175.893	165.61	186.275	162.274	161.641	228.404	229.514	161.165	218.405
Bra001329	AT4G15350.1	Symbols: CYP705A2 | cytochrome P450, family 705, subfamily A, polypeptide 2 | chr4:8762953-8764563 FORWARD LENGTH=509	51.199	92.8139	67.893	66.1272	66.4465	123.893	61.1272	84.1103	72.7046	52.6956	71.1847	73.7891
Bra001330	AT4G15350.1	Symbols: CYP705A2 | cytochrome P450, family 705, subfamily A, polypeptide 2 | chr4:8762953-8764563 FORWARD LENGTH=509	143.908	223.321	442.057	393.784	353.72	379.039	308.996	201.699	305.626	396.76	307.172	308.928
Bra001331	AT3G09180.1	Symbols: | CONTAINS InterPro DOMAIN/s: Mediator complex subunit Med27 (InterPro:IPR021627); Has 112 Blast hits to 112 proteins in 38 species: Archae - 0; Bacteria - 0; Metazoa - 79; Fungi - 0; Plants - 23; Viruses - 0; Other Eukaryotes - 10 (source: NCBI BLink). | chr3:2819278-2821096 FORWARD LENGTH=402	1990.73	3646.7	3312.39	3378.17	3963.79	3868.92	2748.48	3486.03	3652.83	3925.3	4673.9	4384.19
Bra001332	AT3G09190.1	Symbols: | Concanavalin A-like lectin family protein | chr3:2821650-2822687 REVERSE LENGTH=345	1164.82	1343.02	775.089	1103.23	897.202	2100.63	4140.11	1500.58	1391.04	1602.78	1253.87	1510.82
Bra001333	AT3G09010.1	Symbols: | Protein kinase superfamily protein | chr3:2750285-2752086 FORWARD LENGTH=393	782.698	1363.39	948.1	1334.33	978.809	1431.81	758.732	1210.42	905.518	1020.93	954.233	1175.6
Bra001334	AT3G08960.1	Symbols: | ARM repeat superfamily protein | chr3:2730405-2736762 REVERSE LENGTH=1010	1403.51	1311.82	1031.7	984.749	958.992	878.931	1291.02	1073.46	1105.8	1096.18	984.901	970.467
Bra001335	AT3G08950.1	Symbols: HCC1 | electron transport SCO1/SenC family protein | chr3:2727285-2729289 FORWARD LENGTH=334	1345.93	823.024	1045.91	842.044	1066.1	814.506	2164.81	1511.15	1650.06	1557.27	1384.07	1426.72
Bra001336	AT3G08930.1	Symbols: | LMBR1-like membrane protein | chr3:2713562-2717058 FORWARD LENGTH=509	566.515	2321.75	2576.03	2387.59	2851.67	2342.95	740.764	1305.82	1537.24	1564.91	1596.61	686.887
Bra001337	AT3G08910.1	Symbols: | DNAJ heat shock family protein | chr3:2710402-2711811 REVERSE LENGTH=323	4673.78	3204.3	3218.62	3145.74	3305.68	3054.83	4029.16	3523.28	3471.77	3618.13	3015.83	3972.9
Bra001338	AT3G08900.1	Symbols: RGP3, RGP | reversibly glycosylated polypeptide 3 | chr3:2708347-2709714 REVERSE LENGTH=362	254.692	270.823	229.909	232.557	239.055	327.913	236.598	217.822	332.368	224.879	429.272	306.805
Bra001339	AT3G08890.1	Symbols: | Protein of unknown function, DUF538 | chr3:2706701-2707775 FORWARD LENGTH=170	11864.2	13332.6	9729.17	14219.4	13051.2	15012.1	10777.8	14270.8	10191	12764.9	10461.3	11093.2
Bra001340	AT3G08880.1	Symbols: | unknown protein; BEST Arabidopsis thaliana protein match is: unknown protein (TAIR:AT5G01570.1); Has 177 Blast hits to 175 proteins in 60 species: Archae - 4; Bacteria - 33; Metazoa - 18; Fungi - 11; Plants - 59; Viruses - 0; Other Eukaryotes - 52 (source: NCBI BLink). | chr3:2703169-2704165 FORWARD LENGTH=201	72.5609	129.933	107.561	109.428	72.3389	104.752	28.7935	32.3173	13.8154	19.4744	17.3583	19.5358
Bra001341	AT3G08860.1	Symbols: PYD4 | PYRIMIDINE 4 | chr3:2696754-2699087 REVERSE LENGTH=481	11.6098	12.1459	11.3552	18.4079	12.0107	21.6299	11.712	13.7023	20.1016	12.7389	9.422	13.6139
Bra001342	AT3G08850.1	Symbols: RAPTOR1B, ATRAPTOR1B, RAPTOR1 | HEAT repeat ;WD domain, G-beta repeat protein protein | chr3:2686978-2694911 REVERSE LENGTH=1344	5205.04	5132.24	4523.92	5285.23	5574.45	4900.04	5034.82	5609.07	6009.71	5424.16	5859.71	4972.01
Bra001343	AT3G08810.1	Symbols: | Galactose oxidase/kelch repeat superfamily protein | chr3:2675631-2676662 REVERSE LENGTH=343	269.973	470.016	840.487	502.979	580.441	898.945	112.636	679.622	513.563	379.224	490.78	538.79
Bra001344	AT3G08840.2	Symbols: | D-alanine--D-alanine ligase family | chr3:2679648-2686157 REVERSE LENGTH=937	981.124	1669.76	1373.39	1410.64	1277.41	1218.26	1521.49	1618.66	1667.27	1609.05	1416.82	1713.49
Bra001345	AT3G08770.1	Symbols: LTP6 | lipid transfer protein 6 | chr3:2664349-2664784 REVERSE LENGTH=113	3140.38	3672.04	5228	5097.43	5334.9	7188.02	6823.84	6074.29	5639.1	5461.48	5653.35	7401.05
Bra001346	AT3G08710.1	Symbols: ATH9, TRX H9, TH9 | thioredoxin H-type 9 | chr3:2645590-2646304 FORWARD LENGTH=140	946.947	1439.17	1655.55	1355.73	1305.13	1223.84	1162.78	1832.55	2277.33	2332.34	2113.76	2018.53
Bra001347	AT3G08690.1	Symbols: UBC11, ATUBC11 | ubiquitin-conjugating enzyme 11 | chr3:2641487-2642489 FORWARD LENGTH=148	17479.1	20258.2	24609.4	22027.4	26730.5	24025.9	21465.9	25309.7	28323.9	26425.4	30391.8	31092.9
Bra001348	AT3G08670.1	Symbols: | unknown protein; BEST Arabidopsis thaliana protein match is: unknown protein (TAIR:AT3G51540.1); Has 48380 Blast hits to 29827 proteins in 1356 species: Archae - 46; Bacteria - 5589; Metazoa - 17361; Fungi - 13192; Plants - 2237; Viruses - 905; Other Eukaryotes - 9050 (source: NCBI BLink). | chr3:2633946-2636536 FORWARD LENGTH=567	9194.87	8098.22	6119.93	8151.57	6481.38	8651.57	6902.67	6925.63	6182.97	6270.87	4260.1	4915.98
Bra001349	AT3G08660.1	Symbols: | Phototropic-responsive NPH3 family protein | chr3:2631130-2633166 FORWARD LENGTH=582	1116.63	859.284	1228.79	997.849	1077.99	928.405	965.156	594.14	793.387	952.117	745.117	784.136
Bra001350	AT3G08650.1	Symbols: | ZIP metal ion transporter family | chr3:2624694-2626879 REVERSE LENGTH=595	8404.26	4989.59	4636.78	5570.1	6252.4	6269.18	8444.99	6777.46	6840.98	6767.03	7285.04	7408.74
Bra001351	AT3G08610.1	Symbols: | unknown protein; Has 40 Blast hits to 40 proteins in 15 species: Archae - 0; Bacteria - 0; Metazoa - 0; Fungi - 0; Plants - 40; Viruses - 0; Other Eukaryotes - 0 (source: NCBI BLink). | chr3:2616435-2616768 REVERSE LENGTH=65	3584.21	4831.74	5508.85	5146.03	5498.23	5346.3	5000.65	5213.73	5936.78	5534.54	5712.94	6671.18
Bra001352	AT3G08600.1	Symbols: | Protein of unknown function (DUF1191) | chr3:2612646-2613596 FORWARD LENGTH=316	4745.53	3600.45	2956.86	3615.59	3231.45	3347.43	4074.5	2876.57	2991.33	3373.35	2821.94	2573.86
Bra001353	AT3G11060.1	Symbols: | unknown protein; FUNCTIONS IN: molecular_function unknown; INVOLVED IN: biological_process unknown; LOCATED IN: endomembrane system; EXPRESSED IN: flower; EXPRESSED DURING: petal differentiation and expansion stage; BEST Arabidopsis thaliana protein match is: unknown protein (TAIR:AT3G06545.1); Has 12 Blast hits to 12 proteins in 2 species: Archae - 0; Bacteria - 0; Metazoa - 0; Fungi …	83.7694	20.5474	23.7904	90.4451	33.9795	86.3309	22.7415	35.02	40.0938	41.5382	40.2989	47.3283
Bra001354	AT3G10330.1	Symbols: | Cyclin-like family protein | chr3:3199907-3201642 FORWARD LENGTH=312	1480.22	3044.31	2844.33	2842.41	2637.56	3301.53	1243.37	3573.36	3342.22	3346.47	3722.28	3149.65
Bra001355	AT3G10360.1	Symbols: APUM4, PUM4 | pumilio 4 | chr3:3211276-3215144 REVERSE LENGTH=1003	278.732	387.181	592.823	438.248	574.282	397.599	334.025	1005.56	1307.34	859.422	897.782	699.538
Bra001356	AT3G10380.1	Symbols: SEC8, ATSEC8 | subunit of exocyst complex 8 | chr3:3219922-3228356 REVERSE LENGTH=1053	922.172	1183.51	1056.98	1689.84	1346.16	1877.14	1182.09	1316.07	1268.37	1098	892.057	1117.12
Bra001357	AT3G10390.1	Symbols: FLD | Flavin containing amine oxidoreductase family protein | chr3:3229293-3232345 FORWARD LENGTH=884	2191.13	1613.15	1734.64	1445.49	1531.8	1321.64	4161.97	2964.52	3028.45	2967.5	2697.84	2841.43
Bra001358	AT3G10405.1	Symbols: | unknown protein; FUNCTIONS IN: molecular_function unknown; INVOLVED IN: pollen development; LOCATED IN: chloroplast; Has 44 Blast hits to 44 proteins in 20 species: Archae - 0; Bacteria - 4; Metazoa - 0; Fungi - 0; Plants - 39; Viruses - 0; Other Eukaryotes - 1 (source: NCBI BLink). | chr3:3233978-3235118 REVERSE LENGTH=212	131.104	301.073	435.314	431.116	334.996	367.052	399.223	554.648	584.256	473.291	465.319	516.804
Bra001359	AT3G10410.1	Symbols: SCPL49, CPY | SERINE CARBOXYPEPTIDASE-LIKE 49 | chr3:3235518-3238063 REVERSE LENGTH=516	2400.48	1356.24	1536.15	1041.8	1267.85	657.234	3015.66	1369.32	1277.49	1142.91	973.349	1329.86
Bra001360	AT4G04690.1	Symbols: | F-box and associated interaction domains-containing protein | chr4:2373999-2375135 REVERSE LENGTH=378	171.986	127.549	66.7134	86.1233	92.3518	163.441	119.095	169.284	80.3609	125.505	63.3491	123.283
Bra001361	NA	NA	17.9777	33.0016	64.9143	49.4938	93.0122	87.0831	44.7707	63.1732	129.241	63.6952	50.2722	61.8822
Bra001362	AT4G04690.1	Symbols: | F-box and associated interaction domains-containing protein | chr4:2373999-2375135 REVERSE LENGTH=378	45.9599	85.3616	74.0396	96.3009	111.695	237.283	98.1919	153.459	122.361	108.494	246.368	187.107
Bra001363	AT4G04690.1	Symbols: | F-box and associated interaction domains-containing protein | chr4:2373999-2375135 REVERSE LENGTH=378	28.3991	70.1872	37.4231	94.6903	128.578	398.749	243.013	275.491	62.8722	131.583	87.2942	188.312
Bra001364	NA	NA	25.5569	23.1335	26.3505	30.6731	35.9324	130.816	21.2409	33.6771	23.1086	23.3753	20.3012	69.9672
Bra001365	AT3G10480.1	Symbols: ANAC050, NAC050 | NAC domain containing protein 50 | chr3:3264410-3266781 FORWARD LENGTH=447	1331.99	2194.62	2307.07	2619.37	2515.25	2705.42	2453.14	2701.06	2679.72	2861.51	2664.13	3406.63
Bra001366	AT3G10480.1	Symbols: ANAC050, NAC050 | NAC domain containing protein 50 | chr3:3264410-3266781 FORWARD LENGTH=447	4053.39	3801	3471.77	4435.79	4663.39	4826.64	4337.4	4476.44	5084.72	5131.85	5748.98	5829.89
Bra001367	AT3G10525.1	Symbols: LGO, SMR1 | LOSS OF GIANT CELLS FROM ORGANS | chr3:3281576-3281962 REVERSE LENGTH=128	1024.37	1102.3	1460.12	1164.4	1130.73	691.498	2851.97	2266.87	2023.22	2100.28	1701.05	1922.69
Bra001368	AT5G04590.1	Symbols: SIR | sulfite reductase | chr5:1319404-1322298 FORWARD LENGTH=642	7106.56	7784.73	8031.16	7424.41	7239.05	6159.29	2570.22	2644.26	2436.38	2982.3	3176.09	3161.62
Bra001369	AT3G10572.1	Symbols: | 3-phosphoinositide-dependent protein kinase-1, putative | chr3:3304346-3306306 FORWARD LENGTH=333	863.989	724.756	685.763	706.258	634.46	557.017	1007.93	1076.25	881.342	864.516	920.915	1047.18
Bra001370	AT1G66245.1	Symbols: | unknown protein; Has 390 Blast hits to 336 proteins in 78 species: Archae - 0; Bacteria - 22; Metazoa - 81; Fungi - 35; Plants - 39; Viruses - 2; Other Eukaryotes - 211 (source: NCBI BLink). | chr1:24690444-24691307 FORWARD LENGTH=287	149.854	119.449	158.025	61.602	78.5107	89.4489	68.1886	75.2107	128.872	104.383	156.608	81.1198
Bra001371	AT3G10640.1	Symbols: VPS60.1 | SNF7 family protein | chr3:3323501-3324905 REVERSE LENGTH=235	8122.71	9156.23	8686.34	9316.56	9426.75	9433.58	8143.88	9359.95	9011.17	8397.91	9303.27	9414.88
Bra001372	AT3G10650.1	Symbols: | BEST Arabidopsis thaliana protein match is: nucleoporin-related (TAIR:AT5G20200.1); Has 61042 Blast hits to 31782 proteins in 2093 species: Archae - 202; Bacteria - 16480; Metazoa - 16017; Fungi - 12552; Plants - 1653; Viruses - 629; Other Eukaryotes - 13509 (source: NCBI BLink). | chr3:3325562-3330819 REVERSE LENGTH=1309	13724	12762.6	11803.3	12999.4	12816.5	13393.6	10461.8	10012.9	10566.7	10346.6	9455.96	9082.42
Bra001373	AT5G04870.1	Symbols: CPK1, ATCPK1 | calcium dependent protein kinase 1 | chr5:1417015-1419877 REVERSE LENGTH=610	4492.13	3148.7	3802.11	3376.46	3359.08	3865.83	2747.92	1673.68	1382.21	1216.02	2399.89	2494.27
Bra001374	AT3G10690.1	Symbols: GYRA | DNA GYRASE A | chr3:3339612-3346243 REVERSE LENGTH=950	4066.31	5435.93	5855.54	4949.39	5471.41	4942.06	4082.46	5296.34	5445.34	5566.91	5761.53	5553.9
Bra001375	AT3G10710.1	Symbols: RHS12 | root hair specific 12 | chr3:3352289-3354237 FORWARD LENGTH=561	24.6116	20.3157	26.7863	28.2376	18.4937	19.4053	26.3328	24.2355	39.4106	37.9401	25.5051	24.7358
Bra001376	AT3G10740.1	Symbols: ASD1, ARAF1, ARAF, ATASD1 | alpha-L-arabinofuranosidase 1 | chr3:3361031-3364573 REVERSE LENGTH=678	288.693	287.1	227.901	291.191	170.258	155.145	310.617	279.041	228.848	272.063	162.382	251.956
Bra001377	AT5G05090.1	Symbols: | Homeodomain-like superfamily protein | chr5:1503393-1504193 FORWARD LENGTH=266	3675.04	16565.1	22023.1	16476.4	19361.2	18317.9	4439.09	16280.5	19690.5	17306.6	17581.8	15573.9
Bra001378	AT3G10760.1	Symbols: | Homeodomain-like superfamily protein | chr3:3369814-3370821 FORWARD LENGTH=335	54.0246	68.3295	77.5141	68.88	69.4297	73.5829	136.638	215.013	329.37	235.802	365.497	273.464
Bra001379	AT3G10770.1	Symbols: | Single-stranded nucleic acid binding R3H protein | chr3:3372461-3374026 REVERSE LENGTH=333	121.812	165.987	153.767	148.849	193.691	227.306	119.896	408.942	357.248	258.004	262.025	262.734
Bra001380	AT3G10780.1	Symbols: | emp24/gp25L/p24 family/GOLD family protein | chr3:3375161-3376334 FORWARD LENGTH=217	136.213	102.418	131.558	146.941	76.9558	84.0037	185.885	194.089	70.7606	139.811	88.647	76.1049
Bra001381	AT3G10815.1	Symbols: | RING/U-box superfamily protein | chr3:3385009-3385608 REVERSE LENGTH=199	328.933	555.927	952.237	676.676	688.224	668.691	385.368	540.693	539.618	540.533	760.155	718.148
Bra001382	AT3G10820.2	Symbols: | Transcription elongation factor (TFIIS) family protein | chr3:3387358-3390693 FORWARD LENGTH=580	403.691	268.174	288.393	428.711	96.1089	183.68	231.812	404.332	395.633	83.5591	104.729	155.915
Bra001383	AT3G10890.1	Symbols: | Glycosyl hydrolase superfamily protein | chr3:3407455-3409000 REVERSE LENGTH=414	47.0877	59.2212	79.839	69.8897	82.4361	74.2955	86.9864	141.948	73.0936	79.3733	88.2304	87.332
Bra001384	AT3G10986.1	Symbols: | Protein of unknown function (DUF567) | chr3:3444203-3445672 REVERSE LENGTH=197	327.654	225.573	194.657	199.275	174.682	166.987	362.309	320.367	175.357	266.469	239.274	262.72
Bra001385	AT3G10986.1	Symbols: | Protein of unknown function (DUF567) | chr3:3444203-3445672 REVERSE LENGTH=197	463.276	356.044	213.889	496.803	1293.8	471.766	315.543	269.958	253.93	357.42	263.637	420.316
Bra001386	AT3G11020.1	Symbols: DREB2B, DREB2 | DRE/CRT-binding protein 2B | chr3:3456009-3457001 FORWARD LENGTH=330	1988.33	2429.96	2122.79	2102.16	1843.39	2148.15	1726.06	1975.79	2042.84	2099.88	2431.77	2126.76
Bra001387	AT4G31680.1	Symbols: | Transcriptional factor B3 family protein | chr4:15340289-15342080 REVERSE LENGTH=462	16.4263	13.9042	36.7011	21.5695	23.2209	43.7945	23.2697	19.7958	37.3011	25.2346	23.7705	31.3165
Bra001388	AT5G27060.1	Symbols: AtRLP53, RLP53 | receptor like protein 53 | chr5:9522534-9525407 REVERSE LENGTH=957	169.654	205.912	187.584	141.655	118.925	175.494	210.051	329.8	173.158	196.397	348.105	197.135
Bra001389	AT3G11070.1	Symbols: | Outer membrane OMP85 family protein | chr3:3467801-3469815 FORWARD LENGTH=520	4467.24	2066.96	3471.62	3771.45	4098.54	3315.22	4163.57	3634.57	3578.14	3352.26	3326.92	3733.24
Bra001390	AT3G11110.1	Symbols: | RING/U-box superfamily protein | chr3:3479979-3480455 FORWARD LENGTH=158	257.785	279.831	392.597	249.85	321.127	294.673	198.13	199.238	220.948	227.221	189.043	209.922
Bra001391	AT3G11130.1	Symbols: | Clathrin, heavy chain | chr3:3482575-3491667 REVERSE LENGTH=1705	12153.5	9383.86	8562.61	9082.42	8965.6	8934.16	13503.4	11207.8	10444.2	10485.5	9465.82	10829.7
Bra001392	AT3G11170.1	Symbols: FAD7, FADD | fatty acid desaturase 7 | chr3:3499959-3502126 FORWARD LENGTH=446	12305.5	11278.3	11267.4	10484.4	10877.8	11649.8	10805.3	12844	12736.5	13418	13489.8	13443
Bra001393	AT3G11200.1	Symbols: AL2 | alfin-like 2 | chr3:3508387-3510418 REVERSE LENGTH=246	2944.97	2788.2	2948.38	2945.88	2886.66	3256.95	3794.5	3279.47	3570.75	3488.84	3906.59	3232.9
Bra001394	NA	NA	37.2594	34.385	28.7708	26.5579	19.5782	71.9339	18.2031	20.0717	30.393	25.2375	83.5019	54.9588
Bra001395	AT3G13590.1	Symbols: | Cysteine/Histidine-rich C1 domain family protein | chr3:4435316-4437334 REVERSE LENGTH=513	52.4492	34.5257	32.9316	65.0723	33.3653	44.5345	40.2313	30.9063	41.1819	28.0187	42.8678	30.7305
Bra001396	AT3G11230.1	Symbols: | Yippee family putative zinc-binding protein | chr3:3516782-3518193 FORWARD LENGTH=129	2504.18	3509.66	3756.8	3234.77	3520.24	2801.33	2845.47	5318.6	3452.19	4126.72	4125.06	3561.44
Bra001397	AT3G11320.1	Symbols: | Nucleotide-sugar transporter family protein | chr3:3547017-3548539 REVERSE LENGTH=308	4474.65	1984.14	1766.49	1812.15	1594.18	1883.38	4431.41	2584.47	2119.7	2696.17	2324.58	2220.51
Bra001398	AT3G11320.1	Symbols: | Nucleotide-sugar transporter family protein | chr3:3547017-3548539 REVERSE LENGTH=308	501.248	741.923	705.259	637.383	686.877	1024.76	480.248	718.738	563.68	730.026	542.733	605.07
Bra001399	AT3G11330.1	Symbols: PIRL9 | plant intracellular ras group-related LRR 9 | chr3:3552330-3554695 REVERSE LENGTH=499	1960.23	1334.89	1484.81	1262.92	1296.39	1158.18	2314.62	1568.8	1407.45	1435.65	1419.92	1525.81
Bra001400	AT3G11380.1	Symbols: | Pentatricopeptide repeat (PPR) superfamily protein | chr3:3564079-3565779 FORWARD LENGTH=541	95.1218	160.853	118.671	92.3985	102.915	31.135	55.811	43.9819	78.9132	108.429	44.4438	58.6716
Bra001401	AT3G11400.1	Symbols: EIF3G1, ATEIF3G1 | eukaryotic translation initiation factor 3G1 | chr3:3578536-3580366 FORWARD LENGTH=294	4180.78	2962.63	2859.17	2748.01	3275.52	2672.97	5367.25	4910.43	4722.26	4727.57	4607.58	4836
Bra001402	AT3G11420.1	Symbols: | Protein of unknown function (DUF604) | chr3:3591834-3594323 FORWARD LENGTH=505	158.963	128.041	104.661	93.633	97.6891	93.7211	148.917	136.017	85.0509	88.5138	102.888	67.0138
Bra001403	NA	NA	97.2082	171.396	55.574	155.286	114.062	174.888	173.303	249.431	152.101	84.2675	75.0253	355.51
Bra001404	AT3G11450.1	Symbols: | DnaJ domain ;Myb-like DNA-binding domain | chr3:3605459-3607402 REVERSE LENGTH=647	758.582	743.682	1075.17	971.951	1120.32	842.962	943.712	809.423	815.813	842.229	817.868	756.265
Bra001405	AT3G11480.1	Symbols: BSMT1, ATBSMT1 | S-adenosyl-L-methionine-dependent methyltransferases superfamily protein | chr3:3614544-3617137 FORWARD LENGTH=379	3739.75	3231.63	4305.03	3515.53	3334.4	2738.77	1507.49	1869.31	1786.26	1776.59	1137.32	1364.7
Bra001406	AT3G11510.1	Symbols: | Ribosomal protein S11 family protein | chr3:3623757-3624866 REVERSE LENGTH=150	11514.3	12568.2	11780.4	10751.7	12587.3	12084.2	14490.2	14286.9	12864.9	14378.4	14574.3	14755.3
Bra001407	AT3G11530.1	Symbols: | Vacuolar protein sorting 55 (VPS55) family protein | chr3:3628801-3629885 REVERSE LENGTH=113	5600.27	7000.37	6898.09	6617.96	7229.99	7249.4	3012.63	3576.66	2838	2822.76	2777.54	2556.59
Bra001408	AT3G11540.1	Symbols: SPY | Tetratricopeptide repeat (TPR)-like superfamily protein | chr3:3632842-3637547 FORWARD LENGTH=914	1821.43	1226.4	1338.05	1737.98	1597.86	1623.36	503.159	364.652	355.708	382.235	461.475	285.485
Bra001409	AT3G11550.1	Symbols: | Uncharacterised protein family (UPF0497) | chr3:3638262-3639052 FORWARD LENGTH=204	84.7034	144.705	208.62	163.898	146.394	159.912	89.8495	109.574	120.716	106.761	140.725	113.339
Bra001410	AT3G11570.1	Symbols: TBL8 | TRICHOME BIREFRINGENCE-LIKE 8 | chr3:3645540-3647328 REVERSE LENGTH=427	1856.56	396.15	370.971	372.652	391.675	378.282	454.635	578.477	546.932	380.535	442.257	332.304
Bra001411	AT3G11580.1	Symbols: | AP2/B3-like transcriptional factor family protein | chr3:3649165-3651271 REVERSE LENGTH=267	4755.89	2776.9	3148.22	2318.12	2544.44	2285.84	4965.57	4129.9	2993.12	2948.32	2620.34	2683.2
Bra001412	AT3G11590.1	Symbols: | unknown protein; LOCATED IN: plasma membrane; EXPRESSED IN: 22 plant structures; EXPRESSED DURING: 13 growth stages; BEST Arabidopsis thaliana protein match is: unknown protein (TAIR:AT5G22310.1); Has 22320 Blast hits to 15179 proteins in 1213 species: Archae - 372; Bacteria - 2307; Metazoa - 10906; Fungi - 1700; Plants - 1146; Viruses - 65; Other Eukaryotes - 5824 (source: NCBI BLink)…	80.0537	89.118	108.088	109.205	96.0696	99.2103	81.7226	92.2093	68.1578	90.8007	48.3874	113.425
Bra001413	AT3G11600.1	Symbols: | unknown protein; FUNCTIONS IN: molecular_function unknown; INVOLVED IN: response to karrikin; EXPRESSED IN: 21 plant structures; EXPRESSED DURING: 12 growth stages; BEST Arabidopsis thaliana protein match is: unknown protein (TAIR:AT5G06270.1); Has 171 Blast hits to 171 proteins in 15 species: Archae - 0; Bacteria - 0; Metazoa - 0; Fungi - 0; Plants - 171; Viruses - 0; Other Eukaryotes…	137.47	263.252	130.635	460.666	365.576	338.744	168.844	218.754	319.827	298.556	309.129	308.752
Bra001414	AT3G11620.1	Symbols: | alpha/beta-Hydrolases superfamily protein | chr3:3669551-3671734 REVERSE LENGTH=312	1548.25	2155.9	1895.25	2126.64	1921.54	2122.43	1540.42	2129.3	1987.34	2234.84	2384.63	2492.8
Bra001415	AT3G11630.1	Symbols: | Thioredoxin superfamily protein | chr3:3672189-3673937 FORWARD LENGTH=266	7007.68	8673.07	8636.63	7770.55	7758.57	7234.82	8132.46	8808.83	9283.35	9633.48	8016.64	8982.52
Bra001416	AT3G11710.1	Symbols: ATKRS-1 | lysyl-tRNA synthetase 1 | chr3:3702359-3705613 REVERSE LENGTH=626	23.5591	26.9938	32.9051	19.682	21.5465	17.4525	31.9542	21.2987	24.4002	17.6559	23.7705	26.2546
Bra001417	AT3G11720.1	Symbols: | Polyketide cyclase/dehydrase and lipid transport superfamily protein | chr3:3705991-3708310 REVERSE LENGTH=542	414.29	259.434	329.736	263.852	240.405	189.692	269.803	173.693	313.754	307.235	287.319	187.555
Bra001418	AT3G11730.1	Symbols: ATFP8, ATRABD1, RABD1 | Ras-related small GTP-binding family protein | chr3:3709490-3711397 REVERSE LENGTH=205	8656.3	11308.8	11086.4	11041.7	11150.6	12847.2	10187.9	11892.1	12471.1	12414.7	12833.8	11665.8
Bra001419	AT3G11740.1	Symbols: | Protein of unknown function (DUF567) | chr3:3712427-3713389 FORWARD LENGTH=194	1094.55	2274.57	3209.37	2709.86	3322.28	2173.82	2184.5	2869.82	3401.27	3009.89	2948.46	2702.89
Bra001420	AT3G11780.1	Symbols: | MD-2-related lipid recognition domain-containing protein / ML domain-containing protein | chr3:3724326-3725476 REVERSE LENGTH=153	13225.6	6192.6	5732.23	4805.45	4667.36	4121.14	14559.2	7506.01	5258.16	6133.88	4491.88	5453.68
Bra001421	AT3G11800.1	Symbols: | unknown protein; FUNCTIONS IN: molecular_function unknown; INVOLVED IN: biological_process unknown; LOCATED IN: endomembrane system; EXPRESSED IN: 24 plant structures; EXPRESSED DURING: 15 growth stages; BEST Arabidopsis thaliana protein match is: unknown protein (TAIR:AT3G44150.1); Has 74 Blast hits to 73 proteins in 18 species: Archae - 0; Bacteria - 0; Metazoa - 0; Fungi - 0; Plants…	10755.5	8697.01	9476.5	9621.94	8222.27	9660.7	11148.2	10912.2	8858.95	9974.53	8546.35	7635.18
Bra001422	AT3G11820.1	Symbols: SYP121, AT-SYR1, ATSYP121, SYR1, ATSYR1, PEN1 | syntaxin of plants 121 | chr3:3729540-3730868 REVERSE LENGTH=346	21905.5	29332.8	27183.2	32536	29477	35125.2	20947	28316.2	28761	27558.3	23124.3	24878
Bra001423	AT3G11830.1	Symbols: | TCP-1/cpn60 chaperonin family protein | chr3:3732734-3736156 FORWARD LENGTH=557	5376.13	7905.11	8260.88	8875.5	8061.51	8257.18	9815.64	9770.27	7709.6	8374.1	11473.7	7509.12
Bra001424	AT3G11840.1	Symbols: PUB24 | plant U-box 24 | chr3:3736578-3738250 REVERSE LENGTH=470	150.348	109.478	197.37	150.155	141.093	115.21	140.134	126.753	128.081	182.482	157.063	119.347
Bra001425	AT3G11900.1	Symbols: ANT1 | aromatic and neutral transporter 1 | chr3:3758523-3760103 FORWARD LENGTH=432	15943.3	8828.88	10675.9	10007.1	10318.8	10343.1	15441.6	10214.3	8734.76	9225.08	8381.31	8841.77
Bra001426	AT3G11910.1	Symbols: UBP13 | ubiquitin-specific protease 13 | chr3:3761758-3770290 REVERSE LENGTH=1115	603.677	158.986	181.767	124.893	230.976	183.324	49.6276	254.164	213.5	162.906	189.212	176.99
Bra001427	AT3G11930.2	Symbols: | Adenine nucleotide alpha hydrolases-like superfamily protein | chr3:3776371-3777393 FORWARD LENGTH=200	2765.4	3654.17	4069.3	4573.92	3596.19	4442.45	180.812	128.9	78.4472	68.6557	143.766	133.601
Bra001428	AT2G37270.1	Symbols: ATRPS5B, RPS5B | ribosomal protein 5B | chr2:15647883-15649042 REVERSE LENGTH=207	11551.3	14282.4	15592.1	16519.2	17482.5	17344.8	7628.66	7071.59	8422.52	7682.14	8417.59	8340.66
Bra001429	AT3G11945.1	Symbols: PDS2, ATHST, HST | homogentisate prenyltransferase | chr3:3780041-3782880 REVERSE LENGTH=386	6549.98	8191.44	7541.5	6979.6	5943.63	6191.61	6927.02	7898.51	6178.98	7212.56	6478.94	6716.14
Bra001430	AT3G11950.1	Symbols: | TRAF-like superfamily protein | chr3:3783273-3785098 REVERSE LENGTH=572	1107.91	813.59	635.288	671.845	602.823	533.739	1237.94	745.557	819.464	910.48	590.007	770.098
Bra001431	AT3G11960.1	Symbols: | Cleavage and polyadenylation specificity factor (CPSF) A subunit protein | chr3:3786431-3793160 FORWARD LENGTH=1379	3163.49	4851.55	4071.29	5542.6	5091.26	6373.75	2735.93	3959.44	4064.86	4073.9	4903.04	5435.35
Bra001432	AT4G21380.1	Symbols: ARK3, RK3 | receptor kinase 3 | chr4:11389219-11393090 REVERSE LENGTH=850	95.3354	50.7715	288.33	40.9887	155.331	66.0437	47.7269	68.3209	109.03	126.502	375.46	180.321
Bra001433	AT4G13090.1	Symbols: XTH2 | xyloglucan endotransglucosylase/hydrolase 2 | chr4:7631535-7632870 REVERSE LENGTH=292	34.4672	43.9477	76.3054	43.2761	60.42	41.4462	29.7961	40.1145	62.9112	36.4388	111.823	47.1537
Bra001434	AT4G13090.1	Symbols: XTH2 | xyloglucan endotransglucosylase/hydrolase 2 | chr4:7631535-7632870 REVERSE LENGTH=292	68.2	28.7146	67.2276	78.5916	67.5593	143.425	106.953	150.238	30.999	69.6679	100.699	128.946
Bra001435	AT3G12010.1	Symbols: | FUNCTIONS IN: molecular_function unknown; INVOLVED IN: biological_process unknown; EXPRESSED IN: sperm cell, cultured cell; CONTAINS InterPro DOMAIN/s: Colon cancer-associated Mic1-like (InterPro:IPR009755); Has 30201 Blast hits to 17322 proteins in 780 species: Archae - 12; Bacteria - 1396; Metazoa - 17338; Fungi - 3422; Plants - 5037; Viruses - 0; Other Eukaryotes - 2996 (source: NCB…	1384.22	976.019	945.825	739.487	838.42	601.553	1437.6	1201.05	1103.06	1137.41	936.741	1330.29
Bra001436	AT3G12130.1	Symbols: | KH domain-containing protein / zinc finger (CCCH type) family protein | chr3:3864486-3866406 REVERSE LENGTH=248	1366.64	1349.39	1364.92	1380.66	1580.88	968.424	2288	1239.63	1534.75	1367.1	1304.42	1636.2
Bra001437	AT3G12140.3	Symbols: | Emsy N Terminus (ENT)/ plant Tudor-like domains-containing protein | chr3:3869121-3870964 REVERSE LENGTH=383	1006.62	3703.57	4038.04	2731.04	2960.65	2190.29	774.44	3178.79	2728.15	2306.61	2390.93	1866.87
Bra001438	AT3G12150.1	Symbols: | unknown protein; CONTAINS InterPro DOMAIN/s: Protein of unknown function DUF2048 (InterPro:IPR019149); Has 421 Blast hits to 334 proteins in 155 species: Archae - 2; Bacteria - 147; Metazoa - 215; Fungi - 0; Plants - 43; Viruses - 0; Other Eukaryotes - 14 (source: NCBI BLink). | chr3:3876688-3878621 REVERSE LENGTH=363	1494.93	1500.34	1556.95	1230.6	1184.83	1115.31	2436.04	3342.41	2175.58	2239.08	2067.17	2184.14
Bra001439	AT3G12160.1	Symbols: ATRABA4D, RABA4D | RAB GTPase homolog A4D | chr3:3879495-3880437 REVERSE LENGTH=222	236.129	505.739	485.036	451.725	462.825	501.831	310.794	317.404	379.482	419.943	356.007	325.261
Bra001440	AT3G12240.1	Symbols: SCPL15 | serine carboxypeptidase-like 15 | chr3:3902436-3904918 REVERSE LENGTH=436	19.2009	21.6516	57.9618	35.0271	32.8953	41.3472	38.0281	29.8029	25.1487	48.3857	33.588	37.2783
Bra001441	AT2G22980.1	Symbols: SCPL13 | serine carboxypeptidase-like 13 | chr2:9779029-9783078 FORWARD LENGTH=430	994.173	503.868	615.489	475.836	559.714	577.803	1171	516.162	530.961	528.119	342.107	388.84
Bra001442	AT2G22980.1	Symbols: SCPL13 | serine carboxypeptidase-like 13 | chr2:9779029-9783078 FORWARD LENGTH=430	1272.53	622.687	925.988	614.456	725.299	678.34	1332.1	682.408	829.658	714.362	735.776	681.355
Bra001443	AT3G12250.1	Symbols: TGA6, BZIP45 | TGACG motif-binding factor 6 | chr3:3906351-3908583 FORWARD LENGTH=330	1580.04	1477.15	1323.91	1474.72	1661.45	1409.78	1903.78	1969.67	1830.45	1913.13	2052.11	2294.45
Bra001444	AT3G12260.1	Symbols: | LYR family of Fe/S cluster biogenesis protein | chr3:3909252-3910337 REVERSE LENGTH=133	5851.9	7377.18	7605.92	6784.62	7156.52	7636.41	8660.67	9637.78	10476.3	9750.38	11615.9	10976.2
Bra001445	AT3G12270.1	Symbols: ATPRMT3, PRMT3 | protein arginine methyltransferase 3 | chr3:3910642-3913122 FORWARD LENGTH=601	899.438	436.587	404.948	509.776	569.282	749.062	1091.83	643.689	767.462	747.098	720.968	1082.45
Bra001446	AT3G12280.2	Symbols: RBR1 | retinoblastoma-related 1 | chr3:3913671-3918433 REVERSE LENGTH=1012	324.265	217.654	225.943	228.418	181.126	185.397	343.32	257.457	256.229	318.119	230.453	273.958
Bra001447	AT3G12290.1	Symbols: | Amino acid dehydrogenase family protein | chr3:3919591-3921326 FORWARD LENGTH=299	4840.55	5094	4867.8	4717.59	4202.8	4491.73	6329.8	8120.5	6532.88	6751.37	6459.04	6738.38
Bra001448	AT3G12300.1	Symbols: | unknown protein; FUNCTIONS IN: molecular_function unknown; INVOLVED IN: biological_process unknown; LOCATED IN: endomembrane system; EXPRESSED IN: 23 plant structures; EXPRESSED DURING: 15 growth stages; CONTAINS InterPro DOMAIN/s: Protein of unknown function DUF667 (InterPro:IPR007714); Has 373 Blast hits to 371 proteins in 116 species: Archae - 0; Bacteria - 0; Metazoa - 213; Fungi -…	139.917	159.771	253.452	138.502	202.372	175.811	330.072	398.377	382.867	381.514	341.098	408.841
Bra001449	AT3G12320.1	Symbols: | unknown protein; BEST Arabidopsis thaliana protein match is: unknown protein (TAIR:AT5G06980.4); Has 102 Blast hits to 102 proteins in 16 species: Archae - 0; Bacteria - 0; Metazoa - 0; Fungi - 0; Plants - 98; Viruses - 0; Other Eukaryotes - 4 (source: NCBI BLink). | chr3:3924034-3925262 FORWARD LENGTH=269	3191.7	5045.77	4584.65	5199.1	4883.13	5293.77	3789.16	5384.98	5824.61	6477.3	6016.1	5586.17
Bra001450	AT3G12390.1	Symbols: | Nascent polypeptide-associated complex (NAC), alpha subunit family protein | chr3:3942344-3943595 FORWARD LENGTH=203	6270.71	7201.69	6883.83	7098.93	7803.82	7315.63	7255.03	6590.73	7750.42	8320.98	9384.03	8605.87
Bra001451	AT3G12400.1	Symbols: ELC, ATELC | Ubiquitin-conjugating enzyme/RWD-like protein | chr3:3944600-3945796 REVERSE LENGTH=398	12218	9862.31	10004.1	9853.61	9638.37	9829.33	8286.25	8182.78	7414.52	8296.89	8047.45	7202.5
Bra001452	NA	NA	124.466	108.355	66.9848	39.4881	393.54	145.298	129.844	147.822	86.5799	266.08	255.93	213.868
Bra001453	AT3G12500.1	Symbols: ATHCHIB, PR3, PR-3, CHI-B, B-CHI, HCHIB | basic chitinase | chr3:3962501-3963984 REVERSE LENGTH=335	2026.4	1125.13	1863.63	2042.94	1156.89	1762.35	110.118	55.4931	184.21	321.329	121.044	149.053
Bra001454	AT3G12500.1	Symbols: ATHCHIB, PR3, PR-3, CHI-B, B-CHI, HCHIB | basic chitinase | chr3:3962501-3963984 REVERSE LENGTH=335	39.7341	32.4165	65.0396	44.2954	54.2252	198.471	304.23	271.549	414.052	367.415	289.525	314.45
Bra001455	AT3G12530.1	Symbols: PSF2 | PSF2 | chr3:3972604-3973864 REVERSE LENGTH=210	123.461	144.751	130.528	153.079	155.763	102.665	83.7968	137.664	93.94	126.03	76.7131	100.605
Bra001456	AT3G12540.1	Symbols: | Protein of unknown function, DUF547 | chr3:3975246-3977247 FORWARD LENGTH=505	26.7448	918.603	1977.45	585.213	801.682	259.655	29.7605	1121.83	1253.46	769.997	842.531	266.369
Bra001457	AT3G12580.1	Symbols: HSP70, ATHSP70 | heat shock protein 70 | chr3:3991487-3993689 REVERSE LENGTH=650	15849.8	26875.1	21243.6	23486.4	30085.6	22620.2	20620.1	23626.5	25893.1	26990.6	28448.6	22616
Bra001458	AT3G12590.1	Symbols: | unknown protein; INVOLVED IN: biological_process unknown; LOCATED IN: chloroplast; Has 50 Blast hits to 41 proteins in 15 species: Archae - 0; Bacteria - 0; Metazoa - 2; Fungi - 0; Plants - 43; Viruses - 0; Other Eukaryotes - 5 (source: NCBI BLink). | chr3:3996473-4003657 REVERSE LENGTH=1184	428.188	439.507	483.233	591.748	522.513	424.506	685.012	537.672	518.347	528.609	570.034	495.05
Bra001459	AT3G12600.1	Symbols: atnudt16, NUDT16 | nudix hydrolase homolog 16 | chr3:4004809-4005995 FORWARD LENGTH=180	724.766	448.77	632.571	606.621	419.637	732.658	693.615	448.023	268.536	389.493	239.596	425.488
Bra001460	AT3G12610.1	Symbols: DRT100 | Leucine-rich repeat (LRR) family protein | chr3:4006661-4007779 REVERSE LENGTH=372	4541.22	3807.8	3217.64	4664.28	3974.85	5215.24	3292.17	2624.58	1639.88	2288.58	1481.41	3103.26
Bra001461	AT3G12630.1	Symbols: | A20/AN1-like zinc finger family protein | chr3:4012707-4013189 FORWARD LENGTH=160	23001.7	22235	23195.3	21753.6	20734.3	21567.9	19899.7	21265.4	20525.4	21810.9	18241.4	19688.8
Bra001462	AT3G12640.1	Symbols: | RNA binding (RRM/RBD/RNP motifs) family protein | chr3:4014455-4017675 FORWARD LENGTH=638	1507.79	831.107	855.539	867	878.904	775.765	1338.91	1155.5	1136.64	1194.6	982.767	1195.53
Bra001463	AT3G12650.1	Symbols: | unknown protein; FUNCTIONS IN: molecular_function unknown; INVOLVED IN: biological_process unknown; LOCATED IN: mitochondrion; EXPRESSED IN: 23 plant structures; EXPRESSED DURING: 15 growth stages; Has 31 Blast hits to 31 proteins in 12 species: Archae - 0; Bacteria - 0; Metazoa - 0; Fungi - 0; Plants - 31; Viruses - 0; Other Eukaryotes - 0 (source: NCBI BLink). | chr3:4017881-4018597 …	3442.68	1448.83	1816.12	1666.21	1661.21	1338.78	3495.13	2393.4	2476.4	2619.12	2176.58	1822.07
Bra001464	AT3G12660.1	Symbols: FLA14 | FASCICLIN-like arabinogalactan protein 14 precursor | chr3:4019060-4019827 FORWARD LENGTH=255	203.878	418.906	232.167	705.722	534.471	811.095	361.201	463.041	428.716	670.969	628.445	444.565
Bra001465	AT3G12670.1	Symbols: emb2742 | CTP synthase family protein | chr3:4020351-4024086 REVERSE LENGTH=591	2126.12	4261.1	4669.89	5186.33	4842.98	5354.12	2746.47	3528.84	3688.26	4233.34	4441.14	3997.8
Bra001466	AT3G12700.1	Symbols: | Eukaryotic aspartyl protease family protein | chr3:4037136-4039043 FORWARD LENGTH=461	414.42	580.407	995.286	861.89	979.062	757.297	806.127	997.044	823.816	970.711	974.358	943.719
Bra001467	AT3G12740.1	Symbols: ALIS1 | ALA-interacting subunit 1 | chr3:4049739-4051561 FORWARD LENGTH=350	5429.34	5891.37	6529.19	5950.34	5311.89	5662.03	6560.25	5834.96	5653.53	6239.75	6411.01	6251.51
Bra001468	AT3G12760.1	Symbols: | CONTAINS InterPro DOMAIN/s: Defective-in-cullin neddylation protein (InterPro:IPR014764), Protein of unknown function DUF298 (InterPro:IPR005176), UBA-like (InterPro:IPR009060); BEST Arabidopsis thaliana protein match is: Domain of unknown function (DUF298) (TAIR:AT1G15860.2); Has 857 Blast hits to 855 proteins in 202 species: Archae - 0; Bacteria - 0; Metazoa - 482; Fungi - 154; Plant…	1918.64	2942.44	2820.66	2766.06	2559.58	2819.98	1911.2	2367.37	2299.01	2544.33	2388.92	2506.52
Bra001469	AT3G12775.1	Symbols: | ubiquitin-conjugating enzyme family protein | chr3:4059772-4060944 FORWARD LENGTH=362	32.32	22.4322	18.899	26.3144	20.6341	56.5173	25.9296	30.9682	24.1681	34.973	20.0645	28.9943
Bra001470	AT3G12780.1	Symbols: PGK1 | phosphoglycerate kinase 1 | chr3:4061127-4063140 REVERSE LENGTH=481	15360	18307.2	19529.7	17507.1	16739.9	15893.9	22764.5	23760.1	20807.1	21955.1	20925.6	18359.4
Bra001471	AT3G12800.1	Symbols: SDRB, DECR | short-chain dehydrogenase-reductase B | chr3:4063463-4064757 REVERSE LENGTH=298	3470.61	3544	3840.67	3309.77	3845.97	3104.22	4008.42	4617.61	4797.89	5158.2	5741.86	5397.84
Bra001472	AT3G12820.1	Symbols: AtMYB10, MYB10 | myb domain protein 10 | chr3:4074328-4075614 REVERSE LENGTH=239	38.222	71.0904	49.4125	91.8174	96.5853	68.3647	69.5857	60.0955	85.0506	206.488	238.331	120.675
Bra001473	AT3G12830.1	Symbols: | SAUR-like auxin-responsive protein family | chr3:4079117-4079515 REVERSE LENGTH=132	854.435	361.163	283.079	244.951	237.764	234.275	799.287	436.728	326.451	374.06	288.988	359.72
Bra001474	AT3G12860.1	Symbols: | NOP56-like pre RNA processing ribonucleoprotein | chr3:4091678-4093921 FORWARD LENGTH=499	460.349	267.263	224.293	237.984	250.841	267.729	642.969	254.609	384.826	457.087	449.669	509.568
Bra001475	AT3G12890.1	Symbols: ASML2 | activator of spomin::LUC2 | chr3:4099223-4100277 FORWARD LENGTH=251	47.0256	50.5254	37.4994	22.2377	65.5669	73.5628	31.7215	19.8483	23.2652	85.4682	20.5053	25.2608
Bra001476	AT3G12900.1	Symbols: | 2-oxoglutarate (2OG) and Fe(II)-dependent oxygenase superfamily protein | chr3:4104576-4106112 FORWARD LENGTH=357	102.896	197.434	176.377	219.126	147.97	188.342	171.377	134.002	185.953	221.303	184.427	183.63
Bra001477	AT3G12920.1	Symbols: | SBP (S-ribonuclease binding protein) family protein | chr3:4122127-4123323 REVERSE LENGTH=335	3444.89	2826.65	3952.5	3028.89	3953.52	2454.89	2894.73	3355.38	3624.95	3811.56	3820.38	2823.63
Bra001478	AT3G12970.1	Symbols: | unknown protein; BEST Arabidopsis thaliana protein match is: unknown protein (TAIR:AT1G56020.1); Has 2408 Blast hits to 418 proteins in 91 species: Archae - 0; Bacteria - 41; Metazoa - 198; Fungi - 63; Plants - 125; Viruses - 13; Other Eukaryotes - 1968 (source: NCBI BLink). | chr3:4141329-4142474 REVERSE LENGTH=381	85.9166	180.166	158.27	175.695	201.536	240.914	139.661	112.33	124.929	137.024	106.721	162.362
Bra001479	NA	NA	23.6401	50.534	52.429	32.3371	44.0055	32.3837	65.4952	44.6426	35.0566	64.5794	48.8173	44.276
Bra001480	AT3G12977.1	Symbols: | NAC (No Apical Meristem) domain transcriptional regulator superfamily protein | chr3:4143832-4145860 FORWARD LENGTH=279	447.716	283.573	227.725	217.562	114.587	148.78	551.549	409.371	211.95	195.264	197.332	283.091
Bra001481	AT3G12980.1	Symbols: HAC5, ATHPCAT4 | histone acetyltransferase of the CBP family 5 | chr3:4146919-4154495 FORWARD LENGTH=1670	4938.59	3804.53	3439.76	3934.65	3719.49	4073.01	4503.44	3936.15	3988.14	3982.82	3871.55	3810.7
Bra001482	AT3G13000.1	Symbols: | Protein of unknown function, DUF547 | chr3:4158214-4160818 REVERSE LENGTH=553	8422.52	7922.44	10738.9	9071.44	9112.86	8402.3	8598.93	9403.15	8735.51	8603.05	8867.12	7234.2
Bra001483	NA	NA	74.4501	187.312	159.724	277.735	288.807	719.284	233.854	266.276	364.063	231.323	341.468	428.21
Bra001484	AT3G13040.1	Symbols: | myb-like HTH transcriptional regulator family protein | chr3:4172415-4174456 REVERSE LENGTH=449	744.516	1315.26	1168.09	1260.25	1179.63	1517.51	1207.4	1604.41	1748.93	1560.73	2073.17	2220.11
Bra001485	AT3G13050.1	Symbols: | Major facilitator superfamily protein | chr3:4176866-4178868 FORWARD LENGTH=500	714.054	1929.54	1835.05	1661.24	1668.67	1906.01	941.802	1784.46	1719.78	2053.63	2138.54	2324.53
Bra001486	AT3G13062.1	Symbols: | Polyketide cyclase/dehydrase and lipid transport superfamily protein | chr3:4184777-4186795 FORWARD LENGTH=403	2623.25	5659.83	4419.26	4448.02	4684.84	3603.34	2797.19	4586.02	4081.32	4944.48	6165.26	5431.92
Bra001487	AT3G13070.1	Symbols: | CBS domain-containing protein / transporter associated domain-containing protein | chr3:4191511-4195112 REVERSE LENGTH=661	4719.37	3479.81	3749.64	3453.96	3546.63	2800.03	4514.28	4038.84	3967.46	4511.22	3926.65	4452.74
Bra001488	AT3G13080.1	Symbols: ATMRP3, MRP3, ABCC3 | multidrug resistance-associated protein 3 | chr3:4196019-4201250 REVERSE LENGTH=1514	1282.62	1221.44	1167.29	1038.97	959.865	801.964	1251.68	1303.24	1010.34	1462.97	1678.12	1937.93
Bra001489	AT3G13120.1	Symbols: | Ribosomal protein S10p/S20e family protein | chr3:4220310-4221526 REVERSE LENGTH=191	23408.1	27217.8	28089	30345.7	27090.7	30940.1	28286.3	29878.2	28759.3	27978.7	32357.3	31691.2
Bra001490	AT3G13080.1	Symbols: ATMRP3, MRP3, ABCC3 | multidrug resistance-associated protein 3 | chr3:4196019-4201250 REVERSE LENGTH=1514	840.819	781.285	706.802	634.76	422.664	358.016	764.37	821.2	698.377	765.409	924.748	1078.44
Bra001491	AT3G13130.1	Symbols: | unknown protein; FUNCTIONS IN: molecular_function unknown; INVOLVED IN: biological_process unknown; LOCATED IN: endomembrane system; EXPRESSED IN: male gametophyte; Has 140 Blast hits to 132 proteins in 41 species: Archae - 2; Bacteria - 4; Metazoa - 29; Fungi - 20; Plants - 51; Viruses - 0; Other Eukaryotes - 34 (source: NCBI BLink). | chr3:4223008-4223613 FORWARD LENGTH=201	414.038	121.598	147.947	116.8	122.035	138.849	204.858	151.158	237.043	186.829	151.812	154.472
Bra001492	AT3G13160.1	Symbols: | Tetratricopeptide repeat (TPR)-like superfamily protein | chr3:4229994-4231178 REVERSE LENGTH=394	487.424	244.951	163.843	245.467	283.532	269.285	410.397	253.211	255.289	315.748	298.387	392.234
Bra001493	AT3G13200.1	Symbols: EMB2769 | Cwf15 / Cwc15 cell cycle control family protein | chr3:4242239-4243976 FORWARD LENGTH=230	3771.56	5803.4	5901.1	5614.25	5953.7	6295.87	6215.58	5588.25	6789.02	6787.17	6389.56	6487.71
Bra001494	AT3G13227.1	Symbols: | serine-rich protein-related | chr3:4258028-4258363 FORWARD LENGTH=111	178.964	375.671	536.273	467.433	360.474	652.154	399.203	430.414	403.756	392.056	487.554	397.074
Bra001495	AT3G13229.1	Symbols: | Plant protein of unknown function (DUF868) | chr3:4268566-4269435 REVERSE LENGTH=289	29.7882	76.5734	55.9002	93.2285	80.6561	88.5133	32.0329	30.1049	77.1336	64.302	52.9478	41.3553
Bra001496	AT3G13235.3	Symbols: | ubiquitin family protein | chr3:4271492-4274348 REVERSE LENGTH=413	3749.16	3292.52	4120.07	3598.76	3507.82	3599.26	2409.14	2893.96	2964.48	3773	3058.72	3291.48
Bra001497	AT3G13310.1	Symbols: | Chaperone DnaJ-domain superfamily protein | chr3:4310827-4311300 REVERSE LENGTH=157	3014.61	3185.99	4020.64	3933.65	4016.16	3619.77	1761.87	2079.57	2018.96	2066.62	2209.22	1526.86
Bra001498	NA	NA	668.054	338.299	358.016	323.28	293.32	785.198	219.768	228.314	361.1	267.428	240.464	437.171
Bra001499	AT3G13320.1	Symbols: CAX2, atcax2 | cation exchanger 2 | chr3:4315418-4317997 FORWARD LENGTH=441	3962.34	2212.11	2185.23	2086.81	1734.03	1752.04	4487.33	3606.51	3178.31	3813.87	2841.38	2709
Bra001500	AT3G13330.1	Symbols: PA200 | proteasome activating protein 200 | chr3:4319804-4330061 REVERSE LENGTH=1816	116.499	179.433	387.978	224.352	279.915	120.434	164.148	868.284	934.275	792.935	540.605	419.618
Bra001501	AT3G13340.1	Symbols: | Transducin/WD40 repeat-like superfamily protein | chr3:4332370-4334603 FORWARD LENGTH=447	17378.7	16651.2	14499.5	14931.5	17037	15491.9	17927.8	16296.2	14953.7	16261.3	17745	16373.7
Bra001502	AT3G13360.1	Symbols: WIP3 | WPP domain interacting protein 3 | chr3:4338472-4339982 REVERSE LENGTH=459	2734.19	1938.5	1931.83	1995.1	2168.31	1719.96	3071.85	2323.06	2216.64	2054.16	1975.61	1738.71
Bra001503	AT3G13390.1	Symbols: sks11 | SKU5 similar 11 | chr3:4351401-4353289 REVERSE LENGTH=554	425.423	144.323	348.849	201.553	467.386	372.47	194.007	203.755	358.182	129.633	400.136	368.034
Bra001504	AT3G13400.1	Symbols: sks13 | SKU5 similar 13 | chr3:4355257-4357305 FORWARD LENGTH=551	21.7124	28.243	26.1155	34.3312	32.2943	63.5632	20.4547	20.9302	48.9291	27.7103	20.6332	30.0034
Bra001505	AT3G13410.1	Symbols: | unknown protein; FUNCTIONS IN: molecular_function unknown; INVOLVED IN: biological_process unknown; LOCATED IN: endoplasmic reticulum; EXPRESSED IN: 25 plant structures; EXPRESSED DURING: 15 growth stages; BEST Arabidopsis thaliana protein match is: unknown protein (TAIR:AT1G55546.1); Has 49 Blast hits to 49 proteins in 14 species: Archae - 0; Bacteria - 0; Metazoa - 0; Fungi - 0; Plan…	6890.09	5694.98	4855.55	5085.18	4199.09	4749.49	6712.02	7712.65	5495.39	6750.65	5608.75	6267.21
Bra001506	AT3G13460.1	Symbols: ECT2 | evolutionarily conserved C-terminal region 2 | chr3:4385274-4388220 REVERSE LENGTH=667	25371.3	20416.2	23054.9	21986.9	22433.7	23711.5	26875.2	20602.4	21904.7	24766.6	23566	26748.8
Bra001507	AT3G13470.1	Symbols: | TCP-1/cpn60 chaperonin family protein | chr3:4389685-4392624 FORWARD LENGTH=596	192.099	8930.42	16931.5	12890.5	20494.9	13945.7	424.488	11292.7	15468.3	12586.6	17459.8	14205.6
Bra001508	NA	NA	109.907	187.874	216.624	240.752	203.414	325.368	134.704	227.489	119.814	95.8704	152.251	143.032
Bra001509	AT3G13490.1	Symbols: OVA5, ATKRS-2 | Lysyl-tRNA synthetase, class II | chr3:4395984-4399302 REVERSE LENGTH=602	210.16	279.778	259.22	280.838	415.186	481.978	345.593	212.683	232.661	216.754	341.275	332.592
Bra001510	AT3G13530.1	Symbols: MAPKKK7, MAP3KE1 | mitogen-activated protein kinase kinase kinase 7 | chr3:4411934-4419320 REVERSE LENGTH=1368	4410.48	4738.21	3893.3	4101.27	3945.5	3775.54	3996.06	5286.9	4885.59	4408.92	4801.26	3791.19
Bra001511	NA	NA	69.2803	53.7899	61.8913	68.21	114.988	300.598	83.436	215.943	93.3442	49.4705	107.901	135.638
Bra001512	AT3G13600.1	Symbols: | calmodulin-binding family protein | chr3:4445102-4447383 FORWARD LENGTH=605	331.424	209.195	341.534	164.516	150.003	141.695	249.095	269.624	224.007	198.413	98.322	261.788
Bra001513	AT3G13610.1	Symbols: | 2-oxoglutarate (2OG) and Fe(II)-dependent oxygenase superfamily protein | chr3:4449448-4450616 FORWARD LENGTH=361	173.301	209.352	162.872	197.896	175.701	213.859	138.178	214.873	177.466	618.066	229.417	214.765
Bra001514	AT3G13620.1	Symbols: | Amino acid permease family protein | chr3:4450904-4452556 REVERSE LENGTH=478	30.8937	29.8229	25.999	24.3313	15.9523	14.2234	31.1673	25.7731	21.9276	27.7335	20.433	37.5261
Bra001515	AT3G13640.1	Symbols: ATRLI1, RLI1 | RNAse l inhibitor protein 1 | chr3:4458751-4461323 REVERSE LENGTH=603	56.5693	36.3863	58.7209	54.8085	77.9006	77.479	22.1785	31.272	33.1309	38.4909	36.22	36.9416
Bra001516	AT3G13650.1	Symbols: | Disease resistance-responsive (dirigent-like protein) family protein | chr3:4463056-4463616 FORWARD LENGTH=186	1394.68	348.439	308.304	302.041	221.505	195.667	1608.52	602.497	285.93	264.511	184.463	184.035
Bra001517	AT2G15900.1	Symbols: | Phox-associated domain;Phox-like;Sorting nexin, C-terminal | chr2:6927390-6932535 FORWARD LENGTH=994	198.826	434.038	415.86	544.536	470.77	515.097	489.083	300.669	437.648	419.692	434.36	495.551
Bra001518	AT3G13670.1	Symbols: | Protein kinase family protein | chr3:4469434-4473234 FORWARD LENGTH=703	7415	8563.4	7325.13	8731.72	9811.54	9839.6	8244.31	9174.91	9276.03	9856.36	10470.4	9678.13
Bra001519	AT3G13672.1	Symbols: | TRAF-like superfamily protein | chr3:4473541-4474343 REVERSE LENGTH=216	188.38	195.223	302.525	234.405	265.711	144.295	219.766	342.423	402.912	319.934	320.572	286.481
Bra001520	AT3G13690.1	Symbols: | Protein kinase protein with adenine nucleotide alpha hydrolases-like domain | chr3:4486920-4490011 FORWARD LENGTH=753	1778.48	987.822	1216.25	1296.96	1093.2	1127.38	1393.3	1023.68	1090.65	1032.7	1151.7	1119.31
Bra001521	AT3G13772.1	Symbols: TMN7, AtTMN7 | transmembrane nine 7 | chr3:4521712-4524394 REVERSE LENGTH=641	1715.24	1232.87	1736.44	2375.32	1767.82	2291.04	3011.57	2656.08	2827.06	2482.59	2754.5	3425.78
Bra001522	AT3G13800.1	Symbols: | Metallo-hydrolase/oxidoreductase superfamily protein | chr3:4538879-4541366 FORWARD LENGTH=361	2603.09	2503.39	2822.18	2414.37	2762.75	2096.6	3946.51	5276.6	4093.59	4320.21	4228.86	4410.04
Bra001523	AT3G13810.1	Symbols: AtIDD11, IDD11 | indeterminate(ID)-domain 11 | chr3:4544941-4547300 FORWARD LENGTH=513	5297.86	4058.3	3493.51	3606.51	3756.89	3163.48	3846.61	3392.26	3934.04	3508.75	3283.24	3807.29
Bra001524	AT3G13860.1	Symbols: HSP60-3A | heat shock protein 60-3A | chr3:4561704-4565133 REVERSE LENGTH=572	1433.99	1281.4	1527	1688.02	1838.79	2009.65	622.932	819.952	908.932	949.515	914.099	1164.18
Bra001525	AT3G13870.1	Symbols: RHD3 | Root hair defective 3 GTP-binding protein (RHD3) | chr3:4565762-4571109 REVERSE LENGTH=802	9672.86	8030.96	7233.14	7242.93	7871.53	7473.2	11241.5	9973.34	9777.18	9321.22	8991.66	9123.51
Bra001526	AT3G13882.1	Symbols: | Ribosomal protein L34 | chr3:4574600-4575852 FORWARD LENGTH=147	3417.38	5080.1	4828.19	4958.02	4657.28	5909.58	3226.02	4436.48	5318.77	5773.21	6005.72	6830.82
Bra001527	AT3G13910.1	Symbols: | Protein of unknown function (DUF3511) | chr3:4591124-4591432 REVERSE LENGTH=102	1785.74	1450.2	1315.89	1321.74	1526.24	1279.75	2625.25	2424.89	2161.13	2793.38	2100.81	2278.58
Bra001528	AT3G13882.1	Symbols: | Ribosomal protein L34 | chr3:4574600-4575852 FORWARD LENGTH=147	165.618	314.052	271.784	346.136	326.865	639.95	291.88	605.508	778.324	740.506	825.885	880.563
Bra001529	AT3G13898.1	Symbols: | unknown protein; LOCATED IN: endomembrane system; BEST Arabidopsis thaliana protein match is: unknown protein (TAIR:AT5G10310.1). | chr3:4584011-4584334 FORWARD LENGTH=107	38.5068	70.7134	91.9973	107.401	106.562	138.315	61.851	92.7021	109.566	113.47	142.229	136.805
Bra001530	AT3G13920.1	Symbols: EIF4A1, RH4, TIF4A1 | eukaryotic translation initiation factor 4A1 | chr3:4592635-4594128 REVERSE LENGTH=412	11923.6	13022.7	12129.2	10997.2	10699.9	9630.53	12864.5	8317.61	11395.2	11450.7	12039.8	12126
Bra001531	AT3G13930.1	Symbols: | Dihydrolipoamide acetyltransferase, long form protein | chr3:4596240-4600143 FORWARD LENGTH=539	11226.8	12365.8	13216.8	11799	11673.7	11950	13219	10801.1	12252.9	12248.3	12384.7	11403.9
Bra001532	AT3G13960.1	Symbols: AtGRF5, GRF5 | growth-regulating factor 5 | chr3:4608526-4610160 FORWARD LENGTH=397	51.5256	38.5997	74.3314	73.3146	47.4688	58.4553	47.0513	30.9836	80.3151	47.7461	60.7672	71.1179
Bra001533	AT3G14010.1	Symbols: CID4 | CTC-interacting domain 4 | chr3:4637164-4640691 FORWARD LENGTH=595	120.368	282.239	355.773	320.435	306.173	272.554	260.649	340.945	348.908	343.315	366.111	369.086
Bra001534	AT3G14080.1	Symbols: | Small nuclear ribonucleoprotein family protein | chr3:4667717-4668989 FORWARD LENGTH=128	9013.51	9576.96	10038.3	9971.78	8110.73	9204.88	4486.14	4968.36	6462.44	7024.7	6564.3	6747.93
Bra001535	AT3G14110.1	Symbols: FLU | Tetratricopeptide repeat (TPR)-like superfamily protein | chr3:4676222-4677602 REVERSE LENGTH=316	10630.3	9667.38	12529.1	11399.1	10475	10582.8	13485.3	15632.9	14728.7	14379.8	13416.3	16166.5
Bra001536	AT3G14150.1	Symbols: | Aldolase-type TIM barrel family protein | chr3:4690667-4692679 REVERSE LENGTH=363	448.96	507.488	402.867	467.173	469.008	425.585	251.821	313.288	332.072	363.849	247.164	308.136
Bra001537	AT3G14172.1	Symbols: | FUNCTIONS IN: molecular_function unknown; INVOLVED IN: biological_process unknown; LOCATED IN: cellular_component unknown; BEST Arabidopsis thaliana protein match is: COP1-interacting protein-related (TAIR:AT1G72410.1); Has 30201 Blast hits to 17322 proteins in 780 species: Archae - 12; Bacteria - 1396; Metazoa - 17338; Fungi - 3422; Plants - 5037; Viruses - 0; Other Eukaryotes - 2996 …	18.3268	18.2157	17.945	16.5284	21.4675	48.7451	10.9259	19.9153	25.3653	19.9514	18.8179	30.3452
Bra001538	AT3G14190.1	Symbols: | unknown protein; BEST Arabidopsis thaliana protein match is: unknown protein (TAIR:AT5G12360.1); Has 18 Blast hits to 18 proteins in 5 species: Archae - 0; Bacteria - 0; Metazoa - 0; Fungi - 0; Plants - 18; Viruses - 0; Other Eukaryotes - 0 (source: NCBI BLink). | chr3:4710907-4711790 FORWARD LENGTH=193	35.8599	88.4998	168.2	95.6476	93.94	79.1832	39.5585	258.72	376.25	270.367	327.336	199.08
Bra001539	AT3G14200.1	Symbols: | Chaperone DnaJ-domain superfamily protein | chr3:4712881-4714361 REVERSE LENGTH=230	15951	14162	15580.6	16131.9	14796.7	16394.2	7469.78	7846.26	7562.45	7746.84	8237.86	7465.28
Bra001540	AT4G26400.1	Symbols: | RING/U-box superfamily protein | chr4:13344953-13346023 REVERSE LENGTH=356	206.256	245.279	203.807	383.163	526.942	1081	331.341	175.587	282.978	208.138	212.683	273.572
Bra001541	AT3G14230.1	Symbols: RAP2.2 | related to AP2 2 | chr3:4737616-4739000 REVERSE LENGTH=379	11044	14869.7	15585	15138.7	18266	15933.5	16951	13674	19652.8	18461.7	19453.5	17286.3
Bra001542	AT3G14240.1	Symbols: | Subtilase family protein | chr3:4741637-4743964 REVERSE LENGTH=775	1651.91	591.086	450.9	547.794	515.805	579.974	2055.87	394.956	337.275	457.312	206.516	200.025
Bra001543	AT3G14250.1	Symbols: | RING/U-box superfamily protein | chr3:4745963-4746958 REVERSE LENGTH=303	319.63	220.714	172.572	224.692	189.295	181.353	226.644	172.174	201.249	131.52	306.13	511.061
Bra001544	AT3G14260.1	Symbols: | Protein of unknown function (DUF567) | chr3:4747986-4748779 REVERSE LENGTH=230	62.3951	95.6921	63.7189	70.41	148.615	190.842	102.886	97.7539	64.6066	62.1939	58.936	149.022
Bra001545	AT3G14270.1	Symbols: FAB1B | phosphatidylinositol-4-phosphate 5-kinase family protein | chr3:4754624-4761185 FORWARD LENGTH=1791	3293.12	4013.11	2908.61	3238.16	3088.35	2896.81	2323.68	2750.59	1951.55	2743.27	1897.53	2032.3
Bra001546	AT1G53840.1	Symbols: ATPME1, PME1 | pectin methylesterase 1 | chr1:20101533-20103458 FORWARD LENGTH=586	102.911	142.694	135.018	140.6	98.3386	132.227	76.5051	85.432	96.7932	291.364	143.932	149.521
Bra001547	AT3G14310.1	Symbols: ATPME3, PME3 | pectin methylesterase 3 | chr3:4772214-4775095 REVERSE LENGTH=592	1346.46	1268.76	1345.75	1397.02	1017.66	848.701	1913.69	1105.22	1134.31	1297.69	1102.94	1139.78
Bra001548	AT4G29410.1	Symbols: | Ribosomal L28e protein family | chr4:14468439-14469964 REVERSE LENGTH=143	991.488	774.804	615.506	521.035	344.135	466.647	28.0949	42.2421	44.5027	68.6557	30.5481	59.8086
Bra001549	AT3G14395.1	Symbols: | unknown protein; Has 4 Blast hits to 4 proteins in 2 species: Archae - 0; Bacteria - 0; Metazoa - 0; Fungi - 0; Plants - 4; Viruses - 0; Other Eukaryotes - 0 (source: NCBI BLink). | chr3:4811044-4811271 FORWARD LENGTH=75	325.771	594.32	852.794	671.193	591.904	709.481	512.146	398.108	657.557	702.482	702.332	566.284
Bra001550	AT3G14415.1	Symbols: | Aldolase-type TIM barrel family protein | chr3:4818667-4820748 FORWARD LENGTH=367	35092.7	46643.7	45534	44990.1	47701.4	42101.5	42973.5	47799.3	39295.1	43394	44346.7	46254.4
Bra001551	AT3G14420.1	Symbols: | Aldolase-type TIM barrel family protein | chr3:4821804-4823899 FORWARD LENGTH=367	29699	35867	34165.4	30717	28010.5	29115.5	29814.5	33217.5	27958	30014.6	27176.2	27435.7
Bra001552	AT3G14440.1	Symbols: NCED3, ATNCED3, STO1, SIS7 | nine-cis-epoxycarotenoid dioxygenase 3 | chr3:4831678-4833477 REVERSE LENGTH=599	171.275	312.831	303.313	273.7	194.23	189.429	137.45	177.479	244.323	241.469	238.906	150.516
Bra001553	NA	NA	112.143	132.878	217.89	181.098	133.922	186.663	167.07	164.97	166.517	332.953	211.336	168.173
Bra001554	AT3G14450.1	Symbols: CID9 | CTC-interacting domain 9 | chr3:4849788-4851601 FORWARD LENGTH=327	7385.09	7297.04	6683.76	6724.03	5961.22	7495.81	4746.57	4545.89	5696.14	5239.28	2174.99	4907.87
Bra001555	AT3G32030.1	Symbols: | Terpenoid cyclases/Protein prenyltransferases superfamily protein | chr3:13032458-13035348 REVERSE LENGTH=604	31.2204	38.8758	29.5182	35.1717	50.8423	110.551	37.8726	46.5015	43.0715	58.8308	43.6017	33.6042
Bra001556	AT3G29430.1	Symbols: | Terpenoid synthases superfamily protein | chr3:11311427-11312604 FORWARD LENGTH=357	30.2252	30.4425	41.1909	22.6915	29.2014	58.5513	34.1983	24.0791	43.4142	51.641	58.573	57.4581
Bra001557	AT3G14490.1	Symbols: | Terpenoid cyclases/Protein prenyltransferases superfamily protein | chr3:4863631-4865949 REVERSE LENGTH=601	17.17	16.7904	14.0092	14.7984	18.6388	32.7594	14.5415	14.9651	12.5359	14.1395	16.1582	15.2929
Bra001558	AT3G14595.1	Symbols: | Ribosomal protein L18ae family | chr3:4909037-4910226 FORWARD LENGTH=132	365.596	612.667	955.992	926.674	703.503	749.297	1045.67	1564.95	1380.98	1286.34	2068.24	2140.96
Bra001559	AT2G34480.1	Symbols: | Ribosomal protein L18ae/LX family protein | chr2:14532916-14534161 REVERSE LENGTH=178	2965.5	2857.13	3844.1	3782.61	3247.24	2994.39	4402.88	4815.9	4371.15	4083.09	4518.67	4699.42
Bra001560	AT3G14630.1	Symbols: CYP72A9 | cytochrome P450, family 72, subfamily A, polypeptide 9 | chr3:4917498-4919409 FORWARD LENGTH=508	904.609	1495.78	1359.1	1155.72	1537.51	1180.69	1439.04	950.33	1253.37	1272.39	1350.88	1256.09
Bra001561	AT3G14680.1	Symbols: CYP72A14 | cytochrome P450, family 72, subfamily A, polypeptide 14 | chr3:4934478-4936462 FORWARD LENGTH=512	946.952	1615.66	1671.7	1408.74	1759.86	1179.48	1506.47	1506.47	1373.36	1450.48	1574.95	951.156
Bra001562	AT3G14690.1	Symbols: CYP72A15 | cytochrome P450, family 72, subfamily A, polypeptide 15 | chr3:4937410-4939310 FORWARD LENGTH=512	255.404	642.424	698.197	871.965	700.758	585.756	791.222	678.225	640.477	718.251	703.687	758.553
Bra001563	AT3G14690.1	Symbols: CYP72A15 | cytochrome P450, family 72, subfamily A, polypeptide 15 | chr3:4937410-4939310 FORWARD LENGTH=512	7046.56	7848.05	7596.05	6770.63	6053.1	6686.04	9996.21	6245.14	7063.58	5496.4	6337.64	6300.91
Bra001564	AT3G14680.1	Symbols: CYP72A14 | cytochrome P450, family 72, subfamily A, polypeptide 14 | chr3:4934478-4936462 FORWARD LENGTH=512	353.384	748.512	497.537	542.783	400.782	412.66	776.04	1282.06	1119.18	1469.42	1597.05	1843.79
Bra001565	AT3G14810.1	Symbols: MSL5 | mechanosensitive channel of small conductance-like 5 | chr3:4971223-4974216 REVERSE LENGTH=881	1702.69	1158.19	915.115	1040.42	646.316	840.96	1523.82	992.113	740.794	922.407	845.089	684.821
Bra001566	AT3G14840.2	Symbols: | Leucine-rich repeat transmembrane protein kinase | chr3:4988271-4993891 FORWARD LENGTH=1020	992.063	598.664	527.478	636.276	439.618	513.582	409.385	320.756	82.4258	99.3278	94.9776	88.5262
Bra001567	AT3G14840.2	Symbols: | Leucine-rich repeat transmembrane protein kinase | chr3:4988271-4993891 FORWARD LENGTH=1020	670.296	655.515	553.215	687.359	576.229	936.768	649.38	400.712	353.688	574.484	525.519	329.997
Bra001568	AT3G14840.1	Symbols: | Leucine-rich repeat transmembrane protein kinase | chr3:4988271-4988701 FORWARD LENGTH=112	164.155	212.738	349.573	260.768	227.717	241.273	302.178	283.493	279.516	418.332	394.74	400.344
Bra001569	AT3G14850.2	Symbols: TBL41 | TRICHOME BIREFRINGENCE-LIKE 41 | chr3:4995615-4997611 FORWARD LENGTH=356	1240.5	515.738	500.581	488.7	620.553	399.164	301.708	218.623	61.6299	78.4786	83.5505	115.301
Bra001570	AT3G14860.1	Symbols: | NHL domain-containing protein | chr3:4998591-5000894 REVERSE LENGTH=492	7699.32	3201.16	2394.23	2721.18	2382.78	2939.69	4576.51	3027.55	2247.68	2688.81	2158.05	2816.85
Bra001571	AT3G14870.1	Symbols: | Plant protein of unknown function (DUF641) | chr3:5004159-5005586 FORWARD LENGTH=475	1023.02	471.502	569.938	474.001	603.164	618.394	843.758	512.115	433.528	485.363	710.413	539.859
Bra001572	AT3G14890.2	Symbols: | phosphoesterase | chr3:5008751-5013060 FORWARD LENGTH=684	28.9728	83.9614	61.0359	86.2956	128.103	204.874	33.7031	59.0832	50.5408	65.2364	48.8353	70.9359
Bra001573	AT3G14920.1	Symbols: | Peptide-N4-(N-acetyl-beta-glucosaminyl)asparagine amidase A protein | chr3:5018275-5020104 FORWARD LENGTH=609	1062.57	852.723	694.245	779.128	607.386	702.579	1465.89	840.929	578.774	663.31	494.506	738.422
Bra001574	AT3G14930.1	Symbols: HEME1 | Uroporphyrinogen decarboxylase | chr3:5020675-5022577 FORWARD LENGTH=418	61.2064	75.8139	108.688	94.2293	96.3356	198.153	57.8174	46.0479	51.1032	49.68	104.033	82.7842
Bra001575	AT3G14940.1	Symbols: ATPPC3, PPC3 | phosphoenolpyruvate carboxylase 3 | chr3:5025584-5029476 FORWARD LENGTH=968	149.785	132.435	95.3675	163.423	96.0915	141.746	85.7863	112.491	137.222	140.471	58.0274	93.512
Bra001576	AT3G14960.1	Symbols: | Galactosyltransferase family protein | chr3:5036252-5037951 REVERSE LENGTH=343	2169.99	1758.97	1514.65	1575.09	1604.29	1589.98	3307.01	2333.19	1932.2	1883.55	1931.37	2286.08
Bra001577	AT3G14990.1	Symbols: | Class I glutamine amidotransferase-like superfamily protein | chr3:5047510-5049621 FORWARD LENGTH=392	3860.83	6443.19	5856.69	5753.57	4952.76	5058.45	4171.51	4832.29	4863.93	4870.04	5796.21	4754
Bra001578	AT3G15000.1	Symbols: | cobalt ion binding | chr3:5050321-5052121 FORWARD LENGTH=395	7913.73	6187.95	6458.1	7432.73	7314.04	9099.34	7760.87	6164.86	6729.92	6759.77	6527.67	8486.91
Bra001579	AT3G15030.1	Symbols: TCP4, MEE35 | TCP family transcription factor 4 | chr3:5062308-5063570 FORWARD LENGTH=420	4067.01	3758.4	3748.91	3587.56	2798.45	3950.98	4524.63	3887.87	2954.26	2217.35	3316.96	2752.22
Bra001580	AT3G15040.1	Symbols: | Protein of unknown function, DUF584 | chr3:5065445-5066176 REVERSE LENGTH=243	2080.9	2374.51	3197.27	2553.67	3066.2	2198.29	2370.9	2718.18	2786.46	2738.12	2868.39	2640.21
Bra001581	AT3G15060.1	Symbols: AtRABA1g, RABA1g | RAB GTPase homolog A1G | chr3:5069239-5070025 FORWARD LENGTH=217	1972.54	2244.93	1939.86	2897.22	3190.12	4134.48	1994.45	2705.58	2217.95	2458.85	2708.08	2691.89
Bra001582	AT3G15070.1	Symbols: | RING/U-box superfamily protein | chr3:5070472-5072344 REVERSE LENGTH=486	938.097	1230.58	1350.18	1193.33	1132.15	1028.87	1201.46	2029.33	1363.56	1815.38	1524.65	1256.7
Bra001583	AT3G15090.1	Symbols: | GroES-like zinc-binding alcohol dehydrogenase family protein | chr3:5076847-5078870 FORWARD LENGTH=366	2130.24	3241.15	3568.49	3337.2	3565	3030.02	3255.78	4769.45	4641.12	4685.57	4571.07	4853.25
Bra001584	AT3G15120.1	Symbols: | P-loop containing nucleoside triphosphate hydrolases superfamily protein | chr3:5088487-5095482 REVERSE LENGTH=1954	992.066	739.67	562.361	869.337	807.71	628.876	694.997	920.545	840.849	790.114	764.628	1169.88
Bra001585	AT3G15160.1	Symbols: | unknown protein; Has 266 Blast hits to 264 proteins in 44 species: Archae - 0; Bacteria - 0; Metazoa - 58; Fungi - 0; Plants - 199; Viruses - 0; Other Eukaryotes - 9 (source: NCBI BLink). | chr3:5104582-5108279 FORWARD LENGTH=562	234.206	268.803	299.636	250.064	241.639	179.451	268.739	234.206	306.816	292.546	237.479	244.951
Bra001586	AT3G15170.1	Symbols: CUC1, ANAC054, ATNAC1 | NAC (No Apical Meristem) domain transcriptional regulator superfamily protein | chr3:5109912-5111435 FORWARD LENGTH=310	431.014	306.021	369.378	347.817	318.637	377.117	371.641	288.586	288.627	352.605	291.933	289.07
Bra001587	AT3G15190.1	Symbols: | chloroplast 30S ribosomal protein S20, putative | chr3:5116216-5117412 FORWARD LENGTH=202	6216.24	7370.84	7540.55	7928.61	6595.77	6789.88	9262	9478.82	7925.5	10209.3	8895.44	7694.7
Bra001588	AT3G15210.1	Symbols: ATERF-4, ERF4, RAP2.5, ATERF4 | ethylene responsive element binding factor 4 | chr3:5121472-5122140 FORWARD LENGTH=222	20240.5	14860.5	17661.2	18002.6	17013.3	16467.8	16188.5	17260.3	17297	17069.2	14416	15062.2
Bra001589	AT3G15260.1	Symbols: | Protein phosphatase 2C family protein | chr3:5138842-5140242 FORWARD LENGTH=289	141.454	137.576	244.416	208.67	168.465	204.735	172.178	133.675	229.258	172.279	236.796	151.216
Bra001590	AT3G15340.1	Symbols: PPI2 | proton pump interactor 2 | chr3:5160016-5162305 REVERSE LENGTH=589	182.464	187.951	142.267	214.661	473.47	814.06	214.202	252.111	815.963	308.725	341.637	305.894
Bra001591	AT3G15355.1	Symbols: UBC25, PFU1 | ubiquitin-conjugating enzyme 25 | chr3:5183858-5186669 FORWARD LENGTH=609	266.682	326.865	561.081	639.353	714.826	1156.81	531.388	493.696	846.991	584.576	864.128	773.461
Bra001592	AT3G15360.1	Symbols: ATHM4, TRX-M4, ATM4 | thioredoxin M-type 4 | chr3:5188448-5189457 FORWARD LENGTH=193	636.386	461.211	383.521	362.962	282.946	220.049	1067.08	685.403	383.837	502.518	337.84	312.803
Bra001593	AT3G15370.1	Symbols: ATEXPA12, EXP12, ATEXP12, ATHEXP ALPHA 1.24, EXPA12 | expansin 12 | chr3:5190649-5191982 FORWARD LENGTH=252	200.714	277.729	308.08	447.268	343.507	399.913	453.267	382.09	313.594	393.039	337.828	299.997
Bra001594	AT3G15380.1	Symbols: | Plasma-membrane choline transporter family protein | chr3:5193319-5196435 FORWARD LENGTH=700	7513.82	11401	12397.5	12261.8	11971.3	12550.7	9274.15	11489	11077.8	11351.1	11429.4	11011.6
Bra001595	AT3G15460.1	Symbols: | Ribosomal RNA processing Brix domain protein | chr3:5214279-5216188 REVERSE LENGTH=315	1683.32	885.924	1033.82	978.057	1171.6	1281.21	1852.61	1230.1	1708.22	1627.35	1237.28	1634.02
Bra001596	AT3G15500.1	Symbols: ATNAC3, ANAC055, NAC055, NAC3 | NAC domain containing protein 3 | chr3:5234731-5235882 FORWARD LENGTH=317	78.5286	94.6264	62.4957	50.0957	72.8232	46.2044	749.755	299.022	205.96	77.6836	92.7061	80.4205
Bra001597	AT3G15510.1	Symbols: ATNAC2, ANAC056, NARS1, NAC2 | NAC domain containing protein 2 | chr3:5243696-5245037 FORWARD LENGTH=364	370.971	452.191	316.263	310.974	365.467	329.756	204.395	298.49	427.344	248.663	224.064	501.865
Bra001598	AT3G15540.1	Symbols: IAA19, MSG2 | indole-3-acetic acid inducible 19 | chr3:5264100-5265378 FORWARD LENGTH=197	8263.14	14023.8	14054.3	14658.9	12470.2	14537.2	1217.5	2601.77	2735.3	2640.96	3554.91	3365.54
Bra001599	AT3G15570.1	Symbols: | Phototropic-responsive NPH3 family protein | chr3:5270267-5271700 REVERSE LENGTH=452	820.311	1004.11	1099.74	698.121	684.885	547.755	520.269	817.173	652.174	555.312	792.146	716.727
Bra001600	AT3G15630.1	Symbols: | unknown protein; FUNCTIONS IN: molecular_function unknown; INVOLVED IN: biological_process unknown; LOCATED IN: chloroplast; EXPRESSED IN: 24 plant structures; EXPRESSED DURING: 15 growth stages; BEST Arabidopsis thaliana protein match is: unknown protein (TAIR:AT1G52720.1); Has 61 Blast hits to 61 proteins in 13 species: Archae - 0; Bacteria - 0; Metazoa - 0; Fungi - 0; Plants - 61; V…	9611.14	5718.17	4895.68	3345.56	3040.06	2128.14	6887.55	3625.77	2046.85	2104.59	1650.25	1140.6
Bra001601	AT3G15640.1	Symbols: | Rubredoxin-like superfamily protein | chr3:5299273-5301371 FORWARD LENGTH=176	5073.51	7523.18	6706.72	6591.92	5956.57	6656.87	8504.04	8342.32	8747.69	9630.29	5842.72	5927.22
Bra001602	AT3G15650.1	Symbols: | alpha/beta-Hydrolases superfamily protein | chr3:5306006-5307764 FORWARD LENGTH=255	500.98	482.618	280.946	295.275	185.574	205.794	450.682	472.91	457.265	348.956	215.71	227.775
Bra001603	AT3G15670.1	Symbols: | Late embryogenesis abundant protein (LEA) family protein | chr3:5310141-5310901 REVERSE LENGTH=225	67.624	64.8706	38.8748	217.126	223.688	159.718	83.4312	98.6173	118.329	110.886	175.281	76.7239
Bra001604	AT3G15680.1	Symbols: | Ran BP2/NZF zinc finger-like superfamily protein | chr3:5315437-5316048 FORWARD LENGTH=164	887.238	719.649	581.376	512.728	474.525	590.459	504.756	411.46	418.035	327.145	384.928	270.46
Bra001605	AT3G15720.1	Symbols: | Pectin lyase-like superfamily protein | chr3:5325329-5327457 REVERSE LENGTH=456	39.8883	30.3657	16.7705	39.9241	44.3082	135.185	58.0729	64.2151	23.0559	17.0195	245.765	106.907
Bra001606	AT3G15810.1	Symbols: | Protein of unknown function (DUF567) | chr3:5348054-5349178 REVERSE LENGTH=220	3572.02	5732.69	6960.53	6622.83	4503.86	3941.78	3136.35	7070.26	7610.84	5724.98	6905.92	5956.06
Bra001607	AT3G15820.1	Symbols: ROD1 | phosphatidic acid phosphatase-related / PAP2-related | chr3:5351217-5353573 FORWARD LENGTH=301	396.389	407.124	353.783	370.897	364.866	264.33	641.147	705.923	498.796	489.673	553.888	628.979
Bra001608	AT3G15840.1	Symbols: PIFI | post-illumination chlorophyll fluorescence increase | chr3:5356782-5358418 REVERSE LENGTH=268	11625.4	14366.4	14903.1	14450.4	14544	14120.9	14538.7	17527.6	16832.5	17798.4	18695.2	19799.1
Bra001609	AT3G15850.1	Symbols: FAD5, FADB, JB67, ADS3 | fatty acid desaturase 5 | chr3:5359087-5360998 FORWARD LENGTH=371	35.7682	72.5208	27.5091	56.8325	75.242	55.9305	75.5512	72.5349	61.4355	63.6998	52.907	57.7138
Bra001610	AT3G15870.1	Symbols: | Fatty acid desaturase family protein | chr3:5362911-5364425 FORWARD LENGTH=361	72.7303	83.5271	52.9153	211.891	379.286	455.479	289.84	50.794	162.495	96.5109	205.505	404.523
Bra001611	AT3G15870.1	Symbols: | Fatty acid desaturase family protein | chr3:5362911-5364425 FORWARD LENGTH=361	25.7635	63.4398	55.705	45.2974	33.6065	52.4355	31.4154	34.4769	43.7402	46.2908	23.3545	33.2748
Bra001612	AT3G15870.1	Symbols: | Fatty acid desaturase family protein | chr3:5362911-5364425 FORWARD LENGTH=361	20.9051	92.6769	132.075	63.0078	67.3589	100.188	30.1406	136.388	142.901	104.186	95.2247	63.6188
Bra001613	AT3G15880.1	Symbols: WSIP2, TPR4 | WUS-interacting protein 2 | chr3:5364792-5371869 REVERSE LENGTH=1135	2644.88	2910.44	2374.31	2592.82	2577.48	2563.02	2287.67	2722.44	2436.73	2825.94	2372.16	2465.73
Bra001614	AT3G15890.1	Symbols: | Protein kinase superfamily protein | chr3:5374389-5376114 FORWARD LENGTH=361	3633.31	3467.39	3325.78	3180.06	2864.83	2683.03	3331.94	3258.79	3311.37	3327.55	2984.88	3511.23
Bra001615	AT4G14540.1	Symbols: NF-YB3 | nuclear factor Y, subunit B3 | chr4:8344663-8345148 FORWARD LENGTH=161	1668.63	1735.04	1555.51	1240.28	1400.29	647.563	2122.23	2397.5	1656.17	1982.56	1593.53	1467.76
Bra001616	AT3G15980.1	Symbols: | Coatomer, beta' subunit | chr3:5411699-5418313 REVERSE LENGTH=909	483.283	446.903	552.886	480.414	479.959	437.184	580.127	295.51	416.2	375.905	382.752	367.474
Bra001617	AT3G15990.1	Symbols: SULTR3;4 | sulfate transporter 3;4 | chr3:5427081-5430679 FORWARD LENGTH=653	145.871	258.292	85.6398	187.513	86.5785	105.374	131.716	156.368	245.402	180.953	243.857	156.806
Bra001618	AT3G16000.1	Symbols: MFP1 | MAR binding filament-like protein 1 | chr3:5431041-5433613 REVERSE LENGTH=726	5096.88	6474.98	6827.11	7321.87	5371.37	6819.07	5962.85	5980.68	4906.85	5559.05	5123.38	4947.32
Bra001619	NA	NA	26.9652	48.1706	54.3117	46.2639	75.6761	255.044	23.1359	33.6717	39.0773	29.1271	70.8163	103.706
Bra001620	AT3G16010.1	Symbols: | Pentatricopeptide repeat (PPR-like) superfamily protein | chr3:5434142-5436244 FORWARD LENGTH=642	616.245	324.63	273.793	320.461	318.852	456.382	616.601	374.192	344.239	263.125	389.462	395.014
Bra001621	NA	NA	211.339	378.916	618.099	566.196	397.694	664.062	485.332	325.474	522.689	374.571	504.478	519.174
Bra001622	NA	NA	28.1497	23.508	26.9619	24.8191	25.7262	76.435	19.584	20.6638	43.7402	26.5503	23.2092	30.2009
Bra001623	AT2G16005.1	Symbols: | MD-2-related lipid recognition domain-containing protein | chr2:6959347-6960135 REVERSE LENGTH=160	82.1704	109.049	158.612	114.637	146.485	147.893	100.517	140.964	148.817	202.43	179.342	179.429
Bra001624	AT1G52300.1	Symbols: | Zinc-binding ribosomal protein family protein | chr1:19475213-19476152 REVERSE LENGTH=95	89.4312	95.747	230.025	136.545	102.416	76.3146	221.739	382.96	96.1336	133.168	122.81	67.7778
Bra001625	AT3G16210.1	Symbols: | F-box family protein | chr3:5494533-5495615 REVERSE LENGTH=360	31.5106	25.1642	28.9189	32.9015	27.7984	50.2041	35.2108	29.8363	25.9589	38.3764	33.8332	46.1744
Bra001626	AT3G16240.1	Symbols: DELTA-TIP, TIP2;1, DELTA-TIP1, AQP1, ATTIP2;1 | delta tonoplast integral protein | chr3:5505534-5506788 FORWARD LENGTH=250	3468.57	2058.86	1655.66	1928.47	1073.19	1397.81	3781.81	2276.96	757.686	1090.26	741.358	613.127
Bra001627	AT3G16300.1	Symbols: | Uncharacterised protein family (UPF0497) | chr3:5525491-5526207 REVERSE LENGTH=212	162.346	168.429	146.727	177.991	148.748	172.859	144.549	154.148	151.935	127.826	154.71	143.393
Bra001628	AT3G16330.1	Symbols: | unknown protein; BEST Arabidopsis thaliana protein match is: unknown protein (TAIR:AT1G52140.1); Has 109 Blast hits to 109 proteins in 16 species: Archae - 0; Bacteria - 0; Metazoa - 0; Fungi - 0; Plants - 109; Viruses - 0; Other Eukaryotes - 0 (source: NCBI BLink). | chr3:5535263-5535880 FORWARD LENGTH=205	171.71	89.048	43.0083	26.0619	33.275	45.0163	257.003	78.843	95.6734	139.775	55.8148	29.3235
Bra001629	AT3G16360.2	Symbols: AHP4 | HPT phosphotransmitter 4 | chr3:5554351-5555518 FORWARD LENGTH=145	10894.3	12712.1	8120.76	8321.58	7337.55	6669	5313.41	6461.17	7810.75	4556.5	7647.63	7130.54
Bra001630	AT4G21380.1	Symbols: ARK3, RK3 | receptor kinase 3 | chr4:11389219-11393090 REVERSE LENGTH=850	113.398	519.611	1434.76	729.785	1180.44	834.312	77.3973	1223.6	2072.45	1365.13	2144.44	921.8
Bra001631	AT3G16430.1	Symbols: JAL31 | jacalin-related lectin 31 | chr3:5581830-5582959 FORWARD LENGTH=296	122.69	105.773	192.809	126.603	122.432	197.232	182.013	186.642	145.709	68.283	96.7397	154.683
Bra001632	AT3G16420.1	Symbols: PBP1, JAL30 | PYK10-binding protein 1 | chr3:5579560-5580674 FORWARD LENGTH=298	131.519	291.442	334.987	295.498	396.331	428.859	217.562	244.202	333.016	353.534	339.084	270.491
Bra001633	AT3G16490.1	Symbols: IQD26 | IQ-domain 26 | chr3:5603962-5605489 REVERSE LENGTH=389	953.692	312.711	316.6	237.338	343.119	258.377	771.378	547.004	297.865	272.765	301.098	298.071
Bra001634	AT3G16500.1	Symbols: PAP1, IAA26 | phytochrome-associated protein 1 | chr3:5612801-5614208 REVERSE LENGTH=269	645.429	261.804	200.732	213.818	312.135	132.807	475.594	179.88	264.498	180.868	257.339	142.7
Bra001635	AT3G16510.1	Symbols: | Calcium-dependent lipid-binding (CaLB domain) family protein | chr3:5617112-5618194 REVERSE LENGTH=360	14481	22036.5	23684.3	23946.2	26021.2	24005.4	9180.27	19619.5	24292.7	22419.2	25748.4	20726.5
Bra001636	AT3G16570.1	Symbols: RALF23, ATRALF23 | rapid alkalinization factor 23 | chr3:5644748-5645164 FORWARD LENGTH=138	2594.81	1085.3	770.446	703.263	688.908	506.163	876.008	728.756	487.684	669.685	511.664	458.322
Bra001637	AT3G16640.1	Symbols: TCTP | translationally controlled tumor protein | chr3:5669709-5670729 REVERSE LENGTH=168	27983.4	29234.7	28411.3	31251	32503.1	31108.8	26257.5	23442.3	24166.5	24682	25659.8	21623.5
Bra001638	AT3G16690.1	Symbols: SWEET16, AtSWEET16 | Nodulin MtN3 family protein | chr3:5684563-5686425 REVERSE LENGTH=230	312.469	338.006	609.484	651.006	695.804	808.301	707.581	508.204	688.849	545.382	539.618	552.858
Bra001639	AT3G16720.1	Symbols: ATL2, TL2 | TOXICOS EN LEVADURA 2 | chr3:5692880-5693794 FORWARD LENGTH=304	1630.58	1199.63	767.823	714.211	402.56	630.24	1072.04	489.561	506.604	449.291	527.776	358.979
Bra001640	AT3G16770.1	Symbols: RAP2.3, ATEBP, ERF72, EBP | ethylene-responsive element binding protein | chr3:5705784-5706768 FORWARD LENGTH=248	887.627	660.118	806.217	769.465	733.917	579.034	712.368	603.099	642.751	633.331	709.303	633.001
Bra001641	AT3G16857.1	Symbols: ARR1, RR1 | response regulator 1 | chr3:5756113-5758853 FORWARD LENGTH=669	783.58	432.776	590.081	467.664	575.315	509.896	682.229	517.284	644.125	528.718	316.339	389.729
Bra001642	AT3G16850.1	Symbols: | Pectin lyase-like superfamily protein | chr3:5748692-5750981 FORWARD LENGTH=455	4894.21	2893.98	2761.94	3366.34	3143.63	2874.92	3765.24	2847.05	2079.31	2597	1835.36	1859.86
Bra001643	AT3G16857.2	Symbols: ARR1, RR1 | response regulator 1 | chr3:5756113-5759139 FORWARD LENGTH=690	13134.4	7982.37	7840.47	8590.74	9828.86	8348	10518.5	8891.42	7332.08	8649.18	7897.66	6806.68
Bra001644	AT3G16870.1	Symbols: GATA17 | GATA transcription factor 17 | chr3:5763752-5764576 REVERSE LENGTH=190	7258.69	562.202	698.98	542.674	527.727	388.489	4321.65	787.044	784.583	858.306	287.319	369.7
Bra001645	AT3G16950.2	Symbols: LPD1, ptlpd1 | lipoamide dehydrogenase 1 | chr3:5786508-5790383 REVERSE LENGTH=623	1972.78	1022.9	1080.29	1248.5	1072.42	1407.24	890.219	843.895	644.2	643.325	664.766	905.857
Bra001646	AT3G16990.1	Symbols: | Haem oxygenase-like, multi-helical | chr3:5795937-5796783 REVERSE LENGTH=221	2494.18	2468.38	2519.98	2441.29	2604.46	1894.03	5296.13	6476.36	5758.69	6461.28	6646.32	7900.67
Bra001647	AT3G17010.1	Symbols: | AP2/B3-like transcriptional factor family protein | chr3:5800460-5802303 FORWARD LENGTH=302	89.7311	97.0156	104.304	137.618	138.988	404.314	135.436	207.99	108.593	115.112	327.582	147.029
Bra001648	AT2G35310.1	Symbols: | Transcriptional factor B3 family protein | chr2:14864943-14866404 FORWARD LENGTH=288	44.5178	131.064	126.001	166.916	113.876	154.421	93.0255	104.353	74.0281	48.1062	95.3458	66.5656
Bra001649	AT3G17020.1	Symbols: | Adenine nucleotide alpha hydrolases-like superfamily protein | chr3:5802728-5804063 REVERSE LENGTH=163	3718.91	3547.78	3256.11	3010.21	3592.86	2916.51	3197.34	3814.16	3600.86	4086.2	3969.42	4030.26
Bra001650	AT2G18790.1	Symbols: PHYB, HY3, OOP1 | phytochrome B | chr2:8140079-8144151 FORWARD LENGTH=1172	439.174	407.85	546.328	698.817	621.851	737.836	286.504	371.498	393.82	395.223	394.619	465.794
Bra001651	NA	NA	3132.28	2510.41	3874.38	3532.83	2381.92	3627.12	4075.8	3051.68	2677.36	3104.25	3981.53	3996.09
Bra001652	AT3G17060.1	Symbols: | Pectin lyase-like superfamily protein | chr3:5816953-5818458 REVERSE LENGTH=344	47.6586	59.7234	52.4987	67.1222	75.5268	114.165	48.4301	47.1053	52.9093	35.8649	36.1742	50.4887
Bra001653	NA	NA	256.729	111.632	166.377	81.1328	76.4559	70.5709	62.5414	60.7851	61.3148	78.104	64.2151	30.1786
Bra001654	AT3G17120.1	Symbols: | unknown protein; BEST Arabidopsis thaliana protein match is: unknown protein (TAIR:AT1G02380.1); Has 67 Blast hits to 67 proteins in 11 species: Archae - 0; Bacteria - 0; Metazoa - 0; Fungi - 0; Plants - 67; Viruses - 0; Other Eukaryotes - 0 (source: NCBI BLink). | chr3:5842410-5843246 FORWARD LENGTH=219	167.997	183.923	256.021	205.803	189.85	263.701	210.369	521.933	827.317	768.799	706.617	595.682
Bra001655	AT3G17130.1	Symbols: | Plant invertase/pectin methylesterase inhibitor superfamily protein | chr3:5844495-5845046 REVERSE LENGTH=183	31.8691	55.9482	39.8466	46.7241	54.2352	42.0528	42.4691	58.6932	41.1807	50.5231	48.3434	44.8463
Bra001656	AT3G17140.1	Symbols: | Plant invertase/pectin methylesterase inhibitor superfamily protein | chr3:5846002-5846589 REVERSE LENGTH=112	172.407	199.533	354.083	272.524	361.035	163.822	132.83	197.951	280.14	373.449	387.293	213.204
Bra001657	AT3G17225.1	Symbols: | Plant invertase/pectin methylesterase inhibitor superfamily protein | chr3:5884374-5884931 REVERSE LENGTH=185	202.174	62.6311	57.1415	68.2699	34.8918	20.1512	43.9547	84.068	87.0049	75.5249	101.385	68.1741
Bra001658	AT3G17300.1	Symbols: | unknown protein; Has 48 Blast hits to 48 proteins in 21 species: Archae - 0; Bacteria - 0; Metazoa - 0; Fungi - 0; Plants - 40; Viruses - 0; Other Eukaryotes - 8 (source: NCBI BLink). | chr3:5907616-5908695 FORWARD LENGTH=91	1754.59	1585.75	1398.63	1569.18	1673.25	2156.25	2364.62	2486.17	2418.39	2942.7	2451.48	3185.79
Bra001659	AT3G17365.1	Symbols: | S-adenosyl-L-methionine-dependent methyltransferases superfamily protein | chr3:5947144-5948766 REVERSE LENGTH=239	143.722	401.269	417.236	722.175	546.031	932.915	44.7542	292.274	234.68	156.44	155.347	162.152
Bra001660	AT3G17380.1	Symbols: | TRAF-like family protein | chr3:5950240-5952124 FORWARD LENGTH=309	295.044	280.84	104.683	226.841	322.238	195.618	200.288	368.101	351.1	383.58	316.819	323.548
Bra001661	AT3G17390.1	Symbols: MTO3, SAMS3, MAT4 | S-adenosylmethionine synthetase family protein | chr3:5952484-5953665 REVERSE LENGTH=393	33455.7	25595.7	22639.7	25868.4	26865.4	26432.1	28751.2	24983.2	22297.8	27649	26034.7	19782.7
Bra001662	AT3G17410.1	Symbols: | Protein kinase superfamily protein | chr3:5956601-5958882 FORWARD LENGTH=364	9940.99	10882.1	10932.5	9904.08	10486.9	10792.9	8165.48	9518.94	9025.46	10125.4	9130.82	9308.72
Bra001663	AT3G17440.1	Symbols: NPSN13, ATNPSN13 | novel plant snare 13 | chr3:5969909-5972290 REVERSE LENGTH=269	477.284	516.008	522.515	460.635	485.649	296.414	573.61	606.032	572.405	592.878	580.394	560.644
Bra001664	AT3G17470.1	Symbols: ATCRSH, CRSH | Ca2+-activated RelA/spot homolog | chr3:5979868-5981968 FORWARD LENGTH=583	5073.37	6373.75	5372.33	5057.53	5272.86	4173.49	4285.73	5772.78	4857.38	4350.79	5044.13	4497.63
Bra001665	AT3G17510.1	Symbols: CIPK1, SnRK3.16 | CBL-interacting protein kinase 1 | chr3:5989309-5992627 REVERSE LENGTH=444	2672.37	4002.26	3980.06	3550.96	2891.34	3385.14	6104.01	10109.2	6385.62	6279.26	4831.81	4456.05
Bra001666	AT3G17520.1	Symbols: | Late embryogenesis abundant protein (LEA) family protein | chr3:5999462-6000358 REVERSE LENGTH=298	34.9461	32.9023	34.9484	33.8369	58.6554	71.3449	38.6237	33.2852	92.5287	28.044	35.3988	44.5799
Bra001667	AT3G17570.1	Symbols: | F-box and associated interaction domains-containing protein | chr3:6009413-6010558 FORWARD LENGTH=381	72.1443	44.4971	43.1853	39.1744	41.7852	89.2696	42.6746	41.7076	61.9364	57.7495	33.2783	79.0601
Bra001668	NA	NA	29.9778	53.8521	28.0303	57.3178	87.3484	46.9059	51.224	28.4869	78.9068	56.6444	40.7921	62.9131
Bra001669	AT3G17580.1	Symbols: | unknown protein; BEST Arabidopsis thaliana protein match is: unknown protein (TAIR:AT1G48330.1); Has 40 Blast hits to 40 proteins in 11 species: Archae - 0; Bacteria - 0; Metazoa - 0; Fungi - 0; Plants - 40; Viruses - 0; Other Eukaryotes - 0 (source: NCBI BLink). | chr3:6015276-6015518 FORWARD LENGTH=80	644.296	299.811	442.404	423.464	455.772	607.68	807.008	178.511	205.404	256.757	229.85	401.04
Bra001670	AT3G17600.1	Symbols: IAA31 | indole-3-acetic acid inducible 31 | chr3:6020281-6021040 REVERSE LENGTH=158	130.297	81.8298	110.497	114.361	269.97	312.255	154.21	85.5069	100.17	137.113	340.354	227.833
Bra001671	AT3G17609.2	Symbols: HYH | HY5-homolog | chr3:6023971-6024585 FORWARD LENGTH=149	907.164	508.184	374.237	342.158	401.135	377.877	212.542	198.143	97.3929	146.442	559.715	505.489
Bra001672	AT3G17630.1	Symbols: ATCHX19, CHX19 | cation/H+ exchanger 19 | chr3:6029201-6031773 FORWARD LENGTH=800	19.3423	27.0286	33.11	28.3325	54.5655	58.3092	29.658	26.3451	33.7665	25.5569	47.2898	33.975
Bra001673	AT3G17640.1	Symbols: | Leucine-rich repeat (LRR) family protein | chr3:6032393-6033583 FORWARD LENGTH=396	191.338	358.991	214.98	198.839	200.053	186.554	106.555	163.775	178.905	190.434	186.23	237.645
Bra001674	AT3G17650.1	Symbols: YSL5, PDE321 | YELLOW STRIPE like 5 | chr3:6034307-6037087 FORWARD LENGTH=714	3434.12	2796.19	2486.81	2518.33	2481.1	1958.62	4526.75	3128.94	2659.09	3277.15	2365.59	2773.31
Bra001675	AT2G32930.1	Symbols: ZFN2 | zinc finger nuclease 2 | chr2:13965990-13968419 REVERSE LENGTH=453	211.895	645.545	1032.01	892.404	745.615	971.689	670.028	811.973	764.471	764.11	908.109	760.233
Bra001676	AT3G17700.1	Symbols: CNBT1, CNGC20, ATCNGC20 | cyclic nucleotide-binding transporter 1 | chr3:6049074-6052449 FORWARD LENGTH=764	502.929	522.599	478.509	454.015	337.368	266.691	2744.22	3221.86	2630.93	3605.98	2328.52	2596.12
Bra001677	AT3G17650.1	Symbols: YSL5, PDE321 | YELLOW STRIPE like 5 | chr3:6034307-6037087 FORWARD LENGTH=714	4875.56	4023.75	3446.72	3737.32	3731.37	3430.94	6416.16	5411.05	4412.67	4623.95	4056.15	4731.67
Bra001678	AT3G17700.1	Symbols: CNBT1, CNGC20, ATCNGC20 | cyclic nucleotide-binding transporter 1 | chr3:6049074-6052449 FORWARD LENGTH=764	99.829	215.516	307.942	362.004	142.325	123.025	501.115	615.527	406.635	564.356	369.587	307.617
Bra001679	AT3G17710.1	Symbols: | F-box and associated interaction domains-containing protein | chr3:6055597-6056703 FORWARD LENGTH=368	1123.32	212.711	399.674	333.594	472.516	593.676	909.085	774.777	305.321	583.039	295.145	495.407
Bra001680	AT3G17710.1	Symbols: | F-box and associated interaction domains-containing protein | chr3:6055597-6056703 FORWARD LENGTH=368	490.616	89.7973	91.3687	120.467	176.708	228.748	555.312	215.48	116.001	122.469	139.616	177.011
Bra001681	AT1G48440.1	Symbols: | B-cell receptor-associated 31-like | chr1:17907075-17908327 FORWARD LENGTH=129	2382.59	843.903	833.377	837.81	932.207	662.173	1618.24	1057.51	1046.65	691.988	714.11	625.118
Bra001682	AT3G17480.1	Symbols: | F-box and associated interaction domains-containing protein | chr3:5983199-5984320 FORWARD LENGTH=373	144.104	130.888	118.048	129.822	130.362	53.5264	86.5237	177.617	251.003	122.201	192.165	142.369
Bra001683	AT3G17800.1	Symbols: | Protein of unknown function (DUF760) | chr3:6091248-6092873 REVERSE LENGTH=421	10686.3	12123.2	13565.7	13369.1	15084.2	12667.4	9414.77	14244.9	13430	12330.6	13276	11592.4
Bra001684	AT3G17810.1	Symbols: PYD1 | pyrimidine 1 | chr3:6094279-6096289 FORWARD LENGTH=426	10748.6	13342.3	14801.4	12394.2	14805.8	12518.5	11382.1	13747.3	14451.6	15928.3	18147	17106
Bra001685	NA	NA	269.607	207.785	234.729	199.645	340.423	177.197	189.6	386.147	448.737	377.978	315.088	229.732
Bra001686	AT3G17820.1	Symbols: ATGSKB6, GLN1.3, GLN1;3 | glutamine synthetase 1.3 | chr3:6097503-6099408 FORWARD LENGTH=354	2928.92	3123.09	2614.57	3170.36	3493.29	3486.66	4349.69	4557.02	5307.41	5390.99	5382.05	6952.29
Bra001687	AT3G17560.1	Symbols: | F-box and associated interaction domains-containing protein | chr3:6006762-6008003 FORWARD LENGTH=413	236.286	337.017	422.236	404.129	347.498	313.97	264.972	193.014	370.561	306.247	297.004	292.975
Bra001688	AT3G17900.1	Symbols: | unknown protein; FUNCTIONS IN: molecular_function unknown; INVOLVED IN: biological_process unknown; LOCATED IN: cellular_component unknown; EXPRESSED IN: 23 plant structures; EXPRESSED DURING: 13 growth stages; Has 45 Blast hits to 44 proteins in 14 species: Archae - 0; Bacteria - 0; Metazoa - 2; Fungi - 2; Plants - 39; Viruses - 0; Other Eukaryotes - 2 (source: NCBI BLink). | chr3:612…	5898.72	5045.77	4385.19	4512.09	4803.03	4449	5885.13	5620.32	5568.32	5549.6	5074.83	5898.02
Bra001689	AT3G17560.1	Symbols: | F-box and associated interaction domains-containing protein | chr3:6006762-6008003 FORWARD LENGTH=413	66.9613	53.7219	95.3269	59.1011	81.7904	199.346	65.662	73.3659	63.2769	233.821	193.869	125.105
Bra001690	AT5G25470.1	Symbols: | AP2/B3-like transcriptional factor family protein | chr5:8865854-8867234 REVERSE LENGTH=280	47.5901	100.634	86.7769	106.105	105.523	157.538	71.5392	85.472	94.3117	83.6329	97.2259	101.407
Bra001691	AT3G17950.1	Symbols: | unknown protein; FUNCTIONS IN: molecular_function unknown; INVOLVED IN: biological_process unknown; LOCATED IN: chloroplast; EXPRESSED IN: 17 plant structures; EXPRESSED DURING: 10 growth stages; Has 63 Blast hits to 63 proteins in 12 species: Archae - 0; Bacteria - 0; Metazoa - 0; Fungi - 0; Plants - 63; Viruses - 0; Other Eukaryotes - 0 (source: NCBI BLink). | chr3:6146311-6147169 FO…	566.967	627.349	475.645	522.605	490.342	481.789	445.284	541.253	412.205	509.3	379.433	466.348
Bra001692	AT3G17970.1	Symbols: atToc64-III, TOC64-III | translocon at the outer membrane of chloroplasts 64-III | chr3:6148030-6151794 FORWARD LENGTH=589	4054.5	3482.36	3474.75	2897.91	2640.88	3129.25	4036.21	4151.88	3691.43	4020.31	3912.02	3926.94
Bra001693	AT3G17980.1	Symbols: | Calcium-dependent lipid-binding (CaLB domain) family protein | chr3:6152417-6153115 FORWARD LENGTH=177	244.053	333.691	344.78	646.215	512	460.777	435.777	454.874	651.703	551.518	929.614	478.721
Bra001694	AT3G18010.1	Symbols: WOX1 | WUSCHEL related homeobox 1 | chr3:6161155-6163183 REVERSE LENGTH=350	19.1154	22.1588	15.7355	25.5251	57.1018	28.822	53.0161	20.1834	192.195	66.2891	59.2268	47.7931
Bra001695	AT3G18030.1	Symbols: ATHAL3A, HAL3A, HAL3, ATHAL3 | HAL3-like protein A | chr3:6167883-6168629 REVERSE LENGTH=209	1834.38	2094.55	1853.92	1830.07	1563.21	1710.07	1850.11	2093.02	1449.12	1758.3	1334.76	1687.38
Bra001696	AT3G18035.1	Symbols: HON4 | winged-helix DNA-binding transcription factor family protein | chr3:6169384-6171558 REVERSE LENGTH=480	72.8268	100.704	169.989	144.407	165.915	450.777	126.576	109.887	169.452	156.122	141.711	203.07
Bra001697	AT3G18050.1	Symbols: | unknown protein; BEST Arabidopsis thaliana protein match is: unknown protein (TAIR:AT4G28100.1); Has 67 Blast hits to 66 proteins in 12 species: Archae - 0; Bacteria - 0; Metazoa - 0; Fungi - 0; Plants - 67; Viruses - 0; Other Eukaryotes - 0 (source: NCBI BLink). | chr3:6180931-6182593 FORWARD LENGTH=335	3129.06	3944.91	3398.1	3356.58	2399.05	2674.36	4764.75	4016.63	2489.65	2823.52	1781.97	1701.03
Bra001698	AT3G18160.1	Symbols: PEX3-1 | peroxin 3-1 | chr3:6220918-6222923 FORWARD LENGTH=358	266.665	482.632	355.52	381.659	314.139	229.719	276.694	394.74	342.376	346.655	429.914	298.174
Bra001699	AT3G18200.1	Symbols: | nodulin MtN21 /EamA-like transporter family protein | chr3:6234509-6236059 REVERSE LENGTH=360	58.2061	120.65	127.519	99.6262	116.941	266.827	103.353	147.424	265.034	133.195	300.962	189.967
Bra001700	AT3G18210.1	Symbols: | 2-oxoglutarate (2OG) and Fe(II)-dependent oxygenase superfamily protein | chr3:6238264-6240396 REVERSE LENGTH=394	49.3766	87.3475	83.5845	116.617	110.16	84.262	172.879	154.823	99.6719	139.001	111.039	135.002
Bra001701	NA	NA	7886.37	2695.17	2192.52	2835.91	2618.63	2849.96	3764.76	1299.79	1156.03	1303.45	1107.91	1173.03
Bra001702	AT3G18295.1	Symbols: | Protein of unknown function (DUF1639) | chr3:6281268-6282000 FORWARD LENGTH=216	2291.23	1976.35	1959.43	2090.49	2303	1992.33	302.286	210.479	370.718	440.248	374.553	259.219
Bra001703	AT3G18300.1	Symbols: | unknown protein; BEST Arabidopsis thaliana protein match is: unknown protein (TAIR:AT1G48780.1); Has 69 Blast hits to 69 proteins in 7 species: Archae - 0; Bacteria - 0; Metazoa - 0; Fungi - 0; Plants - 69; Viruses - 0; Other Eukaryotes - 0 (source: NCBI BLink). | chr3:6283396-6284220 FORWARD LENGTH=274	1451.89	845.885	1113.92	878.866	1303.13	918.935	342.192	268.566	262.885	230.552	208.449	192.132
Bra001704	AT3G18390.1	Symbols: EMB1865 | CRS1 / YhbY (CRM) domain-containing protein | chr3:6313572-6317584 FORWARD LENGTH=848	9863.2	10391.8	9850.32	10070.9	9506.64	9045.69	4046.23	3677.86	3785.39	4481.17	4309.49	3610.41
Bra001705	AT3G18400.1	Symbols: anac058, NAC058 | NAC domain containing protein 58 | chr3:6318745-6320593 REVERSE LENGTH=314	63.5435	113.907	53.5389	55.9	84.8223	143.942	97.0892	130.806	103.155	109.224	53.164	59.2892
Bra001706	AT3G18410.1	Symbols: | Complex I subunit NDUFS6 | chr3:6323203-6323761 FORWARD LENGTH=106	165.346	99.0173	107.22	111.014	183.033	198.424	227.966	244.137	176.236	197.702	161.853	212.97
Bra001707	AT3G18490.1	Symbols: | Eukaryotic aspartyl protease family protein | chr3:6349090-6350592 REVERSE LENGTH=500	1285.04	1049.68	782.369	1065.78	793.402	1097.24	1355.48	1147.3	990.201	1098.06	967.566	812.043
Bra001708	AT3G18520.2	Symbols: HDA15, ATHDA15 | histone deacetylase 15 | chr3:6361605-6365399 FORWARD LENGTH=564	490.129	842.599	1168.92	1048.84	840.119	1133.52	843.274	742.239	840.016	1116.49	1186.12	904.686
Bra001709	AT3G18524.1	Symbols: MSH2, ATMSH2 | MUTS homolog 2 | chr3:6368151-6372409 REVERSE LENGTH=937	609.94	537.618	556.707	635.035	697.424	690.489	348.731	578.752	683.47	560.444	696.428	789.692
Bra001710	AT3G18550.1	Symbols: BRC1, TCP18, ATTCP18 | TCP family transcription factor | chr3:6383769-6385604 FORWARD LENGTH=433	21.4474	68.5934	20.9895	15.3566	56.3827	42.3168	49.0299	31.272	43.1853	37.1388	35.3089	23.0209
Bra001711	AT3G18570.1	Symbols: | Oleosin family protein | chr3:6396072-6396572 REVERSE LENGTH=166	127.041	113.168	173.44	173.265	152.997	204.742	133.195	151.271	192.638	297.72	168.506	160.941
Bra001712	AT3G18590.1	Symbols: ENODL5, AtENODL5 | early nodulin-like protein 5 | chr3:6398670-6399337 FORWARD LENGTH=188	33.3102	29.5182	61.747	91.9432	217.906	625.239	47.7269	28.4869	47.768	64.2773	76.4303	178.794
Bra001713	AT3G18600.1	Symbols: | P-loop containing nucleoside triphosphate hydrolases superfamily protein | chr3:6399724-6403007 REVERSE LENGTH=568	3267.41	2897.83	3081.37	3867.16	4454.43	4847.35	3083.17	2553.64	3698.64	3529.09	4170.11	5190.08
Bra001714	AT3G18620.1	Symbols: | DHHC-type zinc finger family protein | chr3:6408849-6410716 FORWARD LENGTH=345	4553.27	3549.15	3743.11	3304.09	3639.08	3513.37	4749.49	3769.48	3304.98	3540.56	3147.78	2934.05
Bra001715	AT3G18680.1	Symbols: | Amino acid kinase family protein | chr3:6427533-6429520 FORWARD LENGTH=339	4003.13	4747.18	4992.61	3561.79	5331.82	5447.71	4489.07	5827.6	7043.73	6384.77	7320.65	6384.77
Bra001716	AT3G18690.1	Symbols: MKS1 | MAP kinase substrate 1 | chr3:6429755-6430423 REVERSE LENGTH=222	1113.81	1436.42	880.345	1324.92	1170.94	1462.38	612.749	330.155	313.118	447.446	412.895	610.768
Bra001717	AT3G18710.1	Symbols: PUB29, ATPUB29 | plant U-box 29 | chr3:6434234-6435481 REVERSE LENGTH=415	128.057	252.664	222.743	171.654	176.659	167.525	125.394	81.9736	247.229	275.069	219.09	303.54
Bra001718	AT3G18750.1	Symbols: WNK6, ZIK5, ATWNK6 | with no lysine (K) kinase 6 | chr3:6454307-6456830 REVERSE LENGTH=567	61.6621	94.3531	128.553	151.182	224.117	234.405	110.687	140.573	141.387	151.333	174.764	506.913
Bra001719	AT1G36240.1	Symbols: | Ribosomal protein L7Ae/L30e/S12e/Gadd45 family protein | chr1:13614890-13616233 FORWARD LENGTH=112	6483.01	4895.68	6010.66	5800.48	5042.15	5833.85	7985.15	6203.01	6021.93	6774.36	7004.69	7746.95
Bra001720	AT3G18760.2	Symbols: | Translation elongation factor EF1B/ribosomal protein S6 family protein | chr3:6457930-6459558 REVERSE LENGTH=134	3093.03	5826.19	4546.31	4360.49	3789.24	4342.34	2276.12	2866.15	2887.91	3193.42	2707.01	2834.75
Bra001721	AT3G18773.1	Symbols: | RING/U-box superfamily protein | chr3:6466304-6466966 FORWARD LENGTH=220	1623.11	445.386	340.599	325.47	356.632	333.963	1576.69	402.786	341.622	219.331	197.248	170.594
Bra001722	AT1G49240.1	Symbols: ACT8 | actin 8 | chr1:18216539-18217947 FORWARD LENGTH=377	24512.1	23901.7	22374.7	22399.6	24356.9	23779.5	24883	23061.2	22765.1	25828.2	24418.9	25884
Bra001723	AT3G18810.1	Symbols: | Protein kinase superfamily protein | chr3:6480701-6483593 REVERSE LENGTH=700	94.6105	142.24	194.395	241.042	215.169	233.516	182.408	127.531	261.521	259.196	275.477	252.553
Bra001724	AT3G18820.1	Symbols: ATRABG3F, ATRAB7B, RAB71, RABG3F, RAB7B | RAB GTPase homolog G3F | chr3:6484266-6486005 FORWARD LENGTH=206	14209.6	12775.7	14720.1	15217.7	16843.6	17080	6665.58	6964.77	7236.04	7849.02	9198.48	9059.68
Bra001725	AT3G18830.1	Symbols: ATPLT5, PMT5, ATPMT5 | polyol/monosaccharide transporter 5 | chr3:6489000-6491209 REVERSE LENGTH=539	2023.55	495.192	485.195	426.145	558.248	363.667	1625.98	471.593	409.618	542.015	377.34	393.192
Bra001726	AT3G18860.1	Symbols: | transducin family protein / WD-40 repeat family protein | chr3:6501774-6508352 FORWARD LENGTH=760	2964.47	3373.57	3094.68	3412	3523.76	3264.7	3031.48	3684.76	4328.45	4367.89	4866.13	5421.31
Bra001727	AT3G18940.1	Symbols: | clast3-related | chr3:6527081-6529050 REVERSE LENGTH=281	2299.63	2283.75	2761.24	2298.1	2777.34	2291.73	2236.85	2575.93	2320.22	2456.12	2629.05	2501.74
Bra001728	AT3G18950.1	Symbols: | Transducin/WD40 repeat-like superfamily protein | chr3:6536900-6538321 FORWARD LENGTH=473	3304.64	3577.68	3573.11	3538.78	3177.54	3067.91	2008.22	2110.43	1815.62	1787.27	1654.92	1691.29
Bra001729	AT3G18990.1	Symbols: VRN1, REM39 | AP2/B3-like transcriptional factor family protein | chr3:6549077-6551568 REVERSE LENGTH=341	1643.74	2349.47	2146.67	2797.01	2559.14	2696.95	1212.48	1592.52	1842.72	2065.3	2245.69	2709.06
Bra001730	AT3G19020.1	Symbols: | Leucine-rich repeat (LRR) family protein | chr3:6559174-6562044 REVERSE LENGTH=956	18.4884	31.3354	41.6023	44.1543	46.034	93.8	33.5852	31.6226	39.412	41.012	34.25	31.9872
Bra001731	AT2G23610.1	Symbols: ATMES3, MES3 | methyl esterase 3 | chr2:10044410-10046403 REVERSE LENGTH=263	225.187	37.2278	28.1905	45.4095	41.0888	17.5829	22.683	22.1569	24.1095	65.4816	218.759	42.8959
Bra001732	AT3G19030.1	Symbols: | unknown protein; FUNCTIONS IN: molecular_function unknown; INVOLVED IN: pyridoxine biosynthetic process, homoserine biosynthetic process; LOCATED IN: endomembrane system; EXPRESSED IN: 19 plant structures; EXPRESSED DURING: 9 growth stages; BEST Arabidopsis thaliana protein match is: unknown protein (TAIR:AT1G49500.1); Has 22 Blast hits to 22 proteins in 2 species: Archae - 0; Bacteria…	350.386	475.268	438.08	565.034	350.83	384.886	548.618	549.506	325.683	309.516	197.895	305.989
Bra001733	AT3G19090.1	Symbols: | RNA-binding protein | chr3:6601466-6603709 FORWARD LENGTH=455	212.673	184.988	437.309	478.85	300.267	607.147	267.478	336.966	305.091	309.905	215.303	322.808
Bra001734	AT3G19100.1	Symbols: | Protein kinase superfamily protein | chr3:6605681-6608980 FORWARD LENGTH=599	506.888	642.146	1436.56	757.15	686.47	1005.36	867.138	940.598	1095.14	1015.27	1531.53	1099.13
Bra001735	AT3G19130.1	Symbols: ATRBP47B, RBP47B | RNA-binding protein 47B | chr3:6611398-6613823 REVERSE LENGTH=435	21294.6	15791.9	16873.3	16734.4	17258.1	16458.2	21962.6	18721.9	20897.3	18338.7	19357.9	20956.6
Bra001736	AT3G19150.1	Symbols: KRP6, ICK4, ACK1 | KIP-related protein 6 | chr3:6616628-6617655 REVERSE LENGTH=196	1664.51	1660.3	1373.31	1591.49	1835.08	1660	1811.07	1631.64	1526.32	1734.13	2009.97	2097.66
Bra001737	AT3G19160.1	Symbols: ATIPT8, PGA22, IPT8 | ATP/ADP isopentenyltransferases | chr3:6621993-6623236 REVERSE LENGTH=330	42.3758	72.4267	27.2833	26.2546	31.2448	49.1784	125.068	21.6591	38.7919	42.2356	57.5431	114.803
[truncated: 39,450 more rows]
