# Supplementary material for: Global Gene-Expression Analysis to Identify Differentially Expressed Genes Critical for the Heat Stress Response in Brassica rapa
Source: PLoS One. 2015 Jun 23;10(6):e0130451. doi: 10.1371/journal.pone.0130451 (PMC4477974; doi:10.1371/journal.pone.0130451)
Supplement: S4 Table — Leaf discs were prepared from 4-week-old plants at 22°C and subjected to 45°C for the indicated time. Probe values are the means of two independent experiments. (XLSX) [file pone.0130451.s006.xlsx]

## Sheet: S4 Table
S4 Table. Summary of genes up-regulated over 2-fold by HS in Chiifu. Leaf discs were prepared from 4 week old plants at 22°C and subjected to 45°C for indicated time. Probe values were mean of values from two independent experiments.
Br_SEQ_ID	At Locus	A_thaliana_homologue_Description	Probe intensity (PI) value												Fold changes
			Chiifu						Kenshin						Chiifu					Kenshin
			0h	0.5h	1h	2h	3h	4h	0h	0.5h	1h	2h	3h	4h	C0.5	C1	C2	C3	C4	K0.5	K1	K2	K3	K4
Bra035907	AT5G62165.1	Symbols: AGL42 | AGAMOUS-like 42 | chr5:24965075-24968437 FORWARD LENGTH=210	117.089	1015.35	53.6841	423.867	354.657	106.49	918.699	1197.86	3739.67	2833.69	1588	1408.25	8.67161	1	1	1	1	1.30387	4.07062	3.08446	1.72853	1.53287
Bra035631	AT5G56810.1	Symbols: | F-box/RNI-like/FBD-like domains-containing protein | chr5:22974520-22975992 FORWARD LENGTH=435	67.6786	573.111	234.461	356.021	105.063	91.0366	49.4427	102.746	163.079	48.9363	126.528	38.45	8.46813	1	1	1	1	1	1	1	1	1
Bra037152	AT5G66710.1	Symbols: | Protein kinase superfamily protein | chr5:26636609-26638564 FORWARD LENGTH=405	67.3657	511.534	159.571	174.891	120.89	125.883	83.568	111.421	182.032	152.257	226.346	165.822	7.59339	1	1	1	1	1	1	1	1	1
Bra004335	AT1G68765.1	Symbols: IDA | Putative membrane lipoprotein | chr1:25830157-25830390 REVERSE LENGTH=77	68.737	508.645	299.942	483.138	142.257	108.233	103.956	155.317	193.182	103.697	147.51	178.411	7.39987	1	1	1	1	1	1	1	1	1
Bra020676	NA	NA	109.575	696.414	462.002	492.664	436.664	477.242	191.554	695.281	561.808	676.886	437.313	415.145	6.35559	1	1	1	1	3.62969	2.9329	3.53366	1	1
Bra014188	AT2G42550.1	Symbols: | Protein kinase superfamily protein | chr2:17713196-17714230 FORWARD LENGTH=344	90.6161	569.333	68.5638	78.4968	322.304	95.6555	66.5571	71.4691	490.924	133.795	44.5457	185.465	6.28291	1	1	1	1	1	1	1	1	1
Bra015718	AT1G76800.1	Symbols: | Vacuolar iron transporter (VIT) family protein | chr1:28829345-28829935 FORWARD LENGTH=196	141.305	814.432	350.795	462.202	295.998	349.731	121.923	461.925	397.399	381.821	599.912	615.257	5.76365	1	1	1	1	1	1	1	4.92042	5.04628
Bra002418	NA	NA	108.097	557.699	356.04	473.68	473.082	418.806	342.119	339.853	326.193	521.453	461.331	330.883	5.15925	1	1	1	1	1	1	1.52419	1	1
Bra006842	NA	NA	117.28	546.861	351.044	171.729	140.495	59.6818	56.2472	102.443	202.979	122.737	227.319	169.442	4.66287	1	1	1	1	1	1	1	1	1
Bra015614	NA	NA	142.85	580.109	76.7071	313.405	293.928	175.487	89.2765	124.011	145.456	150.942	95.3145	117.53	4.06097	1	1	1	1	1	1	1	1	1
Bra036305	NA	NA	166.185	628.2	56.071	117.874	45.7377	152.488	69.6444	169.851	91.5427	152.647	76.9607	136.199	3.78012	1	1	1	1	1	1	1	1	1
Bra013499	AT4G21070.1	Symbols: ATBRCA1, BRCA1 | breast cancer susceptibility1 | chr4:11248174-11252633 FORWARD LENGTH=941	290.152	1085.5	238.359	390.775	298.732	335.49	401.341	590.632	627.572	466.348	548.507	614.2	3.74114	1	1	1	1	1.47165	1.56369	1	1.36669	1.53037
Bra014517	AT5G56530.1	Symbols: | Protein of Unknown Function (DUF239) | chr5:22889382-22891439 FORWARD LENGTH=420	169.339	608.208	69.5495	71.1087	52.2269	81.9766	184.602	300.634	195.98	91.1053	86.0211	88.6432	3.59166	1	1	1	1	1	1	1	1	1
Bra039555	AT4G15390.1	Symbols: | HXXXD-type acyl-transferase family protein | chr4:8792941-8794281 REVERSE LENGTH=446	394.43	1411.79	618.544	577.903	428.859	354.336	280.084	302.257	863.943	705.885	1089.3	621.229	3.57932	1.5682	1.46516	1	1	1	3.08459	2.52026	3.88919	2.21801
Bra032949	AT3G26760.1	Symbols: | NAD(P)-binding Rossmann-fold superfamily protein | chr3:9843639-9844899 FORWARD LENGTH=300	296.485	1017.53	218.367	244.014	396.922	434.904	196.755	55.6603	313.229	311.348	200.896	78.6633	3.43198	1	1	1	1	1	1	1	1	1
Bra039037	AT3G29000.1	Symbols: | Calcium-binding EF-hand family protein | chr3:11005791-11006375 FORWARD LENGTH=194	391.876	1334.02	709.183	617.081	416.82	594.506	241.46	660.914	586.109	464.601	449.146	462.509	3.40419	1.80971	1.57468	1	1.51708	2.73716	2.42735	1	1	1
Bra039808	AT3G53620.1	Symbols: AtPPa4, PPa4 | pyrophosphorylase 4 | chr3:19881491-19883308 FORWARD LENGTH=216	166.868	564.906	494.978	250.814	190.089	143.351	203.593	274.821	267.984	204.361	225.495	129.697	3.38535	1	1	1	1	1	1	1	1	1
Bra006576	AT5G20810.2	Symbols: | SAUR-like auxin-responsive protein family | chr5:7044791-7045363 FORWARD LENGTH=190	159.608	537.678	290.207	341.081	277.452	379.065	216.756	278.354	273.29	334.534	222.634	407.275	3.36874	1	1	1	1	1	1	1	1	1
Bra033779	AT3G47980.1	Symbols: | Integral membrane HPP family protein | chr3:17710477-17712631 FORWARD LENGTH=252	222.844	748.899	407.883	374.599	327.843	465.757	404.084	554.102	315.324	270.268	236.297	414.08	3.36064	1	1	1	1	1.37125	1	1	1	1
Bra040926	AT4G18170.1	Symbols: WRKY28, ATWRKY28 | WRKY DNA-binding protein 28 | chr4:10061508-10062691 FORWARD LENGTH=318	190.709	627.349	183.929	207.054	153.22	146.04	175.33	219.374	133.88	362.124	249.869	476.446	3.28956	1	1	1	1	1	1	1	1	1
Bra019350	AT4G22880.1	Symbols: LDOX, TDS4, TT18, ANS | leucoanthocyanidin dioxygenase | chr4:12004905-12006059 REVERSE LENGTH=356	167.606	536.043	368.249	357.255	335.411	267.457	177.785	366.435	295.193	337.47	348.358	339.655	3.19823	1	1	1	1	1	1	1	1	1
Bra004055	AT1G68010.1	Symbols: HPR, ATHPR1 | hydroxypyruvate reductase | chr1:25493418-25495720 FORWARD LENGTH=386	546.443	1734.64	267.174	446.896	252.374	248.89	177.422	285.324	282.607	435.498	309.978	192.877	3.17442	-2.04527	-1.22275	-2.16521	-2.19552	1	1	1	1	1
Bra028562	AT2G35460.1	Symbols: | Late embryogenesis abundant (LEA) hydroxyproline-rich glycoprotein family | chr2:14905788-14906504 FORWARD LENGTH=238	426.359	1342.1	710.291	776.491	343.568	326.811	188.136	486.58	276.998	391.511	659.426	522.425	3.14782	1.66595	1.82121	1	1	1	1	1	3.50505	2.77685
Bra010559	AT4G36550.1	Symbols: | ARM repeat superfamily protein | chr4:17245400-17247926 REVERSE LENGTH=718	165.266	516.138	362.895	307.47	214.683	242.378	188.293	228.157	176.9	263.314	410.858	160.721	3.12307	1	1	1	1	1	1	1	1	1
Bra032049	AT2G26860.1	Symbols: | FBD, F-box and Leucine Rich Repeat domains containing protein | chr2:11452196-11453584 REVERSE LENGTH=405	222.589	692.849	233.469	369.368	284.427	345.779	75.06	236.598	85.8105	51.4623	61.6299	115.607	3.11268	1	1	1	1	1	1	1	1	1
Bra015166	AT2G05790.1	Symbols: | O-Glycosyl hydrolases family 17 protein | chr2:2199450-2201293 FORWARD LENGTH=472	222.415	684.078	166.748	201.789	140.943	88.2366	42.1662	99.9582	69.7695	56.7115	35.543	51.7245	3.07568	1	1	1	1	1	1	1	1	1
Bra017140	AT2G38070.1	Symbols: | Protein of unknown function (DUF740) | chr2:15928737-15930596 FORWARD LENGTH=619	266.432	807.377	108.988	105.264	79.6106	75.5023	123.796	94.0322	89.6669	94.6204	52.7258	94.4555	3.03033	1	1	1	1	1	1	1	1	1
Bra028135	AT5G37660.2	Symbols: PDLP7 | plasmodesmata-located protein 7 | chr5:14959842-14961165 FORWARD LENGTH=298	192.044	573.107	360.498	289.387	219.592	300.914	223.59	135.656	317.5	293.55	399.655	219.456	2.98425	1	1	1	1	1	1	1	1	1
Bra011690	AT4G36550.1	Symbols: | ARM repeat superfamily protein | chr4:17245400-17247926 REVERSE LENGTH=718	234.932	691.766	406.747	480.712	255.128	241.608	146.051	272.285	388.481	520.933	373.618	315.729	2.94454	1	1	1	1	1	1	3.56679	1	1
Bra017883	AT1G11420.1	Symbols: ATDUF2, DUF2 | DOMAIN OF UNKNOWN FUNCTION 724 2 | chr1:3844581-3846872 REVERSE LENGTH=604	202.303	593.554	277.831	374.263	357.627	254.277	193.413	290.223	359.311	211.394	391.914	351.204	2.93399	1	1	1	1	1	1	1	1	1
Bra037226	AT2G18300.2	Symbols: | basic helix-loop-helix (bHLH) DNA-binding superfamily protein | chr2:7953022-7954446 REVERSE LENGTH=337	621.568	1812.16	1196.51	1216.14	1100.75	1108.44	431.396	964.924	906.831	925.291	1116.35	970.834	2.91547	1.92499	1.95657	1.77092	1.7833	2.23675	2.10208	2.14488	2.58776	2.25045
Bra017405	NA	NA	189.433	542.502	225.377	144.559	304.457	129.962	198.6	86.3814	49.4481	51.7928	175.79	78.6084	2.86382	1	1	1	1	1	1	1	1	1
Bra035798	AT3G20270.1	Symbols: | lipid-binding serum glycoprotein family protein | chr3:7067779-7070866 FORWARD LENGTH=722	299.552	836.86	153.184	526.971	585.009	237.511	290.987	832.006	398.432	784.007	540.74	842.026	2.79371	1	1.7592	1.95295	1	2.85925	1	2.6943	1.8583	2.89369
Bra018909	AT1G51440.1	Symbols: | alpha/beta-Hydrolases superfamily protein | chr1:19070971-19072554 FORWARD LENGTH=527	359.998	987.064	610.721	684.148	506.613	300.277	92.804	138.823	167.181	151.322	202.433	192.006	2.74186	1.69646	1.90042	1.40727	1	1	1	1	1	1
Bra039750	AT1G66140.1	Symbols: ZFP4 | zinc finger protein 4 | chr1:24620063-24620845 REVERSE LENGTH=260	521.577	1429.66	808.553	1037.38	783.894	772.524	338.591	626.655	601.125	496.633	648.46	530.012	2.74103	1.55021	1.98893	1.50293	1.48113	1.85077	1.77537	1	1.91517	1.56535
Bra003616	AT2G21820.1	Symbols: | unknown protein; Has 45 Blast hits to 45 proteins in 13 species: Archae - 0; Bacteria - 0; Metazoa - 0; Fungi - 0; Plants - 45; Viruses - 0; Other Eukaryotes - 0 (source: NCBI BLink). | chr2:9302983-9303219 REVERSE LENGTH=78	199.637	536.335	497.636	441.082	427.321	402.655	226.825	308.488	241.634	281.461	301.073	299.22	2.68655	1	1	1	1	1	1	1	1	1
Bra019082	AT4G26850.1	Symbols: VTC2 | mannose-1-phosphate guanylyltransferase (GDP)s;GDP-galactose:mannose-1-phosphate guanylyltransferases;GDP-galactose:glucose-1-phosphate guanylyltransferases;GDP-galactose:myoinositol-1-phosphate guanylyltransferases;glucose-1-phosphate guanylyltransferase | chr4:13499262-13501145 REVERSE LENGTH=442	3089.46	8275.83	5874.88	5707.02	4648.02	4854.72	4482.02	7000.74	7247.02	6869.96	6937.49	7951.42	2.67873	1.90159	1.84725	1.50448	1.57138	1.56196	1.61691	1.53278	1.54785	1.77407
Bra003386	AT3G59700.1	Symbols: ATHLECRK, LECRK1, HLECRK | lectin-receptor kinase | chr3:22052146-22054131 FORWARD LENGTH=661	282.505	752.214	144.019	293.848	397.72	153.526	142.015	260.692	23.7199	202.543	93.6287	192.432	2.66266	1	1	1	1	1	1	1	1	1
Bra017657	AT4G34412.1	Symbols: | CONTAINS InterPro DOMAIN/s: Kinase binding protein CGI-121 (InterPro:IPR013926); Has 275 Blast hits to 275 proteins in 139 species: Archae - 0; Bacteria - 5; Metazoa - 98; Fungi - 109; Plants - 42; Viruses - 0; Other Eukaryotes - 21 (source: NCBI BLink). | chr4:16453099-16454515 REVERSE LENGTH=172	1879.47	4994.59	3119.5	3750.37	3245.08	3428.57	1491.18	2857.47	3104.24	3526.99	2715.17	2825.46	2.65745	1.65978	1.99544	1.72659	1.82422	1.91625	2.08173	2.36523	1.82082	1.89478
Bra017930	NA	NA	1018.83	2698.7	1837.7	1641.6	1303.54	946.982	134.795	162.63	156.831	358.577	119.399	189.275	2.64882	1.80374	1.61126	1.27945	-1.07587	1	1	1	1	1
Bra034762	AT3G12320.1	Symbols: | unknown protein; BEST Arabidopsis thaliana protein match is: unknown protein (TAIR:AT5G06980.4); Has 102 Blast hits to 102 proteins in 16 species: Archae - 0; Bacteria - 0; Metazoa - 0; Fungi - 0; Plants - 98; Viruses - 0; Other Eukaryotes - 4 (source: NCBI BLink). | chr3:3924034-3925262 FORWARD LENGTH=269	1391.09	3633.12	2667.62	2733.03	2690.03	2753.03	2338.28	5138.7	4025.67	4884.64	4994.59	4413.55	2.61171	1.91765	1.96467	1.93376	1.97905	2.19764	1.72164	2.08899	2.13601	1.88752
Bra040060	NA	NA	434.554	1130.86	255.904	179.701	225.389	264.015	169.571	348.885	143.748	338.905	176.054	176.891	2.60235	1	1	1	1	1	1	1	1	1
Bra038787	NA	NA	483.741	1246.63	963.192	863.577	900.529	714.847	51.4949	583.665	475.978	586.618	609.94	624.044	2.57706	1.99113	1.78521	1.86159	1.47775	11.3344	1	11.3918	11.8447	12.1186
Bra036280	AT4G02300.1	Symbols: | Plant invertase/pectin methylesterase inhibitor superfamily | chr4:1009366-1013034 REVERSE LENGTH=532	299.109	770.667	363.159	597.979	423.247	473.404	373.701	458.654	141.606	504.275	408.058	394.443	2.57654	1	1.9992	1	1	1	1	1.34941	1	1
Bra019265	AT4G23810.1	Symbols: WRKY53, ATWRKY53 | WRKY family transcription factor | chr4:12392666-12393739 REVERSE LENGTH=324	564.792	1453.29	1025.74	933.882	852.331	596.192	307.322	1725.71	1786.63	1964.18	2750.27	2728.35	2.57314	1.81614	1.6535	1.50911	1.0556	5.61532	5.81354	6.39128	8.94915	8.87782
Bra000064	AT2G38470.1	Symbols: WRKY33, ATWRKY33 | WRKY DNA-binding protein 33 | chr2:16108476-16110539 FORWARD LENGTH=519	1984.8	5026.07	3908.67	3679.98	2468.42	3768.39	304.497	44.9495	77.1058	804.434	94.7131	89.121	2.53228	1.9693	1.85408	1.24366	1.89862	1	1	2.64185	1	1
Bra013658	AT4G23190.1	Symbols: CRK11, AT-RLK3 | cysteine-rich RLK (RECEPTOR-like protein kinase) 11 | chr4:12141197-12143710 REVERSE LENGTH=667	264.887	670.291	344.328	226.841	414.591	467.403	217.297	382.176	380.848	195.702	368.853	378.536	2.53048	1	1	1	1	1	1	1	1	1
Bra010172	NA	NA	238.683	602.777	331.747	317.523	200.601	357.592	107.995	227.637	315.757	214.709	246.244	165.378	2.52543	1	1	1	1	1	1	1	1	1
Bra038164	AT1G56430.1	Symbols: ATNAS4, NAS4 | nicotianamine synthase 4 | chr1:21137023-21137997 FORWARD LENGTH=324	274.814	693.479	370.009	424.484	378.145	251.164	299.682	583.165	402.221	359.22	344.083	330.891	2.52345	1	1	1	1	1.94595	1	1	1	1
Bra021590	AT3G04660.1	Symbols: | F-box and associated interaction domains-containing protein | chr3:1264794-1265966 FORWARD LENGTH=390	206.329	513.576	179.367	88.3632	77.4872	154.257	100.331	145.596	172.13	101.488	143.133	134.878	2.48911	1	1	1	1	1	1	1	1	1
Bra019836	AT1G11720.1	Symbols: ATSS3, SS3 | starch synthase 3 | chr1:3952460-3956840 FORWARD LENGTH=1042	485.906	1200.49	867.397	837.822	632.737	468.746	519.888	1517.95	822.11	1570.35	824.899	843.021	2.47062	1.78511	1.72425	1.30218	1	2.91976	1.58132	3.02055	1.58669	1.62154
Bra036605	AT5G27020.1	Symbols: | unknown protein; Has 1807 Blast hits to 1807 proteins in 277 species: Archae - 0; Bacteria - 0; Metazoa - 736; Fungi - 347; Plants - 385; Viruses - 0; Other Eukaryotes - 339 (source: NCBI BLink). | chr5:9508187-9508681 FORWARD LENGTH=164	237.053	581.287	285.572	243.439	261.174	296.086	172.989	227.21	294.265	125.632	175.665	250.952	2.45214	1	1	1	1	1	1	1	1	1
Bra029474	AT4G22290.1	Symbols: | Ubiquitin-specific protease family C19-related protein | chr4:11783199-11785730 REVERSE LENGTH=445	306.09	748.986	428.756	493.34	308.757	497.099	376.175	936.589	600.183	581.412	660.118	681.272	2.44695	1	1	1	1	2.48977	1.59549	1.54559	1.75482	1.81105
Bra018482	NA	NA	334.716	815.896	428.21	477.553	482.776	414.194	444.627	448.303	470.876	694.876	380.972	386.048	2.43758	1	1	1	1	1	1	1.56283	1	1
Bra021740	AT2G31750.1	Symbols: UGT74D1 | UDP-glucosyl transferase 74D1 | chr2:13497312-13499870 FORWARD LENGTH=456	1028.18	2485.24	1990.95	1582.84	1536.58	1223.6	1184.84	2320.82	2073.53	2100.32	1795.21	1915.26	2.41713	1.93638	1.53946	1.49447	1.19006	1.95876	1.75005	1.77266	1.51515	1.61647
Bra010694	AT4G39230.1	Symbols: | NmrA-like negative transcriptional regulator family protein | chr4:18266024-18267604 REVERSE LENGTH=308	429.876	1036.04	821.815	776.507	840.231	636.029	634.11	1343.77	1359.96	1346.88	1415.14	1247.55	2.41009	1.91175	1.80635	1.95459	1.47956	2.11914	2.14468	2.12405	2.23169	1.9674
Bra016438	NA	NA	376.266	905.246	681.466	689.405	584.061	710.58	536.57	479.271	589.496	698.337	743.979	1105.79	2.40587	1.81113	1.83223	1.55226	1.8885	-1.11955	1.09864	1.30148	1.38655	2.06085
Bra010368	AT4G28440.1	Symbols: | Nucleic acid-binding, OB-fold-like protein | chr4:14060054-14060970 FORWARD LENGTH=153	1060.62	2532.16	1396.15	1419.01	1475.41	1178.47	366.674	518.656	541.044	918.478	581.145	780.47	2.38743	1.31635	1.33791	1.39108	1.11111	1.41449	1.47555	2.50489	1.58491	2.12851
Bra030707	AT1G07920.1	Symbols: | GTP binding Elongation factor Tu family protein | chr1:2455559-2457001 FORWARD LENGTH=449	910.716	2173.97	1588.35	1344.78	1294.97	874.762	516.09	1381.51	1116.23	1155.45	1080.9	1210.26	2.3871	1.74407	1.47662	1.42193	-1.0411	2.67688	2.16286	2.23885	2.0944	2.34506
Bra024213	AT4G28270.1	Symbols: ATRMA2, RMA2 | RING membrane-anchor 2 | chr4:14007614-14008195 REVERSE LENGTH=193	691.769	1649.83	1186.81	1097.28	1033.47	990.076	779.34	1373.8	1109.34	1313.81	1487.19	1405.41	2.38494	1.71562	1.58619	1.49395	1.43122	1.76277	1.42344	1.6858	1.90827	1.80333
Bra018859	AT1G50590.1	Symbols: | RmlC-like cupins superfamily protein | chr1:18732378-18734053 REVERSE LENGTH=310	224.237	533.969	315.021	303.572	248.085	186.874	264.015	349.103	580.677	524.183	649.262	427.038	2.38127	1	1	1	1	1	2.19941	1.98543	2.45919	1
Bra003014	AT5G54130.2	Symbols: | Calcium-binding endonuclease/exonuclease/phosphatase family | chr5:21962900-21965279 FORWARD LENGTH=436	1089.66	2581.59	1685.45	1812.47	1415.12	1444.16	175.914	158.896	269.71	239.007	329.406	255.19	2.36917	1.54677	1.66334	1.29868	1.32533	1	1	1	1	1
Bra011752	NA	NA	246.346	582.684	377.155	423.756	449.132	450.284	763.043	522.299	449.064	676.497	538.258	531.127	2.36531	1	1	1	1	-1.46093	-1.69919	-1.12793	-1.41762	-1.43665
Bra013955	AT4G26130.1	Symbols: | unknown protein; FUNCTIONS IN: molecular_function unknown; INVOLVED IN: biological_process unknown; LOCATED IN: endomembrane system; EXPRESSED IN: 23 plant structures; EXPRESSED DURING: 13 growth stages; BEST Arabidopsis thaliana protein match is: unknown protein (TAIR:AT5G56980.1); Has 121 Blast hits to 116 proteins in 19 species: Archae - 0; Bacteria - 0; Metazoa - 4; Fungi - 0; Plan…	935.959	2209.03	1489.33	1809.42	1046.88	1374.02	1942.21	1394.01	1134.27	1333.03	983.544	1141.73	2.36018	1.59123	1.93323	1.11851	1.46803	-1.39325	-1.7123	-1.45699	-1.97471	-1.70111
Bra020289	AT5G59780.3	Symbols: MYB59, ATMYB59-3 | myb domain protein 59 | chr5:24082425-24083350 REVERSE LENGTH=235	1128.68	2650.65	1903.52	1901.66	1464.2	1728.3	1088.98	1542.73	1735.54	1571.83	2559.97	2579.78	2.34845	1.6865	1.68485	1.29727	1.53126	1.41667	1.59373	1.4434	2.3508	2.36899
Bra029725	AT3G14250.1	Symbols: | RING/U-box superfamily protein | chr3:4745963-4746958 REVERSE LENGTH=303	306.829	716.117	248.699	340.137	247.98	134.725	259.145	478.233	147.88	232.34	194.718	180.812	2.33393	1	1	1	1	1	1	1	1	1
Bra021227	AT3G17152.1	Symbols: | Plant invertase/pectin methylesterase inhibitor superfamily protein | chr3:5848812-5849544 FORWARD LENGTH=175	314.83	733.374	154.794	262.323	116.469	129.435	227.304	418.646	292.865	140.837	195.044	289.04	2.32943	1	1	1	1	1	1	1	1	1
Bra013080	AT2G16365.2	Symbols: | F-box family protein | chr2:7074940-7076389 FORWARD LENGTH=455	2738.41	6372.53	4554.21	4765.61	4695.62	4385.5	3094.53	3972.06	3525.79	3904.68	4028.68	4069.75	2.32709	1.66309	1.74028	1.71472	1.60148	1.28357	1.13936	1.2618	1.30187	1.31514
Bra007491	NA	NA	474.52	1097.25	715.403	723.97	534.021	425.191	142.81	295.404	359.895	224.348	251.821	294.934	2.31234	1.50764	1.52569	1.12539	1	1	1	1	1	1
Bra011955	AT2G28350.1	Symbols: ARF10 | auxin response factor 10 | chr2:12114331-12116665 FORWARD LENGTH=693	690.375	1593.1	915.645	905.421	1015.64	847.57	662.036	697.001	538.12	730.164	531.526	756.715	2.30759	1.3263	1.31149	1.47114	1.2277	1.05281	-1.23028	1.10291	-1.24554	1.14301
Bra032637	NA	NA	1167.93	2693.57	2028.29	1989.55	2118.26	1797.74	1532.96	2584.95	2650.1	2672.58	3636.98	3143.17	2.30628	1.73665	1.70348	1.81369	1.53925	1.68625	1.72875	1.74341	2.37252	2.05039
Bra033688	AT5G43630.1	Symbols: TZP | zinc knuckle (CCHC-type) family protein | chr5:17527261-17530207 FORWARD LENGTH=831	478.506	1102.74	877.372	857.483	779.591	643.516	586.85	1178.21	1082.35	1186.66	1219.87	1431.47	2.30455	1.83357	1.792	1.62922	1.34484	2.00769	1.84434	2.02208	2.07867	2.43924
Bra015186	AT3G01710.2	Symbols: | TPX2 (targeting protein for Xklp2) protein family | chr3:259952-261738 REVERSE LENGTH=388	246.989	566.765	207.222	330.296	155.655	351.86	336.966	300.726	336.522	289.339	275.536	362.795	2.2947	1	1	1	1	1	1	1	1	1
Bra025321	AT3G28100.1	Symbols: | nodulin MtN21 /EamA-like transporter family protein | chr3:10456151-10460813 FORWARD LENGTH=353	646.72	1479.3	1198.49	1252.02	726.553	703.278	604.128	1231.66	1330.58	1268.74	1507.7	1363.07	2.28739	1.85318	1.93595	1.12344	1.08745	2.03874	2.20248	2.10012	2.49566	2.25626
Bra039364	AT3G13040.1	Symbols: | myb-like HTH transcriptional regulator family protein | chr3:4172415-4174456 REVERSE LENGTH=449	1601.76	3662.88	2417.18	2360.03	2384.76	2399.27	1516.72	1924.69	1601.22	1975.47	1598.64	1646.04	2.28678	1.50908	1.4734	1.48884	1.4979	1.26898	1.05571	1.30246	1.05401	1.08526
Bra020597	AT5G27220.1	Symbols: | Frigida-like protein | chr5:9578757-9582752 FORWARD LENGTH=1181	259.034	590.021	421.567	378.981	496.034	408.47	223.005	371.422	559.863	483.795	451.46	451.609	2.27777	1	1	1	1	1	2.51054	1	1	1
Bra004422	AT2G47920.1	Symbols: | Kinase interacting (KIP1-like) family protein | chr2:19616003-19616761 FORWARD LENGTH=225	332.606	757.076	664.053	607.167	637.006	351.053	61.4428	234.775	237.82	199.824	274.755	108.027	2.27619	1.99652	1.82548	1.9152	1	1	1	1	1	1
Bra039788	AT3G53450.1	Symbols: | Putative lysine decarboxylase family protein | chr3:19812977-19815430 REVERSE LENGTH=215	627.156	1425.03	1124.02	1117.89	1030.08	1013.82	624.405	1278.44	1506.06	1580.65	1801.26	1605.46	2.27221	1.79225	1.78248	1.64246	1.61654	2.04745	2.41199	2.53145	2.88476	2.57118
Bra030102	AT1G28480.1	Symbols: GRX480, roxy19 | Thioredoxin superfamily protein | chr1:10013634-10014047 REVERSE LENGTH=137	1996.15	4533.82	3949.56	3526.41	2605.71	2557.16	2140.83	3351.48	3429.64	2983.69	2203.96	2738.03	2.27128	1.97859	1.76661	1.30537	1.28105	1.5655	1.60201	1.39371	1.02949	1.27896
Bra014881	AT1G30460.1	Symbols: CPSF30, ATCPSF30 | cleavage and polyadenylation specificity factor 30 | chr1:10771469-10775323 REVERSE LENGTH=631	412.053	933.934	598.008	541.192	453.071	666.285	633.462	600.497	750.277	634.001	625.085	960.609	2.26654	1.45129	1.3134	1	1.61699	-1.0549	1.18441	1.00085	-1.0134	1.51644
Bra005478	AT1G47128.1	Symbols: RD21, RD21A | Granulin repeat cysteine protease family protein | chr1:17283139-17285609 REVERSE LENGTH=462	794.581	1795.43	1264.75	914.116	655.044	706.497	116.776	209.957	186.813	92.1247	133.01	197.913	2.25959	1.59172	1.15044	-1.21302	-1.12468	1	1	1	1	1
Bra034295	AT2G26190.1	Symbols: | calmodulin-binding family protein | chr2:11147901-11150082 REVERSE LENGTH=532	540.386	1220.37	952.747	1013.41	628.979	744.771	251.013	1045.55	805.631	928.08	1267.82	1362.95	2.25833	1.76309	1.87534	1.16394	1.37822	4.16532	3.20952	3.69734	5.05081	5.4298
Bra030021	NA	NA	315.349	710.539	235.626	242.227	213.877	326.015	787.654	673.831	559.344	456.52	660.46	771.768	2.25318	1	1	1	1	-1.16892	-1.40817	-1.72534	-1.19258	-1.02058
Bra033482	AT4G14450.1	Symbols: | unknown protein; LOCATED IN: chloroplast; BEST Arabidopsis thaliana protein match is: unknown protein (TAIR:AT3G23170.1); Has 74 Blast hits to 74 proteins in 6 species: Archae - 0; Bacteria - 0; Metazoa - 0; Fungi - 0; Plants - 74; Viruses - 0; Other Eukaryotes - 0 (source: NCBI BLink). | chr4:8309519-8309896 FORWARD LENGTH=125	2038.54	4577.73	3931.03	3828.89	3135.61	4018.03	1101.21	3044.38	2644.58	2329.38	1962.97	2811.55	2.24559	1.92836	1.87825	1.53816	1.97103	2.76458	2.40152	2.11529	1.78256	2.55315
Bra028915	AT5G01880.1	Symbols: | RING/U-box superfamily protein | chr5:339017-339496 FORWARD LENGTH=159	1240.04	2777.98	2189.29	1993.57	2042.68	1780.19	896.477	1919.35	1463.09	1532.09	1727.03	2088.53	2.24023	1.7655	1.60767	1.64727	1.43559	2.14099	1.63204	1.70901	1.92646	2.32971
Bra030329	NA	NA	670.215	1501.28	972.81	1168.71	977.49	931.894	244.667	578.909	416.145	499.294	418.238	570.378	2.24	1.45149	1.74378	1.45847	1.39044	2.36611	1	1	1	2.33124
Bra002592	AT5G59190.1	Symbols: | subtilase family protein | chr5:23885855-23888673 FORWARD LENGTH=693	237.053	529.774	167.564	115.654	130.251	130.648	280.903	198.167	276.998	190.72	223.267	323.683	2.23483	1	1	1	1	1	1	1	1	1
Bra005540	AT2G32960.1	Symbols: | Phosphotyrosine protein phosphatases superfamily protein | chr2:13987976-13990720 FORWARD LENGTH=257	649.501	1449.19	1023.51	1043.96	708.683	1049.24	613.935	949.101	1090.48	923.563	1447.87	1361.91	2.23124	1.57584	1.60733	1.09112	1.61546	1.54593	1.77621	1.50433	2.35834	2.21833
Bra006882	AT3G51895.1	Symbols: SULTR3;1, AST12 | sulfate transporter 3;1 | chr3:19251503-19255677 REVERSE LENGTH=658	1565.53	3492.18	1499.79	1855.28	1125.62	1458.81	456.907	749.295	881.839	719.919	635.176	708.753	2.23067	-1.04383	1.18508	-1.39082	-1.07316	1.63993	1.93002	1.57564	1.39016	1.5512
Bra018149	AT3G47430.1	Symbols: PEX11B | peroxin 11B | chr3:17480798-17481692 FORWARD LENGTH=227	1013.77	2261.29	1757.73	1436.67	1465.49	908.454	1786.57	2860.18	1802.81	2508.55	1749.51	2028.1	2.23057	1.73385	1.41716	1.44558	-1.11593	1.60093	1.00909	1.40412	-1.02118	1.13519
Bra011981	AT2G28070.1	Symbols: | ABC-2 type transporter family protein | chr2:11956432-11959782 FORWARD LENGTH=730	681.486	1518.41	914.655	426.97	1031.96	1150.41	1193.77	1039.63	478.016	547.249	999.929	1215.76	2.22809	1.34215	-1.5961	1.51428	1.68809	-1.14826	-2.49734	-2.1814	-1.19385	1.01842
Bra028096	AT2G18620.1	Symbols: | Terpenoid synthases superfamily protein | chr2:8078317-8079360 FORWARD LENGTH=347	389.497	865.617	632.026	518.84	670.968	314.945	728.822	954.063	1076.91	875.255	387.832	518.328	2.2224	1.62267	1.33208	1.72265	1	1.30905	1.4776	1.20092	-1.87922	-1.4061
Bra032590	AT5G38700.1	Symbols: | unknown protein; FUNCTIONS IN: molecular_function unknown; INVOLVED IN: biological_process unknown; LOCATED IN: mitochondrion; EXPRESSED IN: 10 plant structures; EXPRESSED DURING: LP.04 four leaves visible, LP.10 ten leaves visible, petal differentiation and expansion stage, LP.08 eight leaves visible, LP.12 twelve leaves visible; BEST Arabidopsis thaliana protein match is: unknown pro…	3343.03	7411.41	6592.62	6521.53	5635.26	6322.79	1890.38	4680.48	3828.32	3852.74	2523.58	2349.1	2.21697	1.97205	1.95078	1.68567	1.89134	2.47595	2.02516	2.03808	1.33496	1.24266
Bra017195	AT2G37320.1	Symbols: | Tetratricopeptide repeat (TPR)-like superfamily protein | chr2:15667223-15668725 FORWARD LENGTH=500	678.12	1501.47	976.674	1083.62	1158.68	790.48	374.96	958.6	777.654	861.821	1001.79	1210.42	2.21417	1.44027	1.59798	1.70867	1.16569	2.55654	2.07397	2.29843	2.67172	3.22813
Bra000744	AT4G11470.1	Symbols: CRK31 | cysteine-rich RLK (RECEPTOR-like protein kinase) 31 | chr4:6967729-6970161 FORWARD LENGTH=666	463.656	1020.35	192.081	772.256	311.851	450.669	323.933	230.123	401.832	283.993	288.49	713.017	2.20066	1	1.66558	1	1	1	1	1	1	2.20112
Bra033773	AT3G48100.1	Symbols: ARR5, ATRR2, IBC6, RR5 | response regulator 5 | chr3:17759112-17760740 REVERSE LENGTH=184	2592.11	5700.97	4389.7	4880.32	3794.74	4952.49	2108.04	3399.12	2425.28	3047.6	2897.42	3253.52	2.19935	1.69349	1.88276	1.46396	1.9106	1.61246	1.15049	1.4457	1.37446	1.54339
Bra014915	AT3G23170.1	Symbols: | unknown protein; BEST Arabidopsis thaliana protein match is: unknown protein (TAIR:AT4G14450.1); Has 74 Blast hits to 74 proteins in 6 species: Archae - 0; Bacteria - 0; Metazoa - 0; Fungi - 0; Plants - 74; Viruses - 0; Other Eukaryotes - 0 (source: NCBI BLink). | chr3:8268265-8268588 REVERSE LENGTH=107	2897.39	6372.29	5163.06	5242.53	4440	5417.94	4184.26	5765.12	5581.69	5270.42	5617.06	5409.34	2.19932	1.78197	1.8094	1.53241	1.86994	1.37781	1.33397	1.25958	1.34243	1.29278
Bra011687	AT4G36500.1	Symbols: | unknown protein; FUNCTIONS IN: molecular_function unknown; INVOLVED IN: biological_process unknown; LOCATED IN: mitochondrion; EXPRESSED IN: 22 plant structures; EXPRESSED DURING: 13 growth stages; BEST Arabidopsis thaliana protein match is: unknown protein (TAIR:AT2G18210.1); Has 50 Blast hits to 50 proteins in 7 species: Archae - 0; Bacteria - 0; Metazoa - 0; Fungi - 0; Plants - 50; …	900.218	1974.04	1580.16	1407.83	1348.68	1413.79	528.259	2058.47	1586.66	1487.35	2108.31	2135.55	2.19285	1.75531	1.56388	1.49817	1.5705	3.89671	3.00356	2.81557	3.99105	4.04262
Bra029355	AT5G23010.1	Symbols: MAM1, IMS3 | methylthioalkylmalate synthase 1 | chr5:7703173-7706769 FORWARD LENGTH=506	919.393	2008.38	1508.99	1423.3	1048.91	1452.37	1057.08	1099.57	1243.82	1042.91	473.28	1065.33	2.18446	1.64129	1.54809	1.14087	1.57971	1.0402	1.17666	-1.01359	-2.23352	1.0078
Bra011339	AT4G32340.1	Symbols: | Tetratricopeptide repeat (TPR)-like superfamily protein | chr4:15612741-15614219 REVERSE LENGTH=238	1141.2	2492.68	1613.02	1477.38	1731.79	1564.19	1229.89	2313.27	2333.56	2709.65	2669.06	2888.78	2.18426	1.41344	1.29458	1.51752	1.37065	1.88088	1.89737	2.20316	2.17016	2.34881
Bra001155	AT3G05580.1	Symbols: | Calcineurin-like metallo-phosphoesterase superfamily protein | chr3:1618216-1619850 REVERSE LENGTH=318	1053.89	2301.85	2007.41	1978.56	1705.13	2081.96	1525.23	2236.71	1978.57	1804.91	1858.12	2146.09	2.18415	1.90476	1.87739	1.61794	1.9755	1.46647	1.29723	1.18337	1.21826	1.40706
Bra030507	AT1G02660.1	Symbols: | alpha/beta-Hydrolases superfamily protein | chr1:572187-574746 REVERSE LENGTH=713	2895.42	6320.31	4027.3	4558.7	3559.27	3646.94	1708.45	4420.75	4649.32	4430.45	4609.97	4723.32	2.18286	1.39092	1.57445	1.22928	1.25955	2.58758	2.72137	2.59326	2.69833	2.76468
Bra008191	AT1G75380.1	Symbols: ATBBD1, BBD1 | bifunctional nuclease in basal defense response 1 | chr1:28281789-28283631 REVERSE LENGTH=325	6259.98	13646.9	11857.2	10468.1	11721	9816.52	11133.4	14857.6	12474.3	12138.5	14452.4	14653	2.18002	1.89413	1.67223	1.87237	1.56814	1.33451	1.12044	1.09028	1.29811	1.31613
Bra024834	AT2G02070.1	Symbols: AtIDD5, IDD5 | indeterminate(ID)-domain 5 | chr2:505523-509154 FORWARD LENGTH=602	2404.43	5218.13	3621.91	4342.46	3160.15	3366.3	1829.33	2629.63	2911.03	3043.5	3609.26	3161.31	2.17021	1.50635	1.80602	1.3143	1.40004	1.43748	1.59131	1.66372	1.973	1.72812
Bra034456	NA	NA	250.402	543.368	87.4897	349.014	298.471	259.09	424.727	150.081	347.413	381.65	245.527	272.186	2.16998	1	1	1	1	1	1	1	1	1
Bra012251	AT1G20823.1	Symbols: | RING/U-box superfamily protein | chr1:7238880-7239473 FORWARD LENGTH=197	592.72	1284.93	701.305	955.368	674.719	1056.88	291.411	683.692	601.164	749.167	838.95	1268.6	2.16785	1.1832	1.61184	1.13834	1.7831	2.34614	2.06294	2.57083	2.87892	4.3533
Bra037608	NA	NA	402.001	870.575	743.522	544.374	527.526	343.184	388.466	295.664	258.989	310.154	413.068	320.244	2.1656	1.84955	1.35416	1.31225	1	1	1	1	1	1
Bra013075	AT2G16400.1	Symbols: BLH7 | BEL1-like homeodomain 7 | chr2:7101490-7103200 REVERSE LENGTH=482	257.322	557.044	465.329	419.763	391.544	374.817	339.331	234.9	508.535	278.238	421.312	349.864	2.16477	1	1	1	1	1	1.49864	1	1	1
Bra010337	AT4G29100.1	Symbols: | basic helix-loop-helix (bHLH) DNA-binding superfamily protein | chr4:14341140-14344575 FORWARD LENGTH=407	495.96	1073.05	748.061	731.732	668.064	509.117	636.399	921.497	857.538	824.479	959.524	903.593	2.16358	1.50831	1.47539	1.34701	1.02653	1.44799	1.34748	1.29554	1.50774	1.41985
Bra007328	AT3G57450.1	Symbols: | unknown protein; Has 65 Blast hits to 65 proteins in 11 species: Archae - 0; Bacteria - 0; Metazoa - 0; Fungi - 0; Plants - 65; Viruses - 0; Other Eukaryotes - 0 (source: NCBI BLink). | chr3:21262028-21262318 FORWARD LENGTH=96	1871.75	4045.39	3408.44	3219.85	2570	3393.27	1160.38	3371.81	3383.33	3180.24	4275.2	3531.06	2.16129	1.82099	1.72024	1.37305	1.81289	2.90578	2.91571	2.74069	3.68431	3.04302
Bra020860	AT4G22060.1	Symbols: | F-box family protein with a domain of unknown function (DUF295) | chr4:11687620-11688819 FORWARD LENGTH=399	264.664	571.894	419.533	327.59	160.711	96.1866	119.359	354.655	184.307	208.51	274.108	161.165	2.16083	1	1	1	1	1	1	1	1	1
Bra001486	AT3G13062.1	Symbols: | Polyketide cyclase/dehydrase and lipid transport superfamily protein | chr3:4184777-4186795 FORWARD LENGTH=403	2623.25	5659.83	4419.26	4448.02	4684.84	3603.34	2797.19	4586.02	4081.32	4944.48	6165.26	5431.92	2.15756	1.68465	1.69561	1.78589	1.37362	1.63951	1.45908	1.76766	2.20409	1.94192
Bra030413	NA	NA	4288.15	9247.34	6732.99	7223.65	5467.24	5439.07	245.099	191.387	272.35	272.685	225.289	185.341	2.15649	1.57014	1.68456	1.27496	1.2684	1	1	1	1	1
Bra029417	NA	NA	482.787	1039.23	429.077	329.515	282.258	338.741	412.989	390.066	265.711	341.826	509.727	355.441	2.15256	1	1	1	1	1	1	1	1.23424	1
Bra002105	AT5G17780.1	Symbols: | alpha/beta-Hydrolases superfamily protein | chr5:5867429-5868976 REVERSE LENGTH=417	2022.39	4349.22	3723.46	3531.08	3744.82	2576.02	1200.11	1512.23	1292.77	1706.09	1550.41	2070.09	2.15053	1.84112	1.74599	1.85168	1.27375	1.26008	1.07721	1.42161	1.29189	1.72492
Bra031035	AT1G18570.1	Symbols: MYB51, AtMYB51, BW51A, BW51B, HIG1 | myb domain protein 51 | chr1:6389765-6391026 FORWARD LENGTH=352	455.135	977.571	822.481	865.581	809.632	562.104	480.898	1772.44	1731.72	2100.64	2890.39	3375.04	2.14787	1.80711	1.90181	1.77888	1.23503	3.68569	3.60101	4.36816	6.0104	7.0182
Bra029211	AT5G63590.1	Symbols: FLS3, ATFLS3 | flavonol synthase 3 | chr5:25457172-25458427 REVERSE LENGTH=308	285.879	613.007	451.274	501.844	541.044	474.252	196.259	148.562	293.013	161.851	203.012	224.117	2.14429	1	1.75544	1.89256	1	1	1	1	1	1
Bra013147	AT2G13350.1	Symbols: | Calcium-dependent lipid-binding (CaLB domain) family protein | chr2:5536525-5537730 REVERSE LENGTH=401	540.815	1158.42	648.84	765.616	677.99	790.877	159.075	609.894	443.082	538.32	726.897	533.238	2.14199	1.19974	1.41567	1.25364	1.46238	3.834	1	3.38406	4.56952	3.35212
Bra003371	AT3G59300.1	Symbols: | Pentatricopeptide repeat (PPR) superfamily protein | chr3:21918667-21921877 FORWARD LENGTH=459	1084.5	2322.01	1877.48	1803.59	1693.98	1720.43	1494.82	1736.4	2045.92	2375.11	2327.2	1637.02	2.14109	1.73119	1.66306	1.56199	1.58638	1.16161	1.36867	1.58889	1.55684	1.09513
Bra030207	AT2G22770.1	Symbols: NAI1 | basic helix-loop-helix (bHLH) DNA-binding superfamily protein | chr2:9684858-9686321 FORWARD LENGTH=320	532.265	1137.46	987.505	1036.98	821.19	904.405	621.47	995.942	819.679	908.156	878.505	930.015	2.13702	1.85529	1.94824	1.54282	1.69916	1.60256	1.31894	1.4613	1.41359	1.49648
Bra014662	AT3G56940.1	Symbols: CRD1, CHL27, ACSF | dicarboxylate diiron protein, putative (Crd1) | chr3:21076594-21078269 FORWARD LENGTH=409	8565.4	18247.5	16732	15843.2	16888.8	16395.6	13938.3	12802.9	14456.6	14409.9	17403.9	15182.4	2.13037	1.95344	1.84967	1.97175	1.91417	-1.08868	1.03719	1.03383	1.24864	1.08926
Bra007000	AT3G53450.1	Symbols: | Putative lysine decarboxylase family protein | chr3:19812977-19815430 REVERSE LENGTH=215	683.996	1456.44	1080.26	1152.08	1028.62	1270.86	816.28	1329.71	1551.22	1564.72	1853.56	2019.22	2.12931	1.57934	1.68434	1.50384	1.85799	1.62899	1.90035	1.91689	2.27074	2.47369
Bra024746	AT1G25460.1	Symbols: | NAD(P)-binding Rossmann-fold superfamily protein | chr1:8942811-8944244 FORWARD LENGTH=320	1786.42	3800.27	3287.46	3498.88	2641.74	2710.7	2619.62	4853.86	3162.93	3538.53	2574.17	2589.34	2.12731	1.84025	1.9586	1.47879	1.51739	1.85289	1.2074	1.35078	-1.01766	-1.01169
Bra009741	AT5G24280.1	Symbols: GMI1 | gamma-irradiation and mitomycin c induced 1 | chr5:8251378-8261401 REVERSE LENGTH=1598	356.408	756.999	605.857	480.319	512.209	425.11	944.229	1609.54	1537.08	1455.2	1585.2	1705.98	2.12397	1.6999	1	1.43714	1	1.70461	1.62787	1.54115	1.67883	1.80674
Bra018046	AT3G48590.1	Symbols: HAP5A, ATHAP5A, NF-YC1 | nuclear factor Y, subunit C1 | chr3:18008893-18009938 REVERSE LENGTH=234	720.164	1527.72	686.505	530.03	437.026	295.113	310.627	382.599	272.414	486.923	526.522	422.827	2.12135	-1.04903	-1.35872	-1.64787	-2.4403	1	1	1	1.69503	1
Bra001564	AT3G14680.1	Symbols: CYP72A14 | cytochrome P450, family 72, subfamily A, polypeptide 14 | chr3:4934478-4936462 FORWARD LENGTH=512	353.384	748.512	497.537	542.783	400.782	412.66	776.04	1282.06	1119.18	1469.42	1597.05	1843.79	2.11813	1	1.53596	1	1	1.65205	1.44217	1.89348	2.05795	2.3759
Bra033449	AT3G52180.1	Symbols: ATPTPKIS1, DSP4, SEX4, ATSEX4 | dual specificity protein phosphatase (DsPTP1) family protein | chr3:19349884-19353459 REVERSE LENGTH=379	2798.89	5925.45	4961.9	5276.83	4479.95	3495.82	1345.28	3574.25	3088.35	3588.31	2801.88	2957.1	2.11707	1.77281	1.88533	1.60062	1.249	2.65688	2.29569	2.66733	2.08275	2.19813
Bra031307	AT3G21760.1	Symbols: HYR1 | UDP-Glycosyltransferase superfamily protein | chr3:7667099-7668556 FORWARD LENGTH=485	6340.07	13411.2	10787.9	12172.6	10526.3	11887.2	4712.61	12073.9	9883.04	9219.9	9914.8	11439	2.11531	1.70154	1.91995	1.66028	1.87493	2.56204	2.09715	1.95643	2.10389	2.42732
Bra038722	AT3G12410.1	Symbols: | Polynucleotidyl transferase, ribonuclease H-like superfamily protein | chr3:3946267-3946959 REVERSE LENGTH=230	257.609	543.229	420.766	456.117	250.431	451.239	291.96	284.321	357.357	185.683	245.192	365.314	2.10873	1	1	1	1	1	1	1	1	1
Bra004728	AT2G42890.1	Symbols: AML2, ML2 | MEI2-like 2 | chr2:17850077-17854205 FORWARD LENGTH=843	838.496	1767.25	1351.53	1512.87	1473.93	1474.04	252.315	401.266	316.663	395.569	283.007	315.406	2.10764	1.61185	1.80427	1.75783	1.75796	1	1	1	1	1
Bra021041	AT4G17570.1	Symbols: GATA26 | GATA transcription factor 26 | chr4:9784329-9786974 REVERSE LENGTH=510	1467.17	3092.23	2535.11	2615.9	2574.81	2448.79	1098.85	2771.72	2256.18	2349.85	2531.22	3050.61	2.10762	1.72789	1.78296	1.75495	1.66906	2.52238	2.05322	2.13846	2.30352	2.77618
Bra016591	AT1G17710.1	Symbols: | Pyridoxal phosphate phosphatase-related protein | chr1:6090763-6091975 REVERSE LENGTH=279	664.054	1397.05	1087.8	1121.45	615.294	938.924	358.983	733.989	1037.66	776.573	972.313	1233.75	2.10382	1.63812	1.68879	-1.07925	1.41393	2.04463	2.89055	2.16326	2.70852	3.43679
Bra039926	AT2G22760.1	Symbols: | basic helix-loop-helix (bHLH) DNA-binding superfamily protein | chr2:9678012-9679165 FORWARD LENGTH=295	329.562	693.062	330.184	426.739	297.715	435.534	131.075	359.555	436.304	391.248	433.905	389.08	2.10298	1	1	1	1	1	1	1	1	1
Bra034898	AT4G12970.1	Symbols: STOMAGEN, EPFL9 | stomagen | chr4:7586244-7586798 REVERSE LENGTH=102	1008.09	2119.04	1866.93	1701.77	1672.02	1814.35	1157.98	2432.29	2260.31	2627.29	3098.55	2964.47	2.10203	1.85195	1.68811	1.6586	1.79979	2.10046	1.95194	2.26886	2.67582	2.56004
Bra033634	AT4G39770.1	Symbols: TPPH | Haloacid dehalogenase-like hydrolase (HAD) superfamily protein | chr4:18449138-18451218 REVERSE LENGTH=349	598.84	1258.03	1176.76	942.156	1034.7	635.961	704.023	1085.49	1490.51	1025.24	1193.86	1282.84	2.10078	1.96507	1.5733	1.72784	1.06199	1.54184	2.11713	1.45626	1.69577	1.82216
Bra034551	AT4G33210.1	Symbols: SLOMO | F-box family protein | chr4:16015971-16020697 REVERSE LENGTH=990	371.609	780.599	558.184	556.766	632.199	322.276	438.997	594.1	635.459	852.021	753.496	690.631	2.10059	1.50207	1.49826	1.70125	1	1.35331	1.44752	1.94084	1.7164	1.5732
Bra020291	AT5G60180.1	Symbols: APUM19, PUM19 | pumilio 19 | chr5:24233024-24234007 REVERSE LENGTH=327	770.675	1614.54	1031.79	1097.41	883.61	960.979	51.6529	134.344	153.532	142.48	192.239	181.462	2.09497	1.33881	1.42396	1.14654	1.24693	1	1	1	1	1
Bra002800	AT5G56660.1	Symbols: ILL2 | IAA-leucine resistant (ILR)-like 2 | chr5:22933278-22935011 FORWARD LENGTH=439	583.292	1220.31	878.96	887.467	891.571	1002.74	740.759	862.479	544.024	623.71	519.752	620.442	2.09211	1.5069	1.52148	1.52852	1.7191	1.16432	-1.36163	-1.18767	-1.42522	-1.19392
Bra027437	AT3G13420.1	Symbols: | unknown protein; BEST Arabidopsis thaliana protein match is: unknown protein (TAIR:AT1G55535.1); Has 66 Blast hits to 66 proteins in 16 species: Archae - 0; Bacteria - 0; Metazoa - 0; Fungi - 0; Plants - 66; Viruses - 0; Other Eukaryotes - 0 (source: NCBI BLink). | chr3:4364723-4365892 FORWARD LENGTH=242	2644.07	5526.98	4664.85	4912.02	4556.5	5166.94	2003.21	3200.87	3129.25	3303.64	3324.87	3163.33	2.09033	1.76427	1.85775	1.72329	1.95416	1.59787	1.56212	1.64917	1.65977	1.57913
Bra000070	AT2G38570.1	Symbols: | CONTAINS InterPro DOMAIN/s: PRC-barrel-like (InterPro:IPR011033); Has 300 Blast hits to 300 proteins in 81 species: Archae - 0; Bacteria - 135; Metazoa - 0; Fungi - 0; Plants - 37; Viruses - 0; Other Eukaryotes - 128 (source: NCBI BLink). | chr2:16136854-16138417 REVERSE LENGTH=328	698.57	1459.75	1353.02	1109.16	1289.28	1358.39	744.463	1861.11	1848.7	1805.34	1648.69	1908.54	2.08963	1.93684	1.58776	1.8456	1.94453	2.49994	2.48327	2.42502	2.2146	2.56365
Bra032775	AT4G14270.1	Symbols: | Protein containing PAM2 motif which mediates interaction with the PABC domain of polyadenyl binding proteins. | chr4:8218517-8219037 FORWARD LENGTH=143	5965.19	12462.2	11041.7	11244.9	8753.48	9672.15	5164.06	11253.8	11969	10088.6	10837	12637.3	2.08915	1.85102	1.88509	1.46743	1.62143	2.17925	2.31775	1.95362	2.09854	2.44716
Bra020007	AT1G09620.1	Symbols: | ATP binding;leucine-tRNA ligases;aminoacyl-tRNA ligases;nucleotide binding;ATP binding;aminoacyl-tRNA ligases | chr1:3113077-3116455 REVERSE LENGTH=1091	523.673	1093.83	584.494	933.183	580.168	799.908	557.274	616.95	614.683	713.673	498.582	671.404	2.08877	1.11614	1.782	1.10788	1.5275	1.10709	1.10302	1.28065	-1.11772	1.2048
Bra036210	AT3G29575.1	Symbols: AFP3 | ABI five binding protein 3 | chr3:11382416-11383657 REVERSE LENGTH=231	1591.9	3324.54	3003.28	2945.94	1990	2633.91	3462.5	4074.22	4434.95	4491.29	4423.76	3754.13	2.08841	1.8866	1.85058	1.25008	1.65457	1.17667	1.28085	1.29712	1.27762	1.08423
Bra010671	AT4G39660.1	Symbols: AGT2 | alanine:glyoxylate aminotransferase 2 | chr4:18406797-18409262 FORWARD LENGTH=476	372.381	777.25	674.029	454.239	445.451	253.592	274.481	136.388	142.474	354.771	138.18	159.506	2.08724	1.81005	1	1	1	1	1	1	1	1
Bra019908	AT1G10660.1	Symbols: | unknown protein; LOCATED IN: endomembrane system; EXPRESSED IN: 24 plant structures; EXPRESSED DURING: 15 growth stages; BEST Arabidopsis thaliana protein match is: unknown protein (TAIR:AT5G62960.1); Has 155 Blast hits to 154 proteins in 22 species: Archae - 0; Bacteria - 0; Metazoa - 10; Fungi - 4; Plants - 139; Viruses - 0; Other Eukaryotes - 2 (source: NCBI BLink). | chr1:3533009-3…	527.093	1099.26	674.017	725.349	582.154	443.482	978.888	1973.95	1378.76	1636.87	1462.98	1696.25	2.08551	1.27874	1.37613	1.10446	-1.18853	2.01652	1.4085	1.67217	1.49453	1.73283
Bra010171	AT1G32540.2	Symbols: LOL1 | lsd one like 1 | chr1:11768043-11769591 FORWARD LENGTH=154	969.316	2020.2	1445.3	1625.46	1336.79	1442.28	575.312	1153.48	1070.68	1106.26	899.799	1056.13	2.08415	1.49105	1.67691	1.37911	1.48794	2.00496	1.86104	1.92289	1.56402	1.83575
Bra021965	AT5G45340.1	Symbols: CYP707A3 | cytochrome P450, family 707, subfamily A, polypeptide 3 | chr5:18368977-18370909 REVERSE LENGTH=463	2507.9	5225.48	4452.94	4262.87	2813.5	4343.82	1651.02	3006.09	2995.55	3266.81	3412.2	3735.32	2.08361	1.77557	1.69978	1.12185	1.73205	1.82075	1.81436	1.97866	2.06672	2.26243
Bra020578	AT5G27730.1	Symbols: | Protein of unknown function (DUF1624) | chr5:9820311-9822868 FORWARD LENGTH=472	2167.03	4510.5	3600.79	3544.07	3164.53	3046.11	221.86	121.537	183.781	372.418	82.6791	48.3241	2.08142	1.66162	1.63545	1.46031	1.40566	1	1	1	1	1
Bra009968	AT5G27350.1	Symbols: SFP1 | Major facilitator superfamily protein | chr5:9648958-9654176 FORWARD LENGTH=474	866.458	1802.96	1454.51	1698.15	1234.67	1299.52	1448.9	2643.98	2634.39	3049.23	3125.11	3890.77	2.08084	1.67868	1.95988	1.42496	1.49981	1.82482	1.8182	2.10451	2.15688	2.68533
Bra001289	AT3G10050.1	Symbols: OMR1 | L-O-methylthreonine resistant 1 | chr3:3099164-3101741 REVERSE LENGTH=592	917.646	1908.05	1699.18	1511.59	1453.41	1267.24	1176.65	1622.27	1633.79	1615.75	1318.56	1227.58	2.07929	1.85167	1.64725	1.58385	1.38097	1.37872	1.38851	1.37318	1.12061	1.04328
Bra010552	AT4G36150.1	Symbols: | Disease resistance protein (TIR-NBS-LRR class) family | chr4:17104776-17108711 FORWARD LENGTH=1179	517.638	1076.18	1023.17	940.988	751.274	628.34	368.608	489.925	441.542	518.273	544.358	565.951	2.07902	1.97661	1.81785	1.45135	1.21386	1	1	1.40603	1.47679	1.53537
Bra024308	AT5G64550.1	Symbols: | loricrin-related | chr5:25801794-25803698 REVERSE LENGTH=634	2783.19	5768.38	4452.26	4447.64	4836.92	4608.64	3269.1	5340.05	5225.06	5292.07	6384.28	6400.4	2.07258	1.5997	1.59804	1.73791	1.65588	1.63349	1.59832	1.61882	1.95292	1.95785
Bra019509	AT3G47640.1	Symbols: PYE | basic helix-loop-helix (bHLH) DNA-binding superfamily protein | chr3:17568035-17569101 FORWARD LENGTH=240	3229.38	6688.2	5392.97	5971.78	4573.09	5490.65	3400.08	5985.48	5251.08	5269.84	6613.26	6969.71	2.07105	1.66997	1.8492	1.41609	1.70022	1.76039	1.5444	1.54992	1.94503	2.04987
Bra024564	AT1G70830.1	Symbols: MLP28 | MLP-like protein 28 | chr1:26710203-26711395 REVERSE LENGTH=335	633.193	1310.17	784.114	1096.64	1201.79	1077.29	332.904	693.723	582.284	766.317	447.672	477.627	2.06915	1.23835	1.73192	1.89798	1.70136	2.08385	1.7491	2.30192	1	1
Bra023656	AT5G18030.1	Symbols: | SAUR-like auxin-responsive protein family | chr5:5968527-5968793 FORWARD LENGTH=88	663.285	1369.81	1308.3	1082.27	967.739	905.747	501.961	771.691	391.481	522.595	357.46	391.499	2.06519	1.97246	1.63168	1.45901	1.36555	1.53735	-1.28221	1.04111	-1.40424	-1.28215
Bra037479	AT5G48545.1	Symbols: HINT3 | histidine triad nucleotide-binding 3 | chr5:19676228-19677945 FORWARD LENGTH=197	1723.44	3553.58	3351.97	3299.22	2834.21	2782.42	1579.47	2770.48	2487.42	2690.04	2694.27	2277.03	2.06191	1.94493	1.91432	1.64451	1.61446	1.75406	1.57484	1.70313	1.70581	1.44164
Bra026315	AT4G27690.1	Symbols: VPS26B | vacuolar protein sorting 26B | chr4:13824019-13826235 FORWARD LENGTH=303	677.089	1395.23	1205.93	1077.53	717.479	481.618	645.907	1936.19	965.544	1086.63	691.387	759.072	2.06063	1.78105	1.59142	1.05965	-1.40586	2.99763	1.49487	1.68233	1.07041	1.1752
Bra007341	AT3G57600.1	Symbols: | Integrase-type DNA-binding superfamily protein | chr3:21332841-21333674 FORWARD LENGTH=277	545.283	1123.61	300.076	347.47	305.886	253.334	258.398	290.246	428.089	179.489	252.385	365.432	2.0606	-1.81715	-1.5693	-1.78263	-2.15243	1	1	1	1	1
Bra020718	AT5G57030.1	Symbols: LUT2 | Lycopene beta/epsilon cyclase protein | chr5:23077398-23079818 FORWARD LENGTH=524	1942.03	3998.9	3769.74	3542.04	3294.48	3581.6	3141.9	3720.46	4099.54	3574.86	4373.31	4502.83	2.05913	1.94113	1.82389	1.69641	1.84426	1.18414	1.3048	1.1378	1.39193	1.43316
Bra004076	AT1G67710.1	Symbols: ARR11 | response regulator 11 | chr1:25376994-25378905 REVERSE LENGTH=521	729.812	1500.53	1237.02	1072.99	917.152	589.788	962.063	1903.95	1886.76	1718.65	1803.97	1747.54	2.05605	1.69498	1.47023	1.2567	-1.23741	1.97903	1.96116	1.78642	1.87511	1.81645
Bra003870	AT1G72650.2	Symbols: TRFL6 | TRF-like 6 | chr1:27350253-27353483 FORWARD LENGTH=630	1243.15	2555.05	2067.45	2409.34	2018.4	2361.48	1531.58	1894.48	1764.65	2324.74	1802.17	2015.63	2.0553	1.66307	1.93809	1.62362	1.89959	1.23694	1.15218	1.51787	1.17667	1.31605
Bra033158	AT4G11070.1	Symbols: WRKY41, AtWRKY41 | WRKY family transcription factor | chr4:6759303-6760763 FORWARD LENGTH=313	1168.57	2389.43	2174.85	2223.01	1667.26	2251.4	877.181	2446.71	2301.44	2203.71	3490.11	3000.16	2.04475	1.86112	1.90233	1.42675	1.92663	2.78929	2.62368	2.51226	3.97878	3.42023
Bra012348	AT1G22850.1	Symbols: | SNARE associated Golgi protein family | chr1:8080671-8082816 REVERSE LENGTH=344	410.681	839.731	772.72	579.821	536.161	265.43	49.8776	279.298	334.5	284.566	340.952	289.414	2.04473	1.88156	1.41185	1.30554	1	1	1	1	1	1
Bra005626	AT1G05520.1	Symbols: | Sec23/Sec24 protein transport family protein | chr1:1631126-1635703 REVERSE LENGTH=783	1085.34	2215.2	978.607	869.374	1246.68	1084.07	1232.65	1905.54	1074.95	948.168	809.404	1281.79	2.04102	-1.10907	-1.24842	1.14865	-1.00117	1.54589	-1.1467	-1.30003	-1.52291	1.03987
Bra016234	AT1G70130.1	Symbols: | Concanavalin A-like lectin protein kinase family protein | chr1:26409743-26411801 REVERSE LENGTH=656	2182.73	4451.78	3535.89	3136.54	2803.34	3006.65	1133.56	2419.51	2792.9	2116.99	2533.53	2324.44	2.03955	1.61994	1.43698	1.28433	1.37747	2.13443	2.46383	1.86756	2.23502	2.05057
Bra016717	AT1G13940.1	Symbols: | Plant protein of unknown function (DUF863) | chr1:4762703-4765923 REVERSE LENGTH=1005	473.655	963.173	746.094	854.109	885.294	590.979	563.265	1026.72	968.424	985.878	788.785	842.933	2.03349	1.57518	1.80323	1.86907	1.2477	1.8228	1.7193	1.75029	1.40038	1.49651
Bra018045	AT3G48610.1	Symbols: NPC6 | non-specific phospholipase C6 | chr3:18011653-18013959 REVERSE LENGTH=520	492.306	1000.54	663.718	729.125	538.052	523.183	834.22	605.617	408.859	383.319	399.978	382.136	2.03235	1.34818	1.48104	1.09292	1.06272	-1.37747	-2.04036	-2.17631	-2.08566	-2.18304
Bra012702	AT4G13410.1	Symbols: ATCSLA15, CSLA15 | Nucleotide-diphospho-sugar transferases superfamily protein | chr4:7792219-7795824 REVERSE LENGTH=537	373.384	758.681	597.853	595.508	488.801	632.904	452.506	375.378	426.421	341.692	218.535	381.34	2.03191	1.60117	1.59489	1	1.69505	1	1	1	1	1
Bra006710	AT5G59540.1	Symbols: | 2-oxoglutarate (2OG) and Fe(II)-dependent oxygenase superfamily protein | chr5:23996293-23997576 REVERSE LENGTH=366	466.776	947.942	878.674	665.404	562.558	530.106	244.648	350.49	517.775	421.766	609.013	502.849	2.03083	1.88243	1.42553	1.2052	1.13568	1	2.11641	1	2.48934	2.0554
Bra015280	AT1G03950.1	Symbols: VPS2.3 | vacuolar protein sorting-associated protein 2.3 | chr1:1011388-1013212 REVERSE LENGTH=210	1202.87	2441.23	2393.29	2332.27	2278.43	2275.84	1180.76	2245.83	2666.92	1999.65	2773.22	2715.34	2.0295	1.98965	1.93892	1.89416	1.89201	1.90202	2.25865	1.69353	2.34867	2.29965
Bra003135	AT3G53450.1	Symbols: | Putative lysine decarboxylase family protein | chr3:19812977-19815430 REVERSE LENGTH=215	1267.57	2572.35	1838.13	1955.45	1863.74	1649.09	1055.98	2006.91	2627.75	2194.39	3054.01	3444.23	2.02936	1.45012	1.54268	1.47033	1.30099	1.90052	2.48845	2.07806	2.89211	3.26164
Bra035103	AT5G17680.1	Symbols: | disease resistance protein (TIR-NBS-LRR class), putative | chr5:5822999-5827153 FORWARD LENGTH=1294	1180.98	2396.49	1613.91	1896.41	1349.62	1836.04	611.722	1367.23	1138.45	1462.77	1624.04	1826.72	2.02924	1.36659	1.60579	1.1428	1.55467	2.23505	1.86106	2.39123	2.65487	2.98619
Bra014443	AT3G61320.1	Symbols: | Bestrophin-like protein | chr3:22694002-22695474 FORWARD LENGTH=410	2597.09	5269.95	4355.39	4780.73	4542.3	4560.02	1978.96	4644.89	4767.63	4795	5516.98	6698.28	2.02917	1.67703	1.8408	1.749	1.75582	2.34714	2.40916	2.42299	2.78782	3.38475
Bra033973	NA	NA	9841	19900.3	16324.1	16661.8	16050.5	13848.6	8728.65	17884.2	22293.5	17217.6	25064.7	25341.1	2.02218	1.65878	1.6931	1.63098	1.40724	2.04891	2.55406	1.97254	2.87154	2.90321
Bra037542	NA	NA	1194.04	2413.59	1212.08	1986.2	1181.32	1242.6	361.664	1571.72	695.54	783.674	390.164	640.08	2.02136	1.01511	1.66343	-1.01077	1.04067	4.3458	1.92317	2.16686	1	1.76982
Bra021100	AT3G15354.1	Symbols: SPA3 | SPA1-related 3 | chr3:5169327-5172480 REVERSE LENGTH=837	603.485	1219.67	1028.12	1014.58	723.184	694.505	894.255	1358.66	1315.44	1318.29	1477.7	1526.79	2.02104	1.70364	1.6812	1.19835	1.15082	1.51932	1.47099	1.47418	1.65244	1.70733
Bra008872	AT5G12900.1	Symbols: | unknown protein; FUNCTIONS IN: molecular_function unknown; INVOLVED IN: biological_process unknown; LOCATED IN: chloroplast; EXPRESSED IN: 21 plant structures; EXPRESSED DURING: 13 growth stages; BEST Arabidopsis thaliana protein match is: unknown protein (TAIR:AT1G12330.1); Has 1807 Blast hits to 1807 proteins in 277 species: Archae - 0; Bacteria - 0; Metazoa - 736; Fungi - 347; Plant…	571.723	1155.46	817.017	966.324	963.191	1106.79	508.98	664.627	676.306	714.549	594.926	793.185	2.02101	1.42904	1.6902	1.68472	1.93589	1.3058	1.32875	1.40388	1.16886	1.55838
Bra026483	AT5G23750.1	Symbols: | Remorin family protein | chr5:8010004-8011453 REVERSE LENGTH=202	654.404	1322.43	913.988	921.978	808.692	589.475	177.054	227.562	567.03	688.242	185.135	252.552	2.02082	1.39667	1.40888	1.23577	-1.11015	1	3.20258	3.88719	1	1
Bra022147	AT5G47640.1	Symbols: NF-YB2 | nuclear factor Y, subunit B2 | chr5:19309414-19309986 FORWARD LENGTH=190	1086.34	2194.2	1575.65	1729.88	1320.56	942.857	1139.34	2581.15	2369.72	2529.73	2418.89	3136.37	2.01981	1.45042	1.59239	1.2156	-1.15218	2.26548	2.07991	2.22035	2.12306	2.7528
Bra035515	AT1G76065.1	Symbols: | LYR family of Fe/S cluster biogenesis protein | chr1:28544899-28545306 REVERSE LENGTH=80	1424.52	2873.37	2677.28	2789.66	2828.53	2584.47	2402.06	3222.72	3168.67	3048.01	3038.62	3237.89	2.01708	1.87943	1.95832	1.9856	1.81427	1.34165	1.31915	1.26892	1.26501	1.34796
Bra019437	AT3G44380.1	Symbols: | Late embryogenesis abundant (LEA) hydroxyproline-rich glycoprotein family | chr3:16036254-16036814 REVERSE LENGTH=186	466.135	938.775	794.89	603.563	717.309	437.655	776.956	971.784	1031.54	916.665	968.034	861.821	2.01396	1.70528	1.29482	1.53884	1	1.25076	1.32767	1.17982	1.24593	1.10923
Bra010516	AT4G35780.1	Symbols: | ACT-like protein tyrosine kinase family protein | chr4:16946729-16950405 REVERSE LENGTH=570	3304.11	6642.68	5570.51	5496.65	5356.71	4886.74	3836.86	7106.05	4977.88	5213.79	4994.72	4675.86	2.01043	1.68593	1.66358	1.62123	1.47899	1.85205	1.29738	1.35887	1.30177	1.21867
Bra037742	AT2G43010.2	Symbols: PIF4, SRL2, AtPIF4 | phytochrome interacting factor 4 | chr2:17887003-17888823 FORWARD LENGTH=428	600.388	1206.47	1163.26	1110.16	975.215	1044.05	839.081	1104.56	986.911	1123.04	1519.05	1340.04	2.00948	1.93751	1.84907	1.62431	1.73896	1.31639	1.17618	1.33842	1.81037	1.59703
Bra025719	AT1G19210.1	Symbols: | Integrase-type DNA-binding superfamily protein | chr1:6626973-6627530 REVERSE LENGTH=185	506.27	1016.31	891.217	889.747	585.885	660.848	29.7216	24.9127	39.5219	22.9986	112.059	70.6858	2.00745	1.76036	1.75746	1.15726	1.30533	1	1	1	1	1
Bra024084	AT4G30350.1	Symbols: | Double Clp-N motif-containing P-loop nucleoside triphosphate hydrolases superfamily protein | chr4:14848031-14850973 FORWARD LENGTH=924	2199.5	4413.42	3488.97	4343.82	2713.24	3956.38	2279.2	3563.61	3121.82	3193.6	3035.85	3433.45	2.00656	1.58626	1.97491	1.23357	1.79876	1.56354	1.3697	1.40119	1.33198	1.50643
Bra011686	AT4G36500.1	Symbols: | unknown protein; FUNCTIONS IN: molecular_function unknown; INVOLVED IN: biological_process unknown; LOCATED IN: mitochondrion; EXPRESSED IN: 22 plant structures; EXPRESSED DURING: 13 growth stages; BEST Arabidopsis thaliana protein match is: unknown protein (TAIR:AT2G18210.1); Has 50 Blast hits to 50 proteins in 7 species: Archae - 0; Bacteria - 0; Metazoa - 0; Fungi - 0; Plants - 50; …	1737.52	3484.19	2983.38	2526.61	2381.19	2221.32	347.905	957.173	1029.97	904.608	866.607	875.619	2.00527	1.71703	1.45415	1.37045	1.27844	2.75125	2.96049	2.60016	2.49093	2.51683
Bra028015	AT1G33810.1	Symbols: | unknown protein; FUNCTIONS IN: molecular_function unknown; INVOLVED IN: biological_process unknown; LOCATED IN: chloroplast thylakoid membrane, chloroplast, chloroplast envelope; EXPRESSED IN: 22 plant structures; EXPRESSED DURING: 13 growth stages; Has 39 Blast hits to 39 proteins in 18 species: Archae - 0; Bacteria - 0; Metazoa - 0; Fungi - 0; Plants - 39; Viruses - 0; Other Eukaryot…	2303.91	4619.68	3747.93	4243.39	4110.72	4413.71	3002.91	3877.13	3867.6	4488.89	4067.37	5094.49	2.00515	1.62677	1.84182	1.78424	1.91575	1.29112	1.28795	1.49485	1.35448	1.69652
Bra031371	AT1G22190.1	Symbols: | Integrase-type DNA-binding superfamily protein | chr1:7836245-7837030 FORWARD LENGTH=261	3637.66	7292.56	6558.17	6104.28	4988.47	4959.14	2942.37	4535.1	4261.69	4313.63	3681.65	3818.18	2.00474	1.80285	1.67808	1.37134	1.36328	1.54131	1.44839	1.46604	1.25125	1.29765
Bra008726	AT5G15070.1	Symbols: | Phosphoglycerate mutase-like family protein | chr5:4876898-4885615 FORWARD LENGTH=1049	857.007	1717.32	1163.68	1403.17	1085.83	1388.3	1240.43	1623.96	1475.81	1730.5	1607.12	1650.6	2.00386	1.35784	1.63729	1.267	1.61994	1.30919	1.18976	1.39508	1.29562	1.33067
Bra009925	AT5G26920.1	Symbols: CBP60G | Cam-binding protein 60-like G | chr5:9475860-9478448 FORWARD LENGTH=563	5469.63	10959.5	9395.34	9539.77	9442.43	9060.9	1958.48	3935.18	3440.22	3460.35	4275.7	3115.65	2.0037	1.71773	1.74413	1.72634	1.65658	2.0093	1.75658	1.76685	2.18317	1.59085
Bra025400	AT3G29575.1	Symbols: AFP3 | ABI five binding protein 3 | chr3:11382416-11383657 REVERSE LENGTH=231	2085.38	4177.58	3901.57	3775.67	3124.71	3649.57	4989.26	8557.52	7754.16	6095.17	7192.41	6526.02	2.00327	1.87092	1.81054	1.49839	1.75007	1.71519	1.55417	1.22166	1.44158	1.30801
Bra014877	AT1G30370.1	Symbols: | alpha/beta-Hydrolases superfamily protein | chr1:10719169-10720758 REVERSE LENGTH=529	343.478	687.757	474.202	504.685	337.454	267.151	181.182	370.69	363.563	329.376	447.496	281.443	2.00233	1	1.46934	1	1	1	1	1	1	1
Bra001752	AT3G19580.1	Symbols: AZF2, ZF2 | zinc-finger protein 2 | chr3:6803293-6804114 REVERSE LENGTH=273	95.059	606.544	533.043	414.959	283.998	323.104	190.157	362.571	409.099	415.977	474.743	455.09	6.38071	5.6075	1	1	1	1	1	1	1	1
Bra015713	AT1G29330.1	Symbols: ATERD2, AERD2, ERD2 | ER lumen protein retaining receptor family protein | chr1:10258580-10260906 REVERSE LENGTH=215	107.668	507.917	529.451	460.536	344.507	400.359	369.82	322.677	533.49	432.203	514.608	369.5	4.71744	4.91744	1	1	1	1	1.44257	1	1.39151	1
Bra023234	AT5G35970.1	Symbols: | P-loop containing nucleoside triphosphate hydrolases superfamily protein | chr5:14119060-14123078 REVERSE LENGTH=961	1040.37	4657.26	2088.38	1791.47	1546.63	1694.54	598.933	1385.46	1921.97	1859.58	1909.47	1828.22	4.47654	2.00734	1.72195	1.48662	1.62879	2.31321	3.20899	3.10482	3.18812	3.05246
Bra022034	AT5G46270.1	Symbols: | Disease resistance protein (TIR-NBS-LRR class) family | chr5:18764833-18769090 REVERSE LENGTH=1139	136.406	548.266	631.524	350.038	359.813	281.664	115.283	686.535	831.339	518.665	541.454	485.347	4.01937	4.62974	1	1	1	5.95521	7.21129	4.49906	4.69674	1
Bra037141	AT5G66890.1	Symbols: | Leucine-rich repeat (LRR) family protein | chr5:26712944-26714383 REVERSE LENGTH=415	310.265	1181.69	771.967	553.26	426.069	466.74	256.952	1285.61	915.907	609.21	1103.46	969.599	3.80865	2.48809	1.78319	1	1	5.00331	3.56451	2.37091	4.29442	3.77346
Bra002324	AT5G23580.1	Symbols: CDPK9, ATCDPK9, CPK12, ATCPK12 | calmodulin-like domain protein kinase 9 | chr5:7950388-7952433 REVERSE LENGTH=490	184.376	675.49	564.443	486.093	483.135	484.738	397.949	470.259	520.703	473.988	503.89	578.403	3.66365	3.06137	1	1	1	1	1.30847	1	1.26622	1.45346
Bra005062	AT2G39110.1	Symbols: | Protein kinase superfamily protein | chr2:16319770-16321568 FORWARD LENGTH=435	233.6	840.553	574.235	464.647	350.341	391.13	340.153	874.173	655.411	690.777	825.941	849.376	3.59826	2.4582	1	1	1	2.56994	1.92681	2.03078	2.42815	2.49704
Bra013085	AT2G16070.2	Symbols: PDV2 | plastid division2 | chr2:6984072-6985356 REVERSE LENGTH=307	857.202	3021.49	2128.75	1669.91	1410.77	1447.98	1277.94	3245.16	2361.06	3129.9	2764.48	3069.24	3.52483	2.48337	1.94809	1.64578	1.68919	2.53937	1.84755	2.44918	2.16323	2.40171
Bra039697	AT1G53870.1	Symbols: | Protein of unknown function (DUF567) | chr1:20112295-20113057 FORWARD LENGTH=217	1040.73	3396.93	2465.89	2059.31	1997.16	1589.77	840.653	3669.98	4254.29	3869.16	3712.68	3860.06	3.26399	2.36938	1.97872	1.919	1.52755	4.36563	5.0607	4.60256	4.41642	4.59174
Bra016193	AT1G70700.1	Symbols: JAZ9, TIFY7 | TIFY domain/Divergent CCT motif family protein | chr1:26654951-26656804 FORWARD LENGTH=267	1749.03	5490.52	3693.37	3242.06	3484.78	3321.87	2915.19	3444.29	4127.19	4118.24	3747.71	3348.48	3.13918	2.11167	1.85363	1.99241	1.89926	1.1815	1.41575	1.41268	1.28558	1.14863
Bra012376	AT1G23490.1	Symbols: ATARFA1A, ATARF1, ATARF, ARF1 | ADP-ribosylation factor 1 | chr1:8337232-8338373 FORWARD LENGTH=181	2846.18	8654.54	6907.22	5618.17	5487.71	5523.56	1618.45	3935.5	4271.1	3881.05	4375.15	3843.47	3.04076	2.42684	1.97393	1.9281	1.94069	2.43165	2.63901	2.398	2.7033	2.37478
Bra036013	AT5G44160.1	Symbols: NUC | C2H2-like zinc finger protein | chr5:17773091-17775513 FORWARD LENGTH=466	742.226	2255	1820	1476.99	1328.06	1170.86	559.925	2143.57	1855.61	1917.94	2463.31	2218.89	3.03816	2.45208	1.98995	1.78929	1.5775	3.82832	3.31403	3.42535	4.39936	3.96283
Bra031223	AT2G21970.1	Symbols: SEP2 | stress enhanced protein 2 | chr2:9357188-9357874 REVERSE LENGTH=202	912.858	2772.41	2106.59	1647.29	1530.93	1417.38	2007.97	3580.59	3488.4	3943.73	3292.32	3372.67	3.03707	2.30769	1.80454	1.67707	1.55268	1.78319	1.73728	1.96404	1.63963	1.67964
Bra011501	AT4G34160.1	Symbols: CYCD3;1, CYCD3 | CYCLIN D3;1 | chr4:16357903-16359304 FORWARD LENGTH=376	1289.24	3906.32	4403.67	1947.23	2423.58	1775.22	1600.83	7754.48	6935.71	5950.3	7057.41	4127.54	3.02994	3.41571	1.51037	1.87985	1.37695	4.84404	4.33257	3.71701	4.40859	2.57837
Bra015419	NA	NA	860.318	2427.32	1818.34	1710.99	1396.05	1186.67	1238.19	1924.88	2048.54	1697.33	1986.23	1755.35	2.82142	2.11357	1.98879	1.62271	1.37934	1.55459	1.65446	1.37082	1.60414	1.41767
Bra012618	AT2G22650.1	Symbols: | FAD-dependent oxidoreductase family protein | chr2:9624703-9626931 REVERSE LENGTH=420	211.895	597.349	522.302	397.868	439.451	257.873	232.304	583.211	638.47	528.086	593.145	575.183	2.81908	2.46491	1	1	1	2.51055	2.74842	2.27325	2.55331	2.47599
Bra023081	AT2G36800.1	Symbols: DOGT1, UGT73C5 | don-glucosyltransferase 1 | chr2:15423493-15424980 REVERSE LENGTH=495	1155.6	3210.12	2690.81	1637.69	1759.1	919.784	1401.85	1764.54	1781	1097.16	1471.42	769.695	2.77788	2.3285	1.41718	1.52224	-1.25638	1.25872	1.27046	-1.27771	1.04963	-1.82131
Bra005353	AT2G35300.1	Symbols: LEA18 | Late embryogenesis abundant protein, group 1 protein | chr2:14863066-14863359 REVERSE LENGTH=97	209.154	573.932	536.563	477.96	436.664	433.682	261.396	110.202	126.179	182.969	233.971	126.669	2.74406	2.5654	1	1	1	1	1	1	1	1
Bra009227	AT5G06790.1	Symbols: | unknown protein; FUNCTIONS IN: molecular_function unknown; INVOLVED IN: biological_process unknown; LOCATED IN: chloroplast; EXPRESSED IN: 9 plant structures; EXPRESSED DURING: LP.04 four leaves visible, LP.02 two leaves visible, petal differentiation and expansion stage, D bilateral stage; BEST Arabidopsis thaliana protein match is: unknown protein (TAIR:AT3G57950.1); Has 1807 Blast h…	950.526	2564.95	2078.81	1818.1	1378.71	1502.24	236.488	400.072	275.506	266.682	173.534	248.054	2.69845	2.18701	1.91273	1.45047	1.58043	1	1	1	1	1
Bra010494	NA	NA	567.286	1528.47	1476.48	898.366	1113.5	992.693	1047.16	1133.06	1271.99	1330.73	385.833	1277.4	2.69436	2.60271	1.58362	1.96285	1.7499	1.08203	1.2147	1.2708	-2.71402	1.21987
Bra000169	AT2G40130.2	Symbols: | Double Clp-N motif-containing P-loop nucleoside triphosphate hydrolases superfamily protein | chr2:16766030-16769074 FORWARD LENGTH=910	820.638	2210.49	1901.82	1609.49	1606.3	1188.35	475.555	1316.91	1187.57	1115.32	1221.59	1201.5	2.69362	2.31749	1.96127	1.95738	1.44808	2.76921	2.49723	2.3453	2.56877	2.52652
Bra039849	AT2G16070.2	Symbols: PDV2 | plastid division2 | chr2:6984072-6985356 REVERSE LENGTH=307	426.924	1144.01	907.589	788.464	628.479	517.606	807.25	1292.51	879.275	904.212	964.256	871.794	2.67966	2.12588	1.84685	1.47211	1.21241	1.60113	1.08922	1.12011	1.19449	1.07996
Bra033819	AT3G46520.1	Symbols: ACT12 | actin-12 | chr3:17128567-17129981 FORWARD LENGTH=377	235.42	600.664	506.618	478.34	378.92	447.507	570.09	380.439	522.524	459.859	636.731	510.228	2.55146	2.15198	1	1	1	-1.49851	-1.09103	-1.23971	1.1169	-1.11732
Bra026384	AT4G27030.1	Symbols: FAD4, FADA | fatty acid desaturase A | chr4:13571951-13572922 FORWARD LENGTH=323	619.117	1572.22	1508.47	1153.54	783.061	1171.68	1266.65	3231.4	2190.35	2121.4	1732.74	2199.21	2.53946	2.43649	1.8632	1.2648	1.8925	2.55114	1.72925	1.67481	1.36797	1.73624
Bra020331	AT5G59070.1	Symbols: | UDP-Glycosyltransferase superfamily protein | chr5:23845237-23847329 FORWARD LENGTH=505	443.892	1121.36	1115.95	860.996	863.488	415.809	163.745	1557.37	1225.82	960.628	1347.77	1076.74	2.5262	2.51401	1.93965	1.94527	1	9.51095	7.48615	5.86661	8.23091	6.57571
Bra012088	AT5G66650.1	Symbols: | Protein of unknown function (DUF607) | chr5:26603204-26604257 REVERSE LENGTH=321	2821.94	6924.89	6035.22	4258.74	3146.4	4018.91	2230.98	5689.1	4882.76	4370.2	4420.54	3164.5	2.45395	2.13868	1.50915	1.11498	1.42417	2.55005	2.18862	1.95887	1.98143	1.41843
Bra004661	AT2G41950.1	Symbols: | unknown protein; FUNCTIONS IN: molecular_function unknown; INVOLVED IN: biological_process unknown; LOCATED IN: chloroplast, plant-type cell wall; EXPRESSED IN: 22 plant structures; EXPRESSED DURING: 13 growth stages; Has 53 Blast hits to 53 proteins in 24 species: Archae - 0; Bacteria - 27; Metazoa - 0; Fungi - 0; Plants - 26; Viruses - 0; Other Eukaryotes - 0 (source: NCBI BLink). | …	1029.76	2507.94	2397.73	1838.16	1786.65	1209.03	1034.62	1862.18	1636.07	1488.26	1328.02	1293.61	2.43546	2.32844	1.78504	1.73502	1.17409	1.79987	1.58132	1.43846	1.28358	1.25032
Bra013654	NA	NA	775.256	1852.51	2019.43	1523.94	1062.96	1102.64	1628.86	3206.82	2746.47	2420.21	2218.93	1927.57	2.38955	2.60486	1.96572	1.37111	1.42229	1.96875	1.68613	1.48583	1.36226	1.18339
Bra013985	AT5G17350.1	Symbols: | unknown protein; FUNCTIONS IN: molecular_function unknown; INVOLVED IN: N-terminal protein myristoylation; LOCATED IN: cellular_component unknown; EXPRESSED IN: 15 plant structures; EXPRESSED DURING: 8 growth stages; BEST Arabidopsis thaliana protein match is: unknown protein (TAIR:AT3G03280.1); Has 1807 Blast hits to 1807 proteins in 277 species: Archae - 0; Bacteria - 0; Metazoa - 73…	2304.89	5506.75	5198.07	4202.8	3718.69	4137.86	1155.05	3411.14	3612.34	3258.36	3953.57	2790.1	2.38916	2.25524	1.82343	1.61339	1.79525	2.95324	3.12743	2.82097	3.42286	2.41557
Bra002717	NA	NA	1136.93	2681	2709.32	1775.02	1608.05	1242.81	3577.18	3536.85	1897.82	1357.84	549.261	651.914	2.3581	2.38301	1.56124	1.41438	1.09313	-1.0114	-1.88489	-2.63446	-6.51271	-5.4872
Bra005081	AT2G38790.1	Symbols: | unknown protein; Has 21 Blast hits to 21 proteins in 5 species: Archae - 0; Bacteria - 0; Metazoa - 0; Fungi - 0; Plants - 19; Viruses - 0; Other Eukaryotes - 2 (source: NCBI BLink). | chr2:16214546-16215160 REVERSE LENGTH=204	3989.63	9290.89	8367.65	7359.28	6794.92	6489.84	3356.22	6488.32	6166.05	6433.09	6708.91	6065.93	2.32876	2.09735	1.8446	1.70315	1.62668	1.93322	1.8372	1.91677	1.99895	1.80737
Bra009774	AT5G24590.2	Symbols: ANAC091, TIP | TCV-interacting protein | chr5:8416920-8418723 REVERSE LENGTH=451	5292.31	12269.1	10935.2	10388.1	9344.62	9612.41	2126.24	5189.29	5437.47	5640.05	5666.74	5443.1	2.31829	2.06624	1.96287	1.7657	1.8163	2.44059	2.55732	2.65259	2.66515	2.55997
Bra018333	AT2G30150.1	Symbols: | UDP-Glycosyltransferase superfamily protein | chr2:12874706-12876122 FORWARD LENGTH=440	1396.61	3233.8	2976.42	2695.36	2767.4	2559.31	1081.43	2118.49	1963.09	1971.68	2066.47	1674.82	2.31546	2.13117	1.92993	1.98151	1.83252	1.95897	1.81527	1.82322	1.91087	1.54871
Bra033822	AT1G35190.2	Symbols: | 2-oxoglutarate (2OG) and Fe(II)-dependent oxygenase superfamily protein | chr1:12890544-12892632 FORWARD LENGTH=306	918.084	2121.4	1958.04	1384.74	1186.48	1541.03	1851.85	2586.32	2596.79	2296.17	2186.9	2312.18	2.31068	2.13275	1.50829	1.29234	1.67853	1.39661	1.40227	1.23993	1.18093	1.24858
Bra016203	AT1G70560.1	Symbols: WEI8, TAA1, SAV3 | tryptophan aminotransferase of Arabidopsis 1 | chr1:26604894-26607319 FORWARD LENGTH=391	407.768	942.044	1033.66	501.703	378.645	307.387	391.572	800.692	482.701	561.21	663.57	732.98	2.31025	2.53492	1.23036	1	1	2.04481	1	1.43322	1.69463	1.87189
Bra014426	AT2G46400.1	Symbols: WRKY46, ATWRKY46 | WRKY DNA-binding protein 46 | chr2:19043676-19044754 REVERSE LENGTH=295	1271.08	2929.93	3512.78	2183.8	2194.66	2392.46	601.834	2159.17	1699.1	1683.58	1614.54	1958.07	2.30507	2.76362	1.71807	1.72661	1.88223	3.58765	2.8232	2.79742	2.6827	3.25351
Bra037250	AT2G17780.1	Symbols: MCA2 | PLAC8 family protein | chr2:7725155-7726952 REVERSE LENGTH=416	600.747	1380.14	1324.58	1156.6	923.142	858.018	367.339	541.275	607.39	631.6	625.457	452.254	2.29737	2.20489	1.92527	1.53666	1.42825	1.4735	1.65349	1.71939	1.70267	1
Bra023191	AT1G31490.1	Symbols: | HXXXD-type acyl-transferase family protein | chr1:11271744-11273078 REVERSE LENGTH=444	229.248	521.571	587.472	294.73	381.202	221.85	118.326	684.912	722.089	448.518	523.867	423.635	2.27514	2.5626	1	1	1	5.78835	6.10254	1	4.42732	1
Bra014874	AT1G30260.1	Symbols: | BEST Arabidopsis thaliana protein match is: Galactosyltransferase family protein (TAIR:AT4G21060.1); Has 30 Blast hits to 30 proteins in 8 species: Archae - 0; Bacteria - 0; Metazoa - 0; Fungi - 0; Plants - 30; Viruses - 0; Other Eukaryotes - 0 (source: NCBI BLink). | chr1:10651159-10651452 FORWARD LENGTH=97	1398.8	3164.16	3015.02	2096.61	2323.27	1560.76	1357.81	2603.1	1859.86	2215.68	2365.18	1602.26	2.26205	2.15543	1.49886	1.6609	1.11578	1.91713	1.36975	1.6318	1.74191	1.18003
Bra016047	AT1G72610.1	Symbols: GLP1, ATGER1, GER1 | germin-like protein 1 | chr1:27339302-27339928 REVERSE LENGTH=208	357.905	804.904	839.34	628.675	518.665	431.802	264.427	1221.91	1367.84	1297.51	1290.01	924.618	2.24893	2.34515	1.75654	1.44917	1	4.62097	5.17285	4.90687	4.87851	3.49669
Bra031446	NA	NA	431.744	968.488	1041.13	841.257	725.073	719.299	814.945	698.968	692.739	928.935	590.664	541.831	2.2432	2.41145	1.94851	1.6794	1.66603	-1.16593	-1.17641	1.13987	-1.37971	-1.50406
Bra015787	AT1G76110.1	Symbols: | HMG (high mobility group) box protein with ARID/BRIGHT DNA-binding domain | chr1:28555287-28557465 REVERSE LENGTH=338	1881.28	4207.62	3963.61	3474.46	3063.39	3060.86	1586.62	3358.52	2699.52	3221.84	2758.32	3244.44	2.23657	2.10687	1.84686	1.62835	1.62701	2.11678	1.70143	2.03063	1.73849	2.04488
Bra019033	AT4G27657.1	Symbols: | unknown protein; FUNCTIONS IN: molecular_function unknown; INVOLVED IN: biological_process unknown; LOCATED IN: endomembrane system; EXPRESSED IN: 15 plant structures; EXPRESSED DURING: 9 growth stages; BEST Arabidopsis thaliana protein match is: unknown protein (TAIR:AT5G54145.1); Has 30201 Blast hits to 17322 proteins in 780 species: Archae - 12; Bacteria - 1396; Metazoa - 17338; Fun…	5552.07	12400.7	11736.6	10570.3	9951.19	11035.3	3001.17	2998.86	2847.59	3173.63	2830.25	3398.32	2.23353	2.11391	1.90385	1.79234	1.9876	-1.00077	-1.05393	1.05746	-1.06039	1.13233
Bra002076	AT2G17660.1	Symbols: | RPM1-interacting protein 4 (RIN4) family protein | chr2:7673359-7673568 FORWARD LENGTH=69	353.154	787.22	841.976	653.961	671.523	582.721	447.793	550.081	436.085	459.543	329.525	338.164	2.22911	2.38416	1.85177	1.9015	1.65005	1.22843	1	1	1	1
Bra009882	AT5G66900.1	Symbols: | Disease resistance protein (CC-NBS-LRR class) family | chr5:26714931-26717757 REVERSE LENGTH=809	3279.61	7299.24	8513.32	6468.65	6234.79	5557.5	2918.73	7673.73	7143.29	6959.49	7411.53	6684.3	2.22564	2.59583	1.97238	1.90108	1.69456	2.62913	2.4474	2.38442	2.5393	2.29014
Bra017236	AT2G36430.1	Symbols: | Plant protein of unknown function (DUF247) | chr2:15290211-15291557 FORWARD LENGTH=448	2776.08	6167.77	5570.52	5397.58	5419.79	4790.89	2974.96	5425.44	6657.37	6731.07	7584.39	7322.68	2.22176	2.00661	1.94432	1.95232	1.72578	1.8237	2.2378	2.26257	2.54941	2.46144
Bra019739	AT1G12064.1	Symbols: | unknown protein; LOCATED IN: endomembrane system; Has 35333 Blast hits to 34131 proteins in 2444 species: Archae - 798; Bacteria - 22429; Metazoa - 974; Fungi - 991; Plants - 531; Viruses - 0; Other Eukaryotes - 9610 (source: NCBI BLink). | chr1:4077705-4078034 REVERSE LENGTH=109	234.442	514.553	532.887	391.02	429.963	421.967	321.034	465.656	442.636	378.275	333.913	465.518	2.1948	2.273	1	1	1	1	1	1	1	1
Bra008345	AT1G78100.1	Symbols: | F-box family protein | chr1:29387907-29388911 FORWARD LENGTH=334	927.527	2034.96	1957.22	1563.29	1302.42	1230.9	1036.18	2773.41	2684.53	2786.27	1926.29	2228.84	2.19396	2.11015	1.68544	1.40419	1.32708	2.67657	2.5908	2.68898	1.85903	2.15102
Bra021747	AT2G31810.3	Symbols: | ACT domain-containing small subunit of acetolactate synthase protein | chr2:13524271-13528246 FORWARD LENGTH=469	314.599	680.091	716.989	559.558	600.886	584.969	534.075	819.302	608.343	554.28	480.579	509.719	2.16177	2.27906	1.77864	1.91001	1.85941	1.53406	1.13906	1.03783	-1.11132	-1.04778
Bra011409	AT4G33050.3	Symbols: EDA39 | calmodulin-binding family protein | chr4:15944604-15946736 REVERSE LENGTH=488	1997.43	4304.9	4533.63	3488.41	3135.06	3867.11	894.544	4009.6	3144.54	3543.28	6907.99	5407.78	2.15522	2.26973	1.74645	1.56955	1.93604	4.48228	3.51524	3.96099	7.72236	6.04529
Bra008149	AT1G74430.1	Symbols: MYB95, ATMYB95, ATMYBCP66 | myb domain protein 95 | chr1:27975409-27977118 FORWARD LENGTH=271	738.359	1589.16	1913.73	1344.71	1352.6	1042.84	943.746	1787.72	1222.54	1347.42	1042.06	976.33	2.15229	2.59187	1.82121	1.8319	1.41238	1.89428	1.29541	1.42774	1.10417	1.03453
Bra010150	NA	NA	550.399	1180.08	1167.75	880.498	855.626	672.29	400.002	1287.4	1132.49	992.915	1069.02	1220.58	2.14404	2.12164	1.59974	1.55456	1.22146	3.21848	2.83121	2.48228	2.67254	3.05143
Bra035416	AT1G59900.1	Symbols: AT-E1 ALPHA, E1 ALPHA | pyruvate dehydrogenase complex E1 alpha subunit | chr1:22051368-22053660 FORWARD LENGTH=389	254.02	542.853	568.525	461.96	428.489	453.47	205.127	1005.41	932.589	626.664	763.843	671.2	2.13705	2.23811	1	1	1	4.9014	4.5464	3.055	3.72376	3.27212
Bra008557	AT4G02120.1	Symbols: | CTP synthase family protein | chr4:940873-944097 FORWARD LENGTH=556	1233.9	2636.71	2704.01	1739.71	2146.28	1479.08	628.803	2988.05	2522.88	2016.29	2096.01	1640.57	2.13689	2.19143	1.40993	1.73943	1.1987	4.75197	4.01219	3.20655	3.33333	2.60904
Bra024611	AT1G23710.1	Symbols: | Protein of unknown function (DUF1645) | chr1:8385363-8386250 FORWARD LENGTH=295	2281.89	4864.76	4899.05	4089.16	3426.97	3706.97	2292.37	3447.65	3370.53	3304.96	4581.62	4213.98	2.1319	2.14693	1.79201	1.50181	1.62452	1.50397	1.47033	1.44172	1.99864	1.83826
Bra015727	AT1G76650.1	Symbols: CML38 | calmodulin-like 38 | chr1:28766909-28767442 REVERSE LENGTH=177	6003.66	12747.8	12933.9	11678.6	10948.7	11492.3	4052.61	7490.79	8615.83	8597.32	9161.78	6321.83	2.12334	2.15434	1.94525	1.82367	1.91422	1.84839	2.126	2.12143	2.26071	1.55994
Bra016338	AT1G23580.1	Symbols: | Domain of unknown function DUF220 | chr1:8357491-8358706 REVERSE LENGTH=285	692.609	1453.77	1893.02	1273.8	1149.82	1157.93	997.981	941.381	1078.52	1219.27	1121.81	1187.85	2.09898	2.73317	1.83913	1.66013	1.67184	-1.06012	1.0807	1.22174	1.12408	1.19025
Bra030913	AT1G54020.1	Symbols: | GDSL-like Lipase/Acylhydrolase superfamily protein | chr1:20161805-20162923 REVERSE LENGTH=286	435.509	908.711	1464.56	565.664	627.96	645.878	946.68	1129.71	1424.16	546.698	682.312	520.914	2.08655	3.36287	1.29886	1.4419	1.48304	1.19334	1.50437	-1.73163	-1.38746	-1.81734
Bra025917	AT1G18300.1	Symbols: atnudt4, NUDT4 | nudix hydrolase homolog 4 | chr1:6299841-6300799 FORWARD LENGTH=207	10619.2	21986.5	21556	20450.3	19577.9	19215	9260.21	16577.7	15568.7	14456.3	13686.3	17469.1	2.07045	2.02991	1.92579	1.84363	1.80946	1.79021	1.68125	1.56112	1.47797	1.88647
Bra016263	AT1G69800.2	Symbols: | Cystathionine beta-synthase (CBS) protein | chr1:26274416-26276325 REVERSE LENGTH=476	1764.35	3624.83	3557.37	3518.55	2942.95	3119.7	1718.27	3881.53	3631.94	3967.43	4435.32	4511.55	2.05448	2.01625	1.99425	1.66801	1.76819	2.25898	2.11372	2.30897	2.58127	2.62564
Bra040517	AT3G01440.1	Symbols: PQL1, PQL2 | PsbQ-like 1 | chr3:168478-169407 FORWARD LENGTH=220	1785.34	3614.75	3805.75	3177.07	3462.88	2839.42	4025.87	7523.53	7700.54	7876.79	8062.14	8709.64	2.02468	2.13167	1.77953	1.93962	1.59041	1.8688	1.91276	1.95654	2.00258	2.16342
Bra024618	AT1G23790.1	Symbols: | Plant protein of unknown function (DUF936) | chr1:8410099-8411917 FORWARD LENGTH=518	459.175	925.849	1118.92	787.654	734.635	680.224	351.757	1157.97	1036.23	1238.31	633.768	643.479	2.01633	2.43681	1.71537	1.5999	1.4814	3.29196	2.94587	3.52036	1.80172	1.82933
Bra014541	AT3G59360.1	Symbols: UTR6, ATUTR6 | UDP-galactose transporter 6 | chr3:21935826-21939642 REVERSE LENGTH=405	76.2977	501.326	617.803	659.557	336.561	341.615	85.8065	1027.44	564.667	556.638	539.392	842.653	6.57066	8.09727	8.64452	1	1	11.9739	6.5807	6.48713	6.28614	9.82039
Bra039701	AT5G40990.1	Symbols: GLIP1 | GDSL lipase 1 | chr5:16418920-16420400 FORWARD LENGTH=374	181.349	1059.26	767.789	591.68	479.895	497.746	314.618	282.274	336.324	331.921	499.71	148.726	5.841	4.23376	3.26266	1	1	1	1	1	1	1
Bra018156	AT4G24450.1	Symbols: GWD3, PWD, ATGWD2 | phosphoglucan, water dikinase | chr4:12635761-12642631 FORWARD LENGTH=1278	239.282	1364.67	514.799	595.659	306.114	400.725	295.3	350.232	111.302	105.551	150.722	514.782	5.70319	2.15143	2.48936	1	1	1	1	1	1	1.74325
Bra038174	AT1G56250.1	Symbols: AtPP2-B14, PP2-B14 | phloem protein 2-B14 | chr1:21061746-21062844 REVERSE LENGTH=282	200.137	846.552	536.256	540.905	329.141	304.997	177.054	555.928	488.674	435.787	669.238	596.685	4.22986	2.67944	2.70267	1	1	3.13988	1	1	3.77985	3.37007
Bra022347	AT3G18710.1	Symbols: PUB29, ATPUB29 | plant U-box 29 | chr3:6434234-6435481 REVERSE LENGTH=415	507.681	1968.76	1380.54	1314.45	782.007	965.673	391.326	1266.33	1327.47	1236.11	1648.81	1314.49	3.87795	2.71931	2.58913	1.54035	1.90213	3.236	3.39224	3.15877	4.21339	3.35907
Bra016164	AT1G71030.1	Symbols: ATMYBL2, MYBL2 | MYB-like 2 | chr1:26795383-26796226 REVERSE LENGTH=195	716.162	2643.7	2079.49	1598.4	1028.93	1138.23	178.58	499.979	363.885	379.435	228.471	229.017	3.69148	2.90366	2.2319	1.43673	1.58935	1	1	1	1	1
Bra031092	AT2G19620.1	Symbols: NDL3 | N-MYC downregulated-like 3 | chr2:8486131-8488651 REVERSE LENGTH=347	204.032	731.747	531.961	537.706	419.255	396.534	441.533	644.271	523.162	597.801	408.253	463.488	3.58643	2.60724	2.6354	1	1	1.45917	1.18488	1.35392	1	1
Bra023785	NA	NA	344.359	1204.16	747.901	1097.49	661.633	545.007	719.394	546.516	848.868	907.818	851.619	721.676	3.49682	2.17186	3.18705	1.92135	1.58267	-1.31633	1.17998	1.26192	1.1838	1.00317
Bra032412	NA	NA	193.092	668.549	628.431	680.74	439.031	221.85	141.131	459.532	470.099	506.413	511.801	506.825	3.46233	3.25457	3.52547	1	1	1	1	3.58825	3.62643	3.59117
Bra033989	AT1G67590.1	Symbols: | Remorin family protein | chr1:25333137-25334472 REVERSE LENGTH=347	236.117	769.631	584.969	584.804	477.84	499.747	290.376	802.728	480.071	254.681	329.531	366.526	3.25953	2.47745	2.47676	1	1	2.76444	1	1	1	1
Bra004391	AT1G69523.1	Symbols: | S-adenosyl-L-methionine-dependent methyltransferases superfamily protein | chr1:26129827-26131157 FORWARD LENGTH=300	356.272	1128.94	919.73	961.672	622.236	449.146	489.023	1412.51	1199.62	1471.14	1025.86	1292.28	3.16876	2.58154	2.69926	1.74652	1	2.88843	2.4531	3.00832	2.09777	2.64258
Bra013732	AT4G23810.1	Symbols: WRKY53, ATWRKY53 | WRKY family transcription factor | chr4:12392666-12393739 REVERSE LENGTH=324	235.139	740.692	616.58	630.636	371.961	286.211	115.283	704.996	779.931	762.518	1075.76	1030.39	3.15002	2.62219	2.68197	1	1	6.11535	6.76536	6.61431	9.33147	8.93792
Bra023497	AT5G14960.1	Symbols: DEL2, E2L1, E2FD | DP-E2F-like 2 | chr5:4843966-4846373 FORWARD LENGTH=359	330.637	1018.64	810.924	781.142	650.518	382.6	234.628	226.433	201.472	116.746	101.335	122.889	3.08084	2.45261	2.36254	1.96747	1	1	1	1	1	1
Bra007937	AT1G70700.1	Symbols: JAZ9, TIFY7 | TIFY domain/Divergent CCT motif family protein | chr1:26654951-26656804 FORWARD LENGTH=267	1150.86	3527.23	3256.33	2653.52	1959.2	1357.7	2955.26	3663.63	3672.64	3613.14	3120.83	2641.37	3.06486	2.82948	2.30568	1.70238	1.17973	1.2397	1.24275	1.22261	1.05603	-1.11884
Bra004983	AT2G40130.2	Symbols: | Double Clp-N motif-containing P-loop nucleoside triphosphate hydrolases superfamily protein | chr2:16766030-16769074 FORWARD LENGTH=910	758.302	2277.84	1834.88	1667.08	1209.5	1072.35	498.794	1279.79	1203.61	1040.9	929.619	866.664	3.00387	2.41972	2.19844	1.59501	1.41415	2.56577	2.41304	2.08683	1.86373	1.73752
Bra025662	NA	NA	592.941	1755.42	1637.91	1378.45	897.239	739.436	1276.23	2101.44	1742.78	1762.53	1379.56	1494.25	2.96053	2.76235	2.32477	1.5132	1.24707	1.6466	1.36557	1.38104	1.08097	1.17083
Bra022865	AT2G31770.1	Symbols: ARI9, ATARI9 | RING/U-box superfamily protein | chr2:13511579-13513550 FORWARD LENGTH=543	309.456	903.68	764.485	642.044	604.536	600.792	371.874	1413.84	1117.46	1040.11	1110.17	1244.69	2.92022	2.47042	2.07475	1.95354	1.94145	3.80193	3.00494	2.79694	2.98534	3.34707
Bra037370	NA	NA	244.867	709.044	702.257	644.905	487.006	388.865	377.886	937.938	651.793	450.651	879.691	829.709	2.89563	2.86791	2.6337	1	1	2.48207	1.72484	1	2.32793	2.19566
Bra016331	AT1G23790.1	Symbols: | Plant protein of unknown function (DUF936) | chr1:8410099-8411917 FORWARD LENGTH=518	483.582	1395.81	1478.97	985.285	857.401	789.191	319.096	1792.81	1540.16	1437.3	1336.31	1049.67	2.8864	3.05836	2.03747	1.77302	1.63197	5.6184	4.82664	4.50429	4.1878	3.28951
Bra004245	AT1G67710.1	Symbols: ARR11 | response regulator 11 | chr1:25376994-25378905 REVERSE LENGTH=521	254.624	708.245	1032.44	693.034	472.507	371.671	278.333	888.905	802.021	585.299	670.248	649.514	2.78153	4.05476	2.72179	1	1	3.19367	2.88152	2.10287	2.40808	2.33359
Bra040032	AT3G07820.1	Symbols: | Pectin lyase-like superfamily protein | chr3:2496597-2498028 REVERSE LENGTH=391	197.228	545.868	665.525	691.534	385.054	485.423	528.026	540.754	367.504	457.473	458.886	631.723	2.7677	3.37439	3.50627	1	1	1.0241	-1.43679	-1.15422	-1.15067	1.19639
Bra023254	AT1G32240.1	Symbols: KAN2 | Homeodomain-like superfamily protein | chr1:11625882-11630355 REVERSE LENGTH=388	219.505	605.45	553.109	523.099	420.155	322.613	199.485	492.359	570.09	444.686	594.173	484.804	2.75825	2.5198	2.38308	1	1	1	2.85781	1	2.97853	1
Bra016136	AT1G71450.1	Symbols: | Integrase-type DNA-binding superfamily protein | chr1:26927088-26927639 FORWARD LENGTH=183	1645.13	4506.73	4196.86	3529.84	3088	2811.68	739.664	1941.82	1827.21	1941.11	1619.21	1418.95	2.73944	2.55108	2.14563	1.87706	1.70909	2.62527	2.47032	2.62431	2.18912	1.91837
Bra005572	AT2G32210.1	Symbols: | unknown protein; BEST Arabidopsis thaliana protein match is: unknown protein (TAIR:AT2G32190.1); Has 214 Blast hits to 214 proteins in 21 species: Archae - 0; Bacteria - 0; Metazoa - 1; Fungi - 10; Plants - 203; Viruses - 0; Other Eukaryotes - 0 (source: NCBI BLink). | chr2:13678077-13678554 FORWARD LENGTH=71	960.802	2599.36	2314.1	2404.59	1751.99	1761.45	589.414	2184.11	2279.23	1616.54	1893.41	1451.07	2.70541	2.40851	2.50269	1.82347	1.83331	3.70556	3.86694	2.74262	3.21236	2.46189
Bra018494	NA	NA	1852.93	4937.6	4984.87	4532.32	3330.23	3314.44	367.183	526.022	547.144	501.56	517.024	743.019	2.66475	2.69026	2.44603	1.79728	1.78876	1.43259	1.49011	1.36597	1.40808	2.02357
Bra024126	AT4G29780.1	Symbols: | unknown protein; BEST Arabidopsis thaliana protein match is: unknown protein (TAIR:AT5G12010.1); Has 945 Blast hits to 944 proteins in 87 species: Archae - 0; Bacteria - 0; Metazoa - 519; Fungi - 43; Plants - 365; Viruses - 0; Other Eukaryotes - 18 (source: NCBI BLink). | chr4:14579859-14581481 FORWARD LENGTH=540	2619.29	6857.9	6191.78	6078.81	4239.58	4901.41	2576.46	4010.38	4560.84	4084.36	4627.02	4825.46	2.61823	2.36392	2.32079	1.6186	1.87127	1.55655	1.7702	1.58526	1.79588	1.8729
Bra037386	AT4G01070.1	Symbols: GT72B1, UGT72B1 | UDP-Glycosyltransferase superfamily protein | chr4:461858-463300 REVERSE LENGTH=480	3609.7	9285.12	8605.32	7780.76	6662.24	6122.86	5275.83	9302.01	7344.22	7574.01	7098.62	7138.25	2.57227	2.38394	2.15551	1.84565	1.69622	1.76314	1.39205	1.43561	1.3455	1.35301
Bra000942	AT4G01070.1	Symbols: GT72B1, UGT72B1 | UDP-Glycosyltransferase superfamily protein | chr4:461858-463300 REVERSE LENGTH=480	2383.91	6082.27	6096.19	5272.9	4742.23	3915.02	3631.24	5109.23	5163.43	4851.61	5038.85	4577.04	2.55138	2.55722	2.21187	1.98927	1.64227	1.40702	1.42195	1.33608	1.38764	1.26046
Bra020841	AT4G22620.1	Symbols: | SAUR-like auxin-responsive protein family | chr4:11907631-11908113 FORWARD LENGTH=160	211.638	539.698	541.135	509.673	417.581	423.507	508.84	589.617	683.582	890.146	854.46	713.506	2.5501	2.55689	2.40823	1	1	1.15875	1.34341	1.74936	1.67923	1.40222
Bra030389	NA	NA	1837.38	4680.29	5032.97	3900.89	3594.43	3448.73	3588.52	7014.42	5799.88	6574.99	7828.74	8057.02	2.54726	2.73921	2.12307	1.95628	1.87698	1.95468	1.61623	1.83223	2.18161	2.24522
Bra002619	AT5G58770.1	Symbols: | Undecaprenyl pyrophosphate synthetase family protein | chr5:23734396-23735495 FORWARD LENGTH=310	3424.75	8637.29	8290.32	7289.87	6782.01	6350.16	1642.86	3056.9	3828.12	3575.65	3772.58	3313.18	2.52202	2.42071	2.12858	1.98029	1.8542	1.86072	2.33016	2.17648	2.29635	2.01671
Bra032911	AT1G28480.1	Symbols: GRX480, roxy19 | Thioredoxin superfamily protein | chr1:10013634-10014047 REVERSE LENGTH=137	2843.94	7154.15	6780.17	5695.7	4840.55	4426.11	1411.36	2003.71	2123.14	1897.3	2173.57	1391.27	2.51558	2.38408	2.00275	1.70206	1.55633	1.4197	1.50432	1.34431	1.54005	-1.01444
Bra005079	AT2G38790.1	Symbols: | unknown protein; Has 21 Blast hits to 21 proteins in 5 species: Archae - 0; Bacteria - 0; Metazoa - 0; Fungi - 0; Plants - 19; Viruses - 0; Other Eukaryotes - 2 (source: NCBI BLink). | chr2:16214546-16215160 REVERSE LENGTH=204	3491.96	8756.69	7825.19	7400.19	5561.95	6179.96	2163.56	4761.13	4330.74	5106.07	5196.07	4731.95	2.50767	2.24092	2.11921	1.59279	1.76977	2.2006	2.00167	2.36003	2.40163	2.18711
Bra015852	AT1G75310.1	Symbols: AUL1 | auxin-like 1 protein | chr1:28261004-28266124 FORWARD LENGTH=1448	339.478	818.767	767.087	688.047	636.128	500.045	166.405	375.883	483.117	306.147	386.314	285.624	2.41184	2.25961	2.02678	1.87384	1.47298	1	1	1	1	1
Bra022277	AT3G18050.1	Symbols: | unknown protein; BEST Arabidopsis thaliana protein match is: unknown protein (TAIR:AT4G28100.1); Has 67 Blast hits to 66 proteins in 12 species: Archae - 0; Bacteria - 0; Metazoa - 0; Fungi - 0; Plants - 67; Viruses - 0; Other Eukaryotes - 0 (source: NCBI BLink). | chr3:6180931-6182593 FORWARD LENGTH=335	1715.47	4125.07	3716.68	3555.56	2257.99	2980.86	1310.98	3067.6	1790.8	2200.8	1508.76	1814.6	2.40463	2.16657	2.07264	1.31625	1.73763	2.33993	1.366	1.67874	1.15086	1.38416
Bra029420	NA	NA	512.903	1198.82	1126.22	1115.69	1008.33	995.761	835.24	620.526	687.841	838.009	473.809	583.837	2.33732	2.19578	2.17525	1.96593	1.94142	-1.34602	-1.21429	1.00332	-1.76282	-1.4306
Bra010444	NA	NA	2982.6	6806.4	6587.44	6013.4	5738.18	4652.75	194.904	334.71	491.655	497.988	546.461	752.674	2.28204	2.20862	2.01616	1.92389	1.55996	1	1	1	2.80374	3.86177
Bra008528	AT4G00700.1	Symbols: | C2 calcium/lipid-binding plant phosphoribosyltransferase family protein | chr4:286260-289369 FORWARD LENGTH=1006	281.821	632.443	588.346	607.932	472.507	294.505	504.411	966.525	841.227	528.719	944.182	660.659	2.24413	2.08766	2.15716	1	1	1.91615	1.66774	1.04819	1.87185	1.30976
Bra014367	AT1G54170.1	Symbols: CID3 | CTC-interacting domain 3 | chr1:20221353-20224919 REVERSE LENGTH=587	778.074	1683.86	2180.54	2105.77	1461.31	1023.26	2244.62	1947.1	3608.32	5522.87	3386.41	3624.64	2.16414	2.80248	2.70639	1.87811	1.31512	-1.1528	1.60754	2.46049	1.50868	1.61481
Bra006490	AT5G19010.1	Symbols: MPK16 | mitogen-activated protein kinase 16 | chr5:6345096-6347676 REVERSE LENGTH=567	1300.57	2796.53	3222.48	2882.07	2504.55	2270.87	1849.14	2969.1	3650.31	2967.34	3666.11	3676.45	2.15023	2.47774	2.21601	1.92573	1.74606	1.60567	1.97406	1.60471	1.9826	1.98819
Bra001761	AT3G19710.1	Symbols: BCAT4 | branched-chain aminotransferase4 | chr3:6847202-6849429 REVERSE LENGTH=354	1686.84	3615.18	3963.11	3559.66	3346.98	3167.92	2616.33	2975.04	3490.81	2571.8	2961.88	2084.2	2.14317	2.34943	2.11025	1.98417	1.87802	1.1371	1.33424	-1.01731	1.13207	-1.25532
Bra036992	AT4G33630.1	Symbols: EX1 | Protein of unknown function (DUF3506) | chr4:16155560-16159094 FORWARD LENGTH=684	288.439	593.511	715.592	632.275	503.177	495.446	570.622	688.019	638.498	512.71	577.34	364.97	2.05767	2.48091	2.19206	1.74448	1	1.20574	1.11895	-1.11295	1.01177	-1.56348
Bra033502	NA	NA	327.08	670.682	680.03	755.238	463.656	528.365	339.794	360.027	382.867	412.866	311.577	376.405	2.05051	2.07909	2.30903	1	1.6154	1	1	1	1	1
Bra014247	AT4G14365.1	Symbols: XBAT34 | XB3 ortholog 4 in Arabidopsis thaliana | chr4:8271660-8273685 REVERSE LENGTH=376	888.852	1819.15	2311.76	1969.45	1593.93	1620.27	4985.43	4208.31	4189.06	4223.92	4317.25	3542.21	2.04663	2.60084	2.21572	1.79325	1.82288	-1.18466	-1.19011	-1.18029	-1.15477	-1.40743
Bra030527	NA	NA	263.837	537.359	713.211	693.728	375.953	322.951	338.748	316.413	361.303	224.619	487.885	286.416	2.03671	2.70323	2.62938	1	1	1	1	1	1	1
Bra001456	AT3G12540.1	Symbols: | Protein of unknown function, DUF547 | chr3:3975246-3977247 FORWARD LENGTH=505	26.7448	918.603	1977.45	585.213	801.682	259.655	29.7605	1121.83	1253.46	769.997	842.531	266.369	34.347	73.9377	21.8814	29.9752	1	37.6953	42.1182	25.8731	28.3104	1
Bra003226	AT3G56090.1	Symbols: ATFER3, FER3 | ferritin 3 | chr3:20814350-20815984 REVERSE LENGTH=259	85.5455	801.645	1001.32	523.108	550.673	393.003	100.713	362.395	300.091	204.993	201.664	301.301	9.37098	11.7051	6.11497	6.43719	1	1	1	1	1	1
Bra026746	AT1G15810.1	Symbols: | S15/NS1, RNA-binding protein | chr1:5444496-5446271 FORWARD LENGTH=419	91.9699	848.21	771.979	811.785	509.442	315.562	80.6251	1192.75	768.182	784.303	817.274	679.615	9.22269	8.39382	8.82664	5.53923	1	14.7938	9.52783	9.72778	10.1367	8.42932
Bra013174	AT2G05590.2	Symbols: | TLD-domain containing nucleolar protein | chr2:2067196-2068951 FORWARD LENGTH=303	83.131	698.71	716.893	562.58	667.36	419.618	256.994	775.089	754.91	686.627	668.589	715.91	8.40493	8.62365	6.76739	8.02781	1	3.01598	2.93746	2.67176	2.60157	2.78571
Bra033414	AT1G03620.1	Symbols: | ELMO/CED-12 family protein | chr1:904319-906013 REVERSE LENGTH=265	153.628	1040.69	965.069	661.385	647.781	399.365	52.2159	560.537	924.748	754.83	1276.75	614.904	6.77409	6.28186	4.30511	4.21656	1	10.735	17.7101	14.4559	24.4514	11.7762
Bra029620	AT3G07080.1	Symbols: | EamA-like transporter family | chr3:2241360-2242934 FORWARD LENGTH=438	690.471	3655.13	3769.74	1895.89	2498.47	949.482	1013.27	1188.35	1239.81	1142.38	1360.18	1200.31	5.29368	5.45966	2.74579	3.6185	1.37512	1.17279	1.22357	1.12742	1.34237	1.18459
Bra004523	AT3G61860.1	Symbols: ATRSP31, RSP31, At-RS31, RS31 | RNA-binding (RRM/RBD/RNP motifs) family protein | chr3:22900311-22902159 REVERSE LENGTH=264	174.699	915.165	992.742	627.709	726.895	466.829	344.951	1381.85	1828.06	1556.57	1938.96	1633.32	5.23852	5.68259	3.59309	4.16084	1	4.00593	5.29948	4.51244	5.62097	4.73493
Bra007445	AT3G59360.1	Symbols: UTR6, ATUTR6 | UDP-galactose transporter 6 | chr3:21935826-21939642 REVERSE LENGTH=405	315.247	1548.16	1395.24	1294.84	1017.5	555.871	47.298	284.922	371.804	401.707	107.894	38.5285	4.91094	4.42586	4.10738	3.22763	1.76329	1	1	1	1	1
Bra013246	AT5G61210.1	Symbols: SNAP33, ATSNAP33, SNP33, ATSNAP33B | soluble N-ethylmaleimide-sensitive factor adaptor protein 33 | chr5:24624027-24625366 FORWARD LENGTH=300	169.654	811.248	965.616	697.478	590.571	380.712	210.935	613.821	788.83	767.127	1112	860.219	4.78178	5.69168	4.11118	3.48103	1	2.91	3.73968	3.63679	5.27177	4.07812
Bra027047	AT5G41550.1	Symbols: | Disease resistance protein (TIR-NBS-LRR class) family | chr5:16617232-16620785 REVERSE LENGTH=1085	371.837	1703.68	1957.7	981.284	848.821	427.22	162.378	1079.58	925.637	846.501	863.511	426.431	4.58179	5.26494	2.63902	2.28278	1	6.64856	5.70051	5.21315	5.31791	1
Bra032989	AT5G61210.1	Symbols: SNAP33, ATSNAP33, SNP33, ATSNAP33B | soluble N-ethylmaleimide-sensitive factor adaptor protein 33 | chr5:24624027-24625366 FORWARD LENGTH=300	160.07	686.404	966.856	651.231	522.978	338.155	158.499	570.025	711.576	662.835	883.7	757.713	4.28815	6.04021	4.06841	3.26718	1	3.59639	4.48947	4.18195	5.57543	4.78055
Bra033690	AT5G43650.1	Symbols: BHLH92 | basic helix-loop-helix (bHLH) DNA-binding superfamily protein | chr5:17533310-17534758 REVERSE LENGTH=247	233.632	982.573	601.053	712.627	597.377	344.678	191.324	807.469	1256.39	1000.69	1246.24	1033.04	4.20564	2.57265	3.05021	2.55691	1	4.22043	6.56682	5.23034	6.51377	5.39943
Bra032579	AT1G02890.1	Symbols: | AAA-type ATPase family protein | chr1:645372-651797 REVERSE LENGTH=1246	180.96	747.371	1041.97	909.595	813.456	416.368	442.158	1006.78	1017.58	994.036	906.674	1011.28	4.13003	5.75801	5.0265	4.49523	1	2.27697	2.30139	2.24815	2.05057	2.28715
Bra013113	AT2G15020.1	Symbols: | unknown protein; BEST Arabidopsis thaliana protein match is: unknown protein (TAIR:AT5G64190.1); Has 72 Blast hits to 72 proteins in 10 species: Archae - 0; Bacteria - 0; Metazoa - 0; Fungi - 0; Plants - 72; Viruses - 0; Other Eukaryotes - 0 (source: NCBI BLink). | chr2:6491706-6493286 REVERSE LENGTH=526	638.038	2614.73	2123.33	2011.84	1710.39	1248.51	601.966	2728.75	1977.17	2409.18	3415.65	4816.54	4.09808	3.32791	3.15317	2.6807	1.9568	4.53306	3.28452	4.00219	5.67416	8.00135
Bra015987	NA	NA	1213.48	4954.14	3481.61	3588.77	2882.61	2424	620.414	2554.16	2537.99	2370.26	2404.21	1740.27	4.08259	2.86911	2.95742	2.37549	1.99756	4.11686	4.0908	3.82045	3.87517	2.80501
Bra005656	NA	NA	1237.45	5038.79	4116.35	3946.35	2510.41	2095.28	326.71	400.256	399.169	468.896	418.45	419.515	4.07191	3.32648	3.1891	2.0287	1.69322	1	1	1	1	1
Bra034611	AT4G34150.1	Symbols: | Calcium-dependent lipid-binding (CaLB domain) family protein | chr4:16355035-16356955 FORWARD LENGTH=247	1673.9	6447.44	4731.87	3379.93	3384.51	3241.82	1986.66	5546.58	5062.21	4268.28	5328.93	5092.26	3.85175	2.82685	2.01919	2.02193	1.93669	2.79191	2.5481	2.14847	2.68236	2.56323
Bra003778	AT1G74950.1	Symbols: JAZ2, TIFY10B | TIFY domain/Divergent CCT motif family protein | chr1:28148919-28150258 REVERSE LENGTH=249	263.016	1002.91	1148.64	643.396	716.857	430.286	251.324	912.7	1028.97	846.443	1135.95	1135.63	3.81311	4.36719	2.44622	2.72553	1	3.63157	4.0942	3.36794	4.51986	4.51859
Bra022069	AT5G46510.1	Symbols: | Disease resistance protein (TIR-NBS-LRR class) family | chr5:18860451-18865210 FORWARD LENGTH=1353	209.348	790.643	993.049	823.429	881.424	499.927	209.765	866.709	830.508	771.08	777.203	726.585	3.77669	4.74353	3.9333	4.21033	1	4.13181	3.95923	3.67592	3.70511	3.4638
Bra021401	AT2G47520.1	Symbols: HRE2 | Integrase-type DNA-binding superfamily protein | chr2:19502891-19503490 REVERSE LENGTH=171	359.464	1321.44	909.318	921.29	777.937	684.324	474.914	1536.7	1300.84	1619.72	1311.72	1441.97	3.67614	2.52965	2.56295	2.16416	1.90373	3.23574	2.73911	3.41055	2.76202	3.03628
Bra014432	NA	NA	204.655	741.314	1103.92	768.774	620.508	495.022	131.987	169.514	163.886	119.537	383.108	239.952	3.62226	5.39405	3.75644	3.03197	1	1	1	1	1	1
Bra022602	AT5G52600.1	Symbols: AtMYB82, MYB82 | myb domain protein 82 | chr5:21343197-21343968 REVERSE LENGTH=201	836.299	2945.05	2395.46	2399.91	1889.72	1520.98	569.771	3763.15	3517.32	3095.68	3475.81	3265.6	3.52153	2.86436	2.86968	2.25962	1.8187	6.60467	6.17322	5.4332	6.10036	5.73143
Bra013039	NA	NA	275.885	941.782	932.607	953.883	673.444	494.247	91.204	95.7425	193.1	186.015	172.674	160.91	3.41368	3.38042	3.45754	2.44103	1	1	1	1	1	1
Bra011500	AT4G34150.1	Symbols: | Calcium-dependent lipid-binding (CaLB domain) family protein | chr4:16355035-16356955 FORWARD LENGTH=247	404.2	1366.38	2609.99	1159.31	1113.27	388.149	867.499	3232.93	4816.54	3410.65	3161.58	1646.07	3.38046	6.45717	2.86816	2.75426	1	3.72672	5.55221	3.93159	3.64448	1.89749
Bra006304	AT5G15500.2	Symbols: | Ankyrin repeat family protein | chr5:5031791-5033443 REVERSE LENGTH=457	578.735	1951.86	1881.03	1709.47	1887.86	1018.04	463.624	1750.46	1715.3	1805.95	2965.76	2528.49	3.37263	3.25024	2.9538	3.26205	1.75908	3.7756	3.69977	3.89529	6.39691	5.45375
Bra040406	AT3G04790.1	Symbols: | Ribose 5-phosphate isomerase, type A protein | chr3:1313365-1314195 FORWARD LENGTH=276	2632.85	8273.15	5827.25	6254.7	6810.31	4512.7	17872.3	17312	15849.6	19582.9	13972.3	11351.9	3.14228	2.21329	2.37564	2.58667	1.714	-1.03236	-1.12762	1.09571	-1.27912	-1.57439
Bra004217	AT1G67310.1	Symbols: | Calmodulin-binding transcription activator protein with CG-1 and Ankyrin domains | chr1:25198182-25203126 REVERSE LENGTH=1016	327.073	1012.82	997.422	755.729	796.525	613.349	295.703	962.937	942.313	902.471	972.758	1089.37	3.09662	3.04954	2.31058	2.43531	1.87527	3.25643	3.18669	3.05195	3.28965	3.684
Bra036240	AT4G02770.1	Symbols: PSAD-1 | photosystem I subunit D-1 | chr4:1229247-1229873 REVERSE LENGTH=208	400.216	1220.97	1195.29	1353.61	870.924	488.951	382.079	3004.14	2007.02	2273.84	2109.34	2221.43	3.05078	2.98661	3.3822	2.17613	1	7.86261	5.25289	5.95123	5.52069	5.81406
Bra010485	AT4G24660.1	Symbols: ATHB22, MEE68, HB22, ZHD2 | homeobox protein 22 | chr4:12724851-12725513 REVERSE LENGTH=220	722.591	2176.51	1618.88	1627.34	1661.55	1221.85	792.719	2243.92	2257.38	2311.62	2343.25	2768.24	3.01209	2.24038	2.25209	2.29943	1.69093	2.83066	2.84764	2.91606	2.95597	3.49208
Bra031834	AT5G67450.1	Symbols: AZF1, ZF1 | zinc-finger protein 1 | chr5:26919142-26919879 REVERSE LENGTH=245	198.774	597.875	715.239	591.946	510.02	495.581	215.737	390.648	358.529	378.526	516.886	450.738	3.00781	3.59825	2.97799	2.56583	1	1	1	1	2.39591	1
Bra037470	AT5G48657.2	Symbols: | defense protein-related | chr5:19734120-19735516 REVERSE LENGTH=219	1449.47	4145.83	4380.45	3433.14	3513.37	2729.29	1822.96	4486.7	5800.75	3340.78	6657.42	4714.9	2.86024	3.0221	2.36855	2.4239	1.88296	2.46122	3.18205	1.83261	3.65198	2.5864
Bra007406	AT3G57590.1	Symbols: | F-box and associated interaction domains-containing protein | chr3:21330182-21331396 REVERSE LENGTH=404	1125.68	3134.78	3892.72	2883.26	2893.05	2052.77	205.72	1469.15	1538.12	1259.02	1251.31	1057.15	2.78479	3.45811	2.56135	2.57005	1.82358	7.1415	7.47676	6.12007	6.08259	5.13878
Bra020178	AT5G22240.1	Symbols: ATOFP10, OFP10 | Ovate family protein | chr5:7364689-7365279 FORWARD LENGTH=196	244.395	677.77	547.672	512.728	514.758	474.127	187.457	336.762	418.339	440.677	374.247	630.803	2.77326	2.24093	2.09795	2.10625	1	1	1	1	1	3.36505
Bra023023	NA	NA	421.633	1164.18	988.423	1234.41	1176.81	786.989	442.84	821.455	957.453	937.534	1046.03	1295.38	2.76112	2.34427	2.92769	2.79108	1.86653	1.85497	2.16207	2.11709	2.36209	2.92516
Bra027662	AT1G64680.1	Symbols: | unknown protein; BEST Arabidopsis thaliana protein match is: unknown protein (TAIR:AT1G03055.1); Has 146 Blast hits to 146 proteins in 26 species: Archae - 0; Bacteria - 6; Metazoa - 0; Fungi - 0; Plants - 125; Viruses - 0; Other Eukaryotes - 15 (source: NCBI BLink). | chr1:24036071-24037062 FORWARD LENGTH=250	239.715	659.719	534.898	500.794	639.914	380.517	317.329	2736.71	4016.52	3108.13	3799.77	3121	2.7521	2.23139	2.08912	2.66948	1	8.6242	12.6573	9.79466	11.9742	9.83522
Bra014228	AT1G49960.1	Symbols: | Xanthine/uracil permease family protein | chr1:18498700-18501699 FORWARD LENGTH=526	545.034	1469.11	1561.56	1434.54	1706.12	804.722	378.759	851.621	822.362	626.002	596.936	637.367	2.69545	2.86507	2.63202	3.1303	1.47646	2.24845	2.1712	1.65277	1.57603	1.68278
Bra005205	AT2G37320.1	Symbols: | Tetratricopeptide repeat (TPR)-like superfamily protein | chr2:15667223-15668725 FORWARD LENGTH=500	241.579	634.154	599.249	518.32	562.765	491.082	184.424	378.299	417.679	439.907	518.537	496.432	2.62504	2.48055	2.14555	2.32953	1	1	1	1	2.81166	1
Bra016302	AT1G27000.1	Symbols: | Protein of unknown function (DUF1664) | chr1:9374068-9376422 FORWARD LENGTH=304	763.849	1982.7	2272.98	1685.66	2178.69	1332.44	756.654	1923.41	2801.21	2398.03	2012.3	1750.22	2.59567	2.97569	2.2068	2.85225	1.74438	2.54199	3.7021	3.16926	2.65947	2.3131
Bra026561	AT5G67090.1	Symbols: | Subtilisin-like serine endopeptidase family protein | chr5:26774111-26776321 REVERSE LENGTH=736	598.387	1546.47	1705.91	1391.73	1262.76	1050.31	433.515	1273.76	1448.74	1291.8	1676.39	1353.08	2.5844	2.85085	2.3258	2.11027	1.75524	2.93821	3.34185	2.97983	3.86697	3.12118
Bra040931	AT2G28940.2	Symbols: | Protein kinase superfamily protein | chr2:12426853-12428678 REVERSE LENGTH=462	815.599	2092.78	2311.18	1927.55	1861.09	1346.67	335.284	1242.22	1503.65	1390.98	1583.17	1351.51	2.56594	2.83372	2.36336	2.28187	1.65114	3.70498	4.48471	4.14866	4.72188	4.03094
Bra003838	AT1G73600.1	Symbols: | S-adenosyl-L-methionine-dependent methyltransferases superfamily protein | chr1:27670825-27673400 FORWARD LENGTH=490	277.449	709.076	566.349	1010.19	637.645	498.072	480.053	413.996	770.175	1026.95	575.571	418.943	2.5557	2.04127	3.64099	2.29824	1	1	1.60435	2.13924	1.19897	1
Bra031627	AT1G08450.3	Symbols: CRT3 | calreticulin 3 | chr1:2668008-2671800 REVERSE LENGTH=399	1438.08	3658.42	4417.03	3809.02	3804.16	2560.64	1157.63	3865.26	5691.48	6463.76	4297.26	4312.9	2.54396	3.07148	2.64868	2.6453	1.7806	3.33894	4.91649	5.58361	3.71212	3.72563
Bra009773	AT5G24580.1	Symbols: | Heavy metal transport/detoxification superfamily protein | chr5:8410394-8412087 REVERSE LENGTH=319	255.337	641.138	729.588	654.855	835.487	446.125	273.862	407.765	772.005	601.181	832.568	534.907	2.51095	2.85735	2.56467	3.2721	1	1	2.81896	2.1952	3.0401	1.9532
Bra004832	AT2G44440.1	Symbols: | Emsy N Terminus (ENT) domain-containing protein | chr2:18336621-18338950 REVERSE LENGTH=429	302.69	751.555	749.517	639.508	809.146	539.728	287.914	387.096	525.061	507.234	497.29	528.417	2.48292	2.47619	2.11275	2.67318	1.7831	1	1.82367	1.76176	1	1.83533
Bra018961	AT4G09670.1	Symbols: | Oxidoreductase family protein | chr4:6107382-6109049 REVERSE LENGTH=362	351.568	855.76	817.478	712.278	764.989	584.765	839.488	767.505	1120.28	850.042	980.092	767.346	2.43412	2.32523	2.026	2.17593	1.66331	-1.09379	1.33448	1.01257	1.16749	-1.09401
Bra018930	NA	NA	246.022	594.921	602.973	538.028	611.518	462.985	310.462	482.97	382.876	403.979	311.629	332.634	2.41816	2.45089	2.18691	2.48562	1	1	1	1	1	1
Bra023659	AT5G18060.1	Symbols: | SAUR-like auxin-responsive protein family | chr5:5976030-5976302 FORWARD LENGTH=90	354.442	841.157	1013.27	968.336	834.135	659.008	218.1	399.001	318.331	296.34	360.051	384.646	2.37319	2.85878	2.732	2.35338	1.85928	1	1	1	1	1
Bra001033	AT3G02160.1	Symbols: | Bromodomain transcription factor | chr3:394615-395808 FORWARD LENGTH=397	279.039	659.479	721.768	762.904	625.857	409.821	324.377	1013.11	981.674	988.736	1002.5	1007.29	2.36339	2.58662	2.73404	2.2429	1	3.12325	3.02634	3.04811	3.09054	3.10531
Bra016982	NA	NA	224.515	525.859	682.359	584.299	552.561	392.137	481.395	1220.77	1742.31	950.664	1244.16	1295.38	2.3422	3.03926	2.60249	2.46113	1	2.5359	3.61929	1.97481	2.58449	2.69089
Bra020834	AT4G22720.1	Symbols: | Actin-like ATPase superfamily protein | chr4:11937467-11938717 FORWARD LENGTH=353	267.379	623.794	799.683	733.573	854.321	531.228	1507.6	2364.43	2521.62	2053.75	2702.08	2363.63	2.333	2.99082	2.74357	3.19517	1.9868	1.56834	1.67261	1.36226	1.79231	1.56781
Bra023529	AT5G15640.1	Symbols: | Mitochondrial substrate carrier family protein | chr5:5087590-5089677 FORWARD LENGTH=323	641.8	1496.85	1412.15	1403.99	1494.25	940.919	456.096	1546.45	1899.86	1519.02	1917	1730.18	2.33227	2.2003	2.18758	2.32822	1.46606	3.39062	4.16548	3.33048	4.20306	3.79346
Bra035002	AT3G44260.1	Symbols: | Polynucleotidyl transferase, ribonuclease H-like superfamily protein | chr3:15952213-15953055 REVERSE LENGTH=280	7632.54	17752.3	17153.3	15519.4	15465.8	14996.6	5710.33	13338.2	17769.4	14610.3	17652.5	15479.1	2.32587	2.24739	2.03332	2.0263	1.96482	2.3358	3.1118	2.55857	3.09133	2.71072
Bra002408	AT5G22380.1	Symbols: anac090, NAC090 | NAC domain containing protein 90 | chr5:7408924-7410038 REVERSE LENGTH=235	1558.4	3596.07	5010.25	3908.17	3458.37	2771.77	1254.62	2715.01	3074.47	2647.35	3642.36	3464.49	2.30754	3.215	2.50781	2.21918	1.7786	2.16401	2.45052	2.11008	2.90316	2.76139
Bra031657	AT1G09080.1	Symbols: BIP3 | Heat shock protein 70 (Hsp 70) family protein | chr1:2929268-2931804 REVERSE LENGTH=675	328.117	752.83	1031.52	770.231	697.923	609.71	627.349	1034.82	1026	957.293	1012.33	671.878	2.29439	3.14376	2.34743	2.12706	1.85821	1.64951	1.63545	1.52593	1.61366	1.07098
Bra017838	NA	NA	840.849	1922.34	1877.1	1857.06	1815.91	1592.41	663.336	1996.25	1426.83	1150.27	1118.16	1056.95	2.28619	2.23239	2.20855	2.15961	1.89381	3.00941	2.15099	1.73407	1.68566	1.59339
Bra019057	AT4G27320.1	Symbols: ATPHOS34, PHOS34 | Adenine nucleotide alpha hydrolases-like superfamily protein | chr4:13678860-13680717 REVERSE LENGTH=260	687.565	1569.67	1762.09	1617.01	1564.97	1149.53	874.911	1428	1477.05	1424.19	1569.59	1526.11	2.28294	2.5628	2.35179	2.2761	1.67189	1.63217	1.68823	1.62781	1.794	1.7443
Bra002899	AT5G55530.1	Symbols: | Calcium-dependent lipid-binding (CaLB domain) family protein | chr5:22494439-22495656 FORWARD LENGTH=405	791.275	1804.77	1704.05	1892.36	1618.81	1574.84	1220.17	1637.38	1737.02	1717.92	2427.86	2356.98	2.28084	2.15355	2.39153	2.04582	1.99026	1.34193	1.42359	1.40793	1.98977	1.93168
Bra038841	NA	NA	606.98	1366.83	1343.68	1521.96	1558.42	1168.26	1186.81	1071.29	1207.48	1197.21	1268.38	1093.19	2.25185	2.21371	2.50743	2.5675	1.92471	-1.10783	1.01742	1.00876	1.06873	-1.08564
Bra022535	AT3G45140.1	Symbols: LOX2, ATLOX2 | lipoxygenase 2 | chr3:16525437-16529233 FORWARD LENGTH=896	318.143	713.578	909.521	819.014	691.57	590.322	726.338	448.887	566.145	475.811	316.246	262.237	2.24295	2.85884	2.57436	2.17377	1.85552	-1.61809	-1.28295	-1.52653	-2.29675	-2.76978
Bra012250	NA	NA	356.946	799.221	896.763	887.827	819.025	630.636	633.557	465.824	734.857	673.289	796.146	801.682	2.23905	2.51232	2.48729	2.29453	1.76675	-1.36008	1.15989	1.06271	1.25663	1.26537
Bra028328	NA	NA	334.72	747.312	933.823	869.84	878.477	668.008	1118.49	937.468	804.133	688.91	1059.51	960.294	2.23265	2.78986	2.59871	2.62451	1.99572	-1.1931	-1.39093	-1.62356	-1.05567	-1.16474
Bra016800	NA	NA	421.108	937.593	1213.05	915.24	862.358	805.398	889.561	767.407	1698.18	1024.99	1876	1407.19	2.22649	2.88061	2.17341	2.04783	1.91257	-1.15918	1.90901	1.15224	2.10891	1.58189
Bra002130	AT5G18020.1	Symbols: | SAUR-like auxin-responsive protein family | chr5:5966305-5966580 REVERSE LENGTH=91	447.296	987.165	1182.28	1151.84	1050.58	856.736	326.645	355.034	365.981	395.126	437.535	719.714	2.20696	2.64317	2.57512	2.34874	1.91537	1	1	1	1	2.20335
Bra023579	AT5G16710.1	Symbols: DHAR3 | dehydroascorbate reductase 1 | chr5:5483312-5484926 FORWARD LENGTH=258	1436.04	3166.04	4051.62	3592.2	2872.38	2593.77	2865.79	2903.05	3171.9	3341.65	3508.82	2442.98	2.2047	2.82138	2.50146	2.00021	1.8062	1.013	1.10682	1.16605	1.22438	-1.17307
Bra038636	AT5G63470.1	Symbols: NF-YC4 | nuclear factor Y, subunit C4 | chr5:25416037-25417084 REVERSE LENGTH=250	1358.77	2956.86	2965.18	2721.62	3356.23	2367.5	1804.15	4146.37	3746.36	3441.37	3848.4	3340.06	2.17613	2.18225	2.003	2.47005	1.74238	2.29824	2.07652	1.90747	2.13308	1.85132
Bra014317	AT1G52230.1	Symbols: PSAH2, PSAH-2, PSI-H | photosystem I subunit H2 | chr1:19454902-19455508 FORWARD LENGTH=145	824.6	1779.34	2254.78	1807.68	1731.16	1583.73	1146.32	1481.42	1000.99	1051.06	1034.11	1079.3	2.15782	2.73439	2.19219	2.09939	1.9206	1.29233	-1.14519	-1.09063	-1.10851	-1.0621
Bra033429	NA	NA	1244.98	2666.12	2803.23	2684.82	2602.34	1973.91	2835.37	2875.9	4436.04	4177.17	3990.82	3404.03	2.1415	2.25163	2.15652	2.09027	1.5855	1.01429	1.56454	1.47324	1.40751	1.20056
Bra021189	AT3G16660.1	Symbols: | Pollen Ole e 1 allergen and extensin family protein | chr3:5676904-5677788 FORWARD LENGTH=180	364.654	780.415	815.8	1009.32	770.387	700.838	460.899	426.692	924.422	582.227	969.623	911.569	2.14015	2.23719	2.76788	2.11265	1.92193	1	2.00569	1.26324	2.10376	1.97781
Bra030738	AT1G22090.1	Symbols: emb2204 | Protein of unknown function (DUF626) | chr1:7795721-7797252 FORWARD LENGTH=329	420.702	893.572	982.568	1024.79	852.044	833.875	383.037	453.075	591.106	516.609	499.113	426.47	2.124	2.33554	2.4359	2.02529	1.9821	1	1.54321	1.34872	1	1
Bra006134	AT5G41790.1	Symbols: CIP1 | COP1-interactive protein 1 | chr5:16727530-16732391 FORWARD LENGTH=1586	395.182	837.126	853.892	1209.01	835.432	663.993	631.754	767.436	1116.25	1142.42	1129.98	728.739	2.11833	2.16076	3.05938	2.11404	1.68022	1.21477	1.76691	1.80833	1.78864	1.15352
Bra009076	AT5G09880.1	Symbols: | Splicing factor, CC1-like | chr5:3081646-3085179 REVERSE LENGTH=527	288.098	606.069	703.92	605.755	668.952	516.133	233.738	755.729	820.693	584.572	714.19	715.396	2.10369	2.44334	2.1026	2.32196	1.79152	3.23323	3.51117	2.50097	3.05552	3.06067
Bra022805	AT2G30520.1	Symbols: RPT2 | Phototropic-responsive NPH3 family protein | chr2:13002920-13005573 REVERSE LENGTH=593	3609.82	7523.6	7591.39	7799.26	8635.53	6706.6	4897.99	6349.79	7161.93	6969.51	8256.92	6351.24	2.0842	2.10298	2.16057	2.39223	1.85788	1.29641	1.46222	1.42293	1.68578	1.2967
Bra001419	AT3G11740.1	Symbols: | Protein of unknown function (DUF567) | chr3:3712427-3713389 FORWARD LENGTH=194	1094.55	2274.57	3209.37	2709.86	3322.28	2173.82	2184.5	2869.82	3401.27	3009.89	2948.46	2702.89	2.07809	2.93214	2.47578	3.03529	1.98604	1.31372	1.557	1.37784	1.34972	1.2373
Bra017251	AT2G36270.1	Symbols: ABI5, GIA1 | Basic-leucine zipper (bZIP) transcription factor family protein | chr2:15204980-15206571 REVERSE LENGTH=442	393.655	814.034	809.758	790.636	1133.81	717.626	1012.54	1060.16	2500.02	1538.51	2534.32	1682.39	2.06789	2.05702	2.00845	2.88021	1.82298	1.04703	2.46906	1.51946	2.50293	1.66155
Bra001787	AT3G20370.1	Symbols: | TRAF-like family protein | chr3:7105481-7107079 FORWARD LENGTH=379	2321.59	4739.21	6025.32	5447.07	5405.78	4632.22	10041.5	8219.01	9573.12	9853.91	8526.43	7436.91	2.04136	2.59534	2.34627	2.32848	1.99528	-1.22174	-1.04893	-1.01904	-1.17769	-1.35022
Bra040917	AT1G64500.1	Symbols: | Glutaredoxin family protein | chr1:23953270-23954376 FORWARD LENGTH=368	2934.64	5943.11	7181.17	7350.31	7981.02	5594.87	5151.63	6238.46	6347.65	8256.36	7285.39	6191.26	2.02516	2.44704	2.50467	2.71959	1.90649	1.21097	1.23216	1.60267	1.41419	1.20181
Bra026599	NA	NA	551.064	1108.85	1625.2	1425.63	1199.33	1058.07	692.599	787.803	745.51	676.432	598.511	491.817	2.0122	2.9492	2.58705	2.17639	1.92005	1.13746	1.07639	-1.0239	-1.1572	-1.40825
Bra002539	AT5G59720.1	Symbols: HSP18.2 | heat shock protein 18.2 | chr5:24062632-24063117 FORWARD LENGTH=161	31.8691	13328.3	20100.1	14310.7	21224.4	15093.2	31.5042	14329.2	20670.6	14869.5	18240.9	12307.5	418.22	630.708	449.046	665.987	473.6	454.835	656.122	471.985	578.999	390.662
Bra008964	AT5G11410.1	Symbols: | Protein kinase superfamily protein | chr5:3638431-3639883 REVERSE LENGTH=336	15.098	1969.72	3958.09	2978.68	3944.27	3087.3	39.4394	2645.68	5486.74	3803.95	4952.92	2730.25	130.462	262.16	197.29	261.245	204.484	67.0822	139.118	96.4505	125.583	69.2265
Bra033343	AT1G02700.1	Symbols: | unknown protein; FUNCTIONS IN: molecular_function unknown; INVOLVED IN: biological_process unknown; LOCATED IN: mitochondrion; BEST Arabidopsis thaliana protein match is: unknown protein (TAIR:AT4G02140.1); Has 49 Blast hits to 49 proteins in 21 species: Archae - 0; Bacteria - 0; Metazoa - 10; Fungi - 6; Plants - 29; Viruses - 0; Other Eukaryotes - 4 (source: NCBI BLink). | chr1:588367…	33.8431	4103.11	7346.87	4389.25	6907.59	4535.26	32.3865	5093.16	7973.18	5686.51	6828.46	4916.91	121.239	217.086	129.694	204.106	134.008	157.262	246.188	175.583	210.843	151.82
Bra020295	AT5G59720.1	Symbols: HSP18.2 | heat shock protein 18.2 | chr5:24062632-24063117 FORWARD LENGTH=161	180.843	17445.6	30300.4	23909	29493.3	29345.3	197.507	20666.5	29844.3	24864.3	31977.4	25829.8	96.4682	167.551	132.209	163.088	162.269	104.637	151.105	125.891	161.905	130.779
Bra006697	AT5G59720.1	Symbols: HSP18.2 | heat shock protein 18.2 | chr5:24062632-24063117 FORWARD LENGTH=161	245.436	14278.4	19770.4	15198.2	19639.4	15914.3	234.589	13958.9	17860.2	13043.1	16767.9	12889.5	58.1757	80.5522	61.9233	80.0184	64.8409	59.5036	76.134	55.5998	71.4778	54.945
Bra013872	AT4G25200.1	Symbols: ATHSP23.6-MITO, HSP23.6-MITO | mitochondrion-localized small heat shock protein 23.6 | chr4:12917089-12917858 FORWARD LENGTH=210	262.229	14533.3	19660.1	18138.7	21593.7	19739.6	180.71	12961.9	15954.8	15453.7	13838.9	11646.1	55.4222	74.973	69.1712	82.3467	75.2762	71.7276	88.2895	85.5166	76.5807	64.4464
Bra001507	AT3G13470.1	Symbols: | TCP-1/cpn60 chaperonin family protein | chr3:4389685-4392624 FORWARD LENGTH=596	192.099	8930.42	16931.5	12890.5	20494.9	13945.7	424.488	11292.7	15468.3	12586.6	17459.8	14205.6	46.4886	88.1394	67.1034	106.689	72.5964	26.6031	36.4399	29.6513	41.1314	33.4653
Bra026317	AT4G27670.1	Symbols: HSP21 | heat shock protein 21 | chr4:13819048-13819895 REVERSE LENGTH=227	289.933	11739.6	19590.6	15837	21929.2	19433.5	74.5472	15354.2	20412.5	14897.4	20335	15363.7	40.4907	67.5694	54.623	75.6354	67.0276	205.966	273.82	199.838	272.78	206.094
Bra018344	AT2G30040.1	Symbols: MAPKKK14 | mitogen-activated protein kinase kinase kinase 14 | chr2:12821747-12823138 FORWARD LENGTH=463	79.4271	2931.56	2081.02	2354.13	1541.65	1597.66	85.7594	1377.18	1400.8	1488.71	1529.46	1266.83	36.9088	26.2004	29.6389	19.4096	20.1148	16.0586	16.3341	17.3591	17.8343	14.7719
Bra004904	AT2G45360.1	Symbols: | Protein of unknown function (DUF1442) | chr2:18698619-18699360 FORWARD LENGTH=215	84.5228	3069.1	4838.39	3120.31	5256.2	3757.04	146.002	2467.78	4113.33	2926.16	4924.81	3488.36	36.3109	57.2436	36.9168	62.1868	44.45	16.9024	28.1731	20.0419	33.7311	23.8925
Bra027999	AT4G10250.1	Symbols: ATHSP22.0 | HSP20-like chaperones superfamily protein | chr4:6370537-6371124 FORWARD LENGTH=195	67.2346	2346.49	5817.26	3699.03	6286.33	4782.15	46.5764	2972.38	5229.03	3348.84	4595.49	3129.08	34.9	86.5218	55.0168	93.4984	71.1263	63.8173	112.268	71.8999	98.6656	67.1817
Bra009012	AT5G10700.1	Symbols: | Peptidyl-tRNA hydrolase II (PTH2) family protein | chr5:3378053-3378867 REVERSE LENGTH=200	540.487	12804.8	14645.3	10316.2	12842.4	7599.25	1323.26	13384.4	15572.1	12531.2	15826.5	11857.4	23.6912	27.0965	19.0869	23.7608	14.06	10.1147	11.768	9.46995	11.9602	8.96075
Bra000704	AT4G10260.1	Symbols: | pfkB-like carbohydrate kinase family protein | chr4:6371486-6372770 REVERSE LENGTH=324	26.0632	560.349	1230.98	702.897	1065.59	572.193	180.237	296.163	490.73	457.014	475.391	322.648	21.4996	47.2306	26.9689	40.8848	21.9541	1	1	1	1	1
Bra028903	AT3G49420.1	Symbols: | Got1/Sft2-like vescicle transport protein family | chr3:18329855-18331070 FORWARD LENGTH=140	237.546	4941.61	10683.1	6941.36	10836.9	6672	355.553	8583.13	13216.9	7657.47	11781.7	7128.02	20.8027	44.9728	29.2211	45.6202	28.0872	24.1402	37.1728	21.5368	33.1363	20.0477
Bra029292	AT5G62020.1	Symbols: AT-HSFB2A, HSFB2A | heat shock transcription factor B2A | chr5:24916212-24917194 FORWARD LENGTH=299	571.969	11882.4	16138.3	11541.3	17442.8	13994.4	9974.72	25628.4	31834.3	28738.9	28243.1	22385.7	20.7746	28.2153	20.1782	30.4961	24.4671	2.56934	3.1915	2.88117	2.83147	2.24424
Bra030910	AT1G54050.1	Symbols: | HSP20-like chaperones superfamily protein | chr1:20179558-20180122 REVERSE LENGTH=155	723.385	14338	16752.1	15412.7	17069.6	14815.1	1095.9	17113.8	19388.3	17262.7	16870.9	15812.7	19.8207	23.1579	21.3064	23.5968	20.4802	15.6162	17.6917	15.7521	15.3946	14.429
Bra018972	AT1G52560.1	Symbols: | HSP20-like chaperones superfamily protein | chr1:19574783-19575766 REVERSE LENGTH=232	608.391	11992.8	17537.9	12162.6	16643.1	14726	551.634	11116.2	14752.5	9754.05	15148.1	9809.93	19.7123	28.8267	19.9914	27.3559	24.2048	20.1514	26.7433	17.6821	27.4604	17.7834
Bra000703	AT4G10250.1	Symbols: ATHSP22.0 | HSP20-like chaperones superfamily protein | chr4:6370537-6371124 FORWARD LENGTH=195	279.098	4999.48	8547.44	6399.83	8778.86	7233.87	214.202	4481.83	7088.33	5557.9	7336.15	6481.56	17.913	30.6252	22.9304	31.4544	25.9187	20.9234	33.0918	25.947	34.2487	30.2591
Bra003808	AT1G07070.1	Symbols: | Ribosomal protein L35Ae family protein | chr1:2168652-2169703 FORWARD LENGTH=112	313.443	5603.26	8460.12	6902.06	8569.71	7625.4	277.397	2555.6	4192.4	3131.54	4368.83	2558.9	17.8765	26.9909	22.0201	27.3406	24.3279	9.21279	15.1134	11.289	15.7494	9.22469
Bra004474	AT2G47180.1	Symbols: AtGolS1, GolS1 | galactinol synthase 1 | chr2:19369049-19370372 REVERSE LENGTH=344	931.276	16594.1	22981.5	17781	27318.5	20299	530.572	13935.2	20830.4	14638.4	18553.3	15880.9	17.8187	24.6774	19.0932	29.3345	21.797	26.2645	39.2603	27.5898	34.9685	29.9317
Bra016038	AT1G72720.1	Symbols: | Protein of unknown function (DUF3511) | chr1:27376903-27377286 REVERSE LENGTH=127	58.3857	1030.73	1353.42	1196.74	1133.79	975.906	73.6002	1578.18	1926.3	1349.82	1568.51	1380.21	17.6538	23.1807	20.4971	19.419	16.7148	21.4426	26.1725	18.3399	21.3112	18.7528
Bra011129	AT4G29690.1	Symbols: | Alkaline-phosphatase-like family protein | chr4:14541084-14542457 REVERSE LENGTH=457	55.5568	935.003	2199.77	1085.32	2612.25	1245.67	238.414	745.405	1367.44	695.675	1110.12	760.252	16.8297	39.595	19.5353	47.0194	22.4216	3.12652	5.73557	2.91793	4.65627	3.18879
Bra040589	AT4G21380.1	Symbols: ARK3, RK3 | receptor kinase 3 | chr4:11389219-11393090 REVERSE LENGTH=850	140.101	2226.97	6631.09	3100.35	5728.25	3427.44	150.805	5941.4	8196.51	4919.27	9136.65	4412.76	15.8955	47.3308	22.1294	40.8866	24.4641	39.3979	54.3517	32.6201	60.5859	29.2614
Bra026318	NA	NA	162.486	2519.82	6119.55	3518.85	5803.37	3808.35	605.966	4032.7	5578.44	3794.9	5273.04	3152.98	15.5079	37.662	21.6563	35.7161	23.438	6.65499	9.20586	6.26256	8.70187	5.20323
Bra031725	AT2G29500.1	Symbols: | HSP20-like chaperones superfamily protein | chr2:12633279-12633740 REVERSE LENGTH=153	2216.04	33720.3	39179.3	36942.4	44239.4	42296.9	3454.83	34894.9	38963	34069.2	39603.8	37392.2	15.2165	17.6799	16.6705	19.9633	19.0867	10.1003	11.2778	9.86132	11.4633	10.8232
Bra028902	AT5G01420.1	Symbols: | Glutaredoxin family protein | chr5:174886-176091 REVERSE LENGTH=401	152.105	2246.12	6057.09	2873.49	3941.06	2721.28	107.085	4360.61	5482.92	3532.15	4979.09	3397.43	14.7669	39.8218	18.8915	25.9101	17.8908	40.721	51.2016	32.9845	46.4966	31.7265
Bra009270	AT5G07330.1	Symbols: | unknown protein; FUNCTIONS IN: molecular_function unknown; INVOLVED IN: biological_process unknown; LOCATED IN: mitochondrion; BEST Arabidopsis thaliana protein match is: unknown protein (TAIR:AT1G63060.1); Has 1807 Blast hits to 1807 proteins in 277 species: Archae - 0; Bacteria - 0; Metazoa - 736; Fungi - 347; Plants - 385; Viruses - 0; Other Eukaryotes - 339 (source: NCBI BLink). | …	449.534	6388.94	8777.92	8977.44	12590.6	13216.5	205.873	1486.86	3050.46	2192.38	2880.33	2383.61	14.2124	19.5267	19.9705	28.0081	29.4004	7.22222	14.8172	10.6492	13.9908	11.5781
Bra000461	AT4G22100.1	Symbols: BGLU3 | beta glucosidase 2 | chr4:11707370-11709932 REVERSE LENGTH=507	682.028	9272.99	13855.8	10020.1	11007.9	8534.02	654.212	10843.6	14173.8	10509.7	14501.7	9470.31	13.5962	20.3156	14.6916	16.14	12.5127	16.5751	21.6655	16.0647	22.1667	14.4759
Bra037477	AT5G48570.1	Symbols: ROF2, ATFKBP65, FKBP65 | FKBP-type peptidyl-prolyl cis-trans isomerase family protein | chr5:19690746-19693656 REVERSE LENGTH=578	817.042	11055.7	17862.8	11231.6	17935.6	13832.9	268.524	6875.65	12227.5	7013.21	8925.93	6293.46	13.5314	21.8628	13.7467	21.9519	16.9305	25.6053	45.536	26.1176	33.2407	23.4372
Bra018384	AT2G29500.1	Symbols: | HSP20-like chaperones superfamily protein | chr2:12633279-12633740 REVERSE LENGTH=153	2466.72	32776.7	43779.9	37072.2	43903.9	37191.6	3963.27	34896.7	38051.2	35720.4	39482.7	35873.2	13.2876	17.7482	15.0289	17.7985	15.0773	8.80503	9.60096	9.01286	9.96215	9.05141
Bra000643	AT4G08230.1	Symbols: | glycine-rich protein | chr4:5188047-5189574 REVERSE LENGTH=113	1473.38	19210.8	20433.1	22437.7	22931.2	21208.9	1681.66	20883.2	19410.4	20823.7	21535.2	18185.6	13.0386	13.8682	15.2287	15.5637	14.3947	12.4182	11.5424	12.3828	12.8059	10.8141
Bra024929	AT5G47610.1	Symbols: | RING/U-box superfamily protein | chr5:19301399-19301899 REVERSE LENGTH=166	357.905	4650.08	8717.82	6336.28	8610.8	7327.4	691.039	1425.15	1936.19	1678.32	2301.11	1915.93	12.9925	24.3579	17.7038	24.0589	20.473	2.06233	2.80185	2.42869	3.32993	2.77254
Bra008044	AT1G72720.1	Symbols: | Protein of unknown function (DUF3511) | chr1:27376903-27377286 REVERSE LENGTH=127	136.018	1718.71	1546.29	1396.35	1516.41	1425.39	299.812	1755.56	1715.66	1811.85	1876.5	1753.18	12.6359	11.3683	10.2659	11.1486	10.4794	5.85554	5.72245	6.04329	6.25892	5.8476
Bra025941	AT1G17870.1	Symbols: ATEGY3, EGY3 | ethylene-dependent gravitropism-deficient and yellow-green-like 3 | chr1:6150036-6152185 REVERSE LENGTH=573	403.498	4996.5	8981	5846.45	8713.87	5724.01	299.386	6629.76	8119.39	6154.03	7940.89	4951.07	12.383	22.2579	14.4894	21.5958	14.186	22.1445	27.1201	20.5555	26.5239	16.5374
Bra030073	AT1G28120.1	Symbols: | CONTAINS InterPro DOMAIN/s: Ovarian tumour, otubain (InterPro:IPR003323), Ubiquitin thioesterase Otubain (InterPro:IPR016615), Peptidase C65, otubain (InterPro:IPR019400); Has 413 Blast hits to 411 proteins in 139 species: Archae - 0; Bacteria - 0; Metazoa - 184; Fungi - 83; Plants - 88; Viruses - 0; Other Eukaryotes - 58 (source: NCBI BLink). | chr1:9813219-9815143 REVERSE LENGTH=306	61.2344	749.94	704.432	640.83	670.664	567.423	185.718	791.842	624.862	570.405	668.82	619.071	12.247	11.5039	10.4652	10.9524	9.26641	4.26368	3.36457	3.07135	3.60127	3.33339
Bra014450	AT3G61190.1	Symbols: BAP1 | BON association protein 1 | chr3:22650837-22651415 REVERSE LENGTH=192	759.882	9224.88	10972	8044.33	10595.8	8513.18	1049.06	5968.37	8438.85	6854.41	8655.16	7569.56	12.1399	14.4391	10.5863	13.944	11.2033	5.68926	8.0442	6.53386	8.2504	7.21556
Bra035478	NA	NA	468.265	5530.61	5698.02	3872.43	3494.25	2420.55	679.783	5772.23	6181.17	5789.19	6416.31	4233.38	11.8109	12.1684	8.26974	7.46212	5.16919	8.49128	9.09286	8.51623	9.43876	6.22755
Bra007088	AT3G54670.3	Symbols: TTN8 | Structural maintenance of chromosomes (SMC) family protein | chr3:20235818-20243701 FORWARD LENGTH=1239	160.192	1870.66	1787.27	1144.32	1534.8	784.886	188.24	917.462	1156.37	783.144	997.527	864.248	11.6776	11.157	7.14343	9.581	4.89966	4.8739	6.14306	4.16035	5.29923	4.5912
Bra028523	AT5G42050.1	Symbols: | DCD (Development and Cell Death) domain protein | chr5:16815630-16816932 FORWARD LENGTH=349	741.249	8508.18	7768.67	7113.4	7611.77	6717.83	694.118	8144.69	9922.89	7980.84	8650.38	7498.27	11.4782	10.4805	9.59651	10.2688	9.06285	11.7339	14.2957	11.4978	12.4624	10.8026
Bra006901	AT3G52130.1	Symbols: | Bifunctional inhibitor/lipid-transfer protein/seed storage 2S albumin superfamily protein | chr3:19332081-19332458 REVERSE LENGTH=125	102.102	1136.96	1350.08	1234.04	1571.48	1160.92	152.548	761.838	1093.98	801.305	1124.01	945.522	11.1355	13.2229	12.0863	15.3913	11.3702	4.99409	7.17138	5.25281	7.36824	6.19819
Bra005539	AT2G32970.2	Symbols: | unknown protein; FUNCTIONS IN: molecular_function unknown; INVOLVED IN: biological_process unknown; LOCATED IN: cellular_component unknown; EXPRESSED IN: 24 plant structures; EXPRESSED DURING: 15 growth stages. | chr2:13991744-13995065 REVERSE LENGTH=690	251.728	2772.52	2054.48	2012.29	1592.81	1627.56	313.716	1371.34	1702.18	1574.44	2300.53	2304.47	11.014	8.16151	7.99391	6.3275	6.46555	4.37128	5.42586	5.01868	7.33316	7.34572
Bra025249	AT3G27100.2	Symbols: | FUNCTIONS IN: molecular_function unknown; INVOLVED IN: biological_process unknown; EXPRESSED IN: 23 plant structures; EXPRESSED DURING: 13 growth stages; CONTAINS InterPro DOMAIN/s: Transcription factor, enhancer of yellow 2 (InterPro:IPR018783); Has 30201 Blast hits to 17322 proteins in 780 species: Archae - 12; Bacteria - 1396; Metazoa - 17338; Fungi - 3422; Plants - 5037; Viruses - …	121.724	1333.85	1692.91	1274.31	1328.92	845.95	127.225	193.46	287.319	146.624	234.961	172.887	10.958	13.9078	10.4688	10.9175	6.94974	1	1	1	1	1
Bra016169	AT1G71000.1	Symbols: | Chaperone DnaJ-domain superfamily protein | chr1:26769336-26770111 REVERSE LENGTH=165	509.235	5529.81	10756.8	6270.09	10918.5	7731.92	1118.78	9596.52	13395.3	9616.83	14756.6	8650.7	10.8591	21.1234	12.3128	21.441	15.1834	8.57766	11.9731	8.59582	13.1899	7.73226
Bra039069	AT3G27700.1	Symbols: | zinc finger (CCCH-type) family protein / RNA recognition motif (RRM)-containing protein | chr3:10257681-10261330 REVERSE LENGTH=908	313.647	3339.69	2132.03	2043.97	1444.89	914.378	239.568	4272.14	2263.27	2183.95	2000.1	1253.39	10.6479	6.79755	6.51678	4.60674	2.91531	17.8327	9.4473	9.1162	8.34878	5.23188
Bra026084	AT1G16030.1	Symbols: Hsp70b | heat shock protein 70B | chr1:5502386-5504326 REVERSE LENGTH=646	3570.35	37545.4	41385.2	37190.7	38239.4	37837.1	2030.63	30628.4	39003.1	27876.1	39362.9	31169.1	10.5159	11.5914	10.4165	10.7103	10.5976	15.0832	19.2074	13.7278	19.3846	15.3495
Bra004905	AT2G45380.1	Symbols: | FUNCTIONS IN: molecular_function unknown; INVOLVED IN: biological_process unknown; LOCATED IN: cellular_component unknown; EXPRESSED IN: inflorescence meristem, flower, cultured cell; EXPRESSED DURING: petal differentiation and expansion stage; BEST Arabidopsis thaliana protein match is: Calcium-binding EF-hand family protein (TAIR:AT4G34070.1); Has 171 Blast hits to 170 proteins in 31…	422.04	4265.94	7004.57	5009.5	8926.49	5167.92	413.886	4188.19	8390.75	4129.82	7440.92	6138.34	10.1079	16.5969	11.8697	21.1508	12.2451	10.1192	20.2731	9.97816	17.9782	14.831
Bra001933	NA	NA	567.692	5714.41	8820.84	6510.87	8245.78	6544.81	1337.47	5225.94	8858.07	6889.92	7307.88	6034.92	10.066	15.5381	11.469	14.5251	11.5288	3.90733	6.623	5.15146	5.46396	4.51219
Bra038788	NA	NA	302.868	3044.8	3777.81	3088.99	2233.53	1625.98	485.109	3623.45	3850.68	3769.48	3870.39	2995.12	10.0532	12.4735	10.1991	7.3746	5.36861	7.46935	7.93776	7.77038	7.97839	6.17412
Bra028949	AT5G55990.1	Symbols: CBL2, ATCBL2 | calcineurin B-like protein 2 | chr5:22672189-22673579 FORWARD LENGTH=226	143.458	1415.37	2347.65	1736.59	1954.66	1587.67	251.146	1142.77	2087.77	1465.45	2213.82	1439.59	9.86609	16.3647	12.1052	13.6253	11.0671	4.55022	8.31297	5.83505	8.81487	5.73208
Bra031126	AT2G20540.1	Symbols: MEF21 | mitochondrial editing factor 21 | chr2:8844160-8845764 FORWARD LENGTH=534	371.404	3334.86	6619.31	4259.16	5816.15	4416.91	515.284	3670.99	5299.22	3615.19	4439.37	2902.58	8.97906	17.8224	11.4677	15.6599	11.8925	7.12421	10.2841	7.01592	8.61538	5.63297
Bra010497	NA	NA	131.824	1167.67	2156.5	989.975	1716.68	1133.09	155.405	1501.77	2061.85	1108	1656.34	1043.92	8.8578	16.3589	7.50982	13.0225	8.59548	9.66359	13.2676	7.12976	10.6582	6.71742
Bra009626	AT5G01100.1	Symbols: | O-fucosyltransferase family protein | chr5:34872-37756 REVERSE LENGTH=631	202.386	1786.25	1977.8	1523.14	1534.39	2048.66	599.109	1828.47	2310.2	1571.62	2284.96	2299.51	8.82596	9.77242	7.52592	7.5815	10.1225	3.05198	3.85606	2.62326	3.81393	3.83822
Bra024789	AT1G14170.1	Symbols: | RNA-binding KH domain-containing protein | chr1:4843463-4845253 REVERSE LENGTH=454	683.937	5714.63	5866.12	5381.21	3994.01	4832.29	363.731	2657.79	3660.82	2946.6	4283.76	4498.91	8.35549	8.57699	7.86799	5.83973	7.0654	7.30702	10.0646	8.10104	11.7773	12.3688
Bra023136	AT1G30810.1	Symbols: | Transcription factor jumonji (jmj) family protein / zinc finger (C5HC2 type) family protein | chr1:10938139-10941505 REVERSE LENGTH=819	88.5625	739.936	723.622	784.294	669.909	537.038	176.506	1223.5	997.7	1031.91	1167.99	1398.96	8.35496	8.17075	8.85582	7.56425	6.06394	6.93178	5.6525	5.84632	6.61728	7.92585
Bra028088	AT1G35460.1	Symbols: | basic helix-loop-helix (bHLH) DNA-binding superfamily protein | chr1:13040092-13041907 FORWARD LENGTH=259	220.48	1829.68	1461.63	1399.65	1178.04	1542.37	273.862	1259.99	1352.35	1235.31	1946.71	1947.59	8.29862	6.62931	6.34819	5.34307	6.99551	4.60082	4.93807	4.5107	7.10836	7.11157
Bra025942	AT1G17860.1	Symbols: | Kunitz family trypsin and protease inhibitor protein | chr1:6149343-6149933 FORWARD LENGTH=196	335.636	2757.07	4835.25	3031.96	4511.74	2865.13	483.135	3470.45	4225.09	3031.14	4007.88	2941.33	8.21446	14.4062	9.03348	13.4424	8.53642	7.18319	8.74515	6.2739	8.29557	6.08801
Bra040359	AT3G07080.1	Symbols: | EamA-like transporter family | chr3:2241360-2242934 FORWARD LENGTH=438	601.164	4831.74	5508.54	4601.52	4482.74	4025.29	543.784	2530.01	3618.24	2487.91	3264.71	2731.64	8.03731	9.16312	7.65435	7.45677	6.69583	4.6526	6.65382	4.57518	6.00369	5.02339
Bra018383	AT2G29500.1	Symbols: | HSP20-like chaperones superfamily protein | chr2:12633279-12633740 REVERSE LENGTH=153	4294.28	34457.4	36241.4	31482.4	39685.4	32713.9	4508.21	36958	40340.9	37112.3	43249.5	36837.6	8.02402	8.43946	7.33124	9.24146	7.61802	8.19793	8.94832	8.23216	9.5935	8.17123
Bra038412	AT1G31170.1	Symbols: ATSRX, SRX | sulfiredoxin | chr1:11133521-11134228 FORWARD LENGTH=125	141.507	1123.87	1163.71	699.253	940.643	857.692	80.1243	817.505	1198.08	842.998	1284.28	1197.62	7.94215	8.22369	4.94147	6.64732	6.06113	10.203	14.9528	10.5211	16.0286	14.947
Bra028141	AT5G37670.1	Symbols: | HSP20-like chaperones superfamily protein | chr5:14969035-14969448 FORWARD LENGTH=137	1248.97	9653.81	15256.9	11654.5	18245.1	12510.1	1458.44	11413.3	13985.9	10894.4	16163	11161.4	7.72942	12.2156	9.33129	14.6081	10.0163	7.82569	9.58963	7.4699	11.0824	7.65297
Bra026659	AT2G01490.1	Symbols: | phytanoyl-CoA dioxygenase (PhyH) family protein | chr2:221316-223187 FORWARD LENGTH=283	197.997	1522.9	1549.79	1135.13	852.08	697.703	299.515	1814.53	1956.97	1020.09	1752.11	1331.96	7.69153	7.82734	5.73307	4.3035	3.52381	6.05823	6.5338	3.40581	5.84982	4.44706
Bra012951	AT5G61490.1	Symbols: | Uncharacterised conserved protein (UCP012943) | chr5:24732642-24733666 FORWARD LENGTH=260	192.309	1461.47	1729	964.302	1175.17	1224.33	142.572	360.804	313.065	344.488	346.414	507.059	7.59959	8.99074	5.01434	6.11084	6.36647	1	1	1	1	3.55651
Bra012828	AT3G51910.1	Symbols: AT-HSFA7A, HSFA7A | heat shock transcription factor A7A | chr3:19265294-19266619 FORWARD LENGTH=272	1196.39	9051.62	14889	11467.4	17526.1	13401.2	577.378	1539.38	2917.59	1854.9	3051.83	1653.47	7.56578	12.4449	9.585	14.6492	11.2014	2.66616	5.05317	3.21263	5.28567	2.86376
Bra028904	AT5G01470.2	Symbols: | S-adenosyl-L-methionine-dependent methyltransferases superfamily protein | chr5:190953-192462 FORWARD LENGTH=245	1550.41	11562.2	15921.1	13840	16548	13734.1	1497.64	5442.43	9734.57	6588.44	8939.04	6928.44	7.45751	10.269	8.92667	10.6733	8.85837	3.634	6.49994	4.39921	5.96875	4.62624
Bra024533	NA	NA	1296.16	9665.67	12888.9	10994.9	14452.8	10868.1	352.92	8834.29	12045	9611.85	11562.9	8026.75	7.45716	9.94391	8.48267	11.1505	8.38484	25.032	34.1295	27.2352	32.7635	22.7438
Bra000557	AT2G26150.1	Symbols: ATHSFA2, HSFA2 | heat shock transcription factor A2 | chr2:11135856-11137217 FORWARD LENGTH=345	3565.59	26025.8	31159.9	26991.5	31302.5	30061.6	7113.34	22965.6	30556.9	29857.2	33011.4	30691.8	7.29916	8.73906	7.57	8.77905	8.43103	3.22853	4.29572	4.19735	4.64077	4.31468
Bra040398	AT3G04730.1	Symbols: IAA16 | indoleacetic acid-induced protein 16 | chr3:1288993-1290415 REVERSE LENGTH=236	370.736	2674.83	2419.85	2182.71	2262.97	1769.95	729.226	956.766	1097.41	831.655	730.629	459.729	7.21492	6.52715	5.8875	6.10399	4.77415	1.31203	1.5049	1.14046	1.00192	-1.58621
Bra000644	AT4G08210.1	Symbols: | Pentatricopeptide repeat (PPR-like) superfamily protein | chr4:5183813-5185873 REVERSE LENGTH=686	255.192	1822.41	3184	1391.29	1937.52	1395.74	231.164	2420.06	2995.71	2091.26	3060.89	2209.6	7.14133	12.4769	5.45193	7.5924	5.46937	10.469	12.9592	9.04665	13.2412	9.55858
Bra005852	AT5G05410.1	Symbols: DREB2A, DREB2 | DRE-binding protein 2A | chr5:1602650-1603657 FORWARD LENGTH=335	962.264	6856.98	11352.4	7075.45	10435	7147.55	355.72	5794.51	9179.77	6865.7	9338.67	5925.45	7.12588	11.7976	7.35292	10.8442	7.42785	16.2895	25.8062	19.3009	26.2529	16.6576
Bra019187	AT4G25130.1	Symbols: PMSR4 | peptide met sulfoxide reductase 4 | chr4:12898802-12899998 REVERSE LENGTH=258	449.988	3186.9	6444.19	3756.48	6330.24	4361.38	1908.48	6889.92	8740.14	8558.27	10007.4	8158.99	7.08219	14.3208	8.34796	14.0676	9.69221	3.61016	4.57963	4.48434	5.24365	4.27512
Bra030827	AT1G55900.1	Symbols: TIM50, emb1860 | Haloacid dehalogenase-like hydrolase (HAD) superfamily protein | chr1:20903163-20905420 FORWARD LENGTH=376	277.239	1954.98	5218.08	4095.24	7708.77	5611.86	280.846	2557.77	6190.88	3543.38	6024.32	4039	7.05161	18.8216	14.7715	27.8055	20.242	9.10738	22.0437	12.6168	21.4506	14.3815
Bra013224	AT3G25230.1	Symbols: ROF1, ATFKBP62, FKBP62 | rotamase FKBP 1 | chr3:9188257-9191137 FORWARD LENGTH=551	213.432	1501.06	2565.21	1516.96	2061.52	1392.06	140.545	1333.9	2606.59	2144.96	2590.9	1557.73	7.03297	12.0189	7.10746	9.65891	6.52226	9.49091	18.5463	15.2617	18.4347	11.0835
Bra008308	AT1G21720.1	Symbols: PBC1 | proteasome beta subunit C1 | chr1:7626394-7628070 FORWARD LENGTH=204	145.062	1012.52	1230.77	853.474	938.872	1116.63	246.904	2102.06	2243.48	1491.18	1706.32	1470.09	6.97991	8.48444	5.88351	6.47221	7.69761	8.51367	9.08645	6.03951	6.91086	5.9541
Bra021388	AT2G47180.1	Symbols: AtGolS1, GolS1 | galactinol synthase 1 | chr2:19369049-19370372 REVERSE LENGTH=344	910.21	6305.39	12414.2	8759.38	13661.9	9049.83	993.42	6809.22	9815.29	6592.95	9868.52	6674.83	6.9274	13.6388	9.62347	15.0096	9.94257	6.85432	9.8803	6.63662	9.93388	6.71904
Bra005145	AT2G37975.1	Symbols: | Yos1-like protein | chr2:15891900-15892136 REVERSE LENGTH=78	1289.09	8863.28	11880.9	10376.1	11718.2	10339.5	1394.22	9593.3	9934.06	9734.29	10804.2	7838.6	6.87561	9.2165	8.04917	9.09029	8.02077	6.88076	7.12517	6.98189	7.74928	5.62221
Bra026364	AT4G27270.1	Symbols: | Quinone reductase family protein | chr4:13661458-13663243 REVERSE LENGTH=205	804.23	5529.38	5736.46	4420.57	3873.45	4766.22	855.561	3565.65	3795.86	3441.28	3238.57	3134.24	6.87537	7.13286	5.49665	4.81635	5.92644	4.16762	4.43669	4.02225	3.78532	3.66337
Bra023741	AT1G65660.1	Symbols: SMP1 | Pre-mRNA splicing Prp18-interacting factor | chr1:24418295-24421231 REVERSE LENGTH=535	661.312	4546.31	6757.5	4193.2	6283.21	4412.56	705.784	3421.96	4919.8	2865.97	5138.01	3105.31	6.87468	10.2183	6.34073	9.50113	6.67243	4.84845	6.97069	4.06069	7.27986	4.3998
Bra038767	AT4G21380.1	Symbols: ARK3, RK3 | receptor kinase 3 | chr4:11389219-11393090 REVERSE LENGTH=850	132.657	902.458	2919.27	1496.36	2795.82	1984.13	218.832	2108.81	3650.58	2446.98	3602.1	2089.7	6.80294	22.0062	11.2799	21.0756	14.9568	9.63666	16.6821	11.182	16.4606	9.54933
Bra023360	AT5G12020.1	Symbols: HSP17.6II | 17.6 kDa class II heat shock protein | chr5:3882409-3882876 REVERSE LENGTH=155	6170	41925.9	41539	41187	48528.7	44770	3843.33	33668.1	42874.9	28527.4	39691.6	30373.4	6.79512	6.73241	6.67536	7.86527	7.25608	8.76014	11.1557	7.42257	10.3274	7.90289
Bra015699	AT1G77000.1	Symbols: ATSKP2;2, SKP2B | RNI-like superfamily protein | chr1:28940888-28942401 FORWARD LENGTH=360	769.678	5215.88	7258.41	6816.12	10852.2	9515.66	1062.48	939.813	972.359	1572.62	1515.49	1493.6	6.7767	9.43045	8.85581	14.0997	12.3632	-1.13052	-1.09268	1.48014	1.42637	1.40577
Bra004553	AT2G46240.1	Symbols: BAG6, ATBAG6 | BCL-2-associated athanogene 6 | chr2:18986586-18989827 FORWARD LENGTH=1043	2060.74	13875.2	22905.8	16928.1	21726.5	17744.2	816.199	8048.84	13933	8838.42	12758.1	7751.65	6.73312	11.1153	8.21457	10.5431	8.6106	9.86137	17.0706	10.8288	15.6311	9.49725
Bra006047	AT5G10100.1	Symbols: TPPI | Haloacid dehalogenase-like hydrolase (HAD) superfamily protein | chr5:3157980-3160275 FORWARD LENGTH=369	365.337	2451.83	1255.26	1846.86	846.636	1284.9	197.294	659.425	450.728	425.652	418.72	450.369	6.71115	3.4359	5.05522	2.31741	3.51703	3.34235	1	1	1	1
Bra018216	AT1G53540.1	Symbols: | HSP20-like chaperones superfamily protein | chr1:19980510-19980983 FORWARD LENGTH=157	2788.8	18339.4	29862.1	23160.9	27687.4	25254.9	1108.88	17063.4	21463.7	20319	24637.8	18903	6.57609	10.7079	8.30497	9.92807	9.05583	15.388	19.3562	18.3239	22.2186	17.0469
Bra029039	AT5G54170.1	Symbols: | Polyketide cyclase/dehydrase and lipid transport superfamily protein | chr5:21985056-21987039 REVERSE LENGTH=449	1140.03	7399.76	8028.29	8105.87	9535.41	6802.13	800.811	6803.66	7181.41	5813.09	7958.47	7091.82	6.49085	7.04217	7.11023	8.36417	5.96662	8.49596	8.96767	7.259	9.93801	8.8558
Bra029040	AT5G54165.1	Symbols: | unknown protein; FUNCTIONS IN: molecular_function unknown; INVOLVED IN: biological_process unknown; LOCATED IN: cellular_component unknown; Has 30201 Blast hits to 17322 proteins in 780 species: Archae - 12; Bacteria - 1396; Metazoa - 17338; Fungi - 3422; Plants - 5037; Viruses - 0; Other Eukaryotes - 2996 (source: NCBI BLink). | chr5:21984620-21984868 FORWARD LENGTH=82	531.348	3315.46	4903.11	3859.19	4616.27	3317.83	628.792	3448.6	4957.59	4089.83	5128.22	3489.81	6.23971	9.22768	7.26302	8.68785	6.24418	5.48448	7.88431	6.50427	8.15567	5.55002
Bra002535	AT5G59760.1	Symbols: | Protein of unknown function (DUF1635) | chr5:24075628-24076415 REVERSE LENGTH=232	225.33	1377.36	1648.76	1408.39	2396.6	1820.03	325.99	4345.78	6534.01	4523.67	7077.58	5814.64	6.11263	7.31709	6.25034	10.636	8.07718	13.331	20.0436	13.8767	21.711	17.8369
Bra012619	AT4G18070.1	Symbols: | unknown protein; BEST Arabidopsis thaliana protein match is: unknown protein (TAIR:AT1G29530.1); Has 30201 Blast hits to 17322 proteins in 780 species: Archae - 12; Bacteria - 1396; Metazoa - 17338; Fungi - 3422; Plants - 5037; Viruses - 0; Other Eukaryotes - 2996 (source: NCBI BLink). | chr4:10030839-10032329 FORWARD LENGTH=262	1269.37	7597.22	8325.58	8435.49	7365.26	8332.71	617.839	4645.38	6069.99	5514.42	7104.21	6362.34	5.98503	6.55883	6.64541	5.8023	6.56445	7.51875	9.82455	8.92533	11.4985	10.2977
Bra005574	AT2G32235.1	Symbols: | unknown protein; Has 38 Blast hits to 38 proteins in 14 species: Archae - 0; Bacteria - 4; Metazoa - 11; Fungi - 11; Plants - 11; Viruses - 0; Other Eukaryotes - 1 (source: NCBI BLink). | chr2:13682823-13684199 REVERSE LENGTH=310	461.491	2745.42	3339.16	2560.5	2112.8	2485.6	404.894	3696.9	4659.49	3718.25	5333.02	4958.83	5.94902	7.23559	5.54832	4.5782	5.38602	9.13054	11.5079	9.18327	13.1714	12.2472
Bra036990	NA	NA	361.816	2122.03	3030.9	2298.03	2828.95	1921.43	129.001	706.278	1252.98	821.897	1087.34	646.321	5.86494	8.37691	6.35138	7.81875	5.31052	5.47498	9.71295	6.37125	8.42893	5.0102
Bra015328	AT1G04560.1	Symbols: | AWPM-19-like family protein | chr1:1245070-1245888 FORWARD LENGTH=186	367.822	2144.39	3444.28	2191.54	3031.48	2158.77	445.597	1043.7	2795.01	1883.21	2722.3	1869.63	5.82997	9.36399	5.95815	8.2417	5.86906	2.34225	6.27251	4.22626	6.10933	4.19579
Bra017020	AT4G29550.1	Symbols: | Protein of unknown function (DUF626) | chr4:14502433-14503763 FORWARD LENGTH=358	579.325	3374.59	2385.45	3578.05	2736.94	3468.45	441.581	2763.32	2320.64	2311.62	2557.27	2897.22	5.82504	4.11764	6.17624	4.72436	5.98705	6.25779	5.2553	5.23487	5.79117	6.56102
Bra015583	NA	NA	320.284	1863.12	2377.8	1774.26	3486.21	2551.91	467.488	383.369	428.47	420.109	615.497	411.765	5.81709	7.42404	5.53965	10.8847	7.96765	1	1	1	1.3166	1
Bra011032	AT5G46090.1	Symbols: | Protein of unknown function (DUF679) | chr5:18693485-18694129 FORWARD LENGTH=214	477.164	2689.45	5524.06	3220.06	4200.98	2793.42	1786.35	5360.53	7236.91	6088.19	7468.13	6166.03	5.63632	11.5769	6.74833	8.80406	5.85421	3.00083	4.05123	3.40817	4.18066	3.45175
Bra004279	AT1G68060.1	Symbols: ATMAP70-1, MAP70-1 | microtubule-associated proteins 70-1 | chr1:25511392-25514226 REVERSE LENGTH=622	192.087	1065.16	890.904	971.913	862.753	953.396	223.867	284.964	404.857	275.37	454.075	336.268	5.5452	4.63802	5.05975	4.49147	4.96336	1	1	1	1	1
Bra015866	AT1G75100.1	Symbols: JAC1 | J-domain protein required for chloroplast accumulation response 1 | chr1:28191108-28193769 REVERSE LENGTH=651	243.463	1346.75	1181.64	1183.85	1177.22	859.197	147.557	735.82	738.155	873.831	834.395	957.864	5.53164	4.85347	4.86255	4.83531	3.52907	4.98668	5.00251	5.92199	5.65473	6.49148
Bra028845	AT5G03220.1	Symbols: | Mediator complex, subunit Med7 | chr5:767617-768584 REVERSE LENGTH=168	876.183	4840.17	6552.75	4683.38	5305.6	6994.49	2011.85	6393.1	8491.5	8207.17	8990.12	8558.57	5.52415	7.47875	5.34521	6.05536	7.98291	3.17772	4.22074	4.07941	4.46858	4.25408
Bra021902	AT2G34310.1	Symbols: | unknown protein; FUNCTIONS IN: molecular_function unknown; INVOLVED IN: biological_process unknown; LOCATED IN: cellular_component unknown; EXPRESSED IN: 24 plant structures; EXPRESSED DURING: 13 growth stages; BEST Arabidopsis thaliana protein match is: unknown protein (TAIR:AT1G29530.1); Has 1236 Blast hits to 680 proteins in 89 species: Archae - 0; Bacteria - 0; Metazoa - 473; Fungi…	295.71	1609.54	1414.68	1411.51	1237.51	1167.29	600.969	1632.55	1872.02	1570.95	2071.72	2262.3	5.44297	4.78401	4.77329	4.18488	3.94741	2.71653	3.115	2.61403	3.4473	3.76442
Bra020728	AT5G47830.1	Symbols: | unknown protein; Has 35333 Blast hits to 34131 proteins in 2444 species: Archae - 798; Bacteria - 22429; Metazoa - 974; Fungi - 991; Plants - 531; Viruses - 0; Other Eukaryotes - 9610 (source: NCBI BLink). | chr5:19373013-19374300 REVERSE LENGTH=173	1776.46	9640.51	13211.9	11953.2	14469.1	11854.1	2618.94	12419	13584.7	12605.6	13832.9	13436.6	5.42681	7.43721	6.72866	8.14491	6.67288	4.74199	5.1871	4.81325	5.28187	5.13055
Bra003589	AT1G80850.1	Symbols: | DNA glycosylase superfamily protein | chr1:30385607-30387272 REVERSE LENGTH=327	741.479	4019.15	3966.76	3931.23	4076.63	4809.12	617.146	3291.2	5396.27	3437.69	4472.76	4176.83	5.42045	5.34979	5.30188	5.49797	6.48585	5.33294	8.74391	5.5703	7.24749	6.76798
Bra003780	AT1G74930.1	Symbols: ORA47 | Integrase-type DNA-binding superfamily protein | chr1:28144239-28144826 FORWARD LENGTH=195	294.366	1591.36	953.82	749.098	859.528	739.117	132.059	627.253	614.84	534.905	777.749	729.435	5.40606	3.24025	2.54478	2.91993	2.51088	4.74979	4.6558	4.0505	5.88941	5.52355
Bra012441	AT1G26800.1	Symbols: | RING/U-box superfamily protein | chr1:9285576-9286190 REVERSE LENGTH=204	2994.53	16110.3	16789.3	14605	18290.5	14966.4	3539.15	13216.8	14258.2	13411.2	13442	12219.5	5.37991	5.60666	4.87723	6.10797	4.99791	3.73446	4.02871	3.78938	3.79809	3.45267
Bra020358	NA	NA	487.141	2609.28	2643.68	2263.62	1406.46	1017.52	439.295	956.05	949.652	720.137	782.6	929.168	5.35631	5.42693	4.64674	2.88717	2.08876	2.17633	2.16176	1.6393	1.78149	2.11513
Bra009658	NA	NA	661.578	3491.65	6237.96	4075.87	4511.06	3291.07	39.2476	28.0029	47.1294	21.662	38.7081	24.4193	5.27776	9.42891	6.16083	6.81864	4.97458	1	1	1	1	1
Bra019719	AT1G13530.1	Symbols: | Protein of unknown function (DUF1262) | chr1:4633740-4635129 REVERSE LENGTH=385	1994.56	10513.2	7487.79	7523.21	5837.05	4846.22	2013.38	6882.02	9128.64	7893.37	9951.94	8840.25	5.27094	3.75411	3.77186	2.92649	2.42972	3.41814	4.53399	3.92046	4.9429	4.39075
Bra010397	AT4G27652.1	Symbols: | unknown protein; BEST Arabidopsis thaliana protein match is: unknown protein (TAIR:AT4G27657.1); Has 30201 Blast hits to 17322 proteins in 780 species: Archae - 12; Bacteria - 1396; Metazoa - 17338; Fungi - 3422; Plants - 5037; Viruses - 0; Other Eukaryotes - 2996 (source: NCBI BLink). | chr4:13809945-13810157 FORWARD LENGTH=70	1121.77	5894.36	6112.16	5431.52	5464.25	6142.72	640.459	4026.31	5055.58	4780.76	5769.19	4178.77	5.25452	5.44867	4.84192	4.8711	5.47592	6.2866	7.89368	7.46458	9.0079	6.52465
Bra015922	AT1G74310.1	Symbols: ATHSP101, HSP101, HOT1 | heat shock protein 101 | chr1:27936715-27939862 REVERSE LENGTH=911	5078.36	26568.6	26862.1	27048.3	31914	25085.4	7477.87	17752.1	22111.5	16284.8	24113.7	16074.8	5.23173	5.28952	5.32619	6.28431	4.93967	2.37395	2.95692	2.17773	3.22467	2.14965
Bra011530	AT4G34412.1	Symbols: | CONTAINS InterPro DOMAIN/s: Kinase binding protein CGI-121 (InterPro:IPR013926); Has 275 Blast hits to 275 proteins in 139 species: Archae - 0; Bacteria - 5; Metazoa - 98; Fungi - 109; Plants - 42; Viruses - 0; Other Eukaryotes - 21 (source: NCBI BLink). | chr4:16453099-16454515 REVERSE LENGTH=172	1425.54	7370.95	6986.43	6662.85	6721.82	6510.54	1894.4	4918.09	6595.39	6221.69	7194.72	5765.6	5.17064	4.9009	4.67391	4.71528	4.56707	2.59612	3.48152	3.28425	3.79789	3.0435
Bra026107	AT1G44414.1	Symbols: | unknown protein; Has 29 Blast hits to 29 proteins in 12 species: Archae - 0; Bacteria - 4; Metazoa - 0; Fungi - 0; Plants - 25; Viruses - 0; Other Eukaryotes - 0 (source: NCBI BLink). | chr1:16847781-16848086 FORWARD LENGTH=101	794.044	4096.15	6783.98	4608	6541.91	5780.33	303.196	3687.75	5829.2	4273.36	6028.79	4270.21	5.15859	8.54358	5.8032	8.23872	7.27961	12.1629	19.2258	14.0944	19.8841	14.084
Bra015923	AT1G74300.1	Symbols: | alpha/beta-Hydrolases superfamily protein | chr1:27935368-27936474 FORWARD LENGTH=346	1003.79	5165.09	7159.49	5125.58	7092.35	4588.82	1684.28	5187.35	8462.17	5250.79	6872.53	5390.15	5.14559	7.13246	5.10623	7.06557	4.57149	3.07986	5.02421	3.11753	4.0804	3.20027
Bra027752	AT1G64200.1	Symbols: VHA-E3 | vacuolar H+-ATPase subunit E isoform 3 | chr1:23828537-23830002 REVERSE LENGTH=237	409.571	2101.88	1739.45	1894.41	1900.3	1973.41	785.373	1653.95	2213.43	2317.56	2148.48	2808.21	5.13191	4.247	4.62535	4.63973	4.81824	2.10594	2.81832	2.9509	2.73562	3.57564
Bra039523	NA	NA	204.08	1020.78	721.52	863.303	1038.77	1147	504.9	448.203	543.414	532.674	779.243	538.049	5.00186	3.53548	4.23022	5.09001	5.62034	-1.1265	1.07628	1.05501	1.54336	1.06565
Bra029811	AT3G10020.1	Symbols: | unknown protein; FUNCTIONS IN: molecular_function unknown; INVOLVED IN: response to oxidative stress, anaerobic respiration; LOCATED IN: cellular_component unknown; EXPRESSED IN: 23 plant structures; EXPRESSED DURING: 13 growth stages; Has 47 Blast hits to 47 proteins in 12 species: Archae - 0; Bacteria - 0; Metazoa - 1; Fungi - 0; Plants - 46; Viruses - 0; Other Eukaryotes - 0 (source…	963.47	4783.07	8290.49	8780.13	11302.4	8958.04	2054.05	5866.76	9585.26	8171.77	10709	8881.17	4.96442	8.60482	9.11303	11.7309	9.29768	2.85619	4.66652	3.97837	5.2136	4.32374
Bra032293	AT4G01360.1	Symbols: | unknown protein; BEST Arabidopsis thaliana protein match is: Protein of unknown function (DUF793) (TAIR:AT1G01550.2); Has 99 Blast hits to 99 proteins in 25 species: Archae - 0; Bacteria - 10; Metazoa - 0; Fungi - 0; Plants - 89; Viruses - 0; Other Eukaryotes - 0 (source: NCBI BLink). | chr4:565147-566193 FORWARD LENGTH=348	2657.83	13180	13543.1	11931.8	12004.1	11844.6	1795.69	8965.81	10453.2	9996.27	9326.28	8799.78	4.95893	5.09555	4.4893	4.5165	4.45649	4.99296	5.82127	5.56681	5.1937	4.9005
Bra021157	AT3G16050.1	Symbols: A37, ATPDX1.2, PDX1.2 | pyridoxine biosynthesis 1.2 | chr3:5444121-5445065 REVERSE LENGTH=314	2790.64	13651.4	14895.5	14395.5	15401.6	14617.8	2882.43	12348.3	11302.5	12436	13596.5	11391.4	4.89185	5.33766	5.15849	5.51902	5.23815	4.28399	3.92117	4.31442	4.71703	3.95201
Bra009391	AT5G09570.1	Symbols: | Cox19-like CHCH family protein | chr5:2970733-2971970 FORWARD LENGTH=139	1772.6	8620.67	11645.3	9945.15	12508.5	10128.4	2839.14	9835.14	11514.9	9482.55	11594.5	8296.74	4.86329	6.56962	5.61049	7.05658	5.71387	3.46413	4.05577	3.33994	4.08381	2.92227
Bra023021	NA	NA	676.655	3283.23	5081.93	4090.8	5858.25	4461.83	542.645	3350.54	4335.88	3752.13	4877.49	3699.98	4.85215	7.51037	6.04562	8.65766	6.59395	6.17446	7.99027	6.91452	8.98836	6.81842
Bra003800	AT1G74458.1	Symbols: | unknown protein; LOCATED IN: endomembrane system; Has 9 Blast hits to 9 proteins in 4 species: Archae - 0; Bacteria - 0; Metazoa - 0; Fungi - 0; Plants - 9; Viruses - 0; Other Eukaryotes - 0 (source: NCBI BLink). | chr1:27987071-27987551 FORWARD LENGTH=94	317.376	1539.28	897.381	1025.94	1027.1	1660.78	196.876	657.166	565.708	491.849	720.488	604.492	4.85002	2.8275	3.23257	3.23622	5.23285	3.33797	2.87342	1	3.6596	3.07042
Bra026018	AT1G16890.2	Symbols: UBC36, UBC13B | ubiquitin-conjugating enzyme 36 | chr1:5776550-5778327 REVERSE LENGTH=153	531.895	2557.44	2614.03	2040.43	2048.27	1905.78	724.147	2213.6	2380.67	1937.04	2310.58	2114.57	4.80817	4.91456	3.83615	3.85089	3.583	3.05684	3.28755	2.67493	3.19076	2.92008
Bra037645	AT2G44530.1	Symbols: | Phosphoribosyltransferase family protein | chr2:18383732-18385974 FORWARD LENGTH=394	381.016	1829.85	1786.24	1680.58	2193.15	2058.19	461.834	1242.78	1678.8	1220.52	1938.5	1856.8	4.80255	4.6881	4.41079	5.75606	5.40185	2.69097	3.63507	2.64277	4.1974	4.02049
Bra039358	AT3G12960.1	Symbols: | unknown protein; Has 44 Blast hits to 44 proteins in 14 species: Archae - 0; Bacteria - 0; Metazoa - 0; Fungi - 0; Plants - 44; Viruses - 0; Other Eukaryotes - 0 (source: NCBI BLink). | chr3:4136546-4136806 FORWARD LENGTH=86	176.812	848.446	1202.2	1130.33	1399.71	1463.27	179.257	961.628	1455.12	1266.57	1290.87	1640.53	4.79858	6.79931	6.39284	7.91637	8.27585	5.36452	8.11751	7.06567	7.20123	9.15183
Bra001241	AT3G07195.1	Symbols: | RPM1-interacting protein 4 (RIN4) family protein | chr3:2288959-2290309 FORWARD LENGTH=225	209.471	990.942	1268.95	1055.04	938.992	920.422	279.927	777.202	988.868	1116.02	1069.53	972.359	4.73069	6.05788	5.03669	4.48268	4.39403	2.77645	3.53259	3.98683	3.82075	3.47362
Bra010835	AT1G29330.1	Symbols: ATERD2, AERD2, ERD2 | ER lumen protein retaining receptor family protein | chr1:10258580-10260906 REVERSE LENGTH=215	580.563	2744.73	3489.55	3081.46	3356.75	2690.65	437.6	1881.74	1973.28	1830.45	1893.27	2373.59	4.7277	6.01063	5.30771	5.78189	4.63455	4.30014	4.50932	4.18293	4.32649	5.42411
Bra014600	AT3G57890.2	Symbols: | Tubulin binding cofactor C domain-containing protein | chr3:21438271-21441695 FORWARD LENGTH=609	426.924	2009.04	3434.04	2341.88	3139.54	2193.92	465.794	1992.55	2744.73	2161.57	1733.03	1827.89	4.70585	8.04368	5.48547	7.35386	5.1389	4.27775	5.89258	4.64061	3.72059	3.92425
Bra029291	AT5G62020.1	Symbols: AT-HSFB2A, HSFB2A | heat shock transcription factor B2A | chr5:24916212-24917194 FORWARD LENGTH=299	1468.34	6773.16	10924.4	7091.56	10637	8010.38	4306.78	10830.1	12603.5	12419.3	9800.09	10056.1	4.6128	7.43997	4.82964	7.24423	5.4554	2.51466	2.92643	2.88366	2.2755	2.33495
Bra033746	AT5G44480.1	Symbols: DUR | NAD(P)-binding Rossmann-fold superfamily protein | chr5:17921515-17923643 FORWARD LENGTH=436	1825.28	8394.51	10443.5	7413.63	8009.74	6823.84	4246.65	12037.3	12975.1	14426	16309.7	12223.1	4.59903	5.72159	4.06164	4.38823	3.73852	2.83454	3.05537	3.39703	3.8406	2.87829
Bra022879	AT2G32235.1	Symbols: | unknown protein; Has 38 Blast hits to 38 proteins in 14 species: Archae - 0; Bacteria - 4; Metazoa - 11; Fungi - 11; Plants - 11; Viruses - 0; Other Eukaryotes - 1 (source: NCBI BLink). | chr2:13682823-13684199 REVERSE LENGTH=310	582.544	2675	3612.25	2581.36	2528	2534.08	559.08	3227.66	3805.78	3279.96	4100.43	3363.77	4.59193	6.20082	4.43118	4.33959	4.35002	5.77316	6.80722	5.86671	7.33425	6.01662
Bra001630	AT4G21380.1	Symbols: ARK3, RK3 | receptor kinase 3 | chr4:11389219-11393090 REVERSE LENGTH=850	113.398	519.611	1434.76	729.785	1180.44	834.312	77.3973	1223.6	2072.45	1365.13	2144.44	921.8	4.58219	12.6524	6.43561	10.4097	7.35738	15.8093	26.7768	17.638	27.7069	11.91
Bra002126	AT5G18010.1	Symbols: | SAUR-like auxin-responsive protein family | chr5:5963033-5963305 REVERSE LENGTH=90	500.301	2284.16	2520.29	2601.56	2536.26	2791.26	215.756	737.14	621.396	694.245	759.349	700.232	4.56557	5.03755	5.19999	5.06947	5.57916	3.41654	2.88009	3.21773	3.51948	3.24548
Bra028606	NA	NA	206.784	940.742	2100.03	1648.88	845.112	1439.13	1064.28	995.131	2913.51	1368.93	2555.45	1459.32	4.54939	10.1557	7.97392	4.08693	6.95958	-1.06949	2.73754	1.28625	2.40111	1.37118
Bra018677	AT1G07890.6	Symbols: APX1, MEE6, CS1, ATAPX1, ATAPX01 | ascorbate peroxidase 1 | chr1:2438005-2439349 FORWARD LENGTH=249	2227.21	10041.2	13776.7	11355.8	13392.5	12412	3043.98	12313	14079.9	11758	13141.6	10167.3	4.50842	6.18563	5.09867	6.01313	5.57289	4.04503	4.62549	3.86271	4.31724	3.34013
Bra001377	AT5G05090.1	Symbols: | Homeodomain-like superfamily protein | chr5:1503393-1504193 FORWARD LENGTH=266	3675.04	16565.1	22023.1	16476.4	19361.2	18317.9	4439.09	16280.5	19690.5	17306.6	17581.8	15573.9	4.50746	5.99262	4.48333	5.2683	4.98441	3.66753	4.43571	3.89868	3.96068	3.50835
Bra006401	AT5G17350.1	Symbols: | unknown protein; FUNCTIONS IN: molecular_function unknown; INVOLVED IN: N-terminal protein myristoylation; LOCATED IN: cellular_component unknown; EXPRESSED IN: 15 plant structures; EXPRESSED DURING: 8 growth stages; BEST Arabidopsis thaliana protein match is: unknown protein (TAIR:AT3G03280.1); Has 1807 Blast hits to 1807 proteins in 277 species: Archae - 0; Bacteria - 0; Metazoa - 73…	295.423	1310.76	1454.84	1309.89	1063.88	1202.43	268.081	583.402	801.682	780.654	1005.74	819.27	4.43689	4.9246	4.43395	3.60121	4.0702	2.17622	2.99045	2.91201	3.75163	3.05605
Bra022436	AT3G19580.1	Symbols: AZF2, ZF2 | zinc-finger protein 2 | chr3:6803293-6804114 REVERSE LENGTH=273	303.914	1346.22	902.69	946.871	665.414	904.608	195.451	845.172	649.554	509.088	583.212	573.785	4.42961	2.97022	3.11559	2.18948	2.97653	4.32421	3.32336	2.60468	2.98393	2.9357
Bra004949	AT2G45950.1	Symbols: ASK20, SK20 | SKP1-like 20 | chr2:18904611-18906967 REVERSE LENGTH=342	316.229	1397.54	1133.62	1036.54	981.459	1112.61	325.767	875.419	850.326	628.378	916.875	1082.27	4.41939	3.58481	3.27781	3.10363	3.51837	2.68726	2.61023	1.92892	2.81451	3.32222
Bra026326	NA	NA	1213.51	5286.22	5065.61	4876.67	4438.28	6298.83	1161.96	3330.34	3987.82	4666.52	4569.25	4678.47	4.35614	4.17435	4.01865	3.65739	5.19059	2.86614	3.43198	4.01608	3.93236	4.02636
Bra005739	AT2G20820.1	Symbols: | unknown protein; Has 44 Blast hits to 44 proteins in 13 species: Archae - 0; Bacteria - 0; Metazoa - 0; Fungi - 0; Plants - 44; Viruses - 0; Other Eukaryotes - 0 (source: NCBI BLink). | chr2:8964450-8965166 FORWARD LENGTH=93	1081.16	4709.4	5929.99	4915.17	6257.36	6071.33	1702.18	5567.2	7137.02	7294.29	7721.73	6727.11	4.35588	5.48484	4.5462	5.78764	5.61557	3.27063	4.19287	4.28526	4.53638	3.95206
Bra016728	AT1G13520.1	Symbols: | Protein of unknown function (DUF1262) | chr1:4631857-4633223 REVERSE LENGTH=387	465.952	2006.05	2380.68	2337.37	1472.37	1627.12	759.553	2145.87	2616.35	2760.31	3158.81	3044.01	4.30527	5.10928	5.01633	3.15992	3.49203	2.82517	3.44459	3.63412	4.15877	4.00763
Bra016644	AT1G16030.1	Symbols: Hsp70b | heat shock protein 70B | chr1:5502386-5504326 REVERSE LENGTH=646	5878.77	25229.9	26244.2	25564.1	30391.8	27648.5	6486.04	21280.9	27616.4	21161.1	32529	23007.1	4.2917	4.46423	4.34855	5.16975	4.70311	3.28103	4.25782	3.26256	5.01523	3.54717
Bra033339	AT5G38700.1	Symbols: | unknown protein; FUNCTIONS IN: molecular_function unknown; INVOLVED IN: biological_process unknown; LOCATED IN: mitochondrion; EXPRESSED IN: 10 plant structures; EXPRESSED DURING: LP.04 four leaves visible, LP.10 ten leaves visible, petal differentiation and expansion stage, LP.08 eight leaves visible, LP.12 twelve leaves visible; BEST Arabidopsis thaliana protein match is: unknown pro…	256.238	1099.28	1199.59	1071.45	944.748	1183.93	114.313	508.108	448.84	447.541	446.804	409.525	4.29007	4.68155	4.18146	3.68699	4.62043	4.44488	1	1	1	1
Bra014859	AT3G53850.1	Symbols: | Uncharacterised protein family (UPF0497) | chr3:19948262-19948994 REVERSE LENGTH=154	792.395	3394.4	6429.63	4301.01	6064.18	5169.18	1297.61	5161.96	7364.05	5435.18	6978.25	5480.03	4.28372	8.11417	5.42786	7.65298	6.52349	3.97805	5.67509	4.18861	5.37777	4.22317
Bra027612	AT1G63030.1	Symbols: ddf2 | Integrase-type DNA-binding superfamily protein | chr1:23367603-23368148 REVERSE LENGTH=181	552.855	2354.24	1697.73	1675.24	1666.59	1495.08	403.848	1179.49	1097.8	1109.53	1432.19	1284.51	4.25833	3.07084	3.03016	3.01452	2.70429	2.92063	2.71835	2.7474	3.54636	3.18068
Bra002216	AT5G19140.1	Symbols: ATAILP1, AILP1 | Aluminium induced protein with YGL and LRDR motifs | chr5:6423398-6425785 FORWARD LENGTH=234	342.771	1453.47	2747.56	1362.59	2480.36	1484.12	600.748	2524.43	3571.69	2782.25	2405.86	2160.69	4.24035	8.01573	3.97522	7.2362	4.32977	4.20214	5.9454	4.63131	4.00477	3.59667
Bra026173	AT1G14980.1	Symbols: CPN10 | chaperonin 10 | chr1:5165930-5166654 REVERSE LENGTH=98	2661.1	11272.8	7569.04	10716	13999.2	11050.3	2736.44	2441.79	4505.13	2114.55	5183.01	4161.58	4.23614	2.84433	4.02691	5.26068	4.15253	-1.12067	1.64635	-1.2941	1.89407	1.5208
Bra018477	AT4G12400.2	Symbols: Hop3 | stress-inducible protein, putative | chr4:7338866-7341239 REVERSE LENGTH=558	5086.74	21547.7	24105.2	22913.1	24618	21071.3	7908.43	19705.9	24319.8	22405.2	25207.2	19953.3	4.23605	4.73883	4.50448	4.83964	4.1424	2.49176	3.07517	2.83308	3.18738	2.52304
Bra005770	AT5G03560.1	Symbols: | Tetratricopeptide repeat (TPR)-like superfamily protein | chr5:900673-902719 REVERSE LENGTH=241	259.507	1098.02	1136.24	1360.76	1489.04	1285.84	204.554	1138.86	1433.47	1233.14	1333.57	1724.74	4.23118	4.37846	5.24364	5.73796	4.95493	5.56753	7.00778	6.02843	6.5194	8.43171
Bra032850	AT1G27840.1	Symbols: ATCSA-1 | Transducin/WD40 repeat-like superfamily protein | chr1:9693332-9696257 REVERSE LENGTH=450	881.924	3726.54	5871.11	3979.08	4756.52	4633.05	797.415	5411.27	6497.29	4590.62	6019.83	4172.99	4.22547	6.65716	4.51182	5.39334	5.25334	6.78601	8.14794	5.75688	7.54918	5.23315
Bra023381	AT5G12900.1	Symbols: | unknown protein; FUNCTIONS IN: molecular_function unknown; INVOLVED IN: biological_process unknown; LOCATED IN: chloroplast; EXPRESSED IN: 21 plant structures; EXPRESSED DURING: 13 growth stages; BEST Arabidopsis thaliana protein match is: unknown protein (TAIR:AT1G12330.1); Has 1807 Blast hits to 1807 proteins in 277 species: Archae - 0; Bacteria - 0; Metazoa - 736; Fungi - 347; Plant…	437.663	1847.34	1505.15	1572.18	1398.33	1556.85	259.507	748.144	850.584	887.731	991.299	857.514	4.22092	3.43906	3.59222	3.19499	3.55719	2.88294	3.27769	3.42084	3.81993	3.3044
Bra002121	AT5G18080.1	Symbols: | SAUR-like auxin-responsive protein family | chr5:5983840-5984112 FORWARD LENGTH=90	154.181	649.532	651.292	915.783	1063.19	727.229	74.731	219.117	241.258	225.454	300.728	288.677	4.21279	4.2242	5.93966	6.89573	4.71672	1	1	1	1	1
Bra028290	AT5G51990.1	Symbols: CBF4, DREB1D | C-repeat-binding factor 4 | chr5:21117113-21117787 REVERSE LENGTH=224	3006.24	12483.8	12726	11175.1	9944.44	11027	1561.78	9558.41	10820.2	9570.64	12422.3	11603	4.15263	4.23319	3.7173	3.30793	3.66804	6.1202	6.92812	6.12803	7.95394	7.42934
Bra033453	AT3G52130.1	Symbols: | Bifunctional inhibitor/lipid-transfer protein/seed storage 2S albumin superfamily protein | chr3:19332081-19332458 REVERSE LENGTH=125	245.729	1013.26	1279.17	1272.97	1610.02	1750.04	449.729	585.78	828.536	731.929	952.662	863.369	4.12349	5.20561	5.18038	6.55201	7.12183	1.30252	1.8423	1.62749	2.1183	1.91975
Bra001336	AT3G08930.1	Symbols: | LMBR1-like membrane protein | chr3:2713562-2717058 FORWARD LENGTH=509	566.515	2321.75	2576.03	2387.59	2851.67	2342.95	740.764	1305.82	1537.24	1564.91	1596.61	686.887	4.0983	4.54715	4.21452	5.03371	4.13572	1.7628	2.07521	2.11256	2.15536	-1.07844
Bra036006	NA	NA	2359.24	9649.82	9021.73	9560.66	7399.14	10642.7	1357	6631.2	7720.42	7238.13	8460.35	8066.65	4.09022	3.824	4.05243	3.13624	4.51107	4.88666	5.68933	5.33392	6.2346	5.94447
Bra028759	AT5G05410.1	Symbols: DREB2A, DREB2 | DRE-binding protein 2A | chr5:1602650-1603657 FORWARD LENGTH=335	1665.91	6812.98	8908.27	6562.68	9526.66	7072.19	558.516	5583.46	7352.18	5468.77	6649.64	4877.49	4.08964	5.34739	3.9394	5.71859	4.24524	9.99696	13.1638	9.79161	11.9059	8.73295
Bra016626	AT1G16890.2	Symbols: UBC36, UBC13B | ubiquitin-conjugating enzyme 36 | chr1:5776550-5778327 REVERSE LENGTH=153	485.645	1972.48	2073.04	2082.5	2248.7	1027.58	430.968	1927.06	2201.99	2294.53	2114.21	2223.49	4.06157	4.26863	4.28811	4.63034	2.11591	4.47147	5.1094	5.32413	4.90572	5.15929
Bra009013	AT5G10695.1	Symbols: | unknown protein; BEST Arabidopsis thaliana protein match is: unknown protein (TAIR:AT5G57123.1); Has 30201 Blast hits to 17322 proteins in 780 species: Archae - 12; Bacteria - 1396; Metazoa - 17338; Fungi - 3422; Plants - 5037; Viruses - 0; Other Eukaryotes - 2996 (source: NCBI BLink). | chr5:3377817-3378020 FORWARD LENGTH=67	10684.6	43324.4	49267.6	37332	43587.1	41349.1	7516.42	38949.4	40679.3	33649.6	31757.4	35690.3	4.05485	4.61109	3.494	4.07943	3.86997	5.18191	5.41206	4.47681	4.22507	4.74831
Bra040189	AT3G04500.1	Symbols: | RNA-binding (RRM/RBD/RNP motifs) family protein | chr3:1212065-1213795 REVERSE LENGTH=245	808.032	3252.67	4719.29	3877.88	4660.39	3538.45	848.841	3276.15	5405.35	3902.55	5399.6	4402.32	4.02542	5.84047	4.79917	5.76758	4.3791	3.85956	6.36792	4.5975	6.36114	5.18627
Bra040360	AT3G07090.1	Symbols: | PPPDE putative thiol peptidase family protein | chr3:2243153-2244476 REVERSE LENGTH=265	1287.44	5167.25	7092.97	5671.61	6311.33	5307.39	1589.35	3721.78	5411.87	3701.23	5298.25	4406.8	4.01359	5.50936	4.40534	4.90223	4.12244	2.3417	3.40508	2.32877	3.3336	2.77271
Bra002127	AT5G18080.1	Symbols: | SAUR-like auxin-responsive protein family | chr5:5983840-5984112 FORWARD LENGTH=90	527.257	2110.03	2319.85	2239.78	2379.26	2312.03	272.753	789.839	682.683	659.479	897.896	866.131	4.0019	4.39985	4.24799	4.51252	4.38502	2.8958	2.50293	2.41786	3.29197	3.17551
Bra008887	AT5G12440.1	Symbols: | CCCH-type zinc fingerfamily protein with RNA-binding domain | chr5:4035891-4038604 REVERSE LENGTH=650	1146.73	4568.12	3026.46	3813.38	2786.94	3611.32	1261.67	3280.99	3317.71	3394.2	3505.05	4755.72	3.98361	2.63921	3.32544	2.43034	3.14923	2.60051	2.62962	2.69024	2.7781	3.76939
Bra020114	AT5G20630.1	Symbols: GLP3, GLP3A, GLP3B, ATGER3, GER3 | germin 3 | chr5:6975315-6975950 REVERSE LENGTH=211	1559.84	6204.24	12161.6	6861.09	11447.4	8989.05	907.165	5008.82	7569.31	5298.91	7076.6	4598.13	3.97748	7.7967	4.39859	7.33883	5.7628	5.5214	8.34392	5.84118	7.80079	5.06868
Bra030446	AT1G51340.2	Symbols: | MATE efflux family protein | chr1:19032021-19034681 FORWARD LENGTH=515	155.96	618.801	1037.61	642.146	979.268	803.323	271.997	530.813	639.08	584.792	755.829	675.318	3.96769	6.65305	4.11738	6.27897	5.15083	1.95154	2.34958	2.14999	2.77881	2.48281
Bra025248	AT3G27090.1	Symbols: | DCD (Development and Cell Death) domain protein | chr3:9990020-9991407 FORWARD LENGTH=296	755.198	2967.42	3428.02	2688.22	2829.34	2235.32	502.027	1852.77	2790.14	1973.47	2294.54	1742.91	3.92933	4.53923	3.55962	3.74649	2.95991	3.69058	5.55775	3.931	4.57055	3.47175
Bra024389	AT5G65480.1	Symbols: | unknown protein; FUNCTIONS IN: molecular_function unknown; INVOLVED IN: biological_process unknown; LOCATED IN: chloroplast; EXPRESSED IN: 24 plant structures; EXPRESSED DURING: 15 growth stages; BEST Arabidopsis thaliana protein match is: unknown protein (TAIR:AT4G38060.2); Has 1807 Blast hits to 1807 proteins in 277 species: Archae - 0; Bacteria - 0; Metazoa - 736; Fungi - 347; Plant…	453.091	1774.45	2504.54	2354.13	3476.25	2718.86	205.282	427.614	628.227	670.894	658.452	428.07	3.91632	5.52768	5.19571	7.6723	6.00069	1	3.06031	3.26816	3.20755	1
Bra027557	AT5G44480.1	Symbols: DUR | NAD(P)-binding Rossmann-fold superfamily protein | chr5:17921515-17923643 FORWARD LENGTH=436	710.691	2771.77	3371.64	3083.85	2799.9	2734.39	1522.73	4042.61	5246.93	4436.84	5104.21	3146.3	3.90011	4.74417	4.33923	3.93969	3.84751	2.65484	3.44574	2.91374	3.35201	2.06622
Bra004171	AT1G66500.1	Symbols: | Pre-mRNA cleavage complex II | chr1:24811262-24812512 REVERSE LENGTH=416	4929.11	19221.8	19960.1	19070.8	18344.8	16476.8	2841.58	15670.1	16127.3	14577.2	17089.4	14483.4	3.89965	4.04943	3.86901	3.72173	3.34275	5.51457	5.67547	5.12996	6.01405	5.09695
Bra019498	AT4G23570.1	Symbols: SGT1A | phosphatase-related | chr4:12300015-12302493 FORWARD LENGTH=350	1479.91	5759.89	7513.58	5372.07	6925.5	5355.39	2559.93	5033.19	6896.37	5521.26	7483.12	5202.41	3.89205	5.07705	3.63	4.67968	3.61873	1.96614	2.69397	2.1568	2.92317	2.03225
Bra022978	AT2G34480.1	Symbols: | Ribosomal protein L18ae/LX family protein | chr2:14532916-14534161 REVERSE LENGTH=178	153.09	594.173	625.365	580.569	503.664	721.212	435.69	358.016	549.683	556.303	498.951	577.482	3.8812	4.08495	3.79234	3.28999	4.71103	1	1.26164	1.27683	1	1.32544
Bra020871	AT4G21800.1	Symbols: QQT2 | P-loop containing nucleoside triphosphate hydrolases superfamily protein | chr4:11573289-11574976 FORWARD LENGTH=379	284.918	1102.79	1862.79	1493.66	1469.17	1816.86	892.794	939.349	1396.48	1219.25	1004.64	1049.4	3.87055	6.53799	5.24242	5.15647	6.37678	1.05215	1.56417	1.36566	1.12528	1.17541
Bra031578	NA	NA	334.063	1290.01	1441.89	1437.83	1336.25	1800.42	641.802	1505.65	1838.6	1441.73	1530.07	1505.08	3.86158	4.31622	4.30407	3.99999	5.38946	2.34597	2.86475	2.24638	2.38402	2.34508
Bra009898	AT5G26667.2	Symbols: PYR6 | P-loop containing nucleoside triphosphate hydrolases superfamily protein | chr5:9276659-9278091 FORWARD LENGTH=202	2060.81	7957.48	7651.08	6787.5	7867.97	6437.26	1232.77	2340.76	2579.01	2387.99	1891.17	1364.8	3.86134	3.71266	3.29361	3.8179	3.12366	1.89878	2.09204	1.93709	1.53408	1.1071
Bra002131	AT5G18030.1	Symbols: | SAUR-like auxin-responsive protein family | chr5:5968527-5968793 FORWARD LENGTH=88	225.072	867.259	1149.11	1298.49	1128.79	1349.03	100.195	381.887	351.113	440.238	408.797	466.319	3.85325	5.10552	5.76922	5.01524	5.99377	1	1	1	1	1
Bra003807	AT1G74310.1	Symbols: ATHSP101, HSP101, HOT1 | heat shock protein 101 | chr1:27936715-27939862 REVERSE LENGTH=911	3268.67	12570.2	20732	18137.2	18295.5	17364.3	6911.9	14976.2	17492.8	16822.3	21924.9	15982.5	3.84566	6.34264	5.5488	5.59723	5.31234	2.16673	2.53082	2.43382	3.17205	2.31232
Bra022593	AT5G52440.1	Symbols: HCF106 | Bacterial sec-independent translocation protein mttA/Hcf106 | chr5:21286896-21288613 FORWARD LENGTH=260	1251.66	4811.94	4276.49	4341.45	4351.28	4888.04	2557.16	3843.47	4935.2	4385.05	4705.86	5026.11	3.84445	3.41665	3.46855	3.47641	3.90525	1.50302	1.92995	1.71481	1.84027	1.9655
Bra036390	NA	NA	133.191	509.312	626.201	876.553	1168.56	3862.49	413.757	393.604	635.227	499.997	622.726	986.94	3.82392	4.70153	6.58117	8.77357	28.9996	1	1.53527	1	1.50505	2.38531
Bra026963	AT1G12610.1	Symbols: DDF1 | Integrase-type DNA-binding superfamily protein | chr1:4290205-4290834 REVERSE LENGTH=209	3292.7	12577	11296.2	11235.2	9828.36	11061.3	1367.44	6950.19	7851.21	8368.31	9207.18	9254.15	3.81966	3.43068	3.41215	2.98489	3.35934	5.08263	5.74154	6.11969	6.73315	6.7675
Bra006072	AT5G10700.1	Symbols: | Peptidyl-tRNA hydrolase II (PTH2) family protein | chr5:3378053-3378867 REVERSE LENGTH=200	601.737	2287.2	3149.29	2443.98	2464.15	1680.95	1128.28	2264.09	2611.66	2302.6	3112.27	2100.28	3.801	5.23367	4.06154	4.09506	2.7935	2.00667	2.31473	2.04081	2.75842	1.86149
Bra032988	AT3G27210.1	Symbols: | unknown protein; FUNCTIONS IN: molecular_function unknown; INVOLVED IN: N-terminal protein myristoylation; LOCATED IN: plasma membrane; EXPRESSED IN: 22 plant structures; EXPRESSED DURING: 13 growth stages; BEST Arabidopsis thaliana protein match is: unknown protein (TAIR:AT5G40860.1); Has 133 Blast hits to 98 proteins in 25 species: Archae - 0; Bacteria - 6; Metazoa - 32; Fungi - 7; P…	1679.87	6384.94	5951.37	6542.15	6448.22	6721.89	1145.48	4779.75	5365.82	5087.43	6543.16	6147.25	3.80085	3.54276	3.89444	3.83852	4.00143	4.1727	4.68434	4.44131	5.71216	5.36653
Bra036849	NA	NA	407.128	1536.6	2071.49	1255.13	1330.58	1009.81	495.479	2232.54	2755.57	1996.04	2578.03	2081.8	3.77424	5.08806	3.08289	3.26821	2.48033	4.50582	5.56143	4.02851	5.20311	4.20159
Bra002857	AT1G60280.1	Symbols: ANAC023, NAC023 | NAC domain containing protein 23 | chr1:22226885-22227928 REVERSE LENGTH=347	231.313	872.216	752.08	1100.39	2013.36	2193.84	958.459	774.97	1280.18	905.21	1347.72	1384.94	3.77072	3.25135	4.75715	8.70405	9.48429	-1.23677	1.33566	-1.05883	1.40613	1.44497
Bra024198	AT5G46090.1	Symbols: | Protein of unknown function (DUF679) | chr5:18693485-18694129 FORWARD LENGTH=214	921.088	3471.49	5939.5	4626.43	5928.29	3341.59	4448.25	12707	18131.3	15651.6	15343.5	12391	3.7689	6.44835	5.02279	6.43618	3.62787	2.85663	4.07605	3.5186	3.44933	2.78559
Bra038608	AT5G63130.1	Symbols: | Octicosapeptide/Phox/Bem1p family protein | chr5:25323190-25323857 FORWARD LENGTH=192	653.508	2448.09	2525.53	2025.95	2090.49	1519.65	677.387	2581.51	2597.33	2072.77	2830.77	2933.67	3.74608	3.86457	3.10012	3.19887	2.32537	3.81098	3.83434	3.05995	4.17896	4.33086
Bra037472	AT5G48650.1	Symbols: | Nuclear transport factor 2 (NTF2) family protein with RNA binding (RRM-RBD-RNP motifs) domain | chr5:19727279-19729533 FORWARD LENGTH=458	220.015	823.246	1700.05	1268	1505.73	1112.82	283.522	505.292	727.52	516.813	652.33	446.516	3.74177	7.72697	5.76324	6.84376	5.05793	1.7822	2.56601	1.82283	2.30081	1
Bra013857	NA	NA	188	702.802	722.674	642.498	975.413	1433.21	1104.1	812.172	927.665	936.782	1368.04	996.435	3.73831	3.84401	3.41754	5.18837	7.62346	-1.35944	-1.19019	-1.17861	1.23905	-1.10805
Bra031127	AT2G20560.1	Symbols: | DNAJ heat shock family protein | chr2:8848353-8849815 REVERSE LENGTH=337	3769.12	14061.2	16417.4	14482.5	18159.6	16974.6	2571.47	9138.06	10014.4	9804.62	10011.6	8160.53	3.73063	4.35576	3.84241	4.81799	4.5036	3.55363	3.89443	3.81285	3.89334	3.17349
Bra014324	AT1G52342.1	Symbols: | unknown protein; FUNCTIONS IN: molecular_function unknown; INVOLVED IN: biological_process unknown; LOCATED IN: cellular_component unknown; Has 30201 Blast hits to 17322 proteins in 780 species: Archae - 12; Bacteria - 1396; Metazoa - 17338; Fungi - 3422; Plants - 5037; Viruses - 0; Other Eukaryotes - 2996 (source: NCBI BLink). | chr1:19492440-19492703 REVERSE LENGTH=87	689.766	2572.92	2546.56	2024.01	2006.38	1740.84	828.057	2759.07	2589.53	2354.12	2511.88	2846.11	3.73013	3.69192	2.93434	2.90878	2.52381	3.33198	3.12724	2.84294	3.03346	3.43709
Bra026598	AT5G18020.1	Symbols: | SAUR-like auxin-responsive protein family | chr5:5966305-5966580 REVERSE LENGTH=91	395.377	1474.75	1761.25	1764.75	1350.05	1546.79	475.732	544.111	600.33	513.848	443.311	456.657	3.72998	4.45461	4.46346	3.41459	3.91219	1.14373	1.26191	1.08012	1	1
Bra023840	AT3G22260.1	Symbols: | Cysteine proteinases superfamily protein | chr3:7871489-7873393 FORWARD LENGTH=240	196.894	733.404	680.876	676.619	708.524	910.028	235.505	730.742	746.556	749.846	673.821	848.422	3.72487	3.45808	3.43646	3.5985	4.62192	3.10287	3.17002	3.18399	2.86117	3.60256
Bra027178	AT3G16270.1	Symbols: | ENTH/VHS family protein | chr3:5513701-5516540 FORWARD LENGTH=690	415.32	1541.69	2658.29	1464.19	2055.23	1353.72	277.655	575.881	764.683	566.525	649.488	517.498	3.71205	6.40058	3.52545	4.94855	3.25946	2.07409	2.75408	2.04039	2.33919	1.86382
Bra003034	AT5G53800.1	Symbols: | unknown protein; Has 30201 Blast hits to 17322 proteins in 780 species: Archae - 12; Bacteria - 1396; Metazoa - 17338; Fungi - 3422; Plants - 5037; Viruses - 0; Other Eukaryotes - 2996 (source: NCBI BLink). | chr5:21848180-21849935 FORWARD LENGTH=351	499.502	1850.84	2033.85	1813.21	2061	2341.7	546.864	1295.33	1601.44	1372.11	1393.03	1494.56	3.70537	4.07176	3.63004	4.12611	4.68807	2.36865	2.92841	2.50905	2.54731	2.73296
Bra001437	AT3G12140.3	Symbols: | Emsy N Terminus (ENT)/ plant Tudor-like domains-containing protein | chr3:3869121-3870964 REVERSE LENGTH=383	1006.62	3703.57	4038.04	2731.04	2960.65	2190.29	774.44	3178.79	2728.15	2306.61	2390.93	1866.87	3.67921	4.01148	2.71308	2.94118	2.17589	4.10463	3.52274	2.97842	3.0873	2.41061
Bra032665	NA	NA	324.797	1192.13	1303.9	972.951	1013.94	940.887	944.332	2116.69	2025.21	1622.68	1434.73	1384.23	3.67038	4.01451	2.99557	3.12177	2.89685	2.24147	2.1446	1.71834	1.51931	1.46583
Bra003435	AT3G61070.1	Symbols: PEX11E | peroxin 11E | chr3:22604873-22606159 REVERSE LENGTH=231	650.988	2387.59	2507.09	1830.96	1661.61	1428.61	753.801	1557.27	1709.96	1688.65	1850.75	1900.89	3.66764	3.85121	2.81259	2.55244	2.19453	2.06589	2.26845	2.24018	2.45522	2.52174
Bra030101	NA	NA	499.079	1827.56	2056.1	1856.48	1496.13	1058.42	183.941	150.876	279.154	140.122	182.59	248.164	3.66187	4.11979	3.71981	2.99778	2.12075	1	1	1	1	1
Bra019416	AT3G44990.1	Symbols: XTR8, ATXTR8, XTH31 | xyloglucan endo-transglycosylase-related 8 | chr3:16447280-16448678 REVERSE LENGTH=293	839.524	3072.37	2347.28	2469.41	2162.84	3140.05	1129.14	3799.53	3359.02	3483.64	4506.68	5811.02	3.65966	2.79597	2.94144	2.57627	3.74027	3.36498	2.97485	3.08522	3.99125	5.14641
Bra002125	AT5G18030.1	Symbols: | SAUR-like auxin-responsive protein family | chr5:5968527-5968793 FORWARD LENGTH=88	524.905	1919.81	2212.81	2129.53	2558.82	2725.77	168.136	584.206	518.255	500.995	637.602	640.059	3.65744	4.21564	4.05698	4.87482	5.19288	3.4746	3.08236	2.9797	3.79218	3.80679
Bra018362	AT4G39600.1	Symbols: | Galactose oxidase/kelch repeat superfamily protein | chr4:18389436-18390539 REVERSE LENGTH=367	959.655	3508.31	2998.5	3040.62	2927.01	3445.36	564.232	1178.47	1753.69	1085.78	2058.52	1393.64	3.6558	3.12456	3.16845	3.05006	3.59021	2.08863	3.1081	1.92435	3.64836	2.46998
Bra006435	AT5G18010.1	Symbols: | SAUR-like auxin-responsive protein family | chr5:5963033-5963305 REVERSE LENGTH=90	367.296	1342.55	1544.54	1569.8	1613.61	1843.53	312.22	520.562	439.479	400.517	689.952	589.286	3.65523	4.20516	4.27394	4.39321	5.01919	1.66729	1	1	2.20983	1.88741
Bra038219	AT3G19580.1	Symbols: AZF2, ZF2 | zinc-finger protein 2 | chr3:6803293-6804114 REVERSE LENGTH=273	219.265	800.904	713.189	712.701	601.11	604.219	175.578	549.564	440.608	430.009	640.83	554.043	3.65268	3.25263	3.25041	2.74148	2.75566	3.13003	1	1	3.64983	3.15554
Bra013786	AT4G24280.1	Symbols: cpHsc70-1 | chloroplast heat shock protein 70-1 | chr4:12590094-12593437 FORWARD LENGTH=718	2085.36	7614.65	11947.4	8077.72	10898.9	7884.4	2856.46	10350.4	14025.3	10821.7	10724.6	8872.58	3.65148	5.72918	3.87354	5.22639	3.78083	3.62351	4.91003	3.7885	3.75451	3.10615
Bra017656	AT4G34410.1	Symbols: RRTF1 | redox responsive transcription factor 1 | chr4:16451992-16452798 FORWARD LENGTH=268	2521.23	9203.52	8218.08	7524.64	7425.44	7019.15	3195.15	5212.36	7020.19	5744.02	5591.11	5183.69	3.65041	3.25955	2.98451	2.94517	2.78402	1.63133	2.19714	1.79773	1.74987	1.62236
Bra011358	AT4G32590.1	Symbols: | 2Fe-2S ferredoxin-like superfamily protein | chr4:15721417-15722776 FORWARD LENGTH=173	320.895	1171.29	1388.94	1146.85	1123.24	1160.07	657.821	1100.54	1257.29	1291.72	1217.06	1072.99	3.65007	4.32833	3.57391	3.50034	3.61511	1.67301	1.9113	1.96363	1.85014	1.63113
Bra036796	AT3G51470.1	Symbols: | Protein phosphatase 2C family protein | chr3:19097924-19099244 REVERSE LENGTH=361	446.97	1629.55	2101.98	1292.23	1722.06	1158.27	821.552	2013.01	1894.28	1994.8	1815.67	1048.19	3.64577	4.70273	2.89109	3.85274	2.59138	2.45025	2.30573	2.42809	2.21005	1.27587
Bra026850	AT1G14190.1	Symbols: | Glucose-methanol-choline (GMC) oxidoreductase family protein | chr1:4852802-4854307 FORWARD LENGTH=501	438.24	1593.57	2737.38	2312.07	2631.12	2539.01	442.404	2462.61	2703.58	1915.37	3075.86	1805.62	3.6363	6.2463	5.27581	6.00383	5.79365	5.56643	6.11111	4.32946	6.9526	4.08138
Bra024332	NA	NA	5658.6	20550.4	20380	20353.8	17399.3	18710.7	9461.43	19198.8	20882.3	12034.9	25954.8	20508.4	3.63171	3.6016	3.59697	3.07484	3.3066	2.02916	2.2071	1.272	2.74322	2.16758
Bra008338	NA	NA	394.379	1422.51	1981.05	1325.94	1703.19	1210.18	445.97	1805.64	2197.65	1642.51	1489.75	1335.93	3.60696	5.02321	3.3621	4.31866	3.06857	4.04879	4.9278	3.68301	3.34047	2.99556
Bra017927	AT1G21550.1	Symbols: | Calcium-binding EF-hand family protein | chr1:7553317-7553784 REVERSE LENGTH=155	5168.9	18551.1	21026.3	18641	22318.5	18402.4	1168.11	14503.6	19181.5	18006	18543.9	18119.6	3.58898	4.06785	3.60638	4.31784	3.56022	12.4163	16.421	15.4146	15.8751	15.5119
Bra013491	NA	NA	331.424	1188.18	722.866	1192.55	720.729	2601.89	571.983	826.593	891.325	823.521	760.24	573.839	3.58508	2.18109	3.59826	2.17464	7.85064	1.44514	1.55831	1.43976	1.32913	1.00324
Bra028553	AT5G11070.1	Symbols: | unknown protein; Has 1807 Blast hits to 1807 proteins in 277 species: Archae - 0; Bacteria - 0; Metazoa - 736; Fungi - 347; Plants - 385; Viruses - 0; Other Eukaryotes - 339 (source: NCBI BLink). | chr5:3516440-3516898 REVERSE LENGTH=152	938.626	3354.87	3476.06	2790.08	2502.62	2482.41	1242.99	1141.77	1224.17	1377.3	923.22	1252.94	3.57424	3.70335	2.97252	2.66626	2.64473	-1.08865	-1.01537	1.10805	-1.34636	1.008
Bra007473	NA	NA	258.904	924.553	571.136	729.233	645.804	945.534	653.578	562.018	943.273	682.634	677.528	644.647	3.57103	2.20598	2.81662	2.49438	3.65206	-1.16291	1.44324	1.04446	1.03664	-1.01385
Bra032666	AT1G02090.1	Symbols: FUS5, CSN7, COP15, ATCSN7 | Proteasome component (PCI) domain protein | chr1:387479-389568 REVERSE LENGTH=260	470.922	1680.05	2536.07	2126.95	2067.45	1782.56	1119.4	3450.74	4824.12	4180.34	3945.5	3665.95	3.56758	5.38533	4.51657	4.39022	3.78526	3.08267	4.30956	3.73445	3.52466	3.27492
Bra027529	AT1G51540.1	Symbols: | Galactose oxidase/kelch repeat superfamily protein | chr1:19115702-19117381 FORWARD LENGTH=415	322.853	1149.06	1153.77	1193.79	1188.19	1083.1	333.549	453.849	466.679	477.406	512.454	458.824	3.55908	3.57367	3.69763	3.68028	3.35478	1	1	1	1.53637	1
Bra031344	AT3G22260.1	Symbols: | Cysteine proteinases superfamily protein | chr3:7871489-7873393 FORWARD LENGTH=240	884.45	3141.56	3552.96	3104.29	2424.13	2501.06	1124.17	1862.89	2168.5	1788.92	2511.17	2053.42	3.55199	4.01714	3.50985	2.74083	2.82781	1.65712	1.92898	1.59133	2.2338	1.82661
Bra020939	AT4G27270.1	Symbols: | Quinone reductase family protein | chr4:13661458-13663243 REVERSE LENGTH=205	574.16	2036.39	3155.05	1673.04	1620.71	1707.54	974.342	1736.38	1774.74	1560.97	1900.95	1698.63	3.54673	5.49507	2.91389	2.82275	2.97398	1.78211	1.82148	1.60208	1.95101	1.74336
Bra004090	AT1G67360.1	Symbols: | Rubber elongation factor protein (REF) | chr1:25237072-25237913 REVERSE LENGTH=240	5492.33	19471.3	25584.8	22493.4	29404.9	21251.3	6828.58	21467.5	27973.7	22637.6	26451.4	25135.9	3.54518	4.65828	4.09542	5.35381	3.86927	3.14377	4.09656	3.31513	3.87363	3.68098
Bra013630	AT4G22620.1	Symbols: | SAUR-like auxin-responsive protein family | chr4:11907631-11908113 FORWARD LENGTH=160	858.238	3041.25	3065.52	2577.4	1959.56	1871.25	791.189	2441.02	2355.87	2317.93	2500.9	1970.82	3.5436	3.57188	3.00313	2.28324	2.18034	3.08526	2.97763	2.92968	3.16094	2.49096
Bra020851	AT4G22360.1	Symbols: | SWIB complex BAF60b domain-containing protein | chr4:11807811-11809660 FORWARD LENGTH=385	249.744	883.418	2177.01	1407.52	2235.56	1263.6	149.247	863.729	1477.98	952.97	1328.9	1050.08	3.53729	8.71697	5.63585	8.95141	5.05958	5.78725	9.90291	6.38519	8.90403	7.03585
Bra004144	AT1G66080.1	Symbols: | unknown protein; CONTAINS InterPro DOMAIN/s: Protein of unknown function DUF775 (InterPro:IPR008493); Has 285 Blast hits to 283 proteins in 133 species: Archae - 0; Bacteria - 0; Metazoa - 120; Fungi - 88; Plants - 50; Viruses - 0; Other Eukaryotes - 27 (source: NCBI BLink). | chr1:24600356-24601027 REVERSE LENGTH=190	968.75	3397.74	5588.64	4267.47	6136.36	4229.44	293.405	751.191	1198.7	910.924	1227.04	983.414	3.50734	5.76892	4.40513	6.33431	4.36587	2.56025	4.08548	3.10466	4.18207	3.35173
Bra002124	AT5G18080.1	Symbols: | SAUR-like auxin-responsive protein family | chr5:5983840-5984112 FORWARD LENGTH=90	603.492	2105.39	2148.66	2255.82	2406.74	1859.25	307.942	775.729	610.071	503.414	815.479	616.149	3.48868	3.56038	3.73795	3.98802	3.08082	2.51908	1.98112	1.63477	2.64816	2.00086
Bra024117	AT4G29900.1	Symbols: ACA10, CIF1, ATACA10 | autoinhibited Ca(2+)-ATPase 10 | chr4:14611225-14618775 REVERSE LENGTH=1069	1269.74	4422.11	4092.65	3732.54	2567.39	3125.24	3515.17	4529.88	5577.46	4503.27	4746.93	4722.04	3.48269	3.22322	2.93961	2.02198	2.46132	1.28867	1.58668	1.2811	1.35041	1.34333
Bra022437	AT3G19595.1	Symbols: | Haloacid dehalogenase-like hydrolase (HAD) superfamily protein | chr3:6808585-6809508 REVERSE LENGTH=307	1552.3	5405.71	4499.78	4326.72	3359.29	4307.79	779.692	2732.96	3745.69	3343.79	4949.49	4147.49	3.48239	2.89878	2.7873	2.16407	2.7751	3.50518	4.80406	4.2886	6.34801	5.3194
Bra040837	AT4G27890.1	Symbols: | HSP20-like chaperones superfamily protein | chr4:13886033-13887220 FORWARD LENGTH=293	723.032	2516.29	3148.16	2372.8	3637.04	2208.06	2722.85	4346.83	6982.03	5909.22	5278.62	5602.12	3.48019	4.35411	3.28174	5.03026	3.05389	1.59643	2.56424	2.17023	1.93864	2.05745
Bra024335	NA	NA	2579.52	8975.77	7628.78	8077.12	6244.4	7247.15	2352.56	3199.98	3203.32	3620.2	9931.25	3964.69	3.47963	2.95744	3.13125	2.42076	2.8095	1.36021	1.36163	1.53883	4.22147	1.68527
Bra010181	AT1G32690.1	Symbols: | unknown protein; FUNCTIONS IN: molecular_function unknown; INVOLVED IN: biological_process unknown; LOCATED IN: plasma membrane; EXPRESSED IN: 21 plant structures; EXPRESSED DURING: 11 growth stages; BEST Arabidopsis thaliana protein match is: unknown protein (TAIR:AT2G35200.1); Has 45 Blast hits to 45 proteins in 8 species: Archae - 0; Bacteria - 0; Metazoa - 0; Fungi - 0; Plants - 45…	307.163	1068.78	706.474	813.846	625.513	749.453	196.809	420.766	333.513	364.424	399.284	586.962	3.47952	2.3	2.64956	2.03642	2.43992	1	1	1	1	2.98239
Bra021735	AT2G31370.1	Symbols: | Basic-leucine zipper (bZIP) transcription factor family protein | chr2:13379448-13381072 FORWARD LENGTH=398	1790.27	6209.47	5462.7	6148.03	5783.72	6683.33	1404.78	4833.84	4389.31	4199.64	4123.96	4452.16	3.46845	3.05133	3.43414	3.23064	3.73314	3.44099	3.12455	2.98954	2.93566	3.16929
Bra024542	AT1G22850.1	Symbols: | SNARE associated Golgi protein family | chr1:8080671-8082816 REVERSE LENGTH=344	438.517	1517.39	1365.67	1545.74	1123.8	1165.99	282.144	3329.11	2747.09	2805.68	2829.35	2747.23	3.46028	3.11429	3.52493	2.56273	2.65894	11.7993	9.73648	9.94414	10.028	9.73698
Bra012938	AT5G61600.1	Symbols: ERF104 | ethylene response factor 104 | chr5:24766643-24767368 REVERSE LENGTH=241	1032.71	3562.52	3606.8	2838.36	3567.13	2254.43	1520.3	4390.47	4806.86	4101.99	4504.37	4005.62	3.44968	3.49256	2.74846	3.45414	2.18302	2.8879	3.16178	2.69815	2.96282	2.63476
Bra013165	AT5G35320.1	Symbols: | unknown protein; Has 1807 Blast hits to 1807 proteins in 277 species: Archae - 0; Bacteria - 0; Metazoa - 736; Fungi - 347; Plants - 385; Viruses - 0; Other Eukaryotes - 339 (source: NCBI BLink). | chr5:13521893-13523144 FORWARD LENGTH=225	4205.52	14501.2	18225.6	16560.7	19645.3	17901.5	6165.53	14159.7	20179.6	15886.3	18592.8	16920.6	3.44813	4.33373	3.93785	4.67131	4.25667	2.29659	3.27297	2.57663	3.0156	2.74439
Bra008920	AT5G12020.1	Symbols: HSP17.6II | 17.6 kDa class II heat shock protein | chr5:3882409-3882876 REVERSE LENGTH=155	11563.8	39804.3	43528	38655.3	53128.1	44925.2	2562.62	15576.2	26049.1	22302.7	30111.3	20257.3	3.44215	3.76416	3.34279	4.59435	3.88499	6.07823	10.165	8.70309	11.7502	7.90492
Bra006091	AT5G11200.2	Symbols: | DEAD/DEAH box RNA helicase family protein | chr5:3567389-3570686 FORWARD LENGTH=486	223.191	767.553	678.422	781.23	773.519	810.247	457.321	1184.63	1591	1354.91	1139.04	1102.64	3.439	3.03965	3.50028	3.46573	3.63029	2.59037	3.47896	2.96271	2.49068	2.41109
Bra021753	NA	NA	169.331	581.348	813.239	551.924	646.415	758.357	140.896	672.952	950.081	604.066	754.464	724.838	3.4332	4.80266	3.25944	3.81746	4.47855	4.77623	6.74314	4.28732	5.35476	5.14449
Bra032849	AT1G27760.3	Symbols: SAT32, ATSAT32 | interferon-related developmental regulator family protein / IFRD protein family | chr1:9668895-9671322 FORWARD LENGTH=441	3982.07	13607	16834.9	15360.9	16497.7	14840.5	2468.31	12622	15632	13580.7	14185.5	11911.9	3.41707	4.22768	3.85752	4.143	3.72683	5.11362	6.33308	5.50202	5.74705	4.82593
Bra029174	AT5G51440.1	Symbols: | HSP20-like chaperones superfamily protein | chr5:20891242-20892013 FORWARD LENGTH=210	6965.17	23797.4	29444.3	25723.6	28392.9	23290	5408.91	20633.7	24175.5	23602	21928.7	20008.8	3.41663	4.22736	3.69318	4.07641	3.34378	3.81476	4.46957	4.36354	4.05418	3.69923
Bra022607	AT5G52750.1	Symbols: | Heavy metal transport/detoxification superfamily protein | chr5:21384134-21384795 FORWARD LENGTH=139	1360.16	4646.71	5315.74	6240.76	5011.23	6354.34	1498.57	4203.08	5312.9	5255.39	7547.08	6909.63	3.4163	3.90817	4.58825	3.68429	4.67176	2.80473	3.54531	3.50694	5.03619	4.61082
Bra010396	AT4G27657.1	Symbols: | unknown protein; FUNCTIONS IN: molecular_function unknown; INVOLVED IN: biological_process unknown; LOCATED IN: endomembrane system; EXPRESSED IN: 15 plant structures; EXPRESSED DURING: 9 growth stages; BEST Arabidopsis thaliana protein match is: unknown protein (TAIR:AT5G54145.1); Has 30201 Blast hits to 17322 proteins in 780 species: Archae - 12; Bacteria - 1396; Metazoa - 17338; Fun…	2127.76	7247.26	5650.43	6933.67	6190.88	8579.94	930.226	2770.77	2342.85	2253.61	2695.47	2906.14	3.40605	2.65558	3.25867	2.90958	4.03238	2.9786	2.51858	2.42265	2.89765	3.12412
Bra010199	NA	NA	363.692	1234.74	1306.64	1240.46	1210.8	1815.83	935.174	906.301	1240.38	1027.63	1267.47	1159.18	3.39502	3.59271	3.41074	3.32919	4.99277	-1.03186	1.32636	1.09887	1.35533	1.23953
Bra003164	AT3G54000.1	Symbols: | CONTAINS InterPro DOMAIN/s: Uncharacterised conserved protein UCP022260 (InterPro:IPR016802); Has 94 Blast hits to 94 proteins in 14 species: Archae - 0; Bacteria - 0; Metazoa - 0; Fungi - 0; Plants - 94; Viruses - 0; Other Eukaryotes - 0 (source: NCBI BLink). | chr3:19996757-19998197 FORWARD LENGTH=352	2875.79	9756.03	7374.98	8074.98	7130.34	9343.28	1745.31	6669.31	7197.45	7829.2	8668.24	9408.28	3.39247	2.56451	2.80792	2.47944	3.24894	3.82128	4.12388	4.48585	4.96659	5.39061
Bra003799	AT1G74460.1	Symbols: | GDSL-like Lipase/Acylhydrolase superfamily protein | chr1:27988150-27989765 REVERSE LENGTH=366	448.664	1519.95	1249.07	1330.93	1391.05	1836.01	1053.41	1616.64	1518.96	1091.6	1265.88	1954.97	3.38772	2.78398	2.96643	3.10043	4.09217	1.53467	1.44195	1.03625	1.2017	1.85585
Bra020497	AT5G25370.1	Symbols: PLDALPHA3 | phospholipase D alpha 3 | chr5:8804240-8807547 REVERSE LENGTH=820	238.258	805.022	1024.17	1530.37	635.524	767.794	1342.22	189.614	814.766	727.1	943.96	568.387	3.37878	4.29858	6.42316	2.66738	3.22253	-7.0787	-1.64737	-1.84599	-1.4219	-2.36145
Bra022799	AT2G30440.1	Symbols: TPP | thylakoid processing peptide | chr2:12973244-12975027 FORWARD LENGTH=340	360.377	1213.6	1242.23	1597.68	1100.04	1360.7	1129.1	1323.12	1311.45	1371.72	1342.55	1219.04	3.36758	3.44703	4.43336	3.05247	3.77577	1.17184	1.1615	1.21488	1.18904	1.07966
Bra000426	AT2G46490.1	Symbols: | unknown protein; BEST Arabidopsis thaliana protein match is: unknown protein (TAIR:AT5G35110.1); Has 34 Blast hits to 34 proteins in 7 species: Archae - 0; Bacteria - 0; Metazoa - 1; Fungi - 0; Plants - 33; Viruses - 0; Other Eukaryotes - 0 (source: NCBI BLink). | chr2:19079457-19079861 FORWARD LENGTH=134	473.99	1595.06	1782.13	2082.48	1900.34	2012.07	1019.48	804.283	1092.75	1100.1	1810.64	947.815	3.36518	3.75985	4.39351	4.00924	4.24496	-1.26756	1.07187	1.07908	1.77604	-1.07561
Bra037389	AT4G01050.1	Symbols: TROL | thylakoid rhodanese-like | chr4:455874-458175 FORWARD LENGTH=466	355.729	1192.35	1423.22	1247.84	1381.17	1202.1	343.475	1563.75	1416.83	1306.14	1645.23	1419.7	3.35185	4.00085	3.50784	3.88265	3.37926	4.55273	4.12499	3.80272	4.78996	4.13334
Bra029150	AT5G51970.1	Symbols: | GroES-like zinc-binding alcohol dehydrogenase family protein | chr5:21111820-21113284 FORWARD LENGTH=364	211.927	708.915	1644.21	1121.26	1138.33	783.809	691.509	589.589	1010.12	622.618	782.452	564.006	3.34509	7.75838	5.29078	5.37133	3.69849	-1.17287	1.46075	-1.11065	1.13151	-1.22607
Bra004194	AT1G66880.1	Symbols: | Protein kinase superfamily protein | chr1:24946928-24955438 FORWARD LENGTH=1296	253.357	839.091	876.77	646.525	772.691	643.46	434.247	339.877	343.96	582.687	504.405	643.837	3.31189	3.46061	2.55183	3.04981	2.53974	1	1	1.34183	1.16156	1.48265
Bra008339	NA	NA	303.385	1004.47	1030.49	876.228	897.673	1166.44	478.22	648.691	602.654	720.287	914.893	930.618	3.31088	3.39664	2.88817	2.95886	3.84475	1.35647	1.2602	1.50618	1.91312	1.946
Bra005384	AT2G34890.1	Symbols: | CTP synthase family protein | chr2:14718195-14721271 REVERSE LENGTH=597	231.275	764.984	674.372	1018.52	822.767	1237.21	84.1418	318.753	733.498	731.094	773.107	762.395	3.30768	2.91589	4.40393	3.55753	5.34952	1	8.7174	8.68883	9.18814	9.06084
Bra020308	NA	NA	420.828	1391.3	1608.89	1559.93	1340.72	1608.12	1041.05	817.473	1179.51	1056.55	777.862	893.671	3.3061	3.82315	3.70681	3.18591	3.82132	-1.2735	1.133	1.01489	-1.33835	-1.16491
Bra028766	NA	NA	495.043	1636.32	2648.84	2368.5	2628.87	2637.79	377.23	1032.37	1712.02	1346.9	1372.46	895.714	3.30541	5.35073	4.78443	5.31039	5.32841	2.73671	4.5384	3.5705	3.63826	2.37445
Bra014067	NA	NA	413.788	1366.2	1780.16	1776.46	1318.1	1511.43	1934.6	1661.42	2050.75	2008.39	1800.32	1841.31	3.30169	4.30211	4.29316	3.18545	3.65267	-1.16443	1.06004	1.03814	-1.07459	-1.05067
Bra009112	AT5G05410.1	Symbols: DREB2A, DREB2 | DRE-binding protein 2A | chr5:1602650-1603657 FORWARD LENGTH=335	4832.77	15911.3	19582.9	17247.9	19305.3	16662.3	6461.38	17552.3	20254.2	16790.7	20484.9	18440.1	3.29238	4.05211	3.56895	3.99467	3.44777	2.71649	3.13466	2.59862	3.17036	2.85389
Bra002601	NA	NA	1159.63	3806.72	4183.52	2567.49	2835.79	2961.22	495.775	4676.31	3935.84	3235.39	3719.79	2805.07	3.2827	3.60763	2.21406	2.44543	2.55359	9.43232	7.93876	6.52592	7.50298	5.65795
Bra033911	AT3G22840.1	Symbols: ELIP1, ELIP | Chlorophyll A-B binding family protein | chr3:8084628-8085445 REVERSE LENGTH=195	2726.3	8902.16	10590.4	8354.97	11509.3	13477.4	3999.65	8583.92	10692.7	10073.7	9931.04	10194.6	3.26529	3.88453	3.06458	4.22158	4.94348	2.14617	2.67341	2.51865	2.48298	2.54887
Bra012199	NA	NA	1103.93	3599.13	3322.44	2812.39	2972.61	3214.27	1721.23	2268.7	2419.64	1969.72	2292.3	2254.78	3.26029	3.00965	2.54762	2.69275	2.91166	1.31807	1.40576	1.14437	1.33178	1.30998
Bra029364	AT5G23230.1	Symbols: NIC2 | nicotinamidase 2 | chr5:7826005-7826601 REVERSE LENGTH=198	1041.82	3393.52	5485.48	3657.5	6179.49	4112.19	387.181	385.135	318.637	333.054	261.779	301.561	3.2573	5.26529	3.51068	5.93144	3.94712	1	1	1	1	1
Bra019599	AT3G49530.1	Symbols: ANAC062, NTL6, NAC062 | NAC domain containing protein 62 | chr3:18362639-18364717 REVERSE LENGTH=469	1187.62	3861.84	3776.73	3464.49	3207.03	3111.66	1654.32	4446.47	5268.15	4963.64	4899.62	4148.7	3.25175	3.18008	2.91717	2.70038	2.62008	2.68779	3.18448	3.00041	2.96171	2.5078
Bra029254	AT5G62520.1	Symbols: SRO5 | similar to RCD one 5 | chr5:25098071-25099264 FORWARD LENGTH=309	5711.05	18473.2	15283.8	18246.6	15085.2	19556	4422.05	9751.46	11917.7	10880.3	11448.3	12907.8	3.23464	2.67618	3.19496	2.64141	3.42424	2.20519	2.69506	2.46047	2.58891	2.91896
Bra020811	AT2G17260.1	Symbols: GLR2, ATGLR2, GLR3.1, ATGLR3.1 | glutamate receptor 2 | chr2:7504780-7508266 FORWARD LENGTH=951	761.024	2461.42	3408.87	3945.82	3195.76	2877.74	3048.6	2451.83	3528.23	4164.8	4525.99	3461.68	3.23435	4.47932	5.18488	4.19929	3.78141	-1.2434	1.15733	1.36614	1.48461	1.1355
Bra035147	AT1G80850.1	Symbols: | DNA glycosylase superfamily protein | chr1:30385607-30387272 REVERSE LENGTH=327	794.699	2568.4	2645.2	2608.63	2233.96	2563.21	662.404	2435.13	2309.44	2024.19	2088.97	1896.91	3.23192	3.32856	3.28254	2.81108	3.22538	3.6762	3.48645	3.05582	3.15362	2.86368
Bra019364	NA	NA	281.414	908.802	972.119	1052.31	846.162	1200.03	725.646	709.257	683.219	854.114	589.247	718.037	3.22941	3.45441	3.73937	3.00682	4.26429	-1.02311	-1.0621	1.17704	-1.23148	-1.0106
Bra032874	AT1G28100.1	Symbols: | unknown protein; Has 64 Blast hits to 64 proteins in 27 species: Archae - 0; Bacteria - 14; Metazoa - 0; Fungi - 6; Plants - 42; Viruses - 0; Other Eukaryotes - 2 (source: NCBI BLink). | chr1:9802120-9803981 FORWARD LENGTH=282	895.924	2881.41	5651.85	4034.96	5819.82	3927.15	1322.42	1704.99	2078.34	1902.48	2116.88	1649.91	3.21613	6.3084	4.50369	6.49589	4.38335	1.2893	1.57162	1.43864	1.60076	1.24764
Bra003839	AT1G58270.1	Symbols: ZW9 | TRAF-like family protein | chr1:21612394-21614089 REVERSE LENGTH=396	177.093	569.254	525.794	526.008	503.804	569.128	297.213	379.617	302.94	519.39	266.736	377.692	3.21444	2.96903	2.97024	2.84486	3.21372	1	1	1.74753	1	1
Bra015498	AT1G06420.1	Symbols: | unknown protein; Has 1017 Blast hits to 654 proteins in 124 species: Archae - 0; Bacteria - 39; Metazoa - 232; Fungi - 69; Plants - 40; Viruses - 0; Other Eukaryotes - 637 (source: NCBI BLink). | chr1:1958987-1959652 FORWARD LENGTH=221	390.998	1252.26	1275.04	1064.5	1114.72	1045.17	505.135	2077.15	1950.86	1581.45	1701.33	1853.74	3.20273	3.26099	2.72252	2.85096	2.67308	4.11207	3.86206	3.13075	3.36807	3.66979
Bra020182	AT5G22290.1	Symbols: anac089, NAC089 | NAC domain containing protein 89 | chr5:7376044-7377498 REVERSE LENGTH=340	571.458	1829.11	1832.55	2246.94	2539.05	2689.28	336.219	928.127	1156.39	1160.56	1811.44	2045.05	3.20078	3.2068	3.93194	4.44311	4.706	2.76048	3.4394	3.4518	5.38768	6.08249
Bra021054	AT4G17330.1	Symbols: ATG2484-1, G2484-1 | G2484-1 protein | chr4:9689263-9697172 REVERSE LENGTH=2037	335.414	1069.44	1065.4	1167.64	1148.38	1530.1	648.365	1051.65	1243.32	1966.83	973.307	1305.44	3.18842	3.17637	3.48119	3.42377	4.56183	1.622	1.91762	3.03352	1.50117	2.01343
Bra014169	AT1G49010.1	Symbols: | Duplicated homeodomain-like superfamily protein | chr1:18132714-18133778 FORWARD LENGTH=314	518.989	1652.32	1481.7	1345.36	1186.9	1492.79	492.126	682.908	655.249	757.655	769.13	728.035	3.18373	2.85497	2.59227	2.28695	2.87634	1.38767	1.33147	1.53955	1.56287	1.47937
Bra013034	AT2G17040.1	Symbols: anac036, NAC036 | NAC domain containing protein 36 | chr2:7407123-7408120 FORWARD LENGTH=276	2190.25	6962.46	7445.5	7208.39	6723.18	6911.87	1133.09	6282.8	5451.16	5704.9	8340.03	7322.68	3.17884	3.39938	3.29113	3.06959	3.15574	5.54484	4.81088	5.03482	7.36043	6.46258
Bra029572	AT4G05330.1	Symbols: AGD13 | ARF-GAP domain 13 | chr4:2720772-2722679 REVERSE LENGTH=336	887.917	2809.26	4022.67	2929.14	3293.46	2096.43	731.119	3571.4	4369.1	3333.02	4383.05	2275.93	3.16388	4.53046	3.29889	3.7092	2.36107	4.88484	5.97591	4.55879	5.99499	3.11294
Bra025498	NA	NA	357.841	1128.17	1197.95	1074.82	1118.79	1169.45	1135.04	990.274	1066.77	877.998	1105.69	1028.87	3.15271	3.34772	3.00362	3.1265	3.26807	-1.14619	-1.064	-1.29276	-1.02654	-1.10319
Bra012347	AT1G22850.1	Symbols: | SNARE associated Golgi protein family | chr1:8080671-8082816 REVERSE LENGTH=344	171.434	540.452	544.139	670.164	658.294	736.561	91.2879	209.512	245.368	223.99	221.367	155.304	3.15254	3.17404	3.90917	3.83993	4.29647	1	1	1	1	1
Bra021331	NA	NA	939.131	2956.03	2336.96	2095.76	1889.64	2795.54	1027.52	3381.25	3033.23	2518.55	2326.99	2411.85	3.14762	2.48843	2.23159	2.01212	2.97673	3.29069	2.95199	2.4511	2.26467	2.34725
Bra023657	AT5G18080.1	Symbols: | SAUR-like auxin-responsive protein family | chr5:5983840-5984112 FORWARD LENGTH=90	788.224	2480.91	2433.86	2702	2906.75	2384.26	618.758	1127	1081.74	947.103	1008.68	1070.63	3.14747	3.08778	3.42796	3.68772	3.02485	1.82139	1.74824	1.53065	1.63017	1.73029
Bra018772	AT1G49010.1	Symbols: | Duplicated homeodomain-like superfamily protein | chr1:18132714-18133778 FORWARD LENGTH=314	394.75	1231.03	1173.77	874.626	953.224	810.683	451.971	1167.91	936.469	893.735	1165.9	1275.59	3.11851	2.97345	2.21565	2.41475	2.05366	2.58404	2.07197	1.97742	2.57959	2.82228
Bra007017	AT3G53630.1	Symbols: | unknown protein; BEST Arabidopsis thaliana protein match is: unknown protein (TAIR:AT4G18692.1); Has 42 Blast hits to 42 proteins in 10 species: Archae - 0; Bacteria - 0; Metazoa - 0; Fungi - 0; Plants - 42; Viruses - 0; Other Eukaryotes - 0 (source: NCBI BLink). | chr3:19883986-19885568 FORWARD LENGTH=194	405.536	1264.32	1629.47	1003.39	1652.33	955.256	237.594	175.017	285.424	517.256	300.726	141.739	3.11765	4.01806	2.47423	4.07443	2.35554	1	1	2.17706	1	1
Bra034190	AT4G03150.1	Symbols: | unknown protein; FUNCTIONS IN: molecular_function unknown; INVOLVED IN: biological_process unknown; LOCATED IN: chloroplast; EXPRESSED IN: 20 plant structures; EXPRESSED DURING: 13 growth stages; Has 30201 Blast hits to 17322 proteins in 780 species: Archae - 12; Bacteria - 1396; Metazoa - 17338; Fungi - 3422; Plants - 5037; Viruses - 0; Other Eukaryotes - 2996 (source: NCBI BLink). | …	399.328	1241.95	1231	1154.77	1381.3	1063.88	756.956	1645.89	1682.37	1713.79	2189.8	1664.82	3.1101	3.08268	2.89178	3.45906	2.66418	2.17435	2.22255	2.26405	2.8929	2.19936
Bra013347	NA	NA	504.71	1568.26	2044.87	1811.98	1658.42	1814.95	507.261	1763.97	1870.88	1870.45	1896.17	1950.02	3.10725	4.05157	3.59014	3.28589	3.59603	3.47744	3.6882	3.68735	3.73806	3.84421
Bra014464	NA	NA	202.885	629.154	770.591	750.104	568.784	742.007	385.849	476.829	581.456	504.324	655.951	534.149	3.10104	3.79817	3.69719	2.80348	3.65728	1	1.50695	1.30705	1.70002	1.38435
Bra037875	NA	NA	271.966	843.252	1212.3	1222.78	983.314	1251.29	941.07	812.996	1498.14	1251.37	1482.13	1098.23	3.10058	4.45754	4.49608	3.61558	4.60091	-1.15753	1.59195	1.32973	1.57494	1.167
Bra008530	AT4G00755.1	Symbols: | F-box family protein | chr4:325294-326787 FORWARD LENGTH=377	482.359	1493.24	1697.74	1567.65	1685.18	1303.19	436.304	2646.03	1285.06	1395.62	1354.01	1780.95	3.0957	3.51966	3.24997	3.49362	2.7017	6.06465	2.94533	3.19873	3.10336	4.0819
Bra002120	AT5G18030.1	Symbols: | SAUR-like auxin-responsive protein family | chr5:5968527-5968793 FORWARD LENGTH=88	265.116	820.592	1179.92	1268.38	844.026	845.859	105.775	554.043	514.479	609.023	467.599	473.353	3.09522	4.45058	4.78425	3.18361	3.19052	5.23794	4.8639	5.75772	1	1
Bra024224	AT4G28110.1	Symbols: AtMYB41, MYB41 | myb domain protein 41 | chr4:13968166-13969384 REVERSE LENGTH=282	943.612	2919.48	2784.63	3155.93	2721.49	3514.14	1691.59	3066.25	3009.73	2788.63	3465.35	3093.63	3.09394	2.95103	3.34452	2.88412	3.72414	1.81264	1.77923	1.64853	2.04858	1.82883
Bra011724	AT4G25900.1	Symbols: | Galactose mutarotase-like superfamily protein | chr4:13161487-13163397 FORWARD LENGTH=318	330.964	1021.9	875.088	1094.93	882.201	935.313	877.837	768.006	831.864	960.869	932.899	892.735	3.08765	2.64406	3.30831	2.66555	2.82603	-1.14301	-1.05527	1.09459	1.06272	1.01697
Bra029312	NA	NA	536.109	1646.25	1325.85	1189.33	1556.88	3196.96	1729.3	2646.22	3317.55	2639.72	2819.47	2588.31	3.07074	2.4731	2.21845	2.90404	5.96326	1.53023	1.91844	1.52647	1.63041	1.49674
Bra003431	AT3G60890.1	Symbols: ZPR2 | protein binding | chr3:22497024-22497442 REVERSE LENGTH=105	261.525	799.736	747.657	659.717	757.941	873.563	834.354	654.661	888.136	853.06	750.122	713.452	3.05797	2.85884	2.52258	2.89816	3.34027	-1.27448	1.06446	1.02242	-1.11229	-1.16946
Bra036695	AT2G13100.1	Symbols: | Major facilitator superfamily protein | chr2:5390206-5391764 FORWARD LENGTH=493	350.584	1070.23	2214.44	1047.11	1319.87	1069.38	549.144	556.562	1187.16	1485.31	1074.8	787.498	3.05271	6.31643	2.98676	3.76478	3.05028	1.01351	2.16184	2.70477	1.95723	1.43405
Bra037845	AT5G67450.1	Symbols: AZF1, ZF1 | zinc-finger protein 1 | chr5:26919142-26919879 REVERSE LENGTH=245	1137.33	3471.25	5456.94	4263.41	6304.56	5114.27	707.155	3725.31	5315.39	4695.67	5247.14	3937.9	3.0521	4.79803	3.74861	5.5433	4.49673	5.26802	7.51658	6.64023	7.42007	5.56865
Bra004330	AT1G68670.1	Symbols: | myb-like transcription factor family protein | chr1:25782344-25783873 FORWARD LENGTH=354	2921.16	8915.45	8308.32	8350.44	7713.15	7571.69	7299.65	14862.6	10949.4	9508.6	11553.2	7092.23	3.05202	2.84419	2.8586	2.64044	2.59201	2.03607	1.49999	1.30261	1.58271	-1.02925
Bra010954	AT1G27290.1	Symbols: | unknown protein; Has 44 Blast hits to 44 proteins in 12 species: Archae - 0; Bacteria - 0; Metazoa - 0; Fungi - 0; Plants - 44; Viruses - 0; Other Eukaryotes - 0 (source: NCBI BLink). | chr1:9481788-9482576 FORWARD LENGTH=142	486.839	1484.92	1982.96	1005.65	1198.08	1215.57	606.469	2546.68	2131.11	1751.69	1878.08	1389.07	3.05013	4.07313	2.06567	2.46094	2.49686	4.19919	3.51396	2.88834	3.09675	2.29042
Bra001675	AT2G32930.1	Symbols: ZFN2 | zinc finger nuclease 2 | chr2:13965990-13968419 REVERSE LENGTH=453	211.895	645.545	1032.01	892.404	745.615	971.689	670.028	811.973	764.471	764.11	908.109	760.233	3.04653	4.87038	4.21154	3.51879	4.58571	1.21185	1.14095	1.14042	1.35533	1.13463
Bra037183	AT5G66150.1	Symbols: | Glycosyl hydrolase family 38 protein | chr5:26439013-26444434 REVERSE LENGTH=1047	572.794	1742.31	1206.98	1335.93	1740.48	1726.79	92.1266	198.237	280.479	265.478	330.553	282.619	3.04177	2.10718	2.3323	3.03858	3.01468	1	1	1	1	1
Bra010274	AT4G30780.1	Symbols: | unknown protein; BEST Arabidopsis thaliana protein match is: unknown protein (TAIR:AT2G24100.1); Has 109 Blast hits to 109 proteins in 18 species: Archae - 0; Bacteria - 0; Metazoa - 1; Fungi - 0; Plants - 95; Viruses - 0; Other Eukaryotes - 13 (source: NCBI BLink). | chr4:14990523-14992855 FORWARD LENGTH=589	902.536	2743.31	2522.76	2706.72	2633.96	2492.01	1413.8	2139.01	2349.28	2313.93	3037.91	2803.35	3.03956	2.79519	2.99902	2.9184	2.76112	1.51295	1.66168	1.63667	2.14876	1.98285
Bra037240	AT2G18050.1	Symbols: HIS1-3 | histone H1-3 | chr2:7846095-7846670 FORWARD LENGTH=167	5514.66	16735.7	18833.2	15552.7	18162.1	15749.2	3647.33	13845.9	18759.1	16217.3	19015.6	15845	3.03477	3.41512	2.82025	3.29342	2.85588	3.79617	5.14324	4.44635	5.21357	4.34427
Bra009899	NA	NA	264.464	798.591	1210.26	1258.65	762.451	1107.06	568.826	955.629	1022.04	1075.45	931.248	1045.07	3.01966	4.57628	4.75925	2.883	4.18605	1.68	1.79675	1.89065	1.63714	1.83724
Bra023448	AT5G14070.1	Symbols: ROXY2 | Thioredoxin superfamily protein | chr5:4541915-4542337 FORWARD LENGTH=140	423.459	1275.32	1954.52	1593.89	1520.27	1785.6	1296.2	1086.66	1589.15	1378.32	1550.06	1447.65	3.01167	4.61561	3.76398	3.59012	4.2167	-1.19283	1.22601	1.06335	1.19585	1.11684
Bra018284	AT2G30990.3	Symbols: | Protein of unknown function (DUF688) | chr2:13187776-13189761 REVERSE LENGTH=563	4912.74	14780.9	13917	14595.6	12115.1	14492.9	11136.4	10295.4	11200.7	12592.9	9893.02	9762.21	3.00869	2.83284	2.97097	2.46606	2.95006	-1.08169	1.00577	1.13079	-1.12568	-1.14077
Bra008789	AT5G13990.1	Symbols: ATEXO70C2, EXO70C2 | exocyst subunit exo70 family protein C2 | chr5:4514680-4516767 REVERSE LENGTH=695	792.385	2381.22	2796.19	2419.13	1622.16	2149.26	1522.01	1958.04	1940.58	2225.17	1967.36	2141.1	3.00513	3.52883	3.05297	2.04719	2.71239	1.28648	1.27501	1.46199	1.29261	1.40676
Bra017769	AT4G36650.1	Symbols: ATPBRP, PBRP | plant-specific TFIIB-related protein | chr4:17283283-17285527 REVERSE LENGTH=503	899.84	2701.71	5147.72	3243.07	4849.36	3422.88	1889.27	4345.41	6412.66	4261.91	5458.02	3724	3.00243	5.72071	3.60405	5.38914	3.80388	2.30005	3.39425	2.25585	2.88896	1.97113
Bra038955	AT5G33370.1	Symbols: | GDSL-like Lipase/Acylhydrolase superfamily protein | chr5:12602773-12604670 REVERSE LENGTH=366	290.918	873.395	803.155	798.499	1224	1306.87	637.876	667.739	752.019	892.546	948.909	859.053	3.0022	2.76076	2.74476	4.20737	4.49223	1.04682	1.17894	1.39925	1.48761	1.34674
Bra039517	NA	NA	429.46	1289.13	1077.74	1062.45	1055.97	1416.27	1172.21	1200.3	2046.07	2161.66	2174.23	1780.07	3.00175	2.50952	2.47392	2.45883	3.29779	1.02396	1.74548	1.84409	1.85481	1.51856
Bra037852	NA	NA	840.068	2517.74	1958.24	5257.12	7969.48	17750.3	1120.03	2208.19	3917.71	2330.35	4014.1	7399.76	2.99707	2.33105	6.25797	9.48671	21.1296	1.97155	3.49786	2.08061	3.58392	6.60675
Bra020468	AT5G24750.1	Symbols: | UDP-Glycosyltransferase superfamily protein | chr5:8490821-8494536 REVERSE LENGTH=520	1314.92	3915.3	3209.58	3180.37	3331.32	3666.74	1275.09	2935.31	3927.63	3480.85	4105.34	4191.48	2.9776	2.44089	2.41868	2.53348	2.78857	2.30204	3.08028	2.72989	3.21965	3.2872
Bra010847	AT1G29170.1	Symbols: WAVE2, ATSCAR3, SCAR3 | SCAR family protein | chr1:10190352-10194900 REVERSE LENGTH=1020	1095.42	3259.86	3024.91	4060.71	3343.79	4936.46	646.315	1519.66	1596.42	1732.58	2235.92	3035.1	2.9759	2.76142	3.70699	3.05252	4.50645	2.35127	2.47003	2.68071	3.45949	4.69601
Bra023999	NA	NA	511.875	1517.73	2032.89	1988.43	2026.09	2679.93	1567.51	1227.85	1686.88	1418.71	1538	1681.08	2.96504	3.97146	3.8846	3.95817	5.23552	-1.27663	1.07615	-1.10488	-1.01919	1.07245
Bra015989	AT1G73480.1	Symbols: | alpha/beta-Hydrolases superfamily protein | chr1:27629266-27632486 FORWARD LENGTH=463	465.488	1379.93	3053.92	1398.39	1697.96	1237.94	350.585	2575.23	2458.96	1588.07	1519.6	642.337	2.96448	6.56068	3.00414	3.6477	2.65945	7.34552	7.01388	4.52977	4.33447	1.83219
Bra002735	NA	NA	319.692	944.235	1544.54	1433.28	1163.65	1296.61	909.386	857.037	1176.5	1290.08	1433.67	928.44	2.95358	4.83134	4.48332	3.63991	4.05581	-1.06108	1.29373	1.41863	1.57653	1.02095
Bra023663	AT5G18030.1	Symbols: | SAUR-like auxin-responsive protein family | chr5:5968527-5968793 FORWARD LENGTH=88	1513.28	4468.96	5280.39	5098.03	5139.37	4897	1010.44	1710.65	1453.21	1450.32	1556.22	1740.63	2.95316	3.48937	3.36886	3.39618	3.23602	1.69298	1.4382	1.43534	1.54014	1.72265
Bra006430	AT5G18010.1	Symbols: | SAUR-like auxin-responsive protein family | chr5:5963033-5963305 REVERSE LENGTH=90	493.479	1456.42	1570.11	1456.59	1244.3	1462.65	296.683	752.72	524.043	599.198	564.782	527.554	2.95133	3.18172	2.95168	2.52149	2.96396	2.53712	1.76634	2.01966	1.90365	1.77817
Bra002400	AT5G22250.1	Symbols: | Polynucleotidyl transferase, ribonuclease H-like superfamily protein | chr5:7365605-7366441 REVERSE LENGTH=278	2056.16	6067.31	5568.13	6304.22	5211.44	6539.33	571.581	3716.5	4010.54	4040.31	4101.88	5142.5	2.9508	2.70802	3.06602	2.53455	3.18036	6.50214	7.01657	7.06866	7.17638	8.99698
Bra021293	AT3G23780.1	Symbols: NRPD2A, DRD2, NRPD2, DMS2, NRPE2 | nuclear RNA polymerase D2A | chr3:8567971-8573819 REVERSE LENGTH=1172	264.47	779.692	856.004	942.79	920.127	1039.11	362.528	789.847	1198.67	859.916	997.271	987.496	2.94813	3.23668	3.56483	3.47914	3.92903	2.17872	3.30642	2.372	2.75088	2.72392
Bra020248	NA	NA	328.103	964.613	1361.35	1420.85	1113.85	1091.07	777.973	890.932	1070.45	1063.11	1380.13	1024.95	2.93997	4.14915	4.3305	3.39482	3.32539	1.1452	1.37595	1.36651	1.77401	1.31746
Bra001146	AT3G05310.1	Symbols: MIRO3 | MIRO-related GTP-ase 3 | chr3:1510160-1513301 FORWARD LENGTH=648	436.378	1277.45	1740.16	1704.05	1402.17	1590.8	854.321	964.844	1066.38	862.02	526.74	819.957	2.92739	3.98774	3.90499	3.2132	3.64546	1.12937	1.24822	1.00901	-1.6219	-1.04191
Bra015461	AT1G06620.1	Symbols: | 2-oxoglutarate (2OG) and Fe(II)-dependent oxygenase superfamily protein | chr1:2025618-2027094 FORWARD LENGTH=365	524.887	1536.53	2814.66	1554.06	1582.8	1401.45	1613.4	1689.48	1933.96	2211.06	1853.08	1289.63	2.92735	5.36241	2.96075	3.01551	2.67	1.04716	1.19869	1.37044	1.14856	-1.25106
Bra032448	AT1G05950.1	Symbols: | unknown protein; Has 50 Blast hits to 45 proteins in 14 species: Archae - 5; Bacteria - 0; Metazoa - 4; Fungi - 0; Plants - 34; Viruses - 0; Other Eukaryotes - 7 (source: NCBI BLink). | chr1:1804573-1807471 REVERSE LENGTH=627	246.71	720.774	611.558	560.589	826.267	1426.53	220.237	441.05	471.112	440.339	496.014	594.823	2.92154	2.47885	2.27226	3.34914	5.78221	1	1	1	1	2.70083
Bra010718	AT4G38960.1	Symbols: | B-box type zinc finger family protein | chr4:18161576-18163045 FORWARD LENGTH=183	386.282	1126.36	1026.47	1389.55	1065.55	1461.48	504.009	1083.51	938.006	1072.99	1385.96	1648.46	2.9159	2.65731	3.59724	2.75848	3.78345	2.14978	1.86109	2.12891	2.74987	3.2707
Bra013739	AT4G23880.1	Symbols: | unknown protein; Has 73 Blast hits to 69 proteins in 22 species: Archae - 0; Bacteria - 4; Metazoa - 9; Fungi - 2; Plants - 18; Viruses - 0; Other Eukaryotes - 40 (source: NCBI BLink). | chr4:12415789-12416388 REVERSE LENGTH=199	2319.79	6757.22	6695.57	6931.23	7252.15	7632.98	3906.03	8696.6	10590.5	10392	11674.3	9292.44	2.91286	2.88628	2.98787	3.12621	3.29038	2.22645	2.71132	2.6605	2.98879	2.379
Bra028709	AT5G07070.1	Symbols: CIPK2, SnRK3.2 | CBL-interacting protein kinase 2 | chr5:2196743-2198113 REVERSE LENGTH=456	965.292	2807.09	3308.87	4243.19	3513.74	4431.63	1909.14	2135.91	3349.93	3140.38	4128.07	2319.33	2.90802	3.42784	4.39576	3.64008	4.59097	1.11878	1.75468	1.64492	2.16227	1.21486
Bra034474	AT1G62280.1	Symbols: SLAH1 | SLAC1 homologue 1 | chr1:23007309-23008540 REVERSE LENGTH=385	205.878	598.222	770.163	746.234	607.665	627.635	564.07	373.767	653.909	1045.03	716.88	517.083	2.90571	3.74087	3.62464	2.95158	3.04858	-1.50915	1.15927	1.85266	1.27091	-1.09087
Bra013695	AT4G23493.1	Symbols: | unknown protein; Has 30201 Blast hits to 17322 proteins in 780 species: Archae - 12; Bacteria - 1396; Metazoa - 17338; Fungi - 3422; Plants - 5037; Viruses - 0; Other Eukaryotes - 2996 (source: NCBI BLink). | chr4:12256327-12256693 REVERSE LENGTH=87	423.43	1228	1950.23	1649.82	2584.29	2570.66	404.859	2042.6	2788.47	2067.84	2190.78	2676.14	2.90013	4.60579	3.89632	6.10323	6.07104	5.04521	6.88751	5.10756	5.41122	6.61005
Bra014128	NA	NA	884.166	2562.89	4102.89	3299.93	2868.26	2600.88	2405.57	2033.58	3161.33	2653.19	3370.7	2345.37	2.89865	4.64041	3.73225	3.24403	2.94162	-1.18292	1.31417	1.10294	1.40121	-1.02567
Bra021565	AT3G14510.1	Symbols: | Polyprenyl synthetase family protein | chr3:4867378-4868305 REVERSE LENGTH=284	649.96	1882.86	2287.74	2144.96	1661.86	2472.72	1784.17	1405.61	2126.64	1887.13	2054.55	1814.94	2.89689	3.51982	3.30014	2.55687	3.80442	-1.26932	1.19195	1.05771	1.15154	1.01725
Bra026105	AT1G15790.1	Symbols: | unknown protein; BEST Arabidopsis thaliana protein match is: unknown protein (TAIR:AT1G15780.1); Has 170 Blast hits to 94 proteins in 14 species: Archae - 0; Bacteria - 0; Metazoa - 0; Fungi - 0; Plants - 170; Viruses - 0; Other Eukaryotes - 0 (source: NCBI BLink). | chr1:5438477-5439820 REVERSE LENGTH=179	367.34	1063.03	1358.66	1229.43	1118.75	1102.08	510.395	1082.01	1371.1	1026.28	1249.44	1039.75	2.89386	3.69864	3.34684	3.04554	3.00016	2.11995	2.68635	2.01076	2.44799	2.03715
Bra033761	AT3G48195.1	Symbols: | Phox (PX) domain-containing protein | chr3:17828706-17832388 REVERSE LENGTH=938	238.368	689.024	730.639	804.863	929.102	825.893	395.948	1163.65	1177.94	903.642	1077.35	992.765	2.89059	3.06517	3.37656	3.89776	3.46478	2.9389	2.97499	2.28222	2.72094	2.50731
Bra005491	AT2G33490.1	Symbols: | hydroxyproline-rich glycoprotein family protein | chr2:14183552-14187666 FORWARD LENGTH=623	497.109	1435.65	2020.26	1796.49	2371.49	1850.9	373.293	1365.19	1575.7	1464.98	1565.47	1316.73	2.888	4.06402	3.61388	4.77056	3.72333	3.65715	4.22108	3.92448	4.19368	3.52734
Bra026291	NA	NA	308.424	890.424	1059.45	1092.85	807.136	1102.79	1059.24	829.525	809.33	883.095	884.5	672.398	2.88701	3.43504	3.54334	2.61697	3.57556	-1.27692	-1.30879	-1.19946	-1.19756	-1.57532
Bra034424	AT1G35210.1	Symbols: | unknown protein; FUNCTIONS IN: molecular_function unknown; INVOLVED IN: biological_process unknown; LOCATED IN: chloroplast; EXPRESSED IN: 14 plant structures; EXPRESSED DURING: 9 growth stages; CONTAINS InterPro DOMAIN/s: Protein of unknown function DUF740 (InterPro:IPR008004); BEST Arabidopsis thaliana protein match is: unknown protein (TAIR:AT1G22470.1); Has 83 Blast hits to 83 prot…	682.859	1971.18	1910.41	1704.49	1706.42	1736.8	457.602	2520.05	2467.03	2543.3	3405.49	3259.03	2.88666	2.79766	2.49611	2.49893	2.54342	5.50708	5.39121	5.55789	7.44203	7.12197
Bra022721	AT5G54430.1	Symbols: ATPHOS32, PHOS32 | Adenine nucleotide alpha hydrolases-like superfamily protein | chr5:22097563-22099693 REVERSE LENGTH=242	1797.73	5188.07	5968.16	5375.39	7734.29	6571.96	1867.01	7262.04	10786.8	8413.58	10686.7	7974.15	2.8859	3.31983	2.9901	4.30225	3.6557	3.88966	5.77758	4.50645	5.72397	4.27108
Bra037163	AT5G66580.1	Symbols: | unknown protein; FUNCTIONS IN: molecular_function unknown; INVOLVED IN: N-terminal protein myristoylation; LOCATED IN: cellular_component unknown; BEST Arabidopsis thaliana protein match is: unknown protein (TAIR:AT3G50800.1); Has 1807 Blast hits to 1807 proteins in 277 species: Archae - 0; Bacteria - 0; Metazoa - 736; Fungi - 347; Plants - 385; Viruses - 0; Other Eukaryotes - 339 (sou…	1435.37	4137.57	4416.17	3508.22	3682.7	3701.2	4128.82	2784.94	4005.18	4083.68	4043.81	3863.33	2.88258	3.07668	2.44412	2.56568	2.57857	-1.48255	-1.03087	-1.01105	-1.02102	-1.06872
Bra038958	AT5G37340.1	Symbols: | ZPR1 zinc-finger domain protein | chr5:14787488-14792373 REVERSE LENGTH=493	2475.93	7122.84	12215.6	8051.17	14052.5	9221.14	2041.31	9964.66	14012.8	10720.8	13877.1	10146.2	2.87683	4.93374	3.25178	5.67565	3.72431	4.8815	6.86461	5.25192	6.79813	4.97044
Bra009037	AT5G10380.1	Symbols: RING1, ATRING1 | RING/U-box superfamily protein | chr5:3267819-3268724 FORWARD LENGTH=301	1570.47	4511.78	4443.69	4075.53	3372.53	3768.95	1415.23	3068.2	2885.46	3628.83	3767.85	4278.53	2.87289	2.82953	2.5951	2.14747	2.39989	2.16799	2.03886	2.56413	2.66236	3.0232
Bra004910	AT2G45420.1	Symbols: LBD18 | LOB domain-containing protein 18 | chr2:18718601-18720445 FORWARD LENGTH=262	710.959	2041.48	1465.08	2233.46	1760.72	2293.34	1785.28	1718.41	1958.66	1494.72	1901.89	2160.37	2.87145	2.06071	3.14148	2.47654	3.2257	-1.03891	1.09712	-1.19439	1.06532	1.2101
Bra020426	AT5G57655.1	Symbols: | xylose isomerase family protein | chr5:23347030-23348720 FORWARD LENGTH=287	652.219	1872.32	2293.62	2203.83	1792.13	1931.71	2530.3	1674.07	1396.99	1564.36	1657.72	1550.1	2.87069	3.51664	3.37897	2.74774	2.96175	-1.51147	-1.81125	-1.61747	-1.52637	-1.63235
Bra012949	AT1G54050.1	Symbols: | HSP20-like chaperones superfamily protein | chr1:20179558-20180122 REVERSE LENGTH=155	9346.54	26773.8	26073.7	27955.2	29442.3	27474	897.792	704.866	725.727	955.287	770.387	744.721	2.86457	2.78966	2.99097	3.15007	2.93948	-1.27371	-1.23709	1.06404	-1.16538	-1.20554
Bra029054	NA	NA	954.609	2731.06	2933.79	3169.15	3165.28	2737.47	2339.91	1776.02	2720.72	2881.89	2643.57	2332.78	2.86092	3.07329	3.31984	3.31579	2.86763	-1.3175	1.16275	1.23162	1.12977	-1.00306
Bra014724	NA	NA	548.303	1568.56	1570.78	2096.43	1401.3	2171.49	948.016	1393.91	1554.66	1209.45	1296.54	1961.41	2.86075	2.8648	3.82349	2.5557	3.96038	1.47034	1.63991	1.27577	1.36764	2.06896
Bra000167	AT2G40095.1	Symbols: | Alpha/beta hydrolase related protein | chr2:16743107-16744455 FORWARD LENGTH=209	298.677	853.293	767.149	1273.11	1327.28	738.685	84.7396	64.8914	707.893	268.846	592.024	158.756	2.85691	2.56849	4.2625	4.44386	2.47319	1	8.35374	1	6.98639	1
Bra018227	NA	NA	672.97	1920.57	3637.04	2354.15	4496.87	3002.19	1126.06	2044.42	3440.68	2470.36	3384.47	2631.01	2.85387	5.40446	3.49815	6.68213	4.46111	1.81555	3.0555	2.19381	3.00559	2.33647
Bra020508	AT5G25610.1	Symbols: RD22, ATRD22 | BURP domain-containing protein | chr5:8914498-8916684 REVERSE LENGTH=392	1202.15	3430.43	3055.84	3187.72	3339.6	3567.4	2924.59	2683.07	2310.48	3262.3	2615.12	4063.56	2.85358	2.54198	2.65168	2.77802	2.96752	-1.09002	-1.26579	1.11547	-1.11834	1.38945
Bra031383	AT1G22300.2	Symbols: GRF10, GF14 EPSILON | general regulatory factor 10 | chr1:7879244-7881103 REVERSE LENGTH=254	218.043	621.82	561.42	580.638	597.339	536.713	114.703	251.117	406.696	290.677	208.288	198.424	2.85182	2.57481	2.66295	2.73955	2.4615	1	1	1	1	1
Bra003548	NA	NA	3306.49	9423.78	7858.52	9463.01	8931.83	10240.4	6294.64	6280.43	8034.62	7977.67	10273.4	7808.57	2.85009	2.3767	2.86195	2.7013	3.09706	-1.00226	1.27642	1.26738	1.63209	1.24051
Bra014590	AT5G52440.1	Symbols: HCF106 | Bacterial sec-independent translocation protein mttA/Hcf106 | chr5:21286896-21288613 FORWARD LENGTH=260	443.703	1263.38	1313.54	1337.65	1333.7	1725.55	596.456	1086.47	1043.45	959.711	1099.49	1348.42	2.84736	2.9604	3.01474	3.00584	3.88898	1.82154	1.74942	1.60902	1.84337	2.26072
Bra034546	AT4G33050.3	Symbols: EDA39 | calmodulin-binding family protein | chr4:15944604-15946736 REVERSE LENGTH=488	1588.66	4522.38	4867.12	4494.31	4046.57	4105.21	981.284	4102.65	4475.85	4218.4	6286.03	6901.94	2.84666	3.06366	2.82899	2.54716	2.58407	4.1809	4.56122	4.29886	6.40592	7.03358
Bra024992	AT5G46830.1	Symbols: ATNIG1, NIG1 | NACL-inducible gene 1 | chr5:19002719-19004254 FORWARD LENGTH=511	271.797	771.228	765.965	636.428	586.605	617.599	240.678	428.77	395.062	357.559	269.398	348.259	2.83751	2.81815	2.34156	2.15825	2.27228	1	1	1	1	1
Bra039609	NA	NA	352.934	1000.96	912.527	1489.12	2452.57	5205.64	505.214	912.318	1253.72	958.969	1553.33	2340.86	2.83611	2.58555	4.21926	6.94909	14.7496	1.80581	2.48156	1.89814	3.0746	4.6334
Bra008491	AT1G80160.1	Symbols: | Lactoylglutathione lyase / glyoxalase I family protein | chr1:30151101-30151930 FORWARD LENGTH=167	610.902	1731.69	1894.97	1996.66	1993.51	3437.32	855.34	1292.62	1671.49	1597.13	2446.08	2870.94	2.83464	3.10192	3.26838	3.26322	5.62663	1.51124	1.95418	1.86725	2.85978	3.35649
Bra040920	AT5G23960.1	Symbols: ATTPS21, TPS21 | terpene synthase 21 | chr5:8092969-8095128 FORWARD LENGTH=547	2197.89	6224.18	6872.77	6800.4	5213.66	8168.3	347.759	519.438	165.223	196.094	213.804	196.621	2.83189	3.12699	3.09406	2.37212	3.71643	1.49367	1	1	1	1
Bra031665	AT1G09440.1	Symbols: | Protein kinase superfamily protein | chr1:3045513-3047393 REVERSE LENGTH=466	735.43	2078.87	1687.71	2200.75	1657.08	2097.66	1551.82	1185.47	1419.7	1522.09	1752.23	1311.6	2.82674	2.29486	2.99247	2.25321	2.85229	-1.30903	-1.09306	-1.01953	1.12915	-1.18315
Bra029998	NA	NA	283.518	801.407	922.185	948.082	775.543	969.247	621.281	764.844	1124.73	1132.88	1217.46	1037.05	2.82665	3.25265	3.34399	2.73543	3.41864	1.23108	1.81034	1.82346	1.9596	1.66921
Bra028315	AT5G52530.1	Symbols: | dentin sialophosphoprotein-related | chr5:21318215-21320882 FORWARD LENGTH=828	285.666	807.06	1574.84	948.52	974.161	952.231	595.33	690.495	507.699	527.991	381.59	706.308	2.82519	5.51287	3.32038	3.41014	3.33337	1.15985	-1.1726	-1.12754	-1.56013	1.18641
Bra006865	AT5G56600.1	Symbols: PFN3, PRF3 | profilin 3 | chr5:22909882-22910821 REVERSE LENGTH=168	603.664	1702.18	2720.51	2003.79	2197.24	1705.28	3909.43	5330.64	5999.05	5392.2	5352.94	5225.3	2.81975	4.50666	3.31938	3.63984	2.82488	1.36353	1.53451	1.37928	1.36924	1.33659
Bra016763	AT1G12610.1	Symbols: DDF1 | Integrase-type DNA-binding superfamily protein | chr1:4290205-4290834 REVERSE LENGTH=209	7455.74	20985.5	20146.3	21296.1	20291.3	20285.9	4470.25	14015.8	15615.9	16461.7	18171.1	17156.3	2.81468	2.70212	2.85634	2.72157	2.72084	3.13535	3.49329	3.6825	4.0649	3.83788
Bra016811	AT1G11840.1	Symbols: ATGLX1, GLX1 | glyoxalase I homolog | chr1:3996045-3997518 FORWARD LENGTH=283	613.099	1725.54	1317.8	1778.8	1709.92	1330.13	2657.78	3170.36	4379.96	4067.2	3723.68	3364.86	2.81446	2.14941	2.90133	2.78898	2.16952	1.19286	1.64798	1.5303	1.40105	1.26604
Bra032702	NA	NA	823.247	2311.72	2952.76	3091.61	2713.98	4354.72	1780.07	1612.18	2577.59	2402.26	3482.38	2895.92	2.80805	3.58672	3.75539	3.29668	5.28969	-1.10414	1.44803	1.34953	1.95632	1.62686
Bra025614	AT2G23580.1	Symbols: ATMES4, MES4, ABE4 | methyl esterase 4 | chr2:10033360-10034310 REVERSE LENGTH=263	471.183	1320.72	1482.05	1370.44	1744.33	1319.15	390.126	1381.7	1856.92	1412.63	2050.64	1883.12	2.80299	3.14538	2.90851	3.70202	2.79966	3.54168	4.7598	3.62096	5.25635	4.82695
Bra004060	AT3G45140.1	Symbols: LOX2, ATLOX2 | lipoxygenase 2 | chr3:16525437-16529233 FORWARD LENGTH=896	985.25	2761.13	3458.85	3731.19	2839.02	3017.02	2288.14	1102.84	1857.91	2452.98	2354.24	1582.12	2.80247	3.51063	3.78705	2.88152	3.06219	-2.07477	-1.23157	1.07204	1.02889	-1.44625
Bra040543	NA	NA	306.039	857.477	630.295	1528	2096.08	5140.97	249.129	761.666	1084.99	560.617	879.502	1634.81	2.80186	2.05953	4.99283	6.84906	16.7984	3.05732	4.35513	2.25031	3.53031	6.5621
Bra018485	AT4G12560.1	Symbols: CPR30 | F-box and associated interaction domains-containing protein | chr4:7441815-7443157 FORWARD LENGTH=413	204.669	573.326	588.146	500.794	779.307	760.644	377.876	655.211	1038.19	818.339	1090.21	780.462	2.80124	2.87364	2.44685	3.80765	3.71646	1.73393	2.74744	2.16563	2.8851	2.06539
Bra019641	AT3G52890.1	Symbols: KIPK | KCBP-interacting protein kinase | chr3:19609150-19612032 FORWARD LENGTH=934	1062.28	2975.62	2384.44	2498.56	2683.63	2332.63	941.253	845.812	987.18	985.765	1100.35	1272.86	2.80116	2.24464	2.35207	2.52629	2.19587	-1.11284	1.04879	1.04729	1.16903	1.3523
Bra021794	AT2G32510.1	Symbols: MAPKKK17 | mitogen-activated protein kinase kinase kinase 17 | chr2:13798821-13799939 REVERSE LENGTH=372	379.612	1063.03	2188.66	865.758	2011.81	1040.17	643.724	1168.68	2384.92	1503.57	2265.46	1274.31	2.80031	5.76552	2.28064	5.29965	2.74009	1.8155	3.70488	2.33574	3.5193	1.97959
Bra032347	AT1G29962.1	Symbols: AGL64 | AGAMOUS-like 64 | chr1:10496730-10497287 FORWARD LENGTH=185	494.376	1384.11	2843.37	2451.57	2375.36	1568.79	526.202	467.591	1158.05	980.844	474.531	546.049	2.79971	5.75143	4.95892	4.80476	3.17327	-1.12535	2.20077	1.86401	-1.10889	1.03772
Bra012656	AT4G17600.1	Symbols: LIL3:1 | Chlorophyll A-B binding family protein | chr4:9803759-9804714 FORWARD LENGTH=262	974.684	2728.75	3651.28	3205.29	3129.08	2570.31	3731.47	3891	4918.88	4765.06	5836.6	4781.87	2.79963	3.74612	3.28854	3.21035	2.63707	1.04275	1.31822	1.27699	1.56416	1.2815
Bra008610	AT5G16600.1	Symbols: MYB43, AtMYB43 | myb domain protein 43 | chr5:5438291-5440214 FORWARD LENGTH=327	3415.87	9515.68	13935	11184.2	13656.8	10455.3	3840.16	6284.79	8016.24	6282.34	8035.75	5561.7	2.78573	4.07949	3.27419	3.99804	3.0608	1.6366	2.08748	1.63596	2.09256	1.4483
Bra012090	AT5G66670.1	Symbols: | Protein of unknown function (DUF677) | chr5:26611474-26612700 REVERSE LENGTH=408	2983.04	8307.44	8709.05	8714.38	7124.73	7798.92	4216.47	3693.02	5305.57	4255.65	5054.96	5096.43	2.78489	2.91952	2.92131	2.38841	2.61442	-1.14174	1.2583	1.00929	1.19886	1.2087
Bra003801	AT1G74430.1	Symbols: MYB95, ATMYB95, ATMYBCP66 | myb domain protein 95 | chr1:27975409-27977118 FORWARD LENGTH=271	580.207	1613.77	1538.78	1351.19	1356.67	1540.47	358.173	1438.66	1497.17	1601.54	1755.17	2188.88	2.78137	2.65212	2.32881	2.33825	2.65504	4.01666	4.18002	4.47141	4.90034	6.11124
Bra019073	AT4G26690.1	Symbols: SHV3, MRH5, GPDL2 | PLC-like phosphodiesterase family protein | chr4:13456793-13459890 REVERSE LENGTH=759	235.71	655.574	1698.41	650.375	1274.53	531.999	529.231	463.977	587.387	563.842	482.392	467.53	2.78127	7.20551	2.75922	5.4072	2.25701	-1.14064	1.10989	1.0654	-1.0971	-1.13197
Bra015539	NA	NA	243.665	675.938	708.46	625.239	611.542	779.83	553.609	478.94	557.887	612.775	529.527	484.09	2.77405	2.90752	2.56598	2.50977	3.20042	-1.1559	1.00773	1.10687	-1.04548	-1.14361
Bra039093	AT3G27090.1	Symbols: | DCD (Development and Cell Death) domain protein | chr3:9990020-9991407 FORWARD LENGTH=296	461.988	1280.74	1589.07	1647.45	1815.66	986.636	509.505	1965.4	2465.47	1702.24	1395.92	1248.99	2.77224	3.43963	3.566	3.9301	2.13563	3.85747	4.83895	3.34097	2.73976	2.45138
Bra026588	AT4G27270.1	Symbols: | Quinone reductase family protein | chr4:13661458-13663243 REVERSE LENGTH=205	1134.76	3145.16	2919.68	2310.01	2630.53	2364.63	2092.78	2559.39	2587.59	2505.58	2798.22	2569.28	2.77165	2.57295	2.03568	2.31814	2.08382	1.22296	1.23644	1.19725	1.33708	1.22769
Bra021647	AT5G03480.1	Symbols: | RNA-binding (RRM/RBD/RNP motifs) family protein | chr5:869208-870855 REVERSE LENGTH=321	301.141	834.412	1329.87	1234.39	804.314	1045.33	1009.88	787.712	952.731	981.957	1148.98	1041.3	2.77083	4.4161	4.09904	2.67089	3.47123	-1.28204	-1.05998	-1.02844	1.13774	1.03111
Bra012400	NA	NA	232.424	643.858	1326.25	844.506	1187.22	1306.13	409.939	257.866	352.849	294.154	351.294	304.395	2.77019	5.70617	3.63347	5.10799	5.6196	1	1	1	1	1
Bra014146	NA	NA	197.03	545.636	713.506	601.46	561.932	810.543	693.894	666.192	722.079	868.357	815.44	1026.39	2.7693	3.62131	3.05263	2.85201	4.11381	-1.04158	1.04062	1.25143	1.17517	1.47917
Bra029179	AT5G51230.1	Symbols: EMF2, VEF2, CYR1, AtEMF2 | VEFS-Box of polycomb protein | chr5:20824153-20829344 FORWARD LENGTH=631	257.21	711.936	1079.51	1041.83	748.318	914.378	894.888	625.237	788.205	663.349	701.25	511.101	2.76792	4.197	4.0505	2.90937	3.55499	-1.43128	-1.13535	-1.34905	-1.27613	-1.7509
Bra031828	AT5G66850.1	Symbols: MAPKKK5 | mitogen-activated protein kinase kinase kinase 5 | chr5:26695965-26699159 REVERSE LENGTH=716	2607.54	7212.2	7038.57	6384.03	6417.24	6647.93	2634.61	6961.72	8338.69	8267.74	10219.3	11543	2.7659	2.69931	2.4483	2.46103	2.5495	2.64241	3.16506	3.13813	3.87887	4.38129
Bra024285	AT5G64330.1	Symbols: NPH3, RPT3, JK218 | Phototropic-responsive NPH3 family protein | chr5:25727568-25730225 FORWARD LENGTH=746	389.887	1077.81	978.035	1237.04	1129.9	1429.18	206.358	456.72	422.488	386.033	441.98	510.146	2.76442	2.50851	3.17282	2.89802	3.66563	1	1	1	1	2.47214
Bra021228	AT3G17170.1	Symbols: RFC3 | Translation elongation factor EF1B/ribosomal protein S6 family protein | chr3:5853186-5854853 REVERSE LENGTH=314	4181.23	11546.8	8453.48	10082.3	10462.8	9363.73	5282.85	6305.3	7529.2	7439.32	7861.18	6530.76	2.76158	2.02177	2.41132	2.50233	2.23947	1.19354	1.42522	1.4082	1.48806	1.23622
Bra034002	AT1G67360.1	Symbols: | Rubber elongation factor protein (REF) | chr1:25237072-25237913 REVERSE LENGTH=240	6257.47	17280.3	19324.5	21084.2	24001.4	22299.8	8526.24	16471.5	22128.7	18546.4	21914.2	23236.6	2.76155	3.08823	3.36944	3.83564	3.56371	1.93186	2.59536	2.17521	2.57021	2.7253
Bra024004	AT4G31510.1	Symbols: | unknown protein; BEST Arabidopsis thaliana protein match is: unknown protein (TAIR:AT2G24550.1); Has 205 Blast hits to 205 proteins in 31 species: Archae - 0; Bacteria - 0; Metazoa - 5; Fungi - 3; Plants - 187; Viruses - 0; Other Eukaryotes - 10 (source: NCBI BLink). | chr4:15276328-15277219 REVERSE LENGTH=214	2561.47	7068.73	7854.86	7794.83	8629.12	7076.17	2911.78	6139.55	6025.03	6592.58	6872.77	7194.96	2.75964	3.06654	3.04311	3.36882	2.76254	2.10852	2.06919	2.26411	2.36033	2.47098
Bra034901	AT4G27990.1	Symbols: YLMG1-2, ATYLMG1-2 | YGGT family protein | chr4:13923991-13924647 REVERSE LENGTH=218	232.405	640.635	712.182	749.266	736.57	1212.04	466.034	501.164	519.452	529.228	656.69	787.044	2.75655	3.0644	3.22397	3.16934	5.21521	1.07538	1.11462	1.1356	1.4091	1.68881
Bra034357	AT2G27550.1	Symbols: ATC | centroradialis | chr2:11773417-11774509 FORWARD LENGTH=175	260.476	716.375	783.227	963.686	536.936	807.674	663.164	709.433	624.202	754.83	597.758	658.208	2.75025	3.00691	3.69971	2.06136	3.10076	1.06977	-1.06242	1.13823	-1.10942	-1.00753
Bra040746	AT4G16690.1	Symbols: ATMES16, MES16 | methyl esterase 16 | chr4:9392405-9393424 REVERSE LENGTH=262	3477.82	9544.51	9024.15	9000.98	8307.73	8700.28	3010.42	8791.12	6806.05	6817.98	8142.93	7509.73	2.74439	2.59477	2.58811	2.38878	2.50165	2.92023	2.26083	2.26479	2.70491	2.49458
Bra024615	AT1G23730.1	Symbols: ATBCA3, BCA3 | beta carbonic anhydrase 3 | chr1:8395965-8398014 FORWARD LENGTH=258	404.911	1110.58	1239.42	1484.92	1307.14	822.452	702.173	1029.19	1247.7	1061.81	1268.74	1116.39	2.74278	3.06097	3.66728	3.22822	2.03119	1.46572	1.77691	1.51218	1.80688	1.58991
Bra029621	AT3G07090.1	Symbols: | PPPDE putative thiol peptidase family protein | chr3:2243153-2244476 REVERSE LENGTH=265	4418.71	12047.6	17905.2	12997	15622	12599.4	4276.35	7750.34	8555.37	7164.3	8894.44	7420.8	2.7265	4.05213	2.94136	3.53542	2.85138	1.81237	2.00062	1.67533	2.07991	1.73531
Bra035606	AT5G56150.1	Symbols: UBC30 | ubiquitin-conjugating enzyme 30 | chr5:22729756-22730964 FORWARD LENGTH=148	887.904	2415.05	2303.16	2427.73	2535.67	2117.31	710.182	4087.87	3512.38	3215.92	3778.04	3369.51	2.71994	2.59393	2.73423	2.85579	2.38462	5.75609	4.94575	4.5283	5.31982	4.74457
Bra023576	AT5G16600.1	Symbols: MYB43, AtMYB43 | myb domain protein 43 | chr5:5438291-5440214 FORWARD LENGTH=327	1105.59	3006.14	4199.64	3191.31	3174.04	2431.09	1462.65	2072.02	2476.98	1943.8	2428.81	1741.18	2.71904	3.79855	2.88652	2.8709	2.19891	1.41662	1.69349	1.32896	1.66055	1.19043
Bra019365	NA	NA	368.719	1002.15	1017.91	1032.15	928.82	918.654	753.702	714.729	878.924	875.56	866.25	800.46	2.71792	2.76067	2.79929	2.51905	2.49147	-1.05453	1.16614	1.16168	1.14933	1.06204
Bra001485	AT3G13050.1	Symbols: | Major facilitator superfamily protein | chr3:4176866-4178868 FORWARD LENGTH=500	714.054	1929.54	1835.05	1661.24	1668.67	1906.01	941.802	1784.46	1719.78	2053.63	2138.54	2324.53	2.70223	2.5699	2.32649	2.3369	2.66928	1.89473	1.82605	2.18053	2.27069	2.46817
Bra026282	AT4G28100.1	Symbols: | unknown protein; FUNCTIONS IN: molecular_function unknown; INVOLVED IN: biological_process unknown; LOCATED IN: anchored to plasma membrane, anchored to membrane; EXPRESSED IN: 23 plant structures; EXPRESSED DURING: 14 growth stages; BEST Arabidopsis thaliana protein match is: unknown protein (TAIR:AT3G18050.1); Has 30201 Blast hits to 17322 proteins in 780 species: Archae - 12; Bacter…	984.571	2658.87	2300.97	2858.18	2219.01	3244.28	1290.78	2482.76	2143.11	2266.36	2389.83	2918.17	2.70054	2.33703	2.90297	2.25378	3.29512	1.92346	1.66032	1.75581	1.85146	2.26078
Bra004287	AT1G68180.1	Symbols: | RING/U-box superfamily protein | chr1:25554816-25555562 FORWARD LENGTH=248	301.648	813.163	1057.01	1170.25	1236.65	1429.58	934.822	842.171	1233.61	1188.35	1471.6	1061.15	2.69573	3.50412	3.87952	4.09965	4.73923	-1.11001	1.31962	1.2712	1.5742	1.13514
Bra010352	NA	NA	304.701	820.849	977.878	808.478	682.646	826.174	4980.84	2392.11	1638.19	2335.26	1881.59	1618.85	2.69395	3.2093	2.65335	2.24038	2.71143	-2.0822	-3.04045	-2.13288	-2.64714	-3.07678
Bra022080	NA	NA	547.034	1472.46	1506.85	1863.63	1691.04	3742.32	871.784	1190.54	1307.34	1331.05	1643.31	2015.03	2.69172	2.75458	3.40679	3.09129	6.84111	1.36564	1.49961	1.52681	1.885	2.31139
Bra033373	AT1G03070.1	Symbols: | Bax inhibitor-1 family protein | chr1:730148-731379 FORWARD LENGTH=247	1174.63	3157.04	6167.6	4584.91	6725.74	4344.88	579.821	4205.63	7357.31	4499.81	6843.35	3793.23	2.68769	5.25067	3.90328	5.72584	3.69893	7.25332	12.6889	7.76069	11.8025	6.54207
Bra031586	AT1G07590.1	Symbols: | Tetratricopeptide repeat (TPR)-like superfamily protein | chr1:2336649-2338481 REVERSE LENGTH=534	3853.17	10355.7	9088.87	7754.98	9812.2	8124.2	478.034	2375.52	2477.41	2931.56	1891.78	1932.96	2.68758	2.3588	2.01262	2.54653	2.10845	4.96935	5.1825	6.13253	3.95742	4.04356
Bra019096	NA	NA	199.242	535.397	761.964	633.931	575.007	821.719	234.017	125.517	364.22	316.166	203.107	294.904	2.68717	3.82431	3.18171	2.88597	4.12423	1	1	1	1	1
Bra022605	AT5G52750.1	Symbols: | Heavy metal transport/detoxification superfamily protein | chr5:21384134-21384795 FORWARD LENGTH=139	1231.1	3300.77	3061.57	3703.91	3555.71	3483.91	924.71	3386.9	4032.52	2740.05	6115.66	4521.03	2.68116	2.48686	3.00862	2.88824	2.82992	3.66266	4.36085	2.96315	6.6136	4.88913
Bra010052	AT5G62040.1	Symbols: | PEBP (phosphatidylethanolamine-binding protein) family protein | chr5:24922810-24923709 FORWARD LENGTH=177	402.015	1077.81	1113.12	1104.4	813.284	1148.47	646.017	751.336	811.45	992.119	916.215	858.21	2.68102	2.76885	2.74716	2.02302	2.85678	1.16303	1.25608	1.53575	1.41825	1.32846
Bra032443	AT1G06010.1	Symbols: | unknown protein; Has 25 Blast hits to 25 proteins in 9 species: Archae - 0; Bacteria - 0; Metazoa - 0; Fungi - 0; Plants - 25; Viruses - 0; Other Eukaryotes - 0 (source: NCBI BLink). | chr1:1823347-1823670 FORWARD LENGTH=78	1068.35	2860.99	3387.4	3073.27	2896.17	3129.88	1273.48	2562.86	2256.47	2628.26	2366.29	3710.72	2.67795	3.17068	2.87665	2.71088	2.92964	2.01249	1.77189	2.06384	1.85813	2.91384
Bra019060	AT4G27260.1	Symbols: GH3.5, WES1 | Auxin-responsive GH3 family protein | chr4:13653704-13655892 FORWARD LENGTH=612	690.638	1844.46	1719.27	2782.35	2392.12	3158.46	742.261	1466.41	1673.41	2054.92	1765.97	1834.99	2.67066	2.48939	4.02867	3.46364	4.57325	1.9756	2.25448	2.76846	2.37918	2.47216
Bra019962	AT1G10120.1	Symbols: | basic helix-loop-helix (bHLH) DNA-binding superfamily protein | chr1:3304228-3305984 REVERSE LENGTH=366	382.001	1019.53	956.062	1034.82	870.719	767.739	289.266	432.47	465.141	407.469	364.265	268.46	2.66892	2.50277	2.70895	2.27936	2.00978	1	1	1	1	1
Bra017859	AT4G37890.1	Symbols: EDA40 | Zinc finger (C3HC4-type RING finger) family protein | chr4:17812812-17815031 REVERSE LENGTH=739	425.081	1134.14	933.696	1236.33	1094.74	906.565	350.04	987.064	899.952	853.925	1310.22	1524.36	2.66806	2.19651	2.90846	2.57537	2.13269	2.81986	2.571	2.43951	3.74306	4.35482
Bra009199	AT5G06500.1	Symbols: AGL96 | AGAMOUS-like 96 | chr5:1982444-1983172 FORWARD LENGTH=242	290.441	774.376	910.105	941.951	814.896	1765.2	547.487	752.554	908.002	682.606	1031.62	1067.39	2.66621	3.13353	3.24318	2.80572	6.07765	1.37456	1.65849	1.2468	1.88428	1.94962
Bra033904	NA	NA	801.377	2131.76	2108.44	2231.43	2234.45	1724.32	2323.18	2477.03	2521.91	2785.48	2601.53	2495.42	2.66012	2.63102	2.78449	2.78826	2.1517	1.06622	1.08554	1.19899	1.11981	1.07414
Bra014185	NA	NA	355.785	945.497	1490.92	1552.06	1394.05	2153.67	1020.35	1079.38	1667.41	1421.94	1899.84	1436.4	2.6575	4.19051	4.36235	3.91824	6.05329	1.05785	1.63415	1.39358	1.86195	1.40775
Bra009109	AT5G05370.1	Symbols: | Cytochrome b-c1 complex, subunit 8 protein | chr5:1590977-1591869 REVERSE LENGTH=72	816.063	2168.45	2992.38	1821.97	1978.01	2043.14	595.122	1499.44	1957.9	1648.09	1505.92	1168.9	2.65721	3.66685	2.23263	2.42384	2.50365	2.51955	3.28991	2.76933	2.53044	1.96414
Bra037886	NA	NA	289.212	767.902	744.782	628.728	694.312	953.136	335.83	559.796	543.461	566.25	700.477	822.654	2.65515	2.57521	2.17393	2.4007	3.29563	1.6669	1.61826	1.68612	2.08581	2.44961
Bra021153	AT3G16000.1	Symbols: MFP1 | MAR binding filament-like protein 1 | chr3:5431041-5433613 REVERSE LENGTH=726	1192.25	3162.6	3172.51	2946.38	2962.6	3175.81	2206.53	1980.26	2711.67	2909.78	2882.45	2490.96	2.65263	2.66094	2.47128	2.48488	2.66371	-1.11426	1.22893	1.31871	1.30633	1.1289
Bra033444	AT3G52240.1	Symbols: | unknown protein; Has 220 Blast hits to 193 proteins in 66 species: Archae - 0; Bacteria - 15; Metazoa - 53; Fungi - 33; Plants - 66; Viruses - 0; Other Eukaryotes - 53 (source: NCBI BLink). | chr3:19372902-19375799 REVERSE LENGTH=680	224.515	595.424	640.154	618.062	557.766	860.404	2747.09	2920.01	2929.58	2876.57	2764.23	2508.21	2.65205	2.85127	2.75288	2.48432	3.83228	1.06295	1.06643	1.04713	1.00624	-1.09524
Bra011317	AT4G32040.1	Symbols: KNAT5 | KNOTTED1-like homeobox gene 5 | chr4:15494127-15496009 FORWARD LENGTH=383	1717.54	4554.64	4181.05	4881.97	4984.6	4740.45	3274.09	5450.07	6379.25	5510.4	6348.28	5898.13	2.65184	2.43432	2.84242	2.90217	2.76002	1.66461	1.9484	1.68303	1.93894	1.80146
Bra013548	NA	NA	1137.56	3016.43	2436.53	3192.81	3145.16	4301.73	2508.78	2900.97	2901.3	3308.43	3518.82	3747.18	2.65167	2.14189	2.80672	2.76483	3.78154	1.15633	1.15646	1.31874	1.4026	1.49363
Bra018217	AT3G46220.1	Symbols: | unknown protein; CONTAINS InterPro DOMAIN/s: Protein of unknown function DUF2042 (InterPro:IPR018611); Has 559 Blast hits to 533 proteins in 154 species: Archae - 3; Bacteria - 32; Metazoa - 305; Fungi - 42; Plants - 50; Viruses - 3; Other Eukaryotes - 124 (source: NCBI BLink). | chr3:16979174-16983970 FORWARD LENGTH=804	9961.36	26377.8	34945.6	26953.9	38394.8	31806	8256.61	15492.1	21218.1	15581.2	23453.9	20815.7	2.64801	3.50812	2.70585	3.85437	3.19294	1.87633	2.56983	1.88712	2.84062	2.5211
Bra041107	ATCG00580.1	Symbols: PSBE | photosystem II reaction center protein E | chrC:64071-64322 REVERSE LENGTH=83	200.424	530.575	1461.84	1791.19	2533.24	3033.59	556.589	698.64	1234.74	1067.3	1874.93	1928.98	2.64726	7.29374	8.937	12.6394	15.1359	1.25522	2.21841	1.91757	3.36861	3.46572
Bra012158	AT5G67385.1	Symbols: | Phototropic-responsive NPH3 family protein | chr5:26884754-26887083 FORWARD LENGTH=604	1339.6	3535.45	3663.2	3931.26	3575.61	4029.38	1298.61	3494.43	3352.27	3308.57	3817.45	3853.33	2.63918	2.73455	2.93465	2.66916	3.0079	2.6909	2.58143	2.54778	2.93964	2.96727
Bra019553	NA	NA	673.518	1775.98	2278.11	2023.84	1779.32	2118.48	1472.79	1523.04	1658.37	2135.46	1777.55	1835.45	2.63687	3.3824	3.00488	2.64183	3.14539	1.03412	1.12601	1.44994	1.20693	1.24624
Bra027526	AT5G44070.1	Symbols: CAD1, ARA8, ATPCS1, PCS1 | phytochelatin synthase 1 (PCS1) | chr5:17734876-17737672 FORWARD LENGTH=485	433.728	1142.35	1433.89	1261.46	1088.97	1089.4	896.851	889.58	1167.13	1101.82	1453.13	973.08	2.63379	3.30597	2.90841	2.51072	2.51171	-1.00817	1.30136	1.22854	1.62026	1.085
Bra033609	AT1G45688.1	Symbols: | unknown protein; FUNCTIONS IN: molecular_function unknown; INVOLVED IN: biological_process unknown; LOCATED IN: plasma membrane; EXPRESSED IN: 22 plant structures; EXPRESSED DURING: 13 growth stages; BEST Arabidopsis thaliana protein match is: unknown protein (TAIR:AT5G42860.1); Has 258 Blast hits to 242 proteins in 39 species: Archae - 0; Bacteria - 11; Metazoa - 10; Fungi - 14; Plant…	192.507	507.015	748.544	570.114	761.154	909.886	639.395	540.335	675.807	490.064	623.001	685.775	2.63375	3.8884	2.96152	3.9539	4.72651	-1.18333	1.05695	-1.30472	-1.02631	1.07254
Bra006167	AT5G12900.1	Symbols: | unknown protein; FUNCTIONS IN: molecular_function unknown; INVOLVED IN: biological_process unknown; LOCATED IN: chloroplast; EXPRESSED IN: 21 plant structures; EXPRESSED DURING: 13 growth stages; BEST Arabidopsis thaliana protein match is: unknown protein (TAIR:AT1G12330.1); Has 1807 Blast hits to 1807 proteins in 277 species: Archae - 0; Bacteria - 0; Metazoa - 736; Fungi - 347; Plant…	265.878	700.121	642.976	659.349	551.774	833.414	268.534	496.119	325.324	470.549	405.506	469.791	2.63324	2.41831	2.47989	2.07529	3.13457	1	1	1	1	1
Bra029107	AT5G52750.1	Symbols: | Heavy metal transport/detoxification superfamily protein | chr5:21384134-21384795 FORWARD LENGTH=139	1026.27	2696.59	3274.62	2910.52	2784.89	2376.13	796.248	3608.4	3295.35	3468.27	3534.1	4086.1	2.62756	3.1908	2.83602	2.7136	2.31531	4.53175	4.1386	4.35577	4.43844	5.13169
Bra014872	NA	NA	242.008	635.784	629.637	1361.39	703.255	814.407	334.248	446.38	394.058	407.589	545.53	363.075	2.62712	2.60172	5.62539	2.90592	3.36521	1	1	1	1.63211	1
Bra007847	NA	NA	683.064	1788.75	2403.4	2891.57	1882.58	2463.09	725.302	1239.58	2183.35	2245.54	2250.94	2395.29	2.61872	3.51856	4.23323	2.75608	3.60594	1.70905	3.01026	3.09601	3.10345	3.30247
Bra003692	AT1G77000.1	Symbols: ATSKP2;2, SKP2B | RNI-like superfamily protein | chr1:28940888-28942401 FORWARD LENGTH=360	911.098	2385.87	2858.34	2906.32	2715.9	2772.96	972.469	1965.66	2156.25	2338.1	2188.88	2485.01	2.61868	3.13725	3.18991	2.98091	3.04354	2.02131	2.21729	2.40429	2.25085	2.55536
Bra000697	AT4G10020.1	Symbols: AtHSD5, HSD5 | hydroxysteroid dehydrogenase 5 | chr4:6268363-6270179 FORWARD LENGTH=389	687.054	1799.02	2496.61	2001.72	1907.74	1716.37	667.333	3495.42	3601.52	2475.11	2931.59	2918.75	2.61846	3.63379	2.91348	2.7767	2.49816	5.23789	5.39689	3.70896	4.39299	4.37375
Bra008269	AT1G76640.1	Symbols: | Calcium-binding EF-hand family protein | chr1:28765324-28765803 REVERSE LENGTH=159	719.369	1882.8	2664.86	2512.82	2471.8	3065.52	1292.96	1457.4	2198.32	2183.67	2515.79	1075.95	2.61729	3.70444	3.49309	3.43607	4.2614	1.12718	1.70022	1.68889	1.94576	-1.20169
Bra019672	AT1G14200.1	Symbols: | RING/U-box superfamily protein | chr1:4854532-4855071 REVERSE LENGTH=179	6408.92	16773.3	20240.5	20562	21399.6	18083.7	6397.51	16376.8	14354.2	15632	17353.5	13482.9	2.61718	3.15818	3.20834	3.33903	2.82165	2.55987	2.24372	2.44345	2.71254	2.10752
Bra038257	AT3G20250.1	Symbols: APUM5, PUM5 | pumilio 5 | chr3:7059098-7062660 REVERSE LENGTH=961	808.3	2115.28	3010.29	2900.04	2861.58	2724.64	3254.88	3946.74	5085.66	4529.36	4791.5	5128.71	2.61695	3.72422	3.58783	3.54024	3.37083	1.21256	1.56247	1.39156	1.4721	1.5757
Bra035733	AT5G51210.1	Symbols: OLEO3 | oleosin3 | chr5:20820171-20820706 FORWARD LENGTH=141	761.302	1992.27	2820.32	2298.82	1984.8	2876.73	1791.46	1578.09	2487.87	1904.57	2896.17	2295.41	2.61692	3.7046	3.01959	2.60711	3.7787	-1.13521	1.38874	1.06314	1.61665	1.28131
Bra029411	AT5G24520.1	Symbols: TTG1, TTG, URM23, ATTTG1 | Transducin/WD40 repeat-like superfamily protein | chr5:8371708-8372733 REVERSE LENGTH=341	430.526	1126.06	2006.63	2027.04	1896.43	2064.63	1107.36	1064.29	1494.82	1263.18	1244.45	1341.04	2.61554	4.66088	4.70829	4.40491	4.7956	-1.04047	1.3499	1.14071	1.1238	1.21102
Bra035201	AT1G80030.1	Symbols: | Molecular chaperone Hsp40/DnaJ family protein | chr1:30105398-30108873 REVERSE LENGTH=500	313.049	816.29	885.451	768.449	1231.75	806.432	255.152	839.01	862.572	565.563	832.542	755.126	2.60755	2.82847	2.45472	3.93469	2.57606	3.28828	3.38062	2.21657	3.26293	2.95951
Bra032569	NA	NA	532.322	1387.99	1497.96	1389.65	1623.42	1540.31	811.025	1606.53	1665.02	1340.73	1745.66	1800.67	2.60743	2.81401	2.61054	3.0497	2.89357	1.98086	2.05298	1.65313	2.15241	2.22024
Bra014076	AT1G47380.1	Symbols: | Protein phosphatase 2C family protein | chr1:17373004-17375305 REVERSE LENGTH=428	1175.26	3049.92	3695.72	3246.82	3261.28	3192.63	800.346	2077.61	3036.13	2120.77	2730.67	1980.64	2.5951	3.1446	2.76264	2.77494	2.71653	2.59589	3.79352	2.64982	3.41186	2.47473
Bra009202	NA	NA	283.967	736.227	838.129	1135.34	899.363	1507.79	795.7	977.05	1149.47	1079.16	1159.67	1290.61	2.59265	2.9515	3.99814	3.16714	5.30974	1.22791	1.4446	1.35624	1.45742	1.62198
Bra003214	AT3G55440.1	Symbols: ATCTIMC, TPI, CYTOTPI | triosephosphate isomerase | chr3:20553794-20556078 FORWARD LENGTH=254	2011.25	5212.38	5396.25	5337.48	5022.67	5557.24	4311.81	4044.99	6277.78	4862.73	4217.26	5441.08	2.59161	2.68303	2.65381	2.49729	2.76308	-1.06596	1.45595	1.12777	-1.02242	1.2619
Bra039083	AT3G27310.1	Symbols: PUX1 | plant UBX domain-containing protein 1 | chr3:10087360-10089077 REVERSE LENGTH=251	283.72	735.039	737.505	724.88	616.931	1152.11	693.894	595.216	983.238	904.2	845.053	774.175	2.59072	2.59941	2.55491	2.17444	4.06073	-1.16579	1.41699	1.30308	1.21784	1.1157
Bra040477	NA	NA	445.099	1152.38	1812.71	1722.93	1704.93	1834.9	1835.44	1779.67	2556.88	2455.82	2362.45	2436.28	2.58904	4.0726	3.87089	3.83045	4.12245	-1.03134	1.39306	1.338	1.28713	1.32735
Bra017617	AT4G33970.1	Symbols: | Leucine-rich repeat (LRR) family protein | chr4:16279795-16281894 REVERSE LENGTH=699	436.793	1125.6	1269.02	1397.06	1244.45	1538.97	2298.43	1083.43	1678.68	1494.55	1429.78	1224.5	2.57696	2.90531	3.19845	2.84906	3.52334	-2.12144	-1.36919	-1.53787	-1.60754	-1.87704
Bra007331	AT3G57500.1	Symbols: | unknown protein; BEST Arabidopsis thaliana protein match is: unknown protein (TAIR:AT2G26520.1); Has 51 Blast hits to 51 proteins in 11 species: Archae - 0; Bacteria - 1; Metazoa - 0; Fungi - 0; Plants - 50; Viruses - 0; Other Eukaryotes - 0 (source: NCBI BLink). | chr3:21281980-21282351 FORWARD LENGTH=123	478.715	1232.87	2520.48	1510.31	1286.86	1686.16	1028.75	1061.78	1511.36	1248.14	1049.4	1572.22	2.57537	5.2651	3.15493	2.68815	3.52226	1.03211	1.46912	1.21326	1.02007	1.52828
Bra002858	NA	NA	381.247	980.476	1115.12	1076.66	2092.44	2152.63	378.329	1035.9	1372.21	1243.29	1939.26	1983.04	2.57176	2.92493	2.82405	5.48841	5.64629	2.73809	3.62703	3.28627	5.12586	5.24158
Bra037749	AT5G63620.1	Symbols: | GroES-like zinc-binding alcohol dehydrogenase family protein | chr5:25466380-25468296 REVERSE LENGTH=427	291.245	748.876	1302.68	981.521	871.192	604.079	604.766	576.941	672.551	1004.94	713.124	662.553	2.57129	4.4728	3.37009	2.99127	2.07413	-1.04823	1.11208	1.6617	1.17917	1.09555
Bra030206	AT1G25460.1	Symbols: | NAD(P)-binding Rossmann-fold superfamily protein | chr1:8942811-8944244 FORWARD LENGTH=320	257.386	660.919	762.606	820.882	681.544	1035.72	583.74	582.572	570.303	503.588	607.807	543.739	2.56781	2.96289	3.1893	2.64795	4.024	-1.002	-1.02356	-1.15916	1.04123	-1.07357
Bra034380	AT2G27970.1	Symbols: CKS2 | CDK-subunit 2 | chr2:11912460-11913112 REVERSE LENGTH=83	267.19	685.956	817.713	811.201	672.712	716.219	637.28	647.502	762.144	794.915	780.358	822.153	2.5673	3.06042	3.03605	2.51773	2.68056	1.01604	1.19593	1.24736	1.22451	1.2901
Bra000517	AT2G27310.1	Symbols: | F-box family protein | chr2:11683954-11684967 REVERSE LENGTH=337	368.405	945.77	1150.36	1277.05	1004.31	1321.5	782.396	747.923	1016.74	952.294	985.367	900.367	2.5672	3.12254	3.46643	2.7261	3.58708	-1.04609	1.29952	1.21715	1.25942	1.15078
Bra009096	AT5G05220.1	Symbols: | unknown protein; Has 30201 Blast hits to 17322 proteins in 780 species: Archae - 12; Bacteria - 1396; Metazoa - 17338; Fungi - 3422; Plants - 5037; Viruses - 0; Other Eukaryotes - 2996 (source: NCBI BLink). | chr5:1550273-1550821 FORWARD LENGTH=182	1116.97	2863.29	5770.93	2955.02	5159.86	4088.69	1560.04	3194.42	5704.04	3694.69	4452.01	2702.45	2.56344	5.16659	2.64557	4.61952	3.66052	2.04765	3.65634	2.36833	2.85378	1.7323
Bra012623	AT4G18020.1	Symbols: APRR2, PRR2 | CheY-like two-component responsive regulator family protein | chr4:10003738-10006682 REVERSE LENGTH=535	1031.46	2636.04	2678.83	3066.52	2504.09	3304.39	2101.35	2284.57	3010.26	3465.52	4150.23	3946.09	2.55564	2.59712	2.97299	2.42771	3.2036	1.08719	1.43254	1.64919	1.97503	1.87788
Bra023340	AT4G11630.1	Symbols: | Ribosomal protein L19 family protein | chr4:7019793-7021068 FORWARD LENGTH=225	4156.91	10613.7	10594.4	9113.47	9201.85	9034.78	3235.5	7334.74	8923.24	7810.38	7591.91	7849.41	2.55327	2.54862	2.19237	2.21363	2.17344	2.26696	2.75792	2.41396	2.34644	2.42603
Bra013596	AT4G23280.1	Symbols: CRK20 | cysteine-rich RLK (RECEPTOR-like protein kinase) 20 | chr4:12174740-12177471 FORWARD LENGTH=656	357.515	911.937	779.526	928.378	904.451	1203.73	573.645	726.008	672.095	637.139	900.82	997.101	2.55077	2.1804	2.59675	2.52983	3.36694	1.26561	1.17162	1.11069	1.57034	1.73818
Bra021923	AT2G34600.1	Symbols: JAZ7, TIFY5B | jasmonate-zim-domain protein 7 | chr2:14573172-14573718 FORWARD LENGTH=148	2352.93	6000.19	5932.79	6296.81	6266.99	7519.87	2699.61	3380.39	4809.96	4543.87	4252.09	4574.28	2.55009	2.52145	2.67616	2.66348	3.19596	1.25218	1.78172	1.68316	1.57508	1.69442
Bra034085	AT3G09740.1	Symbols: SYP71, ATSYP71 | syntaxin of plants 71 | chr3:2989615-2991354 FORWARD LENGTH=266	328.041	835.508	1404.82	1179.32	1521.81	1490.9	832.84	985.33	1065.27	917.294	1138.32	1135.83	2.54696	4.28245	3.59504	4.63908	4.54486	1.1831	1.27908	1.1014	1.36679	1.3638
Bra035995	NA	NA	401.534	1020.44	979.192	1131.79	941.721	1213.58	866.326	772.889	906.952	1148.93	1012.77	1285.45	2.54135	2.43863	2.81867	2.34531	3.02236	-1.12089	1.04689	1.32621	1.16904	1.48379
Bra022274	AT3G18035.1	Symbols: HON4 | winged-helix DNA-binding transcription factor family protein | chr3:6169384-6171558 REVERSE LENGTH=480	240.025	609.636	870.534	876.56	681.803	1351.86	553.914	596.449	758.472	743.367	756.886	909.074	2.53989	3.62685	3.65195	2.84055	5.63216	1.07679	1.3693	1.34203	1.36643	1.64118
Bra010175	NA	NA	278.014	705.331	1007.91	956.232	910.761	1091.45	675.83	655.476	856.102	828.063	966.865	779.375	2.53703	3.62539	3.43951	3.27595	3.92588	-1.03105	1.26674	1.22525	1.43063	1.15321
Bra001248	NA	NA	384.431	973.136	1937.07	1480.93	1770.19	1521.39	1029.79	1333.99	1644.15	1536.29	2040.33	1440.19	2.53137	5.0388	3.85226	4.6047	3.95751	1.2954	1.59659	1.49185	1.98131	1.39853
Bra018231	NA	NA	406.432	1027.43	1278.6	1537.33	1342.39	2932.62	607.358	747.227	1354.89	1031.64	1309.27	1112.9	2.52793	3.14591	3.7825	3.30286	7.21552	1.23029	2.23079	1.69857	2.15568	1.83236
Bra009545	NA	NA	228.833	577.874	1420.06	857.989	901.496	970.629	141.665	748.554	1625.98	1028.87	1337.19	1268.91	2.52531	6.20566	3.74941	3.93954	4.24165	5.28397	11.4776	7.2627	9.4391	8.95712
Bra009880	NA	NA	351.39	885.628	1321.97	874.786	980.385	896.541	719.33	701.368	1016.85	1031.16	1063.03	939.316	2.52036	3.76212	2.4895	2.79002	2.55141	-1.02561	1.41361	1.4335	1.47781	1.30582
Bra015778	AT1G76190.1	Symbols: | SAUR-like auxin-responsive protein family | chr1:28592225-28592596 FORWARD LENGTH=123	863.817	2176.32	4841.18	4447.28	8246.7	7341.92	177.944	2799.93	4220.02	3523.68	4685.35	5308.36	2.51942	5.6044	5.14841	9.54681	8.49939	15.7349	23.7154	19.8022	26.3305	29.8316
Bra019392	NA	NA	298.003	750.252	695.303	611.569	690.712	640.727	375.867	310.553	530.481	544.301	343.04	363.537	2.5176	2.33321	2.05222	2.3178	2.15007	1	1.41135	1.44812	1	1
Bra001562	AT3G14690.1	Symbols: CYP72A15 | cytochrome P450, family 72, subfamily A, polypeptide 15 | chr3:4937410-4939310 FORWARD LENGTH=512	255.404	642.424	698.197	871.965	700.758	585.756	791.222	678.225	640.477	718.251	703.687	758.553	2.51532	2.7337	3.41406	2.74372	2.29345	-1.16661	-1.23536	-1.1016	-1.12439	-1.04307
Bra025777	AT1G19870.1	Symbols: iqd32 | IQ-domain 32 | chr1:6895400-6898539 REVERSE LENGTH=794	582.099	1464.16	1465.35	1553.55	2003.19	1749.14	392.677	1090.9	1073.89	639.06	825.206	783.144	2.51531	2.51736	2.66888	3.44132	3.00488	2.77811	2.73479	1.62744	2.10149	1.99437
Bra040730	NA	NA	1531.91	3849.6	4789.75	3843.79	3685.07	4852.05	2319.33	4475.04	4849.57	4153.04	4815.73	4391.24	2.51294	3.12665	2.50915	2.40554	3.16732	1.92945	2.09094	1.79062	2.07635	1.89332
Bra027287	AT3G15000.1	Symbols: | cobalt ion binding | chr3:5050321-5052121 FORWARD LENGTH=395	360.214	905.086	1203.52	1280.98	1123.01	1277.38	1126.18	692.102	1016.96	1137.83	1226.16	1118.92	2.51263	3.34112	3.55616	3.11762	3.54617	-1.62719	-1.1074	1.01034	1.08878	-1.00649
Bra005078	NA	NA	454.452	1141.5	1146.99	1126.61	1319.87	1985.73	707.623	735.08	629.034	1206.37	1001.9	676.655	2.51182	2.5239	2.47905	2.90431	4.3695	1.0388	-1.12494	1.70482	1.41587	-1.04577
Bra009807	AT5G10750.1	Symbols: | Protein of unknown function (DUF1336) | chr5:3399072-3399980 FORWARD LENGTH=302	1388.18	3485.42	3753.05	4087.34	3307.58	3160.28	4605.27	2695.23	3513.66	3894.86	3037.03	3862.61	2.51078	2.70358	2.94439	2.38267	2.27656	-1.70867	-1.31068	-1.1824	-1.51637	-1.19227
Bra031688	AT1G09930.1	Symbols: ATOPT2, OPT2 | oligopeptide transporter 2 | chr1:3227490-3230043 REVERSE LENGTH=734	476.184	1195.01	1744.2	2009.77	1235.09	1640.92	1385.44	1109.83	1224.21	1405.68	1397.14	1113.76	2.50956	3.66287	4.22057	2.59372	3.44598	-1.24834	-1.1317	1.01461	1.00844	-1.24393
Bra015679	AT1G77290.1	Symbols: | Glutathione S-transferase family protein | chr1:29038917-29039815 FORWARD LENGTH=266	340.906	855.229	890.166	732.919	702.571	693.752	442.634	1202.73	1333.71	1324.57	1560.72	1689.45	2.50869	2.61118	2.14992	2.06089	2.03502	2.71721	3.01312	2.99247	3.52598	3.81681
Bra014745	NA	NA	451.766	1130.06	1281.81	1263.85	1258.49	1810.82	506.007	1046.62	1392.3	1277.89	1237.12	1359.87	2.50143	2.83733	2.79758	2.78571	4.00831	2.06839	2.75154	2.52544	2.44487	2.68745
Bra011215	AT1G55530.1	Symbols: | RING/U-box superfamily protein | chr1:20729472-20730527 REVERSE LENGTH=351	3526.2	8800.14	14886.2	11658.5	17175.2	13782.6	3630.59	9442.67	15852.8	11380.1	12690.9	9548.76	2.49564	4.2216	3.30625	4.87074	3.90863	2.60086	4.36645	3.1345	3.49555	2.63008
Bra018853	AT1G02020.1	Symbols: | nitroreductase family protein | chr1:352842-354845 REVERSE LENGTH=642	436.553	1089.33	2180.61	1326.79	2073.25	1457.95	478.361	1392.96	2187.87	1680.58	2060.77	1650.02	2.4953	4.99506	3.03924	4.74914	3.33969	2.91194	4.57368	3.5132	4.30798	3.44932
Bra033416	AT4G03490.1	Symbols: | Ankyrin repeat family protein | chr4:1549345-1552784 REVERSE LENGTH=662	243.428	606.578	777.71	554.905	508.616	616.136	503.105	678.816	708.379	808.211	737.788	900.963	2.49182	3.19483	2.27954	2.08939	2.53108	1.34925	1.40801	1.60645	1.46647	1.79081
Bra033109	NA	NA	228.849	569.092	889.988	875.751	731.532	1195.35	1039.25	973.439	1230.99	1277.5	1600.55	1093.94	2.48676	3.88897	3.82676	3.19657	5.22331	-1.06761	1.1845	1.22925	1.5401	1.05262
Bra009197	AT5G06470.1	Symbols: | Glutaredoxin family protein | chr5:1974659-1975378 REVERSE LENGTH=239	358.878	892.261	1144.36	1240.01	1183.35	1493.44	184.442	382.022	316.503	238.617	410.488	316.769	2.48625	3.18872	3.45524	3.29736	4.16141	1	1	1	1	1
Bra033485	NA	NA	1690.56	4202.8	5380.18	5164.38	5099.6	7520.5	4547.09	5082.8	5720.08	6424.53	6751.66	6662.29	2.48604	3.18248	3.05483	3.01652	4.44853	1.11781	1.25796	1.41289	1.48483	1.46518
Bra032977	AT3G27030.1	Symbols: | unknown protein; FUNCTIONS IN: molecular_function unknown; INVOLVED IN: biological_process unknown; LOCATED IN: endomembrane system; CONTAINS InterPro DOMAIN/s: Protein of unknown function DUF3339 (InterPro:IPR021775); BEST Arabidopsis thaliana protein match is: Protein of unknown function (DUF 3339) (TAIR:AT5G40970.1); Has 538 Blast hits to 271 proteins in 16 species: Archae - 0; Bact…	451.091	1120.56	1187.5	1109.85	1257.98	1501.11	1394	1421.6	1761.64	1219.99	1868	1504.29	2.48411	2.63251	2.46037	2.78875	3.32773	1.0198	1.26373	-1.14263	1.34003	1.07912
Bra007487	AT3G60040.1	Symbols: | F-box family protein | chr3:22175937-22179728 REVERSE LENGTH=838	352.081	874.154	1371.31	998.313	990.475	913.201	661.164	679.284	928.482	932.834	831.951	670.955	2.48282	3.89487	2.83546	2.8132	2.59372	1.02741	1.40431	1.4109	1.25831	1.01481
Bra023654	AT5G18050.1	Symbols: | SAUR-like auxin-responsive protein family | chr5:5974691-5974963 REVERSE LENGTH=90	405.655	1006.8	1440.38	1448.05	1578.59	1330.84	227.424	565.126	426.631	425.913	499.774	471.866	2.48191	3.55075	3.56966	3.89146	3.28072	2.4849	1	1	1	1
Bra013875	NA	NA	390.102	966.739	2561.83	2390.15	3086.11	2878.88	338.536	1916.49	3210.01	2283.53	3150.18	2858.07	2.47817	6.56708	6.12699	7.91103	7.37981	5.66111	9.48203	6.74531	9.3053	8.44244
Bra037626	AT3G45060.1	Symbols: ATNRT2.6, NRT2.6 | high affinity nitrate transporter 2.6 | chr3:16477671-16479386 REVERSE LENGTH=542	357.013	884.45	910.069	1110	855.35	1231.15	719.73	743.378	753.802	838.418	791.005	681.702	2.47736	2.54912	3.10913	2.39585	3.44847	1.03286	1.04734	1.16491	1.09903	-1.05578
Bra032262	NA	NA	410.405	1016.09	951.779	1212.7	1127.56	1304.58	1038.97	937.707	1086.71	1360.05	1288.2	1095.24	2.47582	2.31912	2.95489	2.74743	3.17876	-1.10799	1.04595	1.30904	1.23988	1.05416
Bra006593	AT5G21090.1	Symbols: | Leucine-rich repeat (LRR) family protein | chr5:7164758-7166904 FORWARD LENGTH=218	1107.19	2740.74	3070.67	3140.25	2600.21	3204.54	2216.28	2598.96	2955.53	2507.1	2587.32	2529.37	2.4754	2.77339	2.83623	2.34848	2.8943	1.17267	1.33355	1.13122	1.16742	1.14127
Bra003588	AT1G80840.1	Symbols: WRKY40, ATWRKY40 | WRKY DNA-binding protein 40 | chr1:30383834-30385356 FORWARD LENGTH=302	2645.08	6543.26	6982.41	6620.47	7346.87	6766.04	2560.63	5046.04	6569.1	6653.93	6130.82	5996.49	2.47375	2.63977	2.50294	2.77756	2.55797	1.97062	2.56542	2.59855	2.39426	2.3418
Bra030582	NA	NA	1367.43	3381.77	4384.81	4250.48	3397.26	4502.26	3499.45	2695.26	3727.16	3361.54	3136.74	2631.08	2.47308	3.20661	3.10837	2.48441	3.2925	-1.29837	1.06507	-1.04103	-1.11563	-1.33004
Bra015912	AT1G74430.1	Symbols: MYB95, ATMYB95, ATMYBCP66 | myb domain protein 95 | chr1:27975409-27977118 FORWARD LENGTH=271	11131.5	27493	23070.3	25012.4	24408.2	29114.4	1751.27	8935.68	8467.52	10366.1	7273.61	12556.5	2.46984	2.07252	2.24699	2.19271	2.6155	5.1024	4.83507	5.91919	4.15333	7.16994
Bra019295	AT4G23570.1	Symbols: SGT1A | phosphatase-related | chr4:12300015-12302493 FORWARD LENGTH=350	4720.33	11652.1	14124	12420	13905.3	11563.1	5745.76	11396.4	13724.5	13112.1	14661.4	13578.5	2.46849	2.99216	2.63117	2.94583	2.44964	1.98345	2.38863	2.28205	2.55169	2.36322
Bra010474	AT4G25140.1	Symbols: OLEO1, OLE1 | oleosin 1 | chr4:12900498-12901259 FORWARD LENGTH=173	859.053	2119.1	2659.46	2670.94	2510.08	2987.55	2536.43	2447.27	3824.8	3493.83	4025.41	3701	2.46679	3.0958	3.10917	2.92192	3.47772	-1.03643	1.50795	1.37746	1.58704	1.45914
Bra032863	AT1G28000.1	Symbols: | Pentatricopeptide repeat (PPR) superfamily protein | chr1:9756674-9757947 REVERSE LENGTH=388	958.902	2365.13	2317.08	2695.65	2318.77	3398.42	1457.12	1394.6	1847.84	2243.97	2142.03	2419.95	2.4665	2.41639	2.81118	2.41815	3.54407	-1.04483	1.26815	1.54	1.47004	1.66078
Bra031782	NA	NA	468.967	1156.28	1595.76	1481.64	1557.96	1325.14	1363.87	1316.6	1707.09	1743.64	1813.44	1652.85	2.46559	3.40271	3.15937	3.32211	2.82566	-1.0359	1.25165	1.27845	1.32963	1.21188
Bra022704	NA	NA	673.449	1659.08	2290.43	2033.97	1747.69	2243.55	1738.46	1230.94	1781.5	1853.74	1513.71	1471.41	2.46356	3.40104	3.02023	2.59513	3.33143	-1.4123	1.02476	1.06631	-1.14848	-1.18149
Bra004059	AT3G45140.1	Symbols: LOX2, ATLOX2 | lipoxygenase 2 | chr3:16525437-16529233 FORWARD LENGTH=896	1412.49	3479.6	4756.27	4228.99	3594.72	3926.86	3762.72	1926.7	2327.9	1842.19	2734.39	2010.07	2.46345	3.36729	2.994	2.54495	2.7801	-1.95294	-1.61636	-2.04253	-1.37607	-1.87193
Bra013077	AT2G16390.1	Symbols: DRD1, CHR35, DMS1 | SNF2 domain-containing protein / helicase domain-containing protein | chr2:7097638-7101182 FORWARD LENGTH=888	300.644	740.266	924.432	947.942	872.406	988.469	611.034	697.412	677.497	527.312	589.897	643.149	2.46227	3.07484	3.15304	2.90179	3.28784	1.14136	1.10877	-1.15877	-1.03583	1.05256
Bra036499	AT2G20750.1	Symbols: ATEXPB1, EXPB1, ATHEXP BETA 1.5 | expansin B1 | chr2:8941185-8942430 FORWARD LENGTH=271	495.982	1220.71	1173.03	1208.84	1217.82	1432.69	1024	887.719	1219.41	1248.11	1449.54	1423.18	2.4612	2.36507	2.43727	2.45537	2.88859	-1.15352	1.19083	1.21886	1.41557	1.38982
Bra016318	AT1G24160.1	Symbols: | unknown protein; BEST Arabidopsis thaliana protein match is: unknown protein (TAIR:AT1G70100.3); Has 5230 Blast hits to 4162 proteins in 477 species: Archae - 30; Bacteria - 540; Metazoa - 2022; Fungi - 429; Plants - 280; Viruses - 32; Other Eukaryotes - 1897 (source: NCBI BLink). | chr1:8553669-8555830 REVERSE LENGTH=540	1330.23	3268.21	3242.05	4083.26	3158.3	4544.53	602.638	1629.97	1773.16	1629.15	2331.12	2457.76	2.45688	2.43721	3.06959	2.37425	3.41635	2.70472	2.94233	2.70336	3.86819	4.07834
Bra040490	AT2G07698.1	Symbols: | ATPase, F1 complex, alpha subunit protein | chr2:3361474-3364028 FORWARD LENGTH=777	1773.91	4347.95	5006.44	5007.31	5245.55	6916.14	1300.57	5989.64	5982.21	5450.75	6611.56	6473.55	2.45105	2.82226	2.82275	2.95706	3.89881	4.6054	4.59968	4.19105	5.08359	4.97747
Bra006137	AT5G12020.1	Symbols: HSP17.6II | 17.6 kDa class II heat shock protein | chr5:3882409-3882876 REVERSE LENGTH=155	11401.3	27913.4	30406.6	29910.6	33669.7	35340.7	13187.4	24476.4	24231.8	23450.9	23926.4	21179.4	2.44826	2.66694	2.62344	2.95315	3.09971	1.85604	1.8375	1.77828	1.81434	1.60603
Bra037109	AT1G55530.1	Symbols: | RING/U-box superfamily protein | chr1:20729472-20730527 REVERSE LENGTH=351	4583.89	11221.4	15906.4	14832.7	19176.9	17238	6204.36	11050.6	14521.2	14201.8	15031.7	13532.8	2.44801	3.47007	3.23583	4.18354	3.76056	1.7811	2.34048	2.289	2.42276	2.18118
Bra011144	AT4G29900.1	Symbols: ACA10, CIF1, ATACA10 | autoinhibited Ca(2+)-ATPase 10 | chr4:14611225-14618775 REVERSE LENGTH=1069	1383.3	3385.8	3898.99	3789.83	3161.47	3672.79	1747.5	4392.26	4212.51	3860.94	4356.95	4444	2.44763	2.81861	2.7397	2.28546	2.65509	2.51345	2.41059	2.20941	2.49325	2.54306
Bra014403	AT3G62290.1	Symbols: ATARFA1E, ARFA1E | ADP-ribosylation factor A1E | chr3:23052287-23053545 FORWARD LENGTH=181	2658.57	6500.6	7048.56	7506.45	7065.66	7285.62	7705.16	8908.1	7702.5	8032.59	8574.57	8917.27	2.44515	2.65126	2.82349	2.65769	2.74043	1.15612	-1.00035	1.04249	1.11283	1.15731
Bra030375	AT1G52570.1	Symbols: PLDALPHA2 | phospholipase D alpha 2 | chr1:19583940-19586551 REVERSE LENGTH=810	875.366	2139.65	3431.65	3075.96	3116.1	3119.79	1972.11	1920.46	2650.32	2741.98	3160.12	2222.91	2.44429	3.92025	3.51391	3.55977	3.56398	-1.02689	1.3439	1.39038	1.60241	1.12717
Bra015427	AT1G05460.1	Symbols: SDE3 | P-loop containing nucleoside triphosphate hydrolases superfamily protein | chr1:1601357-1604658 REVERSE LENGTH=1002	1526.39	3729.45	3310.62	4093.95	3691.89	4308.73	1351.93	3015.47	3511.12	3521.75	3737.98	4776.8	2.44331	2.16892	2.68211	2.41871	2.82282	2.23049	2.59712	2.60498	2.76492	3.53332
Bra030143	AT1G29530.1	Symbols: | unknown protein; BEST Arabidopsis thaliana protein match is: unknown protein (TAIR:AT2G34310.3); Has 84 Blast hits to 78 proteins in 24 species: Archae - 2; Bacteria - 4; Metazoa - 9; Fungi - 8; Plants - 55; Viruses - 0; Other Eukaryotes - 6 (source: NCBI BLink). | chr1:10325553-10326651 REVERSE LENGTH=236	1530.02	3737.98	4165.06	4070.32	3572.54	4164.52	2754.61	6126.75	6434.06	5953.35	5852.37	6481.66	2.44309	2.72223	2.66031	2.33496	2.72187	2.22418	2.33574	2.16123	2.12457	2.35302
Bra011536	AT4G34460.1	Symbols: AGB1, ELK4, ATAGB1 | GTP binding protein beta 1 | chr4:16477393-16479266 REVERSE LENGTH=377	440.344	1074.68	1366.09	1108.03	1326.61	1114.52	319.239	502.867	739.964	610.916	569.033	469.183	2.44055	3.10232	2.51628	3.01267	2.53102	1.57521	2.3179	1.91366	1.78247	1
Bra039258	NA	NA	317.459	771.94	920.044	834.484	765.118	723.111	1476.84	1273.27	1355.92	1567.61	1615.78	1222.29	2.43162	2.89815	2.62864	2.41013	2.27781	-1.15988	-1.08918	1.06146	1.09408	-1.20826
Bra037135	AT5G66940.1	Symbols: | Dof-type zinc finger DNA-binding family protein | chr5:26727989-26728666 REVERSE LENGTH=225	229.852	558.451	776.685	674.738	709.005	1016.88	560.086	700.65	888.676	816.571	894.71	769.656	2.42961	3.37907	2.93553	3.08462	4.42406	1.25097	1.58668	1.45794	1.59745	1.37417
Bra020161	AT5G21950.1	Symbols: | alpha/beta-Hydrolases superfamily protein | chr5:7254067-7255866 REVERSE LENGTH=308	494.061	1199.08	1081.76	1435.15	1519.03	2141.61	312.102	830.073	778.789	605.931	903.221	1310.89	2.42699	2.18953	2.9048	3.07458	4.33471	2.65962	2.4953	1.94145	2.89399	4.2002
Bra010799	AT5G24710.1	Symbols: | Transducin/WD40 repeat-like superfamily protein | chr5:8459148-8467920 REVERSE LENGTH=1377	214.654	520.587	861.877	730.737	561.43	758.552	532.273	452.442	707.435	644.117	565.244	584.442	2.42524	4.01519	3.40426	2.61551	3.53384	-1.17644	1.32908	1.21013	1.06194	1.09801
Bra016485	NA	NA	1144.28	2774.59	3213.69	2955.4	3071.35	3896.72	2486.49	2215.02	2101.26	2014.68	2402.26	2476.23	2.42475	2.80848	2.58276	2.68409	3.40539	-1.12256	-1.18333	-1.23419	-1.03506	-1.00414
Bra025653	AT3G29010.1	Symbols: | Biotin/lipoate A/B protein ligase family | chr3:11006945-11007977 FORWARD LENGTH=262	388.101	939.221	1647.39	893.4	1092.45	1040.75	508.853	727.58	834.194	571.27	811.479	636.388	2.42004	4.24475	2.30198	2.81486	2.68165	1.42984	1.63936	1.12266	1.59472	1.25063
Bra034963	NA	NA	242.193	585.595	560.534	790.48	1129.8	2813.39	535.971	569.185	752.524	619.515	822.063	1144.72	2.41789	2.31441	3.26384	4.66487	11.6163	1.06197	1.40404	1.15587	1.53378	2.13579
Bra020615	NA	NA	1951.8	4719.2	4410.11	4477.2	4015.23	4832.27	1886.52	2766.04	2922.82	3033.94	3153.54	3289.58	2.41787	2.25951	2.29388	2.05719	2.4758	1.46621	1.54932	1.60822	1.67162	1.74373
Bra033847	AT1G32190.1	Symbols: | alpha/beta-Hydrolases superfamily protein | chr1:11593059-11595731 REVERSE LENGTH=422	896.477	2166.83	2240.26	2400.39	2295.82	1806.33	854.359	1417.64	1339.56	1416.82	1217.25	1261.21	2.41705	2.49896	2.67758	2.56094	2.01492	1.6593	1.56791	1.65834	1.42475	1.47621
Bra031869	AT5G65250.1	Symbols: | unknown protein; FUNCTIONS IN: molecular_function unknown; INVOLVED IN: biological_process unknown; LOCATED IN: chloroplast; EXPRESSED IN: 22 plant structures; EXPRESSED DURING: 13 growth stages; Has 30201 Blast hits to 17322 proteins in 780 species: Archae - 12; Bacteria - 1396; Metazoa - 17338; Fungi - 3422; Plants - 5037; Viruses - 0; Other Eukaryotes - 2996 (source: NCBI BLink). | …	1178.04	2846.6	2371.09	2979.99	2769.46	2400.98	306.728	391.544	975.248	1277.05	349.378	292.172	2.41639	2.01274	2.52962	2.3509	2.03811	1	3.17952	4.16346	1	1
Bra010445	NA	NA	481.331	1162.84	1436.83	1387.23	1366.3	2037.21	1117.15	1175.05	1626.25	1168.21	1494.72	1565.14	2.41588	2.98512	2.88207	2.83859	4.23245	1.05183	1.45571	1.04571	1.33798	1.40101
Bra018388	AT3G43250.1	Symbols: | Family of unknown function (DUF572) | chr3:15216713-15217462 FORWARD LENGTH=249	225.754	545.258	680.648	562.451	504.943	575.972	546.346	551.035	584.412	521.57	441.851	541.386	2.41528	3.015	2.49143	2.2367	2.55133	1.00858	1.06967	-1.0475	-1.23649	-1.00916
Bra013892	AT4G25433.1	Symbols: | peptidoglycan-binding LysM domain-containing protein | chr4:13001463-13001795 REVERSE LENGTH=110	642.05	1550.24	1677.53	1567.48	1347.08	1362	815.766	2190.7	1683.56	1533.12	1577.57	1067.47	2.41452	2.61277	2.44137	2.09809	2.12133	2.68545	2.06378	1.87936	1.93385	1.30855
Bra015911	AT1G74430.1	Symbols: MYB95, ATMYB95, ATMYBCP66 | myb domain protein 95 | chr1:27975409-27977118 FORWARD LENGTH=271	4034.78	9734.73	8935.35	9844.31	10739.5	10730.2	1656.85	5877.12	5567.54	5522.16	7117.92	8632.64	2.4127	2.21458	2.43986	2.66173	2.65943	3.54716	3.36032	3.33293	4.29606	5.21027
Bra019777	AT1G12610.1	Symbols: DDF1 | Integrase-type DNA-binding superfamily protein | chr1:4290205-4290834 REVERSE LENGTH=209	6180.53	14903.5	14739.2	14790.6	15429	13845.6	3297.35	9791.71	11243.7	11355.2	13180	12190.2	2.41136	2.38478	2.3931	2.49639	2.2402	2.96957	3.40992	3.44374	3.99715	3.69697
Bra010288	AT4G30390.1	Symbols: | unknown protein; Has 22 Blast hits to 22 proteins in 11 species: Archae - 0; Bacteria - 0; Metazoa - 0; Fungi - 0; Plants - 22; Viruses - 0; Other Eukaryotes - 0 (source: NCBI BLink). | chr4:14862224-14862906 REVERSE LENGTH=95	609.811	1469.51	2125.55	1423.57	1918.93	1457.71	1022.17	2251.6	2766.97	1826.6	2594.73	1563.46	2.40978	3.48559	2.33444	3.14676	2.39043	2.20276	2.70696	1.78698	2.53845	1.52955
Bra012407	NA	NA	299.311	719.98	823.748	1002.65	950.267	1078.43	1062.29	660.085	952.021	898.135	531.618	742.7	2.40546	2.75215	3.34986	3.17485	3.60304	-1.60932	-1.11583	-1.18277	-1.99822	-1.43031
Bra031455	AT1G61105.1	Symbols: | Toll-Interleukin-Resistance (TIR) domain family protein | chr1:22513616-22514492 REVERSE LENGTH=188	1337.16	3216.33	4098.5	4116.54	3195.52	4217.48	2525.91	2318.4	2828.41	2406.62	2235.55	2661.24	2.40534	3.06508	3.07857	2.38978	3.15406	-1.08951	1.11976	-1.04957	-1.12988	1.05358
Bra023858	AT3G21880.1	Symbols: | B-box type zinc finger protein with CCT domain | chr3:7706748-7708093 FORWARD LENGTH=364	275.358	662.063	946.575	806.951	796.431	734.497	375.765	420.741	641.025	586.78	629.5	502.046	2.40437	3.43762	2.93055	2.89235	2.66743	1	1.70592	1.56156	1.67525	1.33606
Bra032356	AT1G30070.1	Symbols: | SGS domain-containing protein | chr1:10546794-10548072 REVERSE LENGTH=222	6207.53	14912.7	20789.4	17472.5	20368.9	18232.7	8676.13	18579	22250.5	20799.2	23695	17858.6	2.40236	3.34906	2.81473	3.28132	2.93719	2.14139	2.56457	2.39729	2.73106	2.05836
Bra022051	AT5G47590.1	Symbols: | Heat shock protein HSP20/alpha crystallin family | chr5:19297945-19299099 REVERSE LENGTH=264	1277.33	3060.66	3208.45	3951.83	3897.88	4319.02	2371.73	2662.79	2970.51	2611.19	3458.14	3356.74	2.39614	2.51184	3.09382	3.05158	3.38129	1.12272	1.25247	1.10096	1.45807	1.41531
Bra025152	AT3G25620.1	Symbols: | ABC-2 type transporter family protein | chr3:9317513-9319505 REVERSE LENGTH=467	1658.79	3974.62	4753.42	4392.49	4034.92	4958.28	1343.22	1223.98	1756.36	1154.1	1981.7	1579.68	2.3961	2.86559	2.64801	2.43245	2.98909	-1.09742	1.30757	-1.16387	1.47534	1.17604
Bra023481	AT5G14700.1	Symbols: | NAD(P)-binding Rossmann-fold superfamily protein | chr5:4740502-4743327 REVERSE LENGTH=368	1179.21	2824.57	2506.37	2943.48	2447.49	3217.9	720.201	1478.92	1757.59	1709.88	2115.28	1934.27	2.39531	2.12547	2.49615	2.07553	2.72886	2.05348	2.44042	2.37417	2.93707	2.68574
Bra007842	AT4G26250.1	Symbols: AtGolS6, GolS6 | galactinol synthase 6 | chr4:13289641-13291053 FORWARD LENGTH=336	273.312	652.535	795.451	722.868	611.325	806.539	477.96	903.825	657.395	733.826	721.922	550.953	2.38751	2.91041	2.64485	2.23673	2.95098	1.89101	1.37542	1.53533	1.51042	1.15272
Bra031830	AT5G67385.1	Symbols: | Phototropic-responsive NPH3 family protein | chr5:26884754-26887083 FORWARD LENGTH=604	688.909	1644.7	1435.82	1664.04	1615.62	1511.65	897.568	1499.25	1389.34	1413.28	1511.65	1518.24	2.3874	2.08419	2.41547	2.34519	2.19427	1.67035	1.54789	1.57457	1.68416	1.6915
Bra017280	AT2G35910.1	Symbols: | RING/U-box superfamily protein | chr2:15073225-15073878 REVERSE LENGTH=217	1098.37	2620.29	3468.91	3488.03	3098.09	3989.23	2415.28	2001.92	3397.84	3605.27	4498.29	2760.73	2.38562	3.15823	3.17564	2.82063	3.63195	-1.20648	1.40681	1.49269	1.86243	1.14303
Bra015829	AT1G75640.1	Symbols: | Leucine-rich receptor-like protein kinase family protein | chr1:28403600-28407022 REVERSE LENGTH=1140	870.835	2075.03	2438.61	2605.6	2250.58	2840.21	2231.69	1908.28	2715.58	2739.64	2881.52	2331.55	2.38281	2.80031	2.99207	2.58439	3.26148	-1.16948	1.21683	1.22761	1.29118	1.04475
Bra011698	AT4G36660.1	Symbols: | Protein of unknown function (DUF1195) | chr4:17285953-17287281 REVERSE LENGTH=179	1981.05	4718.49	6704.52	5770.36	6815.39	5693.17	3534.83	6646.67	8215.91	6182.68	6598.29	6946.82	2.38181	3.38433	2.91278	3.44029	2.87381	1.88034	2.32427	1.74907	1.86665	1.96525
Bra021084	NA	NA	210.831	501.924	755.388	613.313	579.406	520.388	510.911	416.75	1101.3	514.136	575.239	617.82	2.38069	3.58291	2.90903	2.7482	2.46827	-1.22594	2.15556	1.00631	1.12591	1.20925
Bra003573	AT1G80530.1	Symbols: | Major facilitator superfamily protein | chr1:30278224-30280247 REVERSE LENGTH=561	255.818	608.836	587.924	730.201	612.081	656.945	486.516	477.532	597.547	593.322	649.139	597.382	2.37996	2.29821	2.85438	2.39264	2.56802	1	1.22822	1.21953	1.33426	1.22788
Bra005423	AT2G34420.1	Symbols: LHB1B2, LHCB1.5 | photosystem II light harvesting complex gene B1B2 | chr2:14522716-14523513 REVERSE LENGTH=265	6545.29	15571.6	16252.3	17934.7	19372.5	20118.5	17535.5	15245.4	21380.3	18218.1	23809.9	20163.3	2.37905	2.48305	2.74009	2.95976	3.07374	-1.15022	1.21926	1.03893	1.35781	1.14986
Bra027154	NA	NA	646.154	1535.74	1854.45	1688.39	1491.04	1920.66	727.1	2443.11	2406.27	2174.98	2384.17	2261.42	2.37674	2.86998	2.61298	2.30756	2.97245	3.36007	3.30941	2.99131	3.27901	3.11019
Bra039866	NA	NA	948.599	2254.49	2512.54	2782.79	2516	2430.8	2325.35	1995.68	2853.76	2020.83	2621.44	2372.88	2.37665	2.64869	2.93358	2.65233	2.56252	-1.16519	1.22724	-1.15069	1.12733	1.02044
Bra013816	AT4G24580.1	Symbols: REN1 | Rho GTPase activation protein (RhoGAP) with PH domain | chr4:12687879-12694248 REVERSE LENGTH=933	2611.09	6204.63	5280.07	6516.23	5527.01	8298.23	3815.23	6689.78	7221.78	6213.06	6880.82	7292.39	2.37626	2.02217	2.4956	2.11674	3.17807	1.75344	1.89288	1.62849	1.80351	1.91139
Bra000031	AT2G37970.1	Symbols: SOUL-1 | SOUL heme-binding family protein | chr2:15891027-15891704 FORWARD LENGTH=225	1210.87	2873.37	3251.98	2850.65	3183.71	2920.24	2735.2	3833.76	5729.63	5393.78	5331.22	3952.66	2.37298	2.68566	2.35422	2.62927	2.41169	1.40164	2.09478	1.97199	1.94912	1.44511
Bra004012	AT5G26000.1	Symbols: TGG1, BGLU38 | thioglucoside glucohydrolase 1 | chr5:9079678-9082347 REVERSE LENGTH=541	338.649	802.721	746.716	768.593	752.551	773.956	626.929	637.122	590.795	679.716	490.577	490.577	2.37036	2.20499	2.26959	2.22222	2.28542	1.01626	-1.06116	1.0842	-1.27794	-1.27794
Bra025271	NA	NA	1146.97	2711.66	2865.8	3589.46	3674.62	4141.35	1772.01	3446.6	3027.09	2631.28	2190.21	2129	2.36419	2.49858	3.12952	3.20376	3.61069	1.94502	1.70828	1.48491	1.236	1.20146
Bra014843	AT3G54040.1	Symbols: | PAR1 protein | chr3:20014032-20015299 REVERSE LENGTH=183	1305.39	3084.78	3921.44	3780.57	2931.82	3273.48	4667.85	3166.37	3611.66	3113.12	3967.21	2520.08	2.36311	3.00404	2.89612	2.24593	2.50766	-1.4742	-1.29244	-1.49941	-1.17661	-1.85226
Bra010049	AT5G62020.1	Symbols: AT-HSFB2A, HSFB2A | heat shock transcription factor B2A | chr5:24916212-24917194 FORWARD LENGTH=299	6874.7	16236.9	22643.4	16387.1	20737.7	16123.7	8788.24	19790.7	22994.3	17707.3	17834.6	17162.8	2.36183	3.29373	2.38368	3.01652	2.34537	2.25195	2.61649	2.01489	2.02937	1.95293
Bra001854	AT4G11850.1	Symbols: PLDGAMMA1, MEE54 | phospholipase D gamma 1 | chr4:7129352-7132937 REVERSE LENGTH=858	1065.02	2515.08	2935.76	3028.75	3540.69	3624.51	1772.39	2168.53	2503.12	2469.55	2159.45	2621.73	2.36153	2.75653	2.84384	3.32453	3.40323	1.22351	1.41229	1.39334	1.21838	1.47921
Bra031959	AT3G03960.1	Symbols: | TCP-1/cpn60 chaperonin family protein | chr3:1024432-1027604 FORWARD LENGTH=549	1583.92	3738.5	3681.65	4261.1	3789.48	4001.58	2173.82	1728.47	2614.68	2850.25	2453.91	2051.99	2.36028	2.32439	2.69022	2.39247	2.52638	-1.25766	1.2028	1.31117	1.12885	-1.05937
Bra002671	AT5G58110.1	Symbols: | chaperone binding;ATPase activators | chr5:23515275-23516479 FORWARD LENGTH=196	7852.35	18514.9	22316.4	20389.5	22331.6	19262.4	4982.29	8638.04	9725.25	8343.47	8950.71	8040.25	2.35788	2.842	2.59661	2.84394	2.45307	1.73375	1.95196	1.67463	1.79651	1.61377
Bra008698	AT5G15450.1	Symbols: APG6, CLPB3, CLPB-P | casein lytic proteinase B3 | chr5:5014399-5018255 REVERSE LENGTH=968	7132.57	16801.1	22274.7	16957	20876.5	16923.8	4594.03	14326.2	18807.3	15053.9	15862.6	13883.7	2.35555	3.12296	2.3774	2.92693	2.37275	3.11844	4.09386	3.27684	3.45287	3.02212
Bra007653	AT3G62050.1	Symbols: | Putative endonuclease or glycosyl hydrolase | chr3:22978305-22978944 FORWARD LENGTH=157	474.204	1116.6	1790.7	1540.46	971.317	971.898	1081	854.515	1507.96	1054.1	1201.54	956.091	2.35468	3.77622	3.24852	2.04831	2.04954	-1.26505	1.39497	-1.02552	1.11151	-1.13065
Bra030500	AT1G02400.1	Symbols: ATGA2OX4, ATGA2OX6, DTA1, GA2OX6 | gibberellin 2-oxidase 6 | chr1:486964-489391 FORWARD LENGTH=329	658.373	1548.51	2002.32	1930.25	1609.1	1594.23	1173.77	1197.83	1503.14	1687.12	1916.18	1143.34	2.35203	3.04132	2.93185	2.44406	2.42147	1.0205	1.28061	1.43735	1.6325	-1.02662
Bra013092	AT2G15880.1	Symbols: | Leucine-rich repeat (LRR) family protein | chr2:6918039-6920319 REVERSE LENGTH=727	920.071	2162.58	3073.34	2542.45	2131.22	2643.98	2359.62	1692.78	1987.23	2191.36	2069.77	1887.13	2.35045	3.34033	2.76332	2.31636	2.87367	-1.39393	-1.18739	-1.07678	-1.14004	-1.25037
Bra015238	NA	NA	328.477	771.064	1002.67	794.641	870.924	1317.05	782.794	711.089	1063.36	952.286	780.816	837.265	2.34739	3.05248	2.41917	2.6514	4.00957	-1.10084	1.35842	1.21652	-1.00253	1.06959
Bra029113	AT5G52600.1	Symbols: AtMYB82, MYB82 | myb domain protein 82 | chr5:21343197-21343968 REVERSE LENGTH=201	245.729	575.904	507.126	512.183	572.599	516.752	270.081	952.692	986.12	1036.68	1035.03	838.014	2.34366	2.06376	2.08434	2.33021	2.10293	3.52743	3.6512	3.8384	3.83229	3.10282
Bra020988	AT4G18880.1	Symbols: AT-HSFA4A, HSF A4A | heat shock transcription factor A4A | chr4:10347769-10349051 REVERSE LENGTH=401	1808.62	4237.63	5398.88	5387.7	6218.95	5484.26	1512.38	3706.54	4246.33	3164.38	5389.77	3117.93	2.34302	2.98508	2.9789	3.43851	3.03229	2.4508	2.80771	2.09232	3.56377	2.0616
Bra029017	AT5G54600.1	Symbols: | Translation protein SH3-like family protein | chr5:22183046-22184403 FORWARD LENGTH=198	1177.51	2757.4	3554.47	3945.3	3334.86	4062.04	2585.39	3243.1	3394.81	3664.46	4623.31	3584.16	2.34172	3.01863	3.35054	2.83213	3.44969	1.25439	1.31307	1.41737	1.78824	1.38631
Bra006833	AT5G57100.1	Symbols: | Nucleotide/sugar transporter family protein | chr5:23106563-23108440 REVERSE LENGTH=390	2723.46	6372.6	6213.92	7664.25	6670.83	7206.91	1869.03	4133.64	4151.28	4909.52	4935.38	5362.66	2.33989	2.28163	2.81416	2.4494	2.64623	2.21165	2.22109	2.62677	2.64061	2.86922
Bra021599	AT2G29980.1	Symbols: FAD3 | fatty acid desaturase 3 | chr2:12781787-12784946 REVERSE LENGTH=386	1044.06	2439.79	2153.64	2649.98	2333.45	2980.41	720.189	1239.2	1524.23	1680.21	1251.84	1983.36	2.33683	2.06276	2.53815	2.23498	2.85463	1.72066	2.11643	2.33301	1.73821	2.75394
Bra004932	AT2G45740.1	Symbols: PEX11D | peroxin 11D | chr2:18839865-18841102 FORWARD LENGTH=236	248.645	580.444	793.177	806.135	805.221	1730	630.668	722.673	1166.69	657.534	921.014	1199.2	2.33443	3.19	3.24211	3.23844	6.95771	1.14588	1.84993	1.0426	1.46038	1.90148
Bra025633	NA	NA	1731.41	4038.58	4262.23	5385.62	3826.29	5589.66	3642.32	2990.81	3646.61	3983.99	3545.66	2862.13	2.33254	2.46171	3.11054	2.20993	3.22839	-1.21784	1.00118	1.09381	-1.02726	-1.27259
Bra039257	NA	NA	296.425	690.526	1024.48	944.657	824.171	869.367	1792.28	1701.93	1857.82	1989.81	2294.47	1884.46	2.32951	3.45612	3.18683	2.78037	2.93284	-1.05309	1.03657	1.11021	1.2802	1.05143
Bra038329	NA	NA	1037.28	2415.28	2761.47	3637.57	2714.85	5609.63	2199.18	1951.95	2547	2798.12	2348.26	2995.81	2.32847	2.66222	3.50684	2.61728	5.40802	-1.12666	1.15816	1.27235	1.06779	1.36224
Bra011483	AT4G33970.1	Symbols: | Leucine-rich repeat (LRR) family protein | chr4:16279795-16281894 REVERSE LENGTH=699	702.013	1633.88	2064.3	1967.27	1742.99	1758.66	1677.39	865.969	1308.05	1487.62	1342.72	1281.33	2.32742	2.94054	2.80233	2.48285	2.50517	-1.93701	-1.28236	-1.12757	-1.24925	-1.3091
Bra020460	AT5G57200.1	Symbols: | ENTH/ANTH/VHS superfamily protein | chr5:23177696-23180601 FORWARD LENGTH=591	321.369	746.883	1422.09	1285.15	1186.62	1945.47	900.269	764.054	1378.05	977.073	1459.52	1117.07	2.32407	4.4251	3.99899	3.69239	6.0537	-1.17828	1.53071	1.08531	1.6212	1.24082
Bra023105	AT4G03590.1	Symbols: | Cystatin/monellin superfamily protein | chr4:1600780-1602950 REVERSE LENGTH=246	788.83	1833.29	1763.89	2330.95	1769.67	2301.21	1616.71	2038.09	1900.36	2336.68	2045.2	2410.16	2.32406	2.23608	2.95495	2.24341	2.91724	1.26064	1.17545	1.44533	1.26504	1.49078
Bra039370	AT3G13120.1	Symbols: | Ribosomal protein S10p/S20e family protein | chr3:4220310-4221526 REVERSE LENGTH=191	510.896	1186.39	1529.68	1614.88	1363.3	1178.05	953.297	890.992	1457.45	1605.34	862.08	1236.1	2.32218	2.99411	3.16088	2.66845	2.30585	-1.06993	1.52885	1.68399	-1.10581	1.29666
Bra003017	NA	NA	247.335	574.232	752.941	522.877	657.218	1215.57	412.941	571.1	677.052	530.561	590.256	839.928	2.32168	3.04422	2.11404	2.6572	4.91467	1.38301	1.63959	1.28483	1.4294	2.03401
Bra024963	AT5G47120.1	Symbols: ATBI-1, BI-1, ATBI1, BI1 | BAX inhibitor 1 | chr5:19136071-19137585 FORWARD LENGTH=247	2755.61	6395.17	7483.65	6797.94	7552.46	7622.5	4517.64	4193.75	7442.83	6694.31	5385.76	5445.7	2.32078	2.71579	2.46695	2.74076	2.76618	-1.07723	1.6475	1.48182	1.19216	1.20543
Bra033972	AT1G67920.1	Symbols: | unknown protein; BEST Arabidopsis thaliana protein match is: unknown protein (TAIR:AT1G24600.1); Has 22 Blast hits to 22 proteins in 5 species: Archae - 0; Bacteria - 0; Metazoa - 0; Fungi - 0; Plants - 22; Viruses - 0; Other Eukaryotes - 0 (source: NCBI BLink). | chr1:25473731-25473934 FORWARD LENGTH=67	471.183	1093.01	1624.26	1347.17	2267.75	1800.14	941.636	1354.58	2277.24	1910.01	2264.43	1840.75	2.31971	3.4472	2.85912	4.81289	3.82047	1.43854	2.41839	2.0284	2.40478	1.95484
Bra006034	AT5G09820.2	Symbols: | Plastid-lipid associated protein PAP / fibrillin family protein | chr5:3056090-3057380 REVERSE LENGTH=273	808.165	1873.85	1883.06	1934.98	2069.57	2629.11	1593.73	2930.6	2540.68	2839.14	3642.79	3904.36	2.31865	2.33004	2.39429	2.56083	3.25318	1.83883	1.59417	1.78144	2.2857	2.44983
Bra009233	AT5G06839.2	Symbols: TGA10, bZIP65 | bZIP transcription factor family protein | chr5:2120911-2126217 FORWARD LENGTH=418	232.285	538.34	644.091	632.044	637.369	1073.39	459.554	426.59	429.349	337.645	537.798	560.231	2.31758	2.77285	2.72098	2.74391	4.621	1	1	1	1.17026	1.21908
Bra004846	AT2G44560.1	Symbols: AtGH9B11, GH9B11 | glycosyl hydrolase 9B11 | chr2:18391914-18393654 REVERSE LENGTH=491	353.173	817.295	881.914	952.077	951.499	1132.47	507.126	663.139	688.17	860.473	777.05	740.264	2.31415	2.49712	2.69578	2.69414	3.20656	1.30764	1.357	1.69676	1.53226	1.45972
Bra009231	AT5G06820.1	Symbols: SRF2 | STRUBBELIG-receptor family 2 | chr5:2112994-2116663 FORWARD LENGTH=735	610.182	1411.12	1862.19	2065.08	1798	2484.84	2028.56	1983.53	3275.51	2526.84	2588.97	2742.46	2.31262	3.05186	3.38437	2.94666	4.07229	-1.0227	1.6147	1.24563	1.27626	1.35192
Bra024416	AT5G65740.2	Symbols: | zinc ion binding | chr5:26301702-26303422 REVERSE LENGTH=300	403.884	933.939	928.532	1161.74	1034.1	1512.96	434.717	849.162	942.004	839.883	1057.86	1054.27	2.31239	2.29901	2.87642	2.56039	3.74603	1.95337	2.16694	1.93202	2.43345	2.42519
Bra007234	AT3G56290.1	Symbols: | unknown protein; Has 39 Blast hits to 39 proteins in 15 species: Archae - 0; Bacteria - 0; Metazoa - 0; Fungi - 0; Plants - 39; Viruses - 0; Other Eukaryotes - 0 (source: NCBI BLink). | chr3:20878743-20879541 REVERSE LENGTH=173	2764.85	6387.28	6370.59	6471.43	6080.94	6298.48	4926.45	6972.36	6897.58	6701.24	6685.58	7435.46	2.31017	2.30414	2.34061	2.19937	2.27805	1.41529	1.40011	1.36026	1.35708	1.50929
Bra019102	AT4G26470.1	Symbols: | Calcium-binding EF-hand family protein | chr4:13371377-13372343 FORWARD LENGTH=231	1737.46	4013.67	4588.2	4260.75	4648.31	3836.22	422.79	3724.31	3671.57	3640.92	4037.32	3166.82	2.31008	2.64075	2.45229	2.67535	2.20795	8.80889	8.68415	8.61165	9.54923	7.49029
Bra008915	AT5G12110.1	Symbols: | Glutathione S-transferase, C-terminal-like;Translation elongation factor EF1B/ribosomal protein S6 | chr5:3914483-3915732 FORWARD LENGTH=228	2686.81	6204.36	8241.43	7041.03	9547.96	7700.54	233.6	580.248	914.137	819.517	893.182	621.35	2.30919	3.06737	2.62059	3.55364	2.86605	2.48394	3.91326	3.50821	3.82355	2.65989
Bra006981	NA	NA	803.063	1853.25	1979.36	2147.72	1921.73	2050.76	1622.19	1305	1788.45	2201.6	2104.94	1913.64	2.30773	2.46476	2.67441	2.393	2.55367	-1.24306	1.10249	1.35718	1.29759	1.17966
Bra036415	NA	NA	1604.5	3701.29	4537.46	4973.77	4459.67	3781.83	935.88	1645.58	1495.97	1570.45	1619.61	1530.81	2.30682	2.82796	3.09989	2.77948	2.35701	1.75832	1.59846	1.67805	1.73057	1.63569
Bra001163	AT3G05680.1	Symbols: EMB2016 | embryo defective 2016 | chr3:1660802-1672015 REVERSE LENGTH=2138	1466.68	3379.29	5780.51	4759.2	6628.88	4504.76	1648.76	3181.91	5278.59	3808.2	4683.01	3541.52	2.30404	3.94122	3.24488	4.51965	3.0714	1.92988	3.20155	2.30974	2.84032	2.14799
Bra028361	NA	NA	1391.47	3205.85	3895.42	3181.23	3761.8	4151.38	1539.3	3048.87	3960.46	3459.12	4383.55	4021.71	2.30393	2.7995	2.28624	2.70347	2.98345	1.98069	2.5729	2.2472	2.84776	2.61269
Bra022783	AT2G30200.1	Symbols: | catalytics;transferases;[acyl-carrier-protein] S-malonyltransferases;binding | chr2:12883162-12885482 REVERSE LENGTH=393	271.268	624.342	809.758	751.145	578.061	866.534	623.173	641.804	727.205	677.349	782.6	655.331	2.30157	2.98508	2.76901	2.13096	3.19438	1.0299	1.16694	1.08694	1.25583	1.0516
Bra008746	AT5G14670.1	Symbols: ATARFA1B, ARFA1B | ADP-ribosylation factor A1B | chr5:4729319-4730495 FORWARD LENGTH=188	1505.83	3464.08	4230.12	4139.26	4291.56	4437.05	2690.54	3998.48	4431.43	4165.9	5194.09	4690.39	2.30045	2.80916	2.74882	2.84996	2.94658	1.48613	1.64704	1.54835	1.9305	1.74329
Bra008403	AT1G16460.1	Symbols: ATRDH2, ATMST2, MST2, ST2, STR2, RDH2 | rhodanese homologue 2 | chr1:5619848-5621981 REVERSE LENGTH=318	492.692	1130.7	1250.81	1358.33	1147.67	1192.82	543.324	1684.86	2025.05	1864.32	1966.15	2058.14	2.29494	2.53873	2.75696	2.32939	2.42103	3.10102	3.72715	3.43132	3.61874	3.78805
Bra036819	AT3G51300.1	Symbols: ARAC11, ROP1, ROP1AT, ATRAC11, ATROP1 | RHO-related protein from plants 1 | chr3:19043197-19044215 FORWARD LENGTH=197	1188.7	2726.81	3773.52	3103.86	3421.66	3506.03	3376.05	2735.25	4207.18	3376.44	4143.87	3614.48	2.29394	3.17449	2.61114	2.87849	2.94947	-1.23427	1.24618	1.00012	1.22743	1.07062
Bra002824	AT3G13390.1	Symbols: sks11 | SKU5 similar 11 | chr3:4351401-4353289 REVERSE LENGTH=554	267.555	613.518	822.063	870.338	785.165	863.623	479.223	553.062	744.689	641.644	665.128	662.293	2.29305	3.0725	3.25293	2.93459	3.22783	1.15408	1.55395	1.33893	1.38793	1.38201
Bra025652	AT3G29020.2	Symbols: MYB110 | myb domain protein 110 | chr3:11008233-11009419 REVERSE LENGTH=305	429.081	983.573	1402.31	955.931	1011.7	896.988	541.809	540.106	650.988	771.276	681.499	603.59	2.29228	3.26817	2.22786	2.35783	2.09049	-1.00315	1.20151	1.42352	1.25782	1.11403
Bra036862	AT3G50800.1	Symbols: | unknown protein; FUNCTIONS IN: molecular_function unknown; INVOLVED IN: N-terminal protein myristoylation; LOCATED IN: cellular_component unknown; BEST Arabidopsis thaliana protein match is: unknown protein (TAIR:AT5G66580.1); Has 249 Blast hits to 249 proteins in 14 species: Archae - 0; Bacteria - 0; Metazoa - 0; Fungi - 0; Plants - 249; Viruses - 0; Other Eukaryotes - 0 (source: NCBI…	4759.57	10903.1	10241.7	12183.6	10157.3	11547.1	3732.09	8057.9	8707.24	9288.84	8928.17	7868.9	2.29077	2.15181	2.55981	2.13408	2.42608	2.15909	2.33307	2.48891	2.39227	2.10844
Bra040346	NA	NA	346.877	794.581	1137.77	1077.46	1424.44	3466.89	550.414	644.936	798.074	773.678	932.155	1299.11	2.29067	3.28004	3.10617	4.10647	9.99458	1.17173	1.44995	1.40563	1.69355	2.36024
Bra036647	AT1G62800.2	Symbols: ASP4 | aspartate aminotransferase 4 | chr1:23253934-23257416 REVERSE LENGTH=405	1152.09	2637.7	2587.79	3189.46	2681.81	2337.94	2313.59	3111.79	3564.3	3401.37	3647.33	3939.38	2.28949	2.24617	2.76841	2.32778	2.0293	1.345	1.54059	1.47017	1.57648	1.70271
Bra020766	NA	NA	875.941	2003.28	2457.8	2236.4	2004.93	2577.88	2083.99	1764.64	2161.13	2353.67	2642.14	1890.38	2.287	2.8059	2.55314	2.28889	2.94298	-1.18097	1.03702	1.12941	1.26783	-1.10242
Bra037373	AT1G56110.1	Symbols: NOP56 | homolog of nucleolar protein NOP56 | chr1:20984544-20986893 REVERSE LENGTH=522	250.045	571.788	594.886	702.875	617.999	1345.53	547.928	448.979	584.516	664.933	654.487	754.08	2.28674	2.37912	2.81099	2.47155	5.38115	-1.22039	1.06678	1.21354	1.19448	1.37624
Bra037157	AT5G66675.1	Symbols: | Protein of unknown function (DUF677) | chr5:26615252-26616571 REVERSE LENGTH=412	2789.77	6377.77	6750.55	7038.96	5864.84	6573.65	4194.07	5680.82	6646.89	6561.24	8475.07	6787.73	2.28613	2.41975	2.52313	2.10227	2.35634	1.35449	1.58483	1.56441	2.02073	1.61841
Bra020847	AT4G12560.1	Symbols: CPR30 | F-box and associated interaction domains-containing protein | chr4:7441815-7443157 FORWARD LENGTH=413	964.32	2204.46	2597	2120.17	2385.59	2286.49	1022.44	1720.83	2410.04	2015.03	2470.89	2305	2.28603	2.69309	2.19862	2.47386	2.37109	1.68306	2.35715	1.97081	2.41666	2.25441
Bra010041	AT5G61900.1	Symbols: BON1, CPN1, BON | Calcium-dependent phospholipid-binding Copine family protein | chr5:24855908-24859150 REVERSE LENGTH=578	2682.55	6131.92	6171.53	6124.58	5411.48	6293.19	2915.63	9749.56	10145.8	8257.84	9913.79	9694.81	2.28585	2.30062	2.28312	2.01729	2.34597	3.34389	3.4798	2.83227	3.40022	3.32512
Bra009562	AT5G02840.1	Symbols: LCL1 | LHY/CCA1-like 1 | chr5:648794-651212 FORWARD LENGTH=293	625.044	1428.57	1968.95	1786.46	1669.12	1702.89	907.235	2643.43	2370.54	2447.64	2653.42	2696.82	2.28555	3.1501	2.85813	2.6704	2.72443	2.91372	2.61293	2.69791	2.92473	2.97257
Bra039244	NA	NA	305.747	698.24	678.387	1673.73	2307.28	3899.48	469.664	818.488	1186.97	759.898	1197.53	1911.15	2.28372	2.21879	5.47423	7.54637	12.7539	1.74271	2.52727	1.61796	2.54976	4.06919
Bra021819	AT2G32960.1	Symbols: | Phosphotyrosine protein phosphatases superfamily protein | chr2:13987976-13990720 FORWARD LENGTH=257	332.368	758.898	775.8	754.19	783.756	762.144	635.486	905.174	1183.6	1076.79	1121.89	1370.05	2.28331	2.33416	2.26914	2.3581	2.29307	1.42438	1.86251	1.69444	1.7654	2.15591
Bra026669	AT2G01420.2	Symbols: PIN4 | Auxin efflux carrier family protein | chr2:180478-183199 REVERSE LENGTH=616	642.786	1467.43	2257.79	2070.13	1552.58	1759.1	1406.11	1744.45	1938.6	1389.34	1877.85	1973.99	2.28292	3.51251	3.22056	2.41539	2.73668	1.24062	1.3787	-1.01207	1.33549	1.40387
Bra028756	AT5G05500.1	Symbols: | Pollen Ole e 1 allergen and extensin family protein | chr5:1629716-1630267 FORWARD LENGTH=183	266.226	607.127	819.625	800.658	870.719	1692.84	472.479	448.158	596.063	437.313	674.081	556.942	2.28049	3.07868	3.00744	3.2706	6.35866	1	1.26157	1	1.42669	1.17877
Bra038073	AT4G15740.1	Symbols: | Calcium-dependent lipid-binding (CaLB domain) family protein | chr4:8964912-8966318 REVERSE LENGTH=468	3748.71	8544.94	8690.25	9692.26	7634.26	9279.91	6938.17	5884.32	7821.13	7031.94	8375.75	5867.14	2.27943	2.3182	2.58549	2.0365	2.47549	-1.17909	1.12726	1.01352	1.2072	-1.18255
Bra019757	AT1G77250.1	Symbols: | RING/FYVE/PHD-type zinc finger family protein | chr1:29020444-29022938 REVERSE LENGTH=522	1228.19	2796.63	2934.46	3042.01	3384.66	3615.11	1769.61	1884.74	3099.43	2344.7	3261.45	2770.6	2.27703	2.38926	2.47682	2.75581	2.94345	1.06506	1.75148	1.32498	1.84303	1.56566
Bra020534	NA	NA	582.748	1325.86	1933.96	1890	1487.85	2083.11	1297.51	1024.06	1376.67	1411.51	1200.64	1010.34	2.27519	3.31869	3.24325	2.55316	3.57463	-1.26703	1.06101	1.08786	-1.08068	-1.28423
Bra032776	NA	NA	1341.45	3045.59	4399.4	3222.9	3106.2	3043.81	2850.69	1749.37	2555.79	4304.72	3094.17	1933.84	2.27037	3.27959	2.40255	2.31555	2.26904	-1.62955	-1.11539	1.51006	1.08541	-1.47411
Bra007502	NA	NA	345.472	783.386	698.076	951.427	1143.9	1099.57	472.859	631.635	841.318	512.444	768.586	668.681	2.26758	2.02064	2.75399	3.31112	3.1828	1.33578	1.77922	1.08371	1.6254	1.41412
Bra007862	AT2G24270.1	Symbols: ALDH11A3 | aldehyde dehydrogenase 11A3 | chr2:10327325-10329601 REVERSE LENGTH=496	2358.83	5344.56	5637.72	6098.78	4787.2	5298.17	4185.71	5221.31	5339.49	5477.62	6093.95	6273.11	2.26577	2.39005	2.58551	2.02948	2.2461	1.24741	1.27565	1.30865	1.45589	1.4987
Bra028721	AT5G06700.1	Symbols: TBR | Plant protein of unknown function (DUF828) | chr5:2063638-2065810 FORWARD LENGTH=608	413.108	935.127	1186.59	1162.2	1100.01	1084.45	741.164	687.549	816.7	651.56	923.22	563.461	2.26364	2.87235	2.81331	2.66277	2.6251	-1.07798	1.10192	-1.13752	1.24564	-1.31538
Bra017866	AT4G40010.1	Symbols: SNRK2-7, SNRK2.7, SRK2F | SNF1-related protein kinase 2.7 | chr4:18548704-18551056 REVERSE LENGTH=350	351.656	795.838	1052.25	922.479	754.68	810.275	808.886	653.191	940.295	1117.6	810.367	873.862	2.26312	2.99227	2.62324	2.14607	2.30417	-1.23836	1.16246	1.38165	1.00183	1.08033
Bra013710	AT4G23570.1	Symbols: SGT1A | phosphatase-related | chr4:12300015-12302493 FORWARD LENGTH=350	2105.11	4757.1	7251.43	5640.62	6524.62	5655.25	2677.61	5881.92	7078.99	3394.32	6481.66	4588.39	2.25979	3.44468	2.67949	3.09942	2.68644	2.19671	2.64377	1.26767	2.42069	1.71361
Bra036084	NA	NA	6166.03	13914.1	15273.5	15820	13267.3	16498.2	11814.5	10280.7	11164.3	13889.4	11901.9	10735.6	2.25657	2.47704	2.56567	2.15168	2.67566	-1.14919	-1.05824	1.17562	1.0074	-1.1005
Bra038241	NA	NA	568.858	1281.78	1445.07	1483.42	1189.94	1965.22	1178.21	1170.68	1410.77	1152.96	1107.93	1488.44	2.25325	2.5403	2.60772	2.0918	3.45468	-1.00643	1.19738	-1.0219	-1.06343	1.26331
Bra034457	AT1G33980.1	Symbols: ATUPF3, UPF3 | Smg-4/UPF3 family protein | chr1:12351719-12354401 FORWARD LENGTH=482	558.596	1257.05	1495.01	1314.67	1544.77	1142.62	651.508	1392.06	1366.24	1229.96	1468.24	1284.72	2.25037	2.67637	2.35353	2.76545	2.04552	2.13667	2.09704	1.88787	2.2536	1.97192
Bra010042	NA	NA	550.506	1238.55	1503.75	2099.38	1466.95	1448.18	1709.96	1533.34	2238.46	1331.74	1740.25	3080.05	2.24984	2.73158	3.81355	2.66473	2.63063	-1.11519	1.30907	-1.284	1.01771	1.80124
Bra036502	AT2G20815.1	Symbols: QWRF3 | Family of unknown function (DUF566) | chr2:8959988-8961917 FORWARD LENGTH=482	278.471	624.653	843.389	917.45	717.626	863.524	683.427	638.619	770.646	702.329	625.266	663.683	2.24315	3.02864	3.2946	2.57702	3.10095	-1.07016	1.12762	1.02766	-1.09302	-1.02975
Bra031056	AT1G18910.1	Symbols: | zinc ion binding;zinc ion binding | chr1:6532706-6537993 REVERSE LENGTH=1254	272.514	610.996	657.248	740.506	763.499	762.667	633.312	1045.85	1126.58	1090.48	1030.66	1085.3	2.24207	2.4118	2.71731	2.80169	2.79863	1.6514	1.77887	1.72187	1.62741	1.71369
Bra022913	NA	NA	1171.25	2621.05	3167.16	3203.13	2429.03	3092.46	2139.62	1968.41	2624.33	2748.69	2836.94	2287.87	2.23782	2.70409	2.7348	2.07388	2.64031	-1.08698	1.22654	1.28466	1.32591	1.06929
Bra008556	AT4G02120.1	Symbols: | CTP synthase family protein | chr4:940873-944097 FORWARD LENGTH=556	919.994	2058.72	3162.6	2707.01	3000.27	2144.79	829.489	2417.54	2647.92	2653.29	2323.32	2339.48	2.23775	3.43763	2.94242	3.26118	2.33131	2.91449	3.19223	3.1987	2.80091	2.82039
Bra029590	AT3G06590.1	Symbols: | basic helix-loop-helix (bHLH) DNA-binding superfamily protein | chr3:2054647-2055312 REVERSE LENGTH=221	2378.72	5321.58	5706.29	6037.9	5670.9	5900.79	4631.65	4398.47	5059	5198.63	5384.89	5625.08	2.23716	2.39889	2.5383	2.38401	2.48066	-1.05301	1.09227	1.12241	1.16263	1.21449
Bra010345	NA	NA	1322.85	2958.48	3671	3668.81	3500.21	4355.82	2387.97	2163.93	2862.4	2968.15	3066.11	2779.52	2.23644	2.77507	2.77341	2.64596	3.29275	-1.10353	1.19868	1.24296	1.28398	1.16397
Bra034633	NA	NA	270.671	604.782	580.201	810.952	543.815	777.709	647.008	689.116	703.635	498.905	653.416	649.727	2.23438	2.14357	2.99608	2.00914	2.87326	1.06508	1.08752	-1.29686	1.0099	1.0042
Bra009538	NA	NA	311.947	696.538	791.859	1067.56	990.84	988.8	584.433	644.452	726.908	773.661	676.914	497.322	2.23287	2.53844	3.42225	3.17631	3.16977	1.1027	1.24378	1.32378	1.15824	-1.17516
Bra031022	AT1G18280.1	Symbols: | Bifunctional inhibitor/lipid-transfer protein/seed storage 2S albumin superfamily protein | chr1:6294403-6295207 FORWARD LENGTH=180	320.895	716.415	912.67	888.581	800.627	760.37	837.766	848.122	1195.36	862.959	1126.2	1031.89	2.23255	2.84414	2.76907	2.49498	2.36953	1.01236	1.42684	1.03007	1.34429	1.23172
Bra005623	AT2G31945.1	Symbols: | unknown protein; FUNCTIONS IN: molecular_function unknown; INVOLVED IN: biological_process unknown; LOCATED IN: endomembrane system; EXPRESSED IN: 8 plant structures; EXPRESSED DURING: 4 anthesis, petal differentiation and expansion stage; BEST Arabidopsis thaliana protein match is: unknown protein (TAIR:AT1G05575.1); Has 61 Blast hits to 61 proteins in 10 species: Archae - 0; Bacteria…	296.15	660.951	1114.27	619.972	902.82	695.89	609.229	1839.97	1589.71	1723.84	1805.34	1064	2.23181	3.76252	2.09344	3.04852	2.34979	3.02016	2.60938	2.82954	2.96332	1.74647
Bra039417	AT3G05710.2	Symbols: SYP43, ATSYP43 | syntaxin of plants 43 | chr3:1685262-1687229 FORWARD LENGTH=331	2213.44	4934.37	6605.47	5342.47	7227.79	6424.85	2548.98	5559.47	7355.2	6195.31	8906.48	7339.09	2.22928	2.98426	2.41365	3.26541	2.90265	2.18106	2.88555	2.43051	3.49413	2.87923
Bra040038	AT3G07890.1	Symbols: | Ypt/Rab-GAP domain of gyp1p superfamily protein | chr3:2516639-2518784 REVERSE LENGTH=400	1477.19	3292.41	4280.28	3614.49	4507.08	4233.36	499.599	576.702	1631.27	1277.3	1506.03	1180.83	2.22883	2.89758	2.44687	3.05112	2.86582	1.15433	3.26516	2.55665	3.01448	2.36356
Bra006403	AT5G17350.1	Symbols: | unknown protein; FUNCTIONS IN: molecular_function unknown; INVOLVED IN: N-terminal protein myristoylation; LOCATED IN: cellular_component unknown; EXPRESSED IN: 15 plant structures; EXPRESSED DURING: 8 growth stages; BEST Arabidopsis thaliana protein match is: unknown protein (TAIR:AT3G03280.1); Has 1807 Blast hits to 1807 proteins in 277 species: Archae - 0; Bacteria - 0; Metazoa - 73…	1914.11	4263.39	4994.32	5045.77	4281.07	5027.18	1132.11	1889.31	2115.54	2231.6	2770.92	2637.99	2.22735	2.60921	2.63609	2.23659	2.62638	1.66884	1.86867	1.97119	2.44757	2.33015
Bra009072	AT5G09930.1	Symbols: ATGCN2, GCN2 | ABC transporter family protein | chr5:3097643-3100241 REVERSE LENGTH=678	2735.2	6089.29	5918.82	5471.4	6213.05	5580.23	962.924	2009.1	2280.63	2093.29	2216.62	2179.54	2.22627	2.16394	2.00037	2.27152	2.04015	2.08646	2.36844	2.17389	2.30197	2.26346
Bra002438	AT5G22890.1	Symbols: | C2H2 and C2HC zinc fingers superfamily protein | chr5:7653541-7654662 REVERSE LENGTH=373	1321.02	2932.92	4227.04	4110.51	3149.26	3909.59	2927.61	2425.91	3221.42	3571.08	2972.71	2712.77	2.22019	3.19983	3.11162	2.38396	2.95952	-1.20681	1.10036	1.21979	1.01541	-1.0792
Bra009177	NA	NA	413.661	918.366	1415.41	1383.3	1445.23	2259.92	896.04	973.586	1251.2	1395.1	1996.72	1588.7	2.22009	3.42167	3.34404	3.49375	5.46322	1.08654	1.39637	1.55696	2.22838	1.77302
Bra014653	AT3G56970.1	Symbols: BHLH038, ORG2 | basic helix-loop-helix (bHLH) DNA-binding superfamily protein | chr3:21084204-21085094 REVERSE LENGTH=253	700.089	1554.14	2566.33	2527.71	2251.22	2507.75	1247.7	1345.8	1404.72	1335.56	1452.14	1381.13	2.21992	3.66572	3.61056	3.21562	3.58204	1.07862	1.12585	1.07042	1.16385	1.10694
Bra037811	AT5G65300.1	Symbols: | unknown protein; Has 30201 Blast hits to 17322 proteins in 780 species: Archae - 12; Bacteria - 1396; Metazoa - 17338; Fungi - 3422; Plants - 5037; Viruses - 0; Other Eukaryotes - 2996 (source: NCBI BLink). | chr5:26095266-26095718 REVERSE LENGTH=150	5325.78	11811.1	13209.2	12429	12554.3	13426.9	4479.32	10113.2	13120.5	11952.1	15641.4	12066.1	2.21772	2.48024	2.33374	2.35727	2.52111	2.25775	2.92913	2.66828	3.49191	2.69373
Bra039521	AT5G44650.1	Symbols: CEST, AtCEST | Encodes a chloroplast protein that induces tolerance to multiple environmental stresses and reduces photooxidative damage. | chr5:18013396-18015292 FORWARD LENGTH=280	759.374	1678.96	2245.27	1617.76	1925.68	1708.27	1658.28	1764.05	3064.21	2778.25	3286.93	2713.58	2.21098	2.95674	2.13039	2.53588	2.24958	1.06378	1.84782	1.67538	1.98213	1.63638
Bra037236	AT1G56360.1	Symbols: PAP6, ATPAP6 | purple acid phosphatase 6 | chr1:21098603-21100842 REVERSE LENGTH=466	547.663	1210.26	1355.67	1112.29	1111.67	1206.87	950.988	872.713	1268.02	1172.08	1500.28	1025.7	2.20986	2.47537	2.03098	2.02984	2.20367	-1.08969	1.33337	1.23249	1.5776	1.07856
Bra003177	AT3G54300.1	Symbols: ATVAMP727, VAMP727 | vesicle-associated membrane protein 727 | chr3:20108355-20110127 REVERSE LENGTH=240	841.006	1856.84	3318.06	2584.47	3585.41	2328.91	8236.55	9886.83	9853.91	9078.8	9633.97	9862.63	2.20788	3.94535	3.07307	4.26324	2.7692	1.20036	1.19636	1.10226	1.16966	1.19742
Bra035301	NA	NA	1504.75	3321.9	3305.04	3145.6	3199.39	3968.29	2046.56	3163.17	3089.48	3530.15	2680.96	3799.57	2.20761	2.1964	2.09045	2.12619	2.63718	1.5456	1.5096	1.72492	1.30998	1.85656
Bra018725	AT5G02500.1	Symbols: HSC70-1, HSP70-1, AT-HSC70-1, HSC70 | heat shock cognate protein 70-1 | chr5:554055-556334 REVERSE LENGTH=651	2458.85	5427.12	8038.52	5356.68	6831.16	6789.62	5166.43	5304.78	7458.84	7157.74	7012.9	6618.99	2.20718	3.26922	2.17853	2.77819	2.7613	1.02678	1.44371	1.38543	1.3574	1.28115
Bra020064	NA	NA	267.22	589.739	798.39	727.229	569.721	1009.23	435.174	859.01	944.231	949.915	924.472	838.008	2.20694	2.98776	2.72146	2.13203	3.77678	1.97395	2.16978	2.18284	2.12437	1.92568
Bra022606	NA	NA	1430.04	3142.64	3197.28	3265.7	3417.17	3230.88	890.719	3868.55	4030.7	3861.22	6596.24	5535.42	2.19759	2.2358	2.28364	2.38956	2.25929	4.34318	4.52522	4.33495	7.40552	6.21455
Bra040860	AT1G47278.1	Symbols: | unknown protein; FUNCTIONS IN: molecular_function unknown; INVOLVED IN: biological_process unknown; LOCATED IN: cellular_component unknown; Has 37 Blast hits to 37 proteins in 14 species: Archae - 0; Bacteria - 0; Metazoa - 0; Fungi - 0; Plants - 36; Viruses - 0; Other Eukaryotes - 1 (source: NCBI BLink). | chr1:17331383-17331726 FORWARD LENGTH=80	301.82	663.181	962.123	990.807	1554	1737.15	286.49	735.655	1194.64	796.86	1002.74	1207.54	2.19727	3.18774	3.28277	5.14876	5.75558	2.56782	4.16992	2.78146	3.50009	4.21495
Bra025718	AT4G17950.1	Symbols: | AT hook motif DNA-binding family protein | chr4:9967295-9969007 REVERSE LENGTH=439	2390.29	5249.73	7425.44	7440.32	7735.08	10498.7	5720.08	6727.2	9533.72	9162.32	10324	8868.85	2.19627	3.1065	3.11273	3.23604	4.39223	1.17607	1.66671	1.60178	1.80487	1.55048
Bra010488	AT4G24580.1	Symbols: REN1 | Rho GTPase activation protein (RhoGAP) with PH domain | chr4:12687879-12694248 REVERSE LENGTH=933	1090.95	2395.84	2743.81	2564.72	2457.77	3497.08	2221.32	3125.38	3689.66	2854.72	3465.64	3786.41	2.1961	2.51506	2.35091	2.25287	3.20554	1.40699	1.66102	1.28515	1.56017	1.70458
Bra022299	AT3G18150.1	Symbols: | RNI-like superfamily protein | chr3:6217929-6219500 FORWARD LENGTH=456	752.08	1649.54	2403.11	2488.95	2360.97	2386.85	2293.87	1897.88	1959.05	2381.06	2909.43	2238.62	2.1933	3.19529	3.30942	3.13925	3.17367	-1.20865	-1.17091	1.03801	1.26835	-1.02468
Bra023222	NA	NA	1141.21	2501.6	4290.62	4379.75	3791.12	5079.38	2769.04	2766.04	4101.09	3380.2	3815.68	3829.25	2.19206	3.75971	3.83781	3.32202	4.45087	-1.00108	1.48105	1.22071	1.37798	1.38288
Bra011202	NA	NA	243.775	533.722	597.113	536.877	545.95	693.83	455.303	431.581	536.311	414.692	545.109	474.136	2.1894	2.44944	2.20235	2.23957	2.84619	1	1.17792	1	1.19724	1
Bra003562	AT1G80360.1	Symbols: | Pyridoxal phosphate (PLP)-dependent transferases superfamily protein | chr1:30208736-30210643 REVERSE LENGTH=394	414.475	907.358	1566.5	1358.84	1542.37	1676.16	1439.67	1272.25	2041.54	1727.33	2218.56	1880.44	2.18917	3.77948	3.27846	3.72126	4.04406	-1.13159	1.41806	1.19981	1.54102	1.30616
Bra018589	AT1G08970.1	Symbols: HAP5C, NF-YC9 | nuclear factor Y, subunit C9 | chr1:2883144-2883839 FORWARD LENGTH=231	663.285	1451.55	1446	1510.3	1403.36	1412.36	1085.05	1523.85	1766.96	1789.82	2026.11	2117.39	2.18843	2.18006	2.277	2.11577	2.12934	1.40441	1.62846	1.64953	1.8673	1.95142
Bra034476	NA	NA	440.414	963.782	1465.55	1250.24	1206.12	1424.95	956.526	949.553	1266.94	1527.09	1315.05	1359.2	2.18835	3.32766	2.83878	2.73861	3.23548	-1.00734	1.32452	1.5965	1.37482	1.42098
Bra029010	AT5G54690.1	Symbols: GAUT12, LGT6, IRX8 | galacturonosyltransferase 12 | chr5:22219435-22221769 REVERSE LENGTH=535	317.025	692.003	2270.91	1188.8	2110.71	1507.05	304.117	584.642	1036.07	585.583	983.644	954.313	2.1828	7.16319	3.74986	6.65787	4.75373	1.92242	3.40681	1.92552	3.23443	3.13798
Bra031077	AT1G19350.3	Symbols: BES1, BZR2 | Brassinosteroid signalling positive regulator (BZR1) family protein | chr1:6688680-6690165 FORWARD LENGTH=357	840.608	1832.28	1683.6	2046.91	1978	1939.62	1097.82	1772.89	1783.46	1386.64	1668.66	1340.53	2.17971	2.00284	2.43504	2.35306	2.3074	1.61492	1.62455	1.26309	1.51998	1.22108
Bra028887	NA	NA	543.368	1183.69	1117.61	1492.31	1120.43	1487.33	1256.71	990.053	1140.92	1112.5	1259.52	1084.91	2.17843	2.05682	2.74641	2.06201	2.73724	-1.26934	-1.10149	-1.12963	1.00224	-1.15835
Bra004756	AT2G43330.1	Symbols: ATINT1, INT1 | inositol transporter 1 | chr2:18001135-18003854 FORWARD LENGTH=509	401.882	875.437	1593.67	881.802	1514.3	1205.24	362.358	728.515	1098.7	909.386	936.656	788.382	2.17834	3.96552	2.19418	3.76802	2.99899	2.01048	3.03208	2.50963	2.58489	2.1757
Bra031019	AT3G06210.1	Symbols: | ARM repeat superfamily protein | chr3:1880093-1883317 FORWARD LENGTH=840	575.383	1251.57	1665.08	1681.44	1482.31	2241.28	1169.82	1123.73	1778.31	1180.89	1710.64	1665.88	2.17519	2.89386	2.9223	2.57621	3.89528	-1.04102	1.52016	1.00946	1.46231	1.42405
sGFP_Barcds000001	NA	NA	684.293	1486.48	2056.72	2201.91	1547.7	1926.93	1403.7	1455.79	1809.93	1875.35	1857.87	1641.14	2.17229	3.00561	3.21779	2.26175	2.81594	1.03711	1.2894	1.336	1.32355	1.16915
Bra015076	AT3G24760.1	Symbols: | Galactose oxidase/kelch repeat superfamily protein | chr3:9040108-9041259 FORWARD LENGTH=383	2139.85	4644.24	4405.26	4626.96	4456.32	5442.54	2082.55	3194.14	3191.17	3363.26	2866.27	3110.04	2.17036	2.05868	2.16228	2.08254	2.54342	1.53376	1.53234	1.61497	1.37633	1.49338
Bra013402	AT4G19560.1	Symbols: CYCT1;2 | Cyclin family protein | chr4:10661904-10664369 FORWARD LENGTH=460	470.664	1021.2	1167.49	1389.2	1353.97	1935.31	995.833	913.525	1298.67	989.48	1058.82	1310.22	2.1697	2.48052	2.95157	2.87672	4.11187	-1.0901	1.3041	-1.00642	1.06325	1.3157
Bra002273	AT5G19910.1	Symbols: MED31 | SOH1 family protein | chr5:6731484-6732821 REVERSE LENGTH=196	278.949	604.294	1101.91	997.676	1535.59	951.003	156.549	924.239	1517.95	1047.31	1632.86	1211.24	2.16632	3.95022	3.57655	5.50491	3.40924	5.90383	9.69633	6.68998	10.4303	7.73713
Bra013683	AT4G23280.1	Symbols: CRK20 | cysteine-rich RLK (RECEPTOR-like protein kinase) 20 | chr4:12174740-12177471 FORWARD LENGTH=656	1459.24	3158.09	4154.53	4495.24	4730.7	4690.82	1648.06	2489.49	3473.66	2546.56	4088.06	4104.81	2.1642	2.84705	3.08054	3.24189	3.21456	1.51056	2.10773	1.54519	2.48053	2.49069
Bra018230	NA	NA	426.145	921.712	858.49	895.445	1285.37	2536.06	697.099	606.71	896.343	959.587	885.199	849.376	2.16291	2.01455	2.10127	3.01627	5.95117	-1.14898	1.28582	1.37654	1.26983	1.21844
Bra026238	AT4G17240.1	Symbols: | unknown protein; FUNCTIONS IN: molecular_function unknown; INVOLVED IN: biological_process unknown; LOCATED IN: chloroplast; EXPRESSED IN: 16 plant structures; EXPRESSED DURING: 8 growth stages; Has 1142 Blast hits to 1055 proteins in 252 species: Archae - 22; Bacteria - 318; Metazoa - 248; Fungi - 96; Plants - 59; Viruses - 3; Other Eukaryotes - 396 (source: NCBI BLink). | chr4:966679…	243.775	527.192	690.489	605.312	599.531	699.617	473.908	453.108	686.49	631.505	539.961	596.785	2.16262	2.83248	2.48308	2.45936	2.86993	1	1.44857	1.33255	1.13938	1.25928
Bra038827	AT2G18860.1	Symbols: | Syntaxin/t-SNARE family protein | chr2:8164358-8165650 FORWARD LENGTH=296	622.723	1345.53	1297.44	1261.28	1418.95	1905.09	1402.46	1110.08	1631.56	1677.33	1866.36	1796.85	2.16072	2.08349	2.02543	2.27862	3.05929	-1.26339	1.16336	1.19599	1.33078	1.28121
Bra007637	AT3G61890.1	Symbols: ATHB-12, ATHB12, HB-12 | homeobox 12 | chr3:22914346-22915239 REVERSE LENGTH=235	372.126	803.388	807.234	814.753	892.441	757.674	187.055	742.639	742.439	776.5	820.247	709.497	2.15891	2.16925	2.18945	2.39822	2.03607	3.97016	3.96909	4.15119	4.38506	3.79299
Bra028842	NA	NA	416.112	896.738	1269.2	1217.89	1090.7	869.655	609.109	495.079	508.598	521.59	714.571	555.45	2.15504	3.05014	2.92683	2.62117	2.08995	-1.23033	-1.19762	-1.16779	1.17314	-1.0966
Bra004475	AT3G62290.1	Symbols: ATARFA1E, ARFA1E | ADP-ribosylation factor A1E | chr3:23052287-23053545 FORWARD LENGTH=181	3891.86	8380.41	9977.06	8999.84	9263.63	8913.16	7444.63	11197.7	13069.2	12043.3	13632.2	11397.4	2.15332	2.56357	2.31248	2.38026	2.29021	1.50413	1.75552	1.61772	1.83115	1.53096
Bra018698	AT1G23730.1	Symbols: ATBCA3, BCA3 | beta carbonic anhydrase 3 | chr1:8395965-8398014 FORWARD LENGTH=258	1359.79	2926.52	3363.38	3795.48	3078.62	3449.09	4462.93	5953.59	7403.52	6583.78	6091.72	4846.79	2.15219	2.47346	2.79123	2.26404	2.53649	1.33401	1.65889	1.47521	1.36496	1.08601
Bra032223	NA	NA	328.406	705.941	1156.08	1132.25	807.495	1161.95	714.146	723.57	817.711	939.072	979.007	780.099	2.1496	3.52028	3.44771	2.45883	3.53815	1.0132	1.14502	1.31496	1.37088	1.09235
Bra029538	NA	NA	1070.96	2299.89	2200.42	2744.86	2754.43	3859.4	1640.27	1806.21	2331.62	2455.06	2629.42	2658.08	2.1475	2.05462	2.56299	2.57193	3.60368	1.10117	1.42149	1.49674	1.60304	1.62051
Bra030698	AT1G07750.1	Symbols: | RmlC-like cupins superfamily protein | chr1:2404300-2405863 REVERSE LENGTH=356	433.018	928.903	891.051	948.434	976.838	1205.52	846.802	1218.04	1443.17	1521.52	1648.69	1752.67	2.14518	2.05777	2.19029	2.25588	2.784	1.4384	1.70426	1.79678	1.94696	2.06975
Bra007874	AT2G15710.1	Symbols: | TRAF-like family protein | chr2:6842648-6845103 FORWARD LENGTH=365	418.445	897.275	1268.65	1220.58	967.609	1259.45	247.83	469.146	808.108	590.452	934.318	746.812	2.14431	3.03182	2.91694	2.31239	3.00983	1	3.26074	2.38249	3.77	3.0134
Bra025258	AT3G27210.1	Symbols: | unknown protein; FUNCTIONS IN: molecular_function unknown; INVOLVED IN: N-terminal protein myristoylation; LOCATED IN: plasma membrane; EXPRESSED IN: 22 plant structures; EXPRESSED DURING: 13 growth stages; BEST Arabidopsis thaliana protein match is: unknown protein (TAIR:AT5G40860.1); Has 133 Blast hits to 98 proteins in 25 species: Archae - 0; Bacteria - 6; Metazoa - 32; Fungi - 7; P…	3415	7320.49	7388.1	7064.13	8281.18	7741.23	3190.56	5529.28	5639.63	5471.94	6925.39	7284.26	2.14363	2.16343	2.06856	2.42494	2.26683	1.73301	1.7676	1.71504	2.17059	2.28307
Bra000256	AT2G42380.2	Symbols: ATBZIP34, BZIP34 | Basic-leucine zipper (bZIP) transcription factor family protein | chr2:17647205-17648660 REVERSE LENGTH=321	351.795	753.007	1120.07	1136.53	1264.67	2540.48	1400.13	896.711	1561.04	1047.63	2888.65	1827.21	2.14047	3.18387	3.23066	3.59491	7.22148	-1.56141	1.11493	-1.33647	2.06313	1.30503
Bra040910	AT5G07420.1	Symbols: | Pectin lyase-like superfamily protein | chr5:2349547-2351366 FORWARD LENGTH=361	451.627	966.331	1174.91	1036.07	1133.34	957.385	1039.65	923.849	1281.53	1255.47	1438.49	1254.22	2.13967	2.60151	2.29408	2.50946	2.11986	-1.12535	1.23266	1.20759	1.38363	1.20639
Bra014655	AT3G57010.1	Symbols: | Calcium-dependent phosphotriesterase superfamily protein | chr3:21095854-21097316 REVERSE LENGTH=376	302.405	646.87	762.077	649.154	795.386	822.63	858.721	525.292	836.408	767.125	597.712	460.767	2.13909	2.52005	2.14664	2.6302	2.72029	-1.63475	-1.02668	-1.1194	-1.43668	-1.86368
Bra009737	AT5G24140.1	Symbols: SQP2 | squalene monooxygenase 2 | chr5:8164547-8167669 REVERSE LENGTH=516	684.19	1463.06	1691.15	1726.82	1725.62	1597.62	1912.3	2930.78	2628.96	3082	3077.99	2641.51	2.13838	2.47175	2.52389	2.52214	2.33505	1.53259	1.37476	1.61167	1.60957	1.38133
Bra023455	AT5G14320.1	Symbols: | Ribosomal protein S13/S18 family | chr5:4617839-4618772 REVERSE LENGTH=169	694.193	1479.98	1781.01	1504.19	1548.54	1512.76	1939.46	1513.3	1947.75	2072.58	2071.23	1737.76	2.13194	2.56558	2.16682	2.23071	2.17916	-1.28161	1.00427	1.06864	1.06794	-1.11607
Bra023095	AT2G37060.1	Symbols: NF-YB8 | nuclear factor Y, subunit B8 | chr2:15576336-15577660 FORWARD LENGTH=173	449.479	956.558	1121.73	1255.18	1221.06	1076.41	1261.35	1214.42	1395.84	1277.29	1561.77	1368.83	2.12815	2.49562	2.79252	2.71661	2.39479	-1.03864	1.10662	1.01264	1.23817	1.08521
Bra038154	AT3G28580.1	Symbols: | P-loop containing nucleoside triphosphate hydrolases superfamily protein | chr3:10715736-10717238 FORWARD LENGTH=500	498.783	1061.04	1232.6	1473.99	1106.89	1980.8	827.934	836.45	1055.66	1035.95	986.675	1250.05	2.12726	2.47121	2.95517	2.21918	3.97127	1.01029	1.27505	1.25125	1.19173	1.50984
Bra039848	NA	NA	6954.54	14792.8	14958.4	16280.7	15044.4	17098.7	13228.4	12325.7	15943.1	18391.4	17368.7	16115.9	2.12707	2.15088	2.34102	2.16325	2.45864	-1.07324	1.20522	1.3903	1.31299	1.21828
Bra003789	AT1G74710.1	Symbols: EDS16, ICS1, SID2, ATICS1 | ADC synthase superfamily protein | chr1:28070391-28073898 FORWARD LENGTH=569	3082.37	6554.26	7816.43	7222.56	7126.55	6922.53	3273.94	7368.12	7383.36	6712.84	7709.61	8463.23	2.12637	2.53585	2.34318	2.31204	2.24585	2.25054	2.25519	2.05039	2.35484	2.58503
Bra030209	NA	NA	1093.98	2322.29	2442.26	2583.52	2192.57	2287.53	1829.12	1563.38	2274.67	2422.52	3159.87	2790.98	2.12279	2.23245	2.36158	2.00421	2.09102	-1.16998	1.24359	1.32442	1.72754	1.52586
Bra000828	AT1G80970.1	Symbols: | XH domain-containing protein | chr1:30420167-30420904 FORWARD LENGTH=214	270.803	573.873	736.819	937.667	576.46	555.282	809.496	965.312	936.823	970.843	843.524	647.34	2.11915	2.72087	3.46254	2.12871	2.0505	1.19249	1.15729	1.19932	1.04204	-1.2505
Bra033212	NA	NA	283.504	600.739	803.58	821.957	706.472	1063.57	450.572	342.839	572.598	550.591	553.099	715.239	2.11898	2.83446	2.89928	2.49193	3.75152	1	1.27082	1.22198	1.22755	1.5874
Bra000491	AT2G28500.1	Symbols: LBD11 | LOB domain-containing protein 11 | chr2:12186603-12188110 REVERSE LENGTH=232	372.531	788.802	1085.98	1062.4	1397.18	1361.68	1324.92	736.175	1287.54	1159	1112	1134.34	2.11741	2.91514	2.85184	3.75051	3.65521	-1.79974	-1.02903	-1.14316	-1.19147	-1.16801
Bra036781	AT3G51680.1	Symbols: | NAD(P)-binding Rossmann-fold superfamily protein | chr3:19173622-19174667 REVERSE LENGTH=303	283.688	599.625	660.951	652.154	610.182	979.178	516.247	360.414	560.142	682.578	635.747	608.999	2.11368	2.32985	2.29884	2.15089	3.4516	-1.43237	1.08503	1.32219	1.23148	1.17967
Bra021531	AT3G14080.1	Symbols: | Small nuclear ribonucleoprotein family protein | chr3:4667717-4668989 FORWARD LENGTH=128	3587.49	7575.95	7274.66	9091.74	7987.74	9551.22	6991.92	9705.49	10937.7	11334.6	12431.1	11769.9	2.11177	2.02779	2.53429	2.22655	2.66237	1.3881	1.56433	1.6211	1.77792	1.68336
Bra019495	AT3G47080.1	Symbols: | Tetratricopeptide repeat (TPR)-like superfamily protein | chr3:17338415-17340129 REVERSE LENGTH=515	291.55	613.765	818.366	747.367	765.899	749.998	658.267	726.801	996.128	960.895	1165.45	861.529	2.10518	2.80695	2.56343	2.62699	2.57245	1.10411	1.51326	1.45973	1.77048	1.30878
Bra014419	AT3G61830.1	Symbols: ARF18 | auxin response factor 18 | chr3:22888171-22891179 FORWARD LENGTH=602	768.022	1616.37	1638.11	2231.1	1767.35	2113	524.534	1327.52	1129.42	1329.59	1428.55	1933.35	2.10459	2.13289	2.90499	2.30117	2.75122	2.53086	2.15319	2.5348	2.72347	3.68584
Bra013897	AT4G25515.1	Symbols: SLK3 | SEUSS-like 3 | chr4:13028219-13031463 FORWARD LENGTH=685	287.061	603.804	964.062	827.011	655.26	679.187	475.689	477.318	800.21	705.64	818.118	765.548	2.1034	3.35839	2.88096	2.28265	2.366	1	1.68221	1.48341	1.71986	1.60935
Bra037964	AT1G54100.1	Symbols: ALDH7B4 | aldehyde dehydrogenase 7B4 | chr1:20195435-20198853 REVERSE LENGTH=508	1111.46	2335.95	3136.16	3822.01	3291.19	3746.05	3438.6	1905.88	2801.14	2501.1	2804.21	2832.37	2.1017	2.82166	3.43873	2.96114	3.37039	-1.80421	-1.22757	-1.37484	-1.22623	-1.21404
Bra031369	AT1G22160.1	Symbols: | Protein of unknown function (DUF581) | chr1:7823238-7823774 FORWARD LENGTH=147	1901.23	3994.39	5528.16	4443.64	5224.87	4167.97	3223.62	3593.1	5896.28	4225.4	5749.06	4280.49	2.10095	2.90768	2.33724	2.74815	2.19225	1.11462	1.82909	1.31076	1.78342	1.32785
Bra015051	NA	NA	352.386	739.314	1087.63	949.687	1110.59	1670.14	867.59	845.431	1216.13	1185.93	1279.59	1274	2.09802	3.08647	2.69502	3.15163	4.73952	-1.02621	1.40173	1.36692	1.47488	1.46844
Bra037802	AT5G64990.1	Symbols: AtRABH1a, RABH1a | RAB GTPase homolog H1A | chr5:25963562-25964792 REVERSE LENGTH=206	348.118	730.229	1178.35	1072.06	1194.96	1237.57	524.192	425.387	629.387	504.275	604.341	519.015	2.09765	3.38492	3.07959	3.43263	3.55503	-1.23227	1.20068	-1.0395	1.1529	-1.00997
Bra009136	AT5G05810.1	Symbols: ATL43 | RING/U-box superfamily protein | chr5:1746938-1747999 FORWARD LENGTH=353	529.288	1109.81	1089.48	1415.58	1278.95	1471.83	1394.29	1088.59	1387.75	1481.81	1534.62	1514.03	2.0968	2.05839	2.6745	2.41636	2.78077	-1.28082	-1.00471	1.06277	1.10065	1.08588
Bra039868	AT1G30800.1	Symbols: | Fasciclin-like arabinogalactan family protein | chr1:10936995-10937714 FORWARD LENGTH=239	274.182	574.156	856.053	697.377	648.711	837.609	605.997	565.256	636.008	624.489	815.862	545.122	2.09407	3.12221	2.54348	2.36599	3.05494	-1.07208	1.04952	1.03052	1.34631	-1.11167
Bra022573	AT5G52020.1	Symbols: | Integrase-type DNA-binding superfamily protein | chr5:21124192-21124890 REVERSE LENGTH=232	568.673	1190.31	2379.22	1753.18	1782.01	1212.77	1405.35	987.488	1463.63	1008.22	1862.04	1417.23	2.09314	4.18381	3.08293	3.13363	2.13263	-1.42316	1.04147	-1.39389	1.32497	1.00845
Bra035510	NA	NA	632.044	1321.71	2164.1	1729.59	1420.86	2153.68	1553.86	1213.73	1312.05	1581.6	1894.49	1663.9	2.09117	3.42397	2.7365	2.24804	3.40748	-1.28024	-1.1843	1.01785	1.21922	1.07082
Bra019506	NA	NA	665.217	1391.01	1693.44	1617.91	1463.06	1780.7	1602.43	1227.51	1433.48	1344.94	1567.98	995.245	2.09106	2.5457	2.43215	2.19937	2.67687	-1.30543	-1.11786	-1.19145	-1.02197	-1.61009
Bra030807	AT1G54330.1	Symbols: ANAC020, NAC020 | NAC domain containing protein 20 | chr1:20279715-20280889 REVERSE LENGTH=301	1569.86	3281.67	3758.22	3965.28	3161.12	4033.28	4841.8	2913.64	3146.13	3204.91	3105.18	3161.19	2.09042	2.39398	2.52588	2.01363	2.5692	-1.66177	-1.53897	-1.51074	-1.55927	-1.53164
Bra015329	AT1G04570.1	Symbols: | Major facilitator superfamily protein | chr1:1246859-1248600 REVERSE LENGTH=542	2258.58	4720.04	10435.7	5836.29	8800.68	5795.9	724.25	3703.91	7030.99	4829.2	5974.35	5045.14	2.08983	4.62047	2.58405	3.89655	2.56617	5.11413	9.70796	6.66786	8.24902	6.96602
Bra039252	AT1G61050.1	Symbols: | alpha 1,4-glycosyltransferase family protein | chr1:22486736-22488043 FORWARD LENGTH=435	281.613	588.471	897.395	779.677	916.339	835.283	681.665	584.2	845.395	808.851	445.702	663.016	2.08964	3.18662	2.76861	3.25389	2.96607	-1.16683	1.24019	1.18658	-1.52942	-1.02813
Bra008563	AT5G17300.1	Symbols: RVE1 | Homeodomain-like superfamily protein | chr5:5690435-5692435 REVERSE LENGTH=387	493.296	1030.22	1045.79	1589.7	2312.56	2788.05	609.721	1306.67	1464.8	1362.87	2033.49	2123.45	2.08844	2.12001	3.22261	4.68798	5.65188	2.14306	2.40241	2.23524	3.33512	3.48266
Bra030059	AT1G27700.1	Symbols: | Syntaxin/t-SNARE family protein | chr1:9640394-9641752 REVERSE LENGTH=297	736.026	1534.21	2196.94	2093.41	2246.15	1930.29	583.45	1399.25	1391.27	1402.04	1354.4	1296.2	2.08445	2.98487	2.84421	3.05173	2.62258	2.39823	2.38456	2.40302	2.32136	2.22161
Bra015358	AT1G04880.1	Symbols: | HMG (high mobility group) box protein with ARID/BRIGHT DNA-binding domain | chr1:1376106-1378264 REVERSE LENGTH=448	630.833	1314.81	2066.34	1817.04	1655.02	1743.82	1344.35	1337.38	1809.7	1809.24	1978.69	1550.86	2.08424	3.27557	2.88038	2.62355	2.76431	-1.00521	1.34615	1.34581	1.47186	1.15361
Bra013324	AT4G18570.1	Symbols: | Tetratricopeptide repeat (TPR)-like superfamily protein | chr4:10231439-10234534 FORWARD LENGTH=642	1558.8	3244.53	3309.91	3645.21	3694.28	3726.53	950.148	2841.36	2476.1	2690.91	2427.2	3749.28	2.08143	2.12337	2.33847	2.36995	2.39064	2.99044	2.60602	2.8321	2.55455	3.946
Bra011900	AT4G38190.1	Symbols: ATCSLD4, CSLD4 | cellulose synthase like D4 | chr4:17910096-17913641 REVERSE LENGTH=1111	620.034	1290.19	1842.67	1490.84	1302.03	1484.87	1419.33	1554.05	1442.32	1806.03	1939.48	1672	2.08084	2.97189	2.40445	2.09993	2.39482	1.09492	1.0162	1.27245	1.36648	1.17802
Bra019981	AT1G09860.1	Symbols: ATPUP16, PUP16 | purine permease 16 | chr1:3204136-3205287 REVERSE LENGTH=383	2955.4	6149.68	6312.26	6991.94	7983.57	7640.92	2962.27	4738.66	6835.01	5711.08	7923.45	4484.43	2.08083	2.13584	2.36582	2.70135	2.58541	1.59967	2.30736	1.92794	2.67479	1.51385
Bra028727	AT5G06600.1	Symbols: UBP12 | ubiquitin-specific protease 12 | chr5:2019545-2027834 REVERSE LENGTH=1116	466.543	969.872	1889.18	1423.82	2095.91	1303.62	201.631	487.997	648.932	922.774	407.795	156.276	2.07885	4.04932	3.05185	4.49243	2.79421	1	3.21841	4.57655	1	1
Bra038833	NA	NA	1729.29	3587.12	5130.21	4961.33	3699.68	4260.96	3858.49	2382.65	4739.94	5301.63	4922.76	2376.29	2.07433	2.96666	2.869	2.13942	2.46399	-1.61941	1.22844	1.37402	1.27583	-1.62375
Bra038192	NA	NA	280.882	581.949	849.248	738.609	830.456	1067.64	496.587	581.554	573.635	540.887	699.43	562.484	2.07186	3.0235	2.62961	2.9566	3.80103	1.1711	1.15516	1.08921	1.40847	1.1327
Bra000583	AT2G21340.2	Symbols: | MATE efflux family protein | chr2:9132629-9136236 FORWARD LENGTH=556	396.174	820.145	1056.53	891.571	1498.28	873.507	247.937	441.328	708.673	703.031	625.424	723.311	2.07016	2.66683	2.25045	3.78187	2.20486	1	2.85828	2.83552	2.52251	2.91732
Bra007190	AT3G55780.1	Symbols: | Glycosyl hydrolase superfamily protein | chr3:20705627-20707021 FORWARD LENGTH=429	777.478	1608.52	1923.24	1944.91	2100.68	2732.01	1918.31	1228.98	1923.24	1806.2	2094.92	2203.62	2.06889	2.47369	2.50156	2.70192	3.51394	-1.5609	1.00257	-1.06207	1.09207	1.14873
Bra014850	AT3G54000.1	Symbols: | CONTAINS InterPro DOMAIN/s: Uncharacterised conserved protein UCP022260 (InterPro:IPR016802); Has 94 Blast hits to 94 proteins in 14 species: Archae - 0; Bacteria - 0; Metazoa - 0; Fungi - 0; Plants - 94; Viruses - 0; Other Eukaryotes - 0 (source: NCBI BLink). | chr3:19996757-19998197 FORWARD LENGTH=352	6595.35	13631.8	13213.7	14115.4	13352.3	13938.7	7683.47	12303.3	12766	12736.5	15120.2	12546.8	2.06688	2.00349	2.1402	2.0245	2.11341	1.60127	1.66149	1.65765	1.96789	1.63296
Bra003985	AT5G02960.1	Symbols: | Ribosomal protein S12/S23 family protein | chr5:693280-694396 REVERSE LENGTH=142	261.775	540.313	696.507	756.344	670.803	744.794	661.274	576.923	637.645	655.478	641.509	772.4	2.06404	2.66071	2.88929	2.56252	2.84517	-1.14621	-1.03706	-1.00884	-1.03081	1.16805
Bra030967	NA	NA	610.015	1258.67	1421.91	1894.68	1438.17	1784.55	1293.89	1198.64	1514.19	1730.85	1396.75	1602.74	2.06334	2.33094	3.10596	2.3576	2.92542	-1.07947	1.17026	1.33771	1.0795	1.2387
Bra010151	NA	NA	253.395	522.248	661.564	767.609	652.664	1195.91	526.597	396.796	594.857	703.098	551.014	591.488	2.061	2.6108	3.0293	2.57568	4.71955	-1.32712	1.12962	1.33517	1.04637	1.12323
Bra023961	AT1G79410.1	Symbols: AtOCT5, 5-Oct | organic cation/carnitine transporter5 | chr1:29868037-29869584 REVERSE LENGTH=515	343.663	706.285	861.58	1055.36	756.08	755.609	565.691	584.496	668.737	708.729	679.414	600.008	2.05517	2.50705	3.07092	2.20006	2.19869	1.03324	1.18216	1.25286	1.20103	1.06066
Bra029736	AT3G08970.1	Symbols: ATERDJ3A, TMS1 | DNAJ heat shock N-terminal domain-containing protein | chr3:2737589-2740265 FORWARD LENGTH=572	2471.92	5075.8	8933.19	6339.79	9119.99	6634.11	2552.44	5602.37	7325.62	5415.1	6720.29	5129.58	2.05338	3.61387	2.56472	3.68944	2.68379	2.19491	2.87005	2.12154	2.63289	2.00968
Bra038024	NA	NA	441.98	907.058	1671.56	1517.89	1325.71	1810.82	1227.12	940.352	1210.97	1265.22	1012.47	1082.81	2.05226	3.78198	3.4343	2.99948	4.09706	-1.30496	-1.01334	1.03105	-1.21201	-1.13327
Bra017976	AT3G49560.1	Symbols: | Mitochondrial import inner membrane translocase subunit Tim17/Tim22/Tim23 family protein | chr3:18370644-18371821 FORWARD LENGTH=261	411.33	843.417	1168.16	1099.68	988.1	1192.66	1096.6	1203.46	1511.04	1260.06	1386.91	1755.61	2.05046	2.83996	2.67347	2.40221	2.89952	1.09745	1.37793	1.14906	1.26474	1.60096
Bra002635	AT1G07150.1	Symbols: MAPKKK13 | mitogen-activated protein kinase kinase kinase 13 | chr1:2194279-2195778 REVERSE LENGTH=499	1131.54	2319.62	2640.76	2833.42	2786.71	3029.19	2701.54	2651.35	2997.88	3286.25	3003.28	3050.21	2.04997	2.33378	2.50404	2.46276	2.67705	-1.01893	1.10969	1.21644	1.11169	1.12906
Bra017991	AT3G49330.1	Symbols: | Plant invertase/pectin methylesterase inhibitor superfamily protein | chr3:18291488-18292048 FORWARD LENGTH=186	276.897	565.204	716.797	711.589	630.75	738.45	586.395	552.792	620.024	684.712	608.786	633.895	2.04121	2.58868	2.56987	2.27792	2.66688	-1.06079	1.05735	1.16766	1.03818	1.081
Bra025966	AT1G17530.1	Symbols: ATTIM23-1, TIM23-1 | translocase of inner mitochondrial membrane 23 | chr1:6027723-6028286 FORWARD LENGTH=187	1727.01	3524.33	6387	4504.63	4004.99	4316.13	4936.52	4372.48	5999.33	5843.33	6051.87	5790.27	2.04071	3.6983	2.60834	2.31903	2.49919	-1.129	1.2153	1.18369	1.22594	1.17295
Bra005307	AT2G35910.1	Symbols: | RING/U-box superfamily protein | chr2:15073225-15073878 REVERSE LENGTH=217	404.109	823.656	1001.42	1117.99	1073.27	1364.46	982.016	925.356	1033.28	1112.98	1046.93	1063.06	2.0382	2.47809	2.76656	2.65589	3.37647	-1.06123	1.0522	1.13336	1.0661	1.08253
Bra006448	AT5G18250.1	Symbols: | unknown protein; FUNCTIONS IN: molecular_function unknown; INVOLVED IN: biological_process unknown; LOCATED IN: mitochondrion; EXPRESSED IN: 23 plant structures; EXPRESSED DURING: 13 growth stages; BEST Arabidopsis thaliana protein match is: unknown protein (TAIR:AT3G04040.1); Has 1807 Blast hits to 1807 proteins in 277 species: Archae - 0; Bacteria - 0; Metazoa - 736; Fungi - 347; Pla…	792.812	1614.87	1873.66	1921.43	2123.74	2440.33	1498.74	1889.29	1836.2	1831.83	1946.8	2085.74	2.03689	2.36331	2.42356	2.67874	3.07807	1.26059	1.22516	1.22225	1.29896	1.39166
Bra027748	NA	NA	377.821	769.219	1050.22	1005.54	958.065	1336.78	944.812	882.123	1188.07	1217.33	1246.27	1188.81	2.03594	2.77968	2.66142	2.53576	3.53813	-1.07107	1.25747	1.28844	1.31907	1.25825
Bra024683	AT1G26790.1	Symbols: | Dof-type zinc finger DNA-binding family protein | chr1:9273857-9275312 REVERSE LENGTH=396	390.533	792.895	832.18	831.177	787.343	800.447	478.077	440.523	535.681	690.38	599.154	511.96	2.03029	2.13088	2.12831	2.01607	2.04963	1	1.12049	1.44408	1.25326	1.07087
Bra022273	AT3G18035.1	Symbols: HON4 | winged-helix DNA-binding transcription factor family protein | chr3:6169384-6171558 REVERSE LENGTH=480	358.431	726.628	1040.87	905.544	810.11	1763.01	806.946	751.938	928.171	905.878	967.676	1055.06	2.02725	2.90396	2.52641	2.26016	4.91869	-1.07315	1.15023	1.1226	1.19918	1.30747
Bra035926	AT5G61510.1	Symbols: | GroES-like zinc-binding alcohol dehydrogenase family protein | chr5:24737084-24738975 REVERSE LENGTH=406	2638.38	5347.03	5995.85	5614.38	5840.5	5919.51	4901.26	5235.09	6451.53	6988.94	6247.43	5340.05	2.02663	2.27255	2.12796	2.21367	2.24362	1.06811	1.3163	1.42595	1.27466	1.08953
Bra015914	AT1G74390.1	Symbols: | Polynucleotidyl transferase, ribonuclease H-like superfamily protein | chr1:27961760-27963826 REVERSE LENGTH=506	535.962	1085.52	1669.06	1207.56	1155.06	1376.46	553.593	2195.29	1923.78	1641.2	1954.96	1668.15	2.02537	3.11414	2.25307	2.15512	2.5682	3.96553	3.47508	2.96463	3.5314	3.01331
Bra018199	NA	NA	1404.56	2838.95	2970.94	3356.76	3800.53	6546.64	1189.11	1338.75	1890.3	1807.45	2562.98	3366.38	2.02124	2.11521	2.3899	2.70585	4.66099	1.12584	1.58968	1.52	2.15538	2.83101
Bra039702	AT1G54040.1	Symbols: ESP, TASTY, ESR | epithiospecifier protein | chr1:20170995-20171780 REVERSE LENGTH=261	325.764	658.14	792.737	707.779	970.859	1526.04	1231.68	1191.52	1998.59	2048.2	1504.89	1428.1	2.0203	2.43347	2.17267	2.98025	4.6845	-1.0337	1.62265	1.66293	1.22182	1.15947
Bra032543	AT2G42460.1	Symbols: | TRAF-like family protein | chr2:17676399-17679247 REVERSE LENGTH=442	993.958	2007.36	2583.27	2556.84	2267.08	2445.97	2297.92	1853.38	2726.94	2109	2093.14	1916.18	2.01956	2.59897	2.57238	2.28086	2.46084	-1.23985	1.1867	-1.08958	-1.09783	-1.19922
Bra009175	NA	NA	260.599	526.025	617.733	650.309	692.34	958.811	924.819	544.154	906.662	686.108	856.147	902.885	2.01852	2.37044	2.49544	2.65673	3.67926	-1.69955	-1.02003	-1.34792	-1.08021	-1.02429
Bra020337	NA	NA	264.596	533.766	680.436	552.514	605.647	943.507	737.17	566.018	600.775	624.399	475.48	689.024	2.01729	2.5716	2.08814	2.28895	3.56584	-1.30238	-1.22703	-1.18061	-1.55037	-1.06988
Bra019027	AT4G27780.1	Symbols: ACBP2 | acyl-CoA binding protein 2 | chr4:13847774-13849629 FORWARD LENGTH=354	916.345	1847.44	2196.85	2240.16	1976.36	2077.66	1924.02	1863	2409.56	2185.91	3029.92	2522.13	2.0161	2.3974	2.44467	2.15679	2.26733	-1.03275	1.25236	1.13612	1.57479	1.31086
Bra039064	AT3G27970.1	Symbols: | Exonuclease family protein | chr3:10389609-10391544 FORWARD LENGTH=357	376.405	758.75	2188.96	1127.95	1204.13	1797.73	971.974	870.515	749.146	717.724	674.142	1426.48	2.01578	5.81544	2.99664	3.19903	4.77605	-1.11655	-1.29744	-1.35424	-1.44179	1.46761
Bra023251	NA	NA	644.711	1296.35	1569.29	1636.78	1691.34	1621.78	1127.74	982.643	1291.64	1197.53	1613.13	930.549	2.01075	2.4341	2.53878	2.62341	2.51551	-1.14766	1.14533	1.06188	1.43041	-1.21191
Bra018532	AT1G56220.1	Symbols: | Dormancy/auxin associated family protein | chr1:21043414-21044469 FORWARD LENGTH=137	15869.5	31900.3	31859.7	34595.2	31954	34193.8	18040.1	30362	32086.6	31273.1	36552.3	32349.9	2.01016	2.00761	2.17998	2.01355	2.15469	1.68303	1.77863	1.73353	2.02617	1.79322
Bra015414	NA	NA	313.59	630.188	763.683	952.738	1575.74	4401.98	448.957	627.394	956.46	813.029	1103.74	1583.75	2.00959	2.43529	3.03816	5.02484	14.0374	1.39745	2.1304	1.81093	2.45845	3.52762
Bra001465	AT3G12670.1	Symbols: emb2742 | CTP synthase family protein | chr3:4020351-4024086 REVERSE LENGTH=591	2126.12	4261.1	4669.89	5186.33	4842.98	5354.12	2746.47	3528.84	3688.26	4233.34	4441.14	3997.8	2.00417	2.19644	2.43934	2.27785	2.51826	1.28486	1.34291	1.54137	1.61704	1.45561
Bra017805	NA	NA	343.878	688.971	1101.17	1087.45	1015.68	1009.42	857.31	562.6	930.776	847.723	956.984	852.367	2.00353	3.20221	3.16231	2.95361	2.9354	-1.52384	1.08569	-1.01131	1.11626	-1.0058
Bra021644	NA	NA	335.313	671.218	1062.86	1023.81	738.091	1114.31	784.608	917.775	1064.61	986.055	1140.14	915.181	2.00177	3.16975	3.0533	2.2012	3.32319	1.16972	1.35687	1.25675	1.45313	1.16642
Bra012087	AT5G66631.1	Symbols: | Tetratricopeptide repeat (TPR)-like superfamily protein | chr5:26596207-26598192 FORWARD LENGTH=661	49.5173	481.7	561.43	271.505	213.56	73.9483	40.512	379.842	432.101	339.682	280.433	144.997	1	11.3381	1	1	1	1	1	1	1	1
Bra025036	NA	NA	67.9804	153.204	525.518	136.324	103.23	100.481	90.3174	185.283	147.415	98.7959	261.291	136.201	1	7.73043	1	1	1	1	1	1	1	1
Bra040030	AT3G07800.1	Symbols: | Thymidine kinase | chr3:2489944-2490935 REVERSE LENGTH=238	81.6882	406.017	610.294	357.287	413.163	270.154	162.284	1143.21	1056.39	1096.99	975.464	1120.44	1	7.47102	1	1	1	7.0445	6.50951	6.75969	6.01085	6.90419
Bra022874	AT2G31990.1	Symbols: | Exostosin family protein | chr2:13611500-13613551 REVERSE LENGTH=479	104.246	250.415	655.869	330.821	408.182	427.236	589.879	733.885	2723.52	686.47	638.582	199.085	1	6.29155	1	1	1	1.24413	4.61708	1.16375	1.08256	-2.96295
Bra031797	AT1G11940.1	Symbols: | Core-2/I-branching beta-1,6-N-acetylglucosaminyltransferase family protein | chr1:4031768-4033946 REVERSE LENGTH=383	99.4022	135.638	576.992	30.6731	239.456	74.6599	187.23	191.759	240.076	193.61	163.895	179.951	1	5.80462	1	1	1	1	1	1	1	1
Bra037630	AT2G44840.1	Symbols: ATERF13, EREBP, ERF13 | ethylene-responsive element binding factor 13 | chr2:18495440-18496120 FORWARD LENGTH=226	101.003	311.952	552.884	319.571	388.507	391.719	244.488	557.164	714.554	577.135	578.257	592.423	1	5.47394	1	1	1	2.2789	2.92265	2.36059	2.36518	2.42312
Bra035506	NA	NA	101.154	483.742	543.119	331.531	355.854	482.867	209.881	621.1	397.593	335.718	289.364	373.403	1	5.36923	1	1	1	2.9593	1	1	1	1
Bra007075	NA	NA	98.2877	404.073	526.515	479.211	322.61	423.151	354.233	256.335	490.206	467.101	503.757	423.655	1	5.35688	1	1	1	1	1	1	1.42211	1
Bra021538	AT3G14190.1	Symbols: | unknown protein; BEST Arabidopsis thaliana protein match is: unknown protein (TAIR:AT5G12360.1); Has 18 Blast hits to 18 proteins in 5 species: Archae - 0; Bacteria - 0; Metazoa - 0; Fungi - 0; Plants - 18; Viruses - 0; Other Eukaryotes - 0 (source: NCBI BLink). | chr3:4710907-4711790 FORWARD LENGTH=193	137.841	410.09	729.219	429.359	486.248	245.785	700.82	3127.81	3197.99	2633.96	3279.1	2319.17	1	5.29029	1	1	1	4.46307	4.56321	3.7584	4.67895	3.30922
Bra023671	AT5G18370.1	Symbols: | Disease resistance protein (TIR-NBS-LRR class) family | chr5:6085036-6088926 REVERSE LENGTH=1210	149.676	478.421	780.415	367.856	454.314	329.258	136.809	1078.95	933.784	633.324	832.924	572.081	1	5.21403	1	1	1	7.88654	6.82546	4.62926	6.08823	4.1816
Bra024067	AT4G30560.1	Symbols: ATCNGC9, CNGC9 | cyclic nucleotide gated channel 9 | chr4:14926974-14929681 REVERSE LENGTH=733	97.1428	338.772	505.794	453.346	369.211	351.22	625.748	1682.01	1784.64	1703.58	1578.3	1727.46	1	5.20671	1	1	1	2.688	2.85201	2.72247	2.52226	2.76063
Bra017212	AT5G58784.1	Symbols: | Undecaprenyl pyrophosphate synthetase family protein | chr5:23739950-23741267 REVERSE LENGTH=302	135.102	210.202	606.339	381.351	402.344	250.823	362.264	239.982	190.029	304.184	555.904	250.952	1	4.48801	1	1	1	1	1	1	1.53453	1
Bra011005	AT5G37470.1	Symbols: | Family of unknown function (DUF577) | chr5:14861503-14863392 REVERSE LENGTH=629	125.81	339.898	531.993	242.515	257.497	274.061	93.0324	265.915	202.46	232.811	208.921	172.887	1	4.22854	1	1	1	1	1	1	1	1
Bra014074	NA	NA	138.647	90.2867	571.673	365.867	133.574	294.007	71.0671	80.0912	218.476	67.0361	359.182	150.663	1	4.12323	1	1	1	1	1	1	1	1
Bra001195	AT3G06350.1	Symbols: EMB3004, MEE32 | dehydroquinate dehydratase, putative / shikimate dehydrogenase, putative | chr3:1924536-1927701 REVERSE LENGTH=603	286.572	391.517	1172.6	322.69	454.452	506.529	403.457	452.189	550.524	362.619	409.96	470.801	1	4.09182	1	1	1.76755	1	1.36452	1	1	1
Bra015165	AT2G05710.1	Symbols: ACO3 | aconitase 3 | chr2:2141591-2146350 FORWARD LENGTH=990	139.557	187.979	562.883	315.43	256.677	482.113	196.113	211.948	143.823	344.527	147.059	305.301	1	4.03336	1	1	1	1	1	1	1	1
Bra021662	AT2G31720.1	Symbols: | Domain of unknown function (DUF313) | chr2:13485034-13485975 REVERSE LENGTH=313	149.822	320.256	601.933	364.139	317.186	393.934	245.593	514.55	270.253	415.646	282.279	419.099	1	4.01765	1	1	1	2.09513	1	1	1	1
Bra010664	AT4G13360.1	Symbols: | ATP-dependent caseinolytic (Clp) protease/crotonase family protein | chr4:7775133-7777701 FORWARD LENGTH=421	154.234	322.811	614.507	434.357	402.793	291.72	202.503	115.255	115.255	209.692	104.959	174.084	1	3.98425	1	1	1	1	1	1	1	1
Bra012652	AT4G17640.1	Symbols: CKB2 | casein kinase II beta chain 2 | chr4:9825438-9826988 FORWARD LENGTH=282	137.86	325.767	539.951	382.455	403.786	408.34	292.043	269.56	511.857	212.527	539.427	382.405	1	3.91666	1	1	1	1	1.75268	1	1.84708	1
Bra002316	AT5G20630.1	Symbols: GLP3, GLP3A, GLP3B, ATGER3, GER3 | germin 3 | chr5:6975315-6975950 REVERSE LENGTH=211	140.378	240.164	544.973	329.155	448.416	315.767	126.454	151.933	369.035	300.849	443.126	250.74	1	3.88218	1	1	1	1	1	1	1	1
Bra008618	AT5G54690.1	Symbols: GAUT12, LGT6, IRX8 | galacturonosyltransferase 12 | chr5:22219435-22221769 REVERSE LENGTH=535	137.749	170.953	529.664	368.88	442.164	363.238	199.029	174.121	224.123	123.879	167.845	233.789	1	3.84514	1	1	1	1	1	1	1	1
Bra033174	NA	NA	171.392	325.071	625.206	320.98	339.21	295.915	468.589	342.806	378.187	332.573	426.848	338.414	1	3.64781	1	1	1	1	1	1	1	1
Bra024668	NA	NA	143.8	242.523	513.868	260.734	194.092	191.357	56.4553	100.416	78.6198	74.4062	57.4503	65.6384	1	3.57349	1	1	1	1	1	1	1	1
Bra040551	AT3G01870.1	Symbols: | Plant protein of unknown function (DUF946) | chr3:305276-307027 FORWARD LENGTH=583	168.785	134.564	590.582	155.687	120.72	105.818	236.686	197.173	224.998	185.042	283	146.632	1	3.49902	1	1	1	1	1	1	1	1
Bra031375	AT1G22240.1	Symbols: APUM8, PUM8 | pumilio 8 | chr1:7853084-7854963 FORWARD LENGTH=515	156.598	250.787	538.777	382.946	330.709	328.039	248.113	248.905	310.868	302.23	338.125	227.741	1	3.44051	1	1	1	1	1	1	1	1
Bra032044	AT2G25140.1	Symbols: HSP98.7, CLPB-M, CLPB4 | casein lytic proteinase B4 | chr2:10697877-10701998 REVERSE LENGTH=964	231.016	234.293	772.063	328.875	388.128	265.952	421.885	346.776	175.33	353.701	237.129	235.23	1	3.34203	1	1	1	1	1	1	1	1
Bra039270	AT2G46620.1	Symbols: | P-loop containing nucleoside triphosphate hydrolases superfamily protein | chr2:19139071-19140546 REVERSE LENGTH=491	184.544	427.525	612.324	448.97	435.934	326.895	330.072	486.895	521.878	522.859	511.718	475.186	1	3.31804	1	1	1	1	1.5811	1.58408	1.55032	1
Bra021128	AT3G15690.1	Symbols: | Single hybrid motif superfamily protein | chr3:5317108-5319383 FORWARD LENGTH=247	220.428	279.692	730.822	371.951	377.7	378.526	262.469	195.6	417.479	422.755	432.199	235.59	1	3.31547	1	1	1	1	1	1	1	1
Bra039863	AT1G30560.1	Symbols: | Major facilitator superfamily protein | chr1:10824761-10826293 FORWARD LENGTH=510	206.381	416.609	681.556	469.989	390.451	383.86	381.214	303.852	478.22	530.392	566.645	357.099	1	3.30242	1	1	1	1	1	1.39132	1.48642	1
Bra013223	AT3G25240.1	Symbols: | Protein of unknown function (DUF506) | chr3:9192540-9193385 FORWARD LENGTH=281	304.606	584.102	989.581	551.507	553.787	344.171	208.663	1503.95	2363.67	1528.59	2256.18	1970.11	1.91757	3.24872	1.81056	1.81804	1	7.20755	11.3277	7.32564	10.8126	9.44159
Bra031149	NA	NA	179.449	246.562	582.061	305.747	235.365	194.812	346.208	561.589	492.609	493.891	257.875	426.859	1	3.2436	1	1	1	1.62211	1	1	1	1
Bra036296	AT4G02060.1	Symbols: PRL, MCM7 | Minichromosome maintenance (MCM2/3/5) family protein | chr4:901484-905297 FORWARD LENGTH=716	157.806	299.942	502.965	391.061	299.645	237.549	189.477	349.554	251.551	249.515	268.339	380.525	1	3.18724	1	1	1	1	1	1	1	1
Bra034191	AT4G03190.1	Symbols: GRH1, ATGRH1, AFB1 | GRR1-like protein 1 | chr4:1405108-1407057 REVERSE LENGTH=585	208.138	211.248	656.822	206.265	221.439	300.063	501.961	336.522	249.523	238.478	253.05	166.95	1	3.1557	1	1	1	-1.49161	-2.01168	-2.10485	-1.98364	-3.00665
Bra029663	AT3G07600.1	Symbols: | Heavy metal transport/detoxification superfamily protein | chr3:2424300-2424954 REVERSE LENGTH=157	172.937	276.581	531.434	351.929	419.191	348.34	103.023	461.557	593.164	365.932	385.821	483.034	1	3.07299	1	1	1	1	5.75759	1	1	1
Bra014376	NA	NA	185.794	374.414	569.154	411.019	361.294	411.868	299.007	305.524	337.897	458.198	276.578	332.11	1	3.06336	1	1	1	1	1	1	1	1
Bra038901	AT3G51470.1	Symbols: | Protein phosphatase 2C family protein | chr3:19097924-19099244 REVERSE LENGTH=361	271.951	380.451	832.834	537.876	507.534	366.142	335.327	689.751	752.08	600.655	642.904	388.812	1	3.06244	1.97784	1.86627	1	2.05695	2.24283	1.79125	1.91724	1
Bra014809	AT3G54540.1	Symbols: ATGCN4, GCN4 | general control non-repressible 4 | chr3:20190393-20192564 FORWARD LENGTH=723	276.274	480.031	836.618	548.174	457.662	465.016	471.827	354.719	448.886	413.498	359.423	445.663	1	3.02822	1.98417	1	1	1	1	1	1	1
Bra015085	NA	NA	201.755	405.082	607.552	476.655	343.798	434.71	320.015	355.173	405.34	406.924	405.809	367.541	1	3.01134	1	1	1	1	1	1	1	1
Bra039505	AT5G44320.1	Symbols: | Eukaryotic translation initiation factor 3 subunit 7 (eIF-3) | chr5:17854901-17856667 REVERSE LENGTH=588	238.778	287.19	702.257	470.925	463.799	269.18	732.594	869.581	919.173	603.618	810.226	523.357	1	2.94105	1	1	1	1.18699	1.25468	-1.21367	1.10597	-1.3998
Bra005621	NA	NA	171.833	318.669	503.625	455.303	487.266	498.124	607.97	526.667	773.295	759.624	655.102	498.951	1	2.9309	1	1	1	-1.15437	1.27193	1.24944	1.07752	-1.2185
Bra031206	AT2G21630.1	Symbols: | Sec23/Sec24 protein transport family protein | chr2:9250346-9253829 FORWARD LENGTH=761	1250.05	2287.35	3649.78	2108.3	2146.83	1786.65	1056.32	2994.48	2613.87	1974.04	2529.08	1973.82	1.82981	2.91971	1.68657	1.7174	1.42926	2.83482	2.47451	1.86879	2.39424	1.86858
Bra036242	AT4G02740.1	Symbols: | F-box/RNI-like superfamily protein | chr4:1217756-1220834 REVERSE LENGTH=479	202.043	401.626	580.244	356.849	455.811	316.951	224.311	463.629	447.199	314.72	398.867	286.104	1	2.87188	1	1	1	1	1	1	1	1
Bra000441	AT2G47130.1	Symbols: | NAD(P)-binding Rossmann-fold superfamily protein | chr2:19349627-19350481 REVERSE LENGTH=257	944.648	55.456	2686.21	487.261	151.105	148.85	268.767	155.877	128.462	287.197	107.34	206.057	-17.0342	2.84361	-1.93869	-6.2516	-6.34631	1	1	1	1	1
Bra001734	AT3G19100.1	Symbols: | Protein kinase superfamily protein | chr3:6605681-6608980 FORWARD LENGTH=599	506.888	642.146	1436.56	757.15	686.47	1005.36	867.138	940.598	1095.14	1015.27	1531.53	1099.13	1.26684	2.83408	1.49372	1.35428	1.9834	1.08472	1.26294	1.17083	1.76619	1.26754
Bra020501	AT5G25470.1	Symbols: | AP2/B3-like transcriptional factor family protein | chr5:8865854-8867234 REVERSE LENGTH=280	677.741	954.584	1913.06	1288.31	1293.38	1347.48	863.84	1077.31	1641.94	1412.38	2727.3	1657.01	1.40848	2.8227	1.90089	1.90837	1.98819	1.24712	1.90075	1.635	3.15718	1.91819
Bra017597	AT5G45670.1	Symbols: | GDSL-like Lipase/Acylhydrolase superfamily protein | chr5:18528600-18530164 FORWARD LENGTH=362	237.354	352.098	666.794	477.166	476.701	416.262	403.626	353.589	440.709	419.859	366.882	307.979	1	2.80928	1	1	1	1	1	1	1	1
Bra021061	AT4G17245.1	Symbols: | RING/U-box superfamily protein | chr4:9669383-9669883 FORWARD LENGTH=166	198.314	278.578	551.905	334.034	282.596	301.82	310.09	249.803	399.417	313.384	350.005	284.676	1	2.78299	1	1	1	1	1	1	1	1
Bra011702	NA	NA	1614	2737.38	4486.14	2476.61	2352.38	2864.88	1326.6	1519.21	1405.57	2244.56	2987.4	2443.61	1.69602	2.77952	1.53445	1.45748	1.77502	1.14519	1.05953	1.69196	2.25192	1.84201
Bra036143	AT5G49360.1	Symbols: BXL1, ATBXL1 | beta-xylosidase 1 | chr5:20012179-20016659 REVERSE LENGTH=774	260.239	363.998	717.334	427.58	389.098	380.581	1211.4	929.49	661.739	839.413	692.247	605.448	1	2.75644	1	1	1	-1.3033	-1.83063	-1.44315	-1.74995	-2.00083
Bra030857	NA	NA	184.643	320.97	505.794	445.529	477.157	442.018	368.46	323.819	422.659	372.082	446.784	392.424	1	2.73931	1	1	1	1	1	1	1	1
Bra025878	NA	NA	206.65	297.69	559.317	372.51	439.91	316.173	355.646	282.367	299.45	219.804	571.123	125.206	1	2.70659	1	1	1	1	1	1	1.60587	1
Bra032879	AT1G28150.1	Symbols: | unknown protein; FUNCTIONS IN: molecular_function unknown; INVOLVED IN: biological_process unknown; LOCATED IN: plastoglobule; EXPRESSED IN: 22 plant structures; EXPRESSED DURING: 13 growth stages; Has 96 Blast hits to 96 proteins in 44 species: Archae - 0; Bacteria - 56; Metazoa - 0; Fungi - 0; Plants - 40; Viruses - 0; Other Eukaryotes - 0 (source: NCBI BLink). | chr1:9835122-9835842…	192.6	452.39	520.581	383.004	302.525	478.94	483.905	516.127	539.032	599.294	508.819	357.899	1	2.70291	1	1	1	1.06659	1.11392	1.23845	1.05149	1
Bra038481	AT4G16520.1	Symbols: ATG8F | Ubiquitin-like superfamily protein | chr4:9306882-9308113 REVERSE LENGTH=121	195.314	248.442	524.148	466.1	275.618	411.358	301.538	378.803	343.137	310.207	320.572	302.286	1	2.68362	1	1	1	1	1	1	1	1
Bra025208	AT3G26490.1	Symbols: | Phototropic-responsive NPH3 family protein | chr3:9704142-9706161 FORWARD LENGTH=588	234.136	415.684	619.386	425.46	476.984	382.041	352.811	720.488	492.99	520.1	482.812	408.035	1	2.64541	1	1	1	2.04214	1	1.47416	1	1
Bra006516	AT5G19760.1	Symbols: | Mitochondrial substrate carrier family protein | chr5:6679591-6681845 REVERSE LENGTH=298	302.493	509.924	798.618	485.109	409.544	262.536	2228.34	1483.73	1372.86	1643.52	1264.64	1345.03	1.68574	2.64012	1	1	1	-1.50185	-1.62314	-1.35583	-1.76204	-1.65672
Bra017147	AT1G02050.1	Symbols: LAP6 | Chalcone and stilbene synthase family protein | chr1:359164-360441 REVERSE LENGTH=395	229.543	287.245	603.969	452.497	456.962	449.464	361.291	257.975	333.179	344.369	299.521	188.915	1	2.63118	1	1	1	1	1	1	1	1
Bra007426	NA	NA	211.046	348.772	554.214	273.509	399.259	182.278	346.941	326.41	253.071	299.981	231.445	291.632	1	2.62603	1	1	1	1	1	1	1	1
Bra015245	AT2G15880.1	Symbols: | Leucine-rich repeat (LRR) family protein | chr2:6918039-6920319 REVERSE LENGTH=727	363.386	662.507	949.063	709.044	690.979	679.033	575.6	483.495	507.079	842.998	618.202	582.988	1.82315	2.61172	1.95121	1.9015	1.86863	-1.1905	-1.13513	1.46456	1.07401	1.01284
Bra030928	NA	NA	1671.92	2491.01	4343.61	2519.14	2582.21	3114.91	2778.36	2681.29	2483.15	2622.02	3049.8	2613.39	1.48991	2.59798	1.50673	1.54446	1.86307	-1.0362	-1.11889	-1.05963	1.0977	-1.06312
Bra028285	AT5G51890.1	Symbols: | Peroxidase superfamily protein | chr5:21091163-21092335 REVERSE LENGTH=322	202.878	247.902	522.583	312.406	235.622	119.245	123.385	230.821	193.905	219.586	157.627	75.7094	1	2.57585	1	1	1	1	1	1	1	1
Bra009622	NA	NA	200.571	247.432	516.431	315.933	172.535	269.895	442.805	445.012	368.213	288.915	641.709	378.604	1	2.5748	1	1	1	1	1	1	1.44919	1
Bra019619	AT5G61850.1	Symbols: LFY, LFY3 | floral meristem identity control protein LEAFY (LFY) | chr5:24844295-24846933 FORWARD LENGTH=420	201.627	285.098	518.123	391.685	337.1	464.246	357.832	344.843	419.84	347.949	411.281	370.67	1	2.56971	1	1	1	1	1	1	1	1
Bra018452	NA	NA	232.58	377.729	594.804	479.027	469.483	423.784	480.34	430.82	492.998	515.395	494.405	410.858	1	2.55742	1	1	1	1	1	1.07298	1	1
Bra031351	AT3G22370.1	Symbols: AOX1A, ATAOX1A | alternative oxidase 1A | chr3:7906890-7908416 FORWARD LENGTH=354	2029.88	3493.5	5139.7	2951.81	3181.91	2923.46	3522.91	5292.91	6596.99	5730.07	5742.02	5095.97	1.72104	2.53202	1.45418	1.56754	1.44021	1.50243	1.8726	1.62652	1.62991	1.44652
Bra004342	AT1G68845.1	Symbols: | unknown protein; Has 2 Blast hits to 2 proteins in 1 species: Archae - 0; Bacteria - 0; Metazoa - 0; Fungi - 0; Plants - 2; Viruses - 0; Other Eukaryotes - 0 (source: NCBI BLink). | chr1:25882434-25882918 FORWARD LENGTH=138	228.528	119.694	578.038	124.875	50.3533	121.21	145.08	315.998	447.507	126.391	346.547	862.164	1	2.5294	1	1	1	1	1	1	1	5.94268
Bra011357	AT4G32570.1	Symbols: TIFY8 | TIFY domain protein 8 | chr4:15716433-15718702 REVERSE LENGTH=361	712.441	1075.19	1781.54	922.908	1236.9	1087.27	854.16	1523.26	1271.39	1335.62	1545.36	1252.3	1.50916	2.50061	1.29542	1.73614	1.52612	1.78334	1.48847	1.56366	1.80922	1.46612
Bra019511	AT3G47660.1	Symbols: | Regulator of chromosome condensation (RCC1) family protein | chr3:17571192-17574805 FORWARD LENGTH=954	244.031	277.524	608.071	275.98	346.02	427.957	336.884	402.813	291.015	324.887	232.171	314.025	1	2.49178	1	1	1	1	1	1	1	1
Bra039693	AT4G08500.1	Symbols: MEKK1, ATMEKK1, MAPKKK8, ARAKIN | MAPK/ERK kinase kinase 1 | chr4:5404272-5407062 REVERSE LENGTH=608	899.649	1689.58	2238.21	1537.58	1791.34	1553.88	1350.2	1339.77	1740.54	1558.65	1842.72	1790.93	1.87804	2.48787	1.70909	1.99115	1.72721	-1.00778	1.2891	1.15438	1.36478	1.32642
Bra022609	AT5G52750.1	Symbols: | Heavy metal transport/detoxification superfamily protein | chr5:21384134-21384795 FORWARD LENGTH=139	1383.15	1776.54	3432.37	2364.05	2322.92	1838.43	2192.43	3398.71	3327.23	2448.53	3403.26	3030.21	1.28442	2.48156	1.70918	1.67944	1.32916	1.5502	1.5176	1.11681	1.55228	1.38212
Bra038633	NA	NA	213.85	409.338	530.311	423.658	437.34	456.166	380.35	358.228	331.826	348.919	508.01	515.58	1	2.47983	1	1	1	1	1	1	1.33564	1.35554
Bra020710	AT5G48230.2	Symbols: EMB1276, ACAT2 | acetoacetyl-CoA thiolase 2 | chr5:19552570-19555122 REVERSE LENGTH=403	1423.63	1928.19	3513.37	1892.85	1746.54	2015.2	1787.12	1937.5	1898.95	2814.64	2066.99	2480.73	1.35442	2.4679	1.32959	1.22682	1.41554	1.08415	1.06258	1.57496	1.1566	1.38812
Bra033242	AT1G01680.1	Symbols: ATPUB54, PUB54 | plant U-box 54 | chr1:246411-248329 REVERSE LENGTH=308	529.918	654.924	1306.06	845.768	907.224	714.134	705.229	1065.69	1030.53	1052.08	854.573	838.331	1.2359	2.46465	1.59604	1.71201	1.34763	1.51113	1.46127	1.49183	1.21177	1.18874
Bra012150	AT5G67310.1	Symbols: CYP81G1 | cytochrome P450, family 81, subfamily G, polypeptide 1 | chr5:26855313-26856924 REVERSE LENGTH=507	2281.75	4053.75	5617.92	3645.07	4094.1	3366.1	2681.47	5677.09	6700.75	4449.23	5510.13	4796.47	1.7766	2.46211	1.59749	1.79428	1.47523	2.11716	2.49891	1.65925	2.05489	1.78875
Bra005959	AT5G07890.1	Symbols: | myosin heavy chain-related | chr5:2517718-2519493 REVERSE LENGTH=409	291.465	551.917	716.208	480.21	546.553	353.701	337.067	510.83	815.249	609.535	555.239	538.55	1.8936	2.45727	1	1.87519	1	1.51551	2.41866	1.80835	1.64727	1.59775
Bra034831	AT3G11550.1	Symbols: | Uncharacterised protein family (UPF0497) | chr3:3638262-3639052 FORWARD LENGTH=204	209.313	373.645	514.327	372.902	352.174	365.534	343.924	351.229	406.105	479.348	392.149	422.2	1	2.45721	1	1	1	1	1	1	1	1
Bra004765	AT4G37470.1	Symbols: | alpha/beta-Hydrolases superfamily protein | chr4:17617045-17618363 REVERSE LENGTH=270	430.491	767.202	1057.47	790.898	826.583	833.213	651.81	564.727	762.448	649.914	642.068	559.416	1.78216	2.45643	1.8372	1.92009	1.93549	-1.1542	1.16974	-1.00292	-1.01517	-1.16516
Bra038543	AT2G18630.1	Symbols: | Protein of unknown function (DUF677) | chr2:8081154-8082496 FORWARD LENGTH=393	838.237	1589.53	2038.97	1225.62	1139.71	1112.75	351.078	533.174	624.938	729.716	910.767	780.45	1.89628	2.43245	1.46214	1.35965	1.32749	1.51868	1.78005	2.0785	2.5942	2.22301
Bra039960	AT3G22540.1	Symbols: | Protein of unknown function (DUF1677) | chr3:7984233-7984565 REVERSE LENGTH=110	234.071	410.756	567.627	492.777	423.072	491.746	522.479	377.155	441.092	405.387	454.517	459.969	1	2.42502	1	1	1	-1.38532	-1.18451	-1.28884	-1.14953	-1.1359
Bra032157	AT2G23580.1	Symbols: ATMES4, MES4, ABE4 | methyl esterase 4 | chr2:10033360-10034310 REVERSE LENGTH=263	229.543	150.286	553.609	338.052	343.718	280.813	92.1266	100.097	213.868	153.296	289.525	131.731	1	2.41179	1	1	1	1	1	1	1	1
Bra028010	NA	NA	213.971	313.412	511.641	397.47	367.043	374.238	328.82	296.471	376.95	360.738	362.98	367.794	1	2.39117	1	1	1	1	1	1	1	1
Bra021910	AT2G34440.1	Symbols: AGL29 | AGAMOUS-like 29 | chr2:14526950-14527468 FORWARD LENGTH=172	224.804	328.165	535.181	401.128	376.099	321.272	307.282	408.786	374.552	469.62	374.833	329.649	1	2.38066	1	1	1	1	1	1	1	1
Bra020563	AT5G26910.1	Symbols: | unknown protein; BEST Arabidopsis thaliana protein match is: unknown protein (TAIR:AT3G58650.1); Has 1322 Blast hits to 684 proteins in 162 species: Archae - 4; Bacteria - 497; Metazoa - 157; Fungi - 101; Plants - 155; Viruses - 0; Other Eukaryotes - 408 (source: NCBI BLink). | chr5:9466169-9469523 REVERSE LENGTH=853	786.757	1142.25	1860.78	1324.01	1347.09	1337.57	782.794	730.561	1348.06	718.588	642.444	924.618	1.45185	2.36513	1.68287	1.71221	1.70011	-1.0715	1.72211	-1.08935	-1.21846	1.18118
Bra032295	AT1G29260.1	Symbols: PEX7, ATPEX7 | peroxin 7 | chr1:10224923-10225876 FORWARD LENGTH=317	989.153	933.256	2339.4	1418.23	1229.8	1087	6369.55	6480.28	8189.04	6975.75	6660.65	7032.67	-1.05989	2.36505	1.43378	1.24329	1.09892	1.01738	1.28565	1.09517	1.0457	1.10411
Bra011964	NA	NA	329.119	402.866	777.117	395.059	616.463	498.843	1082.59	806.757	1042.78	837.674	1110.19	751.464	1	2.3612	1	1.87307	1	-1.3419	-1.03818	-1.29238	1.02549	-1.44064
Bra004524	AT2G46600.1	Symbols: | Calcium-binding EF-hand family protein | chr2:19136070-19136477 FORWARD LENGTH=135	407.731	697.29	961.672	601.58	532.317	522.248	535.302	914.849	777.655	799.109	1082.18	776.78	1.71017	2.35859	1.47543	1.30556	1.28086	1.70903	1.45274	1.49282	2.02163	1.45111
Bra033289	AT4G21240.1	Symbols: | F-box and associated interaction domains-containing protein | chr4:11322411-11323664 FORWARD LENGTH=417	360.028	443.814	848.894	575.747	589.617	561.97	406.71	329.258	330.932	433.106	350.032	355.375	1	2.35786	1.59917	1.6377	1.56091	1	1	1	1	1
Bra014041	NA	NA	430.035	673.505	1013.56	848.039	766.662	827.63	630.873	625.914	870.942	924.553	936.303	880.359	1.56616	2.35692	1.97202	1.78279	1.92456	-1.00792	1.38053	1.46551	1.48414	1.39546
Bra002088	NA	NA	414.516	558.451	974.237	791.004	718.247	609.82	803.606	592.587	609.386	933.308	583.525	476.802	1.34724	2.3503	1.90826	1.73274	1.47116	-1.3561	-1.31871	1.1614	-1.37716	-1.68541
Bra026091	AT1G15940.1	Symbols: | Tudor/PWWP/MBT superfamily protein | chr1:5473672-5478050 FORWARD LENGTH=990	344.796	621.969	810.145	651.198	610.174	577.135	950.62	735.583	1327.28	812.721	1098.15	886.609	1.80388	2.34964	1.88865	1.76967	1.67384	-1.29234	1.39623	-1.16968	1.15519	-1.0722
Bra000522	AT2G27170.1	Symbols: TTN7, SMC3 | Structural maintenance of chromosomes (SMC) family protein | chr2:11609319-11617064 REVERSE LENGTH=1204	221.005	471.692	518.489	427.354	354.329	397.359	214.525	313.472	348.466	369.738	346.581	261.589	1	2.34605	1	1	1	1	1	1	1	1
Bra014674	AT3G56710.1	Symbols: SIB1 | sigma factor binding protein 1 | chr3:21007053-21007508 REVERSE LENGTH=151	1321.64	2603.24	3100.54	2172.67	1947.43	1392.1	764.348	2042.94	1639.25	1552.15	1431.03	1183.84	1.9697	2.34598	1.64392	1.4735	1.05331	2.67279	2.14464	2.03068	1.87222	1.54882
Bra006580	AT5G20850.1	Symbols: ATRAD51, RAD51 | RAS associated with diabetes protein 51 | chr5:7070758-7072860 REVERSE LENGTH=342	223.72	309.303	523.215	227.76	205.294	272.638	332.221	430.313	512.013	345.022	652.543	413.64	1	2.3387	1	1	1	1	1.54118	1	1.96418	1
Bra021307	NA	NA	275.22	478.547	643.42	523.768	448.765	446.148	454.379	452.727	550.603	645.005	579.314	495.324	1	2.33784	1.90309	1	1	1	1.21177	1.41953	1.27496	1
Bra028979	AT5G55480.1	Symbols: SVL1 | SHV3-like 1 | chr5:22474277-22477819 FORWARD LENGTH=766	486.516	740.216	1134.28	761.956	648.655	824.728	570.729	578.282	747.07	777.738	877.263	716.615	1.52146	2.33143	1.56615	1.33327	1.69517	1.01323	1.30898	1.36271	1.53709	1.25561
Bra026290	AT4G28025.1	Symbols: | unknown protein; FUNCTIONS IN: molecular_function unknown; INVOLVED IN: biological_process unknown; LOCATED IN: chloroplast thylakoid membrane; EXPRESSED IN: 23 plant structures; EXPRESSED DURING: 13 growth stages; Has 30201 Blast hits to 17322 proteins in 780 species: Archae - 12; Bacteria - 1396; Metazoa - 17338; Fungi - 3422; Plants - 5037; Viruses - 0; Other Eukaryotes - 2996 (sour…	610.444	1098.66	1409.93	1082.39	767.739	605.785	1104.89	1611.47	1465	1464.4	1655.2	1676.33	1.79977	2.30968	1.77312	1.25767	-1.00769	1.45849	1.32592	1.32538	1.49807	1.51719
Bra022197	NA	NA	3010.59	5623.93	6952.65	5095.92	5565.91	4824.96	1704.75	2953.93	3463.13	3023.94	3038.51	2765.18	1.86805	2.3094	1.69266	1.84878	1.60266	1.73276	2.03146	1.77383	1.78238	1.62204
Bra015203	AT4G12040.1	Symbols: | A20/AN1-like zinc finger family protein | chr4:7215341-7215868 FORWARD LENGTH=175	1885.48	2882.81	4351.05	3540.97	3767.55	2961.25	4173.74	3295.32	3359.46	4091.16	3405.53	3024.46	1.52895	2.30766	1.87802	1.99819	1.57055	-1.26657	-1.24238	-1.02018	-1.22558	-1.38
Bra032336	AT1G29790.1	Symbols: | S-adenosyl-L-methionine-dependent methyltransferases superfamily protein | chr1:10430025-10431161 FORWARD LENGTH=378	248.869	262.155	571.295	218.549	198.208	186.554	315.062	403.033	241.1	244.13	428.954	422.36	1	2.29557	1	1	1	1	1	1	1	1
Bra018789	AT5G52050.1	Symbols: | MATE efflux family protein | chr5:21138933-21140450 FORWARD LENGTH=505	221.109	320.414	507.544	457.376	428.706	414.035	385.397	302.387	315.897	336.22	409.571	384.174	1	2.29545	1	1	1	1	1	1	1	1
Bra002066	NA	NA	224.804	318.203	515.551	415.534	393.335	325.796	314.627	352.737	323.024	402.068	351.423	361.775	1	2.29334	1	1	1	1	1	1	1	1
Bra014997	NA	NA	246.129	250.178	562.96	329.177	315.785	270.275	291.599	216.627	249.001	334.451	250.178	307.85	1	2.28726	1	1	1	1	1	1	1	1
Bra026355	AT4G27370.1	Symbols: VIIIB, ATVIIIB | P-loop containing nucleoside triphosphate hydrolases superfamily protein | chr4:13694881-13700780 REVERSE LENGTH=1134	234.188	309.978	534.154	440.697	332.054	424.506	510.997	300.98	537.046	346.247	340.8	457.303	1	2.28088	1	1	1	-1.69778	1.05098	-1.47582	-1.4994	-1.11741
Bra011795	AT4G37920.1	Symbols: | unknown protein; FUNCTIONS IN: molecular_function unknown; INVOLVED IN: biological_process unknown; LOCATED IN: chloroplast thylakoid membrane, chloroplast, chloroplast envelope; BEST Arabidopsis thaliana protein match is: unknown protein (TAIR:AT1G36320.1); Has 123 Blast hits to 120 proteins in 40 species: Archae - 2; Bacteria - 11; Metazoa - 8; Fungi - 0; Plants - 85; Viruses - 0; Ot…	633.692	957.042	1441.16	1164.94	1123.42	1024.91	922.172	1426.77	1503.14	1628.02	1740.16	1714.6	1.51026	2.27423	1.83834	1.77282	1.61736	1.54718	1.63	1.76542	1.88702	1.85931
Bra027600	AT5G45310.1	Symbols: | unknown protein; LOCATED IN: endomembrane system; EXPRESSED IN: stem, inflorescence meristem, root, leaf; EXPRESSED DURING: LP.04 four leaves visible; Has 30201 Blast hits to 17322 proteins in 780 species: Archae - 12; Bacteria - 1396; Metazoa - 17338; Fungi - 3422; Plants - 5037; Viruses - 0; Other Eukaryotes - 2996 (source: NCBI BLink). | chr5:18359373-18360796 REVERSE LENGTH=352	1169.09	2330.5	2654.17	2332.11	1988.1	925.761	1789.72	2658.59	2344.94	2492.17	2092.78	1832.4	1.99343	2.27029	1.99481	1.70055	-1.26284	1.48548	1.31023	1.39249	1.16933	1.02385
Bra013056	NA	NA	279.097	429.97	633.571	533.582	485.809	490.395	627.552	449.701	502.214	642.242	621.89	522.09	1	2.27007	1.91182	1	1	-1.39549	-1.24957	1.02341	-1.0091	-1.202
Bra033499	AT4G15680.1	Symbols: | Thioredoxin superfamily protein | chr4:8931813-8932121 FORWARD LENGTH=102	370.109	512.664	839.488	650.052	585.191	580.787	565.822	523.682	581.729	657.031	607.62	488.006	1.38517	2.26822	1.75638	1.58113	1.56923	-1.08047	1.02811	1.1612	1.07387	-1.15946
Bra040091	AT3G26560.1	Symbols: | ATP-dependent RNA helicase, putative | chr3:9750122-9753719 REVERSE LENGTH=1168	289.97	404.549	657.685	448.674	497.731	339.368	428.197	238.074	422.851	403.735	400.775	312.061	1	2.26811	1	1	1	1	1	1	1	1
Bra018888	NA	NA	964.285	1777.69	2185.55	1496.76	1534.42	743.127	1844.66	2656.52	2431.15	2616.46	2536.63	2613.7	1.84353	2.2665	1.5522	1.59125	-1.2976	1.44011	1.31794	1.4184	1.37512	1.4169
Bra021744	AT2G31800.1	Symbols: | Integrin-linked protein kinase family | chr2:13520605-13523646 REVERSE LENGTH=476	2425.55	3546.24	5482.92	4654.32	4687.09	4142.76	3246.03	4042.98	5990.58	4114.03	5142.1	4476.86	1.46204	2.26049	1.91887	1.93238	1.70797	1.24552	1.84551	1.2674	1.58412	1.37918
Bra016628	AT1G16870.1	Symbols: | mitochondrial 28S ribosomal protein S29-related | chr1:5770964-5773157 REVERSE LENGTH=480	291.682	416.172	657.128	571.996	518.582	403.821	594.639	875.311	1087.11	602.424	797.571	692.286	1	2.25289	1.96103	1.7779	1	1.472	1.82818	1.01309	1.34127	1.16421
Bra003305	AT3G57920.1	Symbols: SPL15 | squamosa promoter binding protein-like 15 | chr3:21444450-21445852 REVERSE LENGTH=354	323.646	357.691	728.645	494.833	484.616	379.145	580.979	711.254	823.368	540.711	581.094	523.705	1	2.25136	1	1	1	1.22423	1.41721	-1.07447	1.0002	-1.10936
Bra014530	NA	NA	293.968	181.951	661.416	358.038	247.464	94.1501	262.591	629.645	231.85	347.544	281.987	292.639	1	2.24996	1	1	1	2.39782	1	1	1	1
Bra020188	AT5G22380.1	Symbols: anac090, NAC090 | NAC domain containing protein 90 | chr5:7408924-7410038 REVERSE LENGTH=235	2846.12	4163.6	6392.65	4626.25	5009.76	3036.17	1496.84	2524.98	3968.5	3330.78	3325.02	3062.6	1.4629	2.24609	1.62546	1.76021	1.06678	1.68687	2.65125	2.22521	2.22136	2.04604
Bra014193	AT1G49490.1	Symbols: | Leucine-rich repeat (LRR) family protein | chr1:18317563-18320106 REVERSE LENGTH=847	1328.42	1969.91	2970.52	2130.5	2146.46	1904.86	2905.95	1855.19	2058.27	2030.14	1692.51	1858.52	1.4829	2.23613	1.60378	1.6158	1.43393	-1.56639	-1.41184	-1.4314	-1.71695	-1.56358
Bra019428	NA	NA	290.58	339.628	649.52	502.385	460.748	502.409	425.896	310.398	487.642	480.313	416.261	441.109	1	2.23525	1.7289	1	1.72899	1	1	1	1	1
Bra030706	AT1G07890.1	Symbols: APX1, MEE6, CS1, ATAPX1, ATAPX01 | ascorbate peroxidase 1 | chr1:2438005-2439435 FORWARD LENGTH=250	507.79	523.358	1134.53	703.432	686.721	688.61	273.468	416.422	819.279	442.257	945.942	400.228	1.03066	2.23425	1.38528	1.35237	1.35609	1	2.99589	1	3.45906	1
Bra012738	AT4G16155.1	Symbols: | dihydrolipoyl dehydrogenases | chr4:9153570-9157322 REVERSE LENGTH=630	1806.03	3150.98	4034.33	3272.24	3100.68	3105.06	2927.01	2536.43	3308.65	3306.63	3903.06	3278.73	1.7447	2.23381	1.81184	1.71685	1.71927	-1.15399	1.13039	1.1297	1.33346	1.12016
Bra034382	AT1G42470.1	Symbols: | Patched family protein | chr1:15926987-15935128 FORWARD LENGTH=1272	296.313	408.805	660.647	475.721	378.645	276.822	680.82	420.101	463.293	416.609	383.424	298.435	1	2.22956	1	1	1	-1.62061	-1.46952	-1.63419	-1.77563	-2.2813
Bra016400	AT1G21910.1	Symbols: DREB26 | Integrase-type DNA-binding superfamily protein | chr1:7696655-7697347 FORWARD LENGTH=230	1252.67	2329.17	2788.96	2038.54	2201.39	1975.03	1872.5	2754.41	3389.04	3788.46	3686.57	2945.71	1.85936	2.22641	1.62736	1.75736	1.57666	1.47098	1.8099	2.02321	1.9688	1.57314
Bra035687	NA	NA	1058.07	1512.07	2353.34	1702.37	1782.48	1791.27	1915.17	1246.97	1668.9	1631.91	1832.82	1385.61	1.42908	2.22418	1.60894	1.68465	1.69296	-1.53586	-1.14756	-1.17358	-1.04493	-1.38219
Bra029871	AT3G10840.1	Symbols: | alpha/beta-Hydrolases superfamily protein | chr3:3391207-3393281 REVERSE LENGTH=466	2014.25	3531.94	4478.8	3176.67	3026.69	2829.49	1053.64	1978.73	1916.29	1824.22	1436.75	1822.78	1.75348	2.22356	1.5771	1.50264	1.40474	1.87799	1.81873	1.73135	1.36361	1.72998
Bra028410	AT5G38510.1	Symbols: | Rhomboid-related intramembrane serine protease family protein | chr5:15417839-15420002 REVERSE LENGTH=434	993.506	1986.87	2203.77	1771.8	1820.92	1425.64	854.888	1572.09	1545.17	1424.87	1660.54	1498.84	1.99986	2.21817	1.78338	1.83282	1.43496	1.83894	1.80745	1.66673	1.94241	1.75326
Bra016457	AT1G20650.1	Symbols: | Protein kinase superfamily protein | chr1:7158422-7160022 REVERSE LENGTH=381	4462.48	7116.12	9896.25	8005.07	8630.56	8448.24	3436.67	7015.89	7750.42	7454.06	7578.81	6170.54	1.59466	2.21766	1.79386	1.93403	1.89317	2.04148	2.25521	2.16898	2.20528	1.7955
Bra004345	AT5G66660.1	Symbols: | Protein of unknown function (DUF677) | chr5:26609308-26610504 REVERSE LENGTH=398	1732.9	3402.25	3831.46	3236.07	2630.65	2015.65	999.791	2130.83	3627.25	2733.55	2695.91	1872.75	1.96333	2.21101	1.86743	1.51806	1.16317	2.13128	3.62801	2.73412	2.69647	1.87314
Bra028616	NA	NA	244.488	448.7	540.131	340.663	437.229	441.275	303.747	363.955	370.561	377.978	379.044	274.998	1	2.20923	1	1	1	1	1	1	1	1
Bra034148	AT3G10810.1	Symbols: | zinc finger (C3HC4-type RING finger) family protein | chr3:3381848-3384227 REVERSE LENGTH=496	3349.06	4971.4	7396.67	5326.66	5235.09	4342.76	3482.37	5661.36	6650.32	5547.81	6364.28	5873.63	1.48442	2.20858	1.59049	1.56315	1.29671	1.62572	1.90971	1.59311	1.82757	1.68668
Bra027852	NA	NA	250.045	248.588	552.121	382.468	471.256	494.437	493.811	488.146	485.942	356.656	677.611	540.616	1	2.20809	1	1	1	1	1	1	1.37221	1.09478
Bra035358	NA	NA	282.174	462.542	622.261	509.007	558.526	515.108	364.363	645.173	572.904	335.636	340.952	454.583	1	2.20524	1.80388	1.97937	1.8255	1.77069	1.57234	1	1	1
Bra039931	AT1G78490.1	Symbols: CYP708A3 | cytochrome P450, family 708, subfamily A, polypeptide 3 | chr1:29528349-29530391 FORWARD LENGTH=479	318.792	505.413	702.352	531.289	483.264	542.549	484.317	722.952	324.079	390.974	498.69	372.397	1.5854	2.20317	1.66657	1	1.70189	1.49272	1	1	1	1
Bra019145	AT4G25700.1	Symbols: BETA-OHASE 1, B1, chy1, BCH1 | beta-hydroxylase 1 | chr4:13094142-13095866 REVERSE LENGTH=310	845.521	1562.6	1859.5	1683.66	1631.27	1439.93	1662.25	2904.28	2379.75	2551.91	2536.06	2605.59	1.84809	2.19924	1.99127	1.92931	1.70301	1.7472	1.43164	1.53521	1.52568	1.56751
Bra008590	NA	NA	317.999	350.95	698.885	479.908	410.796	558.701	561.074	389.607	460.736	565.874	549.163	374.497	1	2.19776	1	1	1.75693	-1.4401	-1.21778	1.00856	-1.02169	-1.49821
Bra029896	NA	NA	313.59	371.881	689.161	506.208	559.033	554.812	468.497	430.917	381.34	520.872	640.294	406.27	1	2.19765	1.61424	1.78269	1.76923	1	1	1.11179	1.3667	1
Bra034503	NA	NA	294.635	480.611	646.708	504.85	428.312	427.395	319.684	346.751	382.36	440.754	518.953	515.204	1	2.19495	1.71348	1	1	1	1	1	1.62333	1.6116
Bra029610	NA	NA	387.378	421.108	850.2	580.432	469.164	767.368	656.243	374.289	530.459	546.516	592.423	534.527	1	2.19476	1.49836	1	1.98093	-1.75331	-1.23712	-1.20078	-1.10773	-1.22771
Bra008937	AT5G11780.1	Symbols: | unknown protein; Has 37 Blast hits to 37 proteins in 12 species: Archae - 0; Bacteria - 0; Metazoa - 0; Fungi - 3; Plants - 34; Viruses - 0; Other Eukaryotes - 0 (source: NCBI BLink). | chr5:3793928-3795983 FORWARD LENGTH=504	269.424	340.729	590.544	374.598	418.044	522.599	537.516	2006.92	2751.13	1718.82	1789.91	1424.03	1	2.19188	1	1	1.93969	3.73369	5.11823	3.19771	3.32997	2.64928
Bra001861	NA	NA	236.39	261.34	518.015	413.996	437.866	312.165	356.269	307.054	283.283	355.474	284.562	250.006	1	2.19136	1	1	1	1	1	1	1	1
Bra004490	NA	NA	291.211	281.729	637.695	468.583	305.321	366.316	359.039	300.132	377.867	387.706	312.505	293.22	1	2.1898	1	1	1	1	1	1	1	1
Bra037256	NA	NA	512.494	642.855	1120.79	853.293	663.378	791.192	609.527	497	658.81	805.098	810.264	756.392	1.25437	2.18693	1.66498	1.29441	1.54381	-1.22641	1.08085	1.32086	1.32933	1.24095
Bra005673	AT5G01650.1	Symbols: | Tautomerase/MIF superfamily protein | chr5:242734-244033 REVERSE LENGTH=115	870.473	1436.1	1903.25	1466.58	1284.39	1356.1	1378.63	1979	1796.26	2216.2	2292.37	2419.56	1.64979	2.18645	1.68481	1.47551	1.55789	1.43548	1.30293	1.60754	1.66279	1.75505
Bra035958	AT5G23080.1	Symbols: TGH | SWAP (Suppressor-of-White-APricot)/surp domain-containing protein | chr5:7743226-7748889 REVERSE LENGTH=930	427.677	700.498	934.987	799.745	772.266	652.154	1853.67	1897.12	2343.12	2349.05	2511.76	2521.62	1.63791	2.1862	1.86997	1.80572	1.52488	1.02344	1.26404	1.26724	1.35502	1.36034
Bra000273	NA	NA	310.68	545.636	679.182	531.484	474.249	516.659	840.079	1530.87	1473.22	1124.88	1425.97	1403.7	1.75626	2.18611	1.71071	1	1.66299	1.82229	1.75367	1.33902	1.69742	1.67091
Bra014293	NA	NA	248.041	298.019	542.159	461.458	472.512	442.3	390.026	653.857	505.354	503.881	681.122	689.944	1	2.18576	1	1	1	1.67644	1.29569	1.29192	1.74635	1.76897
Bra040167	AT4G17570.3	Symbols: GATA26 | GATA transcription factor 26 | chr4:9784329-9786974 REVERSE LENGTH=514	1051.47	2019.35	2295.6	1853.57	1817.97	1671.05	1270.82	2041.91	2047.74	2287.7	2519.65	2294.72	1.9205	2.18323	1.76284	1.72898	1.58925	1.60677	1.61135	1.80018	1.9827	1.8057
Bra009769	AT5G24490.1	Symbols: | 30S ribosomal protein, putative | chr5:8365690-8367178 FORWARD LENGTH=308	2092.8	3829.43	4557.47	3881.26	3530.91	2994.78	3340.74	3657.86	4112.44	3913.62	4561.88	3193.96	1.82981	2.17769	1.85458	1.68717	1.43099	1.09493	1.231	1.17148	1.36553	-1.04596
Bra000058	AT2G38380.1	Symbols: | Peroxidase superfamily protein | chr2:16076443-16078314 FORWARD LENGTH=349	231.016	238.535	502.849	439.848	388.24	348.238	942.249	618.09	708.395	713.035	694.775	567.802	1	2.17668	1	1	1	-1.52445	-1.33012	-1.32146	-1.35619	-1.65947
Bra022390	NA	NA	247.367	354.629	538.389	469.22	458.603	326.14	461.988	327.887	362.243	442.793	380.21	296.272	1	2.17648	1	1	1	1	1	1	1	1
Bra003262	AT3G56990.1	Symbols: EDA7 | embryo sac development arrest 7 | chr3:21088358-21091976 REVERSE LENGTH=711	459.287	754.914	999.295	889.499	702.684	747.209	596.595	559.805	625.748	657.058	658.174	577.165	1.64367	2.17575	1.9367	1.52995	1.62689	-1.06572	1.04887	1.10135	1.10322	-1.03366
Bra036037	AT3G49900.1	Symbols: | Phototropic-responsive NPH3 family protein | chr3:18500635-18502614 REVERSE LENGTH=517	288.423	473.478	627.469	571.239	556.205	511.963	498.275	389.784	463.904	411.182	430.596	513.698	1	2.17552	1.98056	1.92843	1.77504	1	1	1	1	1.03095
Bra004802	NA	NA	294.423	455.389	640.402	552.335	486.325	413.472	398.181	406.257	408.473	452.152	409.423	369.193	1	2.17511	1.87599	1	1	1	1	1	1	1
Bra025367	AT3G28940.1	Symbols: | AIG2-like (avirulence induced gene) family protein | chr3:10968324-10969311 REVERSE LENGTH=169	1104.54	1030.91	2401.05	1059.43	1551.34	1136.1	1114.02	1127.74	2123.49	1888.19	2059.28	2743.27	-1.07142	2.1738	-1.04258	1.40451	1.02857	1.01232	1.90615	1.69493	1.84851	2.4625
Bra005565	AT2G32710.2	Symbols: KRP4, ACK2, ICK7 | Cyclin-dependent kinase inhibitor family protein | chr2:13873496-13875350 FORWARD LENGTH=286	274.72	436.746	596.328	522.7	506.046	423.507	351.876	284.946	373.068	410.054	418.142	338.267	1	2.17068	1.90266	1.84204	1	1	1	1	1	1
Bra009917	AT5G26760.1	Symbols: | unknown protein; Has 30201 Blast hits to 17322 proteins in 780 species: Archae - 12; Bacteria - 1396; Metazoa - 17338; Fungi - 3422; Plants - 5037; Viruses - 0; Other Eukaryotes - 2996 (source: NCBI BLink). | chr5:9403869-9405704 REVERSE LENGTH=430	1049.11	1826.32	2277.05	2047.29	1817.98	1586.85	349.118	885.539	937.641	641.644	684.314	512.264	1.74083	2.17046	1.95145	1.73288	1.51257	2.5365	2.68574	1.8379	1.96012	1.46731
Bra008165	AT1G74710.1	Symbols: EDS16, ICS1, SID2, ATICS1 | ADC synthase superfamily protein | chr1:28070391-28073898 FORWARD LENGTH=569	251.692	325.712	545.968	452.134	396.863	298.934	261.177	512.003	681.154	599.65	561.049	851.773	1	2.16919	1	1	1	1.96037	2.60802	2.29595	2.14816	3.26129
Bra039240	AT5G04010.1	Symbols: | F-box family protein | chr5:1080205-1081068 REVERSE LENGTH=287	298.766	289.427	647.939	481.516	585.899	492.235	363.517	319.807	169.779	440.961	282.858	286.289	1	2.16872	1	1.96106	1	1	1	1	1	1
Bra015339	NA	NA	342.436	474.227	742.51	622.619	554.192	671.914	481.45	487.672	567.093	525.722	582.889	503.221	1	2.16832	1.81821	1.61838	1.96216	1	1.17789	1.09196	1.21069	1.04522
Bra023941	AT3G20580.1	Symbols: COBL10 | COBRA-like protein 10 precursor | chr3:7188063-7190416 REVERSE LENGTH=672	293.617	312.106	635.072	390.046	426.202	382.194	348.525	336.071	452.03	427.358	443.335	393.749	1	2.16293	1	1	1	1	1	1	1	1
Bra025501	AT5G41390.1	Symbols: | PLAC8 family protein | chr5:16565576-16567253 FORWARD LENGTH=264	293.571	417.491	634.606	546.609	437.83	572.564	482.664	438.956	550.805	629.153	446.15	533.877	1	2.16168	1.86193	1	1.95034	1	1.14118	1.3035	1	1.1061
Bra018501	AT4G04610.1	Symbols: APR1, APR, PRH19, ATAPR1 | APS reductase 1 | chr4:2325069-2326718 FORWARD LENGTH=465	285.172	422.369	616.192	477.551	459.22	364.065	447.627	392.129	567.404	574.609	672.34	536.969	1	2.16077	1	1	1	1	1.26758	1.28368	1.50201	1.19959
Bra037332	NA	NA	965.086	1295.49	2083.64	1418.07	1445.33	1121.74	1240.7	1058.86	891.941	919.365	580.637	738.989	1.34236	2.15902	1.46937	1.49762	1.16232	-1.17173	-1.39101	-1.34952	-2.13679	-1.67892
Bra026673	AT1G17340.1	Symbols: | Phosphoinositide phosphatase family protein | chr1:5934129-5938391 FORWARD LENGTH=785	600.419	887.155	1293.52	1084.34	1110.48	961.036	577.814	541.016	694.78	684.443	691.857	790.48	1.47756	2.15436	1.80597	1.84951	1.60061	-1.06802	1.20243	1.18454	1.19737	1.36805
Bra020333	AT5G59090.1	Symbols: ATSBT4.12, SBT4.12 | subtilase 4.12 | chr5:23852125-23855235 REVERSE LENGTH=736	1040.65	1675.88	2233.53	1431.4	1648.4	1685.82	2610.05	2618.63	2825.14	2960.31	2913.76	2971.67	1.61042	2.14628	1.37549	1.58401	1.61997	1.00329	1.08241	1.1342	1.11636	1.13855
Bra032334	AT1G29760.1	Symbols: | Putative adipose-regulatory protein (Seipin) | chr1:10422381-10424116 FORWARD LENGTH=526	5064.43	7096.72	10856.1	9386.98	8687.07	9421.31	13172.8	9218.94	12309.6	10921.1	14350.9	10877.8	1.40129	2.1436	1.85351	1.71531	1.86029	-1.42888	-1.07012	-1.20618	1.08943	-1.21098
Bra000288	AT2G43090.1	Symbols: | Aconitase/3-isopropylmalate dehydratase protein | chr2:17918957-17919712 FORWARD LENGTH=251	527.933	1009.71	1131.33	891.245	901.654	851.454	401.895	664.487	771.704	570.723	593.71	567.783	1.91257	2.14294	1.68818	1.70789	1.61281	1.65338	1.92016	1.42008	1.47728	1.41276
Bra017961	AT3G49710.1	Symbols: | Pentatricopeptide repeat (PPR) superfamily protein | chr3:18437845-18440010 FORWARD LENGTH=721	2174.23	3424.66	4654.97	3122.85	2577.99	2442.49	1801.49	3697.1	4314.87	3591.55	3709.98	3734.31	1.57511	2.14097	1.4363	1.1857	1.12338	2.05225	2.39517	1.99366	2.0594	2.0729
Bra032325	AT1G29590.1	Symbols: eIF4E3 | Eukaryotic initiation factor 4E protein | chr1:10339937-10341628 FORWARD LENGTH=285	253.998	439.015	543.313	437.122	479.299	491.061	508.583	673.821	585.31	584.804	603.499	721.472	1	2.13904	1	1	1	1.3249	1.15086	1.14987	1.18663	1.41859
Bra003830	AT1G73760.1	Symbols: | RING/U-box superfamily protein | chr1:27739366-27741161 REVERSE LENGTH=367	1026.15	2029.69	2194.37	1762.49	1494.05	1318.55	1658.79	2413.63	2324.95	2317.52	2149.52	2129.94	1.97797	2.13845	1.71758	1.45598	1.28495	1.45505	1.40159	1.39711	1.29584	1.28403
Bra002776	NA	NA	272.338	506.904	582.061	473.259	388.128	403.041	400.433	392.83	412.12	599.016	475.838	456.529	1.8613	2.13727	1	1	1	1	1	1.49592	1	1
Bra039716	NA	NA	343.74	502.877	733.664	600.59	610.613	577.38	646.265	703.711	976.693	710.914	868.309	798.961	1.46296	2.13436	1.74722	1.77638	1.6797	1.08889	1.51129	1.10003	1.34358	1.23627
Bra022294	AT3G18215.1	Symbols: | Protein of unknown function, DUF599 | chr3:6240968-6242358 FORWARD LENGTH=244	261.525	321.609	557.188	479.465	451.92	447.016	392.045	421.867	399.275	448.676	385.683	385.573	1	2.13053	1	1	1	1	1	1	1	1
Bra024148	AT4G29340.1	Symbols: PRF4 | profilin 4 | chr4:14447718-14448467 FORWARD LENGTH=134	447.068	640.093	952.144	788.933	858.994	840.756	916.685	594.481	889.138	838.998	961.687	660.044	1.43176	2.12975	1.76468	1.92139	1.8806	-1.54199	-1.03098	-1.09259	1.04909	-1.38882
Bra026985	AT1G12290.1	Symbols: | Disease resistance protein (CC-NBS-LRR class) family | chr1:4178593-4181247 REVERSE LENGTH=884	1278.78	2244.23	2722.79	1992.55	2024.05	2118.15	1757.17	2438.8	2421.04	2536.93	2388.98	2491.54	1.75498	2.12921	1.55816	1.5828	1.65638	1.38791	1.37781	1.44376	1.35956	1.41793
Bra019930	AT5G27920.1	Symbols: | F-box family protein | chr5:9942063-9944507 REVERSE LENGTH=642	337.405	448.811	716.412	552.859	506.784	615.378	4462.03	3891.86	4014.65	3185.45	2895.48	2812.08	1	2.1233	1.63856	1.50201	1.82386	-1.1465	-1.11144	-1.40075	-1.54103	-1.58674
Bra028619	AT5G09760.1	Symbols: | Plant invertase/pectin methylesterase inhibitor superfamily | chr5:3032446-3034364 FORWARD LENGTH=551	696.126	1141.88	1476.95	1346.28	903.729	1188.15	947.811	982.568	1117.08	926.183	725.016	848.646	1.64034	2.12167	1.93396	1.29823	1.7068	1.03667	1.17859	-1.02335	-1.3073	-1.11685
Bra034694	NA	NA	614.33	980.611	1300.29	1070.44	990.615	974.821	1064.3	1261.98	1220.77	1293.15	1038.43	1039.88	1.59623	2.1166	1.74245	1.61251	1.5868	1.18574	1.14702	1.21502	-1.02491	-1.02348
Bra017447	AT1G06210.1	Symbols: | ENTH/VHS/GAT family protein | chr1:1897567-1898986 FORWARD LENGTH=383	919.742	1542.96	1943.76	1568.6	1336.78	1273.88	1919.34	1706.59	1881.85	1865.19	1915.54	1581.95	1.6776	2.11338	1.70548	1.45343	1.38504	-1.12466	-1.01992	-1.02903	-1.00198	-1.21327
Bra037308	AT1G02080.1	Symbols: | transcription regulators | chr1:373335-386682 FORWARD LENGTH=2431	662.029	1187.29	1398.09	1183.16	1058.07	1010.69	714.868	1528.47	1308.86	1143.34	1102.6	1096.14	1.79341	2.11183	1.78717	1.59822	1.52666	2.13812	1.83091	1.59937	1.54238	1.53335
Bra037759	AT3G04100.1	Symbols: AGL57 | AGAMOUS-like 57 | chr3:1075299-1075922 FORWARD LENGTH=207	267.091	360.56	563.979	292.02	399.57	388.978	415.238	374.164	432.231	383.58	687.622	398.49	1	2.11156	1	1	1	1	1	1	1.65597	1
Bra016217	NA	NA	413.317	732.927	872.638	815.913	594.293	736.775	659.628	545.247	761.025	644.3	708.962	726.294	1.77328	2.1113	1.97406	1.43786	1.78259	-1.20978	1.15372	-1.02379	1.07479	1.10107
Bra034161	AT3G05650.1	Symbols: AtRLP32, RLP32 | receptor like protein 32 | chr3:1645884-1648490 REVERSE LENGTH=868	3104.55	5311.26	6544.6	5788.35	4626.65	5145.56	4028.74	4295.05	4794.05	5195.45	4602.05	3921.15	1.7108	2.10807	1.86447	1.49028	1.65743	1.0661	1.18996	1.2896	1.14231	-1.02744
Bra029761	AT3G09350.1	Symbols: Fes1A | Fes1A | chr3:2871216-2873109 FORWARD LENGTH=363	17683	26907.3	37202.1	32078.3	31874.2	32776.7	24528.5	29488.6	33154.7	31389	32706.6	28653.8	1.52165	2.10383	1.81408	1.80253	1.85357	1.20222	1.35168	1.2797	1.33341	1.16818
Bra008490	NA	NA	243.8	493.885	512.708	258.688	185.98	383.175	347.62	439.387	341.812	325.136	346.789	420.301	1	2.10299	1	1	1	1	1	1	1	1
Bra021290	NA	NA	352.703	493.711	740.69	630.602	692.877	458.407	514.124	371.352	363.964	377.431	377.404	309.81	1	2.10004	1.78791	1.96448	1	-1.38447	-1.41257	-1.36217	-1.36226	-1.65948
Bra039097	AT3G27000.1	Symbols: ARP2, ATARP2, WRM | actin related protein 2 | chr3:9952787-9955784 REVERSE LENGTH=389	1625.55	2944.58	3410.96	2909.56	2777	2809.49	1928.94	3005.01	3186.24	2820.54	2939.67	2555.87	1.81144	2.09834	1.78989	1.70834	1.72833	1.55786	1.65181	1.46222	1.52398	1.32501
Bra006094	AT5G11250.1	Symbols: | Disease resistance protein (TIR-NBS-LRR class) | chr5:3587978-3591960 REVERSE LENGTH=1189	2654.68	3970.18	5569.09	3595.5	3177.74	3688.82	4857.55	4582.1	5472.7	4186.49	5223.01	4238.68	1.49554	2.09784	1.3544	1.19703	1.38955	-1.06011	1.12664	-1.16029	1.07524	-1.14601
Bra017387	AT2G03410.1	Symbols: | Mo25 family protein | chr2:1033907-1034953 FORWARD LENGTH=348	252.979	379.304	530.125	357.434	403.727	296.925	431.491	615.223	545.145	488.211	470.94	478.247	1	2.09553	1	1	1	1.42581	1.2634	1	1	1
Bra036190	AT1G65520.1	Symbols: ATECI1, ECI1, ECHIC, PEC11 | delta(3), delta(2)-enoyl CoA isomerase 1 | chr1:24361171-24361893 REVERSE LENGTH=240	292.96	405.165	613.502	522.993	546.153	370.894	802.797	846.68	788.427	783.736	715.218	642.974	1	2.09415	1.7852	1.86426	1	1.05466	-1.01823	-1.02432	-1.12245	-1.24857
Bra015544	AT1G07010.1	Symbols: | Calcineurin-like metallo-phosphoesterase superfamily protein | chr1:2152949-2154968 FORWARD LENGTH=389	3897.13	7594.85	8150.71	6570.31	7271.31	6659.19	10869.4	14591.8	12445.2	13987.6	13496	14714.9	1.94883	2.09146	1.68594	1.86581	1.70874	1.34247	1.14498	1.28688	1.24165	1.35379
Bra024919	AT5G47740.1	Symbols: | Adenine nucleotide alpha hydrolases-like superfamily protein | chr5:19338688-19339683 FORWARD LENGTH=244	346.272	198.218	724.016	418.044	295.998	253.766	66.4343	42.483	78.3563	38.5209	296.933	125.735	1	2.09089	1	1	1	1	1	1	1	1
Bra013076	AT2G16400.1	Symbols: BLH7 | BEL1-like homeodomain 7 | chr2:7101490-7103200 REVERSE LENGTH=482	3153.67	5960.72	6593.79	6130.48	6101.5	5548.27	4200.88	8366.43	8407.11	8097.16	8457.54	8129.38	1.89009	2.09083	1.94392	1.93473	1.75931	1.99159	2.00127	1.92749	2.01328	1.93516
Bra037931	AT5G50300.1	Symbols: AZG2, ATAZG2 | Xanthine/uracil permease family protein | chr5:20466492-20468084 REVERSE LENGTH=530	293.718	172.458	613.911	350.191	261.022	262.907	486.205	387.971	278.025	543.252	234.856	208.624	1	2.09014	1	1	1	1	1	1.11733	1	1
Bra032898	AT1G28360.1	Symbols: ERF12, ATERF12 | ERF domain protein 12 | chr1:9951934-9952503 FORWARD LENGTH=189	1168.07	1990.76	2433.12	2215.36	2050.1	2272.8	2008.92	2134.42	2400.09	2488.89	2798.65	2551.68	1.70432	2.08303	1.8966	1.75512	1.94577	1.06247	1.19472	1.23892	1.39311	1.27018
Bra014441	AT3G61380.1	Symbols: | Phosphatidylinositol N-acetyglucosaminlytransferase subunit P-related | chr3:22708769-22711279 REVERSE LENGTH=718	442.178	870.592	919.821	837.479	584.646	602.254	1319.1	1902.64	1614.28	1337.59	1531.67	1110.16	1.96887	2.08021	1.89399	1.3222	1.36202	1.44238	1.22377	1.01402	1.16115	-1.18821
Bra034910	NA	NA	248.007	253.773	515.548	348.494	163.794	353.701	430.792	703.562	562.873	664.225	732.822	492.034	1	2.07876	1	1	1	1.63318	1.3066	1.54187	1.7011	1
Bra032324	AT1G29530.1	Symbols: | unknown protein; BEST Arabidopsis thaliana protein match is: unknown protein (TAIR:AT2G34310.3); Has 84 Blast hits to 78 proteins in 24 species: Archae - 2; Bacteria - 4; Metazoa - 9; Fungi - 8; Plants - 55; Viruses - 0; Other Eukaryotes - 6 (source: NCBI BLink). | chr1:10325553-10326651 REVERSE LENGTH=236	1398.27	1878.42	2905.63	2189.06	2151.82	2220.22	1124.88	2092.64	2625.79	2433.96	2594.79	1857.69	1.34339	2.07802	1.56555	1.53892	1.58783	1.86032	2.33428	2.16375	2.30673	1.65146
Bra033689	AT5G43630.1	Symbols: TZP | zinc knuckle (CCHC-type) family protein | chr5:17527261-17530207 FORWARD LENGTH=831	353.354	681.847	734.237	675.591	666.637	518.785	449.804	1003.67	902.091	1005.79	870.527	1176.5	1.92964	2.07791	1.91194	1.8866	1.46817	2.23135	2.00552	2.23606	1.93535	2.61558
Bra014276	AT1G51200.1	Symbols: | A20/AN1-like zinc finger family protein | chr1:18985690-18986211 FORWARD LENGTH=173	606.736	913.525	1259.79	1154.3	1047.53	893.02	1030.3	859.376	1143.98	1149.55	1044.8	1029.49	1.50564	2.07634	1.90247	1.7265	1.47184	-1.19889	1.11034	1.11574	1.01407	-1.00079
Bra036219	AT3G29090.1	Symbols: PME31, ATPME31 | pectin methylesterase 31 | chr3:11073804-11075335 FORWARD LENGTH=317	272.167	456.26	564.692	531.766	428.352	406.33	459.766	390.781	489.637	522.479	542.195	462.19	1	2.0748	1.95382	1	1	1	1	1.1364	1.17928	1
Bra038933	NA	NA	1319.1	2238.95	2735.3	2445.8	1729.65	1799.22	1628.21	1032.43	1376.25	1884.9	1930.74	1305.47	1.69733	2.07361	1.85414	1.31123	1.36398	-1.57707	-1.18308	1.15765	1.18581	-1.24722
Bra004714	AT2G42850.1	Symbols: CYP718 | cytochrome P450, family 718 | chr2:17831662-17833309 FORWARD LENGTH=485	261.914	407.344	542.599	512.887	493.537	497.348	449.562	610.386	583.905	665.729	497.002	568.802	1	2.07167	1.95823	1	1	1.35773	1.29883	1.48084	1	1.26524
Bra029062	AT5G53560.1	Symbols: ATB5-A, B5 #2, ATCB5-E, CB5-E | cytochrome B5 isoform E | chr5:21759628-21760353 FORWARD LENGTH=134	812.229	1169.11	1681.78	1335.5	1027.63	1138.71	1246.28	1002.36	1140.21	880.468	885.729	816.306	1.43938	2.07057	1.64424	1.2652	1.40196	-1.24335	-1.09303	-1.41547	-1.40707	-1.52673
Bra017543	NA	NA	338.187	480.034	699.571	502.227	401.506	270.729	110.035	211.738	288.442	208.828	245.66	233.75	1	2.06859	1.48506	1	1	1	1	1	1	1
Bra040300	AT4G19570.1	Symbols: | Chaperone DnaJ-domain superfamily protein | chr4:10665516-10667192 FORWARD LENGTH=558	413.385	657.451	855.071	793.65	673.912	429.591	613.259	577.407	663.57	662.839	536.949	479.393	1.59041	2.06846	1.91988	1.63023	1	-1.06209	1.08204	1.08085	-1.14212	-1.27924
Bra027035	AT1G62540.1	Symbols: FMO GS-OX2 | flavin-monooxygenase glucosinolate S-oxygenase 2 | chr1:23151870-23155427 FORWARD LENGTH=457	1661.08	3096.79	3427.08	2672.12	2729.34	2495.48	2270.99	3372.97	3503.91	3942.32	3059.95	4254.07	1.86432	2.06316	1.60866	1.64311	1.50232	1.48524	1.5429	1.73595	1.34741	1.87322
Bra029731	AT3G08930.1	Symbols: | LMBR1-like membrane protein | chr3:2713562-2717058 FORWARD LENGTH=509	1625.46	2637.21	3344.85	3067.87	3212.38	2570.03	1727.14	3333.46	3378.45	3391.56	3263.59	2949.86	1.62244	2.05779	1.88739	1.97629	1.58111	1.93005	1.9561	1.96369	1.88959	1.70794
Bra023139	NA	NA	342.949	496.644	704.866	462.757	423.756	421.507	445.239	345.909	491.923	529.83	331.108	312.964	1	2.05531	1	1	1	1	1	1.18999	1	1
Bra023278	AT1G32560.1	Symbols: | Late embryogenesis abundant protein, group 1 protein | chr1:11774528-11775032 FORWARD LENGTH=134	878.674	1695.6	1800.55	1612.29	1371.1	1645.49	1267.82	1727.84	2382.97	1646.84	1336.55	2038.02	1.92973	2.04917	1.83491	1.56042	1.8727	1.36284	1.87958	1.29895	1.05421	1.6075
Bra037070	AT4G14840.1	Symbols: | unknown protein; BEST Arabidopsis thaliana protein match is: unknown protein (TAIR:AT3G22520.1); Has 1681 Blast hits to 1532 proteins in 283 species: Archae - 19; Bacteria - 179; Metazoa - 579; Fungi - 131; Plants - 223; Viruses - 5; Other Eukaryotes - 545 (source: NCBI BLink). | chr4:8511587-8513532 REVERSE LENGTH=555	411.552	340.039	842.385	437.916	647.876	290.534	282.37	284.247	432.378	360.108	361.041	266.107	1	2.04685	1	1.57423	1	1	1	1	1	1
Bra021122	AT3G15620.1	Symbols: UVR3 | DNA photolyase family protein | chr3:5293475-5296548 REVERSE LENGTH=556	244.867	353.346	500.998	424.863	436.118	323.867	264.289	255.581	240.164	214.715	203.67	177.491	1	2.046	1	1	1	1	1	1	1	1
Bra024494	NA	NA	536.328	999.104	1095.78	885.485	923.563	669.118	1000.28	1393.1	996.951	1164.35	1063.97	1108.57	1.86286	2.04312	1.65101	1.72201	1.24759	1.39271	-1.00334	1.16402	1.06367	1.10826
Bra018626	AT1G08420.1	Symbols: BSL2 | BRI1 suppressor 1 (BSU1)-like 2 | chr1:2649959-2656564 FORWARD LENGTH=1018	662.719	891.034	1352.54	1145.67	933.993	1056.22	1102.85	1039.73	1426.78	1525.43	1494.96	1268.6	1.34451	2.0409	1.72874	1.40933	1.59377	-1.06071	1.29372	1.38317	1.35554	1.15029
Bra025753	AT1G19640.1	Symbols: JMT | jasmonic acid carboxyl methyltransferase | chr1:6789166-6791708 REVERSE LENGTH=389	312.784	288.693	638.079	546.118	395.187	432.243	235.645	448.035	842.638	395.682	353.661	348.718	1	2.04	1.74599	1	1	1	3.57588	1	1	1
Bra013987	NA	NA	329.35	423.896	671.561	591.488	638.738	611.849	499.763	543.36	400.044	398.921	556.8	621.664	1	2.03905	1.79593	1.93939	1.85775	1.08724	1	1	1.11413	1.24392
Bra013562	AT4G21800.1	Symbols: QQT2 | P-loop containing nucleoside triphosphate hydrolases superfamily protein | chr4:11573289-11574976 FORWARD LENGTH=379	3937.37	6640.22	8025	6648.43	6732.79	5840.63	4928.7	7257.62	7878.74	7670.08	8189.37	7471.68	1.68646	2.03816	1.68855	1.70997	1.48338	1.47252	1.59854	1.55621	1.66157	1.51595
Bra019888	AT1G10950.1	Symbols: TMN1, AtTMN1 | transmembrane nine 1 | chr1:3659322-3663622 FORWARD LENGTH=589	3015.97	6009.48	6145.66	5270.61	4771.28	4621.04	5511.5	9356.9	6423.79	7129.51	6996.07	5595.92	1.99255	2.03771	1.74757	1.58201	1.53219	1.6977	1.16552	1.29357	1.26936	1.01532
Bra016187	AT1G70780.1	Symbols: | unknown protein; FUNCTIONS IN: molecular_function unknown; INVOLVED IN: biological_process unknown; LOCATED IN: mitochondrion; EXPRESSED IN: sperm cell, male gametophyte, pollen tube; EXPRESSED DURING: L mature pollen stage, M germinated pollen stage; BEST Arabidopsis thaliana protein match is: unknown protein (TAIR:AT1G23150.1); Has 143 Blast hits to 143 proteins in 17 species: Archae…	10857.7	20703.2	22117.3	20520.1	20407.8	20819.3	9121.57	17365.4	19345.6	19317.1	20631	19279.6	1.90678	2.03702	1.88991	1.87957	1.91747	1.90377	2.12086	2.11774	2.26178	2.11363
Bra019723	AT1G11890.1	Symbols: SEC22, ATSEC22 | Synaptobrevin family protein | chr1:4011509-4012835 FORWARD LENGTH=218	4578.81	7237.66	9326.47	8696.4	8193.26	8000.41	9154.63	7396.26	8511.16	7757.14	8408.4	8543.44	1.58069	2.03688	1.89927	1.78939	1.74727	-1.23774	-1.0756	-1.18016	-1.08875	-1.07154
Bra036825	NA	NA	2108.75	2927.36	4293.43	3532.05	4096.56	3119.2	1886.32	2594.08	3576.94	2680.84	3721.26	3214.88	1.3882	2.03601	1.67495	1.94265	1.47917	1.37521	1.89625	1.4212	1.97276	1.70431
Bra035829	AT3G19990.1	Symbols: | unknown protein; INVOLVED IN: biological_process unknown; LOCATED IN: chloroplast stroma, chloroplast; EXPRESSED IN: 23 plant structures; EXPRESSED DURING: 13 growth stages; Has 118 Blast hits to 118 proteins in 41 species: Archae - 0; Bacteria - 42; Metazoa - 0; Fungi - 0; Plants - 56; Viruses - 0; Other Eukaryotes - 20 (source: NCBI BLink). | chr3:6965671-6967102 FORWARD LENGTH=425	512.784	657.498	1042.23	836.08	775.069	705.673	704.962	902.091	1014.5	787.589	742.128	1302.21	1.28221	2.03249	1.63047	1.51149	1.37616	1.27963	1.43908	1.11721	1.05272	1.84721
Bra010747	AT4G14145.1	Symbols: | unknown protein; FUNCTIONS IN: molecular_function unknown; INVOLVED IN: biological_process unknown; LOCATED IN: chloroplast; Has 30201 Blast hits to 17322 proteins in 780 species: Archae - 12; Bacteria - 1396; Metazoa - 17338; Fungi - 3422; Plants - 5037; Viruses - 0; Other Eukaryotes - 2996 (source: NCBI BLink). | chr4:8152499-8153091 REVERSE LENGTH=134	286.324	363.59	581.464	442.035	520.154	544.628	759.187	765.338	803.453	639.923	785.267	1003.17	1	2.03079	1	1.81666	1.90214	1.0081	1.05831	-1.18637	1.03435	1.32137
Bra003188	AT3G54560.1	Symbols: HTA11 | histone H2A 11 | chr3:20196532-20197466 FORWARD LENGTH=136	309.859	605.896	628.488	583.662	602.727	215.303	565.408	618.942	592.469	932.551	670.826	519.718	1.95539	2.0283	1.88364	1.94517	1	1.09468	1.04786	1.64934	1.18645	-1.08791
Bra003036	NA	NA	537.099	471.977	1089.24	654.284	678.968	531.228	38.797	81.187	51.3722	103.689	44.9495	112.536	-1.13798	2.02801	1.21818	1.26414	-1.01105	1	1	1	1	1
Bra031497	NA	NA	897.599	1333.65	1819.07	1052.91	1212.08	857.426	269.998	1111.07	706.247	591.766	662.167	458.991	1.4858	2.0266	1.17303	1.35036	-1.04685	4.1151	2.61575	2.19174	2.45249	1
Bra013560	AT4G21790.1	Symbols: TOM1, ATTOM1 | tobamovirus multiplication 1 | chr4:11569924-11572163 FORWARD LENGTH=291	813.661	1077.14	1647.23	1462.3	1253.27	1545.97	1407.51	1475.76	1394.33	1439.77	1383.48	1437.73	1.32382	2.02447	1.79719	1.54029	1.90002	1.04849	-1.00945	1.02292	-1.01737	1.02147
Bra029641	AT3G07350.1	Symbols: | Protein of unknown function (DUF506) | chr3:2347674-2348570 FORWARD LENGTH=298	887.549	1490.68	1796.33	1103.69	875.656	910.21	785.413	1024.71	745.273	418.81	351.627	242.404	1.67955	2.02392	1.24353	-1.01358	1.02553	1.30468	-1.05386	-1.87534	-2.23365	-3.2401
Bra004094	AT1G67325.1	Symbols: | Ran BP2/NZF zinc finger-like superfamily protein | chr1:25209825-25212412 REVERSE LENGTH=287	786.96	1258.93	1592.34	1388.53	1418.21	1293.9	590.664	1377.75	1683	1398.72	1219.59	1393.86	1.59974	2.02341	1.76442	1.80214	1.64418	2.33254	2.84934	2.36805	2.06478	2.35982
Bra009320	AT5G08110.1	Symbols: | nucleic acid binding;ATP-dependent helicases;ATP binding;helicases;ATP-dependent helicases | chr5:2594854-2600114 REVERSE LENGTH=1141	749.332	1185.55	1515.13	1266.57	1372.74	1301.15	946.22	1565.03	1824.87	1600.06	1989.38	1813.61	1.58214	2.02197	1.69027	1.83195	1.73641	1.65398	1.92859	1.691	2.10245	1.91669
Bra012708	AT4G16550.1	Symbols: | HSP20-like chaperone | chr4:9318442-9324254 REVERSE LENGTH=743	272.433	437.456	550.007	493.589	456.188	386.154	360.822	416.255	553.266	568.691	554.47	372.08	1	2.01887	1	1	1	1	1.53335	1.5761	1.53669	1
Bra014427	NA	NA	6252.74	11713.3	12623.1	11506	10894.6	12481.3	1933.43	5280.64	5232.9	4314.48	5505.65	5086.18	1.87331	2.01881	1.84015	1.74237	1.99613	2.73123	2.70654	2.23152	2.84761	2.63065
Bra012225	AT1G20310.1	Symbols: | unknown protein; FUNCTIONS IN: molecular_function unknown; INVOLVED IN: biological_process unknown; LOCATED IN: chloroplast; EXPRESSED IN: 16 plant structures; EXPRESSED DURING: 9 growth stages; BEST Arabidopsis thaliana protein match is: unknown protein (TAIR:AT1G76070.1); Has 46 Blast hits to 46 proteins in 12 species: Archae - 0; Bacteria - 0; Metazoa - 0; Fungi - 0; Plants - 46; Vi…	2127	4210.39	4287.69	3445.5	3877.36	3832.98	1217.96	3524.45	3783.61	3457.03	4277.09	4376.48	1.9795	2.01584	1.61989	1.82292	1.80206	2.89373	3.10651	2.83838	3.51168	3.59329
Bra040945	AT1G49540.1	Symbols: ELP2, AtELP2 | elongator protein 2 | chr1:18333767-18337382 REVERSE LENGTH=838	280.942	457.622	566.053	489.289	481.257	525.571	401.539	460.838	610.949	546.115	539.317	525.126	1	2.01484	1	1	1.87075	1	1.52152	1.36005	1.34312	1.30778
Bra038557	AT2G18910.1	Symbols: | hydroxyproline-rich glycoprotein family protein | chr2:8193016-8194131 REVERSE LENGTH=131	425.821	758.626	857.488	500.281	575.95	471.854	831.969	759.402	566.765	645.849	760.602	480.952	1.78156	2.01373	1.17486	1.35256	1	-1.09556	-1.46793	-1.28818	-1.09383	-1.72984
Bra038556	AT2G18900.1	Symbols: | Transducin/WD40 repeat-like superfamily protein | chr2:8188491-8192409 REVERSE LENGTH=804	323.47	340.57	651.359	492.255	429.479	422.761	448.979	406.59	515.479	379.294	547.189	395.378	1	2.01366	1	1	1	1	1.14811	1	1.21874	1
Bra039312	AT2G45810.1	Symbols: | DEA(D/H)-box RNA helicase family protein | chr2:18859836-18862318 FORWARD LENGTH=528	3780.8	6398.2	7601.69	6130.42	6373.75	5245.96	3733.69	6675.21	7207.03	6238.46	6942.99	7157.05	1.69229	2.0106	1.62146	1.68582	1.38753	1.78783	1.93027	1.67086	1.85955	1.91688
Bra034622	AT4G34380.1	Symbols: | Transducin/WD40 repeat-like superfamily protein | chr4:16438835-16440322 FORWARD LENGTH=495	646.331	842.022	1298.83	1021.25	950.235	1251.12	1217.02	676.229	805.57	927.099	1080.61	916.75	1.30277	2.00954	1.58007	1.4702	1.93573	-1.79972	-1.51076	-1.31272	-1.12623	-1.32754
Bra022506	AT5G49830.1	Symbols: EXO84B | exocyst complex component 84B | chr5:20250803-20254766 REVERSE LENGTH=752	1694.34	2985.65	3402.24	2832.86	2907.7	2565.33	2731.64	2392.29	2455.34	2392.45	3235.2	1900.35	1.76213	2.008	1.67195	1.71613	1.51406	-1.14185	-1.11253	-1.14178	1.18434	-1.43744
Bra019673	AT1G14180.1	Symbols: | RING/U-box superfamily protein | chr1:4847828-4848970 FORWARD LENGTH=348	823.449	980.257	1653.27	862.117	878.468	576.72	475.677	646.13	393.097	558.219	342.125	513.372	1.19043	2.00774	1.04696	1.06682	-1.42781	1.35834	1	1.17353	1	1.07924
Bra008371	AT1G78600.1	Symbols: LZF1, STH3, DBB3 | light-regulated zinc finger protein 1 | chr1:29567370-29568662 FORWARD LENGTH=299	929.377	1617.44	1865.23	1663.32	1587.44	1404.01	1566.66	1580.15	1772.63	2123.61	2131.23	1882.22	1.74035	2.00697	1.78972	1.70807	1.5107	1.00861	1.13147	1.3555	1.36037	1.20142
Bra003236	AT3G56290.1	Symbols: | unknown protein; Has 39 Blast hits to 39 proteins in 15 species: Archae - 0; Bacteria - 0; Metazoa - 0; Fungi - 0; Plants - 39; Viruses - 0; Other Eukaryotes - 0 (source: NCBI BLink). | chr3:20878743-20879541 REVERSE LENGTH=173	3668.7	7250.35	7362.69	6790.55	6947.05	6002.76	5534.93	8093.05	8339.23	9063.18	6796.68	8384.17	1.97627	2.00689	1.85094	1.8936	1.63621	1.46218	1.50666	1.63745	1.22796	1.51477
Bra028733	AT5G06380.1	Symbols: | unknown protein; BEST Arabidopsis thaliana protein match is: unknown protein (TAIR:AT3G11690.1); Has 1807 Blast hits to 1807 proteins in 277 species: Archae - 0; Bacteria - 0; Metazoa - 736; Fungi - 347; Plants - 385; Viruses - 0; Other Eukaryotes - 339 (source: NCBI BLink). | chr5:1949632-1950072 FORWARD LENGTH=146	367.674	288.157	737.316	370.835	262.692	142.859	247.305	230.015	347.62	332.414	312.217	327.97	1	2.00535	1	1	1	1	1	1	1	1
Bra017886	NA	NA	310.933	365.913	623.488	505.628	469.553	499.96	385.444	334.831	500.495	469.644	411.46	457.257	1	2.00522	1.62616	1	1	1	1.29849	1	1	1
Bra032249	AT1G48320.1	Symbols: | Thioesterase superfamily protein | chr1:17855024-17855577 REVERSE LENGTH=156	1790.46	3489.36	3588.79	3116.21	2710.21	3109.78	2141.6	3194.65	3242.31	3698.62	3499.33	4011.7	1.94886	2.0044	1.74045	1.51369	1.73686	1.49171	1.51397	1.72704	1.63398	1.87323
Bra037458	AT5G48830.1	Symbols: | unknown protein; FUNCTIONS IN: molecular_function unknown; INVOLVED IN: biological_process unknown; LOCATED IN: chloroplast; EXPRESSED IN: 22 plant structures; EXPRESSED DURING: 13 growth stages; Has 30201 Blast hits to 17322 proteins in 780 species: Archae - 12; Bacteria - 1396; Metazoa - 17338; Fungi - 3422; Plants - 5037; Viruses - 0; Other Eukaryotes - 2996 (source: NCBI BLink). | …	404.339	648.46	809.441	709.755	553.813	580.621	588.544	677.939	666.581	708.915	638.738	679.64	1.60375	2.00189	1.75535	1.36967	1.43598	1.15189	1.13259	1.20452	1.08529	1.15478
Bra025654	AT5G39670.1	Symbols: | Calcium-binding EF-hand family protein | chr5:15883270-15883884 FORWARD LENGTH=204	1510.74	2493.19	3022.73	1795.4	1547.78	1376.86	1097.34	1722.27	1766.61	1654.53	1456.51	1001.26	1.65031	2.00083	1.18842	1.02452	-1.09724	1.5695	1.6099	1.50776	1.32731	-1.09596
Bra015038	AT3G24420.1	Symbols: | alpha/beta-Hydrolases superfamily protein | chr3:8863111-8864883 REVERSE LENGTH=273	3503.01	6792.92	7007.49	5799.65	6153.44	6046.11	2989.31	7145.92	7065.11	7419.64	8531.74	8258.84	1.93917	2.00042	1.65562	1.75662	1.72598	2.39049	2.36346	2.48206	2.85408	2.76279
Bra021313	NA	NA	114.833	350.455	665.917	601.58	390.194	467.293	393.59	366.22	489.225	386.996	397.775	516.631	1	5.799	5.23874	1	1	1	1	1	1	1.31261
Bra027157	AT1G60470.1	Symbols: AtGolS4, GolS4 | galactinol synthase 4 | chr1:22279181-22280454 REVERSE LENGTH=334	119.67	369.47	645.775	506.683	381.654	361.783	257.897	200.66	383.702	348.026	404.645	327.704	1	5.3963	4.234	1	1	1	1	1	1	1
Bra023713	AT5G19220.1	Symbols: ADG2, APL1 | ADP glucose pyrophosphorylase large subunit 1 | chr5:6463931-6466775 REVERSE LENGTH=522	3802.12	6092.59	16663.7	9576.36	3846.23	4072.04	6137.88	6495.27	4314.3	6238.75	4174.22	4193.86	1.60242	4.38274	2.51869	1.0116	1.07099	1.05823	-1.42268	1.01643	-1.47043	-1.46354
Bra040900	NA	NA	162.159	330.09	607.421	502.781	411.765	459.289	326.701	335.47	384.85	403.756	360.814	335.031	1	3.74584	3.10054	1	1	1	1	1	1	1
Bra006620	AT5G22310.1	Symbols: | unknown protein; BEST Arabidopsis thaliana protein match is: unknown protein (TAIR:AT3G11590.1); Has 30201 Blast hits to 17322 proteins in 780 species: Archae - 12; Bacteria - 1396; Metazoa - 17338; Fungi - 3422; Plants - 5037; Viruses - 0; Other Eukaryotes - 2996 (source: NCBI BLink). | chr5:7383742-7385345 REVERSE LENGTH=481	275.506	400.877	862.7	587.609	499.572	526.459	617.247	573.22	612.297	648.517	528.979	578.718	1	3.13133	2.13284	1	1.91088	-1.07681	-1.00808	1.05066	-1.16686	-1.06658
Bra004952	AT2G45980.1	Symbols: | unknown protein; FUNCTIONS IN: molecular_function unknown; INVOLVED IN: biological_process unknown; LOCATED IN: cellular_component unknown; EXPRESSED IN: 25 plant structures; EXPRESSED DURING: 15 growth stages; BEST Arabidopsis thaliana protein match is: unknown protein (TAIR:AT4G00355.2); Has 93 Blast hits to 90 proteins in 15 species: Archae - 0; Bacteria - 0; Metazoa - 0; Fungi - 0;…	180.961	376.717	539.838	536.376	407.971	359.656	509.245	521.016	524.274	491.998	570.795	516.019	1	2.98317	2.96404	1	1	1.02311	1.02951	-1.03506	1.12087	1.0133
Bra019337	AT4G23060.1	Symbols: IQD22 | IQ-domain 22 | chr4:12087283-12090408 FORWARD LENGTH=484	220.404	394.234	644.508	515.562	450.201	443.978	689.343	463.624	577.295	554.902	554.219	483.513	1	2.92421	2.33917	1	1	-1.48686	-1.19409	-1.24228	-1.24381	-1.4257
Bra021183	NA	NA	201.202	400.164	581.38	620.33	459.616	465.941	371.063	399.848	483.034	525.001	420.138	401.305	1	2.88953	3.08312	1	1	1	1	1.41486	1	1
Bra004877	AT2G44930.1	Symbols: | Plant protein of unknown function (DUF247) | chr2:18529700-18531671 REVERSE LENGTH=515	222.358	405.775	634.937	645.245	409.17	447.141	463.256	479.746	471.28	478.71	432.378	421.692	1	2.85547	2.90183	1	1	1	1	1	1	1
Bra029932	AT5G19830.1	Symbols: | Peptidyl-tRNA hydrolase family protein | chr5:6703383-6705125 FORWARD LENGTH=219	243.304	389.959	691.523	562.987	481.581	481.646	634.779	416.519	565.489	589.591	523.489	523.872	1	2.84222	2.31392	1	1	-1.52401	-1.12253	-1.07664	-1.21259	-1.21171
Bra038701	AT3G12160.1	Symbols: ATRABA4D, RABA4D | RAB GTPase homolog A4D | chr3:3879495-3880437 REVERSE LENGTH=222	285.977	519.748	797.153	613.86	430.857	540.062	489.754	626.423	689.017	661.958	763.841	667.636	1.81745	2.78747	2.14654	1	1.88848	1.27906	1.40686	1.35161	1.55964	1.36321
Bra017903	NA	NA	277.054	540.386	768.987	597.229	427.239	488.221	710.169	961.924	817.39	821.118	828.553	638.978	1.95047	2.77559	2.15564	1	1	1.3545	1.15098	1.15623	1.1667	-1.11141
Bra019504	AT3G47520.1	Symbols: MDH | malate dehydrogenase | chr3:17513657-17514868 FORWARD LENGTH=403	307.767	550.621	841.331	739.034	444.516	449.395	547.752	575.742	739.375	583.089	566.747	623.313	1.78908	2.73366	2.40128	1	1	1.0511	1.34984	1.06451	1.03468	1.13795
Bra023317	AT5G11260.1	Symbols: HY5, TED 5 | Basic-leucine zipper (bZIP) transcription factor family protein | chr5:3593583-3594800 REVERSE LENGTH=168	481.97	828.911	1297.19	1026.49	901.435	935.959	826.891	1087.97	1001.79	1217.96	1149.88	1163.15	1.71984	2.69143	2.12978	1.87031	1.94194	1.31574	1.21151	1.47294	1.39061	1.40665
Bra026337	AT3G14320.1	Symbols: | Zinc finger, C3HC4 type (RING finger) family protein | chr3:4777731-4778345 REVERSE LENGTH=204	213.475	497.462	570.198	546.999	492.04	291.611	268.683	227.542	446.584	298.903	547.423	643.479	1	2.67103	2.56236	1	1	1	1	1	2.03743	2.39494
Bra012109	NA	NA	793.054	1395.78	2056.34	1925.37	1272.49	1541.25	1318.04	1171.55	1463.39	1598.5	1738.63	1430.7	1.76001	2.59294	2.42779	1.60454	1.94344	-1.12504	1.11028	1.21279	1.3191	1.08548
Bra039023	AT2G19830.1	Symbols: SNF7.2, VPS32 | SNF7 family protein | chr2:8558101-8559389 REVERSE LENGTH=213	322.716	531.21	827.276	760.951	635.026	580.441	680.865	516.45	768.96	702.952	720.72	602.957	1.64606	2.56348	2.35796	1.96775	1.79861	-1.31836	1.12939	1.03244	1.05854	-1.12921
Bra012555	AT4G19140.1	Symbols: | unknown protein; Has 30201 Blast hits to 17322 proteins in 780 species: Archae - 12; Bacteria - 1396; Metazoa - 17338; Fungi - 3422; Plants - 5037; Viruses - 0; Other Eukaryotes - 2996 (source: NCBI BLink). | chr4:10469830-10471275 FORWARD LENGTH=303	588.765	888.402	1494.32	1209.74	272.177	182.969	259.275	923.717	2196.56	157.71	307.617	274.436	1.50892	2.53806	2.05471	-2.16317	-3.21784	3.56269	8.47193	1	1	1
Bra030402	AT1G52000.1	Symbols: | Mannose-binding lectin superfamily protein | chr1:19333352-19335700 REVERSE LENGTH=730	224.237	489.322	557.859	549.953	431.499	357.94	419.449	628.109	637.183	653.035	531.174	523.799	1	2.48781	2.45255	1	1	1.49746	1.5191	1.55689	1.26636	1.24878
Bra028681	AT5G07870.1	Symbols: | HXXXD-type acyl-transferase family protein | chr5:2513864-2515351 FORWARD LENGTH=464	240.653	381.924	597.062	504.501	495.526	448.861	256.814	716.562	1028.61	708.598	994.943	778.109	1	2.48101	2.09638	1	1	2.7902	4.00527	2.75919	3.87418	3.02985
Bra036414	NA	NA	483.034	788.287	1197.79	981.847	919.839	753.173	424.97	373.829	388.267	403.454	651.899	247.664	1.63195	2.47972	2.03267	1.90429	1.55925	1	1	1	1.53399	1
Bra039547	AT4G15480.1	Symbols: UGT84A1 | UDP-Glycosyltransferase superfamily protein | chr4:8849000-8850472 REVERSE LENGTH=490	212.192	425.821	525.948	527.059	315.998	325.238	340.389	387.414	409.254	478.368	327.904	294.101	1	2.47864	2.48388	1	1	1	1	1	1	1
Bra018668	AT1G07980.1	Symbols: NF-YC10 | nuclear factor Y, subunit C10 | chr1:2473523-2474910 REVERSE LENGTH=206	2712.23	5353.75	6669.69	5452.06	4984.21	4983.7	3579.56	6947.25	7449.35	6449.24	7488.49	7121.19	1.97393	2.45912	2.01018	1.83768	1.83749	1.94081	2.08108	1.80169	2.09201	1.9894
Bra031573	AT1G07410.1	Symbols: ATRABA2B, RAB-A2B, ATRAB-A2B, RABA2b | RAB GTPase homolog A2B | chr1:2276270-2277154 FORWARD LENGTH=214	228.982	391.091	561.016	562.875	377.249	424.034	595.366	430.229	465.94	342.312	377.703	390.354	1	2.45004	2.45816	1	1	-1.38384	-1.27777	-1.73925	-1.57628	-1.5252
Bra016162	AT1G71050.1	Symbols: HIPP20 | Heavy metal transport/detoxification superfamily protein | chr1:26803322-26803946 REVERSE LENGTH=152	244.674	407.955	597.026	547.794	312.174	429.992	411.829	355.454	502.808	491.903	390.198	446.76	1	2.44009	2.23887	1	1	1	1.22091	1	1	1
Bra028975	AT5G55510.1	Symbols: | Mitochondrial import inner membrane translocase subunit Tim17/Tim22/Tim23 family protein | chr5:22486525-22487916 REVERSE LENGTH=214	1177.83	1797.89	2863.75	2577.84	1730.16	1675.66	1675.88	1816.57	2484.32	2650.4	2304.03	1926.48	1.52644	2.43138	2.18864	1.46894	1.42267	1.08395	1.4824	1.5815	1.37482	1.14953
Bra001860	NA	NA	258.904	416.563	627.63	576.025	441.275	432.424	424.737	360.293	432.382	327.636	476.313	275.284	1	2.42418	2.22486	1	1	1	1	1	1	1
Bra012287	NA	NA	387.02	615.016	932.059	944.118	585.191	763.757	955.034	809.933	944.386	968.376	1062.29	984.126	1.58911	2.4083	2.43946	1.51204	1.97343	-1.17915	-1.01128	1.01397	1.11231	1.03046
Bra027817	AT4G29090.1	Symbols: | Ribonuclease H-like superfamily protein | chr4:14333528-14335255 FORWARD LENGTH=575	256.469	408.136	616.402	612.934	379.09	462.813	293.6	366.4	526.557	481.85	504.398	498.765	1	2.40342	2.3899	1	1	1	1.79345	1	1.71798	1
Bra031958	AT3G03970.1	Symbols: | ARM repeat superfamily protein | chr3:1028144-1029891 REVERSE LENGTH=554	239.099	337.214	570.67	500.594	382.044	485.039	391.176	273.03	348.709	304.756	374.28	527.257	1	2.38675	2.09367	1	1	1	1	1	1	1.34788
Bra006518	AT5G19790.1	Symbols: RAP2.11 | related to AP2 11 | chr5:6689271-6690032 REVERSE LENGTH=253	369.765	685.849	877.709	802.923	655.441	645.988	748.359	1279.49	1078.63	1153.52	774.154	842.875	1.85482	2.37369	2.17144	1.77259	1.74702	1.70973	1.44133	1.5414	1.03447	1.1263
Bra017721	NA	NA	318.683	544.803	751.97	735.4	357.536	511.628	349.853	334.928	603.118	302.635	267.469	242.404	1.70955	2.35962	2.30762	1	1.60544	1	1.72392	1	1	1
Bra025356	AT3G28840.1	Symbols: | Protein of unknown function (DUF1216) | chr3:10838469-10839734 FORWARD LENGTH=391	214.954	349.711	504.731	525.881	426.265	472.766	401.062	375.496	353.758	459.077	418.754	334.907	1	2.34809	2.44648	1	1	1	1	1	1	1
Bra037620	AT5G23060.1	Symbols: CaS | calcium sensing receptor | chr5:7736760-7738412 REVERSE LENGTH=387	317.478	553.669	740.814	693.819	534.691	470.706	530.135	495.145	619.349	696.914	621.188	598.965	1.74396	2.33343	2.18541	1.68418	1	-1.07067	1.16829	1.3146	1.17175	1.12983
[truncated: 2,625 more rows]
