# Supplementary material for: Global Gene-Expression Analysis to Identify Differentially Expressed Genes Critical for the Heat Stress Response in Brassica rapa
Source: PLoS One. 2015 Jun 23;10(6):e0130451. doi: 10.1371/journal.pone.0130451 (PMC4477974; doi:10.1371/journal.pone.0130451)
Supplement: S5 Table — Leaf discs were prepared from 4 week old plants at 22°C and subjected to 45°C for the indicated time. Probe values are the means of two independent experiments. (XLSX) [file pone.0130451.s007.xlsx]

## Sheet: S5 Table
S5 Table. Summary of genes up-regulated over 2-fold by HS in Kenshin. Leaf discs were prepared from 4 week old plants at 22°C and subjected to 45°C for indicated time. Probe values were mean of values from two independent experiments.
Br_SEQ_ID	At Locus	A_thaliana_homologue_Description	Probe intensity (PI) value												Fold changes
			Chiifu						Kenshin						Chiifu					Kenshin
			0h	0.5h	1h	2h	3h	4h	0h	0.5h	1h	2h	3h	4h	C0.5	C1	C2	C3	C4	K0.5	K1	K2	K3	K4
Bra000408	AT2G46000.1	Symbols: | FUNCTIONS IN: molecular_function unknown; INVOLVED IN: biological_process unknown; LOCATED IN: endomembrane system; EXPRESSED IN: 24 plant structures; EXPRESSED DURING: 15 growth stages; CONTAINS InterPro DOMAIN/s: Mesoderm development candidate 2 (InterPro:IPR019330); Has 31 Blast hits to 31 proteins in 13 species: Archae - 0; Bacteria - 0; Metazoa - 5; Fungi - 0; Plants - 26; Viruses…	773.416	1296.45	981.888	1033.44	985.796	710.729	809.099	1658.58	1170.81	1172.08	985.765	859.917	1.67626	1.26955	1.3362	1.2746	-1.0882	2.04991	1.44705	1.44862	1.21835	1.06281
Bra000447	AT2G47330.1	Symbols: | P-loop containing nucleoside triphosphate hydrolases superfamily protein | chr2:19429083-19431617 REVERSE LENGTH=760	138.281	354.267	367.368	370.464	300.824	413.094	365.828	1137.89	281.414	329.015	665.452	437.645	1	1	1	1	1	3.11045	1	1	1.81903	1
Bra000488	AT5G52930.1	Symbols: | Protein of unknown function (DUF295) | chr5:21470370-21471449 FORWARD LENGTH=359	382.869	513.396	404.63	651.881	525.291	537.754	659.044	1321.99	887.743	717.284	928.654	946.668	1.34092	1	1.70262	1.37199	1.40454	2.00592	1.34702	1.08837	1.40909	1.43643
Bra001019	AT3G01130.1	Symbols: | unknown protein; FUNCTIONS IN: molecular_function unknown; INVOLVED IN: biological_process unknown; LOCATED IN: endomembrane system; EXPRESSED IN: male gametophyte, pollen tube; EXPRESSED DURING: M germinated pollen stage; BEST Arabidopsis thaliana protein match is: unknown protein (TAIR:AT5G15320.1); Has 64 Blast hits to 64 proteins in 11 species: Archae - 0; Bacteria - 0; Metazoa - 0…	907.193	134.872	88.729	110.725	129.766	676.627	230.957	573.339	182.517	208.324	298.26	259.219	-6.72633	-10.2243	-8.19321	-6.99099	-1.34076	2.48245	1	1	1	1
Bra001278	AT3G07960.1	Symbols: | Phosphatidylinositol-4-phosphate 5-kinase family protein | chr3:2535274-2538090 FORWARD LENGTH=715	709.72	533.196	556.321	566.257	408.063	381.953	931.552	2019.79	1112.77	1090.86	720.348	1012.22	-1.33107	-1.27574	-1.25335	-1.73924	-1.85813	2.1682	1.19453	1.17101	-1.2932	1.0866
Bra001788	AT3G20390.1	Symbols: | endoribonuclease L-PSP family protein | chr3:7110227-7111695 REVERSE LENGTH=187	5220.08	5540.52	3815.97	4709.63	3658.42	4387.12	3436.18	7073.23	5717.57	6434.46	4966.12	5106.99	1.06139	-1.36796	-1.10838	-1.42687	-1.18986	2.05846	1.66393	1.87256	1.44524	1.48624
Bra002307	AT5G20510.1	Symbols: AL5 | alfin-like 5 | chr5:6939991-6942846 REVERSE LENGTH=260	283.774	381.519	399.576	384.391	319.684	283.293	272.693	557.589	524.202	455.696	405.848	484.581	1	1	1	1	1	2.04475	1.92232	1	1	1
Bra002931	AT5G55125.1	Symbols: | Ribosomal protein L31 | chr5:22372737-22372967 FORWARD LENGTH=76	1936.07	2814.28	2708.41	2554.99	2647.56	3009.54	825.303	1757.95	1274.64	1318.71	1132.26	1453.93	1.4536	1.39892	1.31968	1.36749	1.55446	2.13007	1.54445	1.59785	1.37193	1.76169
Bra004045	AT1G68190.1	Symbols: | B-box zinc finger family protein | chr1:25559384-25561004 FORWARD LENGTH=356	457.405	481.6	541.86	599.565	903.823	750.2	713.645	1975.13	1116.06	670.635	856.911	666.746	1	1.18464	1.3108	1.97598	1.64012	2.76766	1.56389	-1.06413	1.20075	-1.07034
Bra004271	AT1G67940.1	Symbols: ATNAP3, AtSTAR1, NAP3 | non-intrinsic ABC protein 3 | chr1:25477805-25478667 FORWARD LENGTH=263	1385.46	2108.55	1845.37	1723	1939.33	1631.17	359.64	797.821	704.498	670.507	584.98	625.709	1.52191	1.33195	1.24363	1.39977	1.17735	2.21839	1.9589	1.86438	1.62657	1.73982
Bra004758	AT2G43360.1	Symbols: BIO2, BIOB | Radical SAM superfamily protein | chr2:18010918-18013129 REVERSE LENGTH=378	1234.57	1736.11	1674.02	1386.33	1530.47	1319.24	1021.03	2050.08	1489.3	1495.79	1526.35	1670.06	1.40625	1.35595	1.12293	1.23968	1.06858	2.00785	1.45863	1.46498	1.49491	1.63566
Bra004862	AT5G51160.1	Symbols: | Ankyrin repeat family protein | chr5:20792280-20793681 FORWARD LENGTH=442	634.545	137.467	271.96	228.537	286.344	179.108	356.58	822.628	488.416	292.168	301.552	491.515	-4.61598	-2.33323	-2.77655	-2.21602	-3.54281	2.30699	1	1	1	1
Bra005638	AT2G31830.1	Symbols: | endonuclease/exonuclease/phosphatase family protein | chr2:13532905-13537665 REVERSE LENGTH=1144	1810.7	3407.72	3258.17	2858.62	2608.98	2345.85	1510.05	3320.13	2358.57	2662.96	2341.76	2445.12	1.88199	1.7994	1.57874	1.44087	1.29555	2.19869	1.56192	1.76349	1.55078	1.61923
Bra005674	AT5G01630.1	Symbols: BRCA2B, BRCA2(V), ATBRCA2(V) | BRCA2-like B | chr5:235117-240911 REVERSE LENGTH=1155	169.933	213.128	198.582	193.976	177.072	358.544	212.6	505.573	344.478	348.34	216.073	276.788	1	1	1	1	1	2.37805	1	1	1	1
Bra005831	AT5G04950.1	Symbols: NAS1, ATNAS1 | nicotianamine synthase 1 | chr5:1457876-1458838 REVERSE LENGTH=320	260.69	497.099	274.061	295.71	378.821	220.542	145.08	551.83	323.431	334.451	378.895	379.28	1	1	1	1	1	3.80363	1	1	1	1
Bra006184	AT5G13160.1	Symbols: PBS1 | Protein kinase superfamily protein | chr5:4176854-4179682 FORWARD LENGTH=456	300.78	207.284	324.34	209.572	229.85	390.747	693.639	1791.19	722.998	778.118	724.21	920.692	1	1	1	1	1	2.58231	1.04233	1.12179	1.04407	1.32734
Bra006471	AT5G18660.1	Symbols: PCB2 | NAD(P)-binding Rossmann-fold superfamily protein | chr5:6220872-6222125 REVERSE LENGTH=417	54.971	190.419	304.543	249.316	235.755	305.487	119.814	560.473	380.31	275.618	235.531	173.216	1	1	1	1	1	4.67786	1	1	1	1
Bra006667	AT5G60335.1	Symbols: | Thioesterase superfamily protein | chr5:24273879-24274551 REVERSE LENGTH=166	269.307	287.505	302.92	266.979	242.652	288.389	261.812	535.099	280.717	328.999	264.33	313.519	1	1	1	1	1	2.04383	1	1	1	1
Bra006727	AT5G59080.1	Symbols: | unknown protein; FUNCTIONS IN: molecular_function unknown; INVOLVED IN: response to oxidative stress; LOCATED IN: chloroplast; EXPRESSED IN: 18 plant structures; EXPRESSED DURING: 9 growth stages; BEST Arabidopsis thaliana protein match is: unknown protein (TAIR:AT3G46880.1); Has 1807 Blast hits to 1807 proteins in 277 species: Archae - 0; Bacteria - 0; Metazoa - 736; Fungi - 347; Plan…	3076.9	4370.51	4567.55	3237.11	3644.39	1967.05	2323.18	5110.21	4058.28	3153.34	3014.74	1912.11	1.42043	1.48446	1.05207	1.18444	-1.56422	2.19966	1.74686	1.35734	1.29768	-1.21498
Bra007379	NA	NA	1860.61	3629.47	2985.08	2920.47	3317.94	2382.97	1908.84	3820.1	2832.88	2711.62	3553.26	3801.73	1.95069	1.60436	1.56963	1.78325	1.28075	2.00127	1.48408	1.42056	1.86148	1.99164
Bra007419	AT3G58780.1	Symbols: SHP1, AGL1 | K-box region and MADS-box transcription factor family protein | chr3:21739150-21741766 FORWARD LENGTH=248	278.921	458.898	371.553	411.542	292.455	267.968	323.539	679.722	603.468	618.627	606.939	623.313	1	1	1	1	1	2.1009	1.86521	1.91206	1.87594	1.92655
Bra007819	AT2G25080.1	Symbols: ATGPX1, GPX1 | glutathione peroxidase 1 | chr2:10668134-10669828 FORWARD LENGTH=236	859.69	1535.74	1350.68	958.386	1086.43	473.488	1257.03	3349.75	1494.23	1658.09	1258.43	1171.41	1.78639	1.57112	1.1148	1.26375	-1.81565	2.66481	1.1887	1.31905	1.00111	-1.07309
Bra008081	AT1G73210.1	Symbols: | Protein of unknown function (DUF789) | chr1:27528428-27530453 REVERSE LENGTH=314	212.158	409.721	213.905	257.357	202.052	171.347	193.883	643.637	85.2145	227.56	181.136	148.32	1	1	1	1	1	3.31972	1	1	1	1
Bra008221	AT1G75730.1	Symbols: | unknown protein; Has 327 Blast hits to 272 proteins in 89 species: Archae - 0; Bacteria - 129; Metazoa - 68; Fungi - 14; Plants - 20; Viruses - 0; Other Eukaryotes - 96 (source: NCBI BLink). | chr1:28435991-28438983 REVERSE LENGTH=589	295.117	199.919	191.982	164.553	155.639	166.946	233.878	548.926	302.135	229.285	286.713	349.663	1	1	1	1	1	2.34706	1	1	1	1
Bra008768	AT5G14280.1	Symbols: | DNA-binding storekeeper protein-related | chr5:4609123-4611444 FORWARD LENGTH=572	165.104	202.025	321.417	235.404	268.442	124.365	268.247	536.802	498.161	411.724	474.636	423.942	1	1	1	1	1	2.00115	1	1	1	1
Bra008807	AT5G13730.1	Symbols: SIG4, SIGD | sigma factor 4 | chr5:4429132-4430744 REVERSE LENGTH=419	265.155	339.998	316.39	195.068	194.779	102.278	253.423	513.2	379.311	456.11	244.497	286.327	1	1	1	1	1	2.02507	1	1	1	1
Bra009160	AT5G06070.1	Symbols: RBE, RAB | C2H2 and C2HC zinc fingers superfamily protein | chr5:1828426-1829106 REVERSE LENGTH=226	666.19	339.719	407.936	346.469	578.488	586.615	343.608	723.125	411.026	229.441	482.581	356.276	-1.961	-1.63307	-1.9228	-1.15161	-1.13565	2.10451	1	1	1	1
Bra009243	AT5G07710.1	Symbols: | Polynucleotidyl transferase, ribonuclease H-like superfamily protein | chr5:2453310-2455357 FORWARD LENGTH=468	332.984	387.181	482.18	326.973	304.819	233.921	297.653	844.913	570.034	450.303	469.756	375.386	1	1	1	1	1	2.83858	1.9151	1	1	1
Bra009284	AT5G07210.1	Symbols: ARR21, RR21 | response regulator 21 | chr5:2252237-2256018 FORWARD LENGTH=621	85.884	151.435	73.0292	122.644	103.195	155.145	227.924	559.52	109.131	33.9116	83.8073	132.122	1	1	1	1	1	2.45485	1	1	1	1
Bra009890	AT5G26230.1	Symbols: | unknown protein; FUNCTIONS IN: molecular_function unknown; INVOLVED IN: biological_process unknown; LOCATED IN: chloroplast; EXPRESSED IN: 22 plant structures; EXPRESSED DURING: 13 growth stages; Has 1807 Blast hits to 1807 proteins in 277 species: Archae - 0; Bacteria - 0; Metazoa - 736; Fungi - 347; Plants - 385; Viruses - 0; Other Eukaryotes - 339 (source: NCBI BLink). | chr5:917351…	864.174	1670	1595.31	1412.4	1259	1201.74	376.67	819.317	640.997	588.124	707.161	675.509	1.93248	1.84605	1.63439	1.45688	1.39062	2.17516	1.70175	1.56138	1.8774	1.79337
Bra009896	AT5G26340.1	Symbols: MSS1, STP13, ATSTP13 | Major facilitator superfamily protein | chr5:9243851-9246994 REVERSE LENGTH=526	65.7244	484.293	270.896	295.425	184.517	48.4733	368.556	841.469	711.071	451.368	226.036	147.842	1	1	1	1	1	2.28315	1.92934	1	1	1
Bra010058	AT4G05190.1	Symbols: ATK5 | kinesin 5 | chr4:2675338-2679482 FORWARD LENGTH=790	1533.08	1549.42	1393.92	1448.05	1277.61	1242.18	1406.82	2873.75	2409.69	2230.27	2444.12	2334.81	1.01066	-1.09983	-1.05872	-1.19996	-1.23419	2.04273	1.71286	1.58533	1.73734	1.65964
Bra011013	AT1G26180.1	Symbols: | unknown protein; CONTAINS InterPro DOMAIN/s: Protein of unknown function DUF2232, membrane (InterPro:IPR018710); Has 285 Blast hits to 285 proteins in 90 species: Archae - 0; Bacteria - 140; Metazoa - 0; Fungi - 0; Plants - 40; Viruses - 0; Other Eukaryotes - 105 (source: NCBI BLink). | chr1:9054824-9056526 FORWARD LENGTH=289	1357.18	2140.95	1706.25	1691.03	1802.69	1509.35	1356.58	2757.18	2327.32	2409.23	2113.34	2177.67	1.5775	1.2572	1.24599	1.32826	1.11212	2.03245	1.71558	1.77596	1.55784	1.60526
Bra011029	NA	NA	2502.57	2853.11	1776.49	1798.44	1164.21	1298.56	1098.21	2364.07	1630.75	1594.57	1653.33	1603.24	1.14007	-1.40872	-1.39152	-2.14959	-1.92719	2.15266	1.48492	1.45197	1.50548	1.45987
Bra011076	AT4G29010.1	Symbols: AIM1 | Enoyl-CoA hydratase/isomerase family | chr4:14297312-14302016 REVERSE LENGTH=721	459.179	398.401	452.424	359.454	418.697	267.367	442.262	896.711	731.362	605.573	569.589	567.445	1	1	1	1	1	2.02756	1.65368	1.36926	1.2879	1.28305
Bra013942	AT5G57110.1	Symbols: ACA8, AT-ACA8 | autoinhibited Ca2+ -ATPase, isoform 8 | chr5:23109729-23116857 REVERSE LENGTH=1074	1290.1	1747.59	1334.9	1412.65	1315.77	1038.95	653.29	1340.39	1015.9	925.385	894.48	798.682	1.35462	1.03473	1.09499	1.0199	-1.24173	2.05175	1.55505	1.4165	1.36919	1.22255
Bra014220	NA	NA	636.118	847.367	692.938	439.345	331.146	257.821	1144.72	2727.07	1824.39	1418.27	1236.16	1159.57	1.33209	1.08932	-1.44788	-1.92096	-2.46729	2.3823	1.59374	1.23897	1.07988	1.01297
Bra016026	AT1G72960.1	Symbols: | Root hair defective 3 GTP-binding protein (RHD3) | chr1:27446263-27450862 FORWARD LENGTH=795	230.709	229.359	222.563	347.118	42.1501	172.46	43.7066	703.129	79.8101	65.9736	210.372	117.862	1	1	1	1	1	16.0875	1	1	1	1
Bra016566	AT1G18190.1	Symbols: GC2 | golgin candidate 2 | chr1:6257963-6261325 REVERSE LENGTH=668	476.751	450.387	558.537	441.642	375.963	410.932	315.886	715.018	526.007	545.919	481.649	342.47	1	1.17155	1	1	1	2.26353	1.66518	1.72822	1	1
Bra017338	AT3G26030.1	Symbols: ATB' DELTA | serine/threonine protein phosphatase 2A 55 kDa regulatory subunit B prime delta | chr3:9517741-9519260 FORWARD LENGTH=477	236.986	417.349	271.643	266.599	184.636	245.49	285.347	692.335	257.628	439.516	183.269	389.97	1	1	1	1	1	2.42629	1	1	1	1
Bra018536	NA	NA	302.064	248.025	265.984	250.328	202.54	272.945	243.986	505.743	290.22	305.404	246.2	271.071	1	1	1	1	1	2.07284	1	1	1	1
Bra018711	AT1G45063.2	Symbols: | copper ion binding;electron carriers | chr1:17034068-17034886 REVERSE LENGTH=272	992.982	1476.81	1128.7	862.898	862.693	753.33	942.979	2187.54	1725.93	1813.92	1708.68	1474.89	1.48725	1.13668	-1.15075	-1.15103	-1.31812	2.31982	1.8303	1.92361	1.812	1.56408
Bra019289	AT3G15990.1	Symbols: SULTR3;4 | sulfate transporter 3;4 | chr3:5427081-5430679 FORWARD LENGTH=653	142.071	448.524	329.443	349.054	262.946	128.953	194.344	607.343	473.325	387.065	309.294	304.937	1	1	1	1	1	3.12509	1	1	1	1
Bra019800	NA	NA	1480.33	2940.91	2550.66	2249.19	1875.93	2101.01	1402.68	2819.82	2082.63	1895.36	1643.52	1762.96	1.98666	1.72303	1.51938	1.26724	1.41928	2.01031	1.48475	1.35124	1.1717	1.25685
Bra019894	AT1G10880.1	Symbols: | Core-2/I-branching beta-1,6-N-acetylglucosaminyltransferase family protein | chr1:3624035-3627021 REVERSE LENGTH=651	629.929	741.597	428.011	129.799	190.148	184.064	230.296	576.311	100.54	138.566	147.775	220.671	1.17727	-1.47176	-4.85311	-3.31284	-3.42234	2.50248	1	1	1	1
Bra019905	AT1G10700.1	Symbols: PRS3 | phosphoribosyl pyrophosphate (PRPP) synthase 3 | chr1:3554157-3556274 FORWARD LENGTH=411	381.104	372.758	323.191	302.507	269.729	502.693	406.839	830.693	614.118	368.016	307.785	302.884	1	1	1	1	1.31904	2.04182	1.50949	1	1	1
Bra019912	AT1G10640.1	Symbols: | Pectin lyase-like superfamily protein | chr1:3515478-3517807 REVERSE LENGTH=532	421.868	566.21	486.248	609.535	355.729	694.592	264.175	546.284	283.395	353.359	207.756	294.492	1.34215	1	1.44485	1	1.64647	2.06789	1	1	1	1
Bra020011	AT1G09575.1	Symbols: | Protein of unknown function (DUF607) | chr1:3101851-3102832 REVERSE LENGTH=292	3971.79	5515.21	5253.95	4915.72	4730.63	4509.41	1126.82	2433.97	1919.65	2173.77	2199.43	2075.59	1.3886	1.32282	1.23766	1.19106	1.13536	2.16003	1.7036	1.92912	1.95189	1.84199
Bra020063	AT5G19790.1	Symbols: RAP2.11 | related to AP2 11 | chr5:6689271-6690032 REVERSE LENGTH=253	1134.55	1694.62	1688.22	1516.31	1529.08	1350.92	1777.67	3820.38	2740.93	2622.16	2597.1	2017.2	1.49365	1.48801	1.33649	1.34774	1.19071	2.14909	1.54187	1.47505	1.46096	1.13474
Bra020223	AT5G22890.1	Symbols: | C2H2 and C2HC zinc fingers superfamily protein | chr5:7653541-7654662 REVERSE LENGTH=373	285.421	230.285	386.461	80.4944	162.173	236.648	235.528	651.164	154.701	150.023	173.385	176.164	1	1	1	1	1	2.7647	1	1	1	1
Bra021064	AT4G17210.1	Symbols: | Plant protein of unknown function (DUF827) | chr4:9652585-9654257 REVERSE LENGTH=527	122.764	147.13	236.175	199.171	202.729	181.775	280.359	574.562	529.673	465.924	400.775	464.514	1	1	1	1	1	2.04938	1.88927	1	1	1
Bra021082	AT4G16740.1	Symbols: ATTPS03, TPS03 | terpene synthase 03 | chr4:9407856-9410877 FORWARD LENGTH=565	2972.49	3201.22	2608.43	2564.65	2797.94	3101.47	1267.24	2558.88	2220.52	2110.59	1882.87	1813.69	1.07695	-1.13957	-1.15902	-1.06239	1.04339	2.01925	1.75225	1.6655	1.4858	1.43121
Bra021845	AT5G07950.1	Symbols: | unknown protein; FUNCTIONS IN: molecular_function unknown; INVOLVED IN: biological_process unknown; LOCATED IN: chloroplast; EXPRESSED IN: 20 plant structures; EXPRESSED DURING: 9 growth stages; Has 30201 Blast hits to 17322 proteins in 780 species: Archae - 12; Bacteria - 1396; Metazoa - 17338; Fungi - 3422; Plants - 5037; Viruses - 0; Other Eukaryotes - 2996 (source: NCBI BLink). | c…	166.693	233.665	192.617	266.047	190.471	332.331	146.938	554.154	236.702	197.865	233.924	315.008	1	1	1	1	1	3.77135	1	1	1	1
Bra023338	AT1G05890.1	Symbols: ARI5, ATARI5 | RING/U-box superfamily protein | chr1:1779631-1784166 FORWARD LENGTH=552	95.0929	165.405	352.414	191.378	172.092	119.667	122.753	610.636	420.543	277.245	318.239	194.141	1	1	1	1	1	4.97451	1	1	1	1
Bra024201	NA	NA	1089.48	1089.55	1432.48	892.739	932.155	695.07	1606.96	3516	3101.32	2136.73	2313.33	2105.04	1.00006	1.31483	-1.22038	-1.16878	-1.56744	2.18798	1.92993	1.32967	1.43957	1.30995
Bra024525	NA	NA	428.322	385.386	451.831	394.128	211.625	144.482	281.377	990.325	248.229	252.275	230.304	323.186	1	1	1	1	1	3.51957	1	1	1	1
Bra024547	AT1G22910.1	Symbols: | RNA-binding (RRM/RBD/RNP motifs) family protein | chr1:8105808-8107659 FORWARD LENGTH=249	260.108	247.731	240.004	238.025	221.192	509.717	182.34	592.757	383.109	134.944	333.583	304.389	1	1	1	1	1.95964	3.25083	1	1	1	1
Bra024687	AT1G26761.1	Symbols: | Arabinanase/levansucrase/invertase | chr1:9250269-9251603 REVERSE LENGTH=444	883.47	1529.48	1272.6	1328.07	1143.45	819.469	851.114	1730.12	1182.6	1318.56	1102.01	1273.41	1.73122	1.44046	1.50324	1.29427	-1.0781	2.03277	1.38947	1.54922	1.29479	1.49617
Bra025189	AT3G26170.1	Symbols: CYP71B19 | cytochrome P450, family 71, subfamily B, polypeptide 19 | chr3:9573542-9575129 REVERSE LENGTH=502	202.33	168.478	142.267	85.6495	133.464	56.9892	276.863	585.118	110.745	187.145	102.945	161.027	1	1	1	1	1	2.11338	1	1	1	1
Bra025270	AT3G27350.1	Symbols: | unknown protein; FUNCTIONS IN: molecular_function unknown; INVOLVED IN: biological_process unknown; LOCATED IN: plasma membrane; EXPRESSED IN: 24 plant structures; EXPRESSED DURING: 15 growth stages; BEST Arabidopsis thaliana protein match is: unknown protein (TAIR:AT5G40700.1); Has 230 Blast hits to 202 proteins in 35 species: Archae - 0; Bacteria - 3; Metazoa - 77; Fungi - 4; Plants …	1710.22	3149.99	3147.69	2836.94	3009.15	2196.95	1245.46	2618.94	1893.42	1832	2297.97	2144.04	1.84186	1.84052	1.65882	1.75951	1.2846	2.10279	1.52026	1.47094	1.84508	1.72148
Bra025294	AT3G27650.1	Symbols: LBD25 | LOB domain-containing protein 25 | chr3:10238731-10240346 FORWARD LENGTH=159	1335.4	2056.73	1628.06	1285.15	1538.13	1021.51	1138.86	2332.54	1510.66	1975.89	1919.86	1961.02	1.54016	1.21916	-1.0391	1.15181	-1.30728	2.04814	1.32647	1.73497	1.68577	1.72191
Bra025599	AT4G38440.1	Symbols: | LOCATED IN: chloroplast; EXPRESSED IN: 21 plant structures; EXPRESSED DURING: 12 growth stages; CONTAINS InterPro DOMAIN/s: RNA polymerase II-associated protein 1, C-terminal (InterPro:IPR013929), RNA polymerase II-associated protein 1, N-terminal (InterPro:IPR013930); Has 276 Blast hits to 220 proteins in 102 species: Archae - 0; Bacteria - 2; Metazoa - 151; Fungi - 65; Plants - 41; V…	681.937	1216.85	977.534	1037.57	788.331	754.052	843.02	2034.99	1215.62	1528.2	1416.27	1538.21	1.7844	1.43347	1.5215	1.15602	1.10575	2.41393	1.44198	1.81277	1.68	1.82464
Bra025657	AT5G39650.1	Symbols: | Protein of unknown function (DUF679) | chr5:15875265-15875999 FORWARD LENGTH=244	161.962	142.023	217.672	201.706	180.303	361.01	233.023	540.148	132.38	144.219	131.02	256.726	1	1	1	1	1	2.318	1	1	1	1
Bra025918	AT1G18290.1	Symbols: | unknown protein; FUNCTIONS IN: molecular_function unknown; INVOLVED IN: N-terminal protein myristoylation; LOCATED IN: chloroplast; EXPRESSED IN: root; Has 94 Blast hits to 94 proteins in 12 species: Archae - 0; Bacteria - 0; Metazoa - 0; Fungi - 0; Plants - 94; Viruses - 0; Other Eukaryotes - 0 (source: NCBI BLink). | chr1:6297436-6297966 FORWARD LENGTH=176	259.536	266.085	181.271	205.367	230.068	170.904	248.435	514.414	112.335	135.407	160.687	177.071	1	1	1	1	1	2.07062	1	1	1	1
Bra025982	AT1G17340.1	Symbols: | Phosphoinositide phosphatase family protein | chr1:5934129-5938391 FORWARD LENGTH=785	113.115	145.985	143.807	96.9129	87.0077	71.3495	220.041	546.903	379.028	232.854	143.048	105.62	1	1	1	1	1	2.48546	1	1	1	1
Bra025998	AT1G17147.1	Symbols: | VQ motif-containing protein | chr1:5863654-5863950 REVERSE LENGTH=98	2965.84	4201.9	3348.29	3396.88	3214.5	3007.57	663.242	1480.62	1131.86	1078.38	1232.77	987.393	1.41677	1.12895	1.14533	1.08384	1.01407	2.2324	1.70656	1.62592	1.8587	1.48874
Bra026246	AT4G17350.1	Symbols: | Plant protein of unknown function (DUF828) with plant pleckstrin homology-like region | chr4:9701582-9703358 FORWARD LENGTH=405	2042.86	3368.63	3082.9	2509.71	2289.76	2048.09	1801.35	3938.61	3592.57	3397.33	3315.63	3477.55	1.64898	1.50911	1.22853	1.12086	1.00256	2.18648	1.99438	1.88599	1.84064	1.93052
Bra026390	NA	NA	11923.7	10120.1	9631.96	8431.03	6520.14	6809.64	3013.29	6884.43	5980.33	4965.57	4222.06	3967.87	-1.17822	-1.23793	-1.41426	-1.82875	-1.751	2.28469	1.98465	1.64789	1.40115	1.31679
Bra026703	AT1G78200.1	Symbols: | Protein phosphatase 2C family protein | chr1:29420483-29421650 FORWARD LENGTH=283	190.356	196.75	277.33	284.986	180.101	130.471	546.118	1113.47	907.276	624.626	862.674	949.931	1	1	1	1	1	2.03888	1.66132	1.14376	1.57965	1.73942
Bra027148	AT1G60590.1	Symbols: | Pectin lyase-like superfamily protein | chr1:22314426-22316867 REVERSE LENGTH=540	471.609	675.124	709.604	773.08	409.661	477.09	376.44	1022.07	435.555	582.607	379.983	318.544	1.43153	1.50464	1.63924	1	1	2.71509	1	1.54768	1	1
Bra027150	AT1G60550.1	Symbols: ECHID, DHNS | enoyl-CoA hydratase/isomerase D | chr1:22305988-22308092 REVERSE LENGTH=337	1313.99	2622.81	2264.22	1669.51	1727.56	1487.01	1580.83	3297.85	2583.47	3077.94	2641.36	2663.07	1.99607	1.72316	1.27057	1.31474	1.13168	2.08615	1.63425	1.94704	1.67087	1.6846
Bra028142	AT5G37680.1	Symbols: ATARLA1A, ARLA1A | ADP-ribosylation factor-like A1A | chr5:14969797-14971098 REVERSE LENGTH=184	1531.81	2974.79	2173.67	2188.02	1864.43	1907.46	1888.46	3872.16	2878.55	2821.94	2913.63	3239.53	1.94201	1.41902	1.42839	1.21714	1.24523	2.05043	1.52428	1.49431	1.54286	1.71543
Bra028472	AT5G40720.1	Symbols: | Domain of unknown function (DUF23) | chr5:16298063-16299893 FORWARD LENGTH=583	304.701	371.749	604.379	431.129	265.711	459.191	310.794	698.071	202.248	290.895	309.978	383.099	1	1.98351	1	1	1	2.24609	1	1	1	1
Bra028473	AT5G40740.1	Symbols: | unknown protein; Has 30201 Blast hits to 17322 proteins in 780 species: Archae - 12; Bacteria - 1396; Metazoa - 17338; Fungi - 3422; Plants - 5037; Viruses - 0; Other Eukaryotes - 2996 (source: NCBI BLink). | chr5:16302229-16306371 REVERSE LENGTH=741	102.831	239.137	337.017	303.676	333.782	339.876	195.147	535.116	451.062	325.794	312.741	282.043	1	1	1	1	1	2.74212	1	1	1	1
Bra029031	AT5G54300.1	Symbols: | Protein of unknown function (DUF761) | chr5:22054270-22055342 REVERSE LENGTH=326	771.024	924.956	680.924	578.529	325.484	313.759	475.541	1110.7	606.87	867.249	597.533	621.563	1.19965	-1.13232	-1.33273	-2.36885	-2.45738	2.33566	1.27617	1.82371	1.25653	1.30707
Bra029571	AT1G60280.1	Symbols: ANAC023, NAC023 | NAC domain containing protein 23 | chr1:22226885-22227928 REVERSE LENGTH=347	1219.87	1606.87	2063.13	880.321	1042.81	498.19	85.2977	1015.26	477.759	437.146	314.576	249.869	1.31725	1.69127	-1.38571	-1.16979	-2.4486	11.9025	1	1	1	1
Bra030064	AT4G22100.1	Symbols: BGLU3 | beta glucosidase 2 | chr4:11707370-11709932 REVERSE LENGTH=507	2837.49	4432.2	3419.56	3116.72	3091.48	2687.62	2693.44	5720.76	3850.27	4031.16	4029.85	3674.98	1.56201	1.20514	1.09841	1.08951	-1.05576	2.12396	1.4295	1.49666	1.49617	1.36442
Bra030822	AT5G36210.1	Symbols: | alpha/beta-Hydrolases superfamily protein | chr5:14248202-14253272 REVERSE LENGTH=730	2443.46	4275.16	4194.54	3970.56	3601.7	3475.75	2057.5	4378.62	3302.99	3392.45	2934.07	3350.89	1.74963	1.71664	1.62497	1.47402	1.42247	2.12813	1.60534	1.64882	1.42604	1.62862
Bra031002	AT1G17710.1	Symbols: | Pyridoxal phosphate phosphatase-related protein | chr1:6090763-6091975 REVERSE LENGTH=279	906.424	1314.96	1222.27	938.836	784.656	549.894	270.44	602.082	424.193	442.071	410.465	216.626	1.45071	1.34845	1.03576	-1.15519	-1.64836	2.22631	1	1	1	1
Bra031169	AT2G21185.1	Symbols: | unknown protein; Has 9 Blast hits to 9 proteins in 4 species: Archae - 0; Bacteria - 0; Metazoa - 0; Fungi - 0; Plants - 9; Viruses - 0; Other Eukaryotes - 0 (source: NCBI BLink). | chr2:9076602-9076883 REVERSE LENGTH=93	605.935	993.164	885.665	776.813	799.544	588.93	537.709	1164.6	931.535	906.654	957.109	907.576	1.63906	1.46165	1.28201	1.31952	-1.02887	2.16586	1.73241	1.68614	1.77998	1.68786
Bra031521	AT1G60190.1	Symbols: | ARM repeat superfamily protein | chr1:22198403-22200463 FORWARD LENGTH=686	1582.03	1679.12	1556.09	1108.2	846.423	938.553	775.089	1566.94	1333.55	1475.44	1446.52	1171.73	1.06137	-1.01667	-1.42757	-1.86908	-1.68561	2.02163	1.72051	1.90357	1.86626	1.51174
Bra031882	NA	NA	12321.8	10406.7	8363.62	8116.33	6768.36	7029.36	2893.24	6653.3	5189.29	5437.47	4575.04	4273.98	-1.18403	-1.47326	-1.51815	-1.8205	-1.7529	2.2996	1.79359	1.87937	1.58129	1.47723
Bra031975	AT3G03770.1	Symbols: | Leucine-rich repeat protein kinase family protein | chr3:945303-948436 REVERSE LENGTH=802	315.349	215.146	319.67	337.515	355.84	545.394	253.257	532.914	445.148	483.795	439.405	504.475	1	1	1	1	1.72949	2.10424	1	1	1	1.99195
Bra032371	NA	NA	404.928	349.424	517.414	320.018	535.243	386.572	854.189	1880.65	1392.72	1347.09	1236.79	1040.49	1	1.27779	1	1.32182	1	2.20168	1.63046	1.57704	1.44791	1.2181
Bra032497	AT1G04645.1	Symbols: | Plant self-incompatibility protein S1 family | chr1:1293853-1294239 REVERSE LENGTH=128	59.0919	198.867	164.413	132.827	90.6792	108.567	105.898	614.099	32.7627	213.383	87.7508	89.5028	1	1	1	1	1	5.79897	1	1	1	1
Bra032901	AT1G28370.1	Symbols: ERF11, ATERF11 | ERF domain protein 11 | chr1:9956351-9956851 REVERSE LENGTH=166	1145.23	1592.22	1486.34	1145.58	783.382	1008.03	1055.52	2847.76	1753.11	1263.77	1674.58	1389.42	1.39031	1.29785	1.00031	-1.4619	-1.13611	2.69797	1.6609	1.1973	1.5865	1.31634
Bra033281	AT1G01160.1	Symbols: GIF2 | GRF1-interacting factor 2 | chr1:72583-73883 FORWARD LENGTH=195	804.088	1235.82	1541.91	1369.85	1418.82	937.843	1563.8	3277.84	2865.85	2468.28	3000.05	2517.14	1.53692	1.91759	1.70361	1.76451	1.16634	2.09607	1.83262	1.57839	1.91844	1.60963
Bra033562	AT4G38390.1	Symbols: RHS17 | root hair specific 17 | chr4:17976042-17978380 FORWARD LENGTH=551	332.291	557.493	622.599	559.807	489.589	320.83	265.244	784.959	478.331	402.442	298.174	291.946	1.67773	1.87366	1.68469	1	1	2.95938	1	1	1	1
Bra033618	NA	NA	1563.8	2266.52	2286.31	2041.65	1470.27	760.934	1284.95	2620.61	2395.69	2322.01	1877.95	1411.57	1.44937	1.46202	1.30557	-1.06361	-2.05511	2.03946	1.86442	1.80708	1.4615	1.09854
Bra033619	NA	NA	1726.39	2263.95	2155.45	1235.89	1475.89	675.219	1135.91	2625.84	2171.4	1907.58	1930.78	1552.6	1.31138	1.24853	-1.39688	-1.16973	-2.55679	2.31166	1.9116	1.67934	1.69976	1.36683
Bra034193	AT4G03210.1	Symbols: XTH9 | xyloglucan endotransglucosylase/hydrolase 9 | chr4:1416019-1417197 FORWARD LENGTH=290	137.348	193.657	173.406	201.689	88.0156	115.161	221.823	586.537	241.53	103.304	152.072	278.238	1	1	1	1	1	2.64417	1	1	1	1
Bra034241	AT3G26540.1	Symbols: | Tetratricopeptide repeat (TPR)-like superfamily protein | chr3:9744542-9746644 REVERSE LENGTH=700	1955.33	1964.2	2736.95	2196.98	2252.77	2439.73	957.551	2049.09	1601.49	1598.58	1809.35	1593.32	1.00454	1.39974	1.12359	1.15212	1.24773	2.13993	1.67249	1.66945	1.88956	1.66395
Bra034519	NA	NA	422.127	720.489	543.118	440.339	340.979	234.229	1351.49	2874.79	2000.2	2073.79	1404.91	1121.26	1.70681	1.28662	1	1	1	2.12713	1.48	1.53445	1.03953	-1.20533
Bra035429	AT1G59740.1	Symbols: | Major facilitator superfamily protein | chr1:21968227-21972312 FORWARD LENGTH=591	735.55	1226.34	1101.47	1102.34	836.297	865.025	848.103	1716.08	1271.09	1652.41	1440.16	1577.11	1.66724	1.49748	1.49866	1.13697	1.17602	2.02343	1.49874	1.94836	1.6981	1.85957
Bra035438	AT1G59520.1	Symbols: CW7 | CW7 | chr1:21861589-21866016 FORWARD LENGTH=388	336.389	237.635	272.533	250.363	316.292	419.31	253.054	524.673	449.607	334.034	297.364	489.449	1	1	1	1	1	2.07336	1	1	1	1
Bra035649	AT5G57110.1	Symbols: ACA8, AT-ACA8 | autoinhibited Ca2+ -ATPase, isoform 8 | chr5:23109729-23116857 REVERSE LENGTH=1074	280.603	327.103	278.802	266.979	288.963	182.904	262.89	544.405	506.757	313.933	310.579	180.716	1	1	1	1	1	2.07085	1.92764	1	1	1
Bra036166	AT5G48545.1	Symbols: HINT3 | histidine triad nucleotide-binding 3 | chr5:19676228-19677945 FORWARD LENGTH=197	1645.25	2028.9	2350.07	1925.23	2057.68	1426.07	745.434	1527.29	1449.93	1260.67	1090.9	1125.66	1.23319	1.4284	1.17017	1.25068	-1.1537	2.04886	1.94508	1.69119	1.46344	1.51007
Bra037162	AT5G66590.1	Symbols: | CAP (Cysteine-rich secretory proteins, Antigen 5, and Pathogenesis-related 1 protein) superfamily protein | chr5:26574255-26574812 FORWARD LENGTH=185	227.135	182.785	104.003	236.277	117.911	115.645	160.1	853.931	107.599	141.202	115.913	82.3243	1	1	1	1	1	5.33374	1	1	1	1
Bra037914	AT4G10350.1	Symbols: ANAC070, BRN2, NAC070 | NAC domain containing protein 70 | chr4:6415287-6416829 REVERSE LENGTH=341	106.866	326.581	333.461	347.77	295.691	196.977	243.313	526.353	357.853	494.243	385.418	402.18	1	1	1	1	1	2.16328	1	1	1	1
Bra037969	AT1G54170.1	Symbols: CID3 | CTC-interacting domain 3 | chr1:20221353-20224919 REVERSE LENGTH=587	296.571	206.756	412.675	340.037	297.62	267.339	334.456	694.392	567.102	611.904	519.857	479.112	1	1	1	1	1	2.07618	1.6956	1.82955	1.55434	1
Bra038586	NA	NA	919.767	840.582	1086.62	979.007	814.785	1257.28	279.724	623.497	321.072	262.476	527.052	364.881	-1.0942	1.18141	1.06441	-1.12885	1.36695	2.22897	1	1	1.88419	1
Bra039167	AT3G02260.1	Symbols: BIG, DOC1, TIR3, UMB1, ASA1, LPR1, CRM1 | auxin transport protein (BIG) | chr3:431152-448489 REVERSE LENGTH=5098	166.329	221.208	326.417	195.129	297.279	195.046	33.7623	550.524	457.09	281.32	169.895	196.275	1	1	1	1	1	16.3059	1	1	1	1
Bra039678	AT1G53520.1	Symbols: | Chalcone-flavanone isomerase family protein | chr1:19976485-19977915 REVERSE LENGTH=287	1780.3	3394.73	3179.91	3149.67	2652	3079.54	945.779	2183.01	1594.92	1280.81	1477.12	878.436	1.90683	1.78617	1.76918	1.48964	1.72979	2.30816	1.68636	1.35424	1.5618	-1.07666
Bra040213	AT1G13440.1	Symbols: GAPC-2, GAPC2 | glyceraldehyde-3-phosphate dehydrogenase C2 | chr1:4608465-4610494 REVERSE LENGTH=338	8473.33	4590.77	6292.91	4540.33	5900.4	4269.47	1523.7	3162.3	230.184	407.648	356.284	234.135	-1.84573	-1.34649	-1.86624	-1.43606	-1.98463	2.07541	-6.61949	-3.73778	-4.27664	-6.50778
Bra040294	AT3G06840.1	Symbols: | unknown protein; BEST Arabidopsis thaliana protein match is: unknown protein (TAIR:AT5G49170.1); Has 33 Blast hits to 33 proteins in 9 species: Archae - 0; Bacteria - 0; Metazoa - 0; Fungi - 0; Plants - 33; Viruses - 0; Other Eukaryotes - 0 (source: NCBI BLink). | chr3:2156930-2157624 FORWARD LENGTH=187	419.599	212.16	346.912	305.897	310.28	239.132	301.935	646.664	383.43	310.358	331.578	296.933	1	1	1	1	1	2.14173	1	1	1	1
Bra040373	AT3G07350.1	Symbols: | Protein of unknown function (DUF506) | chr3:2347674-2348570 FORWARD LENGTH=298	758.936	941.804	1412.57	724.462	330.12	322.931	850.605	1804.99	576.465	408.579	272.447	182.537	1.24095	1.86125	-1.04759	-2.29897	-2.35015	2.12201	-1.47555	-2.08186	-3.12209	-4.6599
Bra040481	AT5G57020.1	Symbols: NMT1, ATNMT1 | myristoyl-CoA:protein N-myristoyltransferase | chr5:23075451-23076755 FORWARD LENGTH=434	452.784	221.041	181.483	132.899	131.048	180.757	231.583	589.784	201.528	302.086	202.96	223.228	1	1	1	1	1	2.54675	1	1	1	1
Bra029474	AT4G22290.1	Symbols: | Ubiquitin-specific protease family C19-related protein | chr4:11783199-11785730 REVERSE LENGTH=445	306.09	748.986	428.756	493.34	308.757	497.099	376.175	936.589	600.183	581.412	660.118	681.272	2.44695	1	1	1	1	2.48977	1.59549	1.54559	1.75482	1.81105
Bra019908	AT1G10660.1	Symbols: | unknown protein; LOCATED IN: endomembrane system; EXPRESSED IN: 24 plant structures; EXPRESSED DURING: 15 growth stages; BEST Arabidopsis thaliana protein match is: unknown protein (TAIR:AT5G62960.1); Has 155 Blast hits to 154 proteins in 22 species: Archae - 0; Bacteria - 0; Metazoa - 10; Fungi - 4; Plants - 139; Viruses - 0; Other Eukaryotes - 2 (source: NCBI BLink). | chr1:3533009-3…	527.093	1099.26	674.017	725.349	582.154	443.482	978.888	1973.95	1378.76	1636.87	1462.98	1696.25	2.08551	1.27874	1.37613	1.10446	-1.18853	2.01652	1.4085	1.67217	1.49453	1.73283
Bra010171	AT1G32540.2	Symbols: LOL1 | lsd one like 1 | chr1:11768043-11769591 FORWARD LENGTH=154	969.316	2020.2	1445.3	1625.46	1336.79	1442.28	575.312	1153.48	1070.68	1106.26	899.799	1056.13	2.08415	1.49105	1.67691	1.37911	1.48794	2.00496	1.86104	1.92289	1.56402	1.83575
Bra026315	AT4G27690.1	Symbols: VPS26B | vacuolar protein sorting 26B | chr4:13824019-13826235 FORWARD LENGTH=303	677.089	1395.23	1205.93	1077.53	717.479	481.618	645.907	1936.19	965.544	1086.63	691.387	759.072	2.06063	1.78105	1.59142	1.05965	-1.40586	2.99763	1.49487	1.68233	1.07041	1.1752
Bra026384	AT4G27030.1	Symbols: FAD4, FADA | fatty acid desaturase A | chr4:13571951-13572922 FORWARD LENGTH=323	619.117	1572.22	1508.47	1153.54	783.061	1171.68	1266.65	3231.4	2190.35	2121.4	1732.74	2199.21	2.53946	2.43649	1.8632	1.2648	1.8925	2.55114	1.72925	1.67481	1.36797	1.73624
Bra016203	AT1G70560.1	Symbols: WEI8, TAA1, SAV3 | tryptophan aminotransferase of Arabidopsis 1 | chr1:26604894-26607319 FORWARD LENGTH=391	407.768	942.044	1033.66	501.703	378.645	307.387	391.572	800.692	482.701	561.21	663.57	732.98	2.31025	2.53492	1.23036	1	1	2.04481	1	1.43322	1.69463	1.87189
Bra033989	AT1G67590.1	Symbols: | Remorin family protein | chr1:25333137-25334472 REVERSE LENGTH=347	236.117	769.631	584.969	584.804	477.84	499.747	290.376	802.728	480.071	254.681	329.531	366.526	3.25953	2.47745	2.47676	1	1	2.76444	1	1	1	1
Bra022277	AT3G18050.1	Symbols: | unknown protein; BEST Arabidopsis thaliana protein match is: unknown protein (TAIR:AT4G28100.1); Has 67 Blast hits to 66 proteins in 12 species: Archae - 0; Bacteria - 0; Metazoa - 0; Fungi - 0; Plants - 67; Viruses - 0; Other Eukaryotes - 0 (source: NCBI BLink). | chr3:6180931-6182593 FORWARD LENGTH=335	1715.47	4125.07	3716.68	3555.56	2257.99	2980.86	1310.98	3067.6	1790.8	2200.8	1508.76	1814.6	2.40463	2.16657	2.07264	1.31625	1.73763	2.33993	1.366	1.67874	1.15086	1.38416
Bra006047	AT5G10100.1	Symbols: TPPI | Haloacid dehalogenase-like hydrolase (HAD) superfamily protein | chr5:3157980-3160275 FORWARD LENGTH=369	365.337	2451.83	1255.26	1846.86	846.636	1284.9	197.294	659.425	450.728	425.652	418.72	450.369	6.71115	3.4359	5.05522	2.31741	3.51703	3.34235	1	1	1	1
Bra033339	AT5G38700.1	Symbols: | unknown protein; FUNCTIONS IN: molecular_function unknown; INVOLVED IN: biological_process unknown; LOCATED IN: mitochondrion; EXPRESSED IN: 10 plant structures; EXPRESSED DURING: LP.04 four leaves visible, LP.10 ten leaves visible, petal differentiation and expansion stage, LP.08 eight leaves visible, LP.12 twelve leaves visible; BEST Arabidopsis thaliana protein match is: unknown pro…	256.238	1099.28	1199.59	1071.45	944.748	1183.93	114.313	508.108	448.84	447.541	446.804	409.525	4.29007	4.68155	4.18146	3.68699	4.62043	4.44488	1	1	1	1
Bra004330	AT1G68670.1	Symbols: | myb-like transcription factor family protein | chr1:25782344-25783873 FORWARD LENGTH=354	2921.16	8915.45	8308.32	8350.44	7713.15	7571.69	7299.65	14862.6	10949.4	9508.6	11553.2	7092.23	3.05202	2.84419	2.8586	2.64044	2.59201	2.03607	1.49999	1.30261	1.58271	-1.02925
Bra023654	AT5G18050.1	Symbols: | SAUR-like auxin-responsive protein family | chr5:5974691-5974963 REVERSE LENGTH=90	405.655	1006.8	1440.38	1448.05	1578.59	1330.84	227.424	565.126	426.631	425.913	499.774	471.866	2.48191	3.55075	3.56966	3.89146	3.28072	2.4849	1	1	1	1
Bra035506	NA	NA	101.154	483.742	543.119	331.531	355.854	482.867	209.881	621.1	397.593	335.718	289.364	373.403	1	5.36923	1	1	1	2.9593	1	1	1	1
Bra021662	AT2G31720.1	Symbols: | Domain of unknown function (DUF313) | chr2:13485034-13485975 REVERSE LENGTH=313	149.822	320.256	601.933	364.139	317.186	393.934	245.593	514.55	270.253	415.646	282.279	419.099	1	4.01765	1	1	1	2.09513	1	1	1	1
Bra025208	AT3G26490.1	Symbols: | Phototropic-responsive NPH3 family protein | chr3:9704142-9706161 FORWARD LENGTH=588	234.136	415.684	619.386	425.46	476.984	382.041	352.811	720.488	492.99	520.1	482.812	408.035	1	2.64541	1	1	1	2.04214	1	1.47416	1	1
Bra014530	NA	NA	293.968	181.951	661.416	358.038	247.464	94.1501	262.591	629.645	231.85	347.544	281.987	292.639	1	2.24996	1	1	1	2.39782	1	1	1	1
Bra037308	AT1G02080.1	Symbols: | transcription regulators | chr1:373335-386682 FORWARD LENGTH=2431	662.029	1187.29	1398.09	1183.16	1058.07	1010.69	714.868	1528.47	1308.86	1143.34	1102.6	1096.14	1.79341	2.11183	1.78717	1.59822	1.52666	2.13812	1.83091	1.59937	1.54238	1.53335
Bra022353	AT3G18770.1	Symbols: | Autophagy-related protein 13 | chr3:6460026-6462510 REVERSE LENGTH=625	313.698	610.768	381.674	475.004	702.187	518.465	497.544	1052.08	531.887	444.924	506.938	674.664	1.94699	1	1	2.23842	1.65275	2.11455	1.06903	1	1.01888	1.35599
Bra012601	AT4G18372.1	Symbols: | Small nuclear ribonucleoprotein family protein | chr4:10151349-10151687 REVERSE LENGTH=112	1060.79	1452.32	1229.63	1156.8	2829.02	2248.63	552.827	1318.51	1081.1	891.139	772.72	715.492	1.36909	1.15916	1.09051	2.6669	2.11977	2.38503	1.95558	1.61197	1.39776	1.29424
Bra029090	NA	NA	97.8654	284.56	245.192	217.251	306.625	891.769	221.382	572.87	297.41	296.581	271.868	470.944	1	1	1	1	9.1122	2.5877	1	1	1	1
Bra038319	NA	NA	206.518	219.987	245.266	194.83	311.636	693.644	133.314	508.204	445.416	361.508	279.637	374.561	1	1	1	1	3.35876	3.81208	1	1	1	1
Bra040047	AT3G08040.1	Symbols: FRD3, MAN1, ATFRD3 | MATE efflux family protein | chr3:2566593-2569397 REVERSE LENGTH=526	359.487	529.608	546.894	590.722	705.072	1103.23	309.229	706.716	342.949	201.58	513.497	430.095	1.47323	1.52132	1.64324	1.96133	3.0689	2.28541	1	1	1.66057	1
Bra013670	AT4G23020.1	Symbols: | unknown protein; BEST Arabidopsis thaliana protein match is: unknown protein (TAIR:AT4G11780.1); Has 146 Blast hits to 146 proteins in 40 species: Archae - 0; Bacteria - 16; Metazoa - 17; Fungi - 4; Plants - 67; Viruses - 20; Other Eukaryotes - 22 (source: NCBI BLink). | chr4:12066331-12068442 REVERSE LENGTH=425	232.043	476.48	391.005	492.034	421.729	602.638	192.808	504.002	412.728	427.318	340.57	489.959	1	1	1	1	2.5971	2.61401	1	1	1	1
Bra006638	AT5G22791.2	Symbols: | F-box family protein | chr5:7603579-7604771 REVERSE LENGTH=355	203.184	173.785	128.215	315.989	201.873	502.069	210.979	530.636	197.025	195.301	222.655	345.887	1	1	1	1	2.47101	2.51511	1	1	1	1
Bra021559	AT3G14450.1	Symbols: CID9 | CTC-interacting domain 9 | chr3:4849788-4851601 FORWARD LENGTH=327	683.09	1015.41	1016.33	1193.63	801.762	1514.36	452.765	932.432	694.096	628.786	435.146	571.524	1.4865	1.48784	1.7474	1.17373	2.21693	2.05942	1.53302	1.38877	1	1.2623
Bra004165	AT5G37770.1	Symbols: TCH2, CML24 | EF hand calcium-binding protein family | chr5:14999075-14999560 REVERSE LENGTH=161	4840.34	8985.02	7512.84	8132.68	7503.02	9703.45	3730.91	8308.72	7402.65	6509.76	5699.42	6267.46	1.85628	1.55213	1.68019	1.5501	2.0047	2.227	1.98414	1.74482	1.52762	1.67987
Bra041130	NA	NA	152.583	225.654	702.257	230.681	316.858	658.871	286.368	596.322	291.25	251.672	202.285	269.208	1	4.60246	1	1	4.31812	2.08236	1	1	1	1
Bra038375	NA	NA	239.072	374.734	552.783	487.414	467.2	829.794	401.433	853.895	639.868	621.756	695.415	698.267	1	2.3122	1	1	3.4709	2.12712	1.59396	1.54884	1.73233	1.73944
Bra006433	AT5G18020.1	Symbols: | SAUR-like auxin-responsive protein family | chr5:5966305-5966580 REVERSE LENGTH=91	485.561	1035.68	957.432	1184.43	1027.38	1345.56	315.989	680.245	455.591	533.747	489.888	482.609	2.13296	1.97181	2.4393	2.11586	2.77115	2.15275	1	1.68913	1	1
Bra005901	AT5G06610.1	Symbols: | Protein of unknown function (DUF620) | chr5:2029953-2033620 FORWARD LENGTH=368	337.433	862.488	781.099	776.463	569.544	752.257	297.636	610.436	423.896	506.337	361.461	493.441	2.55603	2.31483	2.30109	1.68787	2.22935	2.05095	1	1.7012	1	1
Bra031564	NA	NA	427.539	953.136	956.886	929.073	843.778	919.313	313.497	699.507	602.663	407.186	510.304	509.58	2.22935	2.23813	2.17307	1.97357	2.15024	2.2313	1.92239	1	1.62778	1.62547
Bra013908	AT4G25680.1	Symbols: | PPPDE putative thiol peptidase family protein | chr4:13088425-13089952 FORWARD LENGTH=252	522.109	910.775	1071.79	1035.64	734.135	1086.37	448.289	1082.36	876.229	772.1	540.339	580.127	1.74442	2.05281	1.98357	1.4061	2.08073	2.41442	1.95461	1.72233	1.20534	1.29409
Bra004559	AT5G56780.1	Symbols: ATET2, ET2 | effector of transcription2 | chr5:22964384-22966241 REVERSE LENGTH=483	355.231	459.34	481.044	383.95	484.182	337.906	308.307	634.801	887.195	574.081	508.294	349.009	1	1	1	1	1	2.05899	2.87763	1.86204	1.64866	1
Bra004920	AT2G45540.1	Symbols: | WD-40 repeat family protein / beige-related | chr2:18757881-18772229 REVERSE LENGTH=2946	649.868	423.064	477.311	378.449	476.29	374.533	283.287	673.079	711.559	489.979	394.135	438.322	-1.5361	-1.36152	-1.71719	-1.36444	-1.73514	2.37596	2.5118	1	1	1
Bra006774	AT5G58300.1	Symbols: | Leucine-rich repeat protein kinase family protein | chr5:23572821-23574871 FORWARD LENGTH=654	644.163	747.674	846.139	711.489	518.32	369.025	336.635	679.48	707.947	646.877	562.765	547.364	1.16069	1.31355	1.10452	-1.24279	-1.74558	2.01845	2.10301	1.9216	1.67174	1.62599
Bra007016	AT3G53620.1	Symbols: AtPPa4, PPa4 | pyrophosphorylase 4 | chr3:19881491-19883308 FORWARD LENGTH=216	102.574	336.181	214.34	272.183	161.33	120.107	241.759	508.13	571.136	483.97	395.6	380.583	1	1	1	1	1	2.1018	2.36242	1	1	1
Bra008295	AT1G77180.1	Symbols: SKIP | chromatin protein family | chr1:28999791-29001632 REVERSE LENGTH=613	215.618	355.121	367.703	344.805	293.336	189.451	344.173	805.708	791.424	540.537	549.739	417.796	1	1	1	1	1	2.341	2.29949	1.57054	1.59728	1
Bra012817	AT3G52160.1	Symbols: KCS15 | 3-ketoacyl-CoA synthase 15 | chr3:19345069-19346591 REVERSE LENGTH=451	62.1995	159.266	190.513	172.285	208.533	236.378	85.7863	550.499	565.95	415.943	451.627	354.529	1	1	1	1	1	6.4171	6.59721	1	1	1
Bra012943	AT5G61560.1	Symbols: | U-box domain-containing protein kinase family protein | chr5:24753476-24756506 FORWARD LENGTH=796	1072.48	1273.13	1219.4	1167.49	1143.9	1037.74	992.254	2349.39	2037.8	1508.03	1839.48	1573.8	1.18709	1.13699	1.08859	1.06659	-1.03348	2.36773	2.05371	1.5198	1.85384	1.58609
Bra012974	AT5G61250.1	Symbols: AtGUS1, GUS1 | glucuronidase 1 | chr5:24632294-24634597 REVERSE LENGTH=539	132.815	354.712	364.954	451.317	304.432	360.218	132.481	647.823	508.938	481.008	371.507	486.705	1	1	1	1	1	4.88993	3.84159	1	1	1
Bra014491	AT3G60420.1	Symbols: | Phosphoglycerate mutase family protein | chr3:22334446-22335710 FORWARD LENGTH=270	1086.85	1941.01	2072.4	1690.41	1226.39	1247.13	1017.25	2581.91	2501.97	1971.12	1852.58	1982.7	1.7859	1.90679	1.55533	1.12839	1.14747	2.53813	2.45954	1.93769	1.82116	1.94908
Bra017671	AT4G34700.1	Symbols: CIB22, AtCIB22 | LYR family of Fe/S cluster biogenesis protein | chr4:16556874-16558362 FORWARD LENGTH=117	232.279	454.677	445.739	450.728	496.96	339.886	355.836	875.711	743.415	670.602	514.469	659.874	1	1	1	1	1	2.461	2.08921	1.88458	1.4458	1.85443
Bra018939	AT1G51980.1	Symbols: | Insulinase (Peptidase family M16) protein | chr1:19323692-19326771 REVERSE LENGTH=503	30.2021	421.742	359.063	272.578	279.923	202.933	30.2252	778.154	647.442	471.266	423.837	337.937	1	1	1	1	1	25.7452	21.4206	1	1	1
Bra019976	AT1G09910.1	Symbols: | Rhamnogalacturonate lyase family protein | chr1:3220151-3224451 REVERSE LENGTH=675	282.394	484.347	380.905	352.526	347.768	271.414	206.477	548.396	516.008	361.309	370.072	447.507	1	1	1	1	1	2.65597	2.49911	1	1	1
Bra021554	NA	NA	12768.1	10655.3	9081.42	9140.05	7321.81	7259.16	2873.71	7069.75	6356.16	4353.91	4402.37	3331.33	-1.19829	-1.40596	-1.39694	-1.74384	-1.75889	2.46015	2.21183	1.51508	1.53195	1.15924
Bra022057	AT2G32940.1	Symbols: AGO6 | Argonaute family protein | chr2:13972218-13976856 REVERSE LENGTH=878	367.674	558.451	367.75	534.914	432.626	421.139	172.859	513.213	510.641	430.558	259.828	216.275	1.51888	1	1.45486	1	1	2.96897	2.95409	1	1	1
Bra022070	NA	NA	12090.2	9688.67	9635.82	8647.25	6609.94	8146.7	2978.78	7168.88	6331.62	4934.19	4754.27	3839.94	-1.24787	-1.25471	-1.39816	-1.82909	-1.48406	2.40665	2.12557	1.65645	1.59605	1.2891
Bra022358	AT3G18800.1	Symbols: | unknown protein; FUNCTIONS IN: molecular_function unknown; INVOLVED IN: biological_process unknown; LOCATED IN: plasma membrane; EXPRESSED IN: 17 plant structures; EXPRESSED DURING: 12 growth stages; Has 58 Blast hits to 58 proteins in 12 species: Archae - 0; Bacteria - 0; Metazoa - 0; Fungi - 0; Plants - 58; Viruses - 0; Other Eukaryotes - 0 (source: NCBI BLink). | chr3:6479746-648033…	567.958	628.857	844.793	648.589	826.422	641.46	479.24	1012.22	1058.9	759.894	824.438	845.155	1.10722	1.48742	1.14197	1.45508	1.12941	2.11214	2.20954	1.58562	1.7203	1.76353
Bra023742	AT3G23250.1	Symbols: MYB15, ATY19, ATMYB15 | myb domain protein 15 | chr3:8309492-8310624 FORWARD LENGTH=285	811.479	1353.87	1582.83	875.492	1227.85	946.238	1056.98	2402.12	2197.39	1845.93	2077.36	1629	1.6684	1.95055	1.07888	1.5131	1.16607	2.27263	2.07893	1.74642	1.96537	1.54118
Bra027153	AT3G62290.1	Symbols: ATARFA1E, ARFA1E | ADP-ribosylation factor A1E | chr3:23052287-23053545 FORWARD LENGTH=181	448.356	569.356	604.26	599.992	595.091	558.544	346.454	814.403	761.461	554.849	516.335	465.105	1.26987	1.34772	1.3382	1.32727	1.24576	2.35068	2.19787	1.60151	1.49034	1
Bra027417	AT3G13590.1	Symbols: | Cysteine/Histidine-rich C1 domain family protein | chr3:4435316-4437334 REVERSE LENGTH=513	152.19	191.841	128.409	272.376	201.358	470.791	416.698	841.974	949.229	735.669	727.935	696.797	1	1	1	1	1	2.02059	2.27798	1.76547	1.74691	1.67219
Bra027651	AT2G20142.1	Symbols: | Toll-Interleukin-Resistance (TIR) domain family protein | chr2:8695387-8696566 FORWARD LENGTH=313	602.973	920.966	526.458	598.192	294.183	341.692	510.109	1136.99	1366.85	866.506	658.159	547.954	1.52738	-1.14534	-1.00799	-2.04965	-1.76467	2.22892	2.67953	1.69867	1.29023	1.07419
Bra027997	AT1G33360.1	Symbols: | ATP-dependent Clp protease | chr1:12092111-12095789 FORWARD LENGTH=656	135.294	309.145	322.259	331.59	414.22	328.872	92.2254	504.675	555.022	366.548	362.954	367.125	1	1	1	1	1	5.47219	6.0181	1	1	1
Bra031883	NA	NA	12941.5	8444.54	9169.32	7484	6767.09	6845.35	3106.5	6906.88	6919.78	5028.97	5798.66	4290.27	-1.53253	-1.41139	-1.72922	-1.91242	-1.89055	2.22336	2.22752	1.61885	1.86662	1.38106
Bra034816	AT5G14940.1	Symbols: | Major facilitator superfamily protein | chr5:4831748-4834312 REVERSE LENGTH=552	447.811	630.528	691.523	476.525	662.837	646.74	572.182	1238.46	1186.74	1101.03	1099.47	1073.11	1.40802	1.54423	1	1.48017	1.44423	2.16445	2.07406	1.92427	1.92154	1.87547
Bra034938	AT1G42480.1	Symbols: | unknown protein; FUNCTIONS IN: molecular_function unknown; INVOLVED IN: biological_process unknown; LOCATED IN: endomembrane system; EXPRESSED IN: 24 plant structures; EXPRESSED DURING: 13 growth stages; CONTAINS InterPro DOMAIN/s: Protein of unknown function DUF3456 (InterPro:IPR021852); Has 177 Blast hits to 177 proteins in 59 species: Archae - 0; Bacteria - 0; Metazoa - 140; Fungi -…	524.46	579.858	597.901	609.154	594.632	385.065	309.508	652.942	653.923	521.961	474.323	387.343	1.10563	1.14003	1.16149	1.1338	-1.362	2.10961	2.11278	1.68642	1	1
Bra035497	AT1G32710.1	Symbols: | Cytochrome c oxidase, subunit Vib family protein | chr1:11833113-11833706 FORWARD LENGTH=134	275.943	365.487	308.627	419.628	207.683	223.988	372.274	867.916	780.35	280.533	486.801	714.972	1	1	1	1	1	2.33139	2.09617	1	1	1.92055
Bra036550	AT5G25770.1	Symbols: | alpha/beta-Hydrolases superfamily protein | chr5:8969308-8971389 REVERSE LENGTH=360	442.058	422.252	433.174	348.515	529.489	611.542	228.877	532.503	538.56	492.868	313.294	477.775	1	1	1	1.19778	1.3834	2.32659	2.35305	1	1	1
Bra036657	NA	NA	4276.58	5233.68	2549.54	3625.09	2981.63	3486.64	357.924	775.77	770.158	326.137	316.445	247.813	1.2238	-1.67739	-1.17972	-1.43431	-1.22656	2.16742	2.15174	1	1	1
Bra036779	NA	NA	72.6129	119.694	72.333	128.41	171.457	458.506	456.266	912.858	952.578	726.284	719.749	622.932	1	1	1	1	1	2.00071	2.08777	1.5918	1.57748	1.36528
Bra038339	AT1G68910.2	Symbols: WIT2 | WPP domain-interacting protein 2 | chr1:25908373-25910485 REVERSE LENGTH=582	19.9404	258.77	407.172	264.445	419.515	296.016	88.647	599.75	537.217	407.85	403.765	326.457	1	1	1	1	1	6.7656	6.06018	1	1	1
Bra038554	NA	NA	41.8679	99.4886	169.229	180.879	69.7795	91.5061	765.357	1892.24	1822.88	871.822	1213.28	583.386	1	1	1	1	1	2.47236	2.38174	1.13911	1.58525	-1.31192
Bra041150	NA	NA	875.701	864.853	774.222	660.372	531.107	662.577	1491.47	3078.93	3183.74	2545.21	2580.03	1564.39	-1.01254	-1.13107	-1.32607	-1.64882	-1.32166	2.06436	2.13463	1.70651	1.72986	1.04889
Bra039037	AT3G29000.1	Symbols: | Calcium-binding EF-hand family protein | chr3:11005791-11006375 FORWARD LENGTH=194	391.876	1334.02	709.183	617.081	416.82	594.506	241.46	660.914	586.109	464.601	449.146	462.509	3.40419	1.80971	1.57468	1	1.51708	2.73716	2.42735	1	1	1
Bra012088	AT5G66650.1	Symbols: | Protein of unknown function (DUF607) | chr5:26603204-26604257 REVERSE LENGTH=321	2821.94	6924.89	6035.22	4258.74	3146.4	4018.91	2230.98	5689.1	4882.76	4370.2	4420.54	3164.5	2.45395	2.13868	1.50915	1.11498	1.42417	2.55005	2.18862	1.95887	1.98143	1.41843
Bra014228	AT1G49960.1	Symbols: | Xanthine/uracil permease family protein | chr1:18498700-18501699 FORWARD LENGTH=526	545.034	1469.11	1561.56	1434.54	1706.12	804.722	378.759	851.621	822.362	626.002	596.936	637.367	2.69545	2.86507	2.63202	3.1303	1.47646	2.24845	2.1712	1.65277	1.57603	1.68278
Bra017838	NA	NA	840.849	1922.34	1877.1	1857.06	1815.91	1592.41	663.336	1996.25	1426.83	1150.27	1118.16	1056.95	2.28619	2.23239	2.20855	2.15961	1.89381	3.00941	2.15099	1.73407	1.68566	1.59339
Bra032665	NA	NA	324.797	1192.13	1303.9	972.951	1013.94	940.887	944.332	2116.69	2025.21	1622.68	1434.73	1384.23	3.67038	4.01451	2.99557	3.12177	2.89685	2.24147	2.1446	1.71834	1.51931	1.46583
Bra013892	AT4G25433.1	Symbols: | peptidoglycan-binding LysM domain-containing protein | chr4:13001463-13001795 REVERSE LENGTH=110	642.05	1550.24	1677.53	1567.48	1347.08	1362	815.766	2190.7	1683.56	1533.12	1577.57	1067.47	2.41452	2.61277	2.44137	2.09809	2.12133	2.68545	2.06378	1.87936	1.93385	1.30855
Bra038901	AT3G51470.1	Symbols: | Protein phosphatase 2C family protein | chr3:19097924-19099244 REVERSE LENGTH=361	271.951	380.451	832.834	537.876	507.534	366.142	335.327	689.751	752.08	600.655	642.904	388.812	1	3.06244	1.97784	1.86627	1	2.05695	2.24283	1.79125	1.91724	1
Bra009917	AT5G26760.1	Symbols: | unknown protein; Has 30201 Blast hits to 17322 proteins in 780 species: Archae - 12; Bacteria - 1396; Metazoa - 17338; Fungi - 3422; Plants - 5037; Viruses - 0; Other Eukaryotes - 2996 (source: NCBI BLink). | chr5:9403869-9405704 REVERSE LENGTH=430	1049.11	1826.32	2277.05	2047.29	1817.98	1586.85	349.118	885.539	937.641	641.644	684.314	512.264	1.74083	2.17046	1.95145	1.73288	1.51257	2.5365	2.68574	1.8379	1.96012	1.46731
Bra012555	AT4G19140.1	Symbols: | unknown protein; Has 30201 Blast hits to 17322 proteins in 780 species: Archae - 12; Bacteria - 1396; Metazoa - 17338; Fungi - 3422; Plants - 5037; Viruses - 0; Other Eukaryotes - 2996 (source: NCBI BLink). | chr4:10469830-10471275 FORWARD LENGTH=303	588.765	888.402	1494.32	1209.74	272.177	182.969	259.275	923.717	2196.56	157.71	307.617	274.436	1.50892	2.53806	2.05471	-2.16317	-3.21784	3.56269	8.47193	1	1	1
Bra016673	AT1G15120.1	Symbols: | Ubiquinol-cytochrome C reductase hinge protein | chr1:5203091-5203897 FORWARD LENGTH=69	175.357	431.145	471.609	509.118	369.634	455.922	226.836	528.414	512.044	478.025	398.629	423.067	1	1	2.90332	1	1	2.3295	2.25733	1	1	1
Bra005795	AT5G04130.1	Symbols: GYRB2 | DNA GYRASE B2 | chr5:1122084-1128031 REVERSE LENGTH=732	238.258	318.561	486.59	469.377	413.821	713.211	1815.45	4075.23	3879.94	3292.24	3524.42	2539.63	1	1	1	1	2.99344	2.24475	2.13718	1.81346	1.94135	1.3989
Bra005610	AT2G32120.1	Symbols: HSP70T-2 | heat-shock protein 70T-2 | chr2:13651720-13653411 REVERSE LENGTH=563	1703.88	4955.22	6417.89	2761.47	3863.65	2084.54	2659.24	7703.15	8262.09	4593.05	4464.15	3521.83	2.9082	3.76663	1.6207	2.26756	1.22341	2.89675	3.10694	1.7272	1.67873	1.32437
Bra023977	NA	NA	257.138	878.96	713.506	463.219	591.596	591.769	518.686	1356.7	1221.67	777.979	806.19	873.265	3.41824	2.7748	1	2.30069	2.30137	2.61565	2.35532	1.4999	1.55429	1.68361
Bra001250	AT3G07420.1	Symbols: NS2, ATNS2, SYNC2_ARATH, SYNC2 | asparaginyl-tRNA synthetase 2 | chr3:2374179-2376644 REVERSE LENGTH=638	1008.2	938.608	1313.24	1023.7	693.414	865.691	746.462	2555.48	1548.2	1856.98	985.203	1416.09	-1.07414	1.30256	1.01537	-1.45397	-1.16462	3.42346	2.07405	2.48771	1.31983	1.89707
Bra004155	AT1G66230.1	Symbols: MYB20, AtMYB20 | myb domain protein 20 | chr1:24677322-24678246 FORWARD LENGTH=282	445.645	727.188	769.644	847.573	693.256	556.534	363.489	738.46	760.432	747.738	655.188	496.71	1.63177	1.72703	1.9019	1.55562	1.24883	2.03159	2.09204	2.05711	1.8025	1
Bra005686	AT3G49420.1	Symbols: | Got1/Sft2-like vescicle transport protein family | chr3:18329855-18331070 FORWARD LENGTH=140	251.329	349.381	386.241	306.468	409.813	190.152	256.127	821.096	629.155	665.347	497.895	381.078	1	1	1	1	1	3.20582	2.45642	2.59772	1	1
Bra007265	AT3G56710.1	Symbols: SIB1 | sigma factor binding protein 1 | chr3:21007053-21007508 REVERSE LENGTH=151	2336.54	4126.61	3794.33	3065.2	3513.81	3012.13	1237.28	2947.72	2736.35	2904.01	1022.36	2083.42	1.76612	1.62391	1.31185	1.50385	1.28914	2.38242	2.21159	2.34709	-1.21022	1.68387
Bra014949	NA	NA	526.165	227.775	550.274	401.71	285.099	215.618	424.617	1063.88	1006	1069.63	830.33	483.034	-2.31002	1.04582	-1.30981	-1.84555	-2.44026	2.5055	2.36919	2.51905	1.95548	1
Bra016784	AT3G62850.1	Symbols: | zinc finger protein-related | chr3:23237487-23239155 REVERSE LENGTH=472	79.4273	69.321	109.741	67.4571	90.0216	91.4774	253.92	512.247	627.08	542.471	467.599	453.883	1	1	1	1	1	2.01736	2.4696	2.13639	1	1
Bra016977	AT2G40690.1	Symbols: GLY1, SFD1 | NAD-dependent glycerol-3-phosphate dehydrogenase family protein | chr2:16974107-16976241 FORWARD LENGTH=420	97.8071	201.294	408.629	376.806	449.562	332.153	69.5857	637.606	712.794	584.29	461.191	392.09	1	1	1	1	1	9.16289	10.2434	8.3967	1	1
Bra018283	AT2G26720.1	Symbols: | Cupredoxin superfamily protein | chr2:11384782-11385402 FORWARD LENGTH=206	693.141	362.692	168.668	469.692	598.192	935.775	258.868	634.005	975.719	825.756	201.855	362.122	-1.9111	-4.1095	-1.47574	-1.15873	1.35005	2.44914	3.76918	3.18987	1	1
Bra020998	AT3G05370.1	Symbols: AtRLP31, RLP31 | receptor like protein 31 | chr3:1536134-1538716 REVERSE LENGTH=860	1122.95	720.561	785.381	1059.27	1064.52	739.941	453.346	1175.45	1204.99	1119.36	812.859	777.22	-1.55844	-1.42982	-1.06012	-1.05489	-1.51762	2.59283	2.65799	2.46911	1.79302	1.71441
Bra022417	AT3G19380.1	Symbols: PUB25 | plant U-box 25 | chr3:6714602-6715867 REVERSE LENGTH=421	596.885	835.525	785.524	718.537	587.575	555.969	260.926	824.166	690.971	755.399	516.785	504.367	1.39981	1.31604	1.20381	-1.01584	-1.07359	3.15862	2.64815	2.89507	1.98058	1.93299
Bra029728	AT3G08900.1	Symbols: RGP3, RGP | reversibly glycosylated polypeptide 3 | chr3:2708347-2709714 REVERSE LENGTH=362	94.8097	235.675	360.229	210.267	321.483	268.284	103.706	614.84	761.739	502.849	418.044	442.912	1	1	1	1	1	5.92868	7.34518	4.84879	1	1
Bra032314	AT1G29380.1	Symbols: | Carbohydrate-binding X8 domain superfamily protein | chr1:10284209-10285671 FORWARD LENGTH=315	1011.7	945.58	912.69	781.249	585.636	566.654	816.896	2521.01	1942.57	1697.2	1180.7	979.757	-1.06993	-1.10848	-1.29498	-1.72752	-1.78539	3.08608	2.37799	2.07762	1.44535	1.19937
Bra032528	AT1G04140.1	Symbols: | Transducin family protein / WD-40 repeat family protein | chr1:1075984-1080321 REVERSE LENGTH=790	160.469	397.747	409.201	445.797	459.074	314.83	211.089	560.311	554.368	588.82	451.919	410.383	1	1	1	1	1	2.65438	2.62623	2.78944	1	1
Bra020676	NA	NA	109.575	696.414	462.002	492.664	436.664	477.242	191.554	695.281	561.808	676.886	437.313	415.145	6.35559	1	1	1	1	3.62969	2.9329	3.53366	1	1
Bra032590	AT5G38700.1	Symbols: | unknown protein; FUNCTIONS IN: molecular_function unknown; INVOLVED IN: biological_process unknown; LOCATED IN: mitochondrion; EXPRESSED IN: 10 plant structures; EXPRESSED DURING: LP.04 four leaves visible, LP.10 ten leaves visible, petal differentiation and expansion stage, LP.08 eight leaves visible, LP.12 twelve leaves visible; BEST Arabidopsis thaliana protein match is: unknown pro…	3343.03	7411.41	6592.62	6521.53	5635.26	6322.79	1890.38	4680.48	3828.32	3852.74	2523.58	2349.1	2.21697	1.97205	1.95078	1.68567	1.89134	2.47595	2.02516	2.03808	1.33496	1.24266
Bra024618	AT1G23790.1	Symbols: | Plant protein of unknown function (DUF936) | chr1:8410099-8411917 FORWARD LENGTH=518	459.175	925.849	1118.92	787.654	734.635	680.224	351.757	1157.97	1036.23	1238.31	633.768	643.479	2.01633	2.43681	1.71537	1.5999	1.4814	3.29196	2.94587	3.52036	1.80172	1.82933
Bra004983	AT2G40130.2	Symbols: | Double Clp-N motif-containing P-loop nucleoside triphosphate hydrolases superfamily protein | chr2:16766030-16769074 FORWARD LENGTH=910	758.302	2277.84	1834.88	1667.08	1209.5	1072.35	498.794	1279.79	1203.61	1040.9	929.619	866.664	3.00387	2.41972	2.19844	1.59501	1.41415	2.56577	2.41304	2.08683	1.86373	1.73752
Bra002120	AT5G18030.1	Symbols: | SAUR-like auxin-responsive protein family | chr5:5968527-5968793 FORWARD LENGTH=88	265.116	820.592	1179.92	1268.38	844.026	845.859	105.775	554.043	514.479	609.023	467.599	473.353	3.09522	4.45058	4.78425	3.18361	3.19052	5.23794	4.8639	5.75772	1	1
Bra014674	AT3G56710.1	Symbols: SIB1 | sigma factor binding protein 1 | chr3:21007053-21007508 REVERSE LENGTH=151	1321.64	2603.24	3100.54	2172.67	1947.43	1392.1	764.348	2042.94	1639.25	1552.15	1431.03	1183.84	1.9697	2.34598	1.64392	1.4735	1.05331	2.67279	2.14464	2.03068	1.87222	1.54882
Bra020354	AT5G58770.1	Symbols: | Undecaprenyl pyrophosphate synthetase family protein | chr5:23734396-23735495 FORWARD LENGTH=310	1891.14	4218.3	4552.55	3714.14	4813.75	2889.49	2822.05	6869.81	6248.85	5862.87	5200.21	5597.15	2.23056	2.4073	1.96397	2.54542	1.52791	2.43433	2.21429	2.07752	1.84271	1.98336
Bra001500	AT3G13330.1	Symbols: PA200 | proteasome activating protein 200 | chr3:4319804-4330061 REVERSE LENGTH=1816	116.499	179.433	387.978	224.352	279.915	120.434	164.148	868.284	934.275	792.935	540.605	419.618	1	1	1	1	1	5.28964	5.69166	4.83061	3.2934	1
Bra015821	AT1G75730.1	Symbols: | unknown protein; Has 327 Blast hits to 272 proteins in 89 species: Archae - 0; Bacteria - 129; Metazoa - 68; Fungi - 14; Plants - 20; Viruses - 0; Other Eukaryotes - 96 (source: NCBI BLink). | chr1:28435991-28438983 REVERSE LENGTH=589	1030.87	1508.95	1688.69	1293.88	1345.57	903.221	1087.79	2861.24	2765.63	2377.79	2258.77	1843.67	1.46376	1.63812	1.25513	1.30528	-1.14133	2.63032	2.54243	2.18589	2.07648	1.69488
Bra016048	NA	NA	660.811	803.843	702.052	647.446	813.626	845.407	603.95	1446.26	1619.74	1308.85	1708.38	1163.11	1.21645	1.06241	-1.02064	1.23125	1.27935	2.39467	2.68191	2.16715	2.82868	1.92584
Bra016096	AT1G71950.1	Symbols: | Proteinase inhibitor, propeptide | chr1:27080453-27081573 REVERSE LENGTH=136	1057.65	1442.66	1013.02	912.469	1014.58	571.367	389.584	1451.27	1317.42	1424.65	1663.22	667.238	1.36402	-1.04406	-1.15911	-1.04245	-1.85109	3.72518	3.38161	3.65685	4.26922	1.71269
Bra016732	AT1G13360.1	Symbols: | unknown protein; BEST Arabidopsis thaliana protein match is: unknown protein (TAIR:AT3G25870.1); Has 69 Blast hits to 69 proteins in 16 species: Archae - 0; Bacteria - 0; Metazoa - 6; Fungi - 0; Plants - 63; Viruses - 0; Other Eukaryotes - 0 (source: NCBI BLink). | chr1:4577229-4577813 REVERSE LENGTH=194	2454.92	3307.81	2514.59	2625.96	2103.66	2929.73	1564.55	3179.69	3451.27	3604.18	3619.16	3005.9	1.34742	1.02431	1.06967	-1.16698	1.19341	2.03234	2.20592	2.30365	2.31323	1.92126
Bra019595	AT3G49430.1	Symbols: SRp34a, SR34a, At-SR34a | SER/ARG-rich protein 34A | chr3:18332668-18334829 FORWARD LENGTH=300	200.869	127.409	357.979	125.252	278.284	426.26	421.303	1023.52	1035.76	985.422	871.192	794.665	1	1	1	1	1	2.42942	2.45847	2.33899	2.06785	1.88621
Bra022807	AT2G30580.1	Symbols: DRIP2 | DREB2A-interacting protein 2 | chr2:13026444-13030363 FORWARD LENGTH=420	2403.41	2238.99	2356.02	2837.85	2750.9	2657.36	1312.64	2819.07	3248.47	3424.04	2870.13	2442.79	-1.07343	-1.02011	1.18076	1.14458	1.10566	2.14763	2.47476	2.60851	2.18653	1.86097
Bra025079	AT5G45390.1	Symbols: CLPP4, NCLPP4 | CLP protease P4 | chr5:18396351-18397586 FORWARD LENGTH=292	25534.2	26643.2	19708.7	24806.3	26404	24531.3	6779.64	14799.8	16853.3	14889	16867.8	12969.3	1.04343	-1.29558	-1.02934	1.03406	-1.04088	2.18298	2.48587	2.19613	2.48801	1.91298
Bra026000	AT1G17140.1	Symbols: ICR1, RIP1 | interactor of constitutive active rops 1 | chr1:5856740-5857861 REVERSE LENGTH=344	299.249	425.682	533.339	475.93	406.684	503.917	316.358	754.209	784.626	667.645	671.905	566.83	1	1.78226	1	1	1.68394	2.38404	2.48018	2.11041	2.12388	1.79174
Bra026270	AT4G28280.2	Symbols: LLG3 | LORELEI-LIKE-GPI ANCHORED PROTEIN 3 | chr4:14010785-14011487 FORWARD LENGTH=160	3210.76	4234.71	3900.29	2975.08	4195.8	3346.05	1286.96	3172.33	3272.97	2713.93	4424.54	2413.66	1.31891	1.21476	-1.07922	1.30679	1.04214	2.46498	2.54318	2.10879	3.43798	1.87547
Bra026577	AT2G02850.1	Symbols: ARPN | plantacyanin | chr2:826630-827720 REVERSE LENGTH=129	1457.27	1850.6	2622.78	1857.1	2570.01	1496.13	1931.25	5332.12	5214.35	4273.92	4718.19	3838.85	1.26991	1.79979	1.27437	1.76358	1.02667	2.76097	2.69999	2.21303	2.44308	1.98775
Bra026983	AT1G12244.1	Symbols: | Polynucleotidyl transferase, ribonuclease H-like superfamily protein | chr1:4157719-4158893 FORWARD LENGTH=254	791.719	1222.69	722.104	751.474	626.924	1376.56	722.866	1519.95	1602.67	1525.09	1686.55	1032.25	1.54435	-1.09641	-1.05355	-1.26286	1.7387	2.10267	2.21711	2.10978	2.33314	1.428
Bra027677	AT1G64040.1	Symbols: TOPP3 | type one serine/threonine protein phosphatase 3 | chr1:23758626-23760274 REVERSE LENGTH=322	296.797	378.645	464.693	305.762	367.49	242.812	239.035	626.728	607.674	534.683	520.651	486.034	1	1	1	1	1	2.62191	2.5422	2.23684	2.17814	1
Bra029475	AT5G37150.1	Symbols: | P-loop containing nucleoside triphosphate hydrolases superfamily protein | chr5:14701330-14704562 FORWARD LENGTH=839	653.341	1013.08	1088.05	1015.54	721.932	613.869	775.37	1801.69	1767.67	1731.03	1752.92	1287.59	1.55061	1.66536	1.55438	1.10498	-1.0643	2.32365	2.27978	2.23252	2.26075	1.66061
Bra031107	AT2G19910.1	Symbols: | RNA-dependent RNA polymerase family protein | chr2:8595820-8600757 REVERSE LENGTH=992	96.3702	305.135	422.881	324.384	276.313	286.767	193.049	883.043	838.876	646.037	504.982	485.115	1	1	1	1	1	4.57419	4.3454	3.34649	2.61582	1
Bra031945	AT3G04100.1	Symbols: AGL57 | AGAMOUS-like 57 | chr3:1075299-1075922 FORWARD LENGTH=207	2818.4	3602.22	4004.19	3604.12	4230.71	3116.35	918.96	2543.79	2459.11	2170.03	2379.86	1768.97	1.27811	1.42073	1.27878	1.5011	1.10572	2.76812	2.67597	2.3614	2.58973	1.92497
Bra035924	AT5G61550.1	Symbols: | U-box domain-containing protein kinase family protein | chr5:24748325-24751558 FORWARD LENGTH=845	773.955	1305.13	1253	1018.15	951.63	509.673	521.183	1290.08	1525.81	1265.83	1239.86	876.509	1.68631	1.61896	1.31552	1.22957	-1.51853	2.47529	2.92759	2.42876	2.37893	1.68177
Bra039099	AT3G26980.1	Symbols: MUB4 | membrane-anchored ubiquitin-fold protein 4 precursor | chr3:9946467-9947444 REVERSE LENGTH=120	8184.51	15299.2	14628.6	14399.3	13729.8	16064.7	6100.75	12334.1	13056	13790.4	14571.1	11700.7	1.86929	1.78735	1.75934	1.67753	1.96282	2.02174	2.14006	2.26044	2.38841	1.91791
Bra010694	AT4G39230.1	Symbols: | NmrA-like negative transcriptional regulator family protein | chr4:18266024-18267604 REVERSE LENGTH=308	429.876	1036.04	821.815	776.507	840.231	636.029	634.11	1343.77	1359.96	1346.88	1415.14	1247.55	2.41009	1.91175	1.80635	1.95459	1.47956	2.11914	2.14468	2.12405	2.23169	1.9674
Bra022034	AT5G46270.1	Symbols: | Disease resistance protein (TIR-NBS-LRR class) family | chr5:18764833-18769090 REVERSE LENGTH=1139	136.406	548.266	631.524	350.038	359.813	281.664	115.283	686.535	831.339	518.665	541.454	485.347	4.01937	4.62974	1	1	1	5.95521	7.21129	4.49906	4.69674	1
Bra016136	AT1G71450.1	Symbols: | Integrase-type DNA-binding superfamily protein | chr1:26927088-26927639 FORWARD LENGTH=183	1645.13	4506.73	4196.86	3529.84	3088	2811.68	739.664	1941.82	1827.21	1941.11	1619.21	1418.95	2.73944	2.55108	2.14563	1.87706	1.70909	2.62527	2.47032	2.62431	2.18912	1.91837
Bra001456	AT3G12540.1	Symbols: | Protein of unknown function, DUF547 | chr3:3975246-3977247 FORWARD LENGTH=505	26.7448	918.603	1977.45	585.213	801.682	259.655	29.7605	1121.83	1253.46	769.997	842.531	266.369	34.347	73.9377	21.8814	29.9752	1	37.6953	42.1182	25.8731	28.3104	1
Bra027047	AT5G41550.1	Symbols: | Disease resistance protein (TIR-NBS-LRR class) family | chr5:16617232-16620785 REVERSE LENGTH=1085	371.837	1703.68	1957.7	981.284	848.821	427.22	162.378	1079.58	925.637	846.501	863.511	426.431	4.58179	5.26494	2.63902	2.28278	1	6.64856	5.70051	5.21315	5.31791	1
Bra011500	AT4G34150.1	Symbols: | Calcium-dependent lipid-binding (CaLB domain) family protein | chr4:16355035-16356955 FORWARD LENGTH=247	404.2	1366.38	2609.99	1159.31	1113.27	388.149	867.499	3232.93	4816.54	3410.65	3161.58	1646.07	3.38046	6.45717	2.86816	2.75426	1	3.72672	5.55221	3.93159	3.64448	1.89749
Bra006072	AT5G10700.1	Symbols: | Peptidyl-tRNA hydrolase II (PTH2) family protein | chr5:3378053-3378867 REVERSE LENGTH=200	601.737	2287.2	3149.29	2443.98	2464.15	1680.95	1128.28	2264.09	2611.66	2302.6	3112.27	2100.28	3.801	5.23367	4.06154	4.09506	2.7935	2.00667	2.31473	2.04081	2.75842	1.86149
Bra027178	AT3G16270.1	Symbols: | ENTH/VHS family protein | chr3:5513701-5516540 FORWARD LENGTH=690	415.32	1541.69	2658.29	1464.19	2055.23	1353.72	277.655	575.881	764.683	566.525	649.488	517.498	3.71205	6.40058	3.52545	4.94855	3.25946	2.07409	2.75408	2.04039	2.33919	1.86382
Bra036796	AT3G51470.1	Symbols: | Protein phosphatase 2C family protein | chr3:19097924-19099244 REVERSE LENGTH=361	446.97	1629.55	2101.98	1292.23	1722.06	1158.27	821.552	2013.01	1894.28	1994.8	1815.67	1048.19	3.64577	4.70273	2.89109	3.85274	2.59138	2.45025	2.30573	2.42809	2.21005	1.27587
Bra017769	AT4G36650.1	Symbols: ATPBRP, PBRP | plant-specific TFIIB-related protein | chr4:17283283-17285527 REVERSE LENGTH=503	899.84	2701.71	5147.72	3243.07	4849.36	3422.88	1889.27	4345.41	6412.66	4261.91	5458.02	3724	3.00243	5.72071	3.60405	5.38914	3.80388	2.30005	3.39425	2.25585	2.88896	1.97113
Bra015989	AT1G73480.1	Symbols: | alpha/beta-Hydrolases superfamily protein | chr1:27629266-27632486 FORWARD LENGTH=463	465.488	1379.93	3053.92	1398.39	1697.96	1237.94	350.585	2575.23	2458.96	1588.07	1519.6	642.337	2.96448	6.56068	3.00414	3.6477	2.65945	7.34552	7.01388	4.52977	4.33447	1.83219
Bra009109	AT5G05370.1	Symbols: | Cytochrome b-c1 complex, subunit 8 protein | chr5:1590977-1591869 REVERSE LENGTH=72	816.063	2168.45	2992.38	1821.97	1978.01	2043.14	595.122	1499.44	1957.9	1648.09	1505.92	1168.9	2.65721	3.66685	2.23263	2.42384	2.50365	2.51955	3.28991	2.76933	2.53044	1.96414
Bra009096	AT5G05220.1	Symbols: | unknown protein; Has 30201 Blast hits to 17322 proteins in 780 species: Archae - 12; Bacteria - 1396; Metazoa - 17338; Fungi - 3422; Plants - 5037; Viruses - 0; Other Eukaryotes - 2996 (source: NCBI BLink). | chr5:1550273-1550821 FORWARD LENGTH=182	1116.97	2863.29	5770.93	2955.02	5159.86	4088.69	1560.04	3194.42	5704.04	3694.69	4452.01	2702.45	2.56344	5.16659	2.64557	4.61952	3.66052	2.04765	3.65634	2.36833	2.85378	1.7323
Bra010049	AT5G62020.1	Symbols: AT-HSFB2A, HSFB2A | heat shock transcription factor B2A | chr5:24916212-24917194 FORWARD LENGTH=299	6874.7	16236.9	22643.4	16387.1	20737.7	16123.7	8788.24	19790.7	22994.3	17707.3	17834.6	17162.8	2.36183	3.29373	2.38368	3.01652	2.34537	2.25195	2.61649	2.01489	2.02937	1.95293
Bra005623	AT2G31945.1	Symbols: | unknown protein; FUNCTIONS IN: molecular_function unknown; INVOLVED IN: biological_process unknown; LOCATED IN: endomembrane system; EXPRESSED IN: 8 plant structures; EXPRESSED DURING: 4 anthesis, petal differentiation and expansion stage; BEST Arabidopsis thaliana protein match is: unknown protein (TAIR:AT1G05575.1); Has 61 Blast hits to 61 proteins in 10 species: Archae - 0; Bacteria…	296.15	660.951	1114.27	619.972	902.82	695.89	609.229	1839.97	1589.71	1723.84	1805.34	1064	2.23181	3.76252	2.09344	3.04852	2.34979	3.02016	2.60938	2.82954	2.96332	1.74647
Bra016457	AT1G20650.1	Symbols: | Protein kinase superfamily protein | chr1:7158422-7160022 REVERSE LENGTH=381	4462.48	7116.12	9896.25	8005.07	8630.56	8448.24	3436.67	7015.89	7750.42	7454.06	7578.81	6170.54	1.59466	2.21766	1.79386	1.93403	1.89317	2.04148	2.25521	2.16898	2.20528	1.7955
Bra004345	AT5G66660.1	Symbols: | Protein of unknown function (DUF677) | chr5:26609308-26610504 REVERSE LENGTH=398	1732.9	3402.25	3831.46	3236.07	2630.65	2015.65	999.791	2130.83	3627.25	2733.55	2695.91	1872.75	1.96333	2.21101	1.86743	1.51806	1.16317	2.13128	3.62801	2.73412	2.69647	1.87314
Bra031497	NA	NA	897.599	1333.65	1819.07	1052.91	1212.08	857.426	269.998	1111.07	706.247	591.766	662.167	458.991	1.4858	2.0266	1.17303	1.35036	-1.04685	4.1151	2.61575	2.19174	2.45249	1
Bra011641	AT4G35820.1	Symbols: | 2-oxoglutarate (2OG) and Fe(II)-dependent oxygenase superfamily protein | chr4:16971221-16972429 FORWARD LENGTH=272	352.934	594.188	877.914	747.123	783.423	623.471	1417.16	4955.23	4239.92	3501.71	2885.2	2137.87	1.68357	2.48747	2.11689	2.21974	1.76654	3.49659	2.99184	2.47093	2.0359	1.50856
Bra031470	AT1G60960.1	Symbols: IRT3, ATIRT3 | iron regulated transporter 3 | chr1:22445410-22447060 REVERSE LENGTH=425	6566.56	8097.89	9688.71	10118.5	14756.1	11059.1	3496.68	7301.77	10643.5	8350.89	11737.4	6370.93	1.2332	1.47546	1.54091	2.24716	1.68415	2.0882	3.04389	2.38823	3.35673	1.82199
Bra011265	AT4G31380.1	Symbols: FLP1 | FPF1-like protein 1 | chr4:15229837-15230382 FORWARD LENGTH=181	2762.86	4237.34	4381.02	4677.94	5834.44	4822.18	2321.59	4744.52	6224.37	4921.32	6331.49	4580.69	1.53368	1.58568	1.69315	2.11174	1.74536	2.04365	2.68108	2.11981	2.72722	1.97308
Bra008714	NA	NA	1018.4	1786.95	1902.6	1921.53	1385.26	2060.39	708.017	1957.47	1822.84	1591.8	1523.15	1113.17	1.75466	1.86822	1.88681	1.36023	2.02316	2.76472	2.57457	2.24825	2.15129	1.57224
Bra013305	NA	NA	63.0078	455.698	754.19	444.136	563.586	314.946	99.4696	541.949	665.719	560.967	506.075	465.518	1	11.9698	1	8.9447	1	5.44839	6.69269	5.63958	5.08774	1
Bra018507	AT4G04780.1	Symbols: MED21 | mediator 21 | chr4:2432665-2433397 FORWARD LENGTH=139	153.796	405.624	541.67	396.922	649.194	218.842	178.577	555.044	847.155	695.553	937.759	454.237	1	3.522	1	4.22114	1	3.10815	4.74392	3.89498	5.25129	1
Bra000235	AT2G41690.1	Symbols: AT-HSFB3, HSFB3 | heat shock transcription factor B3 | chr2:17381723-17382577 FORWARD LENGTH=244	129.53	280.619	532.284	355.361	531.904	369.054	275.896	1838.78	994.894	832.135	691.859	499.787	1	4.10935	1	4.10642	1	6.66476	3.60605	3.01612	2.50768	1
Bra017628	AT4G34150.1	Symbols: | Calcium-dependent lipid-binding (CaLB domain) family protein | chr4:16355035-16356955 FORWARD LENGTH=247	10742.6	27137.3	17407.4	28417.2	19012.5	21246.9	2115.41	6884.05	6100.19	5363.24	7583.11	3817.78	2.52614	1.62041	2.64528	1.76982	1.97782	3.25424	2.88369	2.53532	3.5847	1.80475
Bra019261	AT4G23880.1	Symbols: | unknown protein; Has 73 Blast hits to 69 proteins in 22 species: Archae - 0; Bacteria - 4; Metazoa - 9; Fungi - 2; Plants - 18; Viruses - 0; Other Eukaryotes - 40 (source: NCBI BLink). | chr4:12415789-12416388 REVERSE LENGTH=199	275.579	515.355	781.159	549.052	681.015	396.713	218.635	588.007	592.942	533.665	612.238	446.728	1.87008	2.83461	1.99236	2.47122	1	2.68945	2.71202	2.44089	2.80027	1
Bra003157	AT3G53850.1	Symbols: | Uncharacterised protein family (UPF0497) | chr3:19948262-19948994 REVERSE LENGTH=154	188.281	516.315	286.53	292.43	417.001	500.037	348.951	1030.46	1129.93	940.96	830.318	692.979	2.74226	1	1	1	2.6558	2.95302	3.23808	2.69654	2.37947	1.98589
Bra019162	AT4G25470.1	Symbols: CBF2, DREB1C, FTQ4, ATCBF2 | C-repeat/DRE binding factor 2 | chr4:13015436-13016086 REVERSE LENGTH=216	896.398	2270.1	1786.5	2264.61	1360.59	2326.86	577.275	1374.14	1223.05	1179.08	1398.51	984.81	2.53247	1.99298	2.52634	1.51784	2.59579	2.38039	2.11866	2.04249	2.42261	1.70596
Bra032847	AT1G27750.1	Symbols: | nucleic acid binding | chr1:9657425-9661750 FORWARD LENGTH=1075	649.099	1088.93	1660.68	1042.69	1330.29	1118.57	671.914	1562.62	1905.56	1384.84	1463.95	1174.47	1.6776	2.55844	1.60637	2.04944	1.72327	2.32563	2.83602	2.06104	2.17878	1.74795
Bra000050	AT2G38255.1	Symbols: | Protein of Unknown Function (DUF239) | chr2:16021750-16024825 REVERSE LENGTH=333	2501.97	2578.51	4243	4068.2	4043.59	4294.28	2202.18	4458.84	4636.6	4547.53	4554.38	4797.96	1.03059	1.69586	1.626	1.61616	1.71636	2.02474	2.10546	2.06501	2.06812	2.17873
Bra000093	AT2G38790.1	Symbols: | unknown protein; Has 21 Blast hits to 21 proteins in 5 species: Archae - 0; Bacteria - 0; Metazoa - 0; Fungi - 0; Plants - 19; Viruses - 0; Other Eukaryotes - 2 (source: NCBI BLink). | chr2:16214546-16215160 REVERSE LENGTH=204	4010.25	5952.47	6012.72	5328.01	4608.31	5468.37	3966.35	9437.15	8277.26	8778.42	9174.64	9818.8	1.48431	1.49934	1.3286	1.14913	1.3636	2.3793	2.08687	2.21322	2.31312	2.47553
Bra000586	AT2G20960.1	Symbols: pEARLI4 | Arabidopsis phospholipase-like protein (PEARLI 4) family | chr2:9007089-9009611 FORWARD LENGTH=748	2637.09	3906.03	3252.05	3670.42	3704.89	3421.38	2000.08	4707.3	4258.48	4146.41	4510.93	4819.13	1.48119	1.2332	1.39184	1.40492	1.29741	2.35356	2.12915	2.07312	2.25537	2.40947
Bra000985	AT3G01830.1	Symbols: | Calcium-binding EF-hand family protein | chr3:296114-296554 FORWARD LENGTH=146	1474.63	2396.17	2167.15	2025.16	1632.95	1565.26	1227.79	2715.3	2544.8	2690.65	3240.98	2498.4	1.62493	1.46962	1.37333	1.10736	1.06146	2.21153	2.07267	2.19146	2.63969	2.03488
Bra001598	AT3G15540.1	Symbols: IAA19, MSG2 | indole-3-acetic acid inducible 19 | chr3:5264100-5265378 FORWARD LENGTH=197	8263.14	14023.8	14054.3	14658.9	12470.2	14537.2	1217.5	2601.77	2735.3	2640.96	3554.91	3365.54	1.69715	1.70084	1.77401	1.50914	1.75928	2.13698	2.24665	2.16917	2.91984	2.7643
Bra001635	AT3G16510.1	Symbols: | Calcium-dependent lipid-binding (CaLB domain) family protein | chr3:5617112-5618194 REVERSE LENGTH=360	14481	22036.5	23684.3	23946.2	26021.2	24005.4	9180.27	19619.5	24292.7	22419.2	25748.4	20726.5	1.52175	1.63554	1.65363	1.79692	1.65772	2.13714	2.64619	2.44211	2.80475	2.25772
Bra001654	AT3G17120.1	Symbols: | unknown protein; BEST Arabidopsis thaliana protein match is: unknown protein (TAIR:AT1G02380.1); Has 67 Blast hits to 67 proteins in 11 species: Archae - 0; Bacteria - 0; Metazoa - 0; Fungi - 0; Plants - 67; Viruses - 0; Other Eukaryotes - 0 (source: NCBI BLink). | chr3:5842410-5843246 FORWARD LENGTH=219	167.997	183.923	256.021	205.803	189.85	263.701	210.369	521.933	827.317	768.799	706.617	595.682	1	1	1	1	1	2.48104	3.93269	3.65453	3.35894	2.83161
Bra001890	AT3G22880.1	Symbols: ATDMC1, DMC1, ARLIM15 | DNA repair (Rad51) family protein | chr3:8097948-8100740 REVERSE LENGTH=344	21.6737	55.0562	47.7148	84.0717	156.473	187.805	229.221	671.279	694.633	740.516	549.658	557.281	1	1	1	1	1	2.92852	3.03041	3.23058	2.39794	2.4312
Bra002399	AT5G22240.1	Symbols: ATOFP10, OFP10 | Ovate family protein | chr5:7364689-7365279 FORWARD LENGTH=196	182.824	444.238	246.035	111.87	164.988	71.471	85.4557	815.74	1253.22	1017.53	1653.27	1502.66	1	1	1	1	1	9.54576	14.6651	11.9071	19.3465	17.5841
Bra002773	AT5G57010.1	Symbols: | calmodulin-binding family protein | chr5:23068207-23070203 FORWARD LENGTH=495	689.489	1108.52	801.856	794.285	456.6	522.276	312.016	961.92	743.449	1224.54	1108.79	1074.28	1.60774	1.16297	1.15199	-1.51005	-1.32016	3.08292	2.38273	3.92461	3.55363	3.44303
Bra002841	AT5G56160.1	Symbols: | Sec14p-like phosphatidylinositol transfer family protein | chr5:22732444-22735380 FORWARD LENGTH=577	1597.64	1383.04	2290.89	2010.67	2502.5	2492.45	767.928	2640.69	2825.86	2915.55	1909.38	1811.59	-1.15517	1.43392	1.25853	1.56637	1.56008	3.43872	3.67985	3.79664	2.4864	2.35906
Bra003115	AT5G52750.1	Symbols: | Heavy metal transport/detoxification superfamily protein | chr5:21384134-21384795 FORWARD LENGTH=139	10524.3	20960.4	19193.9	19872.4	18729.2	17842.8	7598.85	19576.8	18123.5	17923.5	20971.9	21113.1	1.99162	1.82377	1.88824	1.77961	1.69539	2.57628	2.38503	2.35871	2.75988	2.77846
Bra003323	AT2G46450.1	Symbols: ATCNGC12, CNGC12 | cyclic nucleotide-gated channel 12 | chr2:19065845-19068364 FORWARD LENGTH=649	2102.59	2707.98	2232.65	2353.6	2172.7	1705.96	604.127	1331.38	1278.35	1284.68	1298.01	1349.98	1.28793	1.06186	1.11938	1.03334	-1.2325	2.20381	2.11603	2.12651	2.14857	2.2346
Bra003554	NA	NA	141.887	184.092	157.673	88.7917	145.221	143.002	270.729	774.524	870.034	789.89	676.785	1223.01	1	1	1	1	1	2.86088	3.21367	2.91764	2.49986	4.51747
Bra003969	AT1G70000.1	Symbols: | myb-like transcription factor family protein | chr1:26363674-26364635 REVERSE LENGTH=261	2996.69	4692.18	5457.38	4700.58	5263.21	4178.23	1927.26	4291.26	5705.67	5516.52	7031.94	5583.59	1.56579	1.82114	1.56859	1.75634	1.39428	2.22661	2.96051	2.86236	3.64867	2.89716
Bra003988	AT1G28760.1	Symbols: | Uncharacterized conserved protein (DUF2215) | chr1:10103158-10104588 FORWARD LENGTH=476	7270.74	14261.4	12177.4	14302.1	10235.7	11839.9	1298.48	3181.92	3402.73	3413.56	3761.49	3930.28	1.96148	1.67485	1.96708	1.40779	1.62843	2.4505	2.62055	2.62889	2.89684	3.02683
Bra004536	AT2G46455.1	Symbols: | OxaA/YidC-like membrane insertion protein | chr2:19069844-19070833 REVERSE LENGTH=186	82.4583	299.942	402.961	405.728	260.895	259.235	101.625	865.492	693.768	835.984	751.589	894.358	1	1	1	1	1	8.51653	6.82675	8.22616	7.39571	8.80057
Bra004628	AT2G41540.1	Symbols: GPDHC1 | 6-phosphogluconate dehydrogenase family protein | chr2:17326801-17328654 FORWARD LENGTH=462	119.86	303.718	267.356	272.183	337.328	424.239	190.599	810.45	865.969	614.969	593.48	563.072	1	1	1	1	1	4.25212	4.54341	3.22651	3.11376	2.95422
Bra005476	AT2G33735.1	Symbols: | Chaperone DnaJ-domain superfamily protein | chr2:14268532-14269394 REVERSE LENGTH=119	788.01	1202.82	1062.25	1223.96	1332.76	1428.15	575.54	1174.14	1355.37	1466.74	1554.93	1628.34	1.5264	1.34802	1.55323	1.6913	1.81235	2.04007	2.35495	2.54846	2.70169	2.82924
Bra005544	AT4G33260.1	Symbols: CDC20.2 | Transducin family protein / WD-40 repeat family protein | chr4:16041233-16043180 REVERSE LENGTH=447	2874.44	4565.93	3732.2	4326.79	3662.8	4589.7	1594.46	4292.14	3721.96	3912.28	3699.29	4346.52	1.58846	1.29841	1.50526	1.27427	1.59673	2.69191	2.33431	2.45367	2.32009	2.72601
Bra006192	AT5G13290.1	Symbols: SOL2, CRN | Protein kinase superfamily protein | chr5:4252924-4254215 REVERSE LENGTH=376	558.146	871.705	1103.8	1086.11	700.617	759.58	344.901	833.677	931.755	852.331	1105.73	932.858	1.56179	1.97762	1.94592	1.25526	1.3609	2.41715	2.70151	2.47123	3.20593	2.70471
Bra006337	AT5G16030.1	Symbols: | unknown protein; BEST Arabidopsis thaliana protein match is: unknown protein (TAIR:AT3G02500.1); Has 30201 Blast hits to 17322 proteins in 780 species: Archae - 12; Bacteria - 1396; Metazoa - 17338; Fungi - 3422; Plants - 5037; Viruses - 0; Other Eukaryotes - 2996 (source: NCBI BLink). | chr5:5238242-5240578 FORWARD LENGTH=339	1205.02	1271.96	1712.14	1722.76	1812.94	2323.68	165.812	862.053	985.265	786.451	640.704	1022.58	1.05555	1.42084	1.42965	1.50449	1.92833	5.19898	5.94206	4.74303	3.86404	6.1671
Bra006564	NA	NA	549.453	628.219	633.473	726.951	670.545	749.453	286.403	832.527	868.616	822.155	869.213	995.294	1.14335	1.15292	1.32304	1.22039	1.364	2.90684	3.03285	2.87062	3.03493	3.47515
Bra006703	AT5G60180.1	Symbols: APUM19, PUM19 | pumilio 19 | chr5:24233024-24234007 REVERSE LENGTH=327	70.6998	339.027	355.14	288.269	378.252	379.372	178.557	790.541	672.896	609.943	571.978	626.252	1	1	1	1	1	4.42739	3.76852	3.41596	3.20334	3.50729
Bra006714	AT5G59530.1	Symbols: | 2-oxoglutarate (2OG) and Fe(II)-dependent oxygenase superfamily protein | chr5:23994434-23995715 REVERSE LENGTH=364	566.149	658.414	175.932	919.731	330.47	195.315	555.693	2392.98	3536.4	2954.12	3975.87	4266.93	1.16297	-3.218	1.62454	-1.71316	-2.89865	4.3063	6.36395	5.3161	7.1548	7.67857
Bra007104	AT3G54840.1	Symbols: ARA6, ATRABF1, ARA-6, ATRAB5C | Ras-related small GTP-binding family protein | chr3:20318597-20320782 FORWARD LENGTH=202	271.385	298.444	377.214	393.211	477.769	420.786	173.404	1138.57	777.817	816.648	745.062	797.359	1	1	1	1	1	6.566	4.48558	4.70951	4.29668	4.59827
Bra007334	AT3G57530.1	Symbols: CPK32, ATCPK32, CDPK32 | calcium-dependent protein kinase 32 | chr3:21296898-21299351 REVERSE LENGTH=538	7778.22	14526.7	14803.7	11930.2	11193	10346	3440.62	7393.06	8491.96	7801.24	8556.47	8209.49	1.86761	1.90322	1.5338	1.43902	1.33012	2.14876	2.46815	2.26739	2.4869	2.38605
Bra007583	NA	NA	526.914	1043.06	949.469	859.506	670.714	808.701	350.775	1158.65	1093.42	964.539	1027.19	1278.37	1.97956	1.80194	1.63121	1.27291	1.53479	3.30311	3.11715	2.74974	2.92834	3.64442
Bra007652	AT3G62020.1	Symbols: GLP10 | germin-like protein 10 | chr3:22971443-22972192 REVERSE LENGTH=220	735.063	769.667	1117.67	1153.4	1139.76	782.6	401.005	1508.53	1457.56	1318.82	1972.92	1625.89	1.04708	1.52051	1.56912	1.55056	1.06467	3.76187	3.63477	3.28879	4.91994	4.05454
Bra008043	AT1G72710.1	Symbols: CKL2 | casein kinase 1-like protein 2 | chr1:27372553-27376178 FORWARD LENGTH=465	4565.72	4640.23	2239.74	3539.24	4226.37	4162.23	2480.6	5085.29	5144.73	5622.33	5954	5487.43	1.01632	-2.0385	-1.29003	-1.08029	-1.09694	2.05002	2.07399	2.26652	2.40023	2.21214
Bra008310	AT1G77470.1	Symbols: RFC3, RFC5 | replication factor C subunit 3 | chr1:29112194-29114323 REVERSE LENGTH=369	1707.1	2722.26	2262.72	1855.97	1409.77	1246.78	1286.11	3514.76	3662.18	3493.64	3334.37	3320.16	1.59467	1.32548	1.08721	-1.21091	-1.36921	2.73286	2.84749	2.71644	2.5926	2.58155
Bra008839	AT5G13290.2	Symbols: SOL2, CRN | Protein kinase superfamily protein | chr5:4252924-4254215 REVERSE LENGTH=401	494.849	778.194	923.646	941.82	779.97	676.423	290.376	1053.86	1121.91	1016.95	1091.71	1182.68	1.57259	1.86652	1.90325	1.57618	1.36693	3.62929	3.86365	3.50218	3.75964	4.07293
Bra009007	AT5G10770.1	Symbols: | Eukaryotic aspartyl protease family protein | chr5:3403331-3405331 REVERSE LENGTH=474	4644.27	8211.64	7155.58	6044.17	4849.81	2961.69	3079.56	7116.57	7594.29	6972.59	7270.14	6532.81	1.76812	1.54073	1.30143	1.04426	-1.56811	2.3109	2.46603	2.26415	2.36077	2.12135
Bra009247	AT5G07670.1	Symbols: | RNI-like superfamily protein | chr5:2430421-2432065 FORWARD LENGTH=476	479.5	554.702	485.293	551.382	620.692	347.955	372.51	1118.1	860.284	918.056	958.365	812.404	1.15683	1	1.14991	1.29446	1	3.00153	2.30943	2.46451	2.57272	2.18089
Bra009672	AT5G23370.1	Symbols: | GRAM domain-containing protein / ABA-responsive protein-related | chr5:7863542-7864201 REVERSE LENGTH=219	1406.27	2145.18	2360.8	1960.04	2697.24	2144.75	558.579	1392.59	1925.03	1535.39	1732.3	1344.06	1.52544	1.67877	1.39379	1.91801	1.52513	2.49309	3.4463	2.74874	3.10126	2.40621
Bra009771	AT5G24530.1	Symbols: DMR6 | 2-oxoglutarate (2OG) and Fe(II)-dependent oxygenase superfamily protein | chr5:8378964-8383154 FORWARD LENGTH=341	793.967	790.806	1063.17	792.113	940.167	409.472	256.064	1071.66	836.524	878.674	743.767	753.537	-1.004	1.33906	-1.00234	1.18414	-1.939	4.18513	3.26686	3.43146	2.90461	2.94277
Bra010211	NA	NA	880.784	1410.47	1249.4	1602.38	1413.89	1566.46	789.7	2072.38	2129.14	1976.04	2144.23	1912.48	1.60138	1.41851	1.81927	1.60526	1.77848	2.62426	2.69614	2.50227	2.71525	2.42178
Bra010405	AT5G24530.1	Symbols: DMR6 | 2-oxoglutarate (2OG) and Fe(II)-dependent oxygenase superfamily protein | chr5:8378964-8383154 FORWARD LENGTH=341	670.651	696.755	1006.67	687.622	808.108	247.761	202.211	970.775	765.869	717.45	850.256	590.01	1.03892	1.50103	1.02531	1.20496	-2.70685	4.8008	3.78747	3.54803	4.2048	2.91779
Bra010509	AT4G35810.1	Symbols: | 2-oxoglutarate (2OG) and Fe(II)-dependent oxygenase superfamily protein | chr4:16968921-16970358 FORWARD LENGTH=290	407.498	379.054	505.579	191.214	222.915	266.812	240.37	1067.8	896.829	696.282	677.671	613.093	1	1.24069	1	1	1	4.44232	3.73104	2.89671	2.81928	2.55062
Bra010640	AT4G40080.1	Symbols: | ENTH/ANTH/VHS superfamily protein | chr4:18579371-18580542 FORWARD LENGTH=365	597.284	1124.32	768.497	796.626	644.561	483.805	490.292	1295.63	1106.9	1156.59	1196.69	1538.43	1.88239	1.28665	1.33375	1.07915	-1.23456	2.64257	2.25763	2.35898	2.44077	3.13778
Bra010643	AT4G39970.1	Symbols: | Haloacid dehalogenase-like hydrolase (HAD) superfamily protein | chr4:18536678-18538429 REVERSE LENGTH=316	143.285	374.887	227.2	243.61	293.97	302.51	129.455	835.461	659.221	645.568	673.685	725.265	1	1	1	1	1	6.45368	5.09228	4.98681	5.20401	5.60245
Bra010793	AT1G30170.1	Symbols: | Protein of unknown function (DUF295) | chr1:10608068-10609529 REVERSE LENGTH=366	83.2798	488.59	339.014	266.001	241.001	206.775	87.8802	953.867	906.468	806.368	646.674	627.552	1	1	1	1	1	10.8542	10.3148	9.17576	7.35859	7.14099
Bra011135	NA	NA	12822.7	20748.4	19554.2	19604.3	15784.3	17835.6	8559.71	19838.9	19734.1	17336.5	22311.1	22079.6	1.6181	1.52497	1.52887	1.23097	1.39094	2.31771	2.30546	2.02536	2.60653	2.57948
Bra011175	AT4G30230.1	Symbols: | unknown protein; Has 42 Blast hits to 42 proteins in 5 species: Archae - 0; Bacteria - 0; Metazoa - 0; Fungi - 0; Plants - 42; Viruses - 0; Other Eukaryotes - 0 (source: NCBI BLink). | chr4:14806376-14807158 FORWARD LENGTH=260	344.859	447.025	673.461	673.099	682.225	568.085	194.143	582.769	720.286	789.757	1212.04	1110	1	1.95286	1.95181	1.97827	1.6473	3.00175	3.71008	4.06791	6.24303	5.71744
Bra011700	AT4G36710.1	Symbols: | GRAS family transcription factor | chr4:17306060-17307520 FORWARD LENGTH=486	5481.34	9135.6	7989.9	9735.89	9809.14	9370.53	1992.42	5377.94	6055.87	5611.42	5700.77	7419.16	1.66667	1.45765	1.77619	1.78955	1.70953	2.6992	3.03945	2.81638	2.86123	3.72369
Bra012076	AT5G66500.1	Symbols: | Tetratricopeptide repeat (TPR)-like superfamily protein | chr5:26548076-26549674 REVERSE LENGTH=532	791.585	555.46	957.499	1042.58	1085.14	1174.41	538.64	1237.06	1341.13	1291.44	1437.97	1619.6	-1.4251	1.2096	1.31708	1.37084	1.48362	2.29664	2.48984	2.39759	2.66963	3.00683
Bra012269	AT1G21100.1	Symbols: | O-methyltransferase family protein | chr1:7386991-7388318 REVERSE LENGTH=373	1717.66	1829.9	1878.81	1351.26	1432.09	1489.51	677.681	2051.53	1901.2	1887.13	3652.2	3463.4	1.06534	1.09382	-1.27115	-1.19941	-1.15317	3.02728	2.80545	2.78469	5.38926	5.11066
Bra012344	AT1G22800.1	Symbols: | S-adenosyl-L-methionine-dependent methyltransferases superfamily protein | chr1:8072020-8074039 FORWARD LENGTH=355	423.747	568.627	504.026	294.512	245.581	256.45	168.598	1056.85	882.736	572.171	653.52	523.113	1.3419	1.18945	1	1	1	6.26846	5.23574	3.3937	3.8762	3.10272
Bra012353	AT1G22990.1	Symbols: HIPP22 | Heavy metal transport/detoxification superfamily protein | chr1:8139221-8140045 FORWARD LENGTH=152	750.503	1033.91	1009.63	827.844	924.275	1111.17	278.152	722.868	591.153	1139.32	865.375	1175.02	1.37762	1.34527	1.10305	1.23154	1.48057	2.59882	2.12529	4.09603	3.11116	4.22438
Bra013205	AT2G04515.1	Symbols: | unknown protein; FUNCTIONS IN: molecular_function unknown; INVOLVED IN: biological_process unknown; LOCATED IN: endomembrane system; BEST Arabidopsis thaliana protein match is: unknown protein (TAIR:AT2G04495.1); Has 30201 Blast hits to 17322 proteins in 780 species: Archae - 12; Bacteria - 1396; Metazoa - 17338; Fungi - 3422; Plants - 5037; Viruses - 0; Other Eukaryotes - 2996 (source…	1534.87	2703.44	1875.59	1668.51	1473.83	1398.42	1136.68	3653.41	2878.65	3361.55	4024.96	4011.98	1.76135	1.22199	1.08707	-1.04142	-1.09757	3.21411	2.53251	2.95734	3.54098	3.52956
Bra014072	NA	NA	7189.42	9022.65	7936.85	9497.61	9617.54	6962.23	384.109	799.965	846.469	825.398	783.193	865.573	1.25499	1.10396	1.32105	1.33774	-1.03263	2.08265	2.20372	2.14886	2.03899	2.25346
Bra014525	AT3G59810.1	Symbols: | Small nuclear ribonucleoprotein family protein | chr3:22096841-22097666 FORWARD LENGTH=91	204.339	373.794	116.651	126.179	93.0404	107.522	337.349	2511.17	2851.21	2104.84	2987.42	2310.37	1	1	1	1	1	7.44383	8.45181	6.23935	8.85558	6.8486
Bra014923	AT3G23210.1	Symbols: bHLH34 | basic helix-loop-helix (bHLH) DNA-binding superfamily protein | chr3:8283255-8284915 REVERSE LENGTH=320	1036.08	1726.96	1406.31	1365.4	1402.96	1702.15	843.673	2096.36	2104.72	1898.6	2284.22	2555.84	1.66682	1.35734	1.31785	1.3541	1.64288	2.4848	2.49471	2.2504	2.70747	3.02942
Bra015300	AT1G04280.1	Symbols: | P-loop containing nucleoside triphosphate hydrolases superfamily protein | chr1:1143643-1146541 REVERSE LENGTH=534	2547.69	3643.31	3411.05	3625.62	3465.49	3172.71	1751.06	3687.67	3567.66	3869.5	4147.04	4087.3	1.43004	1.33888	1.4231	1.36025	1.24533	2.10596	2.03743	2.2098	2.3683	2.33419
Bra015835	AT1G75540.1	Symbols: STH2 | salt tolerance homolog2 | chr1:28366059-28367398 FORWARD LENGTH=331	5393.45	5318.89	6341.93	5824.19	7287.8	6886.66	1702.32	4355.27	6703.86	5071.98	7610.24	6236.68	-1.01402	1.17586	1.07986	1.35123	1.27686	2.55843	3.93807	2.97945	4.47051	3.66364
Bra015961	AT4G21390.1	Symbols: B120 | S-locus lectin protein kinase family protein | chr4:11394458-11397474 REVERSE LENGTH=849	430.064	649.079	431.617	506.776	464.629	360.905	223.915	600.301	593.924	756.608	839.097	1031.21	1.50926	1	1.17837	1	1	2.68093	2.65245	3.379	3.74739	4.60536
Bra016191	AT1G70740.1	Symbols: | Protein kinase superfamily protein | chr1:26673847-26675687 REVERSE LENGTH=425	5240.32	8157.23	9114.58	8654.98	9057.65	9043.13	2961.26	7271.31	6930.93	6486.04	7934.38	7590.52	1.55663	1.73932	1.65161	1.72845	1.72568	2.45548	2.34053	2.1903	2.67939	2.56327
Bra016586	AT1G17790.1	Symbols: | DNA-binding bromodomain-containing protein | chr1:6125532-6127276 REVERSE LENGTH=487	533.535	674.205	588.074	611.515	629.773	673.397	403.613	959.095	1139.66	836.784	915.563	1035.31	1.26366	1.10222	1.14616	1.18038	1.26214	2.37627	2.82365	2.07323	2.26842	2.56511
Bra016675	AT1G15010.1	Symbols: | unknown protein; BEST Arabidopsis thaliana protein match is: unknown protein (TAIR:AT2G01300.1); Has 71 Blast hits to 71 proteins in 13 species: Archae - 0; Bacteria - 2; Metazoa - 0; Fungi - 0; Plants - 69; Viruses - 0; Other Eukaryotes - 0 (source: NCBI BLink). | chr1:5171215-5171643 FORWARD LENGTH=142	2906.89	3681.65	3523.68	3274.78	2642.52	3831.38	897.183	2717.2	2292.69	2566.33	2486.17	2190.97	1.26653	1.21218	1.12656	-1.10004	1.31803	3.02859	2.55543	2.86043	2.77108	2.44205
Bra017077	AT2G39400.1	Symbols: | alpha/beta-Hydrolases superfamily protein | chr2:16452719-16454650 FORWARD LENGTH=311	11066.9	17311.4	18271.8	17677	18669.3	19106.6	8039.29	17130.6	16912.5	18464.5	19559.7	16544.7	1.56425	1.65103	1.59729	1.68695	1.72646	2.13086	2.10373	2.29678	2.43301	2.05798
Bra017218	AT2G36890.1	Symbols: RAX2, MYB38, ATMYB38, BIT1 | Duplicated homeodomain-like superfamily protein | chr2:15485821-15487245 FORWARD LENGTH=298	455.043	332.996	293.411	483.805	643.583	632.747	387.528	835.768	988.551	900.622	1340.51	1801.4	1	1	1	1.41433	1.39052	2.15666	2.55092	2.32402	3.45913	4.64844
Bra017725	AT4G35600.2	Symbols: CONNEXIN 32 | Protein kinase superfamily protein | chr4:16896448-16898714 FORWARD LENGTH=420	4490.34	6984.48	6599.75	6962.26	6274.65	8044.15	2038.42	5314.02	6005.46	6257.47	7521.72	8195.19	1.55545	1.46977	1.5505	1.39737	1.79143	2.60693	2.94613	3.06976	3.68998	4.02036
Bra018363	AT2G29740.1	Symbols: UGT71C2 | UDP-glucosyl transferase 71C2 | chr2:12706747-12708171 FORWARD LENGTH=474	208.385	452.044	415.568	373.209	293.715	276.163	121.101	1026.31	1823.59	1558.27	2185	1394.8	1	1	1	1	1	8.47483	15.0584	12.8675	18.0428	11.5177
Bra018537	AT4G02620.1	Symbols: | vacuolar ATPase subunit F family protein | chr4:1149419-1151132 REVERSE LENGTH=128	4765.06	6401.74	6276.07	6400.17	6880.21	6135.83	2568.79	8278.55	7155.25	7917.81	6713.34	8293.08	1.34348	1.3171	1.34315	1.44389	1.28767	3.22274	2.78546	3.08231	2.61342	3.2284
Bra019766	AT1G12430.1	Symbols: PAK, ARK3 | armadillo repeat kinesin 3 | chr1:4234122-4238552 REVERSE LENGTH=919	569.886	934.183	503.71	782.44	663.46	638.978	447.262	1086.7	1182.18	989.963	1464.05	1358.82	1.63925	-1.13138	1.37298	1.1642	1.12124	2.42967	2.64315	2.21338	3.27336	3.03809
Bra019990	AT4G38225.1	Symbols: | unknown protein; FUNCTIONS IN: molecular_function unknown; INVOLVED IN: biological_process unknown; LOCATED IN: chloroplast; EXPRESSED IN: 21 plant structures; EXPRESSED DURING: 13 growth stages; Has 30201 Blast hits to 17322 proteins in 780 species: Archae - 12; Bacteria - 1396; Metazoa - 17338; Fungi - 3422; Plants - 5037; Viruses - 0; Other Eukaryotes - 2996 (source: NCBI BLink). | …	394.453	711.082	692.098	706.51	679.465	539.182	325.019	1254.1	1166.67	1049.98	958.234	1214.63	1.8027	1.75458	1.79111	1.72255	1.36691	3.85854	3.58954	3.23052	2.94824	3.7371
Bra020493	AT5G25250.1	Symbols: | SPFH/Band 7/PHB domain-containing membrane-associated protein family | chr5:8749774-8751430 FORWARD LENGTH=470	1567.89	2132.73	1917.54	1829.76	1884.09	1866.08	1591.68	3499.85	3551.83	3406.78	4192.74	3572.98	1.36025	1.22301	1.16702	1.20167	1.19019	2.19884	2.2315	2.14037	2.63416	2.24479
Bra020984	AT4G18905.1	Symbols: | Transducin/WD40 repeat-like superfamily protein | chr4:10360234-10362991 FORWARD LENGTH=494	4757.32	8391.3	6505.15	7665.03	6875.5	5638.93	2927.65	6326.49	6647.93	6858.43	6155.78	6702.33	1.76387	1.3674	1.61121	1.44525	1.18532	2.16094	2.27074	2.34264	2.10264	2.28932
Bra021258	AT3G17609.2	Symbols: HYH | HY5-homolog | chr3:6023971-6024585 FORWARD LENGTH=149	280.942	467.274	355.775	459.786	429.217	399.957	282.748	650.198	622.72	616.183	602.22	774.174	1	1	1	1	1	2.29957	2.20239	2.17927	2.12988	2.73804
Bra021541	AT3G14205.1	Symbols: | Phosphoinositide phosphatase family protein | chr3:4716008-4720524 REVERSE LENGTH=808	6792.92	2622.71	3702.46	3415.87	3924.36	2391.86	906.143	2464.93	2302.01	2221.14	2214.82	2618.46	-2.59004	-1.8347	-1.98864	-1.73096	-2.84002	2.72024	2.54045	2.4512	2.44423	2.88968
Bra021558	AT3G14440.1	Symbols: NCED3, ATNCED3, STO1, SIS7 | nine-cis-epoxycarotenoid dioxygenase 3 | chr3:4831678-4833477 REVERSE LENGTH=599	4194.94	8011.97	7976.55	7268.03	7639.4	7583.11	1211.64	4294.64	4620.64	4249.23	4595.08	3890.12	1.90991	1.90147	1.73257	1.8211	1.80768	3.54449	3.81354	3.50701	3.79245	3.21062
Bra022842	AT2G31450.1	Symbols: ATNTH1 | DNA glycosylase superfamily protein | chr2:13401318-13404134 REVERSE LENGTH=379	1377.07	2295.08	1921.71	2058.47	2092.34	2035.3	1278.49	3108.64	3237.89	3233.57	3636.34	3313.27	1.66664	1.39551	1.49482	1.51941	1.47799	2.43149	2.53259	2.52921	2.84425	2.59155
Bra022853	AT2G31570.1	Symbols: ATGPX2, GPX2 | glutathione peroxidase 2 | chr2:13438211-13439775 REVERSE LENGTH=169	357.46	362.302	446.249	480.794	458.005	441.222	998.495	3197.39	2970.69	3162.18	2914.03	2844.68	1	1	1	1	1	3.20221	2.97517	3.16695	2.91842	2.84897
Bra022935	AT2G33360.1	Symbols: | Protein of unknown function (DUF3527) | chr2:14140901-14142870 FORWARD LENGTH=603	4940.57	8654.81	6007.82	5792.69	4856.23	4710.01	1755.14	4331.72	4165.38	4189.59	4219.08	5230	1.75178	1.21602	1.17247	-1.01737	-1.04895	2.46802	2.37325	2.38704	2.40384	2.97982
Bra023051	NA	NA	153.758	370.944	388.737	494.01	351.388	419.31	476.497	1111.45	1199.06	1106.35	1014.58	1487.6	1	1	1	1	1	2.33254	2.51641	2.32184	2.12925	3.12195
Bra023313	AT5G11210.1	Symbols: ATGLR2.5, GLR2.5 | glutamate receptor 2.5 | chr5:3571214-3574537 REVERSE LENGTH=829	78.057	158.16	165.84	175.469	163.618	147.658	108.741	1098.43	767.869	997.248	866.685	971.294	1	1	1	1	1	10.1013	7.06145	9.17086	7.97018	8.93218
Bra023978	AT4G31870.1	Symbols: ATGPX7, GPX7 | glutathione peroxidase 7 | chr4:15410205-15411617 FORWARD LENGTH=233	204.254	478.22	492.875	423.896	484.465	494.016	333.016	709.109	758.636	691.748	717.105	683.219	1	1	1	1	1	2.12935	2.27808	2.07722	2.15337	2.05161
Bra024079	NA	NA	5652.67	10248.1	10727.3	10209.3	8658.24	10268.6	3513.4	8213.8	7298.26	7847.46	8910.8	8592.53	1.81297	1.89774	1.8061	1.53171	1.81659	2.33785	2.07726	2.23358	2.53623	2.44565
Bra024306	AT5G64530.1	Symbols: ANAC104, XND1 | xylem NAC domain 1 | chr5:25795360-25796699 FORWARD LENGTH=187	635.047	1220.96	869.444	1118.28	781.656	1007.85	315.1	885.58	911.393	907.149	1543.89	1621.7	1.92263	1.3691	1.76094	1.23086	1.58705	2.81047	2.89239	2.87892	4.89968	5.14662
Bra024448	AT5G67450.1	Symbols: AZF1, ZF1 | zinc-finger protein 1 | chr5:26919142-26919879 REVERSE LENGTH=245	2104.27	2397.59	2725.66	2495.61	3113.12	2292.93	1074.22	2344.7	2840.97	2685.39	2701.63	2319.88	1.13939	1.2953	1.18597	1.47943	1.08966	2.1827	2.64468	2.49985	2.51497	2.15959
Bra024458	AT2G18740.1	Symbols: | Small nuclear ribonucleoprotein family protein | chr2:8123334-8124710 FORWARD LENGTH=88	126.793	247.582	250.884	245.808	347.566	329.163	119.283	573.674	718.812	550.888	724.401	811.058	1	1	1	1	1	4.80935	6.02611	4.61833	6.07296	6.79944
Bra024661	AT1G27100.1	Symbols: | Actin cross-linking protein | chr1:9407557-9411074 REVERSE LENGTH=519	709.564	799.363	778.398	737.038	568.524	324.93	168.286	594.618	525.127	523.972	758.446	786.848	1.12656	1.09701	1.03872	-1.24808	-2.18374	3.53338	3.12044	3.11358	4.50689	4.67566
Bra025234	AT3G26900.1	Symbols: SKL1, ATSKL1 | shikimate kinase like 1 | chr3:9912314-9914424 REVERSE LENGTH=280	666.47	446.248	531.228	689.563	1014.41	1298.37	508.489	1090.95	1380.28	1278.44	1547.51	1345.84	-1.4935	-1.25458	1.03465	1.52206	1.94813	2.14547	2.71447	2.51419	3.04335	2.64674
Bra025325	AT3G28340.1	Symbols: GATL10 | galacturonosyltransferase-like 10 | chr3:10589396-10590493 REVERSE LENGTH=365	891.457	1667.3	1442.65	1375.78	1136.87	1538.06	617.885	1352.27	1448.57	1603.28	1818.66	1459.17	1.87031	1.61831	1.54329	1.27529	1.72533	2.18855	2.3444	2.59479	2.94336	2.36156
Bra026010	AT1G16980.1	Symbols: ATTPS2, TPS2 | trehalose-phosphatase/synthase 2 | chr1:5807311-5811488 FORWARD LENGTH=821	1663.95	1661.22	1076.53	1595.68	926.284	1659.74	898.913	1909.75	2194.92	2136.66	2041.65	2350.65	-1.00164	-1.54566	-1.04278	-1.79637	-1.00254	2.12451	2.44175	2.37694	2.27124	2.61499
Bra026215	AT1G14480.1	Symbols: | Ankyrin repeat family protein | chr1:4956404-4957888 FORWARD LENGTH=441	168.785	137.954	133.675	150.942	88.3995	132.713	514.692	1536.38	1776.09	1570.35	2009.1	1788.25	1	1	1	1	1	2.98505	3.45078	3.05105	3.9035	3.47441
Bra026362	AT4G27300.1	Symbols: | S-locus lectin protein kinase family protein | chr4:13669308-13672348 REVERSE LENGTH=815	1237.46	2124.46	1695.69	2056.29	2069.91	1672.45	630.818	1754.16	1624.67	1757.1	1679.97	1815.56	1.71679	1.3703	1.6617	1.67271	1.35152	2.78077	2.5755	2.78543	2.66316	2.8781
Bra026495	AT5G23490.1	Symbols: | unknown protein; BEST Arabidopsis thaliana protein match is: unknown protein (TAIR:AT5G08440.1); Has 202 Blast hits to 197 proteins in 48 species: Archae - 0; Bacteria - 13; Metazoa - 25; Fungi - 9; Plants - 109; Viruses - 0; Other Eukaryotes - 46 (source: NCBI BLink). | chr5:7919831-7926499 FORWARD LENGTH=729	3850.51	7308.84	6884.77	6090.46	6267.79	5509.25	4186.31	9690.93	9251.59	8771.15	9106.04	9465.34	1.89815	1.78802	1.58173	1.62778	1.43078	2.31491	2.20996	2.0952	2.17519	2.26102
Bra026834	AT1G14370.1	Symbols: APK2A, PBL2 | protein kinase 2A | chr1:4915859-4917959 FORWARD LENGTH=426	2248.98	3509.2	2930.34	3657.2	3350.45	3841.17	1650.89	3625.68	4029.16	4024.93	5713.34	5836.09	1.56035	1.30296	1.62616	1.48976	1.70796	2.1962	2.4406	2.43804	3.46076	3.53512
Bra027085	AT1G61500.1	Symbols: | S-locus lectin protein kinase family protein | chr1:22689729-22692881 REVERSE LENGTH=804	5154.98	3446.65	5407.29	5055.16	5122.02	4339.07	850.042	2320.6	2961.84	2048.09	2646.38	2323.2	-1.49565	1.04894	-1.01975	-1.00643	-1.18804	2.72998	3.48435	2.4094	3.11323	2.73304
Bra027269	AT3G15220.1	Symbols: | Protein kinase superfamily protein | chr3:5126899-5131752 REVERSE LENGTH=690	410.739	562.253	485.914	499.259	587.656	398.181	186.376	614.834	653.139	686.241	649.075	640.456	1.36888	1	1	1.43073	1	3.29889	3.50442	3.68202	3.48261	3.43637
Bra027501	AT5G43650.1	Symbols: BHLH92 | basic helix-loop-helix (bHLH) DNA-binding superfamily protein | chr5:17533310-17534758 REVERSE LENGTH=247	1760.76	3488.84	3054.47	2918.01	2715.46	2778.99	657.314	2731.48	2861.05	2660.7	3844.95	3304.89	1.98144	1.73475	1.65724	1.54221	1.57829	4.15552	4.35264	4.04784	5.84949	5.02787
Bra027727	AT1G64570.1	Symbols: DUO3 | Homeodomain-like superfamily protein | chr1:23978868-23983925 FORWARD LENGTH=1239	42.4899	67.1574	160.364	170.467	166.952	79.033	238.228	884.784	1014.36	1030.18	1272.97	970.265	1	1	1	1	1	3.71402	4.25794	4.32434	5.34349	4.07284
Bra027864	AT1G58420.1	Symbols: | Uncharacterised conserved protein UCP031279 | chr1:21707407-21707946 FORWARD LENGTH=179	2664.24	2858.81	2331.44	2473.28	2194.97	2312.9	1093.99	2532.89	2573.57	2547.84	3201.8	3246.13	1.07303	-1.14274	-1.07721	-1.21379	-1.1519	2.31528	2.35246	2.32894	2.92672	2.96724
Bra028165	AT1G66880.1	Symbols: | Protein kinase superfamily protein | chr1:24946928-24955438 FORWARD LENGTH=1296	3171.25	6040.65	4433.82	4234.99	2949.26	2984.56	1865.63	4411.08	4299.53	4620.88	5062.12	5496.21	1.90482	1.39813	1.33543	-1.07527	-1.06255	2.36439	2.3046	2.47685	2.71336	2.94603
Bra028484	AT5G41060.1	Symbols: | DHHC-type zinc finger family protein | chr5:16435602-16437540 FORWARD LENGTH=410	353.636	221.283	454.281	336.08	371.448	430.544	318.612	642.391	761.739	648.749	857.724	776.628	1	1	1	1	1	2.01622	2.3908	2.03617	2.69206	2.43754
Bra028905	AT2G04660.1	Symbols: APC2 | anaphase-promoting complex/cyclosome 2 | chr2:1624933-1629039 FORWARD LENGTH=865	1202.52	1417.73	2211.54	1953.37	2299.1	2088.24	973.645	2472.76	4172.59	2400.92	3476.34	3060.22	1.17897	1.83909	1.6244	1.9119	1.73655	2.53969	4.28554	2.46591	3.57044	3.14306
Bra028923	AT3G50710.1	Symbols: | F-box/RNI-like/FBD-like domains-containing protein | chr3:18845199-18846673 REVERSE LENGTH=427	73.7893	39.034	66.7721	56.4873	35.8332	75.556	45.041	3555.71	4121.54	3967.27	4224.05	3106.65	1	1	1	1	1	78.9439	91.5064	88.0813	93.7823	68.9738
Bra029140	AT5G52100.1	Symbols: crr1 | Dihydrodipicolinate reductase, bacterial/plant | chr5:21170203-21172107 FORWARD LENGTH=298	499.836	960.099	798.961	846.802	628.01	777.331	617.959	1496.7	1371.84	1300.85	1539.81	1860.61	1.92083	1.59845	1.69416	1.25643	1.55517	2.42201	2.21995	2.10507	2.49177	3.0109
Bra029251	AT2G31050.1	Symbols: | Cupredoxin superfamily protein | chr2:13212150-13212752 FORWARD LENGTH=200	72.663	81.6112	86.7569	107.009	148.609	101.81	82.0998	619.246	923.473	536.197	745.062	669.943	1	1	1	1	1	7.5426	11.2482	6.53104	9.07508	8.16011
Bra029319	AT5G61600.1	Symbols: ERF104 | ethylene response factor 104 | chr5:24766643-24767368 REVERSE LENGTH=241	21038.4	30391.8	31554.9	29011.9	33029.3	34304.7	13766.1	34072.6	34916.3	34045.8	36666.9	29693.9	1.44459	1.49987	1.379	1.56995	1.63058	2.47511	2.5364	2.47316	2.66356	2.15703
Bra029764	AT3G09380.1	Symbols: | Protein of unknown function (DUF59) | chr3:2885265-2886116 REVERSE LENGTH=156	306.331	334.802	103.938	235.895	91.611	145.317	154.831	2710.02	2825.14	2062.61	2885.61	1648.81	1	1	1	1	1	17.5031	18.2466	13.3217	18.6372	10.6491
Bra029869	AT3G10815.1	Symbols: | RING/U-box superfamily protein | chr3:3385009-3385608 REVERSE LENGTH=199	5454.57	9061.56	10515.7	8830.81	10210.3	10737.6	3370.25	8274.86	10562.5	9922.58	10559.1	12103.1	1.66128	1.92787	1.61897	1.87188	1.96855	2.45527	3.13404	2.94417	3.13303	3.59116
Bra029874	AT5G05170.1	Symbols: CESA3, IXR1, ATCESA3, ATH-B, CEV1 | Cellulose synthase family protein | chr5:1530401-1535090 REVERSE LENGTH=1065	719.026	700.892	1072.27	1035.23	932.486	898.432	229.017	506.507	690.982	682.875	585.594	684.496	-1.02587	1.49128	1.43977	1.29687	1.24951	2.21166	3.01716	2.98177	2.55699	2.98884
Bra031118	AT2G20362.1	Symbols: | unknown protein; FUNCTIONS IN: molecular_function unknown; INVOLVED IN: biological_process unknown; LOCATED IN: cellular_component unknown; BEST Arabidopsis thaliana protein match is: unknown protein (TAIR:AT1G63310.1); Has 30201 Blast hits to 17322 proteins in 780 species: Archae - 12; Bacteria - 1396; Metazoa - 17338; Fungi - 3422; Plants - 5037; Viruses - 0; Other Eukaryotes - 2996 …	305.057	366.637	237.57	309.134	261.002	239.145	262.96	851.253	981.118	617.414	635.747	638.599	1	1	1	1	1	3.2372	3.73105	2.34794	2.41766	2.4285
Bra031139	AT2G20820.1	Symbols: | unknown protein; Has 44 Blast hits to 44 proteins in 13 species: Archae - 0; Bacteria - 0; Metazoa - 0; Fungi - 0; Plants - 44; Viruses - 0; Other Eukaryotes - 0 (source: NCBI BLink). | chr2:8964450-8965166 FORWARD LENGTH=93	454.635	483.172	580.629	499.812	499.736	455.414	270.18	649.612	627.219	881.892	597.094	660.601	1	1.27713	1	1	1	2.40437	2.32149	3.26409	2.20999	2.44504
Bra031255	AT3G21150.1	Symbols: BBX32 | B-box 32 | chr3:7412713-7413390 REVERSE LENGTH=225	2892.87	5785.37	5560.92	5095.97	4044.85	4860.05	1778.15	7532.53	5809.27	5327.84	5888.7	8227.05	1.99987	1.92228	1.76156	1.39821	1.68001	4.23616	3.26703	2.99628	3.3117	4.62675
Bra031769	AT1G11530.1	Symbols: ATCXXS1, CXXS1 | C-terminal cysteine residue is changed to a serine 1 | chr1:3874518-3875311 FORWARD LENGTH=118	3469.53	6146.13	6059.64	5165.54	6721.8	4469.35	3389.44	7177.76	7323.81	7850.92	10306.1	8863.89	1.77146	1.74653	1.48883	1.93738	1.28817	2.11768	2.16077	2.31629	3.04065	2.61515
Bra032002	AT3G03270.2	Symbols: | Adenine nucleotide alpha hydrolases-like superfamily protein | chr3:762136-763075 REVERSE LENGTH=159	2455.76	4208.9	3661.33	2549.97	2558.67	1634.69	2537.99	6216.9	6272.05	5647.32	5994.84	5336.6	1.71389	1.49092	1.03836	1.04191	-1.50228	2.44954	2.47127	2.22512	2.36204	2.10269
Bra032021	AT3G03060.1	Symbols: | P-loop containing nucleoside triphosphate hydrolases superfamily protein | chr3:692188-695424 FORWARD LENGTH=628	900.417	1509.63	1570.45	1664.32	943.118	929.469	343.305	1923.03	1737.6	1568.71	1272.59	1118.13	1.67659	1.74414	1.84839	1.04742	1.03227	5.60152	5.06139	4.56944	3.70688	3.25696
Bra032128	AT2G13800.1	Symbols: ATSERK5, SERK5, BAK8 | somatic embryogenesis receptor-like kinase 5 | chr2:5753276-5757065 FORWARD LENGTH=601	34.9982	87.4622	148.914	164.933	244.509	418.118	419.998	1521.98	1319.72	1087.61	1389.89	1416.82	1	1	1	1	1	3.62378	3.14221	2.58956	3.30928	3.3734
Bra032482	AT1G05180.1	Symbols: AXR1 | NAD(P)-binding Rossmann-fold superfamily protein | chr1:1498357-1501775 REVERSE LENGTH=540	596.325	884.958	646.274	779.322	711.914	800.414	636.848	1483.5	1708.68	1733.99	1681.58	1303.63	1.48402	1.08376	1.30687	1.19384	1.34224	2.32944	2.68303	2.72277	2.64047	2.047
Bra033210	AT4G09970.1	Symbols: | unknown protein; LOCATED IN: chloroplast; EXPRESSED IN: 18 plant structures; EXPRESSED DURING: 13 growth stages; Has 15 Blast hits to 15 proteins in 6 species: Archae - 0; Bacteria - 2; Metazoa - 0; Fungi - 0; Plants - 13; Viruses - 0; Other Eukaryotes - 0 (source: NCBI BLink). | chr4:6246038-6247597 FORWARD LENGTH=250	2957.43	5378.97	4545.1	4553.81	4673.94	4124.49	1846.52	4858.1	5085.19	4766.27	4689.94	5568.11	1.8188	1.53684	1.53979	1.58041	1.39462	2.63095	2.75393	2.58122	2.53988	3.01546
Bra033239	AT1G01720.1	Symbols: ATAF1, ANAC002 | NAC (No Apical Meristem) domain transcriptional regulator superfamily protein | chr1:268471-269514 FORWARD LENGTH=289	9994.18	15852.2	14551.3	11936.9	12601.3	10766	6519.15	14762.8	16515.5	14773.3	16604	13563.8	1.58614	1.45598	1.19439	1.26086	1.07723	2.26453	2.53338	2.26614	2.54696	2.08061
Bra033436	AT3G52400.1	Symbols: SYP122, ATSYP122 | syntaxin of plants 122 | chr3:19425835-19427032 REVERSE LENGTH=341	8949.69	15222.8	13878.7	14096	12139.8	12912.4	5615.03	13664.6	11284.8	14553.9	15711.3	13599.3	1.70093	1.55075	1.57503	1.35645	1.44278	2.43358	2.00975	2.59195	2.79808	2.42195
Bra034287	AT2G25950.1	Symbols: | Protein of unknown function (DUF1000) | chr2:11068735-11070524 FORWARD LENGTH=204	190.635	105.643	166.072	135	163.45	112.128	267.12	910.715	1022.58	853.432	1050.71	840.846	1	1	1	1	1	3.40939	3.82817	3.19494	3.93348	3.14782
Bra034336	NA	NA	579.398	245.695	391.593	361.92	378.282	431.194	669.896	7461.8	7743.77	7201.34	9689.11	7603.35	-2.3582	-1.47959	-1.6009	-1.53166	-1.34371	11.1387	11.5597	10.7499	14.4636	11.35
Bra034498	AT1G62340.1	Symbols: ALE1, ALE | PA-domain containing subtilase family protein | chr1:23051123-23055656 REVERSE LENGTH=832	2679.65	3693.36	3009.54	2799.01	3055.98	4300.94	1889.12	5392	4567.97	4086.35	4198.71	4409.97	1.3783	1.12311	1.04454	1.14044	1.60504	2.85424	2.41804	2.1631	2.22257	2.3344
Bra034623	AT4G34390.1	Symbols: XLG2 | extra-large GTP-binding protein 2 | chr4:16441579-16444840 FORWARD LENGTH=861	2837.41	4910.58	3916.79	4871.76	4353.56	4763.53	2132.29	4328.95	4690.09	5321.75	5962.48	5680.6	1.73066	1.38041	1.71697	1.53434	1.67883	2.03019	2.19956	2.49579	2.79628	2.66408
Bra035018	AT1G78200.1	Symbols: | Protein phosphatase 2C family protein | chr1:29420483-29421650 FORWARD LENGTH=283	134.179	112.408	95.446	80.4817	74.8029	95.1371	436.752	1004.64	899.563	961.414	897.469	1014.36	1	1	1	1	1	2.30025	2.05967	2.20128	2.05487	2.32251
Bra035594	AT5G55920.1	Symbols: OLI2 | S-adenosyl-L-methionine-dependent methyltransferases superfamily protein | chr5:22645742-22649383 REVERSE LENGTH=682	141.325	246.776	425.015	197.766	390.229	150.391	91.9973	864.542	1332.77	728.715	954.313	515.896	1	1	1	1	1	9.39747	14.4871	7.92105	10.3733	5.60773
Bra035708	AT2G28315.1	Symbols: | Nucleotide/sugar transporter family protein | chr2:12088896-12090570 FORWARD LENGTH=342	944.488	1305.47	936.479	1160.03	1729.86	993.314	837.302	1950.05	2586.38	2186.63	2703.66	2920.69	1.3822	-1.00855	1.22821	1.83153	1.0517	2.32897	3.08895	2.61152	3.22901	3.48822
Bra035855	AT5G63130.1	Symbols: | Octicosapeptide/Phox/Bem1p family protein | chr5:25323190-25323857 FORWARD LENGTH=192	8998.82	6690.03	8896.22	8680.19	12459	10040.5	1197.11	2929.87	3149.52	2669.41	3470.77	3398.54	-1.34511	-1.01153	-1.03671	1.38451	1.11576	2.44745	2.63094	2.22988	2.89929	2.83895
Bra036267	AT4G02430.2	Symbols: SR34b, At-SR34b | RNA-binding (RRM/RBD/RNP motifs) family protein | chr4:1069186-1071313 FORWARD LENGTH=278	9030.67	11461.5	10189.8	11288.7	13668.8	13904.5	4965.62	11802.6	13212.1	12206.8	15172.7	16572.5	1.26917	1.12835	1.25004	1.5136	1.5397	2.37686	2.66072	2.45826	3.05555	3.33745
Bra036865	AT4G14510.1	Symbols: ATCFM3B, CFM3B | CRM family member 3B | chr4:8337390-8341057 REVERSE LENGTH=907	3033.41	4726.17	4219.98	4663.51	4030.35	3770.13	2528.73	5124.82	5645.09	5713.44	5207.04	6212.63	1.55804	1.39117	1.53738	1.32865	1.24287	2.02664	2.23238	2.25941	2.05915	2.45682
Bra036971	AT4G33905.1	Symbols: | Peroxisomal membrane 22 kDa (Mpv17/PMP22) family protein | chr4:16254065-16255592 REVERSE LENGTH=261	8495.9	5380.07	9549.68	5844.64	9018.41	6072.55	4565.53	9196.35	15498.1	11196.2	14834.8	11007.9	-1.57914	1.12403	-1.45362	1.0615	-1.39907	2.0143	3.39459	2.45233	3.24931	2.41109
Bra037076	AT3G47090.1	Symbols: | Leucine-rich repeat protein kinase family protein | chr3:17341512-17344645 REVERSE LENGTH=1009	2558.54	3332.18	3308.33	3410.93	3336.47	2749.72	1461.54	3262.79	3901.23	4010.38	3541.46	4081.72	1.30238	1.29305	1.33315	1.30405	1.07472	2.23243	2.66926	2.74394	2.4231	2.79275
Bra037283	AT2G17040.1	Symbols: anac036, NAC036 | NAC domain containing protein 36 | chr2:7407123-7408120 FORWARD LENGTH=276	1401.3	2215.44	2618.54	2336.19	2219.09	2132.78	707.058	2359.42	2294.7	2240.46	2959.75	3290.44	1.58099	1.86865	1.66716	1.58359	1.522	3.33695	3.24542	3.16871	4.18601	4.65371
Bra037634	AT2G44790.1	Symbols: UCC2 | uclacyanin 2 | chr2:18462182-18463232 REVERSE LENGTH=202	430.992	536.584	569.031	532.366	599.336	339.886	233.33	505.292	557.608	646.677	548.992	590.859	1.245	1.32028	1.23521	1.3906	1	2.16557	2.38978	2.77151	2.35286	2.53229
Bra037849	AT5G67400.1	Symbols: RHS19 | root hair specific 19 | chr5:26894896-26896300 FORWARD LENGTH=329	245.572	480.879	372.432	327.235	297.072	179.181	238.294	564.534	550.757	606.469	534.06	577.414	1	1	1	1	1	2.36907	2.31125	2.54505	2.24118	2.42312
Bra038000	AT1G55550.1	Symbols: | P-loop containing nucleoside triphosphate hydrolases superfamily protein | chr1:20748915-20752862 FORWARD LENGTH=859	1400.7	2352.57	2081.53	2117.3	1657.73	1471.19	266.39	597.209	546.553	825.989	799.81	705.025	1.67957	1.48606	1.5116	1.1835	1.05032	2.24186	2.0517	3.10068	3.0024	2.64659
Bra038272	AT3G45870.1	Symbols: | nodulin MtN21 /EamA-like transporter family protein | chr3:16867246-16868838 FORWARD LENGTH=385	596.304	661.577	614.973	834.671	784.49	762.144	505.97	1025.96	1095.55	1240.87	1105.42	1486.21	1.10946	1.03131	1.39974	1.31559	1.27811	2.02771	2.16525	2.45246	2.18475	2.93735
Bra038440	AT2G47220.1	Symbols: DUF5, ATDUF5 | DOMAIN OF UNKNOWN FUNCTION 724 5 | chr2:19384059-19386472 FORWARD LENGTH=469	267.404	331.09	283.726	325.358	265.098	371.401	344.65	769.266	824.208	702.488	820.83	1169.42	1	1	1	1	1	2.23202	2.39143	2.03826	2.38163	3.39307
Bra038609	AT5G63135.1	Symbols: | unknown protein; Has 30201 Blast hits to 17322 proteins in 780 species: Archae - 12; Bacteria - 1396; Metazoa - 17338; Fungi - 3422; Plants - 5037; Viruses - 0; Other Eukaryotes - 2996 (source: NCBI BLink). | chr5:25325253-25326440 REVERSE LENGTH=99	681.025	965.756	1074.28	834.516	963.67	1115.25	486.836	1472.05	1258.53	1150.84	1665.7	1645.8	1.41809	1.57745	1.22538	1.41503	1.63761	3.02371	2.58512	2.36392	3.42148	3.3806
Bra038663	AT5G63790.1	Symbols: ANAC102, NAC102 | NAC domain containing protein 102 | chr5:25526887-25528013 REVERSE LENGTH=312	7313.55	12146.5	11276.4	10072.8	8167.62	10039.4	4226.76	9054.74	9357.33	8604.47	9837.4	9510.11	1.66082	1.54185	1.37728	1.11678	1.37271	2.14224	2.21383	2.03571	2.32741	2.24998
Bra039100	AT3G26990.1	Symbols: | ENTH/VHS family protein | chr3:9948426-9951557 REVERSE LENGTH=513	2476.38	4028.45	3319.31	3935.61	3722.35	3995.71	1408.14	2954.96	3205.52	3004.14	3462.04	3343.83	1.62675	1.34039	1.58926	1.50314	1.61353	2.09848	2.27642	2.13341	2.45859	2.37464
Bra039230	AT2G24120.1	Symbols: PDE319, SCA3 | DNA/RNA polymerases superfamily protein | chr2:10249358-10254530 REVERSE LENGTH=993	2007.17	2234.64	2354.02	2042.72	2686.13	2049.53	1938.62	4752.85	4966.94	4658.97	5348.1	3987.65	1.11333	1.17281	1.01771	1.33827	1.0211	2.45167	2.5621	2.40324	2.75871	2.05695
Bra039267	AT2G46660.1	Symbols: CYP78A6 | cytochrome P450, family 78, subfamily A, polypeptide 6 | chr2:19153602-19155417 REVERSE LENGTH=530	580.119	905.922	620.053	789.885	632.044	1067.52	395.599	916.788	1008.44	1194.14	1100.38	1402.32	1.56161	1.06884	1.36159	1.08951	1.84017	2.31747	2.54915	3.01856	2.78155	3.5448
Bra039949	AT3G22410.1	Symbols: | Sec14p-like phosphatidylinositol transfer family protein | chr3:7933328-7935664 REVERSE LENGTH=400	1581.94	1647.3	1132.14	1349.04	1153.05	1111	943.708	2446.61	2645.39	2471.03	3045.35	3902.87	1.04132	-1.3973	-1.17264	-1.37196	-1.42389	2.59255	2.80319	2.61843	3.227	4.13568
Bra040019	AT3G07620.1	Symbols: | Exostosin family protein | chr3:2433267-2434988 REVERSE LENGTH=470	432.37	823.355	833.103	682.586	725.67	541.192	126.761	730.531	820.039	729.857	720.165	688.993	1.90428	1.92683	1.57871	1.67835	1.25169	5.76306	6.46917	5.75774	5.68128	5.43537
Bra040169	AT4G17615.1	Symbols: CBL1, ATCBL1, SCABP5 | calcineurin B-like protein 1 | chr4:9817142-9818995 FORWARD LENGTH=213	16086.6	29273	29372.8	30488.8	28811.4	29645	12143.3	26823.4	27586.6	26915.3	30082.3	31087.1	1.81971	1.82592	1.89529	1.79102	1.84284	2.20891	2.27175	2.21647	2.47728	2.56002
Bra040212	AT3G04130.1	Symbols: | Tetratricopeptide repeat (TPR)-like superfamily protein | chr3:1084136-1085662 FORWARD LENGTH=508	669.544	828.361	1290.85	949.118	1059.38	1258.08	716.449	2484.32	5385.43	4161.97	4116.15	3209.14	1.2372	1.92795	1.41756	1.58224	1.87901	3.46755	7.51684	5.80916	5.74521	4.47923
Bra040450	AT3G63530.1	Symbols: BB, BB2 | RING/U-box superfamily protein | chr3:23456407-23457787 REVERSE LENGTH=248	619.249	1180.7	1049.87	1171.92	965.312	989.941	373.42	1201.36	1255.04	1122.3	1379.68	1248	1.90666	1.69539	1.89249	1.55884	1.59862	3.21718	3.36093	3.00546	3.69471	3.34208
Bra040601	AT3G02800.1	Symbols: | Tyrosine phosphatase family protein | chr3:606638-607704 REVERSE LENGTH=203	10049.4	16944.6	14398.3	15847	14625	13581.6	2702.08	6740.38	10479.6	7504.21	10811.5	7627.8	1.68613	1.43275	1.57691	1.45531	1.35148	2.49452	3.87835	2.7772	4.00118	2.82294
Bra037226	AT2G18300.2	Symbols: | basic helix-loop-helix (bHLH) DNA-binding superfamily protein | chr2:7953022-7954446 REVERSE LENGTH=337	621.568	1812.16	1196.51	1216.14	1100.75	1108.44	431.396	964.924	906.831	925.291	1116.35	970.834	2.91547	1.92499	1.95657	1.77092	1.7833	2.23675	2.10208	2.14488	2.58776	2.25045
Bra019265	AT4G23810.1	Symbols: WRKY53, ATWRKY53 | WRKY family transcription factor | chr4:12392666-12393739 REVERSE LENGTH=324	564.792	1453.29	1025.74	933.882	852.331	596.192	307.322	1725.71	1786.63	1964.18	2750.27	2728.35	2.57314	1.81614	1.6535	1.50911	1.0556	5.61532	5.81354	6.39128	8.94915	8.87782
Bra030707	AT1G07920.1	Symbols: | GTP binding Elongation factor Tu family protein | chr1:2455559-2457001 FORWARD LENGTH=449	910.716	2173.97	1588.35	1344.78	1294.97	874.762	516.09	1381.51	1116.23	1155.45	1080.9	1210.26	2.3871	1.74407	1.47662	1.42193	-1.0411	2.67688	2.16286	2.23885	2.0944	2.34506
Bra025321	AT3G28100.1	Symbols: | nodulin MtN21 /EamA-like transporter family protein | chr3:10456151-10460813 FORWARD LENGTH=353	646.72	1479.3	1198.49	1252.02	726.553	703.278	604.128	1231.66	1330.58	1268.74	1507.7	1363.07	2.28739	1.85318	1.93595	1.12344	1.08745	2.03874	2.20248	2.10012	2.49566	2.25626
Bra039788	AT3G53450.1	Symbols: | Putative lysine decarboxylase family protein | chr3:19812977-19815430 REVERSE LENGTH=215	627.156	1425.03	1124.02	1117.89	1030.08	1013.82	624.405	1278.44	1506.06	1580.65	1801.26	1605.46	2.27221	1.79225	1.78248	1.64246	1.61654	2.04745	2.41199	2.53145	2.88476	2.57118
Bra034295	AT2G26190.1	Symbols: | calmodulin-binding family protein | chr2:11147901-11150082 REVERSE LENGTH=532	540.386	1220.37	952.747	1013.41	628.979	744.771	251.013	1045.55	805.631	928.08	1267.82	1362.95	2.25833	1.76309	1.87534	1.16394	1.37822	4.16532	3.20952	3.69734	5.05081	5.4298
Bra017195	AT2G37320.1	Symbols: | Tetratricopeptide repeat (TPR)-like superfamily protein | chr2:15667223-15668725 FORWARD LENGTH=500	678.12	1501.47	976.674	1083.62	1158.68	790.48	374.96	958.6	777.654	861.821	1001.79	1210.42	2.21417	1.44027	1.59798	1.70867	1.16569	2.55654	2.07397	2.29843	2.67172	3.22813
Bra011687	AT4G36500.1	Symbols: | unknown protein; FUNCTIONS IN: molecular_function unknown; INVOLVED IN: biological_process unknown; LOCATED IN: mitochondrion; EXPRESSED IN: 22 plant structures; EXPRESSED DURING: 13 growth stages; BEST Arabidopsis thaliana protein match is: unknown protein (TAIR:AT2G18210.1); Has 50 Blast hits to 50 proteins in 7 species: Archae - 0; Bacteria - 0; Metazoa - 0; Fungi - 0; Plants - 50; …	900.218	1974.04	1580.16	1407.83	1348.68	1413.79	528.259	2058.47	1586.66	1487.35	2108.31	2135.55	2.19285	1.75531	1.56388	1.49817	1.5705	3.89671	3.00356	2.81557	3.99105	4.04262
Bra030507	AT1G02660.1	Symbols: | alpha/beta-Hydrolases superfamily protein | chr1:572187-574746 REVERSE LENGTH=713	2895.42	6320.31	4027.3	4558.7	3559.27	3646.94	1708.45	4420.75	4649.32	4430.45	4609.97	4723.32	2.18286	1.39092	1.57445	1.22928	1.25955	2.58758	2.72137	2.59326	2.69833	2.76468
Bra012251	AT1G20823.1	Symbols: | RING/U-box superfamily protein | chr1:7238880-7239473 FORWARD LENGTH=197	592.72	1284.93	701.305	955.368	674.719	1056.88	291.411	683.692	601.164	749.167	838.95	1268.6	2.16785	1.1832	1.61184	1.13834	1.7831	2.34614	2.06294	2.57083	2.87892	4.3533
Bra007328	AT3G57450.1	Symbols: | unknown protein; Has 65 Blast hits to 65 proteins in 11 species: Archae - 0; Bacteria - 0; Metazoa - 0; Fungi - 0; Plants - 65; Viruses - 0; Other Eukaryotes - 0 (source: NCBI BLink). | chr3:21262028-21262318 FORWARD LENGTH=96	1871.75	4045.39	3408.44	3219.85	2570	3393.27	1160.38	3371.81	3383.33	3180.24	4275.2	3531.06	2.16129	1.82099	1.72024	1.37305	1.81289	2.90578	2.91571	2.74069	3.68431	3.04302
Bra031035	AT1G18570.1	Symbols: MYB51, AtMYB51, BW51A, BW51B, HIG1 | myb domain protein 51 | chr1:6389765-6391026 FORWARD LENGTH=352	455.135	977.571	822.481	865.581	809.632	562.104	480.898	1772.44	1731.72	2100.64	2890.39	3375.04	2.14787	1.80711	1.90181	1.77888	1.23503	3.68569	3.60101	4.36816	6.0104	7.0182
Bra033449	AT3G52180.1	Symbols: ATPTPKIS1, DSP4, SEX4, ATSEX4 | dual specificity protein phosphatase (DsPTP1) family protein | chr3:19349884-19353459 REVERSE LENGTH=379	2798.89	5925.45	4961.9	5276.83	4479.95	3495.82	1345.28	3574.25	3088.35	3588.31	2801.88	2957.1	2.11707	1.77281	1.88533	1.60062	1.249	2.65688	2.29569	2.66733	2.08275	2.19813
Bra021041	AT4G17570.1	Symbols: GATA26 | GATA transcription factor 26 | chr4:9784329-9786974 REVERSE LENGTH=510	1467.17	3092.23	2535.11	2615.9	2574.81	2448.79	1098.85	2771.72	2256.18	2349.85	2531.22	3050.61	2.10762	1.72789	1.78296	1.75495	1.66906	2.52238	2.05322	2.13846	2.30352	2.77618
Bra016591	AT1G17710.1	Symbols: | Pyridoxal phosphate phosphatase-related protein | chr1:6090763-6091975 REVERSE LENGTH=279	664.054	1397.05	1087.8	1121.45	615.294	938.924	358.983	733.989	1037.66	776.573	972.313	1233.75	2.10382	1.63812	1.68879	-1.07925	1.41393	2.04463	2.89055	2.16326	2.70852	3.43679
Bra000070	AT2G38570.1	Symbols: | CONTAINS InterPro DOMAIN/s: PRC-barrel-like (InterPro:IPR011033); Has 300 Blast hits to 300 proteins in 81 species: Archae - 0; Bacteria - 135; Metazoa - 0; Fungi - 0; Plants - 37; Viruses - 0; Other Eukaryotes - 128 (source: NCBI BLink). | chr2:16136854-16138417 REVERSE LENGTH=328	698.57	1459.75	1353.02	1109.16	1289.28	1358.39	744.463	1861.11	1848.7	1805.34	1648.69	1908.54	2.08963	1.93684	1.58776	1.8456	1.94453	2.49994	2.48327	2.42502	2.2146	2.56365
Bra033158	AT4G11070.1	Symbols: WRKY41, AtWRKY41 | WRKY family transcription factor | chr4:6759303-6760763 FORWARD LENGTH=313	1168.57	2389.43	2174.85	2223.01	1667.26	2251.4	877.181	2446.71	2301.44	2203.71	3490.11	3000.16	2.04475	1.86112	1.90233	1.42675	1.92663	2.78929	2.62368	2.51226	3.97878	3.42023
Bra014443	AT3G61320.1	Symbols: | Bestrophin-like protein | chr3:22694002-22695474 FORWARD LENGTH=410	2597.09	5269.95	4355.39	4780.73	4542.3	4560.02	1978.96	4644.89	4767.63	4795	5516.98	6698.28	2.02917	1.67703	1.8408	1.749	1.75582	2.34714	2.40916	2.42299	2.78782	3.38475
Bra022147	AT5G47640.1	Symbols: NF-YB2 | nuclear factor Y, subunit B2 | chr5:19309414-19309986 FORWARD LENGTH=190	1086.34	2194.2	1575.65	1729.88	1320.56	942.857	1139.34	2581.15	2369.72	2529.73	2418.89	3136.37	2.01981	1.45042	1.59239	1.2156	-1.15218	2.26548	2.07991	2.22035	2.12306	2.7528
Bra011686	AT4G36500.1	Symbols: | unknown protein; FUNCTIONS IN: molecular_function unknown; INVOLVED IN: biological_process unknown; LOCATED IN: mitochondrion; EXPRESSED IN: 22 plant structures; EXPRESSED DURING: 13 growth stages; BEST Arabidopsis thaliana protein match is: unknown protein (TAIR:AT2G18210.1); Has 50 Blast hits to 50 proteins in 7 species: Archae - 0; Bacteria - 0; Metazoa - 0; Fungi - 0; Plants - 50; …	1737.52	3484.19	2983.38	2526.61	2381.19	2221.32	347.905	957.173	1029.97	904.608	866.607	875.619	2.00527	1.71703	1.45415	1.37045	1.27844	2.75125	2.96049	2.60016	2.49093	2.51683
Bra023234	AT5G35970.1	Symbols: | P-loop containing nucleoside triphosphate hydrolases superfamily protein | chr5:14119060-14123078 REVERSE LENGTH=961	1040.37	4657.26	2088.38	1791.47	1546.63	1694.54	598.933	1385.46	1921.97	1859.58	1909.47	1828.22	4.47654	2.00734	1.72195	1.48662	1.62879	2.31321	3.20899	3.10482	3.18812	3.05246
Bra037141	AT5G66890.1	Symbols: | Leucine-rich repeat (LRR) family protein | chr5:26712944-26714383 REVERSE LENGTH=415	310.265	1181.69	771.967	553.26	426.069	466.74	256.952	1285.61	915.907	609.21	1103.46	969.599	3.80865	2.48809	1.78319	1	1	5.00331	3.56451	2.37091	4.29442	3.77346
Bra039697	AT1G53870.1	Symbols: | Protein of unknown function (DUF567) | chr1:20112295-20113057 FORWARD LENGTH=217	1040.73	3396.93	2465.89	2059.31	1997.16	1589.77	840.653	3669.98	4254.29	3869.16	3712.68	3860.06	3.26399	2.36938	1.97872	1.919	1.52755	4.36563	5.0607	4.60256	4.41642	4.59174
Bra012376	AT1G23490.1	Symbols: ATARFA1A, ATARF1, ATARF, ARF1 | ADP-ribosylation factor 1 | chr1:8337232-8338373 FORWARD LENGTH=181	2846.18	8654.54	6907.22	5618.17	5487.71	5523.56	1618.45	3935.5	4271.1	3881.05	4375.15	3843.47	3.04076	2.42684	1.97393	1.9281	1.94069	2.43165	2.63901	2.398	2.7033	2.37478
Bra036013	AT5G44160.1	Symbols: NUC | C2H2-like zinc finger protein | chr5:17773091-17775513 FORWARD LENGTH=466	742.226	2255	1820	1476.99	1328.06	1170.86	559.925	2143.57	1855.61	1917.94	2463.31	2218.89	3.03816	2.45208	1.98995	1.78929	1.5775	3.82832	3.31403	3.42535	4.39936	3.96283
Bra011501	AT4G34160.1	Symbols: CYCD3;1, CYCD3 | CYCLIN D3;1 | chr4:16357903-16359304 FORWARD LENGTH=376	1289.24	3906.32	4403.67	1947.23	2423.58	1775.22	1600.83	7754.48	6935.71	5950.3	7057.41	4127.54	3.02994	3.41571	1.51037	1.87985	1.37695	4.84404	4.33257	3.71701	4.40859	2.57837
Bra012618	AT2G22650.1	Symbols: | FAD-dependent oxidoreductase family protein | chr2:9624703-9626931 REVERSE LENGTH=420	211.895	597.349	522.302	397.868	439.451	257.873	232.304	583.211	638.47	528.086	593.145	575.183	2.81908	2.46491	1	1	1	2.51055	2.74842	2.27325	2.55331	2.47599
Bra000169	AT2G40130.2	Symbols: | Double Clp-N motif-containing P-loop nucleoside triphosphate hydrolases superfamily protein | chr2:16766030-16769074 FORWARD LENGTH=910	820.638	2210.49	1901.82	1609.49	1606.3	1188.35	475.555	1316.91	1187.57	1115.32	1221.59	1201.5	2.69362	2.31749	1.96127	1.95738	1.44808	2.76921	2.49723	2.3453	2.56877	2.52652
Bra020331	AT5G59070.1	Symbols: | UDP-Glycosyltransferase superfamily protein | chr5:23845237-23847329 FORWARD LENGTH=505	443.892	1121.36	1115.95	860.996	863.488	415.809	163.745	1557.37	1225.82	960.628	1347.77	1076.74	2.5262	2.51401	1.93965	1.94527	1	9.51095	7.48615	5.86661	8.23091	6.57571
Bra013985	AT5G17350.1	Symbols: | unknown protein; FUNCTIONS IN: molecular_function unknown; INVOLVED IN: N-terminal protein myristoylation; LOCATED IN: cellular_component unknown; EXPRESSED IN: 15 plant structures; EXPRESSED DURING: 8 growth stages; BEST Arabidopsis thaliana protein match is: unknown protein (TAIR:AT3G03280.1); Has 1807 Blast hits to 1807 proteins in 277 species: Archae - 0; Bacteria - 0; Metazoa - 73…	2304.89	5506.75	5198.07	4202.8	3718.69	4137.86	1155.05	3411.14	3612.34	3258.36	3953.57	2790.1	2.38916	2.25524	1.82343	1.61339	1.79525	2.95324	3.12743	2.82097	3.42286	2.41557
Bra009774	AT5G24590.2	Symbols: ANAC091, TIP | TCV-interacting protein | chr5:8416920-8418723 REVERSE LENGTH=451	5292.31	12269.1	10935.2	10388.1	9344.62	9612.41	2126.24	5189.29	5437.47	5640.05	5666.74	5443.1	2.31829	2.06624	1.96287	1.7657	1.8163	2.44059	2.55732	2.65259	2.66515	2.55997
Bra014426	AT2G46400.1	Symbols: WRKY46, ATWRKY46 | WRKY DNA-binding protein 46 | chr2:19043676-19044754 REVERSE LENGTH=295	1271.08	2929.93	3512.78	2183.8	2194.66	2392.46	601.834	2159.17	1699.1	1683.58	1614.54	1958.07	2.30507	2.76362	1.71807	1.72661	1.88223	3.58765	2.8232	2.79742	2.6827	3.25351
Bra016047	AT1G72610.1	Symbols: GLP1, ATGER1, GER1 | germin-like protein 1 | chr1:27339302-27339928 REVERSE LENGTH=208	357.905	804.904	839.34	628.675	518.665	431.802	264.427	1221.91	1367.84	1297.51	1290.01	924.618	2.24893	2.34515	1.75654	1.44917	1	4.62097	5.17285	4.90687	4.87851	3.49669
Bra009882	AT5G66900.1	Symbols: | Disease resistance protein (CC-NBS-LRR class) family | chr5:26714931-26717757 REVERSE LENGTH=809	3279.61	7299.24	8513.32	6468.65	6234.79	5557.5	2918.73	7673.73	7143.29	6959.49	7411.53	6684.3	2.22564	2.59583	1.97238	1.90108	1.69456	2.62913	2.4474	2.38442	2.5393	2.29014
Bra011409	AT4G33050.3	Symbols: EDA39 | calmodulin-binding family protein | chr4:15944604-15946736 REVERSE LENGTH=488	1997.43	4304.9	4533.63	3488.41	3135.06	3867.11	894.544	4009.6	3144.54	3543.28	6907.99	5407.78	2.15522	2.26973	1.74645	1.56955	1.93604	4.48228	3.51524	3.96099	7.72236	6.04529
Bra010150	NA	NA	550.399	1180.08	1167.75	880.498	855.626	672.29	400.002	1287.4	1132.49	992.915	1069.02	1220.58	2.14404	2.12164	1.59974	1.55456	1.22146	3.21848	2.83121	2.48228	2.67254	3.05143
Bra035416	AT1G59900.1	Symbols: AT-E1 ALPHA, E1 ALPHA | pyruvate dehydrogenase complex E1 alpha subunit | chr1:22051368-22053660 FORWARD LENGTH=389	254.02	542.853	568.525	461.96	428.489	453.47	205.127	1005.41	932.589	626.664	763.843	671.2	2.13705	2.23811	1	1	1	4.9014	4.5464	3.055	3.72376	3.27212
Bra008557	AT4G02120.1	Symbols: | CTP synthase family protein | chr4:940873-944097 FORWARD LENGTH=556	1233.9	2636.71	2704.01	1739.71	2146.28	1479.08	628.803	2988.05	2522.88	2016.29	2096.01	1640.57	2.13689	2.19143	1.40993	1.73943	1.1987	4.75197	4.01219	3.20655	3.33333	2.60904
Bra016263	AT1G69800.2	Symbols: | Cystathionine beta-synthase (CBS) protein | chr1:26274416-26276325 REVERSE LENGTH=476	1764.35	3624.83	3557.37	3518.55	2942.95	3119.7	1718.27	3881.53	3631.94	3967.43	4435.32	4511.55	2.05448	2.01625	1.99425	1.66801	1.76819	2.25898	2.11372	2.30897	2.58127	2.62564
Bra014541	AT3G59360.1	Symbols: UTR6, ATUTR6 | UDP-galactose transporter 6 | chr3:21935826-21939642 REVERSE LENGTH=405	76.2977	501.326	617.803	659.557	336.561	341.615	85.8065	1027.44	564.667	556.638	539.392	842.653	6.57066	8.09727	8.64452	1	1	11.9739	6.5807	6.48713	6.28614	9.82039
Bra022347	AT3G18710.1	Symbols: PUB29, ATPUB29 | plant U-box 29 | chr3:6434234-6435481 REVERSE LENGTH=415	507.681	1968.76	1380.54	1314.45	782.007	965.673	391.326	1266.33	1327.47	1236.11	1648.81	1314.49	3.87795	2.71931	2.58913	1.54035	1.90213	3.236	3.39224	3.15877	4.21339	3.35907
Bra004391	AT1G69523.1	Symbols: | S-adenosyl-L-methionine-dependent methyltransferases superfamily protein | chr1:26129827-26131157 FORWARD LENGTH=300	356.272	1128.94	919.73	961.672	622.236	449.146	489.023	1412.51	1199.62	1471.14	1025.86	1292.28	3.16876	2.58154	2.69926	1.74652	1	2.88843	2.4531	3.00832	2.09777	2.64258
Bra013732	AT4G23810.1	Symbols: WRKY53, ATWRKY53 | WRKY family transcription factor | chr4:12392666-12393739 REVERSE LENGTH=324	235.139	740.692	616.58	630.636	371.961	286.211	115.283	704.996	779.931	762.518	1075.76	1030.39	3.15002	2.62219	2.68197	1	1	6.11535	6.76536	6.61431	9.33147	8.93792
Bra022865	AT2G31770.1	Symbols: ARI9, ATARI9 | RING/U-box superfamily protein | chr2:13511579-13513550 FORWARD LENGTH=543	309.456	903.68	764.485	642.044	604.536	600.792	371.874	1413.84	1117.46	1040.11	1110.17	1244.69	2.92022	2.47042	2.07475	1.95354	1.94145	3.80193	3.00494	2.79694	2.98534	3.34707
Bra016331	AT1G23790.1	Symbols: | Plant protein of unknown function (DUF936) | chr1:8410099-8411917 FORWARD LENGTH=518	483.582	1395.81	1478.97	985.285	857.401	789.191	319.096	1792.81	1540.16	1437.3	1336.31	1049.67	2.8864	3.05836	2.03747	1.77302	1.63197	5.6184	4.82664	4.50429	4.1878	3.28951
Bra004245	AT1G67710.1	Symbols: ARR11 | response regulator 11 | chr1:25376994-25378905 REVERSE LENGTH=521	254.624	708.245	1032.44	693.034	472.507	371.671	278.333	888.905	802.021	585.299	670.248	649.514	2.78153	4.05476	2.72179	1	1	3.19367	2.88152	2.10287	2.40808	2.33359
Bra005572	AT2G32210.1	Symbols: | unknown protein; BEST Arabidopsis thaliana protein match is: unknown protein (TAIR:AT2G32190.1); Has 214 Blast hits to 214 proteins in 21 species: Archae - 0; Bacteria - 0; Metazoa - 1; Fungi - 10; Plants - 203; Viruses - 0; Other Eukaryotes - 0 (source: NCBI BLink). | chr2:13678077-13678554 FORWARD LENGTH=71	960.802	2599.36	2314.1	2404.59	1751.99	1761.45	589.414	2184.11	2279.23	1616.54	1893.41	1451.07	2.70541	2.40851	2.50269	1.82347	1.83331	3.70556	3.86694	2.74262	3.21236	2.46189
Bra005079	AT2G38790.1	Symbols: | unknown protein; Has 21 Blast hits to 21 proteins in 5 species: Archae - 0; Bacteria - 0; Metazoa - 0; Fungi - 0; Plants - 19; Viruses - 0; Other Eukaryotes - 2 (source: NCBI BLink). | chr2:16214546-16215160 REVERSE LENGTH=204	3491.96	8756.69	7825.19	7400.19	5561.95	6179.96	2163.56	4761.13	4330.74	5106.07	5196.07	4731.95	2.50767	2.24092	2.11921	1.59279	1.76977	2.2006	2.00167	2.36003	2.40163	2.18711
Bra026746	AT1G15810.1	Symbols: | S15/NS1, RNA-binding protein | chr1:5444496-5446271 FORWARD LENGTH=419	91.9699	848.21	771.979	811.785	509.442	315.562	80.6251	1192.75	768.182	784.303	817.274	679.615	9.22269	8.39382	8.82664	5.53923	1	14.7938	9.52783	9.72778	10.1367	8.42932
Bra013174	AT2G05590.2	Symbols: | TLD-domain containing nucleolar protein | chr2:2067196-2068951 FORWARD LENGTH=303	83.131	698.71	716.893	562.58	667.36	419.618	256.994	775.089	754.91	686.627	668.589	715.91	8.40493	8.62365	6.76739	8.02781	1	3.01598	2.93746	2.67176	2.60157	2.78571
Bra033414	AT1G03620.1	Symbols: | ELMO/CED-12 family protein | chr1:904319-906013 REVERSE LENGTH=265	153.628	1040.69	965.069	661.385	647.781	399.365	52.2159	560.537	924.748	754.83	1276.75	614.904	6.77409	6.28186	4.30511	4.21656	1	10.735	17.7101	14.4559	24.4514	11.7762
Bra004523	AT3G61860.1	Symbols: ATRSP31, RSP31, At-RS31, RS31 | RNA-binding (RRM/RBD/RNP motifs) family protein | chr3:22900311-22902159 REVERSE LENGTH=264	174.699	915.165	992.742	627.709	726.895	466.829	344.951	1381.85	1828.06	1556.57	1938.96	1633.32	5.23852	5.68259	3.59309	4.16084	1	4.00593	5.29948	4.51244	5.62097	4.73493
Bra013246	AT5G61210.1	Symbols: SNAP33, ATSNAP33, SNP33, ATSNAP33B | soluble N-ethylmaleimide-sensitive factor adaptor protein 33 | chr5:24624027-24625366 FORWARD LENGTH=300	169.654	811.248	965.616	697.478	590.571	380.712	210.935	613.821	788.83	767.127	1112	860.219	4.78178	5.69168	4.11118	3.48103	1	2.91	3.73968	3.63679	5.27177	4.07812
Bra032989	AT5G61210.1	Symbols: SNAP33, ATSNAP33, SNP33, ATSNAP33B | soluble N-ethylmaleimide-sensitive factor adaptor protein 33 | chr5:24624027-24625366 FORWARD LENGTH=300	160.07	686.404	966.856	651.231	522.978	338.155	158.499	570.025	711.576	662.835	883.7	757.713	4.28815	6.04021	4.06841	3.26718	1	3.59639	4.48947	4.18195	5.57543	4.78055
Bra033690	AT5G43650.1	Symbols: BHLH92 | basic helix-loop-helix (bHLH) DNA-binding superfamily protein | chr5:17533310-17534758 REVERSE LENGTH=247	233.632	982.573	601.053	712.627	597.377	344.678	191.324	807.469	1256.39	1000.69	1246.24	1033.04	4.20564	2.57265	3.05021	2.55691	1	4.22043	6.56682	5.23034	6.51377	5.39943
Bra032579	AT1G02890.1	Symbols: | AAA-type ATPase family protein | chr1:645372-651797 REVERSE LENGTH=1246	180.96	747.371	1041.97	909.595	813.456	416.368	442.158	1006.78	1017.58	994.036	906.674	1011.28	4.13003	5.75801	5.0265	4.49523	1	2.27697	2.30139	2.24815	2.05057	2.28715
Bra013113	AT2G15020.1	Symbols: | unknown protein; BEST Arabidopsis thaliana protein match is: unknown protein (TAIR:AT5G64190.1); Has 72 Blast hits to 72 proteins in 10 species: Archae - 0; Bacteria - 0; Metazoa - 0; Fungi - 0; Plants - 72; Viruses - 0; Other Eukaryotes - 0 (source: NCBI BLink). | chr2:6491706-6493286 REVERSE LENGTH=526	638.038	2614.73	2123.33	2011.84	1710.39	1248.51	601.966	2728.75	1977.17	2409.18	3415.65	4816.54	4.09808	3.32791	3.15317	2.6807	1.9568	4.53306	3.28452	4.00219	5.67416	8.00135
Bra015987	NA	NA	1213.48	4954.14	3481.61	3588.77	2882.61	2424	620.414	2554.16	2537.99	2370.26	2404.21	1740.27	4.08259	2.86911	2.95742	2.37549	1.99756	4.11686	4.0908	3.82045	3.87517	2.80501
Bra034611	AT4G34150.1	Symbols: | Calcium-dependent lipid-binding (CaLB domain) family protein | chr4:16355035-16356955 FORWARD LENGTH=247	1673.9	6447.44	4731.87	3379.93	3384.51	3241.82	1986.66	5546.58	5062.21	4268.28	5328.93	5092.26	3.85175	2.82685	2.01919	2.02193	1.93669	2.79191	2.5481	2.14847	2.68236	2.56323
Bra003778	AT1G74950.1	Symbols: JAZ2, TIFY10B | TIFY domain/Divergent CCT motif family protein | chr1:28148919-28150258 REVERSE LENGTH=249	263.016	1002.91	1148.64	643.396	716.857	430.286	251.324	912.7	1028.97	846.443	1135.95	1135.63	3.81311	4.36719	2.44622	2.72553	1	3.63157	4.0942	3.36794	4.51986	4.51859
Bra022069	AT5G46510.1	Symbols: | Disease resistance protein (TIR-NBS-LRR class) family | chr5:18860451-18865210 FORWARD LENGTH=1353	209.348	790.643	993.049	823.429	881.424	499.927	209.765	866.709	830.508	771.08	777.203	726.585	3.77669	4.74353	3.9333	4.21033	1	4.13181	3.95923	3.67592	3.70511	3.4638
Bra021401	AT2G47520.1	Symbols: HRE2 | Integrase-type DNA-binding superfamily protein | chr2:19502891-19503490 REVERSE LENGTH=171	359.464	1321.44	909.318	921.29	777.937	684.324	474.914	1536.7	1300.84	1619.72	1311.72	1441.97	3.67614	2.52965	2.56295	2.16416	1.90373	3.23574	2.73911	3.41055	2.76202	3.03628
Bra022602	AT5G52600.1	Symbols: AtMYB82, MYB82 | myb domain protein 82 | chr5:21343197-21343968 REVERSE LENGTH=201	836.299	2945.05	2395.46	2399.91	1889.72	1520.98	569.771	3763.15	3517.32	3095.68	3475.81	3265.6	3.52153	2.86436	2.86968	2.25962	1.8187	6.60467	6.17322	5.4332	6.10036	5.73143
Bra006304	AT5G15500.2	Symbols: | Ankyrin repeat family protein | chr5:5031791-5033443 REVERSE LENGTH=457	578.735	1951.86	1881.03	1709.47	1887.86	1018.04	463.624	1750.46	1715.3	1805.95	2965.76	2528.49	3.37263	3.25024	2.9538	3.26205	1.75908	3.7756	3.69977	3.89529	6.39691	5.45375
Bra004217	AT1G67310.1	Symbols: | Calmodulin-binding transcription activator protein with CG-1 and Ankyrin domains | chr1:25198182-25203126 REVERSE LENGTH=1016	327.073	1012.82	997.422	755.729	796.525	613.349	295.703	962.937	942.313	902.471	972.758	1089.37	3.09662	3.04954	2.31058	2.43531	1.87527	3.25643	3.18669	3.05195	3.28965	3.684
Bra036240	AT4G02770.1	Symbols: PSAD-1 | photosystem I subunit D-1 | chr4:1229247-1229873 REVERSE LENGTH=208	400.216	1220.97	1195.29	1353.61	870.924	488.951	382.079	3004.14	2007.02	2273.84	2109.34	2221.43	3.05078	2.98661	3.3822	2.17613	1	7.86261	5.25289	5.95123	5.52069	5.81406
Bra010485	AT4G24660.1	Symbols: ATHB22, MEE68, HB22, ZHD2 | homeobox protein 22 | chr4:12724851-12725513 REVERSE LENGTH=220	722.591	2176.51	1618.88	1627.34	1661.55	1221.85	792.719	2243.92	2257.38	2311.62	2343.25	2768.24	3.01209	2.24038	2.25209	2.29943	1.69093	2.83066	2.84764	2.91606	2.95597	3.49208
Bra007406	AT3G57590.1	Symbols: | F-box and associated interaction domains-containing protein | chr3:21330182-21331396 REVERSE LENGTH=404	1125.68	3134.78	3892.72	2883.26	2893.05	2052.77	205.72	1469.15	1538.12	1259.02	1251.31	1057.15	2.78479	3.45811	2.56135	2.57005	1.82358	7.1415	7.47676	6.12007	6.08259	5.13878
Bra027662	AT1G64680.1	Symbols: | unknown protein; BEST Arabidopsis thaliana protein match is: unknown protein (TAIR:AT1G03055.1); Has 146 Blast hits to 146 proteins in 26 species: Archae - 0; Bacteria - 6; Metazoa - 0; Fungi - 0; Plants - 125; Viruses - 0; Other Eukaryotes - 15 (source: NCBI BLink). | chr1:24036071-24037062 FORWARD LENGTH=250	239.715	659.719	534.898	500.794	639.914	380.517	317.329	2736.71	4016.52	3108.13	3799.77	3121	2.7521	2.23139	2.08912	2.66948	1	8.6242	12.6573	9.79466	11.9742	9.83522
Bra016302	AT1G27000.1	Symbols: | Protein of unknown function (DUF1664) | chr1:9374068-9376422 FORWARD LENGTH=304	763.849	1982.7	2272.98	1685.66	2178.69	1332.44	756.654	1923.41	2801.21	2398.03	2012.3	1750.22	2.59567	2.97569	2.2068	2.85225	1.74438	2.54199	3.7021	3.16926	2.65947	2.3131
Bra026561	AT5G67090.1	Symbols: | Subtilisin-like serine endopeptidase family protein | chr5:26774111-26776321 REVERSE LENGTH=736	598.387	1546.47	1705.91	1391.73	1262.76	1050.31	433.515	1273.76	1448.74	1291.8	1676.39	1353.08	2.5844	2.85085	2.3258	2.11027	1.75524	2.93821	3.34185	2.97983	3.86697	3.12118
Bra040931	AT2G28940.2	Symbols: | Protein kinase superfamily protein | chr2:12426853-12428678 REVERSE LENGTH=462	815.599	2092.78	2311.18	1927.55	1861.09	1346.67	335.284	1242.22	1503.65	1390.98	1583.17	1351.51	2.56594	2.83372	2.36336	2.28187	1.65114	3.70498	4.48471	4.14866	4.72188	4.03094
Bra031627	AT1G08450.3	Symbols: CRT3 | calreticulin 3 | chr1:2668008-2671800 REVERSE LENGTH=399	1438.08	3658.42	4417.03	3809.02	3804.16	2560.64	1157.63	3865.26	5691.48	6463.76	4297.26	4312.9	2.54396	3.07148	2.64868	2.6453	1.7806	3.33894	4.91649	5.58361	3.71212	3.72563
Bra001033	AT3G02160.1	Symbols: | Bromodomain transcription factor | chr3:394615-395808 FORWARD LENGTH=397	279.039	659.479	721.768	762.904	625.857	409.821	324.377	1013.11	981.674	988.736	1002.5	1007.29	2.36339	2.58662	2.73404	2.2429	1	3.12325	3.02634	3.04811	3.09054	3.10531
Bra023529	AT5G15640.1	Symbols: | Mitochondrial substrate carrier family protein | chr5:5087590-5089677 FORWARD LENGTH=323	641.8	1496.85	1412.15	1403.99	1494.25	940.919	456.096	1546.45	1899.86	1519.02	1917	1730.18	2.33227	2.2003	2.18758	2.32822	1.46606	3.39062	4.16548	3.33048	4.20306	3.79346
Bra035002	AT3G44260.1	Symbols: | Polynucleotidyl transferase, ribonuclease H-like superfamily protein | chr3:15952213-15953055 REVERSE LENGTH=280	7632.54	17752.3	17153.3	15519.4	15465.8	14996.6	5710.33	13338.2	17769.4	14610.3	17652.5	15479.1	2.32587	2.24739	2.03332	2.0263	1.96482	2.3358	3.1118	2.55857	3.09133	2.71072
Bra002408	AT5G22380.1	Symbols: anac090, NAC090 | NAC domain containing protein 90 | chr5:7408924-7410038 REVERSE LENGTH=235	1558.4	3596.07	5010.25	3908.17	3458.37	2771.77	1254.62	2715.01	3074.47	2647.35	3642.36	3464.49	2.30754	3.215	2.50781	2.21918	1.7786	2.16401	2.45052	2.11008	2.90316	2.76139
Bra009076	AT5G09880.1	Symbols: | Splicing factor, CC1-like | chr5:3081646-3085179 REVERSE LENGTH=527	288.098	606.069	703.92	605.755	668.952	516.133	233.738	755.729	820.693	584.572	714.19	715.396	2.10369	2.44334	2.1026	2.32196	1.79152	3.23323	3.51117	2.50097	3.05552	3.06067
Bra002539	AT5G59720.1	Symbols: HSP18.2 | heat shock protein 18.2 | chr5:24062632-24063117 FORWARD LENGTH=161	31.8691	13328.3	20100.1	14310.7	21224.4	15093.2	31.5042	14329.2	20670.6	14869.5	18240.9	12307.5	418.22	630.708	449.046	665.987	473.6	454.835	656.122	471.985	578.999	390.662
Bra008964	AT5G11410.1	Symbols: | Protein kinase superfamily protein | chr5:3638431-3639883 REVERSE LENGTH=336	15.098	1969.72	3958.09	2978.68	3944.27	3087.3	39.4394	2645.68	5486.74	3803.95	4952.92	2730.25	130.462	262.16	197.29	261.245	204.484	67.0822	139.118	96.4505	125.583	69.2265
Bra033343	AT1G02700.1	Symbols: | unknown protein; FUNCTIONS IN: molecular_function unknown; INVOLVED IN: biological_process unknown; LOCATED IN: mitochondrion; BEST Arabidopsis thaliana protein match is: unknown protein (TAIR:AT4G02140.1); Has 49 Blast hits to 49 proteins in 21 species: Archae - 0; Bacteria - 0; Metazoa - 10; Fungi - 6; Plants - 29; Viruses - 0; Other Eukaryotes - 4 (source: NCBI BLink). | chr1:588367…	33.8431	4103.11	7346.87	4389.25	6907.59	4535.26	32.3865	5093.16	7973.18	5686.51	6828.46	4916.91	121.239	217.086	129.694	204.106	134.008	157.262	246.188	175.583	210.843	151.82
Bra020295	AT5G59720.1	Symbols: HSP18.2 | heat shock protein 18.2 | chr5:24062632-24063117 FORWARD LENGTH=161	180.843	17445.6	30300.4	23909	29493.3	29345.3	197.507	20666.5	29844.3	24864.3	31977.4	25829.8	96.4682	167.551	132.209	163.088	162.269	104.637	151.105	125.891	161.905	130.779
Bra006697	AT5G59720.1	Symbols: HSP18.2 | heat shock protein 18.2 | chr5:24062632-24063117 FORWARD LENGTH=161	245.436	14278.4	19770.4	15198.2	19639.4	15914.3	234.589	13958.9	17860.2	13043.1	16767.9	12889.5	58.1757	80.5522	61.9233	80.0184	64.8409	59.5036	76.134	55.5998	71.4778	54.945
Bra013872	AT4G25200.1	Symbols: ATHSP23.6-MITO, HSP23.6-MITO | mitochondrion-localized small heat shock protein 23.6 | chr4:12917089-12917858 FORWARD LENGTH=210	262.229	14533.3	19660.1	18138.7	21593.7	19739.6	180.71	12961.9	15954.8	15453.7	13838.9	11646.1	55.4222	74.973	69.1712	82.3467	75.2762	71.7276	88.2895	85.5166	76.5807	64.4464
Bra001507	AT3G13470.1	Symbols: | TCP-1/cpn60 chaperonin family protein | chr3:4389685-4392624 FORWARD LENGTH=596	192.099	8930.42	16931.5	12890.5	20494.9	13945.7	424.488	11292.7	15468.3	12586.6	17459.8	14205.6	46.4886	88.1394	67.1034	106.689	72.5964	26.6031	36.4399	29.6513	41.1314	33.4653
Bra026317	AT4G27670.1	Symbols: HSP21 | heat shock protein 21 | chr4:13819048-13819895 REVERSE LENGTH=227	289.933	11739.6	19590.6	15837	21929.2	19433.5	74.5472	15354.2	20412.5	14897.4	20335	15363.7	40.4907	67.5694	54.623	75.6354	67.0276	205.966	273.82	199.838	272.78	206.094
Bra018344	AT2G30040.1	Symbols: MAPKKK14 | mitogen-activated protein kinase kinase kinase 14 | chr2:12821747-12823138 FORWARD LENGTH=463	79.4271	2931.56	2081.02	2354.13	1541.65	1597.66	85.7594	1377.18	1400.8	1488.71	1529.46	1266.83	36.9088	26.2004	29.6389	19.4096	20.1148	16.0586	16.3341	17.3591	17.8343	14.7719
Bra004904	AT2G45360.1	Symbols: | Protein of unknown function (DUF1442) | chr2:18698619-18699360 FORWARD LENGTH=215	84.5228	3069.1	4838.39	3120.31	5256.2	3757.04	146.002	2467.78	4113.33	2926.16	4924.81	3488.36	36.3109	57.2436	36.9168	62.1868	44.45	16.9024	28.1731	20.0419	33.7311	23.8925
Bra027999	AT4G10250.1	Symbols: ATHSP22.0 | HSP20-like chaperones superfamily protein | chr4:6370537-6371124 FORWARD LENGTH=195	67.2346	2346.49	5817.26	3699.03	6286.33	4782.15	46.5764	2972.38	5229.03	3348.84	4595.49	3129.08	34.9	86.5218	55.0168	93.4984	71.1263	63.8173	112.268	71.8999	98.6656	67.1817
Bra009012	AT5G10700.1	Symbols: | Peptidyl-tRNA hydrolase II (PTH2) family protein | chr5:3378053-3378867 REVERSE LENGTH=200	540.487	12804.8	14645.3	10316.2	12842.4	7599.25	1323.26	13384.4	15572.1	12531.2	15826.5	11857.4	23.6912	27.0965	19.0869	23.7608	14.06	10.1147	11.768	9.46995	11.9602	8.96075
Bra028903	AT3G49420.1	Symbols: | Got1/Sft2-like vescicle transport protein family | chr3:18329855-18331070 FORWARD LENGTH=140	237.546	4941.61	10683.1	6941.36	10836.9	6672	355.553	8583.13	13216.9	7657.47	11781.7	7128.02	20.8027	44.9728	29.2211	45.6202	28.0872	24.1402	37.1728	21.5368	33.1363	20.0477
Bra029292	AT5G62020.1	Symbols: AT-HSFB2A, HSFB2A | heat shock transcription factor B2A | chr5:24916212-24917194 FORWARD LENGTH=299	571.969	11882.4	16138.3	11541.3	17442.8	13994.4	9974.72	25628.4	31834.3	28738.9	28243.1	22385.7	20.7746	28.2153	20.1782	30.4961	24.4671	2.56934	3.1915	2.88117	2.83147	2.24424
Bra030910	AT1G54050.1	Symbols: | HSP20-like chaperones superfamily protein | chr1:20179558-20180122 REVERSE LENGTH=155	723.385	14338	16752.1	15412.7	17069.6	14815.1	1095.9	17113.8	19388.3	17262.7	16870.9	15812.7	19.8207	23.1579	21.3064	23.5968	20.4802	15.6162	17.6917	15.7521	15.3946	14.429
Bra018972	AT1G52560.1	Symbols: | HSP20-like chaperones superfamily protein | chr1:19574783-19575766 REVERSE LENGTH=232	608.391	11992.8	17537.9	12162.6	16643.1	14726	551.634	11116.2	14752.5	9754.05	15148.1	9809.93	19.7123	28.8267	19.9914	27.3559	24.2048	20.1514	26.7433	17.6821	27.4604	17.7834
Bra000703	AT4G10250.1	Symbols: ATHSP22.0 | HSP20-like chaperones superfamily protein | chr4:6370537-6371124 FORWARD LENGTH=195	279.098	4999.48	8547.44	6399.83	8778.86	7233.87	214.202	4481.83	7088.33	5557.9	7336.15	6481.56	17.913	30.6252	22.9304	31.4544	25.9187	20.9234	33.0918	25.947	34.2487	30.2591
Bra003808	AT1G07070.1	Symbols: | Ribosomal protein L35Ae family protein | chr1:2168652-2169703 FORWARD LENGTH=112	313.443	5603.26	8460.12	6902.06	8569.71	7625.4	277.397	2555.6	4192.4	3131.54	4368.83	2558.9	17.8765	26.9909	22.0201	27.3406	24.3279	9.21279	15.1134	11.289	15.7494	9.22469
Bra004474	AT2G47180.1	Symbols: AtGolS1, GolS1 | galactinol synthase 1 | chr2:19369049-19370372 REVERSE LENGTH=344	931.276	16594.1	22981.5	17781	27318.5	20299	530.572	13935.2	20830.4	14638.4	18553.3	15880.9	17.8187	24.6774	19.0932	29.3345	21.797	26.2645	39.2603	27.5898	34.9685	29.9317
Bra016038	AT1G72720.1	Symbols: | Protein of unknown function (DUF3511) | chr1:27376903-27377286 REVERSE LENGTH=127	58.3857	1030.73	1353.42	1196.74	1133.79	975.906	73.6002	1578.18	1926.3	1349.82	1568.51	1380.21	17.6538	23.1807	20.4971	19.419	16.7148	21.4426	26.1725	18.3399	21.3112	18.7528
Bra011129	AT4G29690.1	Symbols: | Alkaline-phosphatase-like family protein | chr4:14541084-14542457 REVERSE LENGTH=457	55.5568	935.003	2199.77	1085.32	2612.25	1245.67	238.414	745.405	1367.44	695.675	1110.12	760.252	16.8297	39.595	19.5353	47.0194	22.4216	3.12652	5.73557	2.91793	4.65627	3.18879
Bra040589	AT4G21380.1	Symbols: ARK3, RK3 | receptor kinase 3 | chr4:11389219-11393090 REVERSE LENGTH=850	140.101	2226.97	6631.09	3100.35	5728.25	3427.44	150.805	5941.4	8196.51	4919.27	9136.65	4412.76	15.8955	47.3308	22.1294	40.8866	24.4641	39.3979	54.3517	32.6201	60.5859	29.2614
Bra026318	NA	NA	162.486	2519.82	6119.55	3518.85	5803.37	3808.35	605.966	4032.7	5578.44	3794.9	5273.04	3152.98	15.5079	37.662	21.6563	35.7161	23.438	6.65499	9.20586	6.26256	8.70187	5.20323
Bra031725	AT2G29500.1	Symbols: | HSP20-like chaperones superfamily protein | chr2:12633279-12633740 REVERSE LENGTH=153	2216.04	33720.3	39179.3	36942.4	44239.4	42296.9	3454.83	34894.9	38963	34069.2	39603.8	37392.2	15.2165	17.6799	16.6705	19.9633	19.0867	10.1003	11.2778	9.86132	11.4633	10.8232
Bra028902	AT5G01420.1	Symbols: | Glutaredoxin family protein | chr5:174886-176091 REVERSE LENGTH=401	152.105	2246.12	6057.09	2873.49	3941.06	2721.28	107.085	4360.61	5482.92	3532.15	4979.09	3397.43	14.7669	39.8218	18.8915	25.9101	17.8908	40.721	51.2016	32.9845	46.4966	31.7265
Bra009270	AT5G07330.1	Symbols: | unknown protein; FUNCTIONS IN: molecular_function unknown; INVOLVED IN: biological_process unknown; LOCATED IN: mitochondrion; BEST Arabidopsis thaliana protein match is: unknown protein (TAIR:AT1G63060.1); Has 1807 Blast hits to 1807 proteins in 277 species: Archae - 0; Bacteria - 0; Metazoa - 736; Fungi - 347; Plants - 385; Viruses - 0; Other Eukaryotes - 339 (source: NCBI BLink). | …	449.534	6388.94	8777.92	8977.44	12590.6	13216.5	205.873	1486.86	3050.46	2192.38	2880.33	2383.61	14.2124	19.5267	19.9705	28.0081	29.4004	7.22222	14.8172	10.6492	13.9908	11.5781
Bra000461	AT4G22100.1	Symbols: BGLU3 | beta glucosidase 2 | chr4:11707370-11709932 REVERSE LENGTH=507	682.028	9272.99	13855.8	10020.1	11007.9	8534.02	654.212	10843.6	14173.8	10509.7	14501.7	9470.31	13.5962	20.3156	14.6916	16.14	12.5127	16.5751	21.6655	16.0647	22.1667	14.4759
Bra037477	AT5G48570.1	Symbols: ROF2, ATFKBP65, FKBP65 | FKBP-type peptidyl-prolyl cis-trans isomerase family protein | chr5:19690746-19693656 REVERSE LENGTH=578	817.042	11055.7	17862.8	11231.6	17935.6	13832.9	268.524	6875.65	12227.5	7013.21	8925.93	6293.46	13.5314	21.8628	13.7467	21.9519	16.9305	25.6053	45.536	26.1176	33.2407	23.4372
Bra018384	AT2G29500.1	Symbols: | HSP20-like chaperones superfamily protein | chr2:12633279-12633740 REVERSE LENGTH=153	2466.72	32776.7	43779.9	37072.2	43903.9	37191.6	3963.27	34896.7	38051.2	35720.4	39482.7	35873.2	13.2876	17.7482	15.0289	17.7985	15.0773	8.80503	9.60096	9.01286	9.96215	9.05141
Bra000643	AT4G08230.1	Symbols: | glycine-rich protein | chr4:5188047-5189574 REVERSE LENGTH=113	1473.38	19210.8	20433.1	22437.7	22931.2	21208.9	1681.66	20883.2	19410.4	20823.7	21535.2	18185.6	13.0386	13.8682	15.2287	15.5637	14.3947	12.4182	11.5424	12.3828	12.8059	10.8141
Bra024929	AT5G47610.1	Symbols: | RING/U-box superfamily protein | chr5:19301399-19301899 REVERSE LENGTH=166	357.905	4650.08	8717.82	6336.28	8610.8	7327.4	691.039	1425.15	1936.19	1678.32	2301.11	1915.93	12.9925	24.3579	17.7038	24.0589	20.473	2.06233	2.80185	2.42869	3.32993	2.77254
Bra008044	AT1G72720.1	Symbols: | Protein of unknown function (DUF3511) | chr1:27376903-27377286 REVERSE LENGTH=127	136.018	1718.71	1546.29	1396.35	1516.41	1425.39	299.812	1755.56	1715.66	1811.85	1876.5	1753.18	12.6359	11.3683	10.2659	11.1486	10.4794	5.85554	5.72245	6.04329	6.25892	5.8476
Bra025941	AT1G17870.1	Symbols: ATEGY3, EGY3 | ethylene-dependent gravitropism-deficient and yellow-green-like 3 | chr1:6150036-6152185 REVERSE LENGTH=573	403.498	4996.5	8981	5846.45	8713.87	5724.01	299.386	6629.76	8119.39	6154.03	7940.89	4951.07	12.383	22.2579	14.4894	21.5958	14.186	22.1445	27.1201	20.5555	26.5239	16.5374
Bra030073	AT1G28120.1	Symbols: | CONTAINS InterPro DOMAIN/s: Ovarian tumour, otubain (InterPro:IPR003323), Ubiquitin thioesterase Otubain (InterPro:IPR016615), Peptidase C65, otubain (InterPro:IPR019400); Has 413 Blast hits to 411 proteins in 139 species: Archae - 0; Bacteria - 0; Metazoa - 184; Fungi - 83; Plants - 88; Viruses - 0; Other Eukaryotes - 58 (source: NCBI BLink). | chr1:9813219-9815143 REVERSE LENGTH=306	61.2344	749.94	704.432	640.83	670.664	567.423	185.718	791.842	624.862	570.405	668.82	619.071	12.247	11.5039	10.4652	10.9524	9.26641	4.26368	3.36457	3.07135	3.60127	3.33339
Bra014450	AT3G61190.1	Symbols: BAP1 | BON association protein 1 | chr3:22650837-22651415 REVERSE LENGTH=192	759.882	9224.88	10972	8044.33	10595.8	8513.18	1049.06	5968.37	8438.85	6854.41	8655.16	7569.56	12.1399	14.4391	10.5863	13.944	11.2033	5.68926	8.0442	6.53386	8.2504	7.21556
Bra035478	NA	NA	468.265	5530.61	5698.02	3872.43	3494.25	2420.55	679.783	5772.23	6181.17	5789.19	6416.31	4233.38	11.8109	12.1684	8.26974	7.46212	5.16919	8.49128	9.09286	8.51623	9.43876	6.22755
Bra007088	AT3G54670.3	Symbols: TTN8 | Structural maintenance of chromosomes (SMC) family protein | chr3:20235818-20243701 FORWARD LENGTH=1239	160.192	1870.66	1787.27	1144.32	1534.8	784.886	188.24	917.462	1156.37	783.144	997.527	864.248	11.6776	11.157	7.14343	9.581	4.89966	4.8739	6.14306	4.16035	5.29923	4.5912
Bra028523	AT5G42050.1	Symbols: | DCD (Development and Cell Death) domain protein | chr5:16815630-16816932 FORWARD LENGTH=349	741.249	8508.18	7768.67	7113.4	7611.77	6717.83	694.118	8144.69	9922.89	7980.84	8650.38	7498.27	11.4782	10.4805	9.59651	10.2688	9.06285	11.7339	14.2957	11.4978	12.4624	10.8026
Bra006901	AT3G52130.1	Symbols: | Bifunctional inhibitor/lipid-transfer protein/seed storage 2S albumin superfamily protein | chr3:19332081-19332458 REVERSE LENGTH=125	102.102	1136.96	1350.08	1234.04	1571.48	1160.92	152.548	761.838	1093.98	801.305	1124.01	945.522	11.1355	13.2229	12.0863	15.3913	11.3702	4.99409	7.17138	5.25281	7.36824	6.19819
Bra005539	AT2G32970.2	Symbols: | unknown protein; FUNCTIONS IN: molecular_function unknown; INVOLVED IN: biological_process unknown; LOCATED IN: cellular_component unknown; EXPRESSED IN: 24 plant structures; EXPRESSED DURING: 15 growth stages. | chr2:13991744-13995065 REVERSE LENGTH=690	251.728	2772.52	2054.48	2012.29	1592.81	1627.56	313.716	1371.34	1702.18	1574.44	2300.53	2304.47	11.014	8.16151	7.99391	6.3275	6.46555	4.37128	5.42586	5.01868	7.33316	7.34572
Bra016169	AT1G71000.1	Symbols: | Chaperone DnaJ-domain superfamily protein | chr1:26769336-26770111 REVERSE LENGTH=165	509.235	5529.81	10756.8	6270.09	10918.5	7731.92	1118.78	9596.52	13395.3	9616.83	14756.6	8650.7	10.8591	21.1234	12.3128	21.441	15.1834	8.57766	11.9731	8.59582	13.1899	7.73226
Bra039069	AT3G27700.1	Symbols: | zinc finger (CCCH-type) family protein / RNA recognition motif (RRM)-containing protein | chr3:10257681-10261330 REVERSE LENGTH=908	313.647	3339.69	2132.03	2043.97	1444.89	914.378	239.568	4272.14	2263.27	2183.95	2000.1	1253.39	10.6479	6.79755	6.51678	4.60674	2.91531	17.8327	9.4473	9.1162	8.34878	5.23188
Bra026084	AT1G16030.1	Symbols: Hsp70b | heat shock protein 70B | chr1:5502386-5504326 REVERSE LENGTH=646	3570.35	37545.4	41385.2	37190.7	38239.4	37837.1	2030.63	30628.4	39003.1	27876.1	39362.9	31169.1	10.5159	11.5914	10.4165	10.7103	10.5976	15.0832	19.2074	13.7278	19.3846	15.3495
Bra004905	AT2G45380.1	Symbols: | FUNCTIONS IN: molecular_function unknown; INVOLVED IN: biological_process unknown; LOCATED IN: cellular_component unknown; EXPRESSED IN: inflorescence meristem, flower, cultured cell; EXPRESSED DURING: petal differentiation and expansion stage; BEST Arabidopsis thaliana protein match is: Calcium-binding EF-hand family protein (TAIR:AT4G34070.1); Has 171 Blast hits to 170 proteins in 31…	422.04	4265.94	7004.57	5009.5	8926.49	5167.92	413.886	4188.19	8390.75	4129.82	7440.92	6138.34	10.1079	16.5969	11.8697	21.1508	12.2451	10.1192	20.2731	9.97816	17.9782	14.831
Bra001933	NA	NA	567.692	5714.41	8820.84	6510.87	8245.78	6544.81	1337.47	5225.94	8858.07	6889.92	7307.88	6034.92	10.066	15.5381	11.469	14.5251	11.5288	3.90733	6.623	5.15146	5.46396	4.51219
Bra038788	NA	NA	302.868	3044.8	3777.81	3088.99	2233.53	1625.98	485.109	3623.45	3850.68	3769.48	3870.39	2995.12	10.0532	12.4735	10.1991	7.3746	5.36861	7.46935	7.93776	7.77038	7.97839	6.17412
Bra028949	AT5G55990.1	Symbols: CBL2, ATCBL2 | calcineurin B-like protein 2 | chr5:22672189-22673579 FORWARD LENGTH=226	143.458	1415.37	2347.65	1736.59	1954.66	1587.67	251.146	1142.77	2087.77	1465.45	2213.82	1439.59	9.86609	16.3647	12.1052	13.6253	11.0671	4.55022	8.31297	5.83505	8.81487	5.73208
Bra031126	AT2G20540.1	Symbols: MEF21 | mitochondrial editing factor 21 | chr2:8844160-8845764 FORWARD LENGTH=534	371.404	3334.86	6619.31	4259.16	5816.15	4416.91	515.284	3670.99	5299.22	3615.19	4439.37	2902.58	8.97906	17.8224	11.4677	15.6599	11.8925	7.12421	10.2841	7.01592	8.61538	5.63297
Bra010497	NA	NA	131.824	1167.67	2156.5	989.975	1716.68	1133.09	155.405	1501.77	2061.85	1108	1656.34	1043.92	8.8578	16.3589	7.50982	13.0225	8.59548	9.66359	13.2676	7.12976	10.6582	6.71742
Bra009626	AT5G01100.1	Symbols: | O-fucosyltransferase family protein | chr5:34872-37756 REVERSE LENGTH=631	202.386	1786.25	1977.8	1523.14	1534.39	2048.66	599.109	1828.47	2310.2	1571.62	2284.96	2299.51	8.82596	9.77242	7.52592	7.5815	10.1225	3.05198	3.85606	2.62326	3.81393	3.83822
Bra024789	AT1G14170.1	Symbols: | RNA-binding KH domain-containing protein | chr1:4843463-4845253 REVERSE LENGTH=454	683.937	5714.63	5866.12	5381.21	3994.01	4832.29	363.731	2657.79	3660.82	2946.6	4283.76	4498.91	8.35549	8.57699	7.86799	5.83973	7.0654	7.30702	10.0646	8.10104	11.7773	12.3688
Bra023136	AT1G30810.1	Symbols: | Transcription factor jumonji (jmj) family protein / zinc finger (C5HC2 type) family protein | chr1:10938139-10941505 REVERSE LENGTH=819	88.5625	739.936	723.622	784.294	669.909	537.038	176.506	1223.5	997.7	1031.91	1167.99	1398.96	8.35496	8.17075	8.85582	7.56425	6.06394	6.93178	5.6525	5.84632	6.61728	7.92585
Bra028088	AT1G35460.1	Symbols: | basic helix-loop-helix (bHLH) DNA-binding superfamily protein | chr1:13040092-13041907 FORWARD LENGTH=259	220.48	1829.68	1461.63	1399.65	1178.04	1542.37	273.862	1259.99	1352.35	1235.31	1946.71	1947.59	8.29862	6.62931	6.34819	5.34307	6.99551	4.60082	4.93807	4.5107	7.10836	7.11157
Bra025942	AT1G17860.1	Symbols: | Kunitz family trypsin and protease inhibitor protein | chr1:6149343-6149933 FORWARD LENGTH=196	335.636	2757.07	4835.25	3031.96	4511.74	2865.13	483.135	3470.45	4225.09	3031.14	4007.88	2941.33	8.21446	14.4062	9.03348	13.4424	8.53642	7.18319	8.74515	6.2739	8.29557	6.08801
Bra040359	AT3G07080.1	Symbols: | EamA-like transporter family | chr3:2241360-2242934 FORWARD LENGTH=438	601.164	4831.74	5508.54	4601.52	4482.74	4025.29	543.784	2530.01	3618.24	2487.91	3264.71	2731.64	8.03731	9.16312	7.65435	7.45677	6.69583	4.6526	6.65382	4.57518	6.00369	5.02339
Bra018383	AT2G29500.1	Symbols: | HSP20-like chaperones superfamily protein | chr2:12633279-12633740 REVERSE LENGTH=153	4294.28	34457.4	36241.4	31482.4	39685.4	32713.9	4508.21	36958	40340.9	37112.3	43249.5	36837.6	8.02402	8.43946	7.33124	9.24146	7.61802	8.19793	8.94832	8.23216	9.5935	8.17123
Bra038412	AT1G31170.1	Symbols: ATSRX, SRX | sulfiredoxin | chr1:11133521-11134228 FORWARD LENGTH=125	141.507	1123.87	1163.71	699.253	940.643	857.692	80.1243	817.505	1198.08	842.998	1284.28	1197.62	7.94215	8.22369	4.94147	6.64732	6.06113	10.203	14.9528	10.5211	16.0286	14.947
Bra028141	AT5G37670.1	Symbols: | HSP20-like chaperones superfamily protein | chr5:14969035-14969448 FORWARD LENGTH=137	1248.97	9653.81	15256.9	11654.5	18245.1	12510.1	1458.44	11413.3	13985.9	10894.4	16163	11161.4	7.72942	12.2156	9.33129	14.6081	10.0163	7.82569	9.58963	7.4699	11.0824	7.65297
Bra026659	AT2G01490.1	Symbols: | phytanoyl-CoA dioxygenase (PhyH) family protein | chr2:221316-223187 FORWARD LENGTH=283	197.997	1522.9	1549.79	1135.13	852.08	697.703	299.515	1814.53	1956.97	1020.09	1752.11	1331.96	7.69153	7.82734	5.73307	4.3035	3.52381	6.05823	6.5338	3.40581	5.84982	4.44706
Bra012828	AT3G51910.1	Symbols: AT-HSFA7A, HSFA7A | heat shock transcription factor A7A | chr3:19265294-19266619 FORWARD LENGTH=272	1196.39	9051.62	14889	11467.4	17526.1	13401.2	577.378	1539.38	2917.59	1854.9	3051.83	1653.47	7.56578	12.4449	9.585	14.6492	11.2014	2.66616	5.05317	3.21263	5.28567	2.86376
Bra028904	AT5G01470.2	Symbols: | S-adenosyl-L-methionine-dependent methyltransferases superfamily protein | chr5:190953-192462 FORWARD LENGTH=245	1550.41	11562.2	15921.1	13840	16548	13734.1	1497.64	5442.43	9734.57	6588.44	8939.04	6928.44	7.45751	10.269	8.92667	10.6733	8.85837	3.634	6.49994	4.39921	5.96875	4.62624
Bra024533	NA	NA	1296.16	9665.67	12888.9	10994.9	14452.8	10868.1	352.92	8834.29	12045	9611.85	11562.9	8026.75	7.45716	9.94391	8.48267	11.1505	8.38484	25.032	34.1295	27.2352	32.7635	22.7438
Bra000557	AT2G26150.1	Symbols: ATHSFA2, HSFA2 | heat shock transcription factor A2 | chr2:11135856-11137217 FORWARD LENGTH=345	3565.59	26025.8	31159.9	26991.5	31302.5	30061.6	7113.34	22965.6	30556.9	29857.2	33011.4	30691.8	7.29916	8.73906	7.57	8.77905	8.43103	3.22853	4.29572	4.19735	4.64077	4.31468
Bra000644	AT4G08210.1	Symbols: | Pentatricopeptide repeat (PPR-like) superfamily protein | chr4:5183813-5185873 REVERSE LENGTH=686	255.192	1822.41	3184	1391.29	1937.52	1395.74	231.164	2420.06	2995.71	2091.26	3060.89	2209.6	7.14133	12.4769	5.45193	7.5924	5.46937	10.469	12.9592	9.04665	13.2412	9.55858
Bra005852	AT5G05410.1	Symbols: DREB2A, DREB2 | DRE-binding protein 2A | chr5:1602650-1603657 FORWARD LENGTH=335	962.264	6856.98	11352.4	7075.45	10435	7147.55	355.72	5794.51	9179.77	6865.7	9338.67	5925.45	7.12588	11.7976	7.35292	10.8442	7.42785	16.2895	25.8062	19.3009	26.2529	16.6576
Bra019187	AT4G25130.1	Symbols: PMSR4 | peptide met sulfoxide reductase 4 | chr4:12898802-12899998 REVERSE LENGTH=258	449.988	3186.9	6444.19	3756.48	6330.24	4361.38	1908.48	6889.92	8740.14	8558.27	10007.4	8158.99	7.08219	14.3208	8.34796	14.0676	9.69221	3.61016	4.57963	4.48434	5.24365	4.27512
Bra030827	AT1G55900.1	Symbols: TIM50, emb1860 | Haloacid dehalogenase-like hydrolase (HAD) superfamily protein | chr1:20903163-20905420 FORWARD LENGTH=376	277.239	1954.98	5218.08	4095.24	7708.77	5611.86	280.846	2557.77	6190.88	3543.38	6024.32	4039	7.05161	18.8216	14.7715	27.8055	20.242	9.10738	22.0437	12.6168	21.4506	14.3815
Bra013224	AT3G25230.1	Symbols: ROF1, ATFKBP62, FKBP62 | rotamase FKBP 1 | chr3:9188257-9191137 FORWARD LENGTH=551	213.432	1501.06	2565.21	1516.96	2061.52	1392.06	140.545	1333.9	2606.59	2144.96	2590.9	1557.73	7.03297	12.0189	7.10746	9.65891	6.52226	9.49091	18.5463	15.2617	18.4347	11.0835
Bra008308	AT1G21720.1	Symbols: PBC1 | proteasome beta subunit C1 | chr1:7626394-7628070 FORWARD LENGTH=204	145.062	1012.52	1230.77	853.474	938.872	1116.63	246.904	2102.06	2243.48	1491.18	1706.32	1470.09	6.97991	8.48444	5.88351	6.47221	7.69761	8.51367	9.08645	6.03951	6.91086	5.9541
Bra021388	AT2G47180.1	Symbols: AtGolS1, GolS1 | galactinol synthase 1 | chr2:19369049-19370372 REVERSE LENGTH=344	910.21	6305.39	12414.2	8759.38	13661.9	9049.83	993.42	6809.22	9815.29	6592.95	9868.52	6674.83	6.9274	13.6388	9.62347	15.0096	9.94257	6.85432	9.8803	6.63662	9.93388	6.71904
Bra005145	AT2G37975.1	Symbols: | Yos1-like protein | chr2:15891900-15892136 REVERSE LENGTH=78	1289.09	8863.28	11880.9	10376.1	11718.2	10339.5	1394.22	9593.3	9934.06	9734.29	10804.2	7838.6	6.87561	9.2165	8.04917	9.09029	8.02077	6.88076	7.12517	6.98189	7.74928	5.62221
Bra026364	AT4G27270.1	Symbols: | Quinone reductase family protein | chr4:13661458-13663243 REVERSE LENGTH=205	804.23	5529.38	5736.46	4420.57	3873.45	4766.22	855.561	3565.65	3795.86	3441.28	3238.57	3134.24	6.87537	7.13286	5.49665	4.81635	5.92644	4.16762	4.43669	4.02225	3.78532	3.66337
Bra023741	AT1G65660.1	Symbols: SMP1 | Pre-mRNA splicing Prp18-interacting factor | chr1:24418295-24421231 REVERSE LENGTH=535	661.312	4546.31	6757.5	4193.2	6283.21	4412.56	705.784	3421.96	4919.8	2865.97	5138.01	3105.31	6.87468	10.2183	6.34073	9.50113	6.67243	4.84845	6.97069	4.06069	7.27986	4.3998
Bra038767	AT4G21380.1	Symbols: ARK3, RK3 | receptor kinase 3 | chr4:11389219-11393090 REVERSE LENGTH=850	132.657	902.458	2919.27	1496.36	2795.82	1984.13	218.832	2108.81	3650.58	2446.98	3602.1	2089.7	6.80294	22.0062	11.2799	21.0756	14.9568	9.63666	16.6821	11.182	16.4606	9.54933
Bra023360	AT5G12020.1	Symbols: HSP17.6II | 17.6 kDa class II heat shock protein | chr5:3882409-3882876 REVERSE LENGTH=155	6170	41925.9	41539	41187	48528.7	44770	3843.33	33668.1	42874.9	28527.4	39691.6	30373.4	6.79512	6.73241	6.67536	7.86527	7.25608	8.76014	11.1557	7.42257	10.3274	7.90289
Bra004553	AT2G46240.1	Symbols: BAG6, ATBAG6 | BCL-2-associated athanogene 6 | chr2:18986586-18989827 FORWARD LENGTH=1043	2060.74	13875.2	22905.8	16928.1	21726.5	17744.2	816.199	8048.84	13933	8838.42	12758.1	7751.65	6.73312	11.1153	8.21457	10.5431	8.6106	9.86137	17.0706	10.8288	15.6311	9.49725
Bra018216	AT1G53540.1	Symbols: | HSP20-like chaperones superfamily protein | chr1:19980510-19980983 FORWARD LENGTH=157	2788.8	18339.4	29862.1	23160.9	27687.4	25254.9	1108.88	17063.4	21463.7	20319	24637.8	18903	6.57609	10.7079	8.30497	9.92807	9.05583	15.388	19.3562	18.3239	22.2186	17.0469
Bra029039	AT5G54170.1	Symbols: | Polyketide cyclase/dehydrase and lipid transport superfamily protein | chr5:21985056-21987039 REVERSE LENGTH=449	1140.03	7399.76	8028.29	8105.87	9535.41	6802.13	800.811	6803.66	7181.41	5813.09	7958.47	7091.82	6.49085	7.04217	7.11023	8.36417	5.96662	8.49596	8.96767	7.259	9.93801	8.8558
Bra029040	AT5G54165.1	Symbols: | unknown protein; FUNCTIONS IN: molecular_function unknown; INVOLVED IN: biological_process unknown; LOCATED IN: cellular_component unknown; Has 30201 Blast hits to 17322 proteins in 780 species: Archae - 12; Bacteria - 1396; Metazoa - 17338; Fungi - 3422; Plants - 5037; Viruses - 0; Other Eukaryotes - 2996 (source: NCBI BLink). | chr5:21984620-21984868 FORWARD LENGTH=82	531.348	3315.46	4903.11	3859.19	4616.27	3317.83	628.792	3448.6	4957.59	4089.83	5128.22	3489.81	6.23971	9.22768	7.26302	8.68785	6.24418	5.48448	7.88431	6.50427	8.15567	5.55002
Bra002535	AT5G59760.1	Symbols: | Protein of unknown function (DUF1635) | chr5:24075628-24076415 REVERSE LENGTH=232	225.33	1377.36	1648.76	1408.39	2396.6	1820.03	325.99	4345.78	6534.01	4523.67	7077.58	5814.64	6.11263	7.31709	6.25034	10.636	8.07718	13.331	20.0436	13.8767	21.711	17.8369
Bra012619	AT4G18070.1	Symbols: | unknown protein; BEST Arabidopsis thaliana protein match is: unknown protein (TAIR:AT1G29530.1); Has 30201 Blast hits to 17322 proteins in 780 species: Archae - 12; Bacteria - 1396; Metazoa - 17338; Fungi - 3422; Plants - 5037; Viruses - 0; Other Eukaryotes - 2996 (source: NCBI BLink). | chr4:10030839-10032329 FORWARD LENGTH=262	1269.37	7597.22	8325.58	8435.49	7365.26	8332.71	617.839	4645.38	6069.99	5514.42	7104.21	6362.34	5.98503	6.55883	6.64541	5.8023	6.56445	7.51875	9.82455	8.92533	11.4985	10.2977
Bra005574	AT2G32235.1	Symbols: | unknown protein; Has 38 Blast hits to 38 proteins in 14 species: Archae - 0; Bacteria - 4; Metazoa - 11; Fungi - 11; Plants - 11; Viruses - 0; Other Eukaryotes - 1 (source: NCBI BLink). | chr2:13682823-13684199 REVERSE LENGTH=310	461.491	2745.42	3339.16	2560.5	2112.8	2485.6	404.894	3696.9	4659.49	3718.25	5333.02	4958.83	5.94902	7.23559	5.54832	4.5782	5.38602	9.13054	11.5079	9.18327	13.1714	12.2472
Bra036990	NA	NA	361.816	2122.03	3030.9	2298.03	2828.95	1921.43	129.001	706.278	1252.98	821.897	1087.34	646.321	5.86494	8.37691	6.35138	7.81875	5.31052	5.47498	9.71295	6.37125	8.42893	5.0102
Bra015328	AT1G04560.1	Symbols: | AWPM-19-like family protein | chr1:1245070-1245888 FORWARD LENGTH=186	367.822	2144.39	3444.28	2191.54	3031.48	2158.77	445.597	1043.7	2795.01	1883.21	2722.3	1869.63	5.82997	9.36399	5.95815	8.2417	5.86906	2.34225	6.27251	4.22626	6.10933	4.19579
Bra017020	AT4G29550.1	Symbols: | Protein of unknown function (DUF626) | chr4:14502433-14503763 FORWARD LENGTH=358	579.325	3374.59	2385.45	3578.05	2736.94	3468.45	441.581	2763.32	2320.64	2311.62	2557.27	2897.22	5.82504	4.11764	6.17624	4.72436	5.98705	6.25779	5.2553	5.23487	5.79117	6.56102
Bra011032	AT5G46090.1	Symbols: | Protein of unknown function (DUF679) | chr5:18693485-18694129 FORWARD LENGTH=214	477.164	2689.45	5524.06	3220.06	4200.98	2793.42	1786.35	5360.53	7236.91	6088.19	7468.13	6166.03	5.63632	11.5769	6.74833	8.80406	5.85421	3.00083	4.05123	3.40817	4.18066	3.45175
Bra015866	AT1G75100.1	Symbols: JAC1 | J-domain protein required for chloroplast accumulation response 1 | chr1:28191108-28193769 REVERSE LENGTH=651	243.463	1346.75	1181.64	1183.85	1177.22	859.197	147.557	735.82	738.155	873.831	834.395	957.864	5.53164	4.85347	4.86255	4.83531	3.52907	4.98668	5.00251	5.92199	5.65473	6.49148
Bra028845	AT5G03220.1	Symbols: | Mediator complex, subunit Med7 | chr5:767617-768584 REVERSE LENGTH=168	876.183	4840.17	6552.75	4683.38	5305.6	6994.49	2011.85	6393.1	8491.5	8207.17	8990.12	8558.57	5.52415	7.47875	5.34521	6.05536	7.98291	3.17772	4.22074	4.07941	4.46858	4.25408
Bra021902	AT2G34310.1	Symbols: | unknown protein; FUNCTIONS IN: molecular_function unknown; INVOLVED IN: biological_process unknown; LOCATED IN: cellular_component unknown; EXPRESSED IN: 24 plant structures; EXPRESSED DURING: 13 growth stages; BEST Arabidopsis thaliana protein match is: unknown protein (TAIR:AT1G29530.1); Has 1236 Blast hits to 680 proteins in 89 species: Archae - 0; Bacteria - 0; Metazoa - 473; Fungi…	295.71	1609.54	1414.68	1411.51	1237.51	1167.29	600.969	1632.55	1872.02	1570.95	2071.72	2262.3	5.44297	4.78401	4.77329	4.18488	3.94741	2.71653	3.115	2.61403	3.4473	3.76442
Bra020728	AT5G47830.1	Symbols: | unknown protein; Has 35333 Blast hits to 34131 proteins in 2444 species: Archae - 798; Bacteria - 22429; Metazoa - 974; Fungi - 991; Plants - 531; Viruses - 0; Other Eukaryotes - 9610 (source: NCBI BLink). | chr5:19373013-19374300 REVERSE LENGTH=173	1776.46	9640.51	13211.9	11953.2	14469.1	11854.1	2618.94	12419	13584.7	12605.6	13832.9	13436.6	5.42681	7.43721	6.72866	8.14491	6.67288	4.74199	5.1871	4.81325	5.28187	5.13055
Bra003589	AT1G80850.1	Symbols: | DNA glycosylase superfamily protein | chr1:30385607-30387272 REVERSE LENGTH=327	741.479	4019.15	3966.76	3931.23	4076.63	4809.12	617.146	3291.2	5396.27	3437.69	4472.76	4176.83	5.42045	5.34979	5.30188	5.49797	6.48585	5.33294	8.74391	5.5703	7.24749	6.76798
Bra003780	AT1G74930.1	Symbols: ORA47 | Integrase-type DNA-binding superfamily protein | chr1:28144239-28144826 FORWARD LENGTH=195	294.366	1591.36	953.82	749.098	859.528	739.117	132.059	627.253	614.84	534.905	777.749	729.435	5.40606	3.24025	2.54478	2.91993	2.51088	4.74979	4.6558	4.0505	5.88941	5.52355
Bra012441	AT1G26800.1	Symbols: | RING/U-box superfamily protein | chr1:9285576-9286190 REVERSE LENGTH=204	2994.53	16110.3	16789.3	14605	18290.5	14966.4	3539.15	13216.8	14258.2	13411.2	13442	12219.5	5.37991	5.60666	4.87723	6.10797	4.99791	3.73446	4.02871	3.78938	3.79809	3.45267
Bra019719	AT1G13530.1	Symbols: | Protein of unknown function (DUF1262) | chr1:4633740-4635129 REVERSE LENGTH=385	1994.56	10513.2	7487.79	7523.21	5837.05	4846.22	2013.38	6882.02	9128.64	7893.37	9951.94	8840.25	5.27094	3.75411	3.77186	2.92649	2.42972	3.41814	4.53399	3.92046	4.9429	4.39075
Bra010397	AT4G27652.1	Symbols: | unknown protein; BEST Arabidopsis thaliana protein match is: unknown protein (TAIR:AT4G27657.1); Has 30201 Blast hits to 17322 proteins in 780 species: Archae - 12; Bacteria - 1396; Metazoa - 17338; Fungi - 3422; Plants - 5037; Viruses - 0; Other Eukaryotes - 2996 (source: NCBI BLink). | chr4:13809945-13810157 FORWARD LENGTH=70	1121.77	5894.36	6112.16	5431.52	5464.25	6142.72	640.459	4026.31	5055.58	4780.76	5769.19	4178.77	5.25452	5.44867	4.84192	4.8711	5.47592	6.2866	7.89368	7.46458	9.0079	6.52465
Bra015922	AT1G74310.1	Symbols: ATHSP101, HSP101, HOT1 | heat shock protein 101 | chr1:27936715-27939862 REVERSE LENGTH=911	5078.36	26568.6	26862.1	27048.3	31914	25085.4	7477.87	17752.1	22111.5	16284.8	24113.7	16074.8	5.23173	5.28952	5.32619	6.28431	4.93967	2.37395	2.95692	2.17773	3.22467	2.14965
Bra011530	AT4G34412.1	Symbols: | CONTAINS InterPro DOMAIN/s: Kinase binding protein CGI-121 (InterPro:IPR013926); Has 275 Blast hits to 275 proteins in 139 species: Archae - 0; Bacteria - 5; Metazoa - 98; Fungi - 109; Plants - 42; Viruses - 0; Other Eukaryotes - 21 (source: NCBI BLink). | chr4:16453099-16454515 REVERSE LENGTH=172	1425.54	7370.95	6986.43	6662.85	6721.82	6510.54	1894.4	4918.09	6595.39	6221.69	7194.72	5765.6	5.17064	4.9009	4.67391	4.71528	4.56707	2.59612	3.48152	3.28425	3.79789	3.0435
Bra026107	AT1G44414.1	Symbols: | unknown protein; Has 29 Blast hits to 29 proteins in 12 species: Archae - 0; Bacteria - 4; Metazoa - 0; Fungi - 0; Plants - 25; Viruses - 0; Other Eukaryotes - 0 (source: NCBI BLink). | chr1:16847781-16848086 FORWARD LENGTH=101	794.044	4096.15	6783.98	4608	6541.91	5780.33	303.196	3687.75	5829.2	4273.36	6028.79	4270.21	5.15859	8.54358	5.8032	8.23872	7.27961	12.1629	19.2258	14.0944	19.8841	14.084
Bra015923	AT1G74300.1	Symbols: | alpha/beta-Hydrolases superfamily protein | chr1:27935368-27936474 FORWARD LENGTH=346	1003.79	5165.09	7159.49	5125.58	7092.35	4588.82	1684.28	5187.35	8462.17	5250.79	6872.53	5390.15	5.14559	7.13246	5.10623	7.06557	4.57149	3.07986	5.02421	3.11753	4.0804	3.20027
Bra027752	AT1G64200.1	Symbols: VHA-E3 | vacuolar H+-ATPase subunit E isoform 3 | chr1:23828537-23830002 REVERSE LENGTH=237	409.571	2101.88	1739.45	1894.41	1900.3	1973.41	785.373	1653.95	2213.43	2317.56	2148.48	2808.21	5.13191	4.247	4.62535	4.63973	4.81824	2.10594	2.81832	2.9509	2.73562	3.57564
Bra029811	AT3G10020.1	Symbols: | unknown protein; FUNCTIONS IN: molecular_function unknown; INVOLVED IN: response to oxidative stress, anaerobic respiration; LOCATED IN: cellular_component unknown; EXPRESSED IN: 23 plant structures; EXPRESSED DURING: 13 growth stages; Has 47 Blast hits to 47 proteins in 12 species: Archae - 0; Bacteria - 0; Metazoa - 1; Fungi - 0; Plants - 46; Viruses - 0; Other Eukaryotes - 0 (source…	963.47	4783.07	8290.49	8780.13	11302.4	8958.04	2054.05	5866.76	9585.26	8171.77	10709	8881.17	4.96442	8.60482	9.11303	11.7309	9.29768	2.85619	4.66652	3.97837	5.2136	4.32374
Bra032293	AT4G01360.1	Symbols: | unknown protein; BEST Arabidopsis thaliana protein match is: Protein of unknown function (DUF793) (TAIR:AT1G01550.2); Has 99 Blast hits to 99 proteins in 25 species: Archae - 0; Bacteria - 10; Metazoa - 0; Fungi - 0; Plants - 89; Viruses - 0; Other Eukaryotes - 0 (source: NCBI BLink). | chr4:565147-566193 FORWARD LENGTH=348	2657.83	13180	13543.1	11931.8	12004.1	11844.6	1795.69	8965.81	10453.2	9996.27	9326.28	8799.78	4.95893	5.09555	4.4893	4.5165	4.45649	4.99296	5.82127	5.56681	5.1937	4.9005
Bra021157	AT3G16050.1	Symbols: A37, ATPDX1.2, PDX1.2 | pyridoxine biosynthesis 1.2 | chr3:5444121-5445065 REVERSE LENGTH=314	2790.64	13651.4	14895.5	14395.5	15401.6	14617.8	2882.43	12348.3	11302.5	12436	13596.5	11391.4	4.89185	5.33766	5.15849	5.51902	5.23815	4.28399	3.92117	4.31442	4.71703	3.95201
Bra009391	AT5G09570.1	Symbols: | Cox19-like CHCH family protein | chr5:2970733-2971970 FORWARD LENGTH=139	1772.6	8620.67	11645.3	9945.15	12508.5	10128.4	2839.14	9835.14	11514.9	9482.55	11594.5	8296.74	4.86329	6.56962	5.61049	7.05658	5.71387	3.46413	4.05577	3.33994	4.08381	2.92227
Bra023021	NA	NA	676.655	3283.23	5081.93	4090.8	5858.25	4461.83	542.645	3350.54	4335.88	3752.13	4877.49	3699.98	4.85215	7.51037	6.04562	8.65766	6.59395	6.17446	7.99027	6.91452	8.98836	6.81842
Bra026018	AT1G16890.2	Symbols: UBC36, UBC13B | ubiquitin-conjugating enzyme 36 | chr1:5776550-5778327 REVERSE LENGTH=153	531.895	2557.44	2614.03	2040.43	2048.27	1905.78	724.147	2213.6	2380.67	1937.04	2310.58	2114.57	4.80817	4.91456	3.83615	3.85089	3.583	3.05684	3.28755	2.67493	3.19076	2.92008
Bra037645	AT2G44530.1	Symbols: | Phosphoribosyltransferase family protein | chr2:18383732-18385974 FORWARD LENGTH=394	381.016	1829.85	1786.24	1680.58	2193.15	2058.19	461.834	1242.78	1678.8	1220.52	1938.5	1856.8	4.80255	4.6881	4.41079	5.75606	5.40185	2.69097	3.63507	2.64277	4.1974	4.02049
Bra039358	AT3G12960.1	Symbols: | unknown protein; Has 44 Blast hits to 44 proteins in 14 species: Archae - 0; Bacteria - 0; Metazoa - 0; Fungi - 0; Plants - 44; Viruses - 0; Other Eukaryotes - 0 (source: NCBI BLink). | chr3:4136546-4136806 FORWARD LENGTH=86	176.812	848.446	1202.2	1130.33	1399.71	1463.27	179.257	961.628	1455.12	1266.57	1290.87	1640.53	4.79858	6.79931	6.39284	7.91637	8.27585	5.36452	8.11751	7.06567	7.20123	9.15183
Bra001241	AT3G07195.1	Symbols: | RPM1-interacting protein 4 (RIN4) family protein | chr3:2288959-2290309 FORWARD LENGTH=225	209.471	990.942	1268.95	1055.04	938.992	920.422	279.927	777.202	988.868	1116.02	1069.53	972.359	4.73069	6.05788	5.03669	4.48268	4.39403	2.77645	3.53259	3.98683	3.82075	3.47362
Bra010835	AT1G29330.1	Symbols: ATERD2, AERD2, ERD2 | ER lumen protein retaining receptor family protein | chr1:10258580-10260906 REVERSE LENGTH=215	580.563	2744.73	3489.55	3081.46	3356.75	2690.65	437.6	1881.74	1973.28	1830.45	1893.27	2373.59	4.7277	6.01063	5.30771	5.78189	4.63455	4.30014	4.50932	4.18293	4.32649	5.42411
Bra014600	AT3G57890.2	Symbols: | Tubulin binding cofactor C domain-containing protein | chr3:21438271-21441695 FORWARD LENGTH=609	426.924	2009.04	3434.04	2341.88	3139.54	2193.92	465.794	1992.55	2744.73	2161.57	1733.03	1827.89	4.70585	8.04368	5.48547	7.35386	5.1389	4.27775	5.89258	4.64061	3.72059	3.92425
Bra029291	AT5G62020.1	Symbols: AT-HSFB2A, HSFB2A | heat shock transcription factor B2A | chr5:24916212-24917194 FORWARD LENGTH=299	1468.34	6773.16	10924.4	7091.56	10637	8010.38	4306.78	10830.1	12603.5	12419.3	9800.09	10056.1	4.6128	7.43997	4.82964	7.24423	5.4554	2.51466	2.92643	2.88366	2.2755	2.33495
Bra033746	AT5G44480.1	Symbols: DUR | NAD(P)-binding Rossmann-fold superfamily protein | chr5:17921515-17923643 FORWARD LENGTH=436	1825.28	8394.51	10443.5	7413.63	8009.74	6823.84	4246.65	12037.3	12975.1	14426	16309.7	12223.1	4.59903	5.72159	4.06164	4.38823	3.73852	2.83454	3.05537	3.39703	3.8406	2.87829
Bra022879	AT2G32235.1	Symbols: | unknown protein; Has 38 Blast hits to 38 proteins in 14 species: Archae - 0; Bacteria - 4; Metazoa - 11; Fungi - 11; Plants - 11; Viruses - 0; Other Eukaryotes - 1 (source: NCBI BLink). | chr2:13682823-13684199 REVERSE LENGTH=310	582.544	2675	3612.25	2581.36	2528	2534.08	559.08	3227.66	3805.78	3279.96	4100.43	3363.77	4.59193	6.20082	4.43118	4.33959	4.35002	5.77316	6.80722	5.86671	7.33425	6.01662
Bra001630	AT4G21380.1	Symbols: ARK3, RK3 | receptor kinase 3 | chr4:11389219-11393090 REVERSE LENGTH=850	113.398	519.611	1434.76	729.785	1180.44	834.312	77.3973	1223.6	2072.45	1365.13	2144.44	921.8	4.58219	12.6524	6.43561	10.4097	7.35738	15.8093	26.7768	17.638	27.7069	11.91
Bra002126	AT5G18010.1	Symbols: | SAUR-like auxin-responsive protein family | chr5:5963033-5963305 REVERSE LENGTH=90	500.301	2284.16	2520.29	2601.56	2536.26	2791.26	215.756	737.14	621.396	694.245	759.349	700.232	4.56557	5.03755	5.19999	5.06947	5.57916	3.41654	2.88009	3.21773	3.51948	3.24548
Bra018677	AT1G07890.6	Symbols: APX1, MEE6, CS1, ATAPX1, ATAPX01 | ascorbate peroxidase 1 | chr1:2438005-2439349 FORWARD LENGTH=249	2227.21	10041.2	13776.7	11355.8	13392.5	12412	3043.98	12313	14079.9	11758	13141.6	10167.3	4.50842	6.18563	5.09867	6.01313	5.57289	4.04503	4.62549	3.86271	4.31724	3.34013
Bra001377	AT5G05090.1	Symbols: | Homeodomain-like superfamily protein | chr5:1503393-1504193 FORWARD LENGTH=266	3675.04	16565.1	22023.1	16476.4	19361.2	18317.9	4439.09	16280.5	19690.5	17306.6	17581.8	15573.9	4.50746	5.99262	4.48333	5.2683	4.98441	3.66753	4.43571	3.89868	3.96068	3.50835
Bra006401	AT5G17350.1	Symbols: | unknown protein; FUNCTIONS IN: molecular_function unknown; INVOLVED IN: N-terminal protein myristoylation; LOCATED IN: cellular_component unknown; EXPRESSED IN: 15 plant structures; EXPRESSED DURING: 8 growth stages; BEST Arabidopsis thaliana protein match is: unknown protein (TAIR:AT3G03280.1); Has 1807 Blast hits to 1807 proteins in 277 species: Archae - 0; Bacteria - 0; Metazoa - 73…	295.423	1310.76	1454.84	1309.89	1063.88	1202.43	268.081	583.402	801.682	780.654	1005.74	819.27	4.43689	4.9246	4.43395	3.60121	4.0702	2.17622	2.99045	2.91201	3.75163	3.05605
Bra022436	AT3G19580.1	Symbols: AZF2, ZF2 | zinc-finger protein 2 | chr3:6803293-6804114 REVERSE LENGTH=273	303.914	1346.22	902.69	946.871	665.414	904.608	195.451	845.172	649.554	509.088	583.212	573.785	4.42961	2.97022	3.11559	2.18948	2.97653	4.32421	3.32336	2.60468	2.98393	2.9357
Bra026326	NA	NA	1213.51	5286.22	5065.61	4876.67	4438.28	6298.83	1161.96	3330.34	3987.82	4666.52	4569.25	4678.47	4.35614	4.17435	4.01865	3.65739	5.19059	2.86614	3.43198	4.01608	3.93236	4.02636
Bra005739	AT2G20820.1	Symbols: | unknown protein; Has 44 Blast hits to 44 proteins in 13 species: Archae - 0; Bacteria - 0; Metazoa - 0; Fungi - 0; Plants - 44; Viruses - 0; Other Eukaryotes - 0 (source: NCBI BLink). | chr2:8964450-8965166 FORWARD LENGTH=93	1081.16	4709.4	5929.99	4915.17	6257.36	6071.33	1702.18	5567.2	7137.02	7294.29	7721.73	6727.11	4.35588	5.48484	4.5462	5.78764	5.61557	3.27063	4.19287	4.28526	4.53638	3.95206
Bra016728	AT1G13520.1	Symbols: | Protein of unknown function (DUF1262) | chr1:4631857-4633223 REVERSE LENGTH=387	465.952	2006.05	2380.68	2337.37	1472.37	1627.12	759.553	2145.87	2616.35	2760.31	3158.81	3044.01	4.30527	5.10928	5.01633	3.15992	3.49203	2.82517	3.44459	3.63412	4.15877	4.00763
Bra016644	AT1G16030.1	Symbols: Hsp70b | heat shock protein 70B | chr1:5502386-5504326 REVERSE LENGTH=646	5878.77	25229.9	26244.2	25564.1	30391.8	27648.5	6486.04	21280.9	27616.4	21161.1	32529	23007.1	4.2917	4.46423	4.34855	5.16975	4.70311	3.28103	4.25782	3.26256	5.01523	3.54717
Bra014859	AT3G53850.1	Symbols: | Uncharacterised protein family (UPF0497) | chr3:19948262-19948994 REVERSE LENGTH=154	792.395	3394.4	6429.63	4301.01	6064.18	5169.18	1297.61	5161.96	7364.05	5435.18	6978.25	5480.03	4.28372	8.11417	5.42786	7.65298	6.52349	3.97805	5.67509	4.18861	5.37777	4.22317
Bra027612	AT1G63030.1	Symbols: ddf2 | Integrase-type DNA-binding superfamily protein | chr1:23367603-23368148 REVERSE LENGTH=181	552.855	2354.24	1697.73	1675.24	1666.59	1495.08	403.848	1179.49	1097.8	1109.53	1432.19	1284.51	4.25833	3.07084	3.03016	3.01452	2.70429	2.92063	2.71835	2.7474	3.54636	3.18068
Bra002216	AT5G19140.1	Symbols: ATAILP1, AILP1 | Aluminium induced protein with YGL and LRDR motifs | chr5:6423398-6425785 FORWARD LENGTH=234	342.771	1453.47	2747.56	1362.59	2480.36	1484.12	600.748	2524.43	3571.69	2782.25	2405.86	2160.69	4.24035	8.01573	3.97522	7.2362	4.32977	4.20214	5.9454	4.63131	4.00477	3.59667
Bra018477	AT4G12400.2	Symbols: Hop3 | stress-inducible protein, putative | chr4:7338866-7341239 REVERSE LENGTH=558	5086.74	21547.7	24105.2	22913.1	24618	21071.3	7908.43	19705.9	24319.8	22405.2	25207.2	19953.3	4.23605	4.73883	4.50448	4.83964	4.1424	2.49176	3.07517	2.83308	3.18738	2.52304
Bra005770	AT5G03560.1	Symbols: | Tetratricopeptide repeat (TPR)-like superfamily protein | chr5:900673-902719 REVERSE LENGTH=241	259.507	1098.02	1136.24	1360.76	1489.04	1285.84	204.554	1138.86	1433.47	1233.14	1333.57	1724.74	4.23118	4.37846	5.24364	5.73796	4.95493	5.56753	7.00778	6.02843	6.5194	8.43171
Bra032850	AT1G27840.1	Symbols: ATCSA-1 | Transducin/WD40 repeat-like superfamily protein | chr1:9693332-9696257 REVERSE LENGTH=450	881.924	3726.54	5871.11	3979.08	4756.52	4633.05	797.415	5411.27	6497.29	4590.62	6019.83	4172.99	4.22547	6.65716	4.51182	5.39334	5.25334	6.78601	8.14794	5.75688	7.54918	5.23315
Bra023381	AT5G12900.1	Symbols: | unknown protein; FUNCTIONS IN: molecular_function unknown; INVOLVED IN: biological_process unknown; LOCATED IN: chloroplast; EXPRESSED IN: 21 plant structures; EXPRESSED DURING: 13 growth stages; BEST Arabidopsis thaliana protein match is: unknown protein (TAIR:AT1G12330.1); Has 1807 Blast hits to 1807 proteins in 277 species: Archae - 0; Bacteria - 0; Metazoa - 736; Fungi - 347; Plant…	437.663	1847.34	1505.15	1572.18	1398.33	1556.85	259.507	748.144	850.584	887.731	991.299	857.514	4.22092	3.43906	3.59222	3.19499	3.55719	2.88294	3.27769	3.42084	3.81993	3.3044
Bra028290	AT5G51990.1	Symbols: CBF4, DREB1D | C-repeat-binding factor 4 | chr5:21117113-21117787 REVERSE LENGTH=224	3006.24	12483.8	12726	11175.1	9944.44	11027	1561.78	9558.41	10820.2	9570.64	12422.3	11603	4.15263	4.23319	3.7173	3.30793	3.66804	6.1202	6.92812	6.12803	7.95394	7.42934
Bra036006	NA	NA	2359.24	9649.82	9021.73	9560.66	7399.14	10642.7	1357	6631.2	7720.42	7238.13	8460.35	8066.65	4.09022	3.824	4.05243	3.13624	4.51107	4.88666	5.68933	5.33392	6.2346	5.94447
Bra028759	AT5G05410.1	Symbols: DREB2A, DREB2 | DRE-binding protein 2A | chr5:1602650-1603657 FORWARD LENGTH=335	1665.91	6812.98	8908.27	6562.68	9526.66	7072.19	558.516	5583.46	7352.18	5468.77	6649.64	4877.49	4.08964	5.34739	3.9394	5.71859	4.24524	9.99696	13.1638	9.79161	11.9059	8.73295
Bra016626	AT1G16890.2	Symbols: UBC36, UBC13B | ubiquitin-conjugating enzyme 36 | chr1:5776550-5778327 REVERSE LENGTH=153	485.645	1972.48	2073.04	2082.5	2248.7	1027.58	430.968	1927.06	2201.99	2294.53	2114.21	2223.49	4.06157	4.26863	4.28811	4.63034	2.11591	4.47147	5.1094	5.32413	4.90572	5.15929
Bra009013	AT5G10695.1	Symbols: | unknown protein; BEST Arabidopsis thaliana protein match is: unknown protein (TAIR:AT5G57123.1); Has 30201 Blast hits to 17322 proteins in 780 species: Archae - 12; Bacteria - 1396; Metazoa - 17338; Fungi - 3422; Plants - 5037; Viruses - 0; Other Eukaryotes - 2996 (source: NCBI BLink). | chr5:3377817-3378020 FORWARD LENGTH=67	10684.6	43324.4	49267.6	37332	43587.1	41349.1	7516.42	38949.4	40679.3	33649.6	31757.4	35690.3	4.05485	4.61109	3.494	4.07943	3.86997	5.18191	5.41206	4.47681	4.22507	4.74831
Bra040189	AT3G04500.1	Symbols: | RNA-binding (RRM/RBD/RNP motifs) family protein | chr3:1212065-1213795 REVERSE LENGTH=245	808.032	3252.67	4719.29	3877.88	4660.39	3538.45	848.841	3276.15	5405.35	3902.55	5399.6	4402.32	4.02542	5.84047	4.79917	5.76758	4.3791	3.85956	6.36792	4.5975	6.36114	5.18627
Bra040360	AT3G07090.1	Symbols: | PPPDE putative thiol peptidase family protein | chr3:2243153-2244476 REVERSE LENGTH=265	1287.44	5167.25	7092.97	5671.61	6311.33	5307.39	1589.35	3721.78	5411.87	3701.23	5298.25	4406.8	4.01359	5.50936	4.40534	4.90223	4.12244	2.3417	3.40508	2.32877	3.3336	2.77271
Bra002127	AT5G18080.1	Symbols: | SAUR-like auxin-responsive protein family | chr5:5983840-5984112 FORWARD LENGTH=90	527.257	2110.03	2319.85	2239.78	2379.26	2312.03	272.753	789.839	682.683	659.479	897.896	866.131	4.0019	4.39985	4.24799	4.51252	4.38502	2.8958	2.50293	2.41786	3.29197	3.17551
Bra008887	AT5G12440.1	Symbols: | CCCH-type zinc fingerfamily protein with RNA-binding domain | chr5:4035891-4038604 REVERSE LENGTH=650	1146.73	4568.12	3026.46	3813.38	2786.94	3611.32	1261.67	3280.99	3317.71	3394.2	3505.05	4755.72	3.98361	2.63921	3.32544	2.43034	3.14923	2.60051	2.62962	2.69024	2.7781	3.76939
Bra020114	AT5G20630.1	Symbols: GLP3, GLP3A, GLP3B, ATGER3, GER3 | germin 3 | chr5:6975315-6975950 REVERSE LENGTH=211	1559.84	6204.24	12161.6	6861.09	11447.4	8989.05	907.165	5008.82	7569.31	5298.91	7076.6	4598.13	3.97748	7.7967	4.39859	7.33883	5.7628	5.5214	8.34392	5.84118	7.80079	5.06868
Bra025248	AT3G27090.1	Symbols: | DCD (Development and Cell Death) domain protein | chr3:9990020-9991407 FORWARD LENGTH=296	755.198	2967.42	3428.02	2688.22	2829.34	2235.32	502.027	1852.77	2790.14	1973.47	2294.54	1742.91	3.92933	4.53923	3.55962	3.74649	2.95991	3.69058	5.55775	3.931	4.57055	3.47175
Bra027557	AT5G44480.1	Symbols: DUR | NAD(P)-binding Rossmann-fold superfamily protein | chr5:17921515-17923643 FORWARD LENGTH=436	710.691	2771.77	3371.64	3083.85	2799.9	2734.39	1522.73	4042.61	5246.93	4436.84	5104.21	3146.3	3.90011	4.74417	4.33923	3.93969	3.84751	2.65484	3.44574	2.91374	3.35201	2.06622
Bra004171	AT1G66500.1	Symbols: | Pre-mRNA cleavage complex II | chr1:24811262-24812512 REVERSE LENGTH=416	4929.11	19221.8	19960.1	19070.8	18344.8	16476.8	2841.58	15670.1	16127.3	14577.2	17089.4	14483.4	3.89965	4.04943	3.86901	3.72173	3.34275	5.51457	5.67547	5.12996	6.01405	5.09695
Bra031578	NA	NA	334.063	1290.01	1441.89	1437.83	1336.25	1800.42	641.802	1505.65	1838.6	1441.73	1530.07	1505.08	3.86158	4.31622	4.30407	3.99999	5.38946	2.34597	2.86475	2.24638	2.38402	2.34508
Bra003807	AT1G74310.1	Symbols: ATHSP101, HSP101, HOT1 | heat shock protein 101 | chr1:27936715-27939862 REVERSE LENGTH=911	3268.67	12570.2	20732	18137.2	18295.5	17364.3	6911.9	14976.2	17492.8	16822.3	21924.9	15982.5	3.84566	6.34264	5.5488	5.59723	5.31234	2.16673	2.53082	2.43382	3.17205	2.31232
Bra026963	AT1G12610.1	Symbols: DDF1 | Integrase-type DNA-binding superfamily protein | chr1:4290205-4290834 REVERSE LENGTH=209	3292.7	12577	11296.2	11235.2	9828.36	11061.3	1367.44	6950.19	7851.21	8368.31	9207.18	9254.15	3.81966	3.43068	3.41215	2.98489	3.35934	5.08263	5.74154	6.11969	6.73315	6.7675
Bra032988	AT3G27210.1	Symbols: | unknown protein; FUNCTIONS IN: molecular_function unknown; INVOLVED IN: N-terminal protein myristoylation; LOCATED IN: plasma membrane; EXPRESSED IN: 22 plant structures; EXPRESSED DURING: 13 growth stages; BEST Arabidopsis thaliana protein match is: unknown protein (TAIR:AT5G40860.1); Has 133 Blast hits to 98 proteins in 25 species: Archae - 0; Bacteria - 6; Metazoa - 32; Fungi - 7; P…	1679.87	6384.94	5951.37	6542.15	6448.22	6721.89	1145.48	4779.75	5365.82	5087.43	6543.16	6147.25	3.80085	3.54276	3.89444	3.83852	4.00143	4.1727	4.68434	4.44131	5.71216	5.36653
Bra036849	NA	NA	407.128	1536.6	2071.49	1255.13	1330.58	1009.81	495.479	2232.54	2755.57	1996.04	2578.03	2081.8	3.77424	5.08806	3.08289	3.26821	2.48033	4.50582	5.56143	4.02851	5.20311	4.20159
Bra024198	AT5G46090.1	Symbols: | Protein of unknown function (DUF679) | chr5:18693485-18694129 FORWARD LENGTH=214	921.088	3471.49	5939.5	4626.43	5928.29	3341.59	4448.25	12707	18131.3	15651.6	15343.5	12391	3.7689	6.44835	5.02279	6.43618	3.62787	2.85663	4.07605	3.5186	3.44933	2.78559
Bra038608	AT5G63130.1	Symbols: | Octicosapeptide/Phox/Bem1p family protein | chr5:25323190-25323857 FORWARD LENGTH=192	653.508	2448.09	2525.53	2025.95	2090.49	1519.65	677.387	2581.51	2597.33	2072.77	2830.77	2933.67	3.74608	3.86457	3.10012	3.19887	2.32537	3.81098	3.83434	3.05995	4.17896	4.33086
Bra031127	AT2G20560.1	Symbols: | DNAJ heat shock family protein | chr2:8848353-8849815 REVERSE LENGTH=337	3769.12	14061.2	16417.4	14482.5	18159.6	16974.6	2571.47	9138.06	10014.4	9804.62	10011.6	8160.53	3.73063	4.35576	3.84241	4.81799	4.5036	3.55363	3.89443	3.81285	3.89334	3.17349
Bra014324	AT1G52342.1	Symbols: | unknown protein; FUNCTIONS IN: molecular_function unknown; INVOLVED IN: biological_process unknown; LOCATED IN: cellular_component unknown; Has 30201 Blast hits to 17322 proteins in 780 species: Archae - 12; Bacteria - 1396; Metazoa - 17338; Fungi - 3422; Plants - 5037; Viruses - 0; Other Eukaryotes - 2996 (source: NCBI BLink). | chr1:19492440-19492703 REVERSE LENGTH=87	689.766	2572.92	2546.56	2024.01	2006.38	1740.84	828.057	2759.07	2589.53	2354.12	2511.88	2846.11	3.73013	3.69192	2.93434	2.90878	2.52381	3.33198	3.12724	2.84294	3.03346	3.43709
Bra023840	AT3G22260.1	Symbols: | Cysteine proteinases superfamily protein | chr3:7871489-7873393 FORWARD LENGTH=240	196.894	733.404	680.876	676.619	708.524	910.028	235.505	730.742	746.556	749.846	673.821	848.422	3.72487	3.45808	3.43646	3.5985	4.62192	3.10287	3.17002	3.18399	2.86117	3.60256
Bra003034	AT5G53800.1	Symbols: | unknown protein; Has 30201 Blast hits to 17322 proteins in 780 species: Archae - 12; Bacteria - 1396; Metazoa - 17338; Fungi - 3422; Plants - 5037; Viruses - 0; Other Eukaryotes - 2996 (source: NCBI BLink). | chr5:21848180-21849935 FORWARD LENGTH=351	499.502	1850.84	2033.85	1813.21	2061	2341.7	546.864	1295.33	1601.44	1372.11	1393.03	1494.56	3.70537	4.07176	3.63004	4.12611	4.68807	2.36865	2.92841	2.50905	2.54731	2.73296
Bra001437	AT3G12140.3	Symbols: | Emsy N Terminus (ENT)/ plant Tudor-like domains-containing protein | chr3:3869121-3870964 REVERSE LENGTH=383	1006.62	3703.57	4038.04	2731.04	2960.65	2190.29	774.44	3178.79	2728.15	2306.61	2390.93	1866.87	3.67921	4.01148	2.71308	2.94118	2.17589	4.10463	3.52274	2.97842	3.0873	2.41061
Bra003435	AT3G61070.1	Symbols: PEX11E | peroxin 11E | chr3:22604873-22606159 REVERSE LENGTH=231	650.988	2387.59	2507.09	1830.96	1661.61	1428.61	753.801	1557.27	1709.96	1688.65	1850.75	1900.89	3.66764	3.85121	2.81259	2.55244	2.19453	2.06589	2.26845	2.24018	2.45522	2.52174
Bra019416	AT3G44990.1	Symbols: XTR8, ATXTR8, XTH31 | xyloglucan endo-transglycosylase-related 8 | chr3:16447280-16448678 REVERSE LENGTH=293	839.524	3072.37	2347.28	2469.41	2162.84	3140.05	1129.14	3799.53	3359.02	3483.64	4506.68	5811.02	3.65966	2.79597	2.94144	2.57627	3.74027	3.36498	2.97485	3.08522	3.99125	5.14641
Bra002125	AT5G18030.1	Symbols: | SAUR-like auxin-responsive protein family | chr5:5968527-5968793 FORWARD LENGTH=88	524.905	1919.81	2212.81	2129.53	2558.82	2725.77	168.136	584.206	518.255	500.995	637.602	640.059	3.65744	4.21564	4.05698	4.87482	5.19288	3.4746	3.08236	2.9797	3.79218	3.80679
Bra013786	AT4G24280.1	Symbols: cpHsc70-1 | chloroplast heat shock protein 70-1 | chr4:12590094-12593437 FORWARD LENGTH=718	2085.36	7614.65	11947.4	8077.72	10898.9	7884.4	2856.46	10350.4	14025.3	10821.7	10724.6	8872.58	3.65148	5.72918	3.87354	5.22639	3.78083	3.62351	4.91003	3.7885	3.75451	3.10615
Bra026850	AT1G14190.1	Symbols: | Glucose-methanol-choline (GMC) oxidoreductase family protein | chr1:4852802-4854307 FORWARD LENGTH=501	438.24	1593.57	2737.38	2312.07	2631.12	2539.01	442.404	2462.61	2703.58	1915.37	3075.86	1805.62	3.6363	6.2463	5.27581	6.00383	5.79365	5.56643	6.11111	4.32946	6.9526	4.08138
Bra008338	NA	NA	394.379	1422.51	1981.05	1325.94	1703.19	1210.18	445.97	1805.64	2197.65	1642.51	1489.75	1335.93	3.60696	5.02321	3.3621	4.31866	3.06857	4.04879	4.9278	3.68301	3.34047	2.99556
Bra017927	AT1G21550.1	Symbols: | Calcium-binding EF-hand family protein | chr1:7553317-7553784 REVERSE LENGTH=155	5168.9	18551.1	21026.3	18641	22318.5	18402.4	1168.11	14503.6	19181.5	18006	18543.9	18119.6	3.58898	4.06785	3.60638	4.31784	3.56022	12.4163	16.421	15.4146	15.8751	15.5119
Bra032666	AT1G02090.1	Symbols: FUS5, CSN7, COP15, ATCSN7 | Proteasome component (PCI) domain protein | chr1:387479-389568 REVERSE LENGTH=260	470.922	1680.05	2536.07	2126.95	2067.45	1782.56	1119.4	3450.74	4824.12	4180.34	3945.5	3665.95	3.56758	5.38533	4.51657	4.39022	3.78526	3.08267	4.30956	3.73445	3.52466	3.27492
Bra004090	AT1G67360.1	Symbols: | Rubber elongation factor protein (REF) | chr1:25237072-25237913 REVERSE LENGTH=240	5492.33	19471.3	25584.8	22493.4	29404.9	21251.3	6828.58	21467.5	27973.7	22637.6	26451.4	25135.9	3.54518	4.65828	4.09542	5.35381	3.86927	3.14377	4.09656	3.31513	3.87363	3.68098
Bra013630	AT4G22620.1	Symbols: | SAUR-like auxin-responsive protein family | chr4:11907631-11908113 FORWARD LENGTH=160	858.238	3041.25	3065.52	2577.4	1959.56	1871.25	791.189	2441.02	2355.87	2317.93	2500.9	1970.82	3.5436	3.57188	3.00313	2.28324	2.18034	3.08526	2.97763	2.92968	3.16094	2.49096
Bra020851	AT4G22360.1	Symbols: | SWIB complex BAF60b domain-containing protein | chr4:11807811-11809660 FORWARD LENGTH=385	249.744	883.418	2177.01	1407.52	2235.56	1263.6	149.247	863.729	1477.98	952.97	1328.9	1050.08	3.53729	8.71697	5.63585	8.95141	5.05958	5.78725	9.90291	6.38519	8.90403	7.03585
Bra004144	AT1G66080.1	Symbols: | unknown protein; CONTAINS InterPro DOMAIN/s: Protein of unknown function DUF775 (InterPro:IPR008493); Has 285 Blast hits to 283 proteins in 133 species: Archae - 0; Bacteria - 0; Metazoa - 120; Fungi - 88; Plants - 50; Viruses - 0; Other Eukaryotes - 27 (source: NCBI BLink). | chr1:24600356-24601027 REVERSE LENGTH=190	968.75	3397.74	5588.64	4267.47	6136.36	4229.44	293.405	751.191	1198.7	910.924	1227.04	983.414	3.50734	5.76892	4.40513	6.33431	4.36587	2.56025	4.08548	3.10466	4.18207	3.35173
Bra022437	AT3G19595.1	Symbols: | Haloacid dehalogenase-like hydrolase (HAD) superfamily protein | chr3:6808585-6809508 REVERSE LENGTH=307	1552.3	5405.71	4499.78	4326.72	3359.29	4307.79	779.692	2732.96	3745.69	3343.79	4949.49	4147.49	3.48239	2.89878	2.7873	2.16407	2.7751	3.50518	4.80406	4.2886	6.34801	5.3194
Bra021735	AT2G31370.1	Symbols: | Basic-leucine zipper (bZIP) transcription factor family protein | chr2:13379448-13381072 FORWARD LENGTH=398	1790.27	6209.47	5462.7	6148.03	5783.72	6683.33	1404.78	4833.84	4389.31	4199.64	4123.96	4452.16	3.46845	3.05133	3.43414	3.23064	3.73314	3.44099	3.12455	2.98954	2.93566	3.16929
Bra024542	AT1G22850.1	Symbols: | SNARE associated Golgi protein family | chr1:8080671-8082816 REVERSE LENGTH=344	438.517	1517.39	1365.67	1545.74	1123.8	1165.99	282.144	3329.11	2747.09	2805.68	2829.35	2747.23	3.46028	3.11429	3.52493	2.56273	2.65894	11.7993	9.73648	9.94414	10.028	9.73698
Bra012938	AT5G61600.1	Symbols: ERF104 | ethylene response factor 104 | chr5:24766643-24767368 REVERSE LENGTH=241	1032.71	3562.52	3606.8	2838.36	3567.13	2254.43	1520.3	4390.47	4806.86	4101.99	4504.37	4005.62	3.44968	3.49256	2.74846	3.45414	2.18302	2.8879	3.16178	2.69815	2.96282	2.63476
Bra013165	AT5G35320.1	Symbols: | unknown protein; Has 1807 Blast hits to 1807 proteins in 277 species: Archae - 0; Bacteria - 0; Metazoa - 736; Fungi - 347; Plants - 385; Viruses - 0; Other Eukaryotes - 339 (source: NCBI BLink). | chr5:13521893-13523144 FORWARD LENGTH=225	4205.52	14501.2	18225.6	16560.7	19645.3	17901.5	6165.53	14159.7	20179.6	15886.3	18592.8	16920.6	3.44813	4.33373	3.93785	4.67131	4.25667	2.29659	3.27297	2.57663	3.0156	2.74439
Bra008920	AT5G12020.1	Symbols: HSP17.6II | 17.6 kDa class II heat shock protein | chr5:3882409-3882876 REVERSE LENGTH=155	11563.8	39804.3	43528	38655.3	53128.1	44925.2	2562.62	15576.2	26049.1	22302.7	30111.3	20257.3	3.44215	3.76416	3.34279	4.59435	3.88499	6.07823	10.165	8.70309	11.7502	7.90492
Bra006091	AT5G11200.2	Symbols: | DEAD/DEAH box RNA helicase family protein | chr5:3567389-3570686 FORWARD LENGTH=486	223.191	767.553	678.422	781.23	773.519	810.247	457.321	1184.63	1591	1354.91	1139.04	1102.64	3.439	3.03965	3.50028	3.46573	3.63029	2.59037	3.47896	2.96271	2.49068	2.41109
Bra021753	NA	NA	169.331	581.348	813.239	551.924	646.415	758.357	140.896	672.952	950.081	604.066	754.464	724.838	3.4332	4.80266	3.25944	3.81746	4.47855	4.77623	6.74314	4.28732	5.35476	5.14449
Bra032849	AT1G27760.3	Symbols: SAT32, ATSAT32 | interferon-related developmental regulator family protein / IFRD protein family | chr1:9668895-9671322 FORWARD LENGTH=441	3982.07	13607	16834.9	15360.9	16497.7	14840.5	2468.31	12622	15632	13580.7	14185.5	11911.9	3.41707	4.22768	3.85752	4.143	3.72683	5.11362	6.33308	5.50202	5.74705	4.82593
Bra029174	AT5G51440.1	Symbols: | HSP20-like chaperones superfamily protein | chr5:20891242-20892013 FORWARD LENGTH=210	6965.17	23797.4	29444.3	25723.6	28392.9	23290	5408.91	20633.7	24175.5	23602	21928.7	20008.8	3.41663	4.22736	3.69318	4.07641	3.34378	3.81476	4.46957	4.36354	4.05418	3.69923
Bra022607	AT5G52750.1	Symbols: | Heavy metal transport/detoxification superfamily protein | chr5:21384134-21384795 FORWARD LENGTH=139	1360.16	4646.71	5315.74	6240.76	5011.23	6354.34	1498.57	4203.08	5312.9	5255.39	7547.08	6909.63	3.4163	3.90817	4.58825	3.68429	4.67176	2.80473	3.54531	3.50694	5.03619	4.61082
Bra010396	AT4G27657.1	Symbols: | unknown protein; FUNCTIONS IN: molecular_function unknown; INVOLVED IN: biological_process unknown; LOCATED IN: endomembrane system; EXPRESSED IN: 15 plant structures; EXPRESSED DURING: 9 growth stages; BEST Arabidopsis thaliana protein match is: unknown protein (TAIR:AT5G54145.1); Has 30201 Blast hits to 17322 proteins in 780 species: Archae - 12; Bacteria - 1396; Metazoa - 17338; Fun…	2127.76	7247.26	5650.43	6933.67	6190.88	8579.94	930.226	2770.77	2342.85	2253.61	2695.47	2906.14	3.40605	2.65558	3.25867	2.90958	4.03238	2.9786	2.51858	2.42265	2.89765	3.12412
Bra003164	AT3G54000.1	Symbols: | CONTAINS InterPro DOMAIN/s: Uncharacterised conserved protein UCP022260 (InterPro:IPR016802); Has 94 Blast hits to 94 proteins in 14 species: Archae - 0; Bacteria - 0; Metazoa - 0; Fungi - 0; Plants - 94; Viruses - 0; Other Eukaryotes - 0 (source: NCBI BLink). | chr3:19996757-19998197 FORWARD LENGTH=352	2875.79	9756.03	7374.98	8074.98	7130.34	9343.28	1745.31	6669.31	7197.45	7829.2	8668.24	9408.28	3.39247	2.56451	2.80792	2.47944	3.24894	3.82128	4.12388	4.48585	4.96659	5.39061
Bra037389	AT4G01050.1	Symbols: TROL | thylakoid rhodanese-like | chr4:455874-458175 FORWARD LENGTH=466	355.729	1192.35	1423.22	1247.84	1381.17	1202.1	343.475	1563.75	1416.83	1306.14	1645.23	1419.7	3.35185	4.00085	3.50784	3.88265	3.37926	4.55273	4.12499	3.80272	4.78996	4.13334
Bra028766	NA	NA	495.043	1636.32	2648.84	2368.5	2628.87	2637.79	377.23	1032.37	1712.02	1346.9	1372.46	895.714	3.30541	5.35073	4.78443	5.31039	5.32841	2.73671	4.5384	3.5705	3.63826	2.37445
Bra009112	AT5G05410.1	Symbols: DREB2A, DREB2 | DRE-binding protein 2A | chr5:1602650-1603657 FORWARD LENGTH=335	4832.77	15911.3	19582.9	17247.9	19305.3	16662.3	6461.38	17552.3	20254.2	16790.7	20484.9	18440.1	3.29238	4.05211	3.56895	3.99467	3.44777	2.71649	3.13466	2.59862	3.17036	2.85389
Bra002601	NA	NA	1159.63	3806.72	4183.52	2567.49	2835.79	2961.22	495.775	4676.31	3935.84	3235.39	3719.79	2805.07	3.2827	3.60763	2.21406	2.44543	2.55359	9.43232	7.93876	6.52592	7.50298	5.65795
Bra033911	AT3G22840.1	Symbols: ELIP1, ELIP | Chlorophyll A-B binding family protein | chr3:8084628-8085445 REVERSE LENGTH=195	2726.3	8902.16	10590.4	8354.97	11509.3	13477.4	3999.65	8583.92	10692.7	10073.7	9931.04	10194.6	3.26529	3.88453	3.06458	4.22158	4.94348	2.14617	2.67341	2.51865	2.48298	2.54887
Bra019599	AT3G49530.1	Symbols: ANAC062, NTL6, NAC062 | NAC domain containing protein 62 | chr3:18362639-18364717 REVERSE LENGTH=469	1187.62	3861.84	3776.73	3464.49	3207.03	3111.66	1654.32	4446.47	5268.15	4963.64	4899.62	4148.7	3.25175	3.18008	2.91717	2.70038	2.62008	2.68779	3.18448	3.00041	2.96171	2.5078
Bra029254	AT5G62520.1	Symbols: SRO5 | similar to RCD one 5 | chr5:25098071-25099264 FORWARD LENGTH=309	5711.05	18473.2	15283.8	18246.6	15085.2	19556	4422.05	9751.46	11917.7	10880.3	11448.3	12907.8	3.23464	2.67618	3.19496	2.64141	3.42424	2.20519	2.69506	2.46047	2.58891	2.91896
Bra035147	AT1G80850.1	Symbols: | DNA glycosylase superfamily protein | chr1:30385607-30387272 REVERSE LENGTH=327	794.699	2568.4	2645.2	2608.63	2233.96	2563.21	662.404	2435.13	2309.44	2024.19	2088.97	1896.91	3.23192	3.32856	3.28254	2.81108	3.22538	3.6762	3.48645	3.05582	3.15362	2.86368
Bra015498	AT1G06420.1	Symbols: | unknown protein; Has 1017 Blast hits to 654 proteins in 124 species: Archae - 0; Bacteria - 39; Metazoa - 232; Fungi - 69; Plants - 40; Viruses - 0; Other Eukaryotes - 637 (source: NCBI BLink). | chr1:1958987-1959652 FORWARD LENGTH=221	390.998	1252.26	1275.04	1064.5	1114.72	1045.17	505.135	2077.15	1950.86	1581.45	1701.33	1853.74	3.20273	3.26099	2.72252	2.85096	2.67308	4.11207	3.86206	3.13075	3.36807	3.66979
Bra020182	AT5G22290.1	Symbols: anac089, NAC089 | NAC domain containing protein 89 | chr5:7376044-7377498 REVERSE LENGTH=340	571.458	1829.11	1832.55	2246.94	2539.05	2689.28	336.219	928.127	1156.39	1160.56	1811.44	2045.05	3.20078	3.2068	3.93194	4.44311	4.706	2.76048	3.4394	3.4518	5.38768	6.08249
Bra013034	AT2G17040.1	Symbols: anac036, NAC036 | NAC domain containing protein 36 | chr2:7407123-7408120 FORWARD LENGTH=276	2190.25	6962.46	7445.5	7208.39	6723.18	6911.87	1133.09	6282.8	5451.16	5704.9	8340.03	7322.68	3.17884	3.39938	3.29113	3.06959	3.15574	5.54484	4.81088	5.03482	7.36043	6.46258
Bra029572	AT4G05330.1	Symbols: AGD13 | ARF-GAP domain 13 | chr4:2720772-2722679 REVERSE LENGTH=336	887.917	2809.26	4022.67	2929.14	3293.46	2096.43	731.119	3571.4	4369.1	3333.02	4383.05	2275.93	3.16388	4.53046	3.29889	3.7092	2.36107	4.88484	5.97591	4.55879	5.99499	3.11294
Bra021331	NA	NA	939.131	2956.03	2336.96	2095.76	1889.64	2795.54	1027.52	3381.25	3033.23	2518.55	2326.99	2411.85	3.14762	2.48843	2.23159	2.01212	2.97673	3.29069	2.95199	2.4511	2.26467	2.34725
Bra034190	AT4G03150.1	Symbols: | unknown protein; FUNCTIONS IN: molecular_function unknown; INVOLVED IN: biological_process unknown; LOCATED IN: chloroplast; EXPRESSED IN: 20 plant structures; EXPRESSED DURING: 13 growth stages; Has 30201 Blast hits to 17322 proteins in 780 species: Archae - 12; Bacteria - 1396; Metazoa - 17338; Fungi - 3422; Plants - 5037; Viruses - 0; Other Eukaryotes - 2996 (source: NCBI BLink). | …	399.328	1241.95	1231	1154.77	1381.3	1063.88	756.956	1645.89	1682.37	1713.79	2189.8	1664.82	3.1101	3.08268	2.89178	3.45906	2.66418	2.17435	2.22255	2.26405	2.8929	2.19936
Bra013347	NA	NA	504.71	1568.26	2044.87	1811.98	1658.42	1814.95	507.261	1763.97	1870.88	1870.45	1896.17	1950.02	3.10725	4.05157	3.59014	3.28589	3.59603	3.47744	3.6882	3.68735	3.73806	3.84421
Bra008530	AT4G00755.1	Symbols: | F-box family protein | chr4:325294-326787 FORWARD LENGTH=377	482.359	1493.24	1697.74	1567.65	1685.18	1303.19	436.304	2646.03	1285.06	1395.62	1354.01	1780.95	3.0957	3.51966	3.24997	3.49362	2.7017	6.06465	2.94533	3.19873	3.10336	4.0819
Bra037845	AT5G67450.1	Symbols: AZF1, ZF1 | zinc-finger protein 1 | chr5:26919142-26919879 REVERSE LENGTH=245	1137.33	3471.25	5456.94	4263.41	6304.56	5114.27	707.155	3725.31	5315.39	4695.67	5247.14	3937.9	3.0521	4.79803	3.74861	5.5433	4.49673	5.26802	7.51658	6.64023	7.42007	5.56865
Bra010954	AT1G27290.1	Symbols: | unknown protein; Has 44 Blast hits to 44 proteins in 12 species: Archae - 0; Bacteria - 0; Metazoa - 0; Fungi - 0; Plants - 44; Viruses - 0; Other Eukaryotes - 0 (source: NCBI BLink). | chr1:9481788-9482576 FORWARD LENGTH=142	486.839	1484.92	1982.96	1005.65	1198.08	1215.57	606.469	2546.68	2131.11	1751.69	1878.08	1389.07	3.05013	4.07313	2.06567	2.46094	2.49686	4.19919	3.51396	2.88834	3.09675	2.29042
Bra037240	AT2G18050.1	Symbols: HIS1-3 | histone H1-3 | chr2:7846095-7846670 FORWARD LENGTH=167	5514.66	16735.7	18833.2	15552.7	18162.1	15749.2	3647.33	13845.9	18759.1	16217.3	19015.6	15845	3.03477	3.41512	2.82025	3.29342	2.85588	3.79617	5.14324	4.44635	5.21357	4.34427
Bra020468	AT5G24750.1	Symbols: | UDP-Glycosyltransferase superfamily protein | chr5:8490821-8494536 REVERSE LENGTH=520	1314.92	3915.3	3209.58	3180.37	3331.32	3666.74	1275.09	2935.31	3927.63	3480.85	4105.34	4191.48	2.9776	2.44089	2.41868	2.53348	2.78857	2.30204	3.08028	2.72989	3.21965	3.2872
Bra010847	AT1G29170.1	Symbols: WAVE2, ATSCAR3, SCAR3 | SCAR family protein | chr1:10190352-10194900 REVERSE LENGTH=1020	1095.42	3259.86	3024.91	4060.71	3343.79	4936.46	646.315	1519.66	1596.42	1732.58	2235.92	3035.1	2.9759	2.76142	3.70699	3.05252	4.50645	2.35127	2.47003	2.68071	3.45949	4.69601
Bra002400	AT5G22250.1	Symbols: | Polynucleotidyl transferase, ribonuclease H-like superfamily protein | chr5:7365605-7366441 REVERSE LENGTH=278	2056.16	6067.31	5568.13	6304.22	5211.44	6539.33	571.581	3716.5	4010.54	4040.31	4101.88	5142.5	2.9508	2.70802	3.06602	2.53455	3.18036	6.50214	7.01657	7.06866	7.17638	8.99698
Bra021293	AT3G23780.1	Symbols: NRPD2A, DRD2, NRPD2, DMS2, NRPE2 | nuclear RNA polymerase D2A | chr3:8567971-8573819 REVERSE LENGTH=1172	264.47	779.692	856.004	942.79	920.127	1039.11	362.528	789.847	1198.67	859.916	997.271	987.496	2.94813	3.23668	3.56483	3.47914	3.92903	2.17872	3.30642	2.372	2.75088	2.72392
Bra013739	AT4G23880.1	Symbols: | unknown protein; Has 73 Blast hits to 69 proteins in 22 species: Archae - 0; Bacteria - 4; Metazoa - 9; Fungi - 2; Plants - 18; Viruses - 0; Other Eukaryotes - 40 (source: NCBI BLink). | chr4:12415789-12416388 REVERSE LENGTH=199	2319.79	6757.22	6695.57	6931.23	7252.15	7632.98	3906.03	8696.6	10590.5	10392	11674.3	9292.44	2.91286	2.88628	2.98787	3.12621	3.29038	2.22645	2.71132	2.6605	2.98879	2.379
Bra013695	AT4G23493.1	Symbols: | unknown protein; Has 30201 Blast hits to 17322 proteins in 780 species: Archae - 12; Bacteria - 1396; Metazoa - 17338; Fungi - 3422; Plants - 5037; Viruses - 0; Other Eukaryotes - 2996 (source: NCBI BLink). | chr4:12256327-12256693 REVERSE LENGTH=87	423.43	1228	1950.23	1649.82	2584.29	2570.66	404.859	2042.6	2788.47	2067.84	2190.78	2676.14	2.90013	4.60579	3.89632	6.10323	6.07104	5.04521	6.88751	5.10756	5.41122	6.61005
Bra026105	AT1G15790.1	Symbols: | unknown protein; BEST Arabidopsis thaliana protein match is: unknown protein (TAIR:AT1G15780.1); Has 170 Blast hits to 94 proteins in 14 species: Archae - 0; Bacteria - 0; Metazoa - 0; Fungi - 0; Plants - 170; Viruses - 0; Other Eukaryotes - 0 (source: NCBI BLink). | chr1:5438477-5439820 REVERSE LENGTH=179	367.34	1063.03	1358.66	1229.43	1118.75	1102.08	510.395	1082.01	1371.1	1026.28	1249.44	1039.75	2.89386	3.69864	3.34684	3.04554	3.00016	2.11995	2.68635	2.01076	2.44799	2.03715
Bra033761	AT3G48195.1	Symbols: | Phox (PX) domain-containing protein | chr3:17828706-17832388 REVERSE LENGTH=938	238.368	689.024	730.639	804.863	929.102	825.893	395.948	1163.65	1177.94	903.642	1077.35	992.765	2.89059	3.06517	3.37656	3.89776	3.46478	2.9389	2.97499	2.28222	2.72094	2.50731
Bra005491	AT2G33490.1	Symbols: | hydroxyproline-rich glycoprotein family protein | chr2:14183552-14187666 FORWARD LENGTH=623	497.109	1435.65	2020.26	1796.49	2371.49	1850.9	373.293	1365.19	1575.7	1464.98	1565.47	1316.73	2.888	4.06402	3.61388	4.77056	3.72333	3.65715	4.22108	3.92448	4.19368	3.52734
Bra034424	AT1G35210.1	Symbols: | unknown protein; FUNCTIONS IN: molecular_function unknown; INVOLVED IN: biological_process unknown; LOCATED IN: chloroplast; EXPRESSED IN: 14 plant structures; EXPRESSED DURING: 9 growth stages; CONTAINS InterPro DOMAIN/s: Protein of unknown function DUF740 (InterPro:IPR008004); BEST Arabidopsis thaliana protein match is: unknown protein (TAIR:AT1G22470.1); Has 83 Blast hits to 83 prot…	682.859	1971.18	1910.41	1704.49	1706.42	1736.8	457.602	2520.05	2467.03	2543.3	3405.49	3259.03	2.88666	2.79766	2.49611	2.49893	2.54342	5.50708	5.39121	5.55789	7.44203	7.12197
Bra022721	AT5G54430.1	Symbols: ATPHOS32, PHOS32 | Adenine nucleotide alpha hydrolases-like superfamily protein | chr5:22097563-22099693 REVERSE LENGTH=242	1797.73	5188.07	5968.16	5375.39	7734.29	6571.96	1867.01	7262.04	10786.8	8413.58	10686.7	7974.15	2.8859	3.31983	2.9901	4.30225	3.6557	3.88966	5.77758	4.50645	5.72397	4.27108
Bra038958	AT5G37340.1	Symbols: | ZPR1 zinc-finger domain protein | chr5:14787488-14792373 REVERSE LENGTH=493	2475.93	7122.84	12215.6	8051.17	14052.5	9221.14	2041.31	9964.66	14012.8	10720.8	13877.1	10146.2	2.87683	4.93374	3.25178	5.67565	3.72431	4.8815	6.86461	5.25192	6.79813	4.97044
Bra009037	AT5G10380.1	Symbols: RING1, ATRING1 | RING/U-box superfamily protein | chr5:3267819-3268724 FORWARD LENGTH=301	1570.47	4511.78	4443.69	4075.53	3372.53	3768.95	1415.23	3068.2	2885.46	3628.83	3767.85	4278.53	2.87289	2.82953	2.5951	2.14747	2.39989	2.16799	2.03886	2.56413	2.66236	3.0232
Bra034546	AT4G33050.3	Symbols: EDA39 | calmodulin-binding family protein | chr4:15944604-15946736 REVERSE LENGTH=488	1588.66	4522.38	4867.12	4494.31	4046.57	4105.21	981.284	4102.65	4475.85	4218.4	6286.03	6901.94	2.84666	3.06366	2.82899	2.54716	2.58407	4.1809	4.56122	4.29886	6.40592	7.03358
Bra016763	AT1G12610.1	Symbols: DDF1 | Integrase-type DNA-binding superfamily protein | chr1:4290205-4290834 REVERSE LENGTH=209	7455.74	20985.5	20146.3	21296.1	20291.3	20285.9	4470.25	14015.8	15615.9	16461.7	18171.1	17156.3	2.81468	2.70212	2.85634	2.72157	2.72084	3.13535	3.49329	3.6825	4.0649	3.83788
Bra025614	AT2G23580.1	Symbols: ATMES4, MES4, ABE4 | methyl esterase 4 | chr2:10033360-10034310 REVERSE LENGTH=263	471.183	1320.72	1482.05	1370.44	1744.33	1319.15	390.126	1381.7	1856.92	1412.63	2050.64	1883.12	2.80299	3.14538	2.90851	3.70202	2.79966	3.54168	4.7598	3.62096	5.25635	4.82695
Bra040543	NA	NA	306.039	857.477	630.295	1528	2096.08	5140.97	249.129	761.666	1084.99	560.617	879.502	1634.81	2.80186	2.05953	4.99283	6.84906	16.7984	3.05732	4.35513	2.25031	3.53031	6.5621
Bra003801	AT1G74430.1	Symbols: MYB95, ATMYB95, ATMYBCP66 | myb domain protein 95 | chr1:27975409-27977118 FORWARD LENGTH=271	580.207	1613.77	1538.78	1351.19	1356.67	1540.47	358.173	1438.66	1497.17	1601.54	1755.17	2188.88	2.78137	2.65212	2.32881	2.33825	2.65504	4.01666	4.18002	4.47141	4.90034	6.11124
Bra039093	AT3G27090.1	Symbols: | DCD (Development and Cell Death) domain protein | chr3:9990020-9991407 FORWARD LENGTH=296	461.988	1280.74	1589.07	1647.45	1815.66	986.636	509.505	1965.4	2465.47	1702.24	1395.92	1248.99	2.77224	3.43963	3.566	3.9301	2.13563	3.85747	4.83895	3.34097	2.73976	2.45138
Bra031828	AT5G66850.1	Symbols: MAPKKK5 | mitogen-activated protein kinase kinase kinase 5 | chr5:26695965-26699159 REVERSE LENGTH=716	2607.54	7212.2	7038.57	6384.03	6417.24	6647.93	2634.61	6961.72	8338.69	8267.74	10219.3	11543	2.7659	2.69931	2.4483	2.46103	2.5495	2.64241	3.16506	3.13813	3.87887	4.38129
Bra024004	AT4G31510.1	Symbols: | unknown protein; BEST Arabidopsis thaliana protein match is: unknown protein (TAIR:AT2G24550.1); Has 205 Blast hits to 205 proteins in 31 species: Archae - 0; Bacteria - 0; Metazoa - 5; Fungi - 3; Plants - 187; Viruses - 0; Other Eukaryotes - 10 (source: NCBI BLink). | chr4:15276328-15277219 REVERSE LENGTH=214	2561.47	7068.73	7854.86	7794.83	8629.12	7076.17	2911.78	6139.55	6025.03	6592.58	6872.77	7194.96	2.75964	3.06654	3.04311	3.36882	2.76254	2.10852	2.06919	2.26411	2.36033	2.47098
Bra040746	AT4G16690.1	Symbols: ATMES16, MES16 | methyl esterase 16 | chr4:9392405-9393424 REVERSE LENGTH=262	3477.82	9544.51	9024.15	9000.98	8307.73	8700.28	3010.42	8791.12	6806.05	6817.98	8142.93	7509.73	2.74439	2.59477	2.58811	2.38878	2.50165	2.92023	2.26083	2.26479	2.70491	2.49458
Bra035606	AT5G56150.1	Symbols: UBC30 | ubiquitin-conjugating enzyme 30 | chr5:22729756-22730964 FORWARD LENGTH=148	887.904	2415.05	2303.16	2427.73	2535.67	2117.31	710.182	4087.87	3512.38	3215.92	3778.04	3369.51	2.71994	2.59393	2.73423	2.85579	2.38462	5.75609	4.94575	4.5283	5.31982	4.74457
Bra033373	AT1G03070.1	Symbols: | Bax inhibitor-1 family protein | chr1:730148-731379 FORWARD LENGTH=247	1174.63	3157.04	6167.6	4584.91	6725.74	4344.88	579.821	4205.63	7357.31	4499.81	6843.35	3793.23	2.68769	5.25067	3.90328	5.72584	3.69893	7.25332	12.6889	7.76069	11.8025	6.54207
Bra031586	AT1G07590.1	Symbols: | Tetratricopeptide repeat (TPR)-like superfamily protein | chr1:2336649-2338481 REVERSE LENGTH=534	3853.17	10355.7	9088.87	7754.98	9812.2	8124.2	478.034	2375.52	2477.41	2931.56	1891.78	1932.96	2.68758	2.3588	2.01262	2.54653	2.10845	4.96935	5.1825	6.13253	3.95742	4.04356
Bra022605	AT5G52750.1	Symbols: | Heavy metal transport/detoxification superfamily protein | chr5:21384134-21384795 FORWARD LENGTH=139	1231.1	3300.77	3061.57	3703.91	3555.71	3483.91	924.71	3386.9	4032.52	2740.05	6115.66	4521.03	2.68116	2.48686	3.00862	2.88824	2.82992	3.66266	4.36085	2.96315	6.6136	4.88913
Bra017859	AT4G37890.1	Symbols: EDA40 | Zinc finger (C3HC4-type RING finger) family protein | chr4:17812812-17815031 REVERSE LENGTH=739	425.081	1134.14	933.696	1236.33	1094.74	906.565	350.04	987.064	899.952	853.925	1310.22	1524.36	2.66806	2.19651	2.90846	2.57537	2.13269	2.81986	2.571	2.43951	3.74306	4.35482
Bra012158	AT5G67385.1	Symbols: | Phototropic-responsive NPH3 family protein | chr5:26884754-26887083 FORWARD LENGTH=604	1339.6	3535.45	3663.2	3931.26	3575.61	4029.38	1298.61	3494.43	3352.27	3308.57	3817.45	3853.33	2.63918	2.73455	2.93465	2.66916	3.0079	2.6909	2.58143	2.54778	2.93964	2.96727
Bra029107	AT5G52750.1	Symbols: | Heavy metal transport/detoxification superfamily protein | chr5:21384134-21384795 FORWARD LENGTH=139	1026.27	2696.59	3274.62	2910.52	2784.89	2376.13	796.248	3608.4	3295.35	3468.27	3534.1	4086.1	2.62756	3.1908	2.83602	2.7136	2.31531	4.53175	4.1386	4.35577	4.43844	5.13169
Bra003692	AT1G77000.1	Symbols: ATSKP2;2, SKP2B | RNI-like superfamily protein | chr1:28940888-28942401 FORWARD LENGTH=360	911.098	2385.87	2858.34	2906.32	2715.9	2772.96	972.469	1965.66	2156.25	2338.1	2188.88	2485.01	2.61868	3.13725	3.18991	2.98091	3.04354	2.02131	2.21729	2.40429	2.25085	2.55536
Bra000697	AT4G10020.1	Symbols: AtHSD5, HSD5 | hydroxysteroid dehydrogenase 5 | chr4:6268363-6270179 FORWARD LENGTH=389	687.054	1799.02	2496.61	2001.72	1907.74	1716.37	667.333	3495.42	3601.52	2475.11	2931.59	2918.75	2.61846	3.63379	2.91348	2.7767	2.49816	5.23789	5.39689	3.70896	4.39299	4.37375
Bra019672	AT1G14200.1	Symbols: | RING/U-box superfamily protein | chr1:4854532-4855071 REVERSE LENGTH=179	6408.92	16773.3	20240.5	20562	21399.6	18083.7	6397.51	16376.8	14354.2	15632	17353.5	13482.9	2.61718	3.15818	3.20834	3.33903	2.82165	2.55987	2.24372	2.44345	2.71254	2.10752
Bra035201	AT1G80030.1	Symbols: | Molecular chaperone Hsp40/DnaJ family protein | chr1:30105398-30108873 REVERSE LENGTH=500	313.049	816.29	885.451	768.449	1231.75	806.432	255.152	839.01	862.572	565.563	832.542	755.126	2.60755	2.82847	2.45472	3.93469	2.57606	3.28828	3.38062	2.21657	3.26293	2.95951
Bra014076	AT1G47380.1	Symbols: | Protein phosphatase 2C family protein | chr1:17373004-17375305 REVERSE LENGTH=428	1175.26	3049.92	3695.72	3246.82	3261.28	3192.63	800.346	2077.61	3036.13	2120.77	2730.67	1980.64	2.5951	3.1446	2.76264	2.77494	2.71653	2.59589	3.79352	2.64982	3.41186	2.47473
Bra002858	NA	NA	381.247	980.476	1115.12	1076.66	2092.44	2152.63	378.329	1035.9	1372.21	1243.29	1939.26	1983.04	2.57176	2.92493	2.82405	5.48841	5.64629	2.73809	3.62703	3.28627	5.12586	5.24158
Bra023340	AT4G11630.1	Symbols: | Ribosomal protein L19 family protein | chr4:7019793-7021068 FORWARD LENGTH=225	4156.91	10613.7	10594.4	9113.47	9201.85	9034.78	3235.5	7334.74	8923.24	7810.38	7591.91	7849.41	2.55327	2.54862	2.19237	2.21363	2.17344	2.26696	2.75792	2.41396	2.34644	2.42603
Bra009545	NA	NA	228.833	577.874	1420.06	857.989	901.496	970.629	141.665	748.554	1625.98	1028.87	1337.19	1268.91	2.52531	6.20566	3.74941	3.93954	4.24165	5.28397	11.4776	7.2627	9.4391	8.95712
Bra015778	AT1G76190.1	Symbols: | SAUR-like auxin-responsive protein family | chr1:28592225-28592596 FORWARD LENGTH=123	863.817	2176.32	4841.18	4447.28	8246.7	7341.92	177.944	2799.93	4220.02	3523.68	4685.35	5308.36	2.51942	5.6044	5.14841	9.54681	8.49939	15.7349	23.7154	19.8022	26.3305	29.8316
Bra015679	AT1G77290.1	Symbols: | Glutathione S-transferase family protein | chr1:29038917-29039815 FORWARD LENGTH=266	340.906	855.229	890.166	732.919	702.571	693.752	442.634	1202.73	1333.71	1324.57	1560.72	1689.45	2.50869	2.61118	2.14992	2.06089	2.03502	2.71721	3.01312	2.99247	3.52598	3.81681
Bra014745	NA	NA	451.766	1130.06	1281.81	1263.85	1258.49	1810.82	506.007	1046.62	1392.3	1277.89	1237.12	1359.87	2.50143	2.83733	2.79758	2.78571	4.00831	2.06839	2.75154	2.52544	2.44487	2.68745
Bra011215	AT1G55530.1	Symbols: | RING/U-box superfamily protein | chr1:20729472-20730527 REVERSE LENGTH=351	3526.2	8800.14	14886.2	11658.5	17175.2	13782.6	3630.59	9442.67	15852.8	11380.1	12690.9	9548.76	2.49564	4.2216	3.30625	4.87074	3.90863	2.60086	4.36645	3.1345	3.49555	2.63008
Bra018853	AT1G02020.1	Symbols: | nitroreductase family protein | chr1:352842-354845 REVERSE LENGTH=642	436.553	1089.33	2180.61	1326.79	2073.25	1457.95	478.361	1392.96	2187.87	1680.58	2060.77	1650.02	2.4953	4.99506	3.03924	4.74914	3.33969	2.91194	4.57368	3.5132	4.30798	3.44932
Bra013875	NA	NA	390.102	966.739	2561.83	2390.15	3086.11	2878.88	338.536	1916.49	3210.01	2283.53	3150.18	2858.07	2.47817	6.56708	6.12699	7.91103	7.37981	5.66111	9.48203	6.74531	9.3053	8.44244
Bra015912	AT1G74430.1	Symbols: MYB95, ATMYB95, ATMYBCP66 | myb domain protein 95 | chr1:27975409-27977118 FORWARD LENGTH=271	11131.5	27493	23070.3	25012.4	24408.2	29114.4	1751.27	8935.68	8467.52	10366.1	7273.61	12556.5	2.46984	2.07252	2.24699	2.19271	2.6155	5.1024	4.83507	5.91919	4.15333	7.16994
Bra016318	AT1G24160.1	Symbols: | unknown protein; BEST Arabidopsis thaliana protein match is: unknown protein (TAIR:AT1G70100.3); Has 5230 Blast hits to 4162 proteins in 477 species: Archae - 30; Bacteria - 540; Metazoa - 2022; Fungi - 429; Plants - 280; Viruses - 32; Other Eukaryotes - 1897 (source: NCBI BLink). | chr1:8553669-8555830 REVERSE LENGTH=540	1330.23	3268.21	3242.05	4083.26	3158.3	4544.53	602.638	1629.97	1773.16	1629.15	2331.12	2457.76	2.45688	2.43721	3.06959	2.37425	3.41635	2.70472	2.94233	2.70336	3.86819	4.07834
Bra040490	AT2G07698.1	Symbols: | ATPase, F1 complex, alpha subunit protein | chr2:3361474-3364028 FORWARD LENGTH=777	1773.91	4347.95	5006.44	5007.31	5245.55	6916.14	1300.57	5989.64	5982.21	5450.75	6611.56	6473.55	2.45105	2.82226	2.82275	2.95706	3.89881	4.6054	4.59968	4.19105	5.08359	4.97747
Bra011144	AT4G29900.1	Symbols: ACA10, CIF1, ATACA10 | autoinhibited Ca(2+)-ATPase 10 | chr4:14611225-14618775 REVERSE LENGTH=1069	1383.3	3385.8	3898.99	3789.83	3161.47	3672.79	1747.5	4392.26	4212.51	3860.94	4356.95	4444	2.44763	2.81861	2.7397	2.28546	2.65509	2.51345	2.41059	2.20941	2.49325	2.54306
Bra015427	AT1G05460.1	Symbols: SDE3 | P-loop containing nucleoside triphosphate hydrolases superfamily protein | chr1:1601357-1604658 REVERSE LENGTH=1002	1526.39	3729.45	3310.62	4093.95	3691.89	4308.73	1351.93	3015.47	3511.12	3521.75	3737.98	4776.8	2.44331	2.16892	2.68211	2.41871	2.82282	2.23049	2.59712	2.60498	2.76492	3.53332
Bra030143	AT1G29530.1	Symbols: | unknown protein; BEST Arabidopsis thaliana protein match is: unknown protein (TAIR:AT2G34310.3); Has 84 Blast hits to 78 proteins in 24 species: Archae - 2; Bacteria - 4; Metazoa - 9; Fungi - 8; Plants - 55; Viruses - 0; Other Eukaryotes - 6 (source: NCBI BLink). | chr1:10325553-10326651 REVERSE LENGTH=236	1530.02	3737.98	4165.06	4070.32	3572.54	4164.52	2754.61	6126.75	6434.06	5953.35	5852.37	6481.66	2.44309	2.72223	2.66031	2.33496	2.72187	2.22418	2.33574	2.16123	2.12457	2.35302
Bra015911	AT1G74430.1	Symbols: MYB95, ATMYB95, ATMYBCP66 | myb domain protein 95 | chr1:27975409-27977118 FORWARD LENGTH=271	4034.78	9734.73	8935.35	9844.31	10739.5	10730.2	1656.85	5877.12	5567.54	5522.16	7117.92	8632.64	2.4127	2.21458	2.43986	2.66173	2.65943	3.54716	3.36032	3.33293	4.29606	5.21027
Bra019777	AT1G12610.1	Symbols: DDF1 | Integrase-type DNA-binding superfamily protein | chr1:4290205-4290834 REVERSE LENGTH=209	6180.53	14903.5	14739.2	14790.6	15429	13845.6	3297.35	9791.71	11243.7	11355.2	13180	12190.2	2.41136	2.38478	2.3931	2.49639	2.2402	2.96957	3.40992	3.44374	3.99715	3.69697
Bra032356	AT1G30070.1	Symbols: | SGS domain-containing protein | chr1:10546794-10548072 REVERSE LENGTH=222	6207.53	14912.7	20789.4	17472.5	20368.9	18232.7	8676.13	18579	22250.5	20799.2	23695	17858.6	2.40236	3.34906	2.81473	3.28132	2.93719	2.14139	2.56457	2.39729	2.73106	2.05836
Bra023481	AT5G14700.1	Symbols: | NAD(P)-binding Rossmann-fold superfamily protein | chr5:4740502-4743327 REVERSE LENGTH=368	1179.21	2824.57	2506.37	2943.48	2447.49	3217.9	720.201	1478.92	1757.59	1709.88	2115.28	1934.27	2.39531	2.12547	2.49615	2.07553	2.72886	2.05348	2.44042	2.37417	2.93707	2.68574
Bra027154	NA	NA	646.154	1535.74	1854.45	1688.39	1491.04	1920.66	727.1	2443.11	2406.27	2174.98	2384.17	2261.42	2.37674	2.86998	2.61298	2.30756	2.97245	3.36007	3.30941	2.99131	3.27901	3.11019
Bra008698	AT5G15450.1	Symbols: APG6, CLPB3, CLPB-P | casein lytic proteinase B3 | chr5:5014399-5018255 REVERSE LENGTH=968	7132.57	16801.1	22274.7	16957	20876.5	16923.8	4594.03	14326.2	18807.3	15053.9	15862.6	13883.7	2.35555	3.12296	2.3774	2.92693	2.37275	3.11844	4.09386	3.27684	3.45287	3.02212
Bra029113	AT5G52600.1	Symbols: AtMYB82, MYB82 | myb domain protein 82 | chr5:21343197-21343968 REVERSE LENGTH=201	245.729	575.904	507.126	512.183	572.599	516.752	270.081	952.692	986.12	1036.68	1035.03	838.014	2.34366	2.06376	2.08434	2.33021	2.10293	3.52743	3.6512	3.8384	3.83229	3.10282
Bra020988	AT4G18880.1	Symbols: AT-HSFA4A, HSF A4A | heat shock transcription factor A4A | chr4:10347769-10349051 REVERSE LENGTH=401	1808.62	4237.63	5398.88	5387.7	6218.95	5484.26	1512.38	3706.54	4246.33	3164.38	5389.77	3117.93	2.34302	2.98508	2.9789	3.43851	3.03229	2.4508	2.80771	2.09232	3.56377	2.0616
Bra006833	AT5G57100.1	Symbols: | Nucleotide/sugar transporter family protein | chr5:23106563-23108440 REVERSE LENGTH=390	2723.46	6372.6	6213.92	7664.25	6670.83	7206.91	1869.03	4133.64	4151.28	4909.52	4935.38	5362.66	2.33989	2.28163	2.81416	2.4494	2.64623	2.21165	2.22109	2.62677	2.64061	2.86922
Bra019102	AT4G26470.1	Symbols: | Calcium-binding EF-hand family protein | chr4:13371377-13372343 FORWARD LENGTH=231	1737.46	4013.67	4588.2	4260.75	4648.31	3836.22	422.79	3724.31	3671.57	3640.92	4037.32	3166.82	2.31008	2.64075	2.45229	2.67535	2.20795	8.80889	8.68415	8.61165	9.54923	7.49029
Bra008915	AT5G12110.1	Symbols: | Glutathione S-transferase, C-terminal-like;Translation elongation factor EF1B/ribosomal protein S6 | chr5:3914483-3915732 FORWARD LENGTH=228	2686.81	6204.36	8241.43	7041.03	9547.96	7700.54	233.6	580.248	914.137	819.517	893.182	621.35	2.30919	3.06737	2.62059	3.55364	2.86605	2.48394	3.91326	3.50821	3.82355	2.65989
Bra008403	AT1G16460.1	Symbols: ATRDH2, ATMST2, MST2, ST2, STR2, RDH2 | rhodanese homologue 2 | chr1:5619848-5621981 REVERSE LENGTH=318	492.692	1130.7	1250.81	1358.33	1147.67	1192.82	543.324	1684.86	2025.05	1864.32	1966.15	2058.14	2.29494	2.53873	2.75696	2.32939	2.42103	3.10102	3.72715	3.43132	3.61874	3.78805
Bra036862	AT3G50800.1	Symbols: | unknown protein; FUNCTIONS IN: molecular_function unknown; INVOLVED IN: N-terminal protein myristoylation; LOCATED IN: cellular_component unknown; BEST Arabidopsis thaliana protein match is: unknown protein (TAIR:AT5G66580.1); Has 249 Blast hits to 249 proteins in 14 species: Archae - 0; Bacteria - 0; Metazoa - 0; Fungi - 0; Plants - 249; Viruses - 0; Other Eukaryotes - 0 (source: NCBI…	4759.57	10903.1	10241.7	12183.6	10157.3	11547.1	3732.09	8057.9	8707.24	9288.84	8928.17	7868.9	2.29077	2.15181	2.55981	2.13408	2.42608	2.15909	2.33307	2.48891	2.39227	2.10844
Bra010041	AT5G61900.1	Symbols: BON1, CPN1, BON | Calcium-dependent phospholipid-binding Copine family protein | chr5:24855908-24859150 REVERSE LENGTH=578	2682.55	6131.92	6171.53	6124.58	5411.48	6293.19	2915.63	9749.56	10145.8	8257.84	9913.79	9694.81	2.28585	2.30062	2.28312	2.01729	2.34597	3.34389	3.4798	2.83227	3.40022	3.32512
Bra009562	AT5G02840.1	Symbols: LCL1 | LHY/CCA1-like 1 | chr5:648794-651212 FORWARD LENGTH=293	625.044	1428.57	1968.95	1786.46	1669.12	1702.89	907.235	2643.43	2370.54	2447.64	2653.42	2696.82	2.28555	3.1501	2.85813	2.6704	2.72443	2.91372	2.61293	2.69791	2.92473	2.97257
Bra008556	AT4G02120.1	Symbols: | CTP synthase family protein | chr4:940873-944097 FORWARD LENGTH=556	919.994	2058.72	3162.6	2707.01	3000.27	2144.79	829.489	2417.54	2647.92	2653.29	2323.32	2339.48	2.23775	3.43763	2.94242	3.26118	2.33131	2.91449	3.19223	3.1987	2.80091	2.82039
Bra039417	AT3G05710.2	Symbols: SYP43, ATSYP43 | syntaxin of plants 43 | chr3:1685262-1687229 FORWARD LENGTH=331	2213.44	4934.37	6605.47	5342.47	7227.79	6424.85	2548.98	5559.47	7355.2	6195.31	8906.48	7339.09	2.22928	2.98426	2.41365	3.26541	2.90265	2.18106	2.88555	2.43051	3.49413	2.87923
Bra009072	AT5G09930.1	Symbols: ATGCN2, GCN2 | ABC transporter family protein | chr5:3097643-3100241 REVERSE LENGTH=678	2735.2	6089.29	5918.82	5471.4	6213.05	5580.23	962.924	2009.1	2280.63	2093.29	2216.62	2179.54	2.22627	2.16394	2.00037	2.27152	2.04015	2.08646	2.36844	2.17389	2.30197	2.26346
Bra037811	AT5G65300.1	Symbols: | unknown protein; Has 30201 Blast hits to 17322 proteins in 780 species: Archae - 12; Bacteria - 1396; Metazoa - 17338; Fungi - 3422; Plants - 5037; Viruses - 0; Other Eukaryotes - 2996 (source: NCBI BLink). | chr5:26095266-26095718 REVERSE LENGTH=150	5325.78	11811.1	13209.2	12429	12554.3	13426.9	4479.32	10113.2	13120.5	11952.1	15641.4	12066.1	2.21772	2.48024	2.33374	2.35727	2.52111	2.25775	2.92913	2.66828	3.49191	2.69373
Bra022606	NA	NA	1430.04	3142.64	3197.28	3265.7	3417.17	3230.88	890.719	3868.55	4030.7	3861.22	6596.24	5535.42	2.19759	2.2358	2.28364	2.38956	2.25929	4.34318	4.52522	4.33495	7.40552	6.21455
Bra040860	AT1G47278.1	Symbols: | unknown protein; FUNCTIONS IN: molecular_function unknown; INVOLVED IN: biological_process unknown; LOCATED IN: cellular_component unknown; Has 37 Blast hits to 37 proteins in 14 species: Archae - 0; Bacteria - 0; Metazoa - 0; Fungi - 0; Plants - 36; Viruses - 0; Other Eukaryotes - 1 (source: NCBI BLink). | chr1:17331383-17331726 FORWARD LENGTH=80	301.82	663.181	962.123	990.807	1554	1737.15	286.49	735.655	1194.64	796.86	1002.74	1207.54	2.19727	3.18774	3.28277	5.14876	5.75558	2.56782	4.16992	2.78146	3.50009	4.21495
Bra004756	AT2G43330.1	Symbols: ATINT1, INT1 | inositol transporter 1 | chr2:18001135-18003854 FORWARD LENGTH=509	401.882	875.437	1593.67	881.802	1514.3	1205.24	362.358	728.515	1098.7	909.386	936.656	788.382	2.17834	3.96552	2.19418	3.76802	2.99899	2.01048	3.03208	2.50963	2.58489	2.1757
Bra002273	AT5G19910.1	Symbols: MED31 | SOH1 family protein | chr5:6731484-6732821 REVERSE LENGTH=196	278.949	604.294	1101.91	997.676	1535.59	951.003	156.549	924.239	1517.95	1047.31	1632.86	1211.24	2.16632	3.95022	3.57655	5.50491	3.40924	5.90383	9.69633	6.68998	10.4303	7.73713
Bra007637	AT3G61890.1	Symbols: ATHB-12, ATHB12, HB-12 | homeobox 12 | chr3:22914346-22915239 REVERSE LENGTH=235	372.126	803.388	807.234	814.753	892.441	757.674	187.055	742.639	742.439	776.5	820.247	709.497	2.15891	2.16925	2.18945	2.39822	2.03607	3.97016	3.96909	4.15119	4.38506	3.79299
Bra003789	AT1G74710.1	Symbols: EDS16, ICS1, SID2, ATICS1 | ADC synthase superfamily protein | chr1:28070391-28073898 FORWARD LENGTH=569	3082.37	6554.26	7816.43	7222.56	7126.55	6922.53	3273.94	7368.12	7383.36	6712.84	7709.61	8463.23	2.12637	2.53585	2.34318	2.31204	2.24585	2.25054	2.25519	2.05039	2.35484	2.58503
Bra014419	AT3G61830.1	Symbols: ARF18 | auxin response factor 18 | chr3:22888171-22891179 FORWARD LENGTH=602	768.022	1616.37	1638.11	2231.1	1767.35	2113	524.534	1327.52	1129.42	1329.59	1428.55	1933.35	2.10459	2.13289	2.90499	2.30117	2.75122	2.53086	2.15319	2.5348	2.72347	3.68584
Bra015329	AT1G04570.1	Symbols: | Major facilitator superfamily protein | chr1:1246859-1248600 REVERSE LENGTH=542	2258.58	4720.04	10435.7	5836.29	8800.68	5795.9	724.25	3703.91	7030.99	4829.2	5974.35	5045.14	2.08983	4.62047	2.58405	3.89655	2.56617	5.11413	9.70796	6.66786	8.24902	6.96602
Bra008563	AT5G17300.1	Symbols: RVE1 | Homeodomain-like superfamily protein | chr5:5690435-5692435 REVERSE LENGTH=387	493.296	1030.22	1045.79	1589.7	2312.56	2788.05	609.721	1306.67	1464.8	1362.87	2033.49	2123.45	2.08844	2.12001	3.22261	4.68798	5.65188	2.14306	2.40241	2.23524	3.33512	3.48266
Bra030059	AT1G27700.1	Symbols: | Syntaxin/t-SNARE family protein | chr1:9640394-9641752 REVERSE LENGTH=297	736.026	1534.21	2196.94	2093.41	2246.15	1930.29	583.45	1399.25	1391.27	1402.04	1354.4	1296.2	2.08445	2.98487	2.84421	3.05173	2.62258	2.39823	2.38456	2.40302	2.32136	2.22161
Bra013324	AT4G18570.1	Symbols: | Tetratricopeptide repeat (TPR)-like superfamily protein | chr4:10231439-10234534 FORWARD LENGTH=642	1558.8	3244.53	3309.91	3645.21	3694.28	3726.53	950.148	2841.36	2476.1	2690.91	2427.2	3749.28	2.08143	2.12337	2.33847	2.36995	2.39064	2.99044	2.60602	2.8321	2.55455	3.946
Bra029736	AT3G08970.1	Symbols: ATERDJ3A, TMS1 | DNAJ heat shock N-terminal domain-containing protein | chr3:2737589-2740265 FORWARD LENGTH=572	2471.92	5075.8	8933.19	6339.79	9119.99	6634.11	2552.44	5602.37	7325.62	5415.1	6720.29	5129.58	2.05338	3.61387	2.56472	3.68944	2.68379	2.19491	2.87005	2.12154	2.63289	2.00968
Bra015914	AT1G74390.1	Symbols: | Polynucleotidyl transferase, ribonuclease H-like superfamily protein | chr1:27961760-27963826 REVERSE LENGTH=506	535.962	1085.52	1669.06	1207.56	1155.06	1376.46	553.593	2195.29	1923.78	1641.2	1954.96	1668.15	2.02537	3.11414	2.25307	2.15512	2.5682	3.96553	3.47508	2.96463	3.5314	3.01331
Bra040030	AT3G07800.1	Symbols: | Thymidine kinase | chr3:2489944-2490935 REVERSE LENGTH=238	81.6882	406.017	610.294	357.287	413.163	270.154	162.284	1143.21	1056.39	1096.99	975.464	1120.44	1	7.47102	1	1	1	7.0445	6.50951	6.75969	6.01085	6.90419
Bra037630	AT2G44840.1	Symbols: ATERF13, EREBP, ERF13 | ethylene-responsive element binding factor 13 | chr2:18495440-18496120 FORWARD LENGTH=226	101.003	311.952	552.884	319.571	388.507	391.719	244.488	557.164	714.554	577.135	578.257	592.423	1	5.47394	1	1	1	2.2789	2.92265	2.36059	2.36518	2.42312
Bra021538	AT3G14190.1	Symbols: | unknown protein; BEST Arabidopsis thaliana protein match is: unknown protein (TAIR:AT5G12360.1); Has 18 Blast hits to 18 proteins in 5 species: Archae - 0; Bacteria - 0; Metazoa - 0; Fungi - 0; Plants - 18; Viruses - 0; Other Eukaryotes - 0 (source: NCBI BLink). | chr3:4710907-4711790 FORWARD LENGTH=193	137.841	410.09	729.219	429.359	486.248	245.785	700.82	3127.81	3197.99	2633.96	3279.1	2319.17	1	5.29029	1	1	1	4.46307	4.56321	3.7584	4.67895	3.30922
Bra023671	AT5G18370.1	Symbols: | Disease resistance protein (TIR-NBS-LRR class) family | chr5:6085036-6088926 REVERSE LENGTH=1210	149.676	478.421	780.415	367.856	454.314	329.258	136.809	1078.95	933.784	633.324	832.924	572.081	1	5.21403	1	1	1	7.88654	6.82546	4.62926	6.08823	4.1816
Bra024067	AT4G30560.1	Symbols: ATCNGC9, CNGC9 | cyclic nucleotide gated channel 9 | chr4:14926974-14929681 REVERSE LENGTH=733	97.1428	338.772	505.794	453.346	369.211	351.22	625.748	1682.01	1784.64	1703.58	1578.3	1727.46	1	5.20671	1	1	1	2.688	2.85201	2.72247	2.52226	2.76063
Bra013223	AT3G25240.1	Symbols: | Protein of unknown function (DUF506) | chr3:9192540-9193385 FORWARD LENGTH=281	304.606	584.102	989.581	551.507	553.787	344.171	208.663	1503.95	2363.67	1528.59	2256.18	1970.11	1.91757	3.24872	1.81056	1.81804	1	7.20755	11.3277	7.32564	10.8126	9.44159
Bra008937	AT5G11780.1	Symbols: | unknown protein; Has 37 Blast hits to 37 proteins in 12 species: Archae - 0; Bacteria - 0; Metazoa - 0; Fungi - 3; Plants - 34; Viruses - 0; Other Eukaryotes - 0 (source: NCBI BLink). | chr5:3793928-3795983 FORWARD LENGTH=504	269.424	340.729	590.544	374.598	418.044	522.599	537.516	2006.92	2751.13	1718.82	1789.91	1424.03	1	2.19188	1	1	1.93969	3.73369	5.11823	3.19771	3.32997	2.64928
Bra004094	AT1G67325.1	Symbols: | Ran BP2/NZF zinc finger-like superfamily protein | chr1:25209825-25212412 REVERSE LENGTH=287	786.96	1258.93	1592.34	1388.53	1418.21	1293.9	590.664	1377.75	1683	1398.72	1219.59	1393.86	1.59974	2.02341	1.76442	1.80214	1.64418	2.33254	2.84934	2.36805	2.06478	2.35982
Bra014427	NA	NA	6252.74	11713.3	12623.1	11506	10894.6	12481.3	1933.43	5280.64	5232.9	4314.48	5505.65	5086.18	1.87331	2.01881	1.84015	1.74237	1.99613	2.73123	2.70654	2.23152	2.84761	2.63065
Bra012225	AT1G20310.1	Symbols: | unknown protein; FUNCTIONS IN: molecular_function unknown; INVOLVED IN: biological_process unknown; LOCATED IN: chloroplast; EXPRESSED IN: 16 plant structures; EXPRESSED DURING: 9 growth stages; BEST Arabidopsis thaliana protein match is: unknown protein (TAIR:AT1G76070.1); Has 46 Blast hits to 46 proteins in 12 species: Archae - 0; Bacteria - 0; Metazoa - 0; Fungi - 0; Plants - 46; Vi…	2127	4210.39	4287.69	3445.5	3877.36	3832.98	1217.96	3524.45	3783.61	3457.03	4277.09	4376.48	1.9795	2.01584	1.61989	1.82292	1.80206	2.89373	3.10651	2.83838	3.51168	3.59329
Bra015038	AT3G24420.1	Symbols: | alpha/beta-Hydrolases superfamily protein | chr3:8863111-8864883 REVERSE LENGTH=273	3503.01	6792.92	7007.49	5799.65	6153.44	6046.11	2989.31	7145.92	7065.11	7419.64	8531.74	8258.84	1.93917	2.00042	1.65562	1.75662	1.72598	2.39049	2.36346	2.48206	2.85408	2.76279
Bra028681	AT5G07870.1	Symbols: | HXXXD-type acyl-transferase family protein | chr5:2513864-2515351 FORWARD LENGTH=464	240.653	381.924	597.062	504.501	495.526	448.861	256.814	716.562	1028.61	708.598	994.943	778.109	1	2.48101	2.09638	1	1	2.7902	4.00527	2.75919	3.87418	3.02985
Bra014120	NA	NA	491.35	871.583	1043.18	1137.3	770.775	922.82	555.974	1306.1	1177.3	1282.41	1218.53	1655.04	1.77385	2.12309	2.31464	1.56869	1.87813	2.34921	2.11755	2.3066	2.1917	2.97683
Bra006745	AT3G47160.1	Symbols: | RING/U-box superfamily protein | chr3:17360238-17361879 REVERSE LENGTH=245	1522.29	2817.22	5090.21	3162.02	5316.51	2896.4	1238.13	4463.41	5364.07	4208.19	5590.37	4163.66	1.85065	3.34378	2.07715	3.49244	1.90266	3.60496	4.3324	3.39883	4.51517	3.36286
Bra005614	AT2G32070.1	Symbols: | Polynucleotidyl transferase, ribonuclease H-like superfamily protein | chr2:13640829-13641656 REVERSE LENGTH=275	4060.44	7742.34	11068.8	8415.63	9751.6	7714.27	4126.4	9812.63	10595.8	9919.5	11106.6	9209.91	1.90677	2.72601	2.07259	2.40161	1.89986	2.37801	2.56781	2.40391	2.6916	2.23195
Bra014757	AT3G55290.1	Symbols: | NAD(P)-binding Rossmann-fold superfamily protein | chr3:20502653-20503730 FORWARD LENGTH=280	554.47	923.469	1493.45	1289.49	1572.33	785.924	436.088	1370.12	1511.91	1091.78	1412.65	982.508	1.6655	2.69347	2.32563	2.83574	1.41743	3.14184	3.46698	2.50358	3.23937	2.253
Bra012509	AT1G24485.1	Symbols: | FUNCTIONS IN: molecular_function unknown; INVOLVED IN: biological_process unknown; LOCATED IN: endomembrane system; BEST Arabidopsis thaliana protein match is: protein kinase-related (TAIR:AT3G46280.1); Has 30201 Blast hits to 17322 proteins in 780 species: Archae - 12; Bacteria - 1396; Metazoa - 17338; Fungi - 3422; Plants - 5037; Viruses - 0; Other Eukaryotes - 2996 (source: NCBI BLi…	227.141	372.223	586.501	537.618	508.193	448.614	159.757	756.494	942.488	751.376	671.304	859.923	1	2.5821	2.36689	2.23735	1	4.73528	5.89951	4.70324	4.20203	5.38269
Bra033946	AT1G68340.1	Symbols: | Protein of unknown function (DUF1639) | chr1:25614440-25615335 REVERSE LENGTH=246	636.307	1216.25	1637.45	1275.84	1284.36	905.539	240.605	1056.05	1270.28	911.717	1004.64	929.774	1.91142	2.57336	2.00507	2.01846	1.42312	4.38914	5.27952	3.78927	4.17547	3.86432
Bra028655	AT5G08430.1	Symbols: | SWIB/MDM2 domain;Plus-3;GYF | chr5:2716974-2720095 FORWARD LENGTH=553	513.924	997.426	1047.71	1219.58	1483.8	899.627	321.21	1099.24	1322.9	1167.34	1403.82	1314.84	1.9408	2.03865	2.37307	2.8872	1.75051	3.42218	4.11849	3.6342	4.37041	4.0934
Bra027998	AT1G33350.1	Symbols: | Pentatricopeptide repeat (PPR) superfamily protein | chr1:12090071-12091687 REVERSE LENGTH=538	235.626	446.304	1530.75	620.692	1791.42	616.072	186.891	681.189	1494.4	803.476	1551.94	698.267	1	6.49652	2.63423	7.60281	2.61462	3.64485	7.9961	4.29917	8.30398	3.73623
Bra039650	AT1G49950.1	Symbols: TRB1, ATTRB1 | telomere repeat binding factor 1 | chr1:18494439-18496713 REVERSE LENGTH=300	118.482	402.54	694.908	619.058	824.573	1038.63	302.382	807.849	846.745	846.421	845.48	981.714	1	5.86509	5.22491	6.95948	8.76614	2.67162	2.80025	2.79918	2.79607	3.2466
Bra033468	AT3G51910.1	Symbols: AT-HSFA7A, HSFA7A | heat shock transcription factor A7A | chr3:19265294-19266619 FORWARD LENGTH=272	285.341	419.599	1276.41	739.962	955.592	1083.84	624.64	2288.23	2603.81	2390.15	2736.77	1295.75	1	4.47328	2.59326	3.34895	3.7984	3.66328	4.1685	3.82644	4.38136	2.07439
Bra017011	AT2G40340.1	Symbols: DREB2C, AtERF48 | Integrase-type DNA-binding superfamily protein | chr2:16848665-16850357 REVERSE LENGTH=341	1081.62	2152.85	4461	2200.76	4575.28	3640.12	762.829	3814.54	5555.27	2442.94	5684.3	3425.78	1.99039	4.12437	2.03469	4.23003	3.36543	5.00052	7.28246	3.20247	7.4516	4.49089
Bra016755	NA	NA	220.125	360.94	902.016	532.059	1250.81	689.074	282.462	856.863	1366.6	904.533	1384.11	948.999	1	4.09774	2.41708	5.68227	3.13038	3.03355	4.83817	3.20232	4.90016	3.35974
Bra029737	AT3G08970.1	Symbols: ATERDJ3A, TMS1 | DNAJ heat shock N-terminal domain-containing protein | chr3:2737589-2740265 FORWARD LENGTH=572	2112.1	4189.22	8387.42	5897.03	9072.23	5816.53	2169.79	5113.72	8794.99	5910.95	8157.63	6060.4	1.98344	3.97113	2.79202	4.29536	2.75391	2.35678	4.05338	2.7242	3.75964	2.79308
Bra010426	AT4G26810.1	Symbols: | SWIB/MDM2 domain superfamily protein | chr4:13492247-13492649 REVERSE LENGTH=106	212.133	336.235	841.257	617.508	845.71	603.618	258.812	711.744	857.295	615.513	830.117	755.692	1	3.96571	2.91095	3.9867	2.84547	2.75004	3.31242	2.37822	3.20741	2.91985
Bra005817	NA	NA	667.15	1289.34	2473.33	1806.21	2841.26	2173.57	886.346	2770.99	3924.7	3174.17	3636.81	2546.5	1.93261	3.70731	2.70735	4.2588	3.25799	3.12631	4.42795	3.58119	4.10315	2.87303
Bra018581	AT1G09140.1	Symbols: ATSRP30, SR30, At-SR30 | SERINE-ARGININE PROTEIN 30 | chr1:2942887-2945818 REVERSE LENGTH=268	1105.2	1821.71	4095.74	2734.35	4831.74	3563.4	1091.6	3708.77	5967.21	4097.14	5577.99	4574.37	1.64831	3.70588	2.47408	4.37182	3.22421	3.39755	5.46648	3.75333	5.10992	4.19052
Bra030254	AT2G22230.1	Symbols: | Thioesterase superfamily protein | chr2:9450042-9451427 FORWARD LENGTH=220	989.285	1714.35	3489.81	2036.32	3203.73	2066.79	260.879	2117.46	4639.18	2245.14	4140.54	2320.33	1.73292	3.52761	2.05838	3.23843	2.08918	8.11664	17.7829	8.60606	15.8715	8.89428
Bra016043	AT1G72660.1	Symbols: | P-loop containing nucleoside triphosphate hydrolases superfamily protein | chr1:27354161-27356543 FORWARD LENGTH=399	379.716	373.358	1318.88	899.933	1005.65	768.619	743.681	1901.38	3227.99	2394.41	3004.03	2216.11	1	3.47333	2.37002	2.64843	2.02419	2.55671	4.34056	3.21967	4.03941	2.97992
Bra038620	AT5G63270.1	Symbols: | RPM1-interacting protein 4 (RIN4) family protein | chr5:25365498-25365949 REVERSE LENGTH=80	300.164	535.135	1007.6	854.964	831.878	696.868	189.805	1389.05	1293.36	1132.63	1539.12	1428.14	1.78281	3.35683	2.84832	2.77141	2.32162	7.3183	6.81415	5.96733	8.10895	7.52425
Bra039966	AT2G29310.2	Symbols: | NAD(P)-binding Rossmann-fold superfamily protein | chr2:12590079-12591260 FORWARD LENGTH=260	351.285	603.544	1164.35	898.913	1351.6	1005.01	421.584	1044.21	1367.65	1030.4	1430.7	1030.66	1.7181	3.31455	2.55893	3.84759	2.86095	2.47687	3.24407	2.44412	3.39363	2.44473
Bra010149	NA	NA	3239.34	6432.43	10669.7	12714.5	14301	16553.8	3629.1	9793.59	11949.2	11289.6	14948.4	14763.5	1.98572	3.29379	3.92503	4.41479	5.11024	2.69863	3.29261	3.11085	4.11904	4.06809
Bra011463	AT4G33700.1	Symbols: | CBS domain-containing protein with a domain of unknown function (DUF21) | chr4:16176547-16179188 REVERSE LENGTH=424	260.461	454.941	831.298	803.155	1079.98	562.323	214.222	880.099	1844.58	831.598	1337.7	778.914	1	3.19164	3.08359	4.14642	2.15895	4.10835	8.6106	3.88194	6.24446	3.63601
Bra016042	AT1G72670.1	Symbols: iqd8 | IQ-domain 8 | chr1:27356898-27358657 REVERSE LENGTH=414	357.601	659.479	1111.15	764.154	995.145	1225.64	277.808	2632.27	3268.28	1816.54	2235.01	1673.97	1.84418	3.10723	2.13689	2.78284	3.4274	9.47514	11.7645	6.53883	8.04516	6.02564
Bra040444	AT3G63300.1	Symbols: FKD1 | FORKED 1 | chr3:23385033-23387625 FORWARD LENGTH=498	923.049	1800.2	2758.43	2028.31	2503.99	1863.1	704.192	2710.75	4263.03	2733.39	3110.3	1921.12	1.95028	2.98839	2.1974	2.71274	2.01842	3.84945	6.05379	3.8816	4.41684	2.72812
Bra028272	AT5G51740.1	Symbols: | Peptidase family M48 family protein | chr5:21017110-21018987 FORWARD LENGTH=442	2948.52	5068.85	8741.11	6701.42	10796.7	8592.36	3385.25	7192.13	7482.85	7345.71	7163.75	7834.42	1.71912	2.96458	2.27281	3.66174	2.91413	2.12455	2.21043	2.16992	2.11617	2.31428
Bra024904	AT2G01120.1	Symbols: ORC4, ATORC4 | origin recognition complex subunit 4 | chr2:85444-88027 FORWARD LENGTH=418	251.692	478.804	714.308	572.654	569.608	565.256	253.054	780.473	752.674	587.192	619.72	700.262	1	2.83802	2.27522	2.26312	2.24582	3.08422	2.97436	2.32042	2.44896	2.76724
Bra005407	AT2G34600.1	Symbols: JAZ7, TIFY5B | jasmonate-zim-domain protein 7 | chr2:14573172-14573718 FORWARD LENGTH=148	1298.09	1612.89	3625.18	2635.15	4105.19	3152.99	708.46	2032.15	3460.48	2284.07	2817.34	2484.56	1.24251	2.7927	2.03002	3.16248	2.42895	2.8684	4.88451	3.22399	3.97671	3.50699
Bra034802	AT3G11910.1	Symbols: UBP13 | ubiquitin-specific protease 13 | chr3:3761758-3770290 REVERSE LENGTH=1115	249.615	424.728	689.852	560.25	874.506	1118.02	345.656	759.534	1050.45	729.824	843.549	720.422	1	2.76366	2.24446	3.50342	4.47898	2.19737	3.039	2.11142	2.44043	2.08422
Bra027108	AT1G60960.1	Symbols: IRT3, ATIRT3 | iron regulated transporter 3 | chr1:22445410-22447060 REVERSE LENGTH=425	4273.24	8103.72	11562.4	10056.1	13390.7	10545.3	2700.43	8576.25	11502.9	8454.46	11553	8250.23	1.89639	2.70577	2.35327	3.13362	2.46775	3.17588	4.25965	3.13078	4.27821	3.05515
Bra015733	AT1G76560.1	Symbols: CP12-3 | CP12 domain-containing protein 3 | chr1:28728285-28728689 FORWARD LENGTH=134	1734.03	2956.29	4641.55	4197.78	5535	4767.63	1863.22	4652.18	6252.94	5666.99	5138.7	5141.01	1.70487	2.67674	2.42082	3.19199	2.74945	2.49685	3.35599	3.0415	2.75797	2.75921
Bra035110	AT1G79350.1	Symbols: EMB1135 | RING/FYVE/PHD zinc finger superfamily protein | chr1:29844829-29853215 REVERSE LENGTH=1295	509.673	724.997	1232.39	1146.99	1265.67	1385.83	343.803	1016.39	1381.32	1033.95	1148.37	1259.61	1.42247	2.418	2.25044	2.4833	2.71906	2.95632	4.01777	3.00739	3.3402	3.66376
Bra014598	AT3G57930.1	Symbols: | unknown protein; BEST Arabidopsis thaliana protein match is: unknown protein (TAIR:AT2G42190.1); Has 1519 Blast hits to 1241 proteins in 182 species: Archae - 0; Bacteria - 60; Metazoa - 576; Fungi - 133; Plants - 127; Viruses - 30; Other Eukaryotes - 593 (source: NCBI BLink). | chr3:21447250-21447675 REVERSE LENGTH=141	6319.8	12589.2	14975.4	18223.5	14496.3	17978.6	5891.3	12019.7	13559.7	13764.5	15968.6	17500.4	1.99203	2.3696	2.88356	2.29379	2.84481	2.04025	2.30165	2.33641	2.71054	2.97055
Bra041115	NA	NA	1915.37	2595.18	4509.27	4647.13	6325.87	10720.1	1344.49	5336.78	4611.8	4321.12	4691.94	4524.01	1.35492	2.35426	2.42623	3.30269	5.59688	3.96937	3.43015	3.21395	3.48975	3.36485
Bra013055	AT2G16720.1	Symbols: MYB7, ATMYB7, ATY49 | myb domain protein 7 | chr2:7255669-7256550 REVERSE LENGTH=269	1699.22	2526.04	3817.78	3849.67	5115.27	5024.59	556.442	1992.67	2693.65	1837.91	3970.64	2649.89	1.48659	2.24678	2.26555	3.01036	2.957	3.58109	4.84085	3.30297	7.13577	4.7622
Bra006761	NA	NA	379.766	599.99	848.339	1154.35	987.064	1413.47	230.245	623.586	723.691	715.326	562.534	681.742	1.57989	2.23385	3.03963	2.59914	3.72195	2.70836	3.14313	3.1068	2.4432	2.96094
Bra040780	NA	NA	16464.6	17701.8	36455.7	40801.7	44028.4	48567.1	14231.7	36513.7	33592.4	32685.2	42967.2	46440.7	1.07514	2.21419	2.47815	2.67413	2.94979	2.56566	2.36039	2.29665	3.01912	3.26319
Bra041168	AT1G12430.1	Symbols: PAK, ARK3 | armadillo repeat kinesin 3 | chr1:4234122-4238552 REVERSE LENGTH=919	2491.13	4334.81	5485.53	5614.37	5084.65	5822.34	2567.83	5164.02	5444.71	5336.61	5777.56	7073.82	1.7401	2.20202	2.25374	2.0411	2.33723	2.01104	2.12035	2.07826	2.24998	2.75479
Bra041148	NA	NA	1431.4	1245.07	2937.37	3287.48	5690.46	7482.34	1059.83	2960.77	2737.44	2821.92	3999.86	5093.93	-1.14965	2.0521	2.29669	3.97545	5.22729	2.79363	2.5829	2.66262	3.77406	4.80637
Bra003114	AT5G52750.1	Symbols: | Heavy metal transport/detoxification superfamily protein | chr5:21384134-21384795 FORWARD LENGTH=139	8514.94	16985	17247.9	19093.7	17285.8	21691.6	5905.98	15462.4	18205.5	17562.5	19909.7	19159	1.99473	2.0256	2.24238	2.03006	2.54748	2.61809	3.08255	2.97368	3.37111	3.244
Bra033431	AT3G52430.1	Symbols: PAD4, ATPAD4 | alpha/beta-Hydrolases superfamily protein | chr3:19431566-19434292 FORWARD LENGTH=541	1771.41	3282.81	3081.67	3994.59	2856.9	3422.14	2133.74	4658.44	4798.15	5767.58	5364.8	6524.31	1.85322	1.73967	2.25503	1.61278	1.93187	2.18323	2.2487	2.70304	2.51427	3.05769
Bra003530	AT1G79780.1	Symbols: | Uncharacterised protein family (UPF0497) | chr1:30015930-30016856 FORWARD LENGTH=187	1198.47	2356.53	2262.57	2554.36	2087.4	2140.95	886.563	2727.31	2305.49	2250.09	2605.69	2567.54	1.96628	1.88788	2.13135	1.74172	1.7864	3.07627	2.60048	2.53799	2.93909	2.89606
Bra023402	AT5G13290.2	Symbols: SOL2, CRN | Protein kinase superfamily protein | chr5:4252924-4254215 REVERSE LENGTH=401	683.966	1193.87	1291	1410.86	1057.15	962.905	422.385	1162.37	1129.76	1121.25	1094.46	1163.8	1.74551	1.88752	2.06276	1.54562	1.40783	2.75192	2.67472	2.65457	2.59114	2.75531
Bra010201	NA	NA	169.2	447.735	336.155	605.045	1468.96	5368.71	319.802	738.704	1291.34	967.548	1328.89	2290.61	1	1	3.57592	8.6818	31.73	2.30988	4.03794	3.02546	4.15535	7.16259
Bra038694	AT5G06670.1	Symbols: | P-loop containing nucleoside triphosphate hydrolases superfamily protein | chr5:2048243-2055019 REVERSE LENGTH=986	232.585	432.193	489.553	598.733	514.256	613.552	309.548	831.822	913.485	822.755	670.757	903.617	1	1	2.57425	2.21105	2.63797	2.68721	2.95103	2.65792	2.16689	2.91915
Bra028870	NA	NA	386.368	624.095	704.907	887.831	869.56	1024.62	308.451	628.311	699.812	774.701	954.392	1540.98	1.61529	1.82444	2.29789	2.2506	2.65193	2.03699	2.26879	2.51159	3.09414	4.99587
Bra012833	AT3G51860.1	Symbols: CAX3, ATHCX1, CAX1-LIKE, ATCAX3 | cation exchanger 3 | chr3:19239458-19242519 FORWARD LENGTH=459	1673.86	3163.89	2578.23	3390.22	3919.05	5181.6	1965.25	4590.05	7064.03	5543.78	8030.99	7500.47	1.89018	1.54029	2.02539	2.34132	3.0956	2.33561	3.59447	2.8209	4.0865	3.81655
Bra015490	AT1G20850.1	Symbols: XCP2 | xylem cysteine peptidase 2 | chr1:7252208-7253537 FORWARD LENGTH=356	1323.22	2400.48	1815.08	2673.64	2699.85	3468.57	1258.77	2544.95	2688.56	2682.65	4025.67	4458.23	1.81412	1.37171	2.02056	2.04036	2.62131	2.02178	2.13586	2.13117	3.1981	3.54174
Bra033588	AT4G38960.1	Symbols: | B-box type zinc finger family protein | chr4:18161576-18163045 FORWARD LENGTH=183	3536.54	6135.96	5968.29	7097.24	7861.59	7770.28	2983.04	7358.55	7433.38	6929.89	7124.25	7763.99	1.73502	1.68761	2.00683	2.22296	2.19714	2.4668	2.49188	2.3231	2.38825	2.60271
Bra005669	AT5G01720.1	Symbols: | RNI-like superfamily protein | chr5:267118-270391 REVERSE LENGTH=665	174.165	372.274	457.767	377.717	555.991	257.438	217.406	513.674	613.946	534.921	696.969	502.164	1	1	1	3.19232	1	2.36274	2.82396	2.46047	3.20584	2.3098
Bra031770	NA	NA	221.633	233.03	463.182	287.079	586.293	490.933	516.546	1187.27	1628.3	1420.59	1673.17	1179.8	1	1	1	2.64533	1	2.29848	3.15228	2.75017	3.23915	2.28402
Bra012303	AT1G02090.1	Symbols: FUS5, CSN7, COP15, ATCSN7 | Proteasome component (PCI) domain protein | chr1:387479-389568 REVERSE LENGTH=260	247.173	439.573	483.485	475.627	525.374	433.123	98.181	568.626	624.907	572.677	632.708	519.75	1	1	1	2.12553	1	5.79161	6.36485	5.83287	6.4443	5.29379
Bra039329	AT2G45570.1	Symbols: CYP76C2 | cytochrome P450, family 76, subfamily C, polypeptide 2 | chr2:18779935-18781922 REVERSE LENGTH=512	760.044	895.288	1201.79	876.697	1589.39	733.081	681.154	2059.32	2285.18	2211.43	1833.45	1415.69	1.17794	1.58121	1.15348	2.09118	-1.03678	3.02328	3.35487	3.24659	2.69168	2.07837
Bra035200	AT1G80050.1	Symbols: APT2, ATAPT2, PHT1.1 | adenine phosphoribosyl transferase 2 | chr1:30111708-30113261 REVERSE LENGTH=192	397.349	506.477	481.652	741.45	805.46	671.831	583.859	1197.85	1316.09	1808.28	2004.76	1940.13	1.27464	1	1.86599	2.02708	1.69078	2.05161	2.25412	3.09712	3.43364	3.32294
Bra000963	AT4G00700.1	Symbols: | C2 calcium/lipid-binding plant phosphoribosyltransferase family protein | chr4:286260-289369 FORWARD LENGTH=1006	984.126	1939.33	1870.89	1871.06	1969.85	1302.96	446.728	1128	1498.17	1254.53	1382.81	1855.73	1.97061	1.90107	1.90124	2.00162	1.32398	2.52503	3.35365	2.80826	3.09542	4.15405
Bra008919	AT5G12040.1	Symbols: | Nitrilase/cyanide hydratase and apolipoprotein N-acyltransferase family protein | chr5:3885162-3887772 FORWARD LENGTH=369	87.1372	312.292	385.997	423.522	800.611	1749.66	202.724	1783.15	1762.81	1292.32	1863.2	1670.16	1	1	1	9.18794	20.0794	8.79595	8.69562	6.37478	9.19082	8.23859
Bra014785	AT3G54840.1	Symbols: ARA6, ATRABF1, ARA-6, ATRAB5C | Ras-related small GTP-binding family protein | chr3:20318597-20320782 FORWARD LENGTH=202	165.205	273.379	378.832	431.048	625.709	1120.79	229.729	1004.35	1498.48	1104.93	1204.33	1285.28	1	1	1	3.78747	6.78424	4.37189	6.52282	4.80971	5.24239	5.59477
Bra002509	AT5G60142.1	Symbols: | AP2/B3-like transcriptional factor family protein | chr5:24216180-24217591 REVERSE LENGTH=346	197.754	408.668	420.164	436.838	670.099	1175.11	467.814	3175.46	2694.44	2651.54	2294.98	1918.79	1	1	1	3.38855	5.94228	6.78787	5.75964	5.66794	4.90575	4.10161
Bra040659	NA	NA	357.617	427.133	454.527	586.156	945.39	2845.5	309.804	643.784	904.109	643.89	706.405	1273.86	1	1	1.63906	2.64358	7.95684	2.07804	2.91833	2.07838	2.28017	4.11183
Bra038269	AT3G45900.1	Symbols: | Ribonuclease P protein subunit P38-related | chr3:16874566-16875984 REVERSE LENGTH=389	1425.54	2270.53	2355.24	2610.11	3216.97	3386.47	444.837	1287.79	1308.68	1223.16	1496.41	1612.86	1.59275	1.65217	1.83096	2.25667	2.37557	2.89497	2.94193	2.74968	3.36395	3.62573
Bra018931	AT1G51745.1	Symbols: | Tudor/PWWP/MBT superfamily protein | chr1:19192055-19194375 FORWARD LENGTH=563	2565.61	4234.28	3799.62	4853.95	5593.03	6135.38	2146.48	5362.88	5260.58	5305.25	5468.03	6025.67	1.6504	1.48098	1.89193	2.18	2.39139	2.49845	2.45079	2.4716	2.54744	2.80723
Bra012075	NA	NA	454.011	829.042	685.257	790.35	921.683	1053.27	258.711	636.074	577.04	596.883	886.877	1002.26	1.82604	1.50934	1.74082	2.03009	2.31992	2.45863	2.23044	2.30714	3.42806	3.87405
Bra021002	AT4G18570.1	Symbols: | Tetratricopeptide repeat (TPR)-like superfamily protein | chr4:10231439-10234534 FORWARD LENGTH=642	1178.91	1965.26	1551.95	2060.73	2386.15	2415.98	714.18	2008.53	2005.4	2091.41	2648.59	3496.15	1.66701	1.31643	1.748	2.02403	2.04933	2.81236	2.80798	2.92841	3.70857	4.89533
Bra011727	AT1G30790.1	Symbols: | F-box and associated interaction domains-containing protein | chr1:10932713-10933912 FORWARD LENGTH=399	99.3416	373.496	340.153	495.498	344.385	577.199	230.777	1359.69	1947.8	1661.31	2398.55	1231.07	1	1	1	1	5.81024	5.89179	8.44018	7.19877	10.3934	5.33446
Bra001528	AT3G13882.1	Symbols: | Ribosomal protein L34 | chr3:4574600-4575852 FORWARD LENGTH=147	165.618	314.052	271.784	346.136	326.865	639.95	291.88	605.508	778.324	740.506	825.885	880.563	1	1	1	1	3.86401	2.07451	2.66659	2.53702	2.82954	3.01687
Bra007215	AT3G56090.1	Symbols: ATFER3, FER3 | ferritin 3 | chr3:20814350-20815984 REVERSE LENGTH=259	194.826	235.794	240.604	315.279	228.129	631.778	231.913	712.284	972.793	761.173	700.397	942.69	1	1	1	1	3.24278	3.07134	4.19465	3.28215	3.02009	4.06484
Bra028426	AT3G29635.1	Symbols: | HXXXD-type acyl-transferase family protein | chr3:11465851-11467227 REVERSE LENGTH=458	186.932	166.006	202.692	248.887	275.943	589.395	185.46	613.683	746.387	842.386	1025.29	878.08	1	1	1	1	3.15299	3.30898	4.02452	4.54214	5.52836	4.73461
Bra018724	AT1G48405.1	Symbols: | Kinase interacting (KIP1-like) family protein | chr1:17884645-17885614 REVERSE LENGTH=297	235.447	425.513	242.067	317.57	496.469	663.313	356.423	860.729	849.938	723.654	857.139	1057.14	1	1	1	1	2.81725	2.41491	2.38463	2.03032	2.40484	2.96597
Bra019793	AT1G12845.1	Symbols: | unknown protein; FUNCTIONS IN: molecular_function unknown; INVOLVED IN: biological_process unknown; LOCATED IN: endomembrane system; EXPRESSED IN: 22 plant structures; EXPRESSED DURING: 13 growth stages; Has 8 Blast hits to 8 proteins in 4 species: Archae - 0; Bacteria - 0; Metazoa - 0; Fungi - 0; Plants - 8; Viruses - 0; Other Eukaryotes - 0 (source: NCBI BLink). | chr1:4379023-437938…	389.694	441.566	578.331	597.229	692.163	1062.22	154.14	1350.68	1572.78	1065.94	983.803	1216.85	1	1.48406	1.53256	1.77617	2.72578	8.76268	10.2036	6.9154	6.38253	7.89445
Bra026371	AT4G27180.1	Symbols: ATK2, KATB | kinesin 2 | chr4:13615057-13618689 REVERSE LENGTH=745	862.618	1631.41	1392.71	1683.43	1417.86	2244.11	615.943	1442.43	1670.17	1734.77	1707.67	2042.61	1.89123	1.61452	1.95154	1.64367	2.60151	2.34182	2.71157	2.81645	2.77245	3.31623
Bra036408	NA	NA	11677.1	15702.2	22925.9	17604.5	20597.3	29578.2	9086.22	23801.6	22032.8	18645.1	18533.1	21193.6	1.3447	1.96332	1.50761	1.76391	2.53301	2.61953	2.42486	2.05202	2.03969	2.3325
Bra028567	AT5G10780.1	Symbols: | CONTAINS InterPro DOMAIN/s: Uncharacterised conserved protein UCP017207, transmembrane protein 85 (InterPro:IPR016687), Protein of unknown function DUF1077 (InterPro:IPR009445); Has 30201 Blast hits to 17322 proteins in 780 species: Archae - 12; Bacteria - 1396; Metazoa - 17338; Fungi - 3422; Plants - 5037; Viruses - 0; Other Eukaryotes - 2996 (source: NCBI BLink). | chr5:3408422-34097…	508.23	651.331	654.121	878.71	956.377	1284.86	436.612	1053.41	985.208	1092.92	917.002	1104.26	1.28157	1.28706	1.72896	1.88178	2.52811	2.41269	2.25648	2.50318	2.10027	2.52916
Bra000164	AT2G40070.1	Symbols: | BEST Arabidopsis thaliana protein match is: proline-rich family protein (TAIR:AT3G09000.1); Has 35333 Blast hits to 34131 proteins in 2444 species: Archae - 798; Bacteria - 22429; Metazoa - 974; Fungi - 991; Plants - 531; Viruses - 0; Other Eukaryotes - 9610 (source: NCBI BLink). | chr2:16728378-16731160 REVERSE LENGTH=607	836.219	1657.88	1347.15	1609.48	1541.3	1904.5	360.128	751.006	783.034	958.303	1337.22	1602.93	1.98259	1.611	1.92471	1.84318	2.27751	2.08539	2.17432	2.66101	3.71318	4.451
Bra023316	AT5G11240.1	Symbols: | transducin family protein / WD-40 repeat family protein | chr5:3582949-3586782 FORWARD LENGTH=615	276.337	143.397	301.883	243.462	304.82	619.883	377.553	769.912	764.049	944.385	839.176	1146.52	1	1	1	1	2.24321	2.03922	2.02369	2.50133	2.22267	3.03671
Bra028087	ATCG00490.1	Symbols: RBCL | ribulose-bisphosphate carboxylases | chrC:54958-56397 FORWARD LENGTH=479	4764.55	1894.96	7661.47	8233.68	9356.9	10670.7	2609.41	8883.79	7429.11	6151.51	11320.1	9697.87	-2.51433	1.60802	1.72811	1.96386	2.2396	3.40452	2.84705	2.35743	4.33818	3.7165
Bra023873	NA	NA	981.325	1510.91	1396.73	1253.81	1399.71	2152.77	852.977	1778.07	2743.51	2207.46	2755.44	3247.23	1.53966	1.42331	1.27767	1.42635	2.19374	2.08455	3.21639	2.58795	3.23038	3.80694
Bra006288	AT5G15190.1	Symbols: | unknown protein; FUNCTIONS IN: molecular_function unknown; INVOLVED IN: biological_process unknown; LOCATED IN: chloroplast; EXPRESSED IN: 17 plant structures; EXPRESSED DURING: LP.04 four leaves visible, 4 anthesis, petal differentiation and expansion stage, E expanded cotyledon stage, D bilateral stage; Has 7 Blast hits to 7 proteins in 3 species: Archae - 0; Bacteria - 0; Metazoa - …	2224.93	4057.23	3832.58	3627.05	3389.02	4811.95	1391.94	3692.76	4107.24	3388.65	4723.65	3633.41	1.82353	1.72256	1.63019	1.5232	2.16274	2.65296	2.95073	2.43448	3.39357	2.61032
Bra011422	AT4G33150.1	Symbols: | lysine-ketoglutarate reductase/saccharopine dehydrogenase bifunctional enzyme | chr4:15985479-15991069 REVERSE LENGTH=1064	384.635	618.808	537.469	611.41	728.639	821.635	614.911	1402.9	1581.28	1728.77	1942.32	1851.58	1.60882	1.39735	1.58958	1.89436	2.13614	2.28147	2.57156	2.81141	3.1587	3.01113
Bra020003	AT1G09660.1	Symbols: | RNA-binding KH domain-containing protein | chr1:3128032-3130791 REVERSE LENGTH=298	1472.08	2816.79	2261.4	2909.89	2716.77	3131.93	1202.8	2667.57	2406.96	2541.07	2944.15	3128.18	1.91348	1.53619	1.97672	1.84553	2.12755	2.2178	2.00113	2.11263	2.44775	2.60075
Bra018828	AT1G50030.1	Symbols: TOR | target of rapamycin | chr1:18522626-18539619 REVERSE LENGTH=2481	539.455	753.603	773.044	661.357	978.478	1098.87	219.967	786.571	1160.6	581.042	830.473	697.282	1.39697	1.43301	1.22597	1.81383	2.037	3.57586	5.27625	2.6415	3.77544	3.16994
Bra010200	NA	NA	255.25	633.2	430.563	903.906	1700.82	6246.43	381.987	867.698	1355.38	1145.86	1390.34	3104.38	2.48071	1	3.54126	6.66335	24.4718	2.27154	3.54824	2.99974	3.63976	8.12693
Bra034076	AT3G09640.1	Symbols: APX2, APX1B | ascorbate peroxidase 2 | chr3:2956301-2958163 FORWARD LENGTH=251	56.871	369.148	1247.99	407.349	1068.56	419.173	56.8512	748.544	1802.46	625.674	984.08	536.875	1	21.9442	1	18.7892	1	13.1667	31.7049	11.0055	17.3097	9.44351
Bra011905	NA	NA	744.1	1578.25	1316.56	2466.2	4661.45	10788.9	513.082	1381.39	2269.34	1266.24	2719.78	4531.09	2.12102	1.76933	3.31434	6.26455	14.4993	2.69234	4.42296	2.46791	5.30087	8.83112
Bra030686	NA	NA	96.5563	221.423	588.479	456.883	687.19	715.674	156.304	1060.05	1114	563.139	1268.16	609.415	1	6.09467	1	7.11699	7.41199	6.78198	7.12714	3.60284	8.11342	3.89891
Bra001741	AT3G19270.1	Symbols: CYP707A4 | cytochrome P450, family 707, subfamily A, polypeptide 4 | chr3:6673885-6676400 REVERSE LENGTH=468	206.136	439.949	794.996	407.963	812.274	334.545	225.421	785.23	1269.79	948.007	984.265	577.749	1	3.85666	1	3.94048	1	3.48339	5.63297	4.2055	4.36634	2.56298
Bra009242	NA	NA	276.283	404.235	380.192	567.054	542.244	1233.86	268.918	538.987	573.535	657.457	619.601	986.556	1	1	2.05244	1.96264	4.46593	2.00428	2.13275	2.44482	2.30405	3.66861
Bra005677	AT5G01600.1	Symbols: ATFER1, FER1 | ferretin 1 | chr5:228149-229594 REVERSE LENGTH=255	235.919	731.045	980.385	398.59	745.332	255.496	165.602	1031.5	1282.07	956.442	1376.16	956.33	3.09871	4.1556	1	3.15927	1	6.22879	7.74188	5.77555	8.31004	5.77487
Bra023989	AT5G27100.1	Symbols: ATGLR2.1, GLR2.1 | glutamate receptor 2.1 | chr5:9535160-9538311 REVERSE LENGTH=901	1550.24	2958.83	3106.34	2800.15	3320.37	5662.76	1747.72	4377.67	4310.89	3599.24	4206.46	4833.41	1.90863	2.00378	1.80627	2.14184	3.65283	2.50479	2.46658	2.05939	2.40683	2.76555
Bra024326	AT5G64770.1	Symbols: RGF9 | Encodes a root meristem growth factor (RGF). Belongs to a family of functionally redundant homologous peptides that are secreted, tyrosine-sulfated, and expressed mainly in the stem cell area and the innermost layer of central columella cells. RGFs are required for maintenance of the root stem cell niche and transit amplifying cell proliferation. Members of this family include: At…	725.389	1815.76	1367.25	2037.29	2117.2	2359.62	670.28	2301.39	1588.46	2142.33	2373.75	2749.63	2.50315	1.88485	2.80855	2.91871	3.2529	3.43348	2.36985	3.19617	3.54143	4.10221
Bra004554	AT2G46230.1	Symbols: | PIN domain-like family protein | chr2:18984459-18985850 REVERSE LENGTH=196	193.703	544.302	426.106	488.138	506.529	425.036	133.851	500.969	705.923	589.759	502.784	601.761	2.80998	1	1	2.61498	1	3.74274	5.27395	4.40609	3.7563	4.49575
Bra031069	AT1G19210.1	Symbols: | Integrase-type DNA-binding superfamily protein | chr1:6626973-6627530 REVERSE LENGTH=185	4761.07	13492.6	9951.47	11478.7	8044.01	14906.1	1909.02	6735.5	6683.95	5991.37	8381.9	7251.57	2.83394	2.09018	2.41095	1.68954	3.13083	3.52825	3.50125	3.13845	4.39068	3.79858
Bra021326	AT1G54840.1	Symbols: | HSP20-like chaperones superfamily protein | chr1:20452801-20453932 REVERSE LENGTH=349	795.586	1668.31	1357.95	1747.54	2159.7	2357.91	729.87	1672.7	1684.07	1502.66	1967.36	2678.11	2.09696	1.70686	2.19654	2.7146	2.96374	2.29178	2.30736	2.0588	2.69549	3.6693
Bra014121	NA	NA	827.518	2259.69	1852.7	1734.16	1602.44	2388.67	771.478	2290.18	2359.77	2302.89	2411.91	3110.02	2.73068	2.23886	2.09562	1.93644	2.88655	2.96856	3.05877	2.98504	3.12635	4.03125
Bra002548	AT5G60110.1	Symbols: APUM18, PUM18 | pumilio 18 | chr5:24201954-24202937 FORWARD LENGTH=327	292.366	565.623	774.844	491.063	480.926	835.46	145.933	582.928	629.208	616.237	712.701	651.14	1.93464	2.65025	1	1	2.85758	3.99449	4.31162	4.22274	4.88375	4.46191
Bra019087	AT2G20350.1	Symbols: | Integrase-type DNA-binding superfamily protein | chr2:8784769-8785396 FORWARD LENGTH=158	5476.57	18352.4	15066.4	16095.5	10481.3	15369	3180.96	10067.4	11428.7	11057.7	11923.6	11060.5	3.35108	2.75106	2.93897	1.91384	2.80632	3.16489	3.59285	3.47621	3.74843	3.47709
Bra010117	AT5G62730.1	Symbols: | Major facilitator superfamily protein | chr5:25197494-25200033 FORWARD LENGTH=589	1521.17	1724.93	3306.6	1847.09	3480.37	2237.33	900.174	2771.68	3660.5	2940.66	2026.17	2284.25	1.13395	2.17372	1.21426	2.28796	1.4708	3.07905	4.06644	3.26677	2.25086	2.53756
Bra007087	AT3G54660.1	Symbols: GR, EMB2360, ATGR2 | glutathione reductase | chr3:20230356-20233100 REVERSE LENGTH=565	208.251	564.311	533.766	495.803	624.424	539.204	293.311	791.719	924.988	844.83	1066.6	881.099	2.70976	2.56309	1	2.99842	2.5892	2.69925	3.15361	2.88032	3.63641	3.00398
Bra015882	AT1G74930.1	Symbols: ORA47 | Integrase-type DNA-binding superfamily protein | chr1:28144239-28144826 FORWARD LENGTH=195	1107.91	3533.86	2392.75	2560.64	2016.63	2857.03	660.813	3256	3645.42	2515.58	4275.65	3487.82	3.18966	2.1597	2.31123	1.82021	2.57876	4.92726	5.51657	3.8068	6.47029	5.27807
Bra003779	AT1G74940.1	Symbols: | Protein of unknown function (DUF581) | chr1:28146284-28147065 FORWARD LENGTH=222	481.339	1207.8	1292.86	860.765	1089.84	563.765	473.618	1457.31	1619.31	1395.79	1848.24	1510.38	2.50925	2.68597	1.78827	2.26418	1.17124	3.07697	3.41902	2.94708	3.90239	3.18903
Bra017264	AT4G33050.3	Symbols: EDA39 | calmodulin-binding family protein | chr4:15944604-15946736 REVERSE LENGTH=488	1406.01	5062.61	4213.36	4172.99	2659.64	3573.74	785.319	3982.44	2697.56	2735.76	4767.24	5012.45	3.60069	2.99668	2.96797	1.89162	2.54176	5.07111	3.43499	3.48363	6.07045	6.38269
Bra007940	AT1G70740.1	Symbols: | Protein kinase superfamily protein | chr1:26673847-26675687 REVERSE LENGTH=425	1050.93	2132.78	2059.2	2190.63	2362.82	1863.56	1073.36	2198.1	2472.09	2569.15	2716.96	2716.77	2.02942	1.95941	2.08447	2.24831	1.77325	2.04787	2.30313	2.39356	2.53127	2.53109
Bra037942	AT5G50100.1	Symbols: | Putative thiol-disulphide oxidoreductase DCC | chr5:20371916-20373172 FORWARD LENGTH=214	767.376	1641.52	1675.18	1485.42	1720.36	1417.12	813.284	1809.72	1813.39	1909.63	1857.43	2370.7	2.13913	2.183	1.93571	2.24187	1.84671	2.2252	2.22971	2.34805	2.28386	2.91497
Bra016518	AT1G19210.1	Symbols: | Integrase-type DNA-binding superfamily protein | chr1:6626973-6627530 REVERSE LENGTH=185	1240.41	5631.01	3147.5	3753.21	1855.04	3107.39	850.729	2112.02	1813.2	1908.56	1860.43	2064.72	4.53964	2.53747	3.02578	1.49551	2.50513	2.4826	2.13135	2.24344	2.18687	2.427
Bra019438	AT3G44370.1	Symbols: | Membrane insertion protein, OxaA/YidC with tetratricopeptide repeat domain | chr3:16030515-16035147 REVERSE LENGTH=566	489.265	1034.11	900.153	1043.94	1091.26	1222.73	465.179	949.739	1008.57	1144.51	1466.3	1571.8	2.1136	1.83981	2.13369	2.23041	2.49912	2.04166	2.16813	2.46036	3.15212	3.37891
Bra023215	NA	NA	901.005	2589.34	1778.34	1802.39	1720.01	2208.04	715.046	2202.44	2133.6	1576.85	2213.23	2061.24	2.87384	1.97373	2.00042	1.90899	2.45064	3.08014	2.98386	2.20524	3.09523	2.88267
Bra032571	AT1G03010.1	Symbols: | Phototropic-responsive NPH3 family protein | chr1:693480-696188 FORWARD LENGTH=634	323.47	431.106	659.56	540.651	818.692	780.811	344.173	928.681	1056.84	1105.57	1107.83	1018.73	1	2.03901	1.67141	2.53097	2.41386	2.6983	3.07067	3.21225	3.21882	2.95994
Bra039029	AT2G19900.1	Symbols: ATNADP-ME1, NADP-ME1 | NADP-malic enzyme 1 | chr2:8592106-8595403 REVERSE LENGTH=581	1079.48	2078.7	2559.97	2402.58	1917.69	2582.63	1280.24	4001.58	3491.49	3069.05	2653.18	2716.33	1.92565	2.37148	2.22568	1.77649	2.39248	3.12565	2.72722	2.39725	2.07241	2.12173
Bra013815	AT4G24570.1	Symbols: DIC2 | dicarboxylate carrier 2 | chr4:12686546-12687487 FORWARD LENGTH=313	3326.94	7273.03	6052.44	7257.78	4487.16	5920.48	3592.76	8589.41	8032.8	8204.91	9709.27	8784.36	2.1861	1.81922	2.18152	1.34873	1.77956	2.39076	2.23583	2.28373	2.70245	2.44502
Bra030208	AT2G22760.1	Symbols: | basic helix-loop-helix (bHLH) DNA-binding superfamily protein | chr2:9678012-9679165 FORWARD LENGTH=295	1159.63	3065.82	2287.99	2806.31	1629.39	2722.3	1577.03	6094.4	5821.52	5565.18	5914.5	5198.6	2.64379	1.97303	2.42	1.40509	2.34756	3.86448	3.69145	3.5289	3.7504	3.29645
Bra005900	AT5G06600.1	Symbols: UBP12 | ubiquitin-specific protease 12 | chr5:2019545-2027834 REVERSE LENGTH=1116	248.073	294.149	607.45	454.626	781.697	581.859	221.922	711.841	1072.17	712.12	878.871	594.406	1	2.44867	1	3.15108	2.34552	3.20762	4.83129	3.20888	3.96027	2.67845
Bra035572	AT5G55390.1	Symbols: EDM2 | ENHANCED DOWNY MILDEW 2 | chr5:22448152-22454414 REVERSE LENGTH=1297	278.285	544.693	633.564	494.98	429.359	651.978	165.053	826.22	867.664	640.503	839.22	671.706	1.95732	2.27667	1	1	2.34284	5.00579	5.25688	3.88059	5.08455	4.06964
Bra012910	AT3G50060.1	Symbols: MYB77 | myb domain protein 77 | chr3:18558146-18559051 REVERSE LENGTH=301	4613.71	10789.7	9690.92	9163.73	10383	10780.8	2805.67	8361.05	7562.58	7894.15	9443.97	8187.41	2.33862	2.10046	1.9862	2.25047	2.33669	2.98005	2.69546	2.81364	3.36603	2.91817
Bra013952	AT4G26120.1	Symbols: | Ankyrin repeat family protein / BTB/POZ domain-containing protein | chr4:13236448-13238487 FORWARD LENGTH=600	880.745	2263.41	2152.94	2042.05	1699.6	2048.21	881.138	2511.55	2105.34	2135.95	2592.32	3794.66	2.56988	2.44445	2.31855	1.92973	2.32554	2.85035	2.38934	2.42408	2.94201	4.30654
Bra007335	AT3G57540.1	Symbols: | Remorin family protein | chr3:21301623-21302924 REVERSE LENGTH=296	2179.58	4915.69	4344.61	4413.62	4685.53	3832.55	1373.99	3807.18	4418.4	4938.01	5443.83	5974.74	2.25534	1.99332	2.02499	2.14974	1.75839	2.77089	3.21574	3.59392	3.96206	4.34846
Bra004540	AT2G46400.1	Symbols: WRKY46, ATWRKY46 | WRKY DNA-binding protein 46 | chr2:19043676-19044754 REVERSE LENGTH=295	3628.33	7233.89	8214.02	7409.62	7125.16	8293.16	2739.67	7475.54	8412.45	7485.2	10226.8	9089	1.99372	2.26386	2.04216	1.96376	2.28567	2.72863	3.07061	2.73215	3.73286	3.31755
Bra002383	AT5G22020.1	Symbols: | Calcium-dependent phosphotriesterase superfamily protein | chr5:7287878-7289357 REVERSE LENGTH=395	962.478	2286.77	1917.54	2458.43	1899.98	2193.27	856.979	3471.19	3341.85	4148.76	4120.07	4044.14	2.37592	1.99229	2.55427	1.97405	2.27877	4.0505	3.89957	4.84115	4.80767	4.71907
Bra026187	AT1G14790.1	Symbols: RDR1, ATRDRP1 | RNA-dependent RNA polymerase 1 | chr1:5094317-5097817 REVERSE LENGTH=1107	6144.08	13216.8	10811.7	13136.8	11869.7	11030.7	2574.32	6173.33	7076.02	7519.88	8533.65	9925.22	2.15114	1.75969	2.13812	1.93189	1.79534	2.39804	2.74869	2.92111	3.31491	3.85547
Bra005351	AT3G63060.1	Symbols: EDL3 | EID1-like 3 | chr3:23300638-23301456 REVERSE LENGTH=272	1664.3	4765.77	4806.78	3719.97	3134.39	3758.33	794.137	2479.66	2786.45	2373.94	3064.91	1884.01	2.86353	2.88817	2.23516	1.88331	2.2582	3.12246	3.50878	2.98933	3.85942	2.3724
Bra019459	AT3G44350.2	Symbols: anac061, NAC061 | NAC domain containing protein 61 | chr3:16022836-16024487 REVERSE LENGTH=241	4279.17	7905	9077.69	7987.8	9113.47	8094.99	3028.53	8502.6	9619.59	10723.9	10172.5	11067.8	1.84732	2.12137	1.86667	2.12973	1.89172	2.8075	3.17632	3.54096	3.35889	3.65451
Bra023510	AT5G15190.1	Symbols: | unknown protein; FUNCTIONS IN: molecular_function unknown; INVOLVED IN: biological_process unknown; LOCATED IN: chloroplast; EXPRESSED IN: 17 plant structures; EXPRESSED DURING: LP.04 four leaves visible, 4 anthesis, petal differentiation and expansion stage, E expanded cotyledon stage, D bilateral stage; Has 7 Blast hits to 7 proteins in 3 species: Archae - 0; Bacteria - 0; Metazoa - …	4514.79	11788.7	9248.24	9515.87	8125.86	10158.6	2268.82	7869.96	7635.14	4813.36	7469.65	5017.38	2.61113	2.04843	2.10771	1.79983	2.25007	3.46875	3.36525	2.12153	3.29231	2.21145
Bra001354	AT3G10330.1	Symbols: | Cyclin-like family protein | chr3:3199907-3201642 FORWARD LENGTH=312	1480.22	3044.31	2844.33	2842.41	2637.56	3301.53	1243.37	3573.36	3342.22	3346.47	3722.28	3149.65	2.05666	1.92156	1.92026	1.78187	2.23043	2.87393	2.68803	2.69145	2.9937	2.53316
Bra031598	AT1G07890.6	Symbols: APX1, MEE6, CS1, ATAPX1, ATAPX01 | ascorbate peroxidase 1 | chr1:2438005-2439349 FORWARD LENGTH=249	1002.04	2795.84	2667.49	1990.44	2103.64	1409.47	911.505	2533.83	3504.79	2456.05	2821.18	1864.43	2.79015	2.66206	1.98639	2.09936	1.4066	2.77983	3.84506	2.6945	3.09508	2.04544
Bra014665	AT3G56880.1	Symbols: | VQ motif-containing protein | chr3:21060044-21060781 FORWARD LENGTH=245	4187.25	11363.8	7900.11	8474.02	6430.99	9246.58	2200.55	7289.27	6574.91	6983.4	7230.29	6866.52	2.71391	1.88671	2.02377	1.53585	2.20827	3.31248	2.98785	3.17348	3.28567	3.12037
Bra027519	AT5G44005.1	Symbols: | unknown protein; FUNCTIONS IN: molecular_function unknown; INVOLVED IN: biological_process unknown; LOCATED IN: plasma membrane; Has 35333 Blast hits to 34131 proteins in 2444 species: Archae - 798; Bacteria - 22429; Metazoa - 974; Fungi - 991; Plants - 531; Viruses - 0; Other Eukaryotes - 9610 (source: NCBI BLink). | chr5:17705209-17705493 REVERSE LENGTH=94	1724.21	4858.21	3688.63	3763.15	3037.77	3798.31	961.599	3009.59	2726.68	3261.65	3353.96	3202.98	2.81764	2.13932	2.18254	1.76183	2.20293	3.12978	2.83557	3.3919	3.4879	3.33089
Bra037568	AT3G18710.1	Symbols: PUB29, ATPUB29 | plant U-box 29 | chr3:6434234-6435481 REVERSE LENGTH=415	559.451	2051.38	1781.68	1517.66	1076.49	1226.39	420.959	1524.95	1567	1188.05	1939.01	1429.72	3.66677	3.18469	2.71277	1.92419	2.19213	3.62256	3.72245	2.82225	4.60617	3.39634
Bra035714	NA	NA	581.586	1232.59	1376.5	898.291	900.255	1271.08	634.003	1729.52	1710.49	1424.8	1336.25	1547.02	2.11936	2.3668	1.54455	1.54793	2.18554	2.72794	2.69792	2.24731	2.10764	2.44008
Bra018057	AT5G66900.1	Symbols: | Disease resistance protein (CC-NBS-LRR class) family | chr5:26714931-26717757 REVERSE LENGTH=809	3761.37	7942.09	8908.77	7466.96	7812.49	6331.78	3487.43	8609.64	9435.87	7645.42	7818.83	7415.51	2.11149	2.36849	1.98517	2.07703	1.68337	2.46876	2.70568	2.19228	2.242	2.12635
Bra016956	AT2G41010.1	Symbols: ATCAMBP25, CAMBP25 | calmodulin (CAM)-binding protein of 25 kDa | chr2:17114015-17114731 REVERSE LENGTH=238	661.676	2164.05	1581.46	1660.61	1166.49	1432.92	684.359	2022.17	1834.23	1467.79	2652.9	1880.74	3.27056	2.39008	2.5097	1.76293	2.16559	2.95484	2.68022	2.14477	3.87647	2.74818
Bra001355	AT3G10360.1	Symbols: APUM4, PUM4 | pumilio 4 | chr3:3211276-3215144 REVERSE LENGTH=1003	278.732	387.181	592.823	438.248	574.282	397.599	334.025	1005.56	1307.34	859.422	897.782	699.538	1	2.12686	1	2.06034	1	3.01043	3.9139	2.57293	2.68777	2.09427
Bra039719	AT4G14740.1	Symbols: | Plant protein of unknown function (DUF828) with plant pleckstrin homology-like region | chr4:8450567-8453946 REVERSE LENGTH=475	940.561	2332.2	2070.01	2020.26	1796.75	1996.72	682.873	1596.08	1441.45	1740.27	1739.48	2133.93	2.47958	2.20082	2.14793	1.9103	2.1229	2.3373	2.11086	2.54845	2.5473	3.12493
Bra031048	AT1G18740.1	Symbols: | Protein of unknown function (DUF793) | chr1:6464125-6465273 FORWARD LENGTH=382	1747.7	3883.97	3585.95	4163.36	3213.41	3682.55	1963.37	3926.93	4440.11	4739.47	4877.86	4467.99	2.22233	2.05181	2.38219	1.83865	2.10708	2.0001	2.26147	2.41395	2.48443	2.27567
Bra037779	AT5G64530.1	Symbols: ANAC104, XND1 | xylem NAC domain 1 | chr5:25795360-25796699 FORWARD LENGTH=187	743.461	1824.17	1297.74	1573.25	1284.77	1563.26	360.822	970.184	980.417	1217.96	2002.41	2534.72	2.45362	1.74554	2.11612	1.72809	2.10268	2.68882	2.71718	3.37551	5.54958	7.02485
Bra019442	AT3G44350.2	Symbols: anac061, NAC061 | NAC domain containing protein 61 | chr3:16022836-16024487 REVERSE LENGTH=241	2818.28	6142.51	6026.44	6158.25	5236.32	5895.62	2209.63	5302.65	4751.02	5333.24	5891.83	4621.14	2.17952	2.13834	2.18511	1.85798	2.09192	2.39979	2.15014	2.41363	2.66643	2.09136
Bra022764	AT5G50740.1	Symbols: | Heavy metal transport/detoxification superfamily protein | chr5:20635983-20637847 REVERSE LENGTH=283	354.719	1107.58	839.272	825.538	531.804	733.469	197.895	1256.14	888.869	1174.61	530.688	1018.16	3.12242	2.36602	2.3273	1.49923	2.06775	6.34751	4.49162	5.93552	2.68166	5.14495
Bra031867	NA	NA	5493.45	10779	11527.4	12112.8	10879.5	11331.3	3430.73	9031.92	9018.41	7618.13	9604.02	8265.87	1.96215	2.09839	2.20495	1.98045	2.06269	2.63265	2.62871	2.22056	2.79941	2.40936
Bra003944	AT1G70740.1	Symbols: | Protein kinase superfamily protein | chr1:26673847-26675687 REVERSE LENGTH=425	777.713	1827.26	1766.32	1765.57	1538.11	1575.46	632.352	1648.95	1609.32	1635.28	1855.41	1861.73	2.34953	2.27117	2.27021	1.97773	2.02576	2.60765	2.54497	2.58603	2.93414	2.94414
Bra033999	AT1G67430.1	Symbols: | Ribosomal protein L22p/L17e family protein | chr1:25262209-25263627 FORWARD LENGTH=175	394.988	813.367	673.627	647.21	961.378	799.451	406.682	929.185	1133.1	872.191	1147.47	1140.86	2.05922	1.70544	1.63856	2.43394	2.02399	2.28479	2.78621	2.14465	2.82154	2.80529
Bra036970	AT4G33890.1	Symbols: | unknown protein; BEST Arabidopsis thaliana protein match is: unknown protein (TAIR:AT2G14850.1); Has 133 Blast hits to 131 proteins in 15 species: Archae - 0; Bacteria - 0; Metazoa - 0; Fungi - 2; Plants - 129; Viruses - 0; Other Eukaryotes - 2 (source: NCBI BLink). | chr4:16250057-16251085 FORWARD LENGTH=342	7635.52	11273.5	15726.5	11907.9	15349.2	11325.3	6280.58	15795	19238.3	16761.1	18849.5	14346.8	1.47645	2.05965	1.55954	2.01024	1.48324	2.5149	3.06314	2.66872	3.00124	2.28431
Bra009649	NA	NA	972.159	2028	1979.44	1819.81	1951.49	1556.78	1115.03	2683.68	2715.19	2770.64	3560.73	3637.57	2.08608	2.03613	1.87193	2.00738	1.60136	2.40682	2.43508	2.48481	3.19339	3.26231
Bra025184	AT3G26115.1	Symbols: | Pyridoxal-5'-phosphate-dependent enzyme family protein | chr3:9542301-9544246 FORWARD LENGTH=427	664.861	1341.01	1017.81	1288.84	1113.33	1332.18	942.604	2175.91	2027.7	2219.14	2550.78	2720.03	2.01698	1.53086	1.93851	1.67453	2.0037	2.3084	2.15117	2.35427	2.7061	2.88566
Bra000686	AT1G34300.1	Symbols: | lectin protein kinase family protein | chr1:12503450-12505939 FORWARD LENGTH=829	392.853	411.628	280.321	496.88	411.014	271.201	155.405	117.391	501.559	254.673	124.168	242.054	1	1	1	1	1	1	3.22743	1	1	1
Bra001191	AT3G06300.1	Symbols: AT-P4H-2 | P4H isoform 2 | chr3:1907744-1909675 FORWARD LENGTH=299	623.71	514.893	395.617	638.443	515.64	535.561	346.895	472.741	797.814	557.663	523.155	412.885	-1.21134	-1.57655	1.02362	-1.20958	-1.16459	1	2.29987	1.60758	1.50811	1
Bra002346	AT5G20950.1	Symbols: | Glycosyl hydrolase family protein | chr5:7107609-7110775 REVERSE LENGTH=624	503.589	724.718	576.874	718.458	276.732	388.049	650.925	774.094	1446.32	502.562	671.727	704.388	1.43911	1.14553	1.42668	-1.81977	-1.29775	1.18922	2.22195	-1.29521	1.03196	1.08213
Bra002454	AT5G60760.1	Symbols: | P-loop containing nucleoside triphosphate hydrolases superfamily protein | chr5:24438465-24442004 FORWARD LENGTH=738	296.587	432.452	380.905	589.997	251.821	400.302	356.588	348.531	803.237	333.236	189.599	330.121	1	1	1.98929	1	1	1	2.25256	1	1	1
Bra002504	AT5G60200.1	Symbols: TMO6 | TARGET OF MONOPTEROS 6 | chr5:24241078-24241951 FORWARD LENGTH=257	165.924	76.3922	93.2186	94.7952	129.652	59.2268	180.727	221.744	677.72	268.999	141.434	130.68	1	1	1	1	1	1	3.74997	1	1	1
Bra004791	AT2G43890.1	Symbols: | Pectin lyase-like superfamily protein | chr2:18176924-18178390 FORWARD LENGTH=392	68.8461	315.535	303.821	321.655	366.499	308.82	186.392	319.393	560.408	380.061	380.758	327.319	1	1	1	1	1	1	3.00661	1	1	1
Bra004828	AT5G43520.1	Symbols: | Cysteine/Histidine-rich C1 domain family protein | chr5:17485439-17486191 REVERSE LENGTH=250	230.375	189.482	271.868	400.247	171.904	160.016	185.495	199.108	726.375	135.225	169.272	129.773	1	1	1	1	1	1	3.91587	1	1	1
Bra006136	AT5G11980.1	Symbols: | conserved oligomeric Golgi complex component-related / COG complex component-related | chr5:3868809-3872146 REVERSE LENGTH=569	3606.37	3838.67	4572.45	4841.07	5024.42	5517.07	960.444	895.877	2019.1	1348.44	1540.22	1164.87	1.06441	1.26788	1.34237	1.39321	1.52981	-1.07207	2.10226	1.40398	1.60365	1.21285
Bra006147	AT5G12220.1	Symbols: | las1-like family protein | chr5:3950218-3953014 FORWARD LENGTH=611	547.867	637.645	588.071	494.868	551.854	365.591	233.33	267.842	505.95	185.044	227.511	276.71	1.16387	1.07338	-1.1071	1.00728	-1.49858	1	2.16839	1	1	1
Bra006191	AT5G13250.1	Symbols: | RING finger protein | chr5:4234486-4241615 FORWARD LENGTH=387	229.1	245.498	278.802	465.025	371.147	402.544	242.844	218.605	744.603	217.331	204.46	213.139	1	1	1	1	1	1	3.06618	1	1	1
Bra006683	AT5G60020.1	Symbols: LAC17, ATLAC17 | laccase 17 | chr5:24168072-24170223 FORWARD LENGTH=577	970.662	1063.58	1049.26	1297.7	1116.78	1351.22	519.418	863.175	1044.57	627.977	655.964	683.639	1.09573	1.08097	1.33692	1.15053	1.39206	1.66181	2.01104	1.209	1.26288	1.31616
Bra008071	AT1G73120.1	Symbols: | unknown protein; FUNCTIONS IN: molecular_function unknown; INVOLVED IN: response to oxidative stress; EXPRESSED IN: root, cultured cell; Has 36 Blast hits to 36 proteins in 8 species: Archae - 0; Bacteria - 0; Metazoa - 0; Fungi - 0; Plants - 36; Viruses - 0; Other Eukaryotes - 0 (source: NCBI BLink). | chr1:27497365-27497885 REVERSE LENGTH=109	197.135	318.316	415.656	397.359	298.183	303.154	264.484	301.433	570.589	310.849	452.609	302.035	1	1	1	1	1	1	2.15737	1	1	1
Bra008939	AT5G11750.1	Symbols: | Ribosomal protein L19 family protein | chr5:3787343-3788926 FORWARD LENGTH=229	3894.64	6461.38	7763.01	6609.65	7061.05	6757.83	1667.6	2498.18	3582.3	2931.36	3024.82	2802.78	1.65904	1.99325	1.69711	1.81302	1.73516	1.49807	2.14818	1.75783	1.81388	1.68073
Bra008984	AT5G11170.1	Symbols: | DEAD/DEAH box RNA helicase family protein | chr5:3553334-3556646 FORWARD LENGTH=427	69.077	430.007	466.885	431.278	474.636	347.284	197.628	395.334	524.018	447.877	407.763	390.211	1	1	1	1	1	1	2.65154	1	1	1
Bra009097	AT5G05230.1	Symbols: | RING/U-box superfamily protein | chr5:1551593-1553543 FORWARD LENGTH=363	3742.37	5015.98	6262.95	5132.24	6491.79	5338.81	2605.08	4050.71	5494.51	4104.04	5128.27	4836.67	1.34032	1.67353	1.37139	1.73467	1.42659	1.55493	2.10915	1.5754	1.96857	1.85663
Bra009414	AT5G04895.1	Symbols: | DEA(D/H)-box RNA helicase family protein | chr5:1428796-1434516 FORWARD LENGTH=1161	553.517	456.184	565.092	598.369	579.874	495.733	277.655	345.105	627.078	435.024	454.043	460.859	-1.21336	1.02091	1.08103	1.04762	-1.11656	1	2.25848	1	1	1
Bra009578	AT5G02600.1	Symbols: NAKR1 | Heavy metal transport/detoxification superfamily protein | chr5:585713-586855 REVERSE LENGTH=319	3458.48	4752.85	4429.87	3010.9	2343.53	2351.76	2743.61	4294.96	5499.3	4562.09	5468.37	4274.65	1.37426	1.28087	-1.14865	-1.47576	-1.47059	1.56544	2.0044	1.66281	1.99313	1.55804
Bra009885	AT5G26170.1	Symbols: WRKY50, ATWRKY50 | WRKY DNA-binding protein 50 | chr5:9147176-9148128 REVERSE LENGTH=173	385.992	286.923	558.835	435.344	512.123	396.174	448.511	494.611	900.7	541.489	377.7	550.034	1	1.44779	1	1.32677	1	1	2.0082	1.2073	1	1.22636
Bra009950	AT5G27610.1	Symbols: ATALY1, ALY1 | DIRP ;Myb-like DNA-binding domain | chr5:9764852-9769706 FORWARD LENGTH=971	1025.94	1184.52	1510.19	1133.91	1198.64	1083.9	493.049	898.032	1012.81	806.602	727.148	964.469	1.15457	1.47201	1.10524	1.16833	1.05649	1.82138	2.05418	1.63595	1.4748	1.95613
Bra009964	AT5G27400.1	Symbols: | S-adenosyl-L-methionine-dependent methyltransferases superfamily protein | chr5:9676362-9678285 FORWARD LENGTH=369	895.055	672.407	989.359	842.499	915.546	870.669	364.188	470.503	829.288	312.952	478.301	611.391	-1.33112	1.10536	-1.06238	1.02289	-1.02801	1	2.27709	1	1	1.67878
Bra010560	AT2G18328.1	Symbols: ATRL4, RL4 | RAD-like 4 | chr2:7964478-7964711 FORWARD LENGTH=77	806.22	490.584	441.969	304.161	509.466	441.934	295.463	329.104	748.914	409.155	525.664	561.249	-1.64339	-1.82416	-2.65064	-1.58248	-1.8243	1	2.53471	1	1.77912	1.89956
Bra010707	NA	NA	3626.1	2614.68	2356.7	1702.5	1523.61	1156.7	158.657	470.25	626.517	304.469	349.555	419.618	-1.38682	-1.53863	-2.12987	-2.37994	-3.13487	1	3.94888	1	1	1
Bra010758	NA	NA	393.434	491.349	539.24	745.303	516.74	598.081	289.749	460.385	674.925	562.087	405.34	403.654	1	1.3706	1.89435	1.31341	1.52016	1	2.32934	1.93991	1	1
Bra011031	AT4G28480.1	Symbols: | DNAJ heat shock family protein | chr4:14073310-14075091 FORWARD LENGTH=348	495.7	331.782	813.672	314.395	639.993	286.951	548.547	645.558	1118.49	719.544	980.727	622.106	1	1.64146	1	1.29109	1	1.17685	2.039	1.31173	1.78786	1.1341
Bra012096	AT5G66740.1	Symbols: | Protein of unknown function (DUF620) | chr5:26647114-26648558 FORWARD LENGTH=370	180.008	166.629	270.946	321.852	415.021	234.229	152.813	179.408	599.168	190.976	213.942	220.622	1	1	1	1	1	1	3.92092	1	1	1
Bra012829	AT3G51910.1	Symbols: AT-HSFA7A, HSFA7A | heat shock transcription factor A7A | chr3:19265294-19266619 FORWARD LENGTH=272	64.965	221.663	426.794	155.145	446.138	189.997	74.8913	276.559	526.266	236.911	338.748	182.37	1	1	1	1	1	1	7.02706	1	1	1
Bra013318	AT4G18490.1	Symbols: | unknown protein; Has 30201 Blast hits to 17322 proteins in 780 species: Archae - 12; Bacteria - 1396; Metazoa - 17338; Fungi - 3422; Plants - 5037; Viruses - 0; Other Eukaryotes - 2996 (source: NCBI BLink). | chr4:10204388-10208197 FORWARD LENGTH=756	206.934	230.998	156.989	241.331	222.903	468.102	187.333	319.683	649.924	141.739	209.958	186.718	1	1	1	1	1	1	3.46935	1	1	1
Bra013457	AT4G20325.1	Symbols: | FUNCTIONS IN: molecular_function unknown; INVOLVED IN: biological_process unknown; LOCATED IN: nucleus; CONTAINS InterPro DOMAIN/s: Ribonuclease H2, subunit B (InterPro:IPR019024); Has 30201 Blast hits to 17322 proteins in 780 species: Archae - 12; Bacteria - 1396; Metazoa - 17338; Fungi - 3422; Plants - 5037; Viruses - 0; Other Eukaryotes - 2996 (source: NCBI BLink). | chr4:10980124-1…	403.584	358.764	396.034	461.145	498.384	222.035	428.584	664.322	1116.73	382.6	499.508	689.311	1	1	1	1	1	1.55004	2.60563	1	1	1.60835
Bra013751	AT4G24015.1	Symbols: | RING/U-box superfamily protein | chr4:12469887-12471197 REVERSE LENGTH=174	411.806	506.748	536.055	622.554	505.139	466.016	303.353	373.588	622.219	419.31	447.052	430.091	1.23055	1.30172	1.51177	1.22664	1	1	2.05114	1	1	1
Bra013878	AT4G25250.1	Symbols: | Plant invertase/pectin methylesterase inhibitor superfamily protein | chr4:12934632-12935231 FORWARD LENGTH=199	90.1912	56.9332	54.4731	99.5715	60.0371	137.824	67.5244	113.564	774.58	68.4925	69.6015	300.371	1	1	1	1	1	1	11.4711	1	1	1
Bra013966	AT5G17580.1	Symbols: | Phototropic-responsive NPH3 family protein | chr5:5795302-5797031 FORWARD LENGTH=548	53.7505	43.2747	113.233	56.5772	61.7414	106.953	211.572	499.144	501.84	385.636	439.643	429.568	1	1	1	1	1	1	2.37196	1	1	1
Bra014968	AT3G23630.1	Symbols: ATIPT7, IPT7 | isopentenyltransferase 7 | chr3:8488878-8489867 FORWARD LENGTH=329	3551.64	6255.85	2998.09	3295.83	2133.26	1931.77	2233.01	4157.07	4610.33	4231.14	3552.03	2357.91	1.7614	-1.18463	-1.07762	-1.66489	-1.83854	1.86164	2.06463	1.89481	1.59069	1.05593
Bra015162	NA	NA	1045.6	1632.08	1282.49	1084.26	907.046	1009.51	378.963	373.405	900.544	122.469	221.432	343.737	1.5609	1.22656	1.03697	-1.15275	-1.03575	1	2.37634	1	1	1
Bra015269	AT1G03820.1	Symbols: | unknown protein; FUNCTIONS IN: molecular_function unknown; INVOLVED IN: biological_process unknown; LOCATED IN: endomembrane system; EXPRESSED IN: 21 plant structures; EXPRESSED DURING: 13 growth stages; Has 1345 Blast hits to 1122 proteins in 102 species: Archae - 2; Bacteria - 28; Metazoa - 28; Fungi - 30; Plants - 109; Viruses - 0; Other Eukaryotes - 1148 (source: NCBI BLink). | chr…	134.375	162.109	193.395	140.044	70.625	56.0077	66.6709	138.253	532.109	306.063	225.517	126.179	1	1	1	1	1	1	7.98113	1	1	1
Bra015569	AT1G07270.1	Symbols: | Cell division control, Cdc6 | chr1:2229757-2232897 REVERSE LENGTH=505	107.561	94.0401	59.8627	189.433	145.95	72.7829	187.637	446.782	511.491	429.7	489.315	421.414	1	1	1	1	1	1	2.72596	1	1	1
Bra015576	AT1G07350.1	Symbols: | RNA-binding (RRM/RBD/RNP motifs) family protein | chr1:2257732-2260101 REVERSE LENGTH=382	4172.99	3677.01	3979.66	3372.55	3886.5	4163.9	10370.6	20457.1	23369.5	18993.3	19318.9	17780	-1.13489	-1.04858	-1.23734	-1.07371	-1.00218	1.97261	2.25344	1.83146	1.86285	1.71446
Bra015780	AT2G44270.1	Symbols: ROL5 | repressor of lrx1 | chr2:18298078-18300153 REVERSE LENGTH=355	576.702	477.414	339.357	320.49	532.786	399.757	562.123	641.369	1132.34	846.409	850.903	869.939	-1.20797	-1.6994	-1.79944	-1.08243	-1.44263	1.14098	2.0144	1.50574	1.51373	1.5476
Bra015980	AT1G73620.1	Symbols: | Pathogenesis-related thaumatin superfamily protein | chr1:27681432-27682954 FORWARD LENGTH=264	183.377	231.499	281.673	222.915	290.895	229.376	169.675	223.053	509.155	400.219	360.703	306.261	1	1	1	1	1	1	3.00077	1	1	1
Bra016186	AT1G70790.1	Symbols: | Calcium-dependent lipid-binding (CaLB domain) family protein | chr1:26700724-26702127 FORWARD LENGTH=185	319.293	538.581	611.283	632.692	610.502	453.311	271.478	483.817	556.266	405.157	454.896	381.012	1.68679	1.91449	1.98154	1.91204	1	1	2.04903	1	1	1
Bra017662	AT4G34570.1	Symbols: THY-2 | thymidylate synthase 2 | chr4:16511129-16514110 REVERSE LENGTH=565	353.496	274.387	323.763	325.571	346.496	279.479	588.006	719.285	1257.58	836.153	752.138	615.507	1	1	1	1	1	1.22326	2.13872	1.42201	1.27913	1.04677
Bra017807	AT2G14080.1	Symbols: | Disease resistance protein (TIR-NBS-LRR class) family | chr2:5925225-5929600 FORWARD LENGTH=1215	729.187	777.275	462.516	462.757	450.387	601.895	838.183	1535.55	1783.48	1089.09	828.898	926.738	1.06595	-1.57657	-1.57574	-1.61902	-1.21149	1.832	2.12779	1.29935	-1.0112	1.10565
Bra017811	AT4G36900.1	Symbols: RAP2.10, DEAR4 | related to AP2 10 | chr4:17389015-17389605 FORWARD LENGTH=196	3524.33	3175.65	3461.89	3357.7	3127.73	3289.11	2534	4757.94	5156.02	4676.35	4112.19	3537.19	-1.1098	-1.01804	-1.04963	-1.1268	-1.07151	1.87764	2.03474	1.84544	1.62281	1.39589
Bra018594	AT1G08900.1	Symbols: | Major facilitator superfamily protein | chr1:2852478-2855610 FORWARD LENGTH=462	3829.5	4823.18	5141.17	4666.11	4098.05	3990.23	2627.69	4222.96	5357.24	4442.33	4428.04	3823.77	1.25948	1.34252	1.21846	1.07013	1.04197	1.6071	2.03876	1.69058	1.68515	1.45518
Bra018769	AT1G48980.1	Symbols: | 2-oxoglutarate (2OG) and Fe(II)-dependent oxygenase superfamily protein | chr1:18118715-18120511 FORWARD LENGTH=331	147.54	118.621	185.9	253.529	235.651	147.809	150.324	223.924	534.545	211.442	451.826	256.355	1	1	1	1	1	1	3.55595	1	1	1
Bra018822	NA	NA	1322.59	2023.84	1351.15	1271.01	1160.25	1105.52	139.462	398.73	675.406	175.33	134.168	107.792	1.53021	1.02159	-1.04058	-1.13992	-1.19635	1	4.84294	1	1	1
Bra019119	NA	NA	231.931	433.125	407.424	467.999	337.948	461.913	415.877	456.698	850.783	543.218	661.144	478.452	1	1	1	1	1	1	2.04576	1.3062	1.58976	1
Bra020164	AT5G21280.1	Symbols: | hydroxyproline-rich glycoprotein family protein | chr5:7264094-7265514 REVERSE LENGTH=302	695.203	683.507	636.223	403.191	739.348	388.165	779.992	1362.38	1580.22	1462.68	1241.25	938.183	-1.01711	-1.0927	-1.72425	1.0635	-1.791	1.74666	2.02594	1.87525	1.59136	1.20281
Bra021196	AT3G16720.1	Symbols: ATL2, TL2 | TOXICOS EN LEVADURA 2 | chr3:5692880-5693794 FORWARD LENGTH=304	418.756	324.674	457.534	578.446	419.962	239.227	219.539	329.559	1025.99	368.016	329.641	345.052	1	1	1.38134	1	1	1	4.67338	1	1	1
Bra021640	AT2G30530.1	Symbols: | unknown protein; LOCATED IN: cellular_component unknown; EXPRESSED IN: 25 plant structures; EXPRESSED DURING: 15 growth stages; BEST Arabidopsis thaliana protein match is: unknown protein (TAIR:AT5G01970.1); Has 5513 Blast hits to 872 proteins in 154 species: Archae - 0; Bacteria - 30; Metazoa - 615; Fungi - 144; Plants - 149; Viruses - 12; Other Eukaryotes - 4563 (source: NCBI BLink).…	1170.06	1618.38	1830.67	2214.93	1921.95	1423.49	1817.99	1885.18	7450.17	1806.02	2076.23	1749	1.38316	1.56459	1.89301	1.64261	1.2166	1.03696	4.09803	-1.00663	1.14205	-1.03945
Bra021883	AT2G33850.1	Symbols: | unknown protein; FUNCTIONS IN: molecular_function unknown; INVOLVED IN: biological_process unknown; LOCATED IN: endomembrane system; EXPRESSED IN: 17 plant structures; EXPRESSED DURING: 9 growth stages; BEST Arabidopsis thaliana protein match is: unknown protein (TAIR:AT1G28400.1); Has 3053 Blast hits to 2119 proteins in 133 species: Archae - 6; Bacteria - 52; Metazoa - 135; Fungi - 96…	169.043	329.319	202.578	420.357	129.259	200.559	166.49	181.822	976.146	147.452	89.1541	78.9972	1	1	1	1	1	1	5.86309	1	1	1
Bra022834	AT2G31270.1	Symbols: ATCDT1A, CDT1A, CDT1 | homolog of yeast CDT1 A | chr2:13329037-13331544 FORWARD LENGTH=571	500.577	459.116	403.014	666.452	312.71	337.523	423.942	415.623	877.023	287.061	280.145	305.589	-1.09031	-1.24208	1.33137	-1.60077	-1.48309	1	2.06873	1	1	1
Bra023198	AT1G31650.1	Symbols: ATROPGEF14, ROPGEF14 | RHO guanyl-nucleotide exchange factor 14 | chr1:11326474-11329767 REVERSE LENGTH=576	7847.55	9196.35	9942.43	9968.76	9493.42	10426.1	7190	10067.8	14792.8	10506.1	11591.6	12454.9	1.17188	1.26695	1.2703	1.20973	1.32858	1.40025	2.05741	1.46121	1.61218	1.73225
Bra023835	AT3G22360.1	Symbols: AOX1B | alternative oxidase 1B | chr3:7904156-7905384 FORWARD LENGTH=325	962.478	1489.31	1908.45	1492.43	1484.49	1208.53	1152.98	1310.2	3546.96	2063	2066.83	1900.08	1.54737	1.98285	1.55061	1.54236	1.25564	1.13636	3.07634	1.78928	1.7926	1.64797
Bra024653	NA	NA	15679.3	12883.7	18706	15644.5	17019.3	14812	167.577	131.478	541.652	85.8943	89.3586	187.384	-1.21699	1.19304	-1.00222	1.08546	-1.05855	1	3.23226	1	1	1
Bra025255	AT5G42120.1	Symbols: | Concanavalin A-like lectin protein kinase family protein | chr5:16833073-16835148 REVERSE LENGTH=691	245.077	258.294	399.441	429.359	483.593	284.387	298.23	302.834	832.649	330.359	206.926	118.104	1	1	1	1	1	1	2.79197	1	1	1
Bra025571	NA	NA	164.624	258.692	255.754	403.877	367.166	125.128	121.458	189.082	866.341	302.695	335.016	303.486	1	1	1	1	1	1	7.13284	1	1	1
Bra025670	NA	NA	177.91	307.026	170.115	356.303	433.961	491.59	367.061	354.554	856.2	413.143	333.919	296.264	1	1	1	1	1	1	2.33258	1	1	1
Bra025671	AT1G18600.1	Symbols: ATRBL12, RBL12 | RHOMBOID-like protein 12 | chr1:6400647-6402587 FORWARD LENGTH=336	5082.56	5357.24	4954.41	2595.05	5395.76	4768.71	849.698	1183.22	1760.36	1269.03	1248.97	855.737	1.05404	-1.02587	-1.95856	1.06162	-1.06581	1.39252	2.07175	1.49351	1.4699	1.00711
Bra026233	AT4G17210.1	Symbols: | Plant protein of unknown function (DUF827) | chr4:9652585-9654257 REVERSE LENGTH=527	547.513	147.129	535.777	245.941	277.457	199.637	553.83	591.318	1152.53	318.134	539.747	647.82	-3.72131	-1.0219	-2.2262	-1.97333	-2.74254	1.06769	2.08102	-1.74087	-1.02609	1.16971
Bra026242	AT4G17280.1	Symbols: | Auxin-responsive family protein | chr4:9678887-9680277 REVERSE LENGTH=402	330.849	350.939	434.035	371.534	354.45	371.952	424.928	772.486	871.072	671.368	576.609	580.6	1	1	1	1	1	1.81792	2.04993	1.57996	1.35696	1.36635
Bra026536	AT2G03760.1	Symbols: ST, ATST1, RAR047, ST1, AtSOT1, AtSOT12, SOT12 | sulphotransferase 12 | chr2:1149475-1150455 REVERSE LENGTH=326	1182.72	1682.68	2063.14	2007.18	2128.63	1823.11	864.734	1525.63	1803.35	1454.81	1711.03	1710.09	1.42272	1.7444	1.69709	1.79978	1.54146	1.76428	2.08544	1.68238	1.97868	1.97759
Bra026546	AT4G34131.1	Symbols: UGT73B3 | UDP-glucosyl transferase 73B3 | chr4:16343268-16344713 REVERSE LENGTH=481	393.791	534.458	436.387	239.135	240.164	98.9	337.103	596.155	722.674	465.892	438.544	216.646	1.35721	1	1	1	1	1.76847	2.14378	1	1	1
Bra027407	AT3G13700.2	Symbols: | RNA-binding (RRM/RBD/RNP motifs) family protein | chr3:4490859-4492632 REVERSE LENGTH=287	909.249	767.498	1173.8	1002.8	970.967	968.975	696.996	1230.35	1551.81	970.265	1179.49	1226.88	-1.18469	1.29096	1.10289	1.06788	1.06569	1.76522	2.22643	1.39207	1.69225	1.76024
Bra027419	AT3G13590.1	Symbols: | Cysteine/Histidine-rich C1 domain family protein | chr3:4435316-4437334 REVERSE LENGTH=513	193.775	322.035	326.22	370.812	226.59	436.387	626.785	1058.51	1255.37	977.32	929.728	843.819	1	1	1	1	1	1.68879	2.00287	1.55926	1.48333	1.34627
Bra027431	AT3G13470.1	Symbols: | TCP-1/cpn60 chaperonin family protein | chr3:4389685-4392624 FORWARD LENGTH=596	135.657	266.826	492.099	466.034	360.999	372.02	381.535	447.611	783.443	607.459	710.914	650.144	1	1	1	1	1	1	2.0534	1.59214	1.8633	1.70402
Bra027983	AT5G42400.1	Symbols: ATXR7, SDG25 | SET domain protein 25 | chr5:16954469-16960671 REVERSE LENGTH=1423	324.788	334.683	285.446	365.226	326.067	464.735	242.375	308.943	615.396	303.224	319.763	445.208	1	1	1	1	1	1	2.53902	1	1	1
Bra029603	AT3G06760.1	Symbols: | Drought-responsive family protein | chr3:2132971-2134355 FORWARD LENGTH=224	1462.45	1840.2	2352.05	1820.88	1875.98	1824.45	1141.18	1794.55	2290.4	2243.86	2024.05	1525.94	1.2583	1.60829	1.24509	1.28277	1.24753	1.57254	2.00705	1.96626	1.77365	1.33716
Bra031596	AT1G07870.1	Symbols: | Protein kinase superfamily protein | chr1:2429933-2431843 REVERSE LENGTH=423	1164.88	1611.46	1303.45	1091.94	1350.53	1337.2	1179.25	1892.94	2551.91	2116.31	2124.95	1827.6	1.38337	1.11896	-1.0668	1.15937	1.14793	1.60521	2.16401	1.79462	1.80195	1.5498
Bra031603	AT5G60400.3	Symbols: | unknown protein; Has 35333 Blast hits to 34131 proteins in 2444 species: Archae - 798; Bacteria - 22429; Metazoa - 974; Fungi - 991; Plants - 531; Viruses - 0; Other Eukaryotes - 9610 (source: NCBI BLink). | chr5:24291385-24291754 REVERSE LENGTH=91	793.054	587.003	771.263	789.198	628.38	753.506	447.516	683.648	949.805	516.506	574.058	747.619	-1.35102	-1.02825	-1.00489	-1.26206	-1.05249	1.52765	2.12239	1.15416	1.28277	1.6706
Bra031815	AT5G66600.1	Symbols: | Protein of unknown function, DUF547 | chr5:26575105-26578315 REVERSE LENGTH=614	727.327	476.357	537.254	538.603	386.039	429.756	589.737	560.063	1297.05	796.626	896.392	639.886	-1.52685	-1.35379	-1.3504	-1.88408	-1.69242	-1.05298	2.19937	1.35082	1.51999	1.08504
Bra032298	AT1G29200.2	Symbols: | O-fucosyltransferase family protein | chr1:10208002-10210488 FORWARD LENGTH=611	312.939	226.625	273.96	211.314	266.708	221.139	218.794	468.962	502.478	433.775	399.924	434.215	1	1	1	1	1	1	2.29658	1	1	1
Bra032796	NA	NA	96.7007	121.654	153.035	149.072	161.241	192.648	64.189	85.432	807.031	181.017	148.382	104.786	1	1	1	1	1	1	12.5727	1	1	1
Bra033395	AT1G03390.1	Symbols: | HXXXD-type acyl-transferase family protein | chr1:841033-842418 REVERSE LENGTH=461	88.647	82.3545	165.117	151.933	271.405	384.25	87.5253	285.062	513.71	317.272	262.536	311.415	1	1	1	1	1	1	5.86927	1	1	1
Bra033457	AT3G52110.1	Symbols: | unknown protein; Has 191 Blast hits to 174 proteins in 54 species: Archae - 0; Bacteria - 7; Metazoa - 45; Fungi - 7; Plants - 40; Viruses - 0; Other Eukaryotes - 92 (source: NCBI BLink). | chr3:19323925-19325632 REVERSE LENGTH=362	479.575	577.162	827.822	722.619	858.758	724.592	446.035	809.998	894.252	626.931	701.996	632.359	1.20349	1.72616	1.50679	1.79066	1.5109	1.816	2.00489	1.40556	1.57386	1.41773
Bra033878	AT1G31770.1	Symbols: ABCG14 | ATP-binding cassette 14 | chr1:11375252-11377644 REVERSE LENGTH=648	817.099	831.715	689.406	723.3	837.314	667.887	1098.62	1377.21	2272.41	2023.09	2130.88	2089.89	1.01789	-1.18522	-1.12968	1.02474	-1.22341	1.25358	2.06842	1.84148	1.9396	1.90229
Bra033945	AT1G68350.1	Symbols: | unknown protein; FUNCTIONS IN: molecular_function unknown; INVOLVED IN: biological_process unknown; LOCATED IN: mitochondrion; Has 20 Blast hits to 20 proteins in 7 species: Archae - 0; Bacteria - 0; Metazoa - 0; Fungi - 0; Plants - 20; Viruses - 0; Other Eukaryotes - 0 (source: NCBI BLink). | chr1:25616516-25617004 FORWARD LENGTH=162	213.459	275.358	390.983	190.164	350.452	389.387	413.038	182.542	923.15	406.33	767.388	215.915	1	1	1	1	1	1	2.23502	1	1.85791	1
Bra034022	AT1G67110.1	Symbols: CYP735A2 | cytochrome P450, family 735, subfamily A, polypeptide 2 | chr1:25061836-25065355 REVERSE LENGTH=512	295.257	319.047	422.139	376.251	450.675	272.143	315.117	314.821	634.37	395.765	308.002	316.059	1	1	1	1	1	1	2.01313	1	1	1
Bra034074	AT3G09600.1	Symbols: | Homeodomain-like superfamily protein | chr3:2946459-2948270 FORWARD LENGTH=298	296.897	454.59	298.361	342.298	299.681	254.644	221.665	428.914	659.769	346.423	396.754	439.365	1	1	1	1	1	1	2.97642	1	1	1
Bra034580	AT4G33680.1	Symbols: AGD2 | Pyridoxal phosphate (PLP)-dependent transferases superfamily protein | chr4:16171847-16174630 REVERSE LENGTH=461	233.034	361.704	381.266	387.805	300.47	278.756	319.895	622.599	656.209	563.279	510.699	625.239	1	1	1	1	1	1.94626	2.05133	1.76082	1.59646	1.95451
Bra035250	NA	NA	224.348	164.499	263.826	227.36	190.202	312.704	244.08	307.553	517.096	196.275	96.8055	140.889	1	1	1	1	1	1	2.11855	1	1	1
Bra036432	AT5G18360.1	Symbols: | Disease resistance protein (TIR-NBS-LRR class) family | chr5:6080049-6083027 REVERSE LENGTH=900	216.136	290.22	268.261	384.277	278.903	472.71	266.012	271.858	733.294	380.385	286.007	269.359	1	1	1	1	1	1	2.75662	1	1	1
Bra038117	NA	NA	216.83	445.524	311.97	382.985	446.248	302.287	209.578	332.725	554.83	263.68	253.212	194.007	1	1	1	1	1	1	2.64737	1	1	1
Bra038733	AT3G12570.1	Symbols: FYD | FYD | chr3:3989407-3990876 FORWARD LENGTH=489	3328.7	3332.05	4116.54	3268.67	3394.89	3206.7	2311.3	3663.52	4641.85	4073.9	4138.83	3261.28	1.00101	1.23668	-1.01837	1.01988	-1.03805	1.58505	2.00833	1.7626	1.79069	1.41102
Bra038921	NA	NA	166.17	255.359	121.272	189.309	181.264	277.324	288.43	118.436	1373.51	139.118	278.176	280.347	1	1	1	1	1	1	4.76202	1	1	1
Bra039205	AT2G23540.1	Symbols: | GDSL-like Lipase/Acylhydrolase superfamily protein | chr2:10024366-10026058 FORWARD LENGTH=387	325.561	191.258	127.36	284.882	164.087	183.275	155.535	143.176	540.446	154.752	133.991	78.9327	1	1	1	1	1	1	3.47475	1	1	1
Bra039396	AT3G13530.1	Symbols: MAPKKK7, MAP3KE1 | mitogen-activated protein kinase kinase kinase 7 | chr3:4411934-4419320 REVERSE LENGTH=1368	449.627	467.749	438.581	365.867	476.118	239.284	300.847	429.681	660.731	393.005	319.931	340.231	1	1	1	1	1	1	2.19624	1	1	1
Bra040022	AT3G07670.1	Symbols: | Rubisco methyltransferase family protein | chr3:2451651-2454617 FORWARD LENGTH=504	6643.21	7518.6	7282.66	5983.43	6796.69	5111.65	1103.98	1347.57	5944.99	1534.31	1707.84	2116.54	1.13177	1.09626	-1.11027	1.0231	-1.29962	1.22065	5.38505	1.3898	1.54698	1.91719
Bra040183	AT4G17800.1	Symbols: | Predicted AT-hook DNA-binding family protein | chr4:9895549-9896427 REVERSE LENGTH=292	259.224	364.917	384.138	304.957	308.051	259.795	275.559	290.97	653.132	329.258	244.927	268.322	1	1	1	1	1	1	2.37021	1	1	1
Bra040186	AT3G04530.1	Symbols: PPCK2, PEPCK2, ATPPCK2 | phosphoenolpyruvate carboxylase kinase 2 | chr3:1221546-1222456 FORWARD LENGTH=278	149.79	173.692	128.682	183.328	179.559	95.4343	237.108	218.158	977.71	163.234	144.2	166.96	1	1	1	1	1	1	4.12348	1	1	1
Bra040983	NA	NA	139.761	154.234	188.713	169.607	132.554	206.555	323.793	187.906	690.261	185.062	231.091	210.044	1	1	1	1	1	1	2.1318	1	1	1
Bra041123	ATCG00280.1	Symbols: PSBC | photosystem II reaction center protein C | chrC:33720-35141 FORWARD LENGTH=473	351.946	311.848	350.386	492.664	352.676	100.752	193.514	257.348	503.637	217.792	299.97	91.3875	1	1	1	1	1	1	2.60259	1	1	1
Bra020597	AT5G27220.1	Symbols: | Frigida-like protein | chr5:9578757-9582752 FORWARD LENGTH=1181	259.034	590.021	421.567	378.981	496.034	408.47	223.005	371.422	559.863	483.795	451.46	451.609	2.27777	1	1	1	1	1	2.51054	1	1	1
Bra033634	AT4G39770.1	Symbols: TPPH | Haloacid dehalogenase-like hydrolase (HAD) superfamily protein | chr4:18449138-18451218 REVERSE LENGTH=349	598.84	1258.03	1176.76	942.156	1034.7	635.961	704.023	1085.49	1490.51	1025.24	1193.86	1282.84	2.10078	1.96507	1.5733	1.72784	1.06199	1.54184	2.11713	1.45626	1.69577	1.82216
Bra009898	AT5G26667.2	Symbols: PYR6 | P-loop containing nucleoside triphosphate hydrolases superfamily protein | chr5:9276659-9278091 FORWARD LENGTH=202	2060.81	7957.48	7651.08	6787.5	7867.97	6437.26	1232.77	2340.76	2579.01	2387.99	1891.17	1364.8	3.86134	3.71266	3.29361	3.8179	3.12366	1.89878	2.09204	1.93709	1.53408	1.1071
Bra017656	AT4G34410.1	Symbols: RRTF1 | redox responsive transcription factor 1 | chr4:16451992-16452798 FORWARD LENGTH=268	2521.23	9203.52	8218.08	7524.64	7425.44	7019.15	3195.15	5212.36	7020.19	5744.02	5591.11	5183.69	3.65041	3.25955	2.98451	2.94517	2.78402	1.63133	2.19714	1.79773	1.74987	1.62236
Bra032347	AT1G29962.1	Symbols: AGL64 | AGAMOUS-like 64 | chr1:10496730-10497287 FORWARD LENGTH=185	494.376	1384.11	2843.37	2451.57	2375.36	1568.79	526.202	467.591	1158.05	980.844	474.531	546.049	2.79971	5.75143	4.95892	4.80476	3.17327	-1.12535	2.20077	1.86401	-1.10889	1.03772
Bra011536	AT4G34460.1	Symbols: AGB1, ELK4, ATAGB1 | GTP binding protein beta 1 | chr4:16477393-16479266 REVERSE LENGTH=377	440.344	1074.68	1366.09	1108.03	1326.61	1114.52	319.239	502.867	739.964	610.916	569.033	469.183	2.44055	3.10232	2.51628	3.01267	2.53102	1.57521	2.3179	1.91366	1.78247	1
Bra011698	AT4G36660.1	Symbols: | Protein of unknown function (DUF1195) | chr4:17285953-17287281 REVERSE LENGTH=179	1981.05	4718.49	6704.52	5770.36	6815.39	5693.17	3534.83	6646.67	8215.91	6182.68	6598.29	6946.82	2.38181	3.38433	2.91278	3.44029	2.87381	1.88034	2.32427	1.74907	1.86665	1.96525
Bra021084	NA	NA	210.831	501.924	755.388	613.313	579.406	520.388	510.911	416.75	1101.3	514.136	575.239	617.82	2.38069	3.58291	2.90903	2.7482	2.46827	-1.22594	2.15556	1.00631	1.12591	1.20925
Bra000031	AT2G37970.1	Symbols: SOUL-1 | SOUL heme-binding family protein | chr2:15891027-15891704 FORWARD LENGTH=225	1210.87	2873.37	3251.98	2850.65	3183.71	2920.24	2735.2	3833.76	5729.63	5393.78	5331.22	3952.66	2.37298	2.68566	2.35422	2.62927	2.41169	1.40164	2.09478	1.97199	1.94912	1.44511
Bra022874	AT2G31990.1	Symbols: | Exostosin family protein | chr2:13611500-13613551 REVERSE LENGTH=479	104.246	250.415	655.869	330.821	408.182	427.236	589.879	733.885	2723.52	686.47	638.582	199.085	1	6.29155	1	1	1	1.24413	4.61708	1.16375	1.08256	-2.96295
Bra029663	AT3G07600.1	Symbols: | Heavy metal transport/detoxification superfamily protein | chr3:2424300-2424954 REVERSE LENGTH=157	172.937	276.581	531.434	351.929	419.191	348.34	103.023	461.557	593.164	365.932	385.821	483.034	1	3.07299	1	1	1	1	5.75759	1	1	1
Bra005959	AT5G07890.1	Symbols: | myosin heavy chain-related | chr5:2517718-2519493 REVERSE LENGTH=409	291.465	551.917	716.208	480.21	546.553	353.701	337.067	510.83	815.249	609.535	555.239	538.55	1.8936	2.45727	1	1.87519	1	1.51551	2.41866	1.80835	1.64727	1.59775
Bra022197	NA	NA	3010.59	5623.93	6952.65	5095.92	5565.91	4824.96	1704.75	2953.93	3463.13	3023.94	3038.51	2765.18	1.86805	2.3094	1.69266	1.84878	1.60266	1.73276	2.03146	1.77383	1.78238	1.62204
Bra025753	AT1G19640.1	Symbols: JMT | jasmonic acid carboxyl methyltransferase | chr1:6789166-6791708 REVERSE LENGTH=389	312.784	288.693	638.079	546.118	395.187	432.243	235.645	448.035	842.638	395.682	353.661	348.718	1	2.04	1.74599	1	1	1	3.57588	1	1	1
Bra021024	AT1G71400.1	Symbols: AtRLP12, RLP12 | receptor like protein 12 | chr1:26909905-26912448 FORWARD LENGTH=847	336.351	645.665	931.291	1106.27	790.198	732.807	348.578	489.694	745.671	670.992	585.275	594.691	1.91962	2.76881	3.28903	2.34933	2.1787	1	2.13918	1.92494	1.67904	1.70605
Bra000749	AT4G11660.1	Symbols: AT-HSFB2B, HSFB2B | winged-helix DNA-binding transcription factor family protein | chr4:7043006-7044227 FORWARD LENGTH=377	3657.5	6487.71	9660.15	7515.95	9631.63	7397.24	4640.88	7788.45	10416.9	7912.06	9218.86	6937.13	1.77381	2.64119	2.05494	2.63339	2.02249	1.67823	2.2446	1.70486	1.98645	1.49479
Bra034428	NA	NA	677.599	1177.13	1596.83	1580.08	1449.95	2571.37	1078.58	1867.1	2162.7	1636.51	2067.45	2071.24	1.73721	2.3566	2.33188	2.13983	3.79483	1.73107	2.00514	1.51728	1.91683	1.92034
Bra010417	AT4G27030.1	Symbols: FAD4, FADA | fatty acid desaturase A | chr4:13571951-13572922 FORWARD LENGTH=323	278.619	284.922	448.62	1530.91	377.886	287.052	205.567	259.288	1056.93	385.83	315.01	269.461	1	1	5.49464	1	1	1	5.14154	1	1	1
Bra028994	AT5G55050.1	Symbols: | GDSL-like Lipase/Acylhydrolase superfamily protein | chr5:22337745-22339741 FORWARD LENGTH=376	751.029	1006.73	839.428	2521.94	278.69	412.392	591.788	539.062	2281.61	263.514	388.295	449.227	1.34047	1.1177	3.35798	-2.69485	-1.82115	-1.09781	3.85545	-2.24576	-1.52407	-1.31735
Bra017365	AT2G03760.1	Symbols: ST, ATST1, RAR047, ST1, AtSOT1, AtSOT12, SOT12 | sulphotransferase 12 | chr2:1149475-1150455 REVERSE LENGTH=326	264.82	247.664	419.099	1375.15	1052.05	603.908	583.245	459.682	1632.42	948.073	561.981	488.2	1	1	5.19277	3.9727	2.28045	-1.2688	2.79886	1.62551	-1.03784	-1.19468
Bra037022	AT1G20270.1	Symbols: | 2-oxoglutarate (2OG) and Fe(II)-dependent oxygenase superfamily protein | chr1:7021383-7022923 REVERSE LENGTH=287	319.692	251.954	506.087	897.627	746.203	997.619	279.316	331.314	700.81	241.962	547.22	455.09	1	1.58305	2.80779	2.33413	3.12056	1	2.50902	1	1.95914	1
Bra000970	AT4G00480.1	Symbols: ATMYC1, myc1 | basic helix-loop-helix (bHLH) DNA-binding superfamily protein | chr4:217106-219684 REVERSE LENGTH=526	175.008	139.297	107.46	160.183	600.969	351.441	63.9734	112.355	610.748	233.525	141.35	140.776	1	1	1	3.43395	1	1	9.54691	1	1	1
Bra011661	AT2G17990.1	Symbols: | BEST Arabidopsis thaliana protein match is: kinectin-related (TAIR:AT5G66250.3); Has 7578 Blast hits to 6129 proteins in 783 species: Archae - 220; Bacteria - 1045; Metazoa - 3605; Fungi - 575; Plants - 442; Viruses - 38; Other Eukaryotes - 1653 (source: NCBI BLink). | chr2:7827480-7828596 FORWARD LENGTH=338	326.22	385.452	645.089	579.734	957.173	413.035	481.848	608.159	1042.68	739.393	888.397	623.279	1	1.97747	1.77713	2.93413	1	1.26214	2.16392	1.53449	1.84373	1.29352
Bra030797	AT1G09760.1	Symbols: U2A' | U2 small nuclear ribonucleoprotein A | chr1:3159476-3161603 REVERSE LENGTH=249	298.517	366.462	337.515	365.113	656.12	577.803	303.878	430.654	646.256	439.616	443.968	513.293	1	1	1	2.19793	1.93558	1	2.1267	1	1	1.68914
Bra019230	AT3G62850.1	Symbols: | zinc finger protein-related | chr3:23237487-23239155 REVERSE LENGTH=472	95.4747	197.164	306.146	299.954	325.68	731.609	103.706	409.855	613.589	302.96	400.281	344.451	1	1	1	1	7.66286	1	5.91662	1	1	1
Bra024673	NA	NA	113.026	387.844	300.573	304.861	333.109	667.923	293.852	393.651	705.835	491.082	433.589	418.091	1	1	1	1	5.90946	1	2.40201	1	1	1
Bra009156	AT5G05980.1	Symbols: ATDFB, DFB, FPGS1 | DHFS-FPGS homolog B | chr5:1799738-1804441 REVERSE LENGTH=571	229.419	357.375	309.666	344.396	469.473	1158.69	163.285	321.059	570.894	239.395	454.667	428.489	1	1	1	1	5.05054	1	3.4963	1	1	1
Bra001590	AT3G15340.1	Symbols: PPI2 | proton pump interactor 2 | chr3:5160016-5162305 REVERSE LENGTH=589	182.464	187.951	142.267	214.661	473.47	814.06	214.202	252.111	815.963	308.725	341.637	305.894	1	1	1	1	4.46148	1	3.80932	1	1	1
Bra011080	AT4G29050.1	Symbols: | Concanavalin A-like lectin protein kinase family protein | chr4:14314870-14316879 REVERSE LENGTH=669	133.61	271.539	437.726	495.847	374.135	501.94	187.526	431.236	509.243	412.434	382.145	400.654	1	1	1	1	3.75675	1	2.71559	1	1	1
Bra003175	AT3G54200.1	Symbols: | Late embryogenesis abundant (LEA) hydroxyproline-rich glycoprotein family | chr3:20065731-20066438 FORWARD LENGTH=235	182.359	199.756	312.312	341.604	340.932	570.119	243.203	238.165	643.479	336.506	410.809	346.673	1	1	1	1	3.12636	1	2.64585	1	1	1
Bra031374	AT1G22230.1	Symbols: | unknown protein; LOCATED IN: chloroplast; BEST Arabidopsis thaliana protein match is: unknown protein (TAIR:AT1G78110.1); Has 2358 Blast hits to 1759 proteins in 159 species: Archae - 2; Bacteria - 36; Metazoa - 1046; Fungi - 203; Plants - 157; Viruses - 72; Other Eukaryotes - 842 (source: NCBI BLink). | chr1:7850093-7851037 FORWARD LENGTH=314	458.71	430.654	597.026	648.52	705.923	1390.42	497.034	522.599	1012.78	683.421	722.434	365.053	1	1.30153	1.41379	1.53893	3.03115	1.05144	2.03765	1.375	1.45349	1
Bra027360	AT2G24700.1	Symbols: | Transcriptional factor B3 family protein | chr2:10513049-10515288 REVERSE LENGTH=555	430.465	644.117	382.125	308.245	543.304	1131.52	176.885	266.09	530.909	136.301	200.262	178.95	1.49633	1	1	1.26213	2.6286	1	3.00144	1	1	1
Bra021457	NA	NA	267.795	534.979	367.794	295.174	353.441	651.067	168.708	441.582	523.876	478.368	443.861	454.718	1.99772	1	1	1	2.43121	1	3.10522	1	1	1
Bra037928	NA	NA	1356.95	1802.15	2679.32	2351.85	2489.89	3053.85	1221.43	1797.44	3270.8	1819.42	1386.25	2435.7	1.32809	1.97452	1.73319	1.83492	2.25053	1.47159	2.67784	1.48958	1.13494	1.99414
Bra020616	AT5G28640.1	Symbols: AN3, GIF, GIF1, ATGIF1 | SSXT family protein | chr5:10647831-10649620 REVERSE LENGTH=210	811.654	814.855	970.278	1127.29	1449.47	1697.82	607.888	756.312	1229.78	1037.94	1171.02	1174.52	1.00394	1.19543	1.38888	1.78582	2.0918	1.24416	2.02304	1.70745	1.92637	1.93213
Bra032121	AT2G22520.2	Symbols: | unknown protein; FUNCTIONS IN: molecular_function unknown; INVOLVED IN: biological_process unknown; LOCATED IN: cellular_component unknown; EXPRESSED IN: stem; Has 30201 Blast hits to 17322 proteins in 780 species: Archae - 12; Bacteria - 1396; Metazoa - 17338; Fungi - 3422; Plants - 5037; Viruses - 0; Other Eukaryotes - 2996 (source: NCBI BLink). | chr2:9572066-9572623 FORWARD LENGTH=…	181.856	771.144	341.361	814.933	88.3617	157.311	195.758	201.197	512.199	80.6447	433.433	488.496	4.24041	1	4.4812	1	1	1	2.61649	1	1	1
Bra004694	AT2G42450.1	Symbols: | alpha/beta-Hydrolases superfamily protein | chr2:17672425-17674854 REVERSE LENGTH=546	357.164	506.312	817.133	611.202	1050.03	399.942	434.067	653.183	937.837	745.756	731.412	639.827	1.41759	2.28784	1.71126	2.93991	1	1.5048	2.16058	1.71807	1.68502	1.47403
Bra009439	AT5G04610.1	Symbols: | S-adenosyl-L-methionine-dependent methyltransferases superfamily protein | chr5:1325612-1326916 REVERSE LENGTH=434	593.355	394.269	1685.48	905.435	1638.39	952.488	771.118	821.033	1616.37	982.537	1512.77	974.491	-1.50495	2.84059	1.52596	2.76123	1.60526	1.06473	2.09614	1.27417	1.96179	1.26374
Bra007816	AT2G25140.1	Symbols: HSP98.7, CLPB-M, CLPB4 | casein lytic proteinase B4 | chr2:10697877-10701998 REVERSE LENGTH=964	1563.8	1919.5	4385.22	2252.37	4071.27	1794.81	1894.79	2719.99	5003.08	2799.44	3321.2	1818.36	1.22746	2.80421	1.44032	2.60345	1.14772	1.43551	2.64044	1.47744	1.75281	-1.04203
Bra038035	AT1G56060.1	Symbols: | unknown protein; BEST Arabidopsis thaliana protein match is: unknown protein (TAIR:AT2G32210.1); Has 180 Blast hits to 180 proteins in 22 species: Archae - 0; Bacteria - 0; Metazoa - 0; Fungi - 10; Plants - 170; Viruses - 0; Other Eukaryotes - 0 (source: NCBI BLink). | chr1:20966737-20967133 REVERSE LENGTH=71	459.978	1163.74	2185.8	800.05	1407.22	1323.67	832.553	1298.59	1984.09	1245.81	1552.06	769.656	2.52999	4.75197	1.73932	3.05932	2.87768	1.55977	2.38314	1.49637	1.86422	-1.08172
Bra035598	AT5G55990.1	Symbols: CBL2, ATCBL2 | calcineurin B-like protein 2 | chr5:22672189-22673579 FORWARD LENGTH=226	5684.28	9495.08	14653	10705.2	13004.6	10495	4027.41	6739.42	9150.66	7628.66	6036.3	6482.18	1.67041	2.57781	1.8833	2.28782	1.84632	1.67339	2.2721	1.89419	1.4988	1.60952
Bra032342	NA	NA	302.505	492.636	901.84	762.227	495.202	772.163	360.507	520.475	734.219	589.822	589.354	555.911	1	2.98124	2.51972	1	2.55256	1.44373	2.03663	1.63609	1.63479	1.54203
Bra012384	AT1G23730.1	Symbols: ATBCA3, BCA3 | beta carbonic anhydrase 3 | chr1:8395965-8398014 FORWARD LENGTH=258	777.329	1610.31	1423.93	1573.91	1744.28	1948.27	1046.03	1149.87	2125.6	1757.95	1710.87	2083.75	2.07159	1.83182	2.02477	2.24394	2.50636	1.09927	2.03206	1.68059	1.63558	1.99206
Bra036385	NA	NA	528.035	754.388	1022.69	1068.36	970.082	1168.45	490.709	587.072	1048.51	960.137	737.286	866.341	1.42867	1.93678	2.02327	1.83715	2.21283	1.19638	2.13672	1.95663	1.50249	1.76549
Bra002134	AT5G18110.1	Symbols: NCBP | novel cap-binding protein | chr5:5989105-5990588 REVERSE LENGTH=221	2939.5	4580.63	4992.23	4231.06	3843.79	2850.69	2237.48	4084.66	4844.61	4657.75	4463.66	4330.85	1.5583	1.69833	1.43938	1.30763	-1.03115	1.82556	2.16521	2.08169	1.99495	1.93559
Bra005958	AT5G61210.1	Symbols: SNAP33, ATSNAP33, SNP33, ATSNAP33B | soluble N-ethylmaleimide-sensitive factor adaptor protein 33 | chr5:24624027-24625366 FORWARD LENGTH=300	813.498	837.24	1222.41	891.065	790.719	482.103	669.776	1163.53	1426.13	1924.1	1153.98	1046.93	1.02919	1.50266	1.09535	-1.02881	-1.68739	1.73719	2.12926	2.87275	1.72293	1.5631
Bra011678	AT4G36380.1	Symbols: ROT3 | Cytochrome P450 superfamily protein | chr4:17187973-17192202 REVERSE LENGTH=524	1359.5	478.096	610.724	423.33	474.614	342.949	988.006	1745.69	2117.08	2234.15	1809.01	1407.8	-2.84357	-2.22605	-3.21144	-2.86443	-3.96415	1.76688	2.14278	2.26127	1.83097	1.42489
Bra020302	NA	NA	522.829	527.071	639.636	485.645	327.017	173.683	286.237	353.85	574.342	593.322	454.237	425.257	1.00811	1.22341	-1.07657	-1.59878	-3.01025	1	2.00653	2.07283	1	1
Bra022590	AT5G52400.1	Symbols: CYP715A1 | cytochrome P450, family 715, subfamily A, polypeptide 1 | chr5:21272949-21275509 FORWARD LENGTH=519	3093.45	5322.21	4647.39	3675.12	3552.12	2863.75	203.576	167.962	711.014	641.475	310.396	314.439	1.72048	1.50233	1.18803	1.14827	-1.08021	1	3.49262	3.15103	1	1
Bra028945	AT5G60740.1	Symbols: | ABC transporter family protein | chr5:24425824-24430269 REVERSE LENGTH=1109	222.544	377.923	288.308	324.119	177.957	283.781	112.529	389.488	614.358	605.989	387.535	412.022	1	1	1	1	1	1	5.45955	5.38518	1	1
Bra030046	AT1G27420.1	Symbols: | Galactose oxidase/kelch repeat superfamily protein | chr1:9519108-9520520 FORWARD LENGTH=346	189.293	319.047	303.59	335.34	463.151	171.127	247.67	291.135	530.063	524.933	442.862	314.02	1	1	1	1	1	1	2.1402	2.11949	1	1
Bra033244	AT1G01660.1	Symbols: | RING/U-box superfamily protein | chr1:240057-242608 REVERSE LENGTH=568	1134.49	1707.2	1664.3	1415	1356.16	1019.61	756.433	1502.48	1815.24	1752.31	1465.05	1283.6	1.50482	1.467	1.24726	1.19539	-1.11267	1.98627	2.39974	2.31654	1.93679	1.69691
Bra034037	AT4G26690.1	Symbols: SHV3, MRH5, GPDL2 | PLC-like phosphodiesterase family protein | chr4:13456793-13459890 REVERSE LENGTH=759	1698.73	2211.31	2384.06	2413.47	2228.02	2098.28	489.294	933.58	1034.42	980.265	853.951	847.988	1.30174	1.40344	1.42075	1.31158	1.23521	1.90801	2.11411	2.00343	1.74527	1.73308
Bra034792	AT1G45190.1	Symbols: DD18 | downregulated in DIF1 18 | chr1:17104406-17104924 FORWARD LENGTH=172	508.65	291.655	278.826	247.98	164.432	440.599	208.943	322.776	677.043	882.526	373.334	493.303	-1.74401	-1.82426	-2.05117	-3.09338	-1.15445	1	3.24032	4.22376	1	1
Bra036237	AT4G02830.1	Symbols: | unknown protein; Has 74 Blast hits to 74 proteins in 13 species: Archae - 0; Bacteria - 0; Metazoa - 0; Fungi - 0; Plants - 74; Viruses - 0; Other Eukaryotes - 0 (source: NCBI BLink). | chr4:1262447-1263932 FORWARD LENGTH=184	136.406	163.511	240.161	249.361	206.967	411.308	180.367	155.384	681.679	629.239	337.84	154.386	1	1	1	1	1	1	3.7794	3.48866	1	1
Bra039769	NA	NA	882.975	832.006	1286.58	701.194	749.903	1696.25	437.462	655.626	1038.73	1033.16	311.48	671.212	-1.06126	1.4571	-1.25924	-1.17745	1.92106	1.4987	2.37445	2.36171	1	1.53433
Bra035907	AT5G62165.1	Symbols: AGL42 | AGAMOUS-like 42 | chr5:24965075-24968437 FORWARD LENGTH=210	117.089	1015.35	53.6841	423.867	354.657	106.49	918.699	1197.86	3739.67	2833.69	1588	1408.25	8.67161	1	1	1	1	1.30387	4.07062	3.08446	1.72853	1.53287
Bra017657	AT4G34412.1	Symbols: | CONTAINS InterPro DOMAIN/s: Kinase binding protein CGI-121 (InterPro:IPR013926); Has 275 Blast hits to 275 proteins in 139 species: Archae - 0; Bacteria - 5; Metazoa - 98; Fungi - 109; Plants - 42; Viruses - 0; Other Eukaryotes - 21 (source: NCBI BLink). | chr4:16453099-16454515 REVERSE LENGTH=172	1879.47	4994.59	3119.5	3750.37	3245.08	3428.57	1491.18	2857.47	3104.24	3526.99	2715.17	2825.46	2.65745	1.65978	1.99544	1.72659	1.82422	1.91625	2.08173	2.36523	1.82082	1.89478
Bra026483	AT5G23750.1	Symbols: | Remorin family protein | chr5:8010004-8011453 REVERSE LENGTH=202	654.404	1322.43	913.988	921.978	808.692	589.475	177.054	227.562	567.03	688.242	185.135	252.552	2.02082	1.39667	1.40888	1.23577	-1.11015	1	3.20258	3.88719	1	1
Bra036695	AT2G13100.1	Symbols: | Major facilitator superfamily protein | chr2:5390206-5391764 FORWARD LENGTH=493	350.584	1070.23	2214.44	1047.11	1319.87	1069.38	549.144	556.562	1187.16	1485.31	1074.8	787.498	3.05271	6.31643	2.98676	3.76478	3.05028	1.01351	2.16184	2.70477	1.95723	1.43405
Bra031869	AT5G65250.1	Symbols: | unknown protein; FUNCTIONS IN: molecular_function unknown; INVOLVED IN: biological_process unknown; LOCATED IN: chloroplast; EXPRESSED IN: 22 plant structures; EXPRESSED DURING: 13 growth stages; Has 30201 Blast hits to 17322 proteins in 780 species: Archae - 12; Bacteria - 1396; Metazoa - 17338; Fungi - 3422; Plants - 5037; Viruses - 0; Other Eukaryotes - 2996 (source: NCBI BLink). | …	1178.04	2846.6	2371.09	2979.99	2769.46	2400.98	306.728	391.544	975.248	1277.05	349.378	292.172	2.41639	2.01274	2.52962	2.3509	2.03811	1	3.17952	4.16346	1	1
Bra028727	AT5G06600.1	Symbols: UBP12 | ubiquitin-specific protease 12 | chr5:2019545-2027834 REVERSE LENGTH=1116	466.543	969.872	1889.18	1423.82	2095.91	1303.62	201.631	487.997	648.932	922.774	407.795	156.276	2.07885	4.04932	3.05185	4.49243	2.79421	1	3.21841	4.57655	1	1
Bra019440	NA	NA	248.267	516.252	476.563	665.832	497.147	692.304	258.889	453.926	561.617	527.079	453.108	415.171	2.07942	1	2.68192	1	2.78855	1	2.16934	2.03593	1	1
Bra024571	AT1G23210.1	Symbols: AtGH9B6, GH9B6 | glycosyl hydrolase 9B6 | chr1:8240174-8242129 FORWARD LENGTH=489	232.712	538.315	248.807	792.172	719.062	640.377	207.175	326.022	1096.36	1185.9	318.38	196.757	2.31322	1	3.40409	3.08992	2.7518	1	5.29195	5.72415	1	1
Bra000811	AT4G05010.1	Symbols: | F-box family protein | chr4:2567474-2568162 FORWARD LENGTH=164	4941.33	8122.57	7673.39	7463.48	6394.38	7869.41	3432.83	6564.83	6872.77	6967.32	7014.98	6649.05	1.6438	1.5529	1.51042	1.29406	1.59257	1.91237	2.00207	2.02961	2.0435	1.9369
Bra014884	AT1G30550.2	Symbols: | S-adenosyl-L-methionine-dependent methyltransferases superfamily protein | chr1:10822341-10823641 REVERSE LENGTH=221	5148.25	7048.58	5874.91	5542.17	3310.06	3542.64	2559.56	4947.29	5645.61	5330.43	5701.68	4404.34	1.36912	1.14115	1.07652	-1.55533	-1.45322	1.93287	2.2057	2.08256	2.2276	1.72074
Bra018580	AT1G09150.1	Symbols: | pseudouridine synthase and archaeosine transglycosylase (PUA) domain-containing protein | chr1:2946599-2948908 FORWARD LENGTH=181	186.768	187.886	412.914	280.951	496.474	325.174	99.2426	385.313	842.709	552.682	641.097	464.223	1	1	1	1	1	1	8.4914	5.569	6.4599	1
Bra021760	AT1G05580.1	Symbols: ATCHX23, CHX23 | cation/H+ exchanger 23 | chr1:1665594-1668794 REVERSE LENGTH=867	796.55	523.58	741.285	591.379	610.145	747.749	202.764	359.534	558.637	519.454	520.887	359.569	-1.52135	-1.07455	-1.34694	-1.30551	-1.06526	1	2.75511	2.56187	2.56893	1
Bra022359	AT3G18810.1	Symbols: | Protein kinase superfamily protein | chr3:6480701-6483593 REVERSE LENGTH=700	333.783	273.224	427.173	543.981	426.127	390.35	219.016	419.525	699.571	510.258	649.876	471.384	1	1	1.62974	1	1	1	3.19415	2.32977	2.96725	1
Bra030203	AT2G22790.1	Symbols: | unknown protein; BEST Arabidopsis thaliana protein match is: unknown protein (TAIR:AT5G67020.1); Has 111 Blast hits to 111 proteins in 33 species: Archae - 0; Bacteria - 44; Metazoa - 0; Fungi - 0; Plants - 67; Viruses - 0; Other Eukaryotes - 0 (source: NCBI BLink). | chr2:9695932-9696909 FORWARD LENGTH=325	662.386	845.22	938.633	724.257	817.935	624.709	348.499	672.424	743.747	750.36	741.214	633.787	1.27602	1.41705	1.09341	1.23483	-1.06031	1.92949	2.13414	2.15312	2.12688	1.81862
Bra037946	NA	NA	2844.4	4442.54	2667.49	2591.5	1873.87	1244.16	1313.67	2210.77	3508.05	3463.27	4263.01	1888.01	1.56185	-1.06632	-1.09759	-1.51793	-2.2862	1.6829	2.67042	2.63633	3.24511	1.4372
Bra039599	NA	NA	136.416	206.238	259.729	252.568	191.85	232.872	255.285	452.639	548.765	529.594	552.422	470.46	1	1	1	1	1	1	2.14962	2.07452	2.16394	1
Bra039713	AT4G14805.1	Symbols: | Bifunctional inhibitor/lipid-transfer protein/seed storage 2S albumin superfamily protein | chr4:8502374-8503199 REVERSE LENGTH=219	384.315	268.021	321.668	389.455	293.97	340.151	350.097	624.988	752.423	748.535	897.968	629.128	1	1	1	1	1	1.78519	2.14918	2.13808	2.56491	1.79701
Bra015727	AT1G76650.1	Symbols: CML38 | calmodulin-like 38 | chr1:28766909-28767442 REVERSE LENGTH=177	6003.66	12747.8	12933.9	11678.6	10948.7	11492.3	4052.61	7490.79	8615.83	8597.32	9161.78	6321.83	2.12334	2.15434	1.94525	1.82367	1.91422	1.84839	2.126	2.12143	2.26071	1.55994
Bra009773	AT5G24580.1	Symbols: | Heavy metal transport/detoxification superfamily protein | chr5:8410394-8412087 REVERSE LENGTH=319	255.337	641.138	729.588	654.855	835.487	446.125	273.862	407.765	772.005	601.181	832.568	534.907	2.51095	2.85735	2.56467	3.2721	1	1	2.81896	2.1952	3.0401	1.9532
Bra001336	AT3G08930.1	Symbols: | LMBR1-like membrane protein | chr3:2713562-2717058 FORWARD LENGTH=509	566.515	2321.75	2576.03	2387.59	2851.67	2342.95	740.764	1305.82	1537.24	1564.91	1596.61	686.887	4.0983	4.54715	4.21452	5.03371	4.13572	1.7628	2.07521	2.11256	2.15536	-1.07844
Bra024389	AT5G65480.1	Symbols: | unknown protein; FUNCTIONS IN: molecular_function unknown; INVOLVED IN: biological_process unknown; LOCATED IN: chloroplast; EXPRESSED IN: 24 plant structures; EXPRESSED DURING: 15 growth stages; BEST Arabidopsis thaliana protein match is: unknown protein (TAIR:AT4G38060.2); Has 1807 Blast hits to 1807 proteins in 277 species: Archae - 0; Bacteria - 0; Metazoa - 736; Fungi - 347; Plant…	453.091	1774.45	2504.54	2354.13	3476.25	2718.86	205.282	427.614	628.227	670.894	658.452	428.07	3.91632	5.52768	5.19571	7.6723	6.00069	1	3.06031	3.26816	3.20755	1
Bra021794	AT2G32510.1	Symbols: MAPKKK17 | mitogen-activated protein kinase kinase kinase 17 | chr2:13798821-13799939 REVERSE LENGTH=372	379.612	1063.03	2188.66	865.758	2011.81	1040.17	643.724	1168.68	2384.92	1503.57	2265.46	1274.31	2.80031	5.76552	2.28064	5.29965	2.74009	1.8155	3.70488	2.33574	3.5193	1.97959
Bra033972	AT1G67920.1	Symbols: | unknown protein; BEST Arabidopsis thaliana protein match is: unknown protein (TAIR:AT1G24600.1); Has 22 Blast hits to 22 proteins in 5 species: Archae - 0; Bacteria - 0; Metazoa - 0; Fungi - 0; Plants - 22; Viruses - 0; Other Eukaryotes - 0 (source: NCBI BLink). | chr1:25473731-25473934 FORWARD LENGTH=67	471.183	1093.01	1624.26	1347.17	2267.75	1800.14	941.636	1354.58	2277.24	1910.01	2264.43	1840.75	2.31971	3.4472	2.85912	4.81289	3.82047	1.43854	2.41839	2.0284	2.40478	1.95484
Bra020064	NA	NA	267.22	589.739	798.39	727.229	569.721	1009.23	435.174	859.01	944.231	949.915	924.472	838.008	2.20694	2.98776	2.72146	2.13203	3.77678	1.97395	2.16978	2.18284	2.12437	1.92568
Bra032324	AT1G29530.1	Symbols: | unknown protein; BEST Arabidopsis thaliana protein match is: unknown protein (TAIR:AT2G34310.3); Has 84 Blast hits to 78 proteins in 24 species: Archae - 2; Bacteria - 4; Metazoa - 9; Fungi - 8; Plants - 55; Viruses - 0; Other Eukaryotes - 6 (source: NCBI BLink). | chr1:10325553-10326651 REVERSE LENGTH=236	1398.27	1878.42	2905.63	2189.06	2151.82	2220.22	1124.88	2092.64	2625.79	2433.96	2594.79	1857.69	1.34339	2.07802	1.56555	1.53892	1.58783	1.86032	2.33428	2.16375	2.30673	1.65146
Bra021000	AT4G18610.1	Symbols: LSH9 | Protein of unknown function (DUF640) | chr4:10250794-10251369 FORWARD LENGTH=191	495.556	581.924	766.388	1242.85	671.785	320.609	283.739	371.989	1571.2	645.989	928.117	402.455	1.17429	1.54652	2.50799	1.35562	1	1	5.53748	2.2767	3.27102	1
Bra017796	AT4G37160.1	Symbols: sks15 | SKU5 similar 15 | chr4:17494820-17497124 REVERSE LENGTH=541	197.208	291.135	476.304	564.3	537.616	846.356	286.166	482.888	609.345	575.089	611.211	439.345	1	1	2.86145	2.72614	4.29169	1	2.12934	2.00963	2.13586	1
Bra011263	AT4G31360.1	Symbols: | selenium binding | chr4:15221945-15223310 FORWARD LENGTH=186	3088.78	4763.6	5970.59	5284.04	6463.89	5776.91	2760.44	5196.98	7082.55	5571.33	6565.09	5242.59	1.54223	1.93299	1.71072	2.0927	1.87029	1.88266	2.56573	2.01828	2.37828	1.89919
Bra031365	AT1G22110.1	Symbols: | structural constituent of ribosome | chr1:7801625-7802473 REVERSE LENGTH=282	97.0248	438.627	837.814	499.477	1051.8	643.396	963.535	1830.07	2567.34	1938.93	2082.41	1310.96	1	8.63505	1	10.8405	6.63125	1.89933	2.6645	2.01231	2.16122	1.36057
Bra007365	AT3G57890.1	Symbols: | Tubulin binding cofactor C domain-containing protein | chr3:21438271-21441695 FORWARD LENGTH=573	218.681	352.174	599.768	436.57	951.109	555.804	146.296	446.59	800.973	537.542	825.129	493.775	1	2.74266	1	4.3493	2.54162	1	5.47502	3.67435	5.64013	1
Bra001292	AT3G09980.1	Symbols: | Family of unknown function (DUF662) | chr3:3069358-3071145 FORWARD LENGTH=178	4174.1	8051.96	8292.89	6519.95	7272.05	6533.7	3953.77	7180.56	8335.1	8069.77	8491.6	8250.54	1.92903	1.98675	1.562	1.74218	1.5653	1.81613	2.10814	2.04103	2.14772	2.08675
Bra002243	AT5G19520.1	Symbols: MSL9, ATMSL9 | mechanosensitive channel of small conductance-like 9 | chr5:6586079-6588771 FORWARD LENGTH=742	421.535	369.518	421.349	328.47	393.03	413.895	306.645	544.878	1218.95	984.099	1242.78	1009.52	1	1	1	1	1	1.7769	3.97512	3.20925	4.05283	3.29215
Bra003538	AT1G79880.1	Symbols: | RNA recognition motif (RRM)-containing protein | chr1:30046222-30048336 REVERSE LENGTH=399	1631.47	2667.03	2669.29	2606.79	3020.46	3024.61	1252.29	2338.1	2674.11	2810.67	3397.57	3695.81	1.63474	1.63613	1.59782	1.85137	1.85392	1.86706	2.13538	2.24442	2.71309	2.95124
Bra006712	AT5G59540.1	Symbols: | 2-oxoglutarate (2OG) and Fe(II)-dependent oxygenase superfamily protein | chr5:23996293-23997576 REVERSE LENGTH=366	23.0013	36.171	32.4886	33.8631	36.4954	39.0478	209.964	496.656	515.618	534.879	658.615	687.208	1	1	1	1	1	1	2.45574	2.54748	3.1368	3.27298
Bra008440	AT1G80790.1	Symbols: | XH/XS domain-containing protein | chr1:30360280-30362856 FORWARD LENGTH=634	195.846	454.609	285.013	469.792	422.523	357.339	243.118	474.295	596.608	616.454	625.377	896.748	1	1	1	1	1	1	2.45399	2.53562	2.57232	3.68853
Bra008593	AT5G16820.1	Symbols: HSF3, HSFA1B, ATHSFA1B, ATHSF3 | heat shock factor 3 | chr5:5530446-5532497 FORWARD LENGTH=481	1009.88	1568.02	1752.84	1572.5	1458.71	1380.03	835.931	1511.28	1839.68	1691.52	1833.24	1700.83	1.55268	1.73569	1.55712	1.44444	1.36653	1.8079	2.20076	2.02352	2.19305	2.03465
Bra009241	AT5G06950.1	Symbols: AHBP-1B, TGA2 | bZIP transcription factor family protein | chr5:2152323-2154174 FORWARD LENGTH=330	1278.97	2382.57	1933.17	2000.61	2137.18	1581.43	614.246	1227.9	1321.26	1425.39	1812.49	1760.2	1.86288	1.51151	1.56424	1.67102	1.23649	1.99904	2.15103	2.32055	2.95076	2.86563
Bra010546	AT4G23880.1	Symbols: | unknown protein; Has 73 Blast hits to 69 proteins in 22 species: Archae - 0; Bacteria - 4; Metazoa - 9; Fungi - 2; Plants - 18; Viruses - 0; Other Eukaryotes - 40 (source: NCBI BLink). | chr4:12415789-12416388 REVERSE LENGTH=199	856.782	677.258	882.357	705.506	874.506	659.719	709.75	1309.76	1525.78	1531.37	1713.19	1466.37	-1.26507	1.02985	-1.21442	1.02069	-1.29871	1.84538	2.14974	2.15762	2.41379	2.06604
Bra010880	AT1G28370.1	Symbols: ERF11, ATERF11 | ERF domain protein 11 | chr1:9956351-9956851 REVERSE LENGTH=166	7198.71	13820.6	12112.9	12856.3	13274.8	13785.4	5225.14	8667.11	12392.8	12099.9	15334.6	12507.2	1.91987	1.68265	1.78592	1.84405	1.91498	1.65873	2.37176	2.31571	2.93477	2.39366
Bra012390	AT1G23830.1	Symbols: | unknown protein; FUNCTIONS IN: molecular_function unknown; INVOLVED IN: biological_process unknown; LOCATED IN: endomembrane system; EXPRESSED IN: 12 plant structures; EXPRESSED DURING: 9 growth stages; BEST Arabidopsis thaliana protein match is: unknown protein (TAIR:AT1G23840.1); Has 57 Blast hits to 52 proteins in 7 species: Archae - 0; Bacteria - 0; Metazoa - 0; Fungi - 0; Plants -…	295.164	418.191	351.322	470.027	431.59	313.558	259.295	475.155	556.561	710.72	710.59	830.883	1	1	1	1	1	1	2.14644	2.74097	2.74047	3.20439
Bra013822	AT4G24660.1	Symbols: ATHB22, MEE68, HB22, ZHD2 | homeobox protein 22 | chr4:12724851-12725513 REVERSE LENGTH=220	333.719	654.072	639.384	598.896	610.462	434.923	461.425	899.516	1019.14	967.856	1047.51	977.024	1.95995	1.91594	1.79461	1.82927	1	1.94943	2.20868	2.09754	2.27016	2.11741
Bra016025	AT1G73010.1	Symbols: ATPS2, PS2 | phosphate starvation-induced gene 2 | chr1:27464780-27466180 REVERSE LENGTH=295	1101.03	1378.34	914.099	827.504	984.375	1170.19	663.356	1262.19	1786.78	1657.41	1577.41	1732.17	1.25186	-1.2045	-1.33054	-1.11851	1.06281	1.90273	2.69355	2.49852	2.37792	2.61122
Bra018223	AT3G46130.1	Symbols: ATMYB48, ATMYB48-3, MYB48 | myb domain protein 48 | chr3:16945433-16946376 FORWARD LENGTH=256	900.547	1121.29	640.951	666.201	550.733	392.304	1045.87	2052.77	2307.4	2620.55	3980.17	3390.22	1.24512	-1.40502	-1.35176	-1.63518	-2.29553	1.96274	2.2062	2.50562	3.80561	3.24153
Bra021035	AT4G17710.1	Symbols: HDG4 | homeodomain GLABROUS 4 | chr4:9856327-9859288 REVERSE LENGTH=709	340.137	634.364	643.401	436.313	525.998	290.137	220.024	480.027	655.044	504.063	642.47	767.557	1.86502	1.89159	1	1.54643	1	1	2.97715	2.29095	2.92	3.48851
Bra021638	AT2G30500.1	Symbols: | Kinase interacting (KIP1-like) family protein | chr2:12998329-13000072 REVERSE LENGTH=517	1877.71	3019.89	2753.79	3592.7	3636.36	3340.81	951.284	1833.31	1907.82	2350.73	2235.63	2968.24	1.60828	1.46657	1.91334	1.93659	1.77919	1.9272	2.00552	2.47111	2.35012	3.12025
Bra022151	AT5G47690.2	Symbols: | binding | chr5:19317899-19327014 FORWARD LENGTH=1606	2081.91	3754.74	3444.64	3587.51	3581.28	3511.08	2222.07	4068.61	4860.26	4702.72	5450.68	6098.02	1.80351	1.65456	1.72318	1.72019	1.68647	1.831	2.18727	2.11637	2.45297	2.7443
Bra023436	AT5G13800.1	Symbols: PPH, CRN1 | pheophytinase | chr5:4452063-4454141 REVERSE LENGTH=484	5510.69	5678.86	5284.83	4562.7	5552.32	4000.69	1048.07	1747.28	2303.08	3317.69	2808.12	2940.96	1.03052	-1.04274	-1.20777	1.00755	-1.37743	1.66714	2.19745	3.16552	2.67932	2.80607
Bra024902	AT2G01150.1	Symbols: RHA2B | RING-H2 finger protein 2B | chr2:100703-101146 FORWARD LENGTH=147	2293.1	2821.12	2784.19	3062.43	2791.83	3251.85	2165.58	4286.13	5651.5	5388.41	6247.67	5520.05	1.23026	1.21416	1.3355	1.21749	1.4181	1.97921	2.60969	2.48821	2.88499	2.54899
Bra025616	AT2G04660.1	Symbols: APC2 | anaphase-promoting complex/cyclosome 2 | chr2:1624933-1629039 FORWARD LENGTH=865	460.729	452.822	425.497	500.562	668.943	581.175	348.136	687.691	1215.67	778.424	1040.49	929.087	1	1	1.08646	1.45192	1.26142	1.97535	3.49194	2.23598	2.98875	2.66875
Bra026306	AT4G27790.1	Symbols: | Calcium-binding EF hand family protein | chr4:13850066-13851488 FORWARD LENGTH=345	222.885	361.088	275.46	367.898	360.063	417.683	246.082	433.26	527.79	615.783	627.078	518.613	1	1	1	1	1	1	2.14477	2.50235	2.54825	2.10748
Bra027568	AT5G44720.1	Symbols: | Molybdenum cofactor sulfurase family protein | chr5:18043086-18045275 FORWARD LENGTH=308	1016.26	2010.83	1717.27	1383.3	1600.77	1381.45	1617.29	3065.42	3299.42	3506.33	3468.58	3277.45	1.97866	1.68979	1.36117	1.57516	1.35935	1.89541	2.04009	2.16803	2.14469	2.02651
Bra028754	AT5G05580.1	Symbols: FAD8 | fatty acid desaturase 8 | chr5:1664331-1666345 FORWARD LENGTH=435	1258.8	1918.57	2017.54	2006.72	1564.76	2133.02	471.977	762.292	989.765	963.034	1040.98	1209.45	1.52413	1.60275	1.59415	1.24306	1.69449	1.6151	2.09706	2.04043	2.20557	2.56252
Bra030282	AT2G29810.1	Symbols: | Galactose oxidase/kelch repeat superfamily protein | chr2:12726102-12727253 REVERSE LENGTH=383	7900.73	8737.18	8575.27	9756.68	10562.5	10353.2	1435.36	2802.9	3176.74	3171.52	3678.18	3629.89	1.10587	1.08538	1.23491	1.3369	1.31041	1.95275	2.2132	2.20956	2.56255	2.52891
Bra032613	AT1G02270.1	Symbols: | Calcium-binding endonuclease/exonuclease/phosphatase family | chr1:443301-446197 REVERSE LENGTH=484	1350.18	2242.18	2328.49	2408.99	2404.63	2335.39	1371.76	2739.8	3376.34	3478.79	3441.24	3910.07	1.66065	1.72458	1.7842	1.78097	1.72969	1.99729	2.46132	2.536	2.50863	2.8504
Bra034589	AT1G27320.1	Symbols: AHK3, HK3 | histidine kinase 3 | chr1:9487780-9492027 FORWARD LENGTH=1036	1408.88	1089.95	1392.76	1110.31	1044.69	1056.56	899.538	1791.7	1904.49	2002.48	2035.23	1965.21	-1.29261	-1.01157	-1.26891	-1.34861	-1.33346	1.9918	2.11719	2.22612	2.26253	2.18469
Bra035681	AT2G28660.1	Symbols: | Chloroplast-targeted copper chaperone protein | chr2:12295419-12296944 FORWARD LENGTH=265	1094.05	2068.14	1353.77	1583.08	1371.21	1820.92	285.682	563.874	575.814	606.531	747.877	802.802	1.89035	1.23739	1.44699	1.25333	1.66438	1.97378	2.01558	2.1231	2.61787	2.81012
Bra035882	AT5G62770.1	Symbols: | Protein of unknown function (DUF1645) | chr5:25210564-25211370 FORWARD LENGTH=268	1938.33	2370.4	2416.06	2427.94	1905.62	2505.02	842.654	1535.18	1747	1803.43	1995.1	2050.4	1.22291	1.24646	1.25259	-1.01717	1.29236	1.82184	2.07321	2.14018	2.36764	2.43326
Bra036022	AT1G21910.1	Symbols: DREB26 | Integrase-type DNA-binding superfamily protein | chr1:7696655-7697347 FORWARD LENGTH=230	3848.77	6660.42	6277.44	5044.29	5438.43	4947.61	5673.53	11231	12711.7	12306.6	11679.8	11724.4	1.73053	1.63102	1.31062	1.41303	1.2855	1.97954	2.24053	2.16913	2.05865	2.06651
Bra036556	AT5G25840.1	Symbols: | Protein of unknown function (DUF1677) | chr5:9010909-9011430 REVERSE LENGTH=173	462.927	317.204	334.034	428.663	694.691	732.531	257.923	435.793	524.63	553.386	546.925	542.815	1	1	1	1.50065	1.58239	1	2.03406	2.14555	2.1205	2.10456
Bra036923	AT4G15040.1	Symbols: | Subtilisin-like serine endopeptidase family protein | chr4:8581373-8584122 REVERSE LENGTH=687	691.444	709.257	966.229	839.266	725.126	797.821	410.743	765.853	1143.89	1050.53	901.072	967.519	1.02576	1.39741	1.21379	1.04871	1.15385	1.86456	2.78493	2.55763	2.19376	2.35553
Bra038012	AT1G55690.3	Symbols: | Sec14p-like phosphatidylinositol transfer family protein | chr1:20808712-20811831 REVERSE LENGTH=621	9419.29	15620.4	14050.7	14998.6	15457.9	16581.8	5158.03	9933.1	11130	10962.3	11667.5	12146.6	1.65834	1.49169	1.59233	1.64109	1.76041	1.92575	2.1578	2.12529	2.26201	2.35489
Bra038362	NA	NA	2437.61	2470.64	2750.68	1349.22	2098.57	3100.41	1020.05	1704.81	2429.83	2558.41	2632.73	2044.6	1.01355	1.12843	-1.80668	-1.16156	1.27191	1.6713	2.38207	2.50812	2.58098	2.00441
Bra039322	AT2G45700.1	Symbols: | sterile alpha motif (SAM) domain-containing protein | chr2:18827216-18830505 REVERSE LENGTH=723	4020.25	5993.77	5076.78	5732.44	5463.86	5942.5	3006.16	5621.55	6291.14	6071.56	6348.73	7745.65	1.49089	1.2628	1.42589	1.35908	1.47814	1.87001	2.09275	2.01971	2.11191	2.57659
Bra039934	AT2G22790.1	Symbols: | unknown protein; BEST Arabidopsis thaliana protein match is: unknown protein (TAIR:AT5G67020.1); Has 111 Blast hits to 111 proteins in 33 species: Archae - 0; Bacteria - 44; Metazoa - 0; Fungi - 0; Plants - 67; Viruses - 0; Other Eukaryotes - 0 (source: NCBI BLink). | chr2:9695932-9696909 FORWARD LENGTH=325	1787.51	3296.74	2068.52	2138.48	2082.21	1785.48	821.432	1641.67	1653.43	1773.28	2066.51	2107.69	1.84432	1.15721	1.19635	1.16487	-1.00114	1.99855	2.01286	2.15877	2.51574	2.56587
Bra040191	AT3G04480.1	Symbols: | endoribonucleases | chr3:1193988-1197320 REVERSE LENGTH=718	2103.11	3858.64	3657.5	3737.37	3527.18	3526.8	856.745	1564.68	1943.39	1959.98	2442.78	2414.21	1.83473	1.73909	1.77707	1.67713	1.67695	1.82631	2.26834	2.28771	2.85123	2.81789
Bra040930	AT2G28940.1	Symbols: | Protein kinase superfamily protein | chr2:12426853-12428314 REVERSE LENGTH=343	966.266	1318.02	1609.06	1514.95	1508.56	1107.06	951.612	1689.39	2027.05	1998.61	1989.03	2235.14	1.36403	1.66524	1.56784	1.56123	1.14571	1.77529	2.13012	2.10024	2.09017	2.34879
Bra039555	AT4G15390.1	Symbols: | HXXXD-type acyl-transferase family protein | chr4:8792941-8794281 REVERSE LENGTH=446	394.43	1411.79	618.544	577.903	428.859	354.336	280.084	302.257	863.943	705.885	1089.3	621.229	3.57932	1.5682	1.46516	1	1	1	3.08459	2.52026	3.88919	2.21801
Bra003135	AT3G53450.1	Symbols: | Putative lysine decarboxylase family protein | chr3:19812977-19815430 REVERSE LENGTH=215	1267.57	2572.35	1838.13	1955.45	1863.74	1649.09	1055.98	2006.91	2627.75	2194.39	3054.01	3444.23	2.02936	1.45012	1.54268	1.47033	1.30099	1.90052	2.48845	2.07806	2.89211	3.26164
Bra017236	AT2G36430.1	Symbols: | Plant protein of unknown function (DUF247) | chr2:15290211-15291557 FORWARD LENGTH=448	2776.08	6167.77	5570.52	5397.58	5419.79	4790.89	2974.96	5425.44	6657.37	6731.07	7584.39	7322.68	2.22176	2.00661	1.94432	1.95232	1.72578	1.8237	2.2378	2.26257	2.54941	2.46144
Bra002619	AT5G58770.1	Symbols: | Undecaprenyl pyrophosphate synthetase family protein | chr5:23734396-23735495 FORWARD LENGTH=310	3424.75	8637.29	8290.32	7289.87	6782.01	6350.16	1642.86	3056.9	3828.12	3575.65	3772.58	3313.18	2.52202	2.42071	2.12858	1.98029	1.8542	1.86072	2.33016	2.17648	2.29635	2.01671
Bra023023	NA	NA	421.633	1164.18	988.423	1234.41	1176.81	786.989	442.84	821.455	957.453	937.534	1046.03	1295.38	2.76112	2.34427	2.92769	2.79108	1.86653	1.85497	2.16207	2.11709	2.36209	2.92516
Bra030446	AT1G51340.2	Symbols: | MATE efflux family protein | chr1:19032021-19034681 FORWARD LENGTH=515	155.96	618.801	1037.61	642.146	979.268	803.323	271.997	530.813	639.08	584.792	755.829	675.318	3.96769	6.65305	4.11738	6.27897	5.15083	1.95154	2.34958	2.14999	2.77881	2.48281
Bra019498	AT4G23570.1	Symbols: SGT1A | phosphatase-related | chr4:12300015-12302493 FORWARD LENGTH=350	1479.91	5759.89	7513.58	5372.07	6925.5	5355.39	2559.93	5033.19	6896.37	5521.26	7483.12	5202.41	3.89205	5.07705	3.63	4.67968	3.61873	1.96614	2.69397	2.1568	2.92317	2.03225
Bra005384	AT2G34890.1	Symbols: | CTP synthase family protein | chr2:14718195-14721271 REVERSE LENGTH=597	231.275	764.984	674.372	1018.52	822.767	1237.21	84.1418	318.753	733.498	731.094	773.107	762.395	3.30768	2.91589	4.40393	3.55753	5.34952	1	8.7174	8.68883	9.18814	9.06084
Bra037852	NA	NA	840.068	2517.74	1958.24	5257.12	7969.48	17750.3	1120.03	2208.19	3917.71	2330.35	4014.1	7399.76	2.99707	2.33105	6.25797	9.48671	21.1296	1.97155	3.49786	2.08061	3.58392	6.60675
Bra018227	NA	NA	672.97	1920.57	3637.04	2354.15	4496.87	3002.19	1126.06	2044.42	3440.68	2470.36	3384.47	2631.01	2.85387	5.40446	3.49815	6.68213	4.46111	1.81555	3.0555	2.19381	3.00559	2.33647
Bra018485	AT4G12560.1	Symbols: CPR30 | F-box and associated interaction domains-containing protein | chr4:7441815-7443157 FORWARD LENGTH=413	204.669	573.326	588.146	500.794	779.307	760.644	377.876	655.211	1038.19	818.339	1090.21	780.462	2.80124	2.87364	2.44685	3.80765	3.71646	1.73393	2.74744	2.16563	2.8851	2.06539
Bra034002	AT1G67360.1	Symbols: | Rubber elongation factor protein (REF) | chr1:25237072-25237913 REVERSE LENGTH=240	6257.47	17280.3	19324.5	21084.2	24001.4	22299.8	8526.24	16471.5	22128.7	18546.4	21914.2	23236.6	2.76155	3.08823	3.36944	3.83564	3.56371	1.93186	2.59536	2.17521	2.57021	2.7253
Bra019060	AT4G27260.1	Symbols: GH3.5, WES1 | Auxin-responsive GH3 family protein | chr4:13653704-13655892 FORWARD LENGTH=612	690.638	1844.46	1719.27	2782.35	2392.12	3158.46	742.261	1466.41	1673.41	2054.92	1765.97	1834.99	2.67066	2.48939	4.02867	3.46364	4.57325	1.9756	2.25448	2.76846	2.37918	2.47216
Bra007847	NA	NA	683.064	1788.75	2403.4	2891.57	1882.58	2463.09	725.302	1239.58	2183.35	2245.54	2250.94	2395.29	2.61872	3.51856	4.23323	2.75608	3.60594	1.70905	3.01026	3.09601	3.10345	3.30247
Bra003588	AT1G80840.1	Symbols: WRKY40, ATWRKY40 | WRKY DNA-binding protein 40 | chr1:30383834-30385356 FORWARD LENGTH=302	2645.08	6543.26	6982.41	6620.47	7346.87	6766.04	2560.63	5046.04	6569.1	6653.93	6130.82	5996.49	2.47375	2.63977	2.50294	2.77756	2.55797	1.97062	2.56542	2.59855	2.39426	2.3418
Bra019295	AT4G23570.1	Symbols: SGT1A | phosphatase-related | chr4:12300015-12302493 FORWARD LENGTH=350	4720.33	11652.1	14124	12420	13905.3	11563.1	5745.76	11396.4	13724.5	13112.1	14661.4	13578.5	2.46849	2.99216	2.63117	2.94583	2.44964	1.98345	2.38863	2.28205	2.55169	2.36322
Bra037109	AT1G55530.1	Symbols: | RING/U-box superfamily protein | chr1:20729472-20730527 REVERSE LENGTH=351	4583.89	11221.4	15906.4	14832.7	19176.9	17238	6204.36	11050.6	14521.2	14201.8	15031.7	13532.8	2.44801	3.47007	3.23583	4.18354	3.76056	1.7811	2.34048	2.289	2.42276	2.18118
Bra001163	AT3G05680.1	Symbols: EMB2016 | embryo defective 2016 | chr3:1660802-1672015 REVERSE LENGTH=2138	1466.68	3379.29	5780.51	4759.2	6628.88	4504.76	1648.76	3181.91	5278.59	3808.2	4683.01	3541.52	2.30404	3.94122	3.24488	4.51965	3.0714	1.92988	3.20155	2.30974	2.84032	2.14799
Bra028361	NA	NA	1391.47	3205.85	3895.42	3181.23	3761.8	4151.38	1539.3	3048.87	3960.46	3459.12	4383.55	4021.71	2.30393	2.7995	2.28624	2.70347	2.98345	1.98069	2.5729	2.2472	2.84776	2.61269
Bra040038	AT3G07890.1	Symbols: | Ypt/Rab-GAP domain of gyp1p superfamily protein | chr3:2516639-2518784 REVERSE LENGTH=400	1477.19	3292.41	4280.28	3614.49	4507.08	4233.36	499.599	576.702	1631.27	1277.3	1506.03	1180.83	2.22883	2.89758	2.44687	3.05112	2.86582	1.15433	3.26516	2.55665	3.01448	2.36356
Bra007874	AT2G15710.1	Symbols: | TRAF-like family protein | chr2:6842648-6845103 FORWARD LENGTH=365	418.445	897.275	1268.65	1220.58	967.609	1259.45	247.83	469.146	808.108	590.452	934.318	746.812	2.14431	3.03182	2.91694	2.31239	3.00983	1	3.26074	2.38249	3.77	3.0134
Bra000583	AT2G21340.2	Symbols: | MATE efflux family protein | chr2:9132629-9136236 FORWARD LENGTH=556	396.174	820.145	1056.53	891.571	1498.28	873.507	247.937	441.328	708.673	703.031	625.424	723.311	2.07016	2.66683	2.25045	3.78187	2.20486	1	2.85828	2.83552	2.52251	2.91732
Bra020188	AT5G22380.1	Symbols: anac090, NAC090 | NAC domain containing protein 90 | chr5:7408924-7410038 REVERSE LENGTH=235	2846.12	4163.6	6392.65	4626.25	5009.76	3036.17	1496.84	2524.98	3968.5	3330.78	3325.02	3062.6	1.4629	2.24609	1.62546	1.76021	1.06678	1.68687	2.65125	2.22521	2.22136	2.04604
Bra008165	AT1G74710.1	Symbols: EDS16, ICS1, SID2, ATICS1 | ADC synthase superfamily protein | chr1:28070391-28073898 FORWARD LENGTH=569	251.692	325.712	545.968	452.134	396.863	298.934	261.177	512.003	681.154	599.65	561.049	851.773	1	2.16919	1	1	1	1.96037	2.60802	2.29595	2.14816	3.26129
Bra016187	AT1G70780.1	Symbols: | unknown protein; FUNCTIONS IN: molecular_function unknown; INVOLVED IN: biological_process unknown; LOCATED IN: mitochondrion; EXPRESSED IN: sperm cell, male gametophyte, pollen tube; EXPRESSED DURING: L mature pollen stage, M germinated pollen stage; BEST Arabidopsis thaliana protein match is: unknown protein (TAIR:AT1G23150.1); Has 143 Blast hits to 143 proteins in 17 species: Archae…	10857.7	20703.2	22117.3	20520.1	20407.8	20819.3	9121.57	17365.4	19345.6	19317.1	20631	19279.6	1.90678	2.03702	1.88991	1.87957	1.91747	1.90377	2.12086	2.11774	2.26178	2.11363
Bra000115	AT2G39050.1	Symbols: | hydroxyproline-rich glycoprotein family protein | chr2:16303427-16305336 FORWARD LENGTH=317	184.841	420.914	798.756	639.691	957.804	527.914	391.359	684.788	1260.46	802.305	925.146	829.912	1	4.32131	3.46076	5.18177	2.85604	1.74977	3.22073	2.05005	2.36393	2.12059
Bra007660	AT3G62090.2	Symbols: PIL2, PIF6 | phytochrome interacting factor 3-like 2 | chr3:22989097-22990546 REVERSE LENGTH=363	404.992	561.479	1220.33	988.121	2016.45	1378.93	778.018	1090.3	2921.29	1800.11	3026.72	2169.73	1.3864	3.01322	2.43985	4.97899	3.40483	1.40138	3.75478	2.31371	3.8903	2.78879
Bra030727	AT1G08450.3	Symbols: CRT3 | calreticulin 3 | chr1:2668008-2671800 REVERSE LENGTH=399	876.849	1310.3	1848.83	1895.84	1897.3	1809.65	1501.33	2719.01	3799.28	4454.56	3513.81	3788.69	1.49433	2.10849	2.16211	2.16377	2.06381	1.81107	2.53061	2.96708	2.34046	2.52356
Bra001769	AT3G19970.1	Symbols: | alpha/beta-Hydrolases superfamily protein | chr3:6959644-6961367 FORWARD LENGTH=434	5282.61	8813.57	10923.7	11323.1	12037.1	11233.9	4741.04	9426.01	12789.3	11175.1	10978.7	11349.8	1.66841	2.06786	2.14347	2.27863	2.12658	1.98817	2.69757	2.3571	2.31567	2.39395
Bra005171	AT2G37690.1	Symbols: | phosphoribosylaminoimidazole carboxylase, putative / AIR carboxylase, putative | chr2:15806111-15810240 FORWARD LENGTH=642	1663.88	3098.08	3331.97	4188.46	3672.84	3337.03	1729.54	3085.93	4059.38	3775.05	3510.95	3732.36	1.86196	2.00253	2.51728	2.20739	2.00557	1.78425	2.34709	2.18269	2.02999	2.15801
Bra011385	AT4G32820.1	Symbols: | Tetratricopeptide repeat (TPR)-like superfamily protein | chr4:15831679-15841454 REVERSE LENGTH=1863	130.769	419.544	412.044	643.735	663.115	457.462	243.986	489.609	823.086	544.609	540.276	541.9	1	1	4.92269	5.07089	1	1	3.3735	2.23213	2.21437	2.22103
Bra032057	AT2G24840.1	Symbols: AGL61, DIA | AGAMOUS-like 61 | chr2:10581082-10581876 FORWARD LENGTH=264	281.821	393.784	499.217	964.623	745.178	646.71	285.272	491.562	625.108	698.127	786.297	842.505	1	1	3.42282	2.64415	2.29475	1	2.19127	2.44723	2.75631	2.95334
Bra036340	NA	NA	734.09	987.43	1369.14	2370.58	3169.47	7590.19	622.025	1219.23	1791.07	1439.12	1968.54	2784.43	1.34511	1.86508	3.22928	4.31755	10.3396	1.9601	2.87942	2.3136	3.16473	4.4764
Bra031393	AT1G61800.1	Symbols: GPT2, ATGPT2 | glucose-6-phosphate/phosphate translocator 2 | chr1:22824527-22826459 FORWARD LENGTH=388	2817.37	4831.74	4832.11	6132.28	6155.45	6119.73	1105.6	2208.22	5493.45	3402.72	3183.39	3252.59	1.71498	1.71511	2.1766	2.18482	2.17214	1.9973	4.96875	3.07771	2.87933	2.94192
Bra027156	AT1G60470.1	Symbols: AtGolS4, GolS4 | galactinol synthase 4 | chr1:22279181-22280454 REVERSE LENGTH=334	291.362	494.349	440.384	486.839	773.924	427.849	291.294	550.234	694.415	899.127	1784.06	1189.78	1	1	1	2.65623	1	1.88893	2.3839	3.08667	6.1246	4.08446
Bra017306	NA	NA	334.549	429.034	642.194	580.998	759.451	546.09	314.775	555.789	766.988	771.557	879.055	712.086	1	1.91958	1.73666	2.27007	1.63232	1.76567	2.43662	2.45114	2.79265	2.26221
Bra038041	NA	NA	95.4552	384.212	237.451	440.026	803.108	2311.82	213.992	352.329	529.685	727.833	506.553	763.637	1	1	1	8.41345	24.2189	1	2.47526	3.40122	2.36716	3.56853
Bra038200	NA	NA	927.777	890.932	1260.33	1435.95	2570.42	5295.5	444.132	867.918	1265.88	1023.15	1499.83	2883.09	-1.04136	1.35844	1.54773	2.77051	5.70773	1.95419	2.85023	2.30371	3.37699	6.49152
Bra036386	NA	NA	408.235	402.793	415.224	710.193	1040.59	2641.17	194.408	457.794	568.609	530.137	629.451	1161.32	1	1	1.73967	2.549	6.46973	1	2.92482	2.72693	3.23778	5.97362
Bra000105	AT2G38910.1	Symbols: CPK20 | calcium-dependent protein kinase 20 | chr2:16245214-16247483 REVERSE LENGTH=583	1404.77	2575.37	2263.46	2568.33	3201.78	2938.15	1361.59	2649.56	3125.61	2908	4090.94	4703.15	1.8333	1.61127	1.82829	2.27922	2.09155	1.94593	2.29556	2.13574	3.00453	3.45416
Bra036117	AT3G04920.1	Symbols: | Ribosomal protein S24e family protein | chr3:1360989-1362065 FORWARD LENGTH=133	407.197	485.527	498.895	685.605	915.446	2273.8	235.623	483.97	845.138	607.016	570.289	524.717	1	1	1.68372	2.24816	5.58403	1	3.58682	2.57622	2.42035	2.22693
Bra020613	AT2G24700.1	Symbols: | Transcriptional factor B3 family protein | chr2:10513049-10515288 REVERSE LENGTH=555	278.921	369.782	437.857	437.562	405.525	978.035	282.033	469.036	574.946	702.823	719.361	883.809	1	1	1	1	3.50649	1	2.03858	2.49199	2.55063	3.13371
Bra035063	AT1G78780.2	Symbols: | pathogenesis-related family protein | chr1:29621447-29622431 REVERSE LENGTH=238	943.227	886.504	880.557	1155.66	1609.01	2290.52	613.897	1082.35	1452.11	1423.03	2215.48	2339.58	-1.06399	-1.07117	1.22522	1.70586	2.42839	1.76308	2.3654	2.31803	3.60888	3.81103
Bra037177	NA	NA	12233.8	15759.4	18001.2	20502.9	22994.3	29254.3	3125.27	5452.13	8574.23	9783.67	8840.34	11905.7	1.28819	1.47143	1.67592	1.87957	2.39127	1.74453	2.74352	3.1305	2.82866	3.80949
Bra002365	NA	NA	791.349	1123.09	1314.59	1545.97	1507.75	1777.1	766.098	1343.99	1544.87	1715.66	1631.82	1759.21	1.41921	1.6612	1.95359	1.90529	2.24566	1.75433	2.01654	2.23948	2.13004	2.29633
Bra013313	AT4G18465.1	Symbols: | RNA helicase family protein | chr4:10197056-10201611 FORWARD LENGTH=695	1181.93	2301.95	2009.75	2279.19	2333.08	2501.94	1314.88	2280.76	2853.36	2996.02	3020.41	3167.74	1.94762	1.7004	1.92836	1.97396	2.11683	1.73458	2.17005	2.27855	2.2971	2.40915
Bra024118	AT4G29890.1	Symbols: | choline monooxygenase, putative (CMO-like) | chr4:14608868-14610905 FORWARD LENGTH=422	229.783	765.934	464.016	842.654	766.942	429.639	393.034	783.756	1337.19	1050.12	1304.56	1420.52	3.33329	1	3.66717	3.33768	1	1.99412	3.40222	2.67183	3.3192	3.61424
Bra008299	AT1G77280.1	Symbols: | Protein kinase protein with adenine nucleotide alpha hydrolases-like domain | chr1:29031468-29035882 REVERSE LENGTH=794	793.405	2104.43	1557.87	1975.91	2115.93	2367.29	722.331	1329.09	1519.96	1525.33	2049.55	2935.96	2.6524	1.96352	2.49042	2.6669	2.98371	1.84	2.10424	2.11168	2.83741	4.06456
Bra022794	AT2G30360.1	Symbols: CIPK11, PKS5, SIP4, SNRK3.22 | SOS3-interacting protein 4 | chr2:12937265-12938572 REVERSE LENGTH=435	1306.87	2282.11	2619.74	2342.41	3170.22	3606.77	650.887	1259.18	1558.59	1521.3	1682.52	1319.78	1.74624	2.00459	1.79238	2.42581	2.75985	1.93456	2.39456	2.33727	2.58496	2.02766
Bra002078	AT2G17700.1	Symbols: | ACT-like protein tyrosine kinase family protein | chr2:7685778-7689278 REVERSE LENGTH=546	1943.88	3813.07	3793.64	4196.75	3809.6	4237.87	1625.7	3081.46	4123.51	3796.72	4183.26	4432.23	1.96158	1.95158	2.15896	1.95979	2.18011	1.89547	2.53645	2.33544	2.57321	2.72635
Bra011462	AT4G33690.1	Symbols: | unknown protein; FUNCTIONS IN: molecular_function unknown; INVOLVED IN: biological_process unknown; LOCATED IN: chloroplast; EXPRESSED IN: pollen tube; Has 543 Blast hits to 512 proteins in 106 species: Archae - 0; Bacteria - 0; Metazoa - 281; Fungi - 54; Plants - 72; Viruses - 0; Other Eukaryotes - 136 (source: NCBI BLink). | chr4:16175198-16176137 FORWARD LENGTH=246	2242.61	2886.8	5394.02	3802.2	5918.04	4773.16	2517.83	4195.29	6812.96	5397.61	7163.1	5881.79	1.28725	2.40524	1.69544	2.63891	2.1284	1.66623	2.70589	2.14375	2.84495	2.33606
Bra009662	AT5G66110.1	Symbols: HIPP27 | Heavy metal transport/detoxification superfamily protein | chr5:26430245-26430778 FORWARD LENGTH=147	368.265	704.064	754.544	712.627	1673.52	773.64	1268.51	2395.87	4083.56	2945.24	4197.54	3704.16	1.91184	2.04892	1.93509	4.54434	2.10077	1.88873	3.21918	2.32181	3.30903	2.92009
Bra036892	AT4G14740.1	Symbols: | Plant protein of unknown function (DUF828) with plant pleckstrin homology-like region | chr4:8450567-8453946 REVERSE LENGTH=475	2070.43	5368.67	5033.15	5046.88	3997.34	4239.38	1480.31	2787.33	3179.15	3404.3	3877.87	4527.56	2.59302	2.43097	2.4376	1.93068	2.04758	1.88294	2.14762	2.29972	2.61963	3.05852
Bra025951	AT1G17750.1	Symbols: PEPR2, AtPEPR2 | PEP1 receptor 2 | chr1:6106656-6110008 FORWARD LENGTH=1088	1206.36	3032.87	2202.71	2254.32	1705.17	2436.94	1679.09	3163.94	3669.99	3479.43	4526.09	5298.91	2.51407	1.82591	1.8687	1.41348	2.02008	1.88432	2.1857	2.07221	2.69556	3.15582
Bra000228	AT2G41480.1	Symbols: | Peroxidase superfamily protein | chr2:17296986-17298729 REVERSE LENGTH=341	68.505	40.3513	55.5583	39.4885	52.5688	71.2424	115.007	75.8474	48.0994	524.587	57.4279	88.6088	1	1	1	1	1	1	1	4.56135	1	1
Bra000546	AT1G64840.1	Symbols: | Protein of unknown function (DUF295) | chr1:24094010-24095164 FORWARD LENGTH=384	4060.44	4623.57	4733.06	4385.41	3169.3	3638.65	2498.57	4562.45	3835.78	4999.02	4248.74	3979.97	1.13869	1.16565	1.08003	-1.28118	-1.11592	1.82602	1.53519	2.00075	1.70047	1.5929
Bra000709	AT4G10350.1	Symbols: ANAC070, BRN2, NAC070 | NAC domain containing protein 70 | chr4:6415287-6416829 REVERSE LENGTH=341	217.728	202.729	440.424	321.351	256.127	279.89	195.292	309.681	338.383	705.22	360.22	314.543	1	1	1	1	1	1	1	3.61111	1	1
Bra000776	NA	NA	70.0244	83.7694	81.8174	85.1802	251.073	349.748	168.598	119.031	103.054	510.223	465.962	118.506	1	1	1	1	1	1	1	3.02627	1	1
Bra001346	AT3G08710.1	Symbols: ATH9, TRX H9, TH9 | thioredoxin H-type 9 | chr3:2645590-2646304 FORWARD LENGTH=140	946.947	1439.17	1655.55	1355.73	1305.13	1223.84	1162.78	1832.55	2277.33	2332.34	2113.76	2018.53	1.5198	1.7483	1.43169	1.37825	1.29241	1.57601	1.95852	2.00583	1.81785	1.73595
Bra001513	AT3G13610.1	Symbols: | 2-oxoglutarate (2OG) and Fe(II)-dependent oxygenase superfamily protein | chr3:4449448-4450616 FORWARD LENGTH=361	173.301	209.352	162.872	197.896	175.701	213.859	138.178	214.873	177.466	618.066	229.417	214.765	1	1	1	1	1	1	1	4.47297	1	1
Bra004437	AT3G62790.1	Symbols: | NADH-ubiquinone oxidoreductase-related | chr3:23223321-23224221 REVERSE LENGTH=83	409.544	207.216	244.821	219.408	188.952	158.593	142.572	72.3927	114.452	658.061	87.7064	84.2937	1	1	1	1	1	1	1	4.61564	1	1
Bra004664	NA	NA	234.071	441.667	391.12	309.016	264.425	454.886	172.655	256.278	319.322	589.747	252.775	213.664	1	1	1	1	1	1	1	3.41575	1	1
Bra005395	AT1G75780.1	Symbols: TUB1 | tubulin beta-1 chain | chr1:28451378-28453602 REVERSE LENGTH=447	4229.31	3288.84	3528.6	3258.35	3524.82	2541.57	546.105	511.827	537.005	1129.03	527.06	395.645	-1.28596	-1.19858	-1.29799	-1.19987	-1.66405	-1.06697	-1.01695	2.06742	-1.03613	-1.38029
Bra005511	AT2G33290.1	Symbols: SUVH2, SDG3, ATSUVH2 | SU(VAR)3-9 homolog 2 | chr2:14110078-14112033 FORWARD LENGTH=651	273.988	443.069	458.213	347.73	427.938	264.531	215.062	254.443	321.991	741.486	421.415	242.858	1	1	1	1	1	1	1	3.44778	1	1
Bra005788	AT5G03890.1	Symbols: | unknown protein; INVOLVED IN: N-terminal protein myristoylation; LOCATED IN: cellular_component unknown; BEST Arabidopsis thaliana protein match is: unknown protein (TAIR:AT3G10120.1); Has 1807 Blast hits to 1807 proteins in 277 species: Archae - 0; Bacteria - 0; Metazoa - 736; Fungi - 347; Plants - 385; Viruses - 0; Other Eukaryotes - 339 (source: NCBI BLink). | chr5:1047150-1047689 F…	110.048	89.0224	109.838	153.711	89.238	83.697	101.79	167.655	128.801	518.583	80.3481	89.4752	1	1	1	1	1	1	1	5.09464	1	1
Bra005850	AT5G05340.1	Symbols: | Peroxidase superfamily protein | chr5:1579142-1580819 REVERSE LENGTH=324	135.638	206.137	326.22	276.755	266.192	269.729	250.727	273.388	280.951	650.96	261.183	334.003	1	1	1	1	1	1	1	2.59629	1	1
Bra007300	AT3G57080.1	Symbols: RPB5B, NRPE5 | Eukaryotic rpb5 RNA polymerase subunit family protein | chr3:21125878-21127470 FORWARD LENGTH=222	179.489	237.286	293.815	249.015	197.103	153.786	187.748	277.188	245.673	612.049	312.83	429.395	1	1	1	1	1	1	1	3.25995	1	1
Bra007602	AT3G61415.1	Symbols: ASK21, SK21 | SKP1-like 21 | chr3:22722962-22725577 REVERSE LENGTH=351	149.221	251.301	453.821	344.729	485.34	388.165	183.848	334.137	418.745	781.557	496.576	456.515	1	1	1	1	1	1	1	4.2511	1	1
Bra009169	AT5G06220.2	Symbols: | LETM1-like protein | chr5:1880049-1885366 FORWARD LENGTH=909	187.555	250.212	253.959	184.72	338.561	282.979	215.764	207.054	457.487	521.839	409.173	294.247	1	1	1	1	1	1	1	2.41856	1	1
Bra009637	AT5G01250.1	Symbols: | alpha 1,4-glycosyltransferase family protein | chr5:102370-103593 REVERSE LENGTH=407	217.04	447.117	221.86	244.576	210.072	310.809	203.552	231.723	221.72	876.494	282.978	199.996	1	1	1	1	1	1	1	4.306	1	1
Bra010244	NA	NA	578.239	750.942	587.765	765.516	514.358	261.507	548.698	831.089	1091.98	1108.31	746.172	712.469	1.29867	1.01647	1.32387	-1.1242	-2.21118	1.51466	1.99013	2.01989	1.3599	1.29847
Bra010332	AT4G29270.1	Symbols: | HAD superfamily, subfamily IIIB acid phosphatase | chr4:14423797-14424848 REVERSE LENGTH=256	5379.7	4811.4	5684.88	4759.42	2905.49	3761.76	1501.74	1720.36	2525.91	3726.41	1076.55	297.299	-1.11812	1.05673	-1.13033	-1.85156	-1.4301	1.14558	1.68199	2.48139	-1.39496	-5.05128
Bra010521	AT4G35733.1	Symbols: | F-box family protein with a domain of unknown function (DUF295) | chr4:16934426-16935502 FORWARD LENGTH=358	98.2696	137.111	285.815	268.658	219.303	414.776	116.255	211.062	302.811	1103.74	256.283	211.702	1	1	1	1	1	1	1	9.49413	1	1
Bra010752	AT4G14220.1	Symbols: RHF1A | RING-H2 group F1A | chr4:8196012-8198240 FORWARD LENGTH=371	294.022	520.923	561.56	581.822	373.848	412.941	472.729	618.42	587.597	1079.48	572.605	575.714	1.77171	1.90993	1.97884	1	1	1.30819	1.24299	2.28351	1.21128	1.21785
Bra012579	AT4G18770.1	Symbols: MYB98, AtMYB98 | myb domain protein 98 | chr4:10311068-10312557 FORWARD LENGTH=427	273.507	451.543	197.951	206.645	289.203	280.826	209.841	242.841	453.061	863.352	418.931	204.219	1	1	1	1	1	1	1	4.11432	1	1
Bra013564	AT4G21820.1	Symbols: | binding;calmodulin binding | chr4:11577558-11583871 FORWARD LENGTH=1255	56.8768	72.3905	129.596	123.569	105.718	55.7765	71.8339	486.709	374.709	538.059	274.626	310.09	1	1	1	1	1	1	1	7.49032	1	1
Bra014180	AT1G49320.1	Symbols: ATUSPL1, USPL1 | unknown seed protein like 1 | chr1:18246441-18247817 FORWARD LENGTH=280	149.878	233.271	262.567	178.433	420.984	253.072	243.586	222.591	307.617	699.079	215.63	240.393	1	1	1	1	1	1	1	2.86995	1	1
Bra014626	AT2G48020.1	Symbols: | Major facilitator superfamily protein | chr2:19644441-19647007 FORWARD LENGTH=463	102.812	97.7898	69.5891	38.8156	90.5562	80.1922	313.942	589.979	544.633	705.898	494.682	589.094	1	1	1	1	1	1.87926	1.73482	2.2485	1	1.87644
Bra015405	AT1G05270.1	Symbols: | TraB family protein | chr1:1531806-1534305 REVERSE LENGTH=371	192.395	271.962	269.541	251.525	305.634	289.97	301.947	475.086	399.275	674.469	328.516	375.72	1	1	1	1	1	1	1	2.23373	1	1
Bra015714	AT1G29320.1	Symbols: | Transducin/WD40 repeat-like superfamily protein | chr1:10255355-10258238 FORWARD LENGTH=468	158.775	256.009	269.59	186.015	371.39	243.084	162.68	243.584	212.826	500.461	280.813	210.932	1	1	1	1	1	1	1	3.07635	1	1
Bra015743	AT2G33630.1	Symbols: | NAD(P)-binding Rossmann-fold superfamily protein | chr2:14236951-14238734 REVERSE LENGTH=480	112.164	121.941	148.782	66.2602	51.5622	63.5904	218.514	325.704	152.283	798.358	179.797	262.235	1	1	1	1	1	1	1	3.65358	1	1
Bra016115	AT1G69640.1	Symbols: SBH1 | sphingoid base hydroxylase 1 | chr1:26193933-26195466 REVERSE LENGTH=260	145.675	112.917	284.489	235.626	251.127	228.743	231.952	176.536	163.551	838.127	185.283	151.286	1	1	1	1	1	1	1	3.61336	1	1
Bra016766	AT1G12570.1	Symbols: | Glucose-methanol-choline (GMC) oxidoreductase family protein | chr1:4278192-4280753 REVERSE LENGTH=572	125.05	76.0944	98.689	99.092	240.343	256.764	59.1032	74.0825	64.8118	644.774	122.192	101.367	1	1	1	1	1	1	1	10.9093	1	1
Bra016985	AT2G40550.1	Symbols: ETG1 | E2F target gene 1 | chr2:16934927-16938033 FORWARD LENGTH=589	387.746	291.374	257.139	513.154	507.932	363.394	373.191	421.12	542.144	879.595	402.294	267.429	1	1	1.32343	1.30996	1	1	1.45273	2.35696	1	1
Bra018101	AT3G47890.1	Symbols: | Ubiquitin carboxyl-terminal hydrolase-related protein | chr3:17667172-17673530 REVERSE LENGTH=1568	261.525	129.742	237.036	173.515	203.635	235.368	227.728	121.41	173.825	625.959	345.479	223.975	1	1	1	1	1	1	1	2.74871	1	1
Bra018253	AT2G01820.1	Symbols: | Leucine-rich repeat protein kinase family protein | chr2:357664-360681 REVERSE LENGTH=943	233.986	274.076	391.134	235.964	410.395	320.256	533.078	364.262	359.164	1533.97	336.58	523.073	1	1	1	1	1	-1.46345	-1.48422	2.87757	-1.58381	-1.01913
Bra018473	AT4G12360.1	Symbols: | Bifunctional inhibitor/lipid-transfer protein/seed storage 2S albumin superfamily protein | chr4:7328164-7329104 REVERSE LENGTH=161	161.497	194.71	268.938	212.477	172.756	273.062	253.613	212.444	151.904	584.951	261.063	401.928	1	1	1	1	1	1	1	2.30647	1	1
Bra019422	AT3G44716.1	Symbols: | unknown protein; FUNCTIONS IN: molecular_function unknown; INVOLVED IN: biological_process unknown; LOCATED IN: endomembrane system; Has 13 Blast hits to 13 proteins in 6 species: Archae - 0; Bacteria - 0; Metazoa - 0; Fungi - 0; Plants - 13; Viruses - 0; Other Eukaryotes - 0 (source: NCBI BLink). | chr3:16263230-16263751 FORWARD LENGTH=145	114.766	254.285	296.221	176.877	194.371	171.764	155.626	319.802	334.062	539.615	389.942	268.895	1	1	1	1	1	1	1	3.46738	1	1
Bra019998	AT1G09710.1	Symbols: | Homeodomain-like superfamily protein | chr1:3141119-3144232 FORWARD LENGTH=610	1297.66	1704.75	1401.22	1786.35	2006.05	1438.23	1135.25	1701.08	2033.69	2299.74	2240.37	2105.08	1.31371	1.07981	1.37659	1.5459	1.10833	1.49842	1.7914	2.02576	1.97346	1.85429
Bra020138	AT5G20935.1	Symbols: | unknown protein; CONTAINS InterPro DOMAIN/s: Protein of unknown function DUF3148 (InterPro:IPR021495); Has 30201 Blast hits to 17322 proteins in 780 species: Archae - 12; Bacteria - 1396; Metazoa - 17338; Fungi - 3422; Plants - 5037; Viruses - 0; Other Eukaryotes - 2996 (source: NCBI BLink). | chr5:7103487-7103945 FORWARD LENGTH=108	1377.79	1656.08	833.55	619.195	1226.93	552.474	113.956	138.271	143.435	1121.36	172.114	147.858	1.20198	-1.65292	-2.22513	-1.12296	-2.49385	1	1	9.84029	1	1
Bra020208	NA	NA	230.566	255.92	254.297	180.383	169.464	72.7275	83.5505	131.759	172.063	569.728	228.404	171.461	1	1	1	1	1	1	1	6.81897	1	1
Bra020678	AT5G44620.1	Symbols: CYP706A3 | cytochrome P450, family 706, subfamily A, polypeptide 3 | chr5:17997908-17999539 REVERSE LENGTH=519	1940.85	905.528	819.099	769.673	614.05	716.274	275.868	243.665	512.636	614.984	215.71	333.284	-2.14334	-2.36949	-2.52166	-3.16074	-2.70965	1	1.85827	2.22927	1	1
Bra020985	AT4G18900.1	Symbols: | Transducin/WD40 repeat-like superfamily protein | chr4:10356465-10359078 FORWARD LENGTH=461	522.248	686.609	632.959	633.774	444.691	380.275	594.767	940.988	849.478	1265.31	961.911	750.876	1.31472	1.21199	1.21355	-1.17441	-1.37334	1.58211	1.42825	2.1274	1.61729	1.26247
Bra021245	AT3G17420.1	Symbols: GPK1 | glyoxysomal protein kinase 1 | chr3:5959462-5961313 REVERSE LENGTH=467	412.118	351.497	191.637	270.322	219.13	216.519	227.744	209.132	112.353	503.503	159.841	213.016	1	1	1	1	1	1	1	2.21083	1	1
Bra021903	AT2G34340.1	Symbols: | Protein of unknown function, DUF584 | chr2:14489032-14489442 REVERSE LENGTH=136	4105.27	1928.34	974.424	2396.18	752.191	937.772	286.337	341.098	501.444	1102.43	363.837	292.807	-2.12891	-4.21302	-1.71326	-5.45775	-4.37768	1	1.75124	3.85011	1	1
Bra022128	AT4G34880.1	Symbols: | Amidase family protein | chr4:16615549-16617424 FORWARD LENGTH=466	248.359	245.821	287.171	285.232	262.96	174.321	266.738	329.258	331.941	615.125	506.616	451.529	1	1	1	1	1	1	1	2.3061	1.8993	1
Bra022134	AT5G47470.1	Symbols: | Nodulin MtN21 /EamA-like transporter family protein | chr5:19254598-19256378 FORWARD LENGTH=364	736.775	170.86	202.515	178.896	255.288	352.999	221.109	142.574	404.35	505.629	313.034	251.538	-4.31216	-3.63813	-4.11845	-2.88605	-2.08719	1	1	2.28679	1	1
Bra022962	AT2G34010.1	Symbols: | unknown protein; BEST Arabidopsis thaliana protein match is: unknown protein (TAIR:AT1G29010.1); Has 32 Blast hits to 31 proteins in 9 species: Archae - 0; Bacteria - 0; Metazoa - 0; Fungi - 5; Plants - 25; Viruses - 0; Other Eukaryotes - 2 (source: NCBI BLink). | chr2:14368869-14370133 FORWARD LENGTH=300	289.82	319.259	449.286	450.868	518.848	343.109	299.239	201.784	326.156	883.613	211.767	235.23	1	1	1	1.79024	1	1	1	2.95287	1	1
Bra023022	AT1G72110.1	Symbols: | O-acyltransferase (WSD1-like) family protein | chr1:27129253-27131354 REVERSE LENGTH=479	395.655	283.569	172.998	236.923	219.106	177.647	211.162	272.023	309.804	729.171	238.635	233.562	1	1	1	1	1	1	1	3.45314	1	1
Bra023053	AT2G36190.1	Symbols: AtcwINV4, cwINV4 | cell wall invertase 4 | chr2:15174951-15177785 REVERSE LENGTH=591	348.997	280.966	295.553	280.313	283.423	204.293	380.436	602.727	463.293	840.173	456.781	534.138	1	1	1	1	1	1.58431	1	2.20845	1	1.40402
Bra023976	NA	NA	129.53	172.118	255.495	258.102	175.978	290.247	198.931	223.878	357.126	565.186	189.598	268.932	1	1	1	1	1	1	1	2.84112	1	1
Bra024934	AT5G47560.1	Symbols: ATTDT, ATSDAT, TDT | tonoplast dicarboxylate transporter | chr5:19287895-19290347 REVERSE LENGTH=540	233.275	395.553	253.408	387.535	342.931	380.423	123.917	269.71	258.294	546.611	296.933	234.016	1	1	1	1	1	1	1	4.41111	1	1
Bra026170	AT1G15010.1	Symbols: | unknown protein; BEST Arabidopsis thaliana protein match is: unknown protein (TAIR:AT2G01300.1); Has 71 Blast hits to 71 proteins in 13 species: Archae - 0; Bacteria - 2; Metazoa - 0; Fungi - 0; Plants - 69; Viruses - 0; Other Eukaryotes - 0 (source: NCBI BLink). | chr1:5171215-5171643 FORWARD LENGTH=142	4392.34	6055.73	4254.34	5208.13	5671.84	4255.2	1672.52	2646.55	2971.73	3474.58	2701.76	2929.25	1.3787	-1.03244	1.18573	1.2913	-1.03223	1.58237	1.7768	2.07745	1.61538	1.7514
Bra026608	AT2G02240.1	Symbols: MEE66 | F-box family protein | chr2:592359-593602 REVERSE LENGTH=320	419.817	440.737	369.65	523.536	718.339	248.257	303.734	432.338	469.108	635.543	412.895	292.612	1	1	1.24706	1.71108	1	1	1	2.09243	1	1
Bra026744	AT1G15825.1	Symbols: | hydroxyproline-rich glycoprotein family protein | chr1:5448149-5448529 REVERSE LENGTH=126	254.305	244.951	356.858	327.564	193.3	251.604	258.328	334.632	264.23	599.299	312.618	253.74	1	1	1	1	1	1	1	2.31991	1	1
Bra026929	AT1G13110.1	Symbols: CYP71B7 | cytochrome P450, family 71 subfamily B, polypeptide 7 | chr1:4467272-4468857 FORWARD LENGTH=504	218.486	294.941	260.436	220.355	470.028	349.779	284.754	152.404	115.709	1136.84	348.979	280.195	1	1	1	1	1	1	1	3.99236	1	1
Bra027484	NA	NA	134.473	281.856	249.543	300.749	329.858	181.843	208.542	286.951	386.637	522.06	389.354	245.701	1	1	1	1	1	1	1	2.50338	1	1
Bra027878	AT1G58300.1	Symbols: HO4 | heme oxygenase 4 | chr1:21628015-21629996 REVERSE LENGTH=283	535.63	626.82	626.638	584.646	706.498	835.034	363.811	323.997	253.523	734.534	415.145	533.683	1.17025	1.16991	1.09151	1.319	1.55898	1	1	2.019	1	1.46692
Bra028018	AT3G55080.1	Symbols: | SET domain-containing protein | chr3:20411476-20415830 REVERSE LENGTH=463	369.906	422.516	591.166	444.225	431.875	626.95	262.542	392.725	411.097	595.931	468.793	448.145	1	1.59815	1	1	1.69489	1	1	2.26985	1	1
Bra028647	AT5G08710.1	Symbols: | Regulator of chromosome condensation (RCC1) family protein | chr5:2834858-2837866 REVERSE LENGTH=434	2075.94	2882.97	2829.4	2771.04	2561.71	2551.85	847.405	1532.54	1497.71	1760.27	1502.06	1660.03	1.38875	1.36295	1.33484	1.234	1.22925	1.80851	1.76741	2.07725	1.77254	1.95896
Bra029180	AT5G39960.1	Symbols: | GTP binding;GTP binding | chr5:15994195-15996820 FORWARD LENGTH=621	592.72	737.015	870.719	592.733	697.256	870.515	526.607	409.613	728.581	1080.03	583.656	866.118	1.24345	1.46902	1.00002	1.17637	1.46868	-1.28562	1.38354	2.05092	1.10833	1.64471
Bra029253	AT5G62530.1	Symbols: ALDH12A1, ATP5CDH, P5CDH | aldehyde dehydrogenase 12A1 | chr5:25099768-25103159 REVERSE LENGTH=556	339.886	385.868	199.6	219.673	449.733	70.155	143.127	132.994	219.877	626.453	290.132	143.683	1	1	1	1	1	1	1	4.3769	1	1
Bra029281	AT5G62165.1	Symbols: AGL42 | AGAMOUS-like 42 | chr5:24965075-24968437 FORWARD LENGTH=210	209.775	227.192	197.893	239.274	173.159	282.297	1437.23	2659.64	2532.06	3220.75	2508.45	2757.87	1	1	1	1	1	1.85053	1.76176	2.24094	1.74534	1.91888
Bra029758	AT3G09310.1	Symbols: | unknown protein; CONTAINS InterPro DOMAIN/s: Protein of unknown function DUF37 (InterPro:IPR002696); Has 5781 Blast hits to 5781 proteins in 1903 species: Archae - 0; Bacteria - 3956; Metazoa - 2; Fungi - 0; Plants - 42; Viruses - 3; Other Eukaryotes - 1778 (source: NCBI BLink). | chr3:2860622-2861297 REVERSE LENGTH=170	595.858	800.892	885.68	872.101	740.316	648.813	749.651	1391.39	1455.76	1663.86	1245.1	1237.27	1.3441	1.48639	1.46361	1.24244	1.08887	1.85605	1.94192	2.21951	1.66091	1.65046
Bra030032	AT1G24260.2	Symbols: SEP3, AGL9 | K-box region and MADS-box transcription factor family protein | chr1:8593790-8595862 REVERSE LENGTH=251	743.682	737.2	616.519	646.883	838.998	564.285	219.016	173.257	203.075	785.814	245.765	315.729	-1.00879	-1.20626	-1.14964	1.12817	-1.31792	1	1	3.58793	1	1
Bra030062	NA	NA	291.239	204.895	160.986	370.992	313.738	276.814	261.923	210.302	231.561	596.597	424.495	429.58	1	1	1	1	1	1	1	2.27776	1	1
Bra030461	AT1G50960.1	Symbols: ATGA2OX7, GA2OX7 | gibberellin 2-oxidase 7 | chr1:18889549-18891719 FORWARD LENGTH=336	544.257	902.289	579.942	676.82	575.904	511.164	271.584	451.982	402.571	551.376	448.523	470.934	1.65784	1.06557	1.24357	1.05815	-1.06474	1	1	2.03022	1	1
Bra030732	AT1G08540.1	Symbols: SIGB, SIG1, SIG2, SIGA, ATSIG1, ABC1, ATSIG2 | RNApolymerase sigma subunit 2 | chr1:2703461-2706696 FORWARD LENGTH=572	4014.8	5784.67	4781.66	4406.8	4687.31	4243.05	174.303	164.664	145.573	515.479	464.06	145.311	1.44084	1.19101	1.09764	1.16751	1.05685	1	1	2.95737	1	1
Bra031703	AT1G10150.1	Symbols: | Carbohydrate-binding protein | chr1:3326160-3327404 FORWARD LENGTH=414	87.8596	58.5219	223.264	133.38	406.279	108.503	73.0341	55.9947	126.909	1006.94	186.622	77.6745	1	1	1	1	1	1	1	13.7873	1	1
Bra032306	AT1G29330.1	Symbols: ATERD2, AERD2, ERD2 | ER lumen protein retaining receptor family protein | chr1:10258580-10260906 REVERSE LENGTH=215	81.2305	292.715	433.38	304.732	322.49	411.402	89.8778	292.691	460.098	507.091	456.581	469.789	1	1	1	1	1	1	1	5.64201	1	1
Bra032464	AT1G05420.1	Symbols: ATOFP12, OFP12 | ovate family protein 12 | chr1:1590073-1590753 FORWARD LENGTH=226	488.233	315.181	366.628	403.392	282.419	227.304	326.006	407.025	425.46	721.675	390.725	356.895	1	1	1	1	1	1	1	2.21369	1	1
Bra032496	NA	NA	1170.22	1383.13	1497.83	1944.53	1307.41	1154.1	839.488	949.492	1262.5	1781.25	685.821	1145.37	1.18194	1.27996	1.66168	1.11723	-1.01397	1.13104	1.50389	2.12183	-1.22406	1.36437
Bra032994	NA	NA	75.755	82.7919	69.0311	79.5867	186.667	143.583	80.2512	98.421	67.3412	1011.34	71.4085	132.394	1	1	1	1	1	1	1	12.6022	1	1
Bra034936	NA	NA	185.422	249.33	196.928	181.439	271.007	283.613	240.093	266.157	334.202	554.984	361.294	267.996	1	1	1	1	1	1	1	2.31154	1	1
Bra035276	AT4G11560.1	Symbols: | bromo-adjacent homology (BAH) domain-containing protein | chr4:7000095-7003445 REVERSE LENGTH=587	234.64	259.739	372.962	340.017	294.786	292.618	214.793	213.38	289.795	731.851	269.66	378.487	1	1	1	1	1	1	1	3.40724	1	1
Bra036026	AT1G33710.1	Symbols: | RNA-directed DNA polymerase (reverse transcriptase)-related family protein | chr1:12219657-12220289 FORWARD LENGTH=210	236.788	187.786	231.415	167.914	214.023	256.074	198.717	214.52	191.544	698.127	304.561	297.301	1	1	1	1	1	1	1	3.51317	1	1
Bra036339	AT1G45201.1	Symbols: ATTLL1, TLL1 | triacylglycerol lipase-like 1 | chr1:17123889-17128462 FORWARD LENGTH=479	748.781	460.064	366.105	362.977	576.358	671.673	605.441	420.562	440.156	1222.06	550.313	664.72	-1.62756	-2.04526	-2.06289	-1.29916	-1.1148	-1.4396	-1.37551	2.01846	-1.10018	1.09791
Bra036874	AT4G13810.1	Symbols: AtRLP47, RLP47 | receptor like protein 47 | chr4:8005062-8007287 REVERSE LENGTH=741	2320.26	2306.35	1521.96	2095.72	1595.19	1528.36	63.9734	62.4103	54.8453	618.438	80.9802	73.5723	-1.00603	-1.52452	-1.10714	-1.45454	-1.51814	1	1	9.66711	1	1
Bra037298	AT4G02050.1	Symbols: STP7 | sugar transporter protein 7 | chr4:898387-900095 REVERSE LENGTH=513	179.646	207.292	242.321	329.953	236.062	194.572	235.802	256.345	252.947	549.481	497.859	245.839	1	1	1	1	1	1	1	2.33026	1	1
Bra037808	NA	NA	91.7862	125.642	121.344	109.326	61.3642	120.257	202.033	123.612	103.293	514.303	60.8302	46.9834	1	1	1	1	1	1	1	2.54564	1	1
Bra037848	AT5G67410.1	Symbols: | unknown protein; BEST Arabidopsis thaliana protein match is: unknown protein (TAIR:AT2G14850.1); Has 1807 Blast hits to 1807 proteins in 277 species: Archae - 0; Bacteria - 0; Metazoa - 736; Fungi - 347; Plants - 385; Viruses - 0; Other Eukaryotes - 339 (source: NCBI BLink). | chr5:26896600-26897463 REVERSE LENGTH=287	691.515	1001.86	936.44	907.924	1107.05	814.628	861.454	1307.49	1722.63	1791.92	1457.4	1430.58	1.44879	1.35419	1.31295	1.60091	1.17803	1.51777	1.99968	2.08011	1.69179	1.66066
Bra037900	AT1G14810.1	Symbols: | semialdehyde dehydrogenase family protein | chr1:5102684-5104633 REVERSE LENGTH=375	280.592	97.1818	395.553	260.229	82.7892	72.3755	94.3262	111.344	339.853	668.037	124.756	92.0064	1	1	1	1	1	1	1	7.0822	1	1
Bra037934	AT5G50200.1	Symbols: WR3, ATNRT3.1, NRT3.1 | nitrate transmembrane transporters | chr5:20436612-20437535 FORWARD LENGTH=210	291.975	154.313	119.367	131.603	148.642	164.349	289.236	201.803	170.307	814.139	149.43	190.87	1	1	1	1	1	1	1	2.81479	1	1
Bra038053	AT4G15960.1	Symbols: | alpha/beta-Hydrolases superfamily protein | chr4:9045763-9047199 REVERSE LENGTH=375	156.76	294.528	396.252	391.677	282.508	261.712	265.809	288.312	360.836	598.933	364.594	271.405	1	1	1	1	1	1	1	2.25325	1	1
Bra038072	AT4G15740.1	Symbols: | Calcium-dependent lipid-binding (CaLB domain) family protein | chr4:8964912-8966318 REVERSE LENGTH=468	154.858	132.583	184.73	154.261	132.532	135.445	302.696	220.318	150.378	616.923	358.717	301.532	1	1	1	1	1	1	1	2.03809	1	1
Bra038856	NA	NA	284.368	108.091	118.75	103.89	132.988	98.2647	184.497	91.5417	236.606	510.147	166.539	168.635	1	1	1	1	1	1	1	2.76507	1	1
Bra039120	AT3G01420.1	Symbols: ALPHA-DOX1, DOX1, DIOX1, PADOX-1 | Peroxidase superfamily protein | chr3:159689-162726 REVERSE LENGTH=639	530.071	263.165	638.189	493.38	355.46	628.444	441.962	445.702	633.23	1016.85	528.337	443.294	-2.01422	1.20397	-1.07437	-1.49123	1.18558	1	1.43277	2.30076	1.19544	1
Bra039305	AT2G45910.1	Symbols: | U-box domain-containing protein kinase family protein | chr2:18894520-18898212 FORWARD LENGTH=834	847.648	916.902	847.055	998.721	901.942	826.385	667.82	1037.52	1132.25	1456.19	1196.83	1156.5	1.0817	-1.0007	1.17823	1.06405	-1.02573	1.55359	1.69544	2.18051	1.79214	1.73175
Bra039348	AT3G13090.1	Symbols: ATMRP8, ABCC6, MRP8 | multidrug resistance-associated protein 8 | chr3:4203013-4208171 REVERSE LENGTH=1466	366.225	451.831	248.29	331.867	369.331	244.488	463.377	345.167	407.128	996.099	420.664	296.722	1	1	1	1	1	1	1	2.14965	1	1
Bra039601	NA	NA	323.757	439.961	486.55	443.963	435.811	407.417	275.405	362.428	533.492	568.003	463.445	384.259	1	1	1	1	1	1	1.93712	2.06243	1	1
Bra039660	AT1G53200.1	Symbols: | unknown protein; Has 21 Blast hits to 21 proteins in 9 species: Archae - 0; Bacteria - 2; Metazoa - 0; Fungi - 0; Plants - 19; Viruses - 0; Other Eukaryotes - 0 (source: NCBI BLink). | chr1:19840486-19843169 REVERSE LENGTH=613	260.191	294.934	280.619	200.205	130.682	173.953	163.09	429.726	151.119	919.313	138.603	238.749	1	1	1	1	1	1	1	5.63684	1	1
Bra039671	AT1G53420.1	Symbols: | Leucine-rich repeat transmembrane protein kinase | chr1:19926626-19931494 REVERSE LENGTH=953	587.545	850.192	639.49	731.044	804.914	876.008	598.714	1176.59	913.522	1221.44	773.423	1091.79	1.44702	1.08841	1.24423	1.36996	1.49096	1.9652	1.52581	2.04011	1.29181	1.82356
Bra039768	AT4G08160.1	Symbols: | glycosyl hydrolase family 10 protein / carbohydrate-binding domain-containing protein | chr4:5159211-5162694 REVERSE LENGTH=752	420.849	427.626	402.249	512.025	317.523	327.903	245.904	294.952	289.47	524.808	466.108	330.925	1	1	1.21665	1	1	1	1	2.1342	1	1
Bra039796	NA	NA	210.831	407.801	252.541	318.239	242.285	205.487	1893.77	3517.61	3505.25	4151.62	3111.66	2935.95	1	1	1	1	1	1.85746	1.85094	2.19225	1.6431	1.55032
Bra040135	AT3G04570.1	Symbols: AHL19 | AT-hook motif nuclear-localized protein 19 | chr3:1231221-1232168 FORWARD LENGTH=315	83.9411	89.5852	244.125	141.24	221.929	234.298	140.04	146.234	200.73	563.71	193.918	207.816	1	1	1	1	1	1	1	4.02535	1	1
Bra040251	AT3G05840.1	Symbols: ATSK12 | Protein kinase superfamily protein | chr3:1740793-1742927 FORWARD LENGTH=409	165.035	178.905	358.196	334.015	373.358	461.858	266.738	386.249	491.794	571.414	310.97	402.635	1	1	1	1	1	1	1	2.14223	1	1
Bra040758	AT2G29110.1	Symbols: ATGLR2.8, GLR2.8 | glutamate receptor 2.8 | chr2:12506880-12510552 REVERSE LENGTH=947	9175.58	9375.46	8714.97	8943.47	7450.48	7799.26	475.287	610.564	741.867	1392.82	741.314	742.904	1.02178	-1.05285	-1.02595	-1.23154	-1.17647	1.28462	1.56088	2.93048	1.55972	1.56306
Bra040825	NA	NA	483.694	302.475	514.749	391.455	283.921	299.788	426.931	641.748	781.536	1043.77	843.431	826.544	1	1.0642	1	1	1	1.50317	1.83059	2.44482	1.97557	1.93601
Bra040849	AT1G36940.1	Symbols: | unknown protein; Has 21 Blast hits to 21 proteins in 8 species: Archae - 0; Bacteria - 0; Metazoa - 0; Fungi - 0; Plants - 21; Viruses - 0; Other Eukaryotes - 0 (source: NCBI BLink). | chr1:14004158-14004706 FORWARD LENGTH=182	332.522	528.574	341.495	394.283	265.138	181.221	252.859	237.098	298.433	510.23	256.971	254.313	1.58959	1	1	1	1	1	1	2.01784	1	1
Bra041038	ATCG00160.1	Symbols: RPS2 | ribosomal protein S2 | chrC:15013-15723 REVERSE LENGTH=236	87.3419	90.5692	247.338	191.191	378.387	133.195	254.248	119.969	380.554	978.413	421.06	239.007	1	1	1	1	1	1	1	3.84826	1	1
Bra011690	AT4G36550.1	Symbols: | ARM repeat superfamily protein | chr4:17245400-17247926 REVERSE LENGTH=718	234.932	691.766	406.747	480.712	255.128	241.608	146.051	272.285	388.481	520.933	373.618	315.729	2.94454	1	1	1	1	1	1	3.56679	1	1
Bra000064	AT2G38470.1	Symbols: WRKY33, ATWRKY33 | WRKY DNA-binding protein 33 | chr2:16108476-16110539 FORWARD LENGTH=519	1984.8	5026.07	3908.67	3679.98	2468.42	3768.39	304.497	44.9495	77.1058	804.434	94.7131	89.121	2.53228	1.9693	1.85408	1.24366	1.89862	1	1	2.64185	1	1
Bra014367	AT1G54170.1	Symbols: CID3 | CTC-interacting domain 3 | chr1:20221353-20224919 REVERSE LENGTH=587	778.074	1683.86	2180.54	2105.77	1461.31	1023.26	2244.62	1947.1	3608.32	5522.87	3386.41	3624.64	2.16414	2.80248	2.70639	1.87811	1.31512	-1.1528	1.60754	2.46049	1.50868	1.61481
Bra003838	AT1G73600.1	Symbols: | S-adenosyl-L-methionine-dependent methyltransferases superfamily protein | chr1:27670825-27673400 FORWARD LENGTH=490	277.449	709.076	566.349	1010.19	637.645	498.072	480.053	413.996	770.175	1026.95	575.571	418.943	2.5557	2.04127	3.64099	2.29824	1	1	1.60435	2.13924	1.19897	1
Bra007017	AT3G53630.1	Symbols: | unknown protein; BEST Arabidopsis thaliana protein match is: unknown protein (TAIR:AT4G18692.1); Has 42 Blast hits to 42 proteins in 10 species: Archae - 0; Bacteria - 0; Metazoa - 0; Fungi - 0; Plants - 42; Viruses - 0; Other Eukaryotes - 0 (source: NCBI BLink). | chr3:19883986-19885568 FORWARD LENGTH=194	405.536	1264.32	1629.47	1003.39	1652.33	955.256	237.594	175.017	285.424	517.256	300.726	141.739	3.11765	4.01806	2.47423	4.07443	2.35554	1	1	2.17706	1	1
Bra016400	AT1G21910.1	Symbols: DREB26 | Integrase-type DNA-binding superfamily protein | chr1:7696655-7697347 FORWARD LENGTH=230	1252.67	2329.17	2788.96	2038.54	2201.39	1975.03	1872.5	2754.41	3389.04	3788.46	3686.57	2945.71	1.85936	2.22641	1.62736	1.75736	1.57666	1.47098	1.8099	2.02321	1.9688	1.57314
Bra034719	AT3G12910.1	Symbols: | NAC (No Apical Meristem) domain transcriptional regulator superfamily protein | chr3:4109417-4110648 FORWARD LENGTH=303	270.222	445.408	602.316	828.165	322.605	460.924	225.674	458.276	282.591	545.781	179.019	279.561	1	2.22897	3.06476	1	1	1	1	2.41845	1	1
Bra000021	AT2G37800.1	Symbols: | Cysteine/Histidine-rich C1 domain family protein | chr2:15841039-15843610 REVERSE LENGTH=396	1375.39	2014.15	4612.42	3218.21	3476.94	1937.84	264.345	332.395	474.452	591.557	282.025	406.623	1.46442	3.35354	2.33985	2.52797	1.40894	1	1	2.23782	1	1
Bra004711	AT2G42610.1	Symbols: LSH10 | Protein of unknown function (DUF640) | chr2:17748005-17748538 FORWARD LENGTH=177	479.783	740.313	1382.39	1144.65	975.053	921.831	793.304	831.301	1387.43	2829.28	1137.67	759.293	1.54302	2.88128	2.38577	2.03228	1.92135	1.0479	1.74893	3.56645	1.43409	-1.04479
Bra012497	AT1G24620.1	Symbols: | EF hand calcium-binding protein family | chr1:8723893-8724453 REVERSE LENGTH=186	284.194	429.232	583.659	635.274	605.394	872.772	276.975	407.444	516.852	659.736	471.702	546.978	1	2.05373	2.23535	2.13021	3.07104	1	1.86606	2.38193	1	1.97483
Bra019944	AT1G10320.1	Symbols: | Zinc finger C-x8-C-x5-C-x3-H type family protein | chr1:3384164-3388373 REVERSE LENGTH=757	424.617	353.072	461.732	925.843	281.414	296.539	297.525	404.786	324.905	599.701	456.72	369.414	1	1	2.18042	1	1	1	1	2.01563	1	1
Bra018152	AT3G47400.1	Symbols: | Plant invertase/pectin methylesterase inhibitor superfamily | chr3:17465629-17467888 FORWARD LENGTH=594	201.49	199.404	334.069	305.322	588.494	418.805	267.661	230.285	332.581	558.321	479.1	326.811	1	1	1	2.92071	1	1	1	2.08593	1	1
Bra024037	AT4G30890.1	Symbols: UBP24 | ubiquitin-specific protease 24 | chr4:15036383-15038825 REVERSE LENGTH=551	299.951	239.686	397.966	516.734	734.329	567.423	251.862	197.56	204.108	556.771	492.559	355.905	1	1	1.72273	2.44816	1.89172	1	1	2.21062	1	1
Bra001865	AT3G22370.1	Symbols: AOX1A, ATAOX1A | alternative oxidase 1A | chr3:7906890-7908416 FORWARD LENGTH=354	1188.37	1054.69	1692.63	1142.01	2615.9	1160.17	1631.81	2738.27	2470.64	3269.8	2645.52	2624.97	-1.12675	1.42433	-1.0406	2.20125	-1.02431	1.67806	1.51405	2.00379	1.62122	1.60862
Bra039920	AT2G18150.1	Symbols: | Peroxidase superfamily protein | chr2:7892298-7893586 REVERSE LENGTH=338	384.325	268.803	302.816	387.179	947.737	805.879	457.636	175.15	695.601	1199.06	604.079	382.795	1	1	1	2.46598	2.09687	1	1.51999	2.62012	1.32	1
Bra033027	AT3G27785.1	Symbols: MYB118, ATMYB118, PGA37 | myb domain protein 118 | chr3:10288767-10290712 REVERSE LENGTH=437	108.228	465.025	128.159	242.515	458.254	796.215	111.285	235.297	160.58	580.201	191.498	332.698	1	1	1	1	7.35683	1	1	5.21365	1	1
Bra013346	AT4G18770.1	Symbols: MYB98, AtMYB98 | myb domain protein 98 | chr4:10311068-10312557 FORWARD LENGTH=427	109.057	169.605	269.59	329.155	302.804	775.452	161.704	159.326	249.635	579.331	472.581	292.377	1	1	1	1	7.11052	1	1	3.58266	1	1
Bra025317	AT3G28007.1	Symbols: SWEET4, AtSWEET4 | Nodulin MtN3 family protein | chr3:10408243-10409633 REVERSE LENGTH=251	609.636	618.15	552.546	696.914	914.533	1914.67	489.582	460.918	385.692	1004.38	453.321	852.535	1.01397	-1.10332	1.14316	1.50013	3.14068	1	1	2.05151	1	1.74135
Bra037148	AT5G66800.1	Symbols: | unknown protein; BEST Arabidopsis thaliana protein match is: unknown protein (TAIR:AT3G50640.1); Has 1807 Blast hits to 1807 proteins in 277 species: Archae - 0; Bacteria - 0; Metazoa - 736; Fungi - 347; Plants - 385; Viruses - 0; Other Eukaryotes - 339 (source: NCBI BLink). | chr5:26671433-26672116 FORWARD LENGTH=183	354.843	596.359	397.082	434.176	575.395	757.349	259.812	258.155	338.668	537.313	284.562	330.975	1.68063	1	1	1.62155	2.13432	1	1	2.06808	1	1
Bra002909	AT5G55380.1	Symbols: | MBOAT (membrane bound O-acyl transferase) family protein | chr5:22446846-22447871 REVERSE LENGTH=341	560.859	748.571	583.118	921.649	846.552	1175.27	378.563	674.784	615.108	817.646	568.784	724.653	1.33469	1.03969	1.64328	1.50938	2.09548	1.78249	1.62485	2.15987	1.50248	1.91422
Bra020956	AT4G19590.1	Symbols: | Chaperone DnaJ-domain superfamily protein | chr4:10671199-10672290 FORWARD LENGTH=345	232.254	630.732	286.145	732.969	455.071	496.664	294.171	267.435	331.078	618.128	194.57	292.477	2.7157	1	3.15589	1	1	1	1	2.10125	1	1
Bra016024	NA	NA	161.192	540.238	501.486	833.897	475.137	559.573	356.609	380.248	434.329	720.609	574.096	463.157	3.35152	3.11111	5.17332	1	3.47147	1	1	2.02073	1.60988	1
Bra009185	NA	NA	266.521	424.9	699.194	576.461	515.496	784.739	298.322	588.051	474.153	597.508	476.315	508.39	1	2.62341	2.16291	1.93417	2.94438	1.9712	1	2.0029	1	1.70417
Bra018285	AT2G30980.1	Symbols: ASKdZeta, ATSK23, BIL1, ATSK2-2, SKdZeta | SHAGGY-related protein kinase dZeta | chr2:13182350-13185870 REVERSE LENGTH=412	2119.09	5620.46	4825.33	6760.17	4143.01	6101.62	214.895	271.45	294.533	1002.07	275.712	327.858	2.6523	2.27708	3.19013	1.95509	2.87936	1	1	4.66307	1	1
Bra004529	AT2G46535.1	Symbols: | unknown protein; CONTAINS InterPro DOMAIN/s: Protein of unknown function DUF688 (InterPro:IPR007789); BEST Arabidopsis thaliana protein match is: Protein of unknown function (DUF688) (TAIR:AT3G61840.1); Has 48 Blast hits to 48 proteins in 8 species: Archae - 0; Bacteria - 0; Metazoa - 0; Fungi - 0; Plants - 48; Viruses - 0; Other Eukaryotes - 0 (source: NCBI BLink). | chr2:19109698-191…	428.349	875.828	604.573	995.479	786.977	1115.86	338.261	535.862	602.369	903.645	493.311	638.978	2.04466	1.4114	2.32399	1.83723	2.60503	1.58417	1.78078	2.67144	1	1.88901
Bra034510	NA	NA	871.822	1764.88	1550.32	1876.03	1453.26	1401.4	454.377	884.331	835.908	1033.16	746.584	627.569	2.02436	1.77825	2.15185	1.66692	1.60744	1.94625	1.83968	2.27379	1.64309	1.38116
Bra040779	AT5G35380.1	Symbols: | Protein kinase protein with adenine nucleotide alpha hydrolases-like domain | chr5:13593429-13596293 REVERSE LENGTH=731	268.807	446.129	544.006	645.028	458.423	562.323	572.725	392.349	438.588	1869.47	374.044	406.535	1	2.02378	2.3996	1	2.09192	-1.45973	-1.30584	3.26417	-1.53117	-1.4088
Bra002902	AT5G55500.1	Symbols: ATXYLT, XYLT | beta-1,2-xylosyltransferase | chr5:22482386-22484417 FORWARD LENGTH=534	131.586	377.729	437.07	327.451	368.22	222.941	461.935	528.555	587.747	1593.73	1002.03	539.312	1	1	1	1	1	1.14422	1.27236	3.45012	2.1692	1.16751
Bra005732	NA	NA	225.721	403.613	317.422	374.933	256.946	200.571	208.817	322.618	123.335	552.545	705.108	308.877	1	1	1	1	1	1	1	2.64607	3.37668	1
Bra010210	AT1G33760.1	Symbols: | Integrase-type DNA-binding superfamily protein | chr1:12237944-12238498 FORWARD LENGTH=184	221.62	394.492	411.759	424.582	431.011	199.415	102.207	380.063	475.731	543.114	518.193	446.067	1	1	1	1	1	1	1	5.31386	5.07003	1
Bra014620	AT3G57510.1	Symbols: ADPG1 | Pectin lyase-like superfamily protein | chr3:21283546-21285842 REVERSE LENGTH=431	1214.18	1205.59	1369.42	1571.71	1204.96	1100.15	221.09	285.455	253.033	525.622	726.292	288.051	-1.00713	1.12786	1.29446	-1.00765	-1.10365	1	1	2.37741	3.28505	1
Bra014694	NA	NA	279.272	287.956	505.639	431.931	553.706	274.867	387.401	362.346	622.548	4471.57	6211.69	278.109	1	1.81056	1	1.98268	1	1	1.60699	11.5425	16.0343	1
Bra016251	NA	NA	1436.98	1535.33	1641.67	1421.67	1712.68	1440.63	186.85	198.116	274.757	515.284	519.193	484.889	1.06844	1.14244	-1.01077	1.19186	1.00254	1	1	2.75774	2.77866	1
Bra023403	AT5G13320.1	Symbols: PBS3, GDG1, WIN3, GH3.12 | Auxin-responsive GH3 family protein | chr5:4268902-4270896 FORWARD LENGTH=575	382.21	228.1	385.043	249.616	273.95	459.312	240.109	290.831	195.081	545.292	538.932	350.702	1	1	1	1	1	1	1	2.27102	2.24453	1
Bra028603	AT5G10050.1	Symbols: | NAD(P)-binding Rossmann-fold superfamily protein | chr5:3144254-3145643 FORWARD LENGTH=279	330.265	388.202	250.22	214.756	130.611	170.304	396.479	452.544	595.599	860.266	894.929	365.626	1	1	1	1	1	1	1.50222	2.16976	2.25719	1
Bra031889	AT5G65040.1	Symbols: | Protein of unknown function (DUF581) | chr5:25977864-25978350 REVERSE LENGTH=113	328.594	293.19	299.698	295.551	209.917	125.053	391.053	494.849	742.388	829.77	855.585	653.007	1	1	1	1	1	1	1.89843	2.12189	2.1879	1.66987
Bra032082	AT2G24590.1	Symbols: RSZ22a, At-RSZ22a | RNA recognition motif and CCHC-type zinc finger domains containing protein | chr2:10449837-10450860 FORWARD LENGTH=196	300.515	470.377	322.871	368.322	290.915	278.052	279.079	184.739	256.757	570.307	670.996	238.683	1	1	1	1	1	1	1	2.04353	2.40432	1
Bra036840	AT3G51010.1	Symbols: | unknown protein; FUNCTIONS IN: molecular_function unknown; INVOLVED IN: biological_process unknown; LOCATED IN: mitochondrion, plastid; EXPRESSED IN: 22 plant structures; EXPRESSED DURING: 13 growth stages; Has 24 Blast hits to 24 proteins in 9 species: Archae - 0; Bacteria - 0; Metazoa - 0; Fungi - 0; Plants - 24; Viruses - 0; Other Eukaryotes - 0 (source: NCBI BLink). | chr3:18946880…	691.711	495.914	562.273	515.157	551.648	1192.13	481.553	622.676	925.432	986.812	1014.36	768.225	-1.39482	-1.2302	-1.34272	-1.2539	1.72345	1.29306	1.92177	2.04923	2.10643	1.59531
Bra040262	AT1G45231.2	Symbols: | S-adenosyl-L-methionine-dependent methyltransferases superfamily protein | chr1:17148019-17151194 REVERSE LENGTH=538	1078.19	1819.66	1756.54	1874.34	2140.67	1980.33	1228.93	1915.49	2243.66	2565.49	2777.54	2264.48	1.6877	1.62916	1.73841	1.98543	1.83672	1.55866	1.8257	2.08758	2.26013	1.84264
Bra040988	AT5G39520.1	Symbols: | Protein of unknown function (DUF1997) | chr5:15823920-15825416 REVERSE LENGTH=230	313.004	295.738	236.369	308.566	224.879	447.63	257.441	390.509	338.917	517.835	525.574	329.578	1	1	1	1	1	1	1	2.01147	2.04153	1
Bra041126	NA	NA	202.617	167.303	378.544	299.59	574.024	953.561	194.007	267.156	304.543	829.145	688.109	440.934	1	1	1	2.83305	4.70622	1	1	4.27379	3.54683	1
Bra000675	AT4G09160.1	Symbols: | SEC14 cytosolic factor family protein / phosphoglyceride transfer family protein | chr4:5839761-5842158 FORWARD LENGTH=668	3076.44	5372.7	4734.12	5796.21	4858.77	5976.31	1855.91	3438.52	3639.46	3981.67	5047.86	5366.72	1.7464	1.53883	1.88406	1.57935	1.94261	1.85274	1.96101	2.1454	2.71988	2.89169
Bra000981	AT3G01990.1	Symbols: ACR6 | ACT domain repeat 6 | chr3:330256-332066 FORWARD LENGTH=433	2647.35	3684.74	3266.81	3512.25	4272.01	3861.42	2428.53	4277.46	4235.92	4858.12	6649.9	6704.97	1.39186	1.23399	1.3267	1.61369	1.4586	1.76134	1.74423	2.00044	2.73824	2.76092
Bra001316	AT3G09320.1	Symbols: | DHHC-type zinc finger family protein | chr3:2862142-2864113 REVERSE LENGTH=286	2455.1	1624.86	1616.54	1545.28	2351.92	1396.36	269.461	341.49	355.989	689.466	551.087	831.048	-1.51096	-1.51874	-1.58877	-1.04387	-1.75821	1	1	2.55869	2.04515	3.08411
Bra001768	AT3G19960.1	Symbols: ATM1 | myosin 1 | chr3:6949787-6956736 FORWARD LENGTH=1166	1029.3	1816.87	1770.92	1853.07	1489.41	1873.06	1192.86	2282.58	2189.19	2700.19	2916.19	3474.53	1.76515	1.72051	1.80032	1.44701	1.81974	1.91354	1.83524	2.26363	2.4447	2.91277
Bra001972	AT4G39260.1	Symbols: CCR1, ATGRP8, GR-RBP8, GRP8 | cold, circadian rhythm, and RNA binding 1 | chr4:18274166-18274958 REVERSE LENGTH=169	1275.72	2024.6	1975.34	1969.8	2326.34	1907.57	778.296	1366.01	1328.69	1653.47	1574.57	1755.87	1.58703	1.54841	1.54407	1.82355	1.49529	1.75513	1.70718	2.12447	2.0231	2.25604
Bra002139	AT5G18170.1	Symbols: GDH1 | glutamate dehydrogenase 1 | chr5:6006172-6008248 FORWARD LENGTH=411	5177.58	8556.21	7960.81	8564.55	7997.74	7784.44	3049.99	5859.73	5212.89	6303.42	6607.34	6140.3	1.65255	1.53755	1.65416	1.54469	1.50349	1.92123	1.70915	2.0667	2.16635	2.01322
Bra003713	AT1G76610.1	Symbols: | Protein of unknown function, DUF617 | chr1:28751049-28751729 FORWARD LENGTH=226	2785.59	4315.57	4485.6	4005.49	3474.54	2901.86	2565.49	4512.29	4654.43	5556.18	5679.63	5299.03	1.54925	1.61029	1.43793	1.24733	1.04174	1.75884	1.81425	2.16574	2.21386	2.0655
Bra004764	AT2G43470.1	Symbols: | Protein of unknown function (DUF3755) | chr2:18049944-18051218 REVERSE LENGTH=210	443.436	426.698	304.683	259.544	207.054	199.182	170.949	223.371	329.229	549.544	508.817	639.424	1	1	1	1	1	1	1	3.21467	2.97643	3.74044
Bra005345	AT2G43590.1	Symbols: | Chitinase family protein | chr2:18081592-18082749 REVERSE LENGTH=264	688.817	1158.16	775.032	834.264	576.613	520.7	407.061	798.83	736.673	1007.25	1299.11	1585.09	1.68138	1.12516	1.21115	-1.19459	-1.32287	1.96243	1.80974	2.47444	3.19144	3.89399
Bra008642	AT5G16140.1	Symbols: | Peptidyl-tRNA hydrolase family protein | chr5:5270308-5271517 REVERSE LENGTH=240	465.025	584.442	578.969	519.905	739.422	512.219	1160.66	2259.92	2278.98	2329.39	2523.26	2801.68	1.2568	1.24503	1.11802	1.59007	1.10149	1.9471	1.96352	2.00695	2.17399	2.41387
Bra010695	AT4G39220.1	Symbols: ATRER1A | Rer1 family protein | chr4:18264280-18265531 FORWARD LENGTH=191	301.087	448.433	384.25	309.45	215.97	138.582	158.519	420.524	442.544	506.846	544.508	506.569	1	1	1	1	1	1	1	3.19738	3.43497	3.19564
Bra010911	AT1G27960.1	Symbols: ECT9 | evolutionarily conserved C-terminal region 9 | chr1:9742359-9745648 REVERSE LENGTH=539	494.71	888.016	659.986	810.868	804.085	790.655	645.173	1178.18	1016.14	1421.21	1495.44	1361.16	1.79502	1.33409	1.63908	1.62537	1.59822	1.82615	1.57499	2.20284	2.31789	2.10976
Bra012482	AT1G25340.1	Symbols: MYB116, AtMYB116 | myb domain protein 116 | chr1:8885210-8886271 FORWARD LENGTH=283	412.175	104.511	575.187	133.38	166.432	180.143	177.03	323.604	393.87	522.848	652.972	711.37	1	1.39549	1	1	1	1	1	2.95344	3.68848	4.01836
Bra013960	AT5G17660.1	Symbols: | tRNA (guanine-N-7) methyltransferase | chr5:5818778-5820811 REVERSE LENGTH=312	468.062	668.525	736.55	551.7	558.637	429.995	264.33	419.618	504.869	603.342	556.58	618.609	1.42828	1.57362	1.17869	1.19351	1	1	1.91	2.28253	2.10563	2.34029
Bra018409	AT2G29110.1	Symbols: ATGLR2.8, GLR2.8 | glutamate receptor 2.8 | chr2:12506880-12510552 REVERSE LENGTH=947	852.007	1053.76	955.544	938.706	863.502	608.998	656.937	1209.77	1179.8	1329.91	1464.92	1595.41	1.2368	1.12152	1.10176	1.01349	-1.39903	1.84153	1.79591	2.02441	2.22992	2.42856
Bra020330	AT5G59050.1	Symbols: | unknown protein; BEST Arabidopsis thaliana protein match is: unknown protein (TAIR:AT3G54000.1); Has 35333 Blast hits to 34131 proteins in 2444 species: Archae - 798; Bacteria - 22429; Metazoa - 974; Fungi - 991; Plants - 531; Viruses - 0; Other Eukaryotes - 9610 (source: NCBI BLink). | chr5:23839494-23842519 REVERSE LENGTH=312	12590.9	24597.4	21081.2	22634.8	23425.5	24448.6	13045	21878.2	22958	26405.6	30408.4	32124.8	1.95359	1.67432	1.79771	1.86051	1.94177	1.67713	1.75991	2.02419	2.33104	2.46261
Bra021901	AT2G34260.1	Symbols: | transducin family protein / WD-40 repeat family protein | chr2:14465899-14468416 FORWARD LENGTH=353	764.845	1016.56	858.489	1050.87	1274.53	1098.73	428.784	816.555	816.044	1069.63	1191.1	1538.25	1.32911	1.12244	1.37396	1.66639	1.43654	1.90435	1.90316	2.49457	2.77786	3.58747
Bra022250	AT3G17840.1	Symbols: RLK902 | receptor-like kinase 902 | chr3:6106092-6108430 FORWARD LENGTH=647	488.674	709.414	878.456	920.855	927.483	815.463	1247.07	1967.98	2023.91	2690.83	2773.29	3264.68	1.45171	1.79763	1.8844	1.89796	1.66873	1.57808	1.62293	2.15772	2.22384	2.61788
Bra022302	AT5G59540.1	Symbols: | 2-oxoglutarate (2OG) and Fe(II)-dependent oxygenase superfamily protein | chr5:23996293-23997576 REVERSE LENGTH=366	179.745	306.19	419.446	240.396	267.59	417.785	416.503	773.367	707.4	859.683	840.042	1054.51	1	1	1	1	1	1.85681	1.69843	2.06405	2.01689	2.53182
Bra024190	AT4G28570.1	Symbols: | Long-chain fatty alcohol dehydrogenase family protein | chr4:14119548-14121923 FORWARD LENGTH=748	2517.86	2396.15	2097.82	2338.6	2856.54	1960.58	464.419	836.499	896.437	1107.92	1396.11	1148.58	-1.05079	-1.20023	-1.07665	1.13451	-1.28424	1.80117	1.93023	2.3856	3.00614	2.47315
Bra025083	AT5G45340.1	Symbols: CYP707A3 | cytochrome P450, family 707, subfamily A, polypeptide 3 | chr5:18368977-18370909 REVERSE LENGTH=463	4562	3883.45	3263.18	2267.5	1562.15	953.246	770.82	731.951	1175.27	1710.66	2281.75	2277.55	-1.17473	-1.39802	-2.01191	-2.92033	-4.78575	-1.0531	1.5247	2.21927	2.96016	2.95471
Bra027801	AT1G63470.1	Symbols: | AT hook motif DNA-binding family protein | chr1:23536831-23538863 REVERSE LENGTH=378	1211.51	1651.11	1223.35	1576.5	1246.28	1935.48	1030.68	1545.92	1645.02	2098.43	2072.31	2527.51	1.36285	1.00977	1.30127	1.0287	1.59758	1.4999	1.59605	2.03597	2.01062	2.45227
Bra029770	AT3G09470.2	Symbols: | Major facilitator superfamily protein | chr3:2911668-2914410 REVERSE LENGTH=437	1851.69	2890.22	2517.78	2827.23	2753.53	2340.49	2032.13	4053.38	3920.43	4462.65	5280.39	5645.09	1.56086	1.35972	1.52684	1.48704	1.26398	1.99465	1.92922	2.19605	2.59845	2.77792
Bra030987	NA	NA	369.696	559.041	362.342	291.47	255.885	383.489	367.229	713.041	614.534	936.732	1071.02	860.001	1.51216	1	1	1	1	1.94168	1.67344	2.55081	2.91649	2.34187
Bra031195	AT2G21510.1	Symbols: | DNAJ heat shock N-terminal domain-containing protein | chr2:9210841-9212699 REVERSE LENGTH=346	9074.81	13084.2	11571.2	11837.4	10718.9	10071.2	5915.8	9799.32	11159.7	12739.9	12089.6	13643.6	1.44182	1.27509	1.30442	1.18117	1.1098	1.65647	1.88642	2.15354	2.04361	2.3063
Bra035225	NA	NA	466.135	362.266	361.04	294.155	366.699	374.473	388.085	638.164	751.896	795.354	867.362	902.434	1	1	1	1	1	1.64439	1.93745	2.04943	2.23498	2.32535
Bra035589	AT5G55730.1	Symbols: FLA1 | FASCICLIN-like arabinogalactan 1 | chr5:22558375-22560392 REVERSE LENGTH=424	393.211	382.876	529.349	544.135	442.755	408.534	243.405	419.618	395.41	629.703	548.256	522.7	1	1.34622	1.38382	1	1	1	1	2.58706	2.25244	2.14745
Bra035784	AT3G20420.1	Symbols: RTL2, ATRTL2 | RNAse THREE-like protein 2 | chr3:7119371-7120895 REVERSE LENGTH=391	933.21	1125.96	864.886	957.089	919.094	712.034	1049.34	1689.9	2052.16	2248.98	2887.81	2979.99	1.20655	-1.079	1.02559	-1.01536	-1.31063	1.61044	1.95567	2.14323	2.75203	2.83987
Bra036344	AT3G26210.1	Symbols: CYP71B23 | cytochrome P450, family 71, subfamily B, polypeptide 23 | chr3:9593329-9595202 REVERSE LENGTH=501	1945.49	3504.56	2755.3	3125.12	2252.48	2295.29	1473.28	2464.95	2156.35	3124.09	3278.53	4243.05	1.80138	1.41625	1.60634	1.1578	1.1798	1.6731	1.46364	2.1205	2.22533	2.88
[truncated: 1,273 more rows]
