# Supplementary material for: Global Gene-Expression Analysis to Identify Differentially Expressed Genes Critical for the Heat Stress Response in Brassica rapa
Source: PLoS One. 2015 Jun 23;10(6):e0130451. doi: 10.1371/journal.pone.0130451 (PMC4477974; doi:10.1371/journal.pone.0130451)
Supplement: S6 Table — Leaf discs were prepared from 4 week old plants at 22°C and subjected to 45°C for the indicated time. Probe values are the means of two independent experiments. (XLSX) [file pone.0130451.s008.xlsx]

## Sheet: S6 Table
S6 Table. . Summary of genes down-regualted over 2-fold by HS in Chiifu. Leaf discs were prepared from 4 week old plants at 22°C and subjected to 45°C for indicated time. Probe values were mean of values from two independent experiments.
			Probe intensity (PI) value												Fold changes
			Chiifu						Kenshin						Chiifu					Kenshin
Br_SEQ_ID	At Locus	A_thaliana_homologue_Description	0	0.5	1	2	3	4	0	0.5	1	2	3	4h	C0.5	C1	C2	C3	C4	K0.5	K1	K2	K3	K4
Bra007456	AT3G59520.1	Symbols: ATRBL13, RBL13 | RHOMBOID-like protein 13 | chr3:21992054-21992863 FORWARD LENGTH=269	789.738	157.859	1430.2	765.423	1219.69	715.674	263.803	411.637	688.219	501.275	653.729	418.71	-5.00281	1.81098	-1.03177	1.54442	-1.10349	1	2.60884	1.90019	2.4781	1
Bra020462	AT5G57150.1	Symbols: | basic helix-loop-helix (bHLH) DNA-binding superfamily protein | chr5:23152361-23154872 FORWARD LENGTH=247	4216.35	1306.04	2194.69	2221.95	2563.93	2712.61	2947.07	1253.33	2062.03	2366.29	2157.89	2227.15	-3.22835	-1.92116	-1.89759	-1.64449	-1.55435	-2.35139	-1.42921	-1.24544	-1.36572	-1.32325
Bra019300	AT4G23490.1	Symbols: | Protein of unknown function (DUF604) | chr4:12251580-12253973 REVERSE LENGTH=526	1590.99	500.277	922.942	864.489	812.917	829.702	2639.84	1012.9	913.461	876.924	782.314	612.691	-3.18022	-1.72382	-1.84038	-1.95714	-1.91754	-2.60622	-2.88993	-3.01034	-3.3744	-4.3086
Bra037174	AT1G77370.1	Symbols: | Glutaredoxin family protein | chr1:29073916-29074642 FORWARD LENGTH=130	3470.58	901.347	2138.03	2189.24	2435.21	2563.6	4148.57	3743.03	2991.19	3128.43	3643.31	4053.98	-3.85044	-1.62326	-1.58529	-1.42517	-1.35379	-1.10835	-1.38693	-1.32609	-1.13868	-1.02333
Bra003862	AT1G72970.1	Symbols: HTH, EDA17 | Glucose-methanol-choline (GMC) oxidoreductase family protein | chr1:27452872-27455706 FORWARD LENGTH=594	605.905	202.729	441.38	361.432	308.898	397.138	604.142	231.961	299.136	335.312	389.548	250.514	-2.98874	-1.37275	-1.6764	-1.96151	-1.52568	-2.6045	-2.01962	-1.80173	-1.55088	-2.41161
Bra037718	AT2G43340.1	Symbols: | Protein of unknown function (DUF1685) | chr2:18007769-18008416 FORWARD LENGTH=189	10198.6	3958.32	5284.05	5577.03	6295.6	7004.69	6759.69	5066.83	5236.8	5105.88	3508.75	2261.88	-2.5765	-1.93007	-1.82868	-1.61996	-1.45597	-1.33411	-1.29081	-1.3239	-1.92652	-2.98853
Bra022838	AT2G31380.1	Symbols: STH | salt tolerance homologue | chr2:13382150-13383302 FORWARD LENGTH=238	1552.2	724.315	901.67	836.257	1112.75	1019.6	1906.75	993.88	1026.59	785.202	885.729	662.099	-2.14299	-1.72147	-1.85613	-1.39492	-1.52236	-1.91849	-1.85736	-2.42836	-2.15275	-2.87986
Bra009239	AT5G06930.1	Symbols: | LOCATED IN: chloroplast; EXPRESSED IN: 15 plant structures; EXPRESSED DURING: 7 growth stages; BEST Arabidopsis thaliana protein match is: nucleolar protein gar2-related (TAIR:AT2G42320.2); Has 3369 Blast hits to 1526 proteins in 313 species: Archae - 2; Bacteria - 910; Metazoa - 754; Fungi - 336; Plants - 137; Viruses - 11; Other Eukaryotes - 1219 (source: NCBI BLink). | chr5:2145139-…	1619.85	787.081	887.19	1067.12	908.571	1147.3	932.966	1119.44	625.325	763.213	255.433	336.08	-2.05805	-1.82582	-1.51796	-1.78285	-1.41188	1.19987	-1.49197	-1.22242	-3.65249	-2.77602
Bra028636	AT5G09430.1	Symbols: | alpha/beta-Hydrolases superfamily protein | chr5:2932162-2933362 FORWARD LENGTH=311	560.221	211.062	289.07	410.836	330.119	369.942	3401.15	1118.12	695.499	962.063	975.94	671.119	-2.6543	-1.93801	-1.36361	-1.69703	-1.51435	-3.04185	-4.89023	-3.53527	-3.485	-5.06788
Bra018272	AT2G31270.1	Symbols: ATCDT1A, CDT1A, CDT1 | homolog of yeast CDT1 A | chr2:13329037-13331544 FORWARD LENGTH=571	1025.4	387.181	574.37	643.59	517.735	977.898	1137.74	477.276	445.017	317.229	465.089	341.633	-2.64837	-1.78526	-1.59325	-1.98055	-1.04858	-2.38382	-2.55662	-3.58649	-2.44628	-3.3303
Bra018334	AT2G30140.1	Symbols: | UDP-Glycosyltransferase superfamily protein | chr2:12872200-12873691 FORWARD LENGTH=455	509.443	245.062	260.21	357.838	636.717	1321.5	1120.49	672.949	526.58	303.265	393.784	844.396	-2.07883	-1.95781	-1.42367	1.24983	2.59401	-1.66504	-2.12786	-3.69476	-2.84544	-1.32697
Bra036680	AT2G20370.1	Symbols: KAM1, MUR3 | Exostosin family protein | chr2:8792355-8794214 FORWARD LENGTH=619	7020.03	3286.4	3558.09	3697.87	3894.49	3617.21	7773.86	4495.24	3413.12	3633.28	2281.95	2977.01	-2.13609	-1.97298	-1.8984	-1.80255	-1.94073	-1.72935	-2.27764	-2.13963	-3.40667	-2.6113
Bra039456	AT3G05170.1	Symbols: | Phosphoglycerate mutase family protein | chr3:1466738-1468219 FORWARD LENGTH=316	934.661	454.941	625.528	669.693	813.887	886.674	1257.94	798.33	611.765	504.452	570.696	487.613	-2.05447	-1.4942	-1.39566	-1.14839	-1.05412	-1.57571	-2.05625	-2.49368	-2.20422	-2.57979
Bra031389	AT1G22410.1	Symbols: | Class-II DAHP synthetase family protein | chr1:7912120-7914742 FORWARD LENGTH=527	7166.21	3536.93	4433.6	4051.56	3836.2	4022.24	9596.52	6387.46	5506.18	5484.35	4288.74	3751.54	-2.02611	-1.61634	-1.76875	-1.86805	-1.78165	-1.5024	-1.74286	-1.7498	-2.23761	-2.55802
Bra015536	AT1G06900.1	Symbols: | Insulinase (Peptidase family M16) family protein | chr1:2115155-2120635 REVERSE LENGTH=1024	1547.47	523.192	1075.16	1180.08	947.074	785.678	1689.68	2005.46	2081.99	2216.74	1844.29	2127.74	-2.95775	-1.43929	-1.31133	-1.63395	-1.9696	1.18689	1.23218	1.31193	1.0915	1.25926
Bra025852	AT1G76460.1	Symbols: | RNA-binding (RRM/RBD/RNP motifs) family protein | chr1:28686932-28688506 REVERSE LENGTH=285	4368.89	1508.5	4065.86	4252.77	4799	3747.84	3524.56	4520.61	4486.51	4361.15	5119.77	5632.12	-2.89618	-1.07453	-1.0273	1.09845	-1.16571	1.2826	1.27293	1.23736	1.4526	1.59796
Bra018047	NA	NA	5102.42	2357.41	2814.04	2614.03	3012	3174.82	6718.19	3381.67	3531.75	3417.6	3271.41	2764.93	-2.16442	-1.8132	-1.95194	-1.69403	-1.60715	-1.98665	-1.90223	-1.96576	-2.05361	-2.42979
Bra021175	AT3G16400.1	Symbols: ATMLP-470, NSP1, ATNSP1 | nitrile specifier protein 1 | chr3:5566516-5568330 FORWARD LENGTH=470	519.498	229.865	281.466	261.424	292.936	313.831	757.793	411.838	313.118	241.962	216.355	318.628	-2.26001	-1.84569	-1.98719	-1.77342	-1.65534	-1.84003	-2.42015	-3.13187	-3.50254	-2.3783
Bra027937	AT1G56330.1	Symbols: SAR1, ATSAR1, ATSARA1B, ATSAR1B, SAR1B | secretion-associated RAS 1B | chr1:21086845-21088478 REVERSE LENGTH=193	5145.42	2468.2	3717.2	3175.12	2880.52	3420.37	6676.15	4239.58	3199.45	3768.95	3019.63	2835.57	-2.08469	-1.38422	-1.62054	-1.78628	-1.50435	-1.57472	-2.08666	-1.77136	-2.21092	-2.35443
Bra029393	AT5G24150.1	Symbols: SQP1, SQE5 | FAD/NAD(P)-binding oxidoreductase family protein | chr5:8172594-8175395 REVERSE LENGTH=516	4308.84	1614.11	3070.76	2951.98	3180.74	3427.22	5352.25	4106.14	4551.9	5505.36	4633.75	4595.82	-2.66948	-1.40318	-1.45964	-1.35467	-1.25724	-1.30347	-1.17583	1.02861	-1.15506	-1.16459
Bra023399	AT5G13220.1	Symbols: JAZ10, TIFY9, JAS1 | jasmonate-zim-domain protein 10 | chr5:4219001-4220502 FORWARD LENGTH=197	5756.56	2486.5	5490.67	4481.17	4593.04	5247.31	5804.79	2516.94	2881.19	2965.78	2337.28	2351.05	-2.31513	-1.04843	-1.28461	-1.25332	-1.09705	-2.30629	-2.01472	-1.95726	-2.48357	-2.46902
Bra004883	AT2G45010.1	Symbols: | PLAC8 family protein | chr2:18568045-18569615 FORWARD LENGTH=244	4701.9	1870.14	2353.87	2762.71	2598.53	2856.25	6092.59	4218.68	3158.47	2655.92	2819.13	2662.64	-2.5142	-1.99752	-1.70192	-1.80945	-1.64618	-1.44419	-1.92897	-2.29397	-2.16116	-2.28818
Bra024966	AT5G47060.1	Symbols: | Protein of unknown function (DUF581) | chr5:19116843-19117639 FORWARD LENGTH=177	2370.02	1058.09	1360.77	1465.65	1486.11	1436.09	2186.86	826.813	854.74	1077.12	899.285	877.854	-2.2399	-1.74168	-1.61704	-1.59478	-1.65033	-2.64493	-2.55851	-2.03028	-2.43178	-2.49114
Bra028087	ATCG00490.1	Symbols: RBCL | ribulose-bisphosphate carboxylases | chrC:54958-56397 FORWARD LENGTH=479	4764.55	1894.96	7661.47	8233.68	9356.9	10670.7	2609.41	8883.79	7429.11	6151.51	11320.1	9697.87	-2.51433	1.60802	1.72811	1.96386	2.2396	3.40452	2.84705	2.35743	4.33818	3.7165
Bra030748	AT1G08930.1	Symbols: ERD6 | Major facilitator superfamily protein | chr1:2873604-2876979 FORWARD LENGTH=496	1705.83	519.357	1088.82	1339.55	916.456	877.292	1414	848.664	816.445	1503	961.992	628.957	-3.2845	-1.56668	-1.27344	-1.86133	-1.94443	-1.66615	-1.7319	1.06294	-1.46987	-2.24817
Bra023476	AT5G18150.1	Symbols: | Methyltransferase-related protein | chr5:6000014-6000331 REVERSE LENGTH=76	567.447	228.248	333.799	332.221	285.688	794.4	173.752	194.161	306.959	183.527	207.162	200.748	-2.4861	-1.69997	-1.70804	-1.98625	1.39995	1	1	1	1	1
Bra032601	AT1G02450.1	Symbols: NIMIN1, NIMIN-1 | NIM1-interacting 1 | chr1:498052-498480 REVERSE LENGTH=142	951.924	384.594	753.879	560.446	1070.18	775.394	463.042	291.294	383.645	316.885	291.95	410.898	-2.47514	-1.2627	-1.69851	1.12423	-1.22766	1	1	1	1	1
Bra005906	AT5G06700.1	Symbols: TBR | Plant protein of unknown function (DUF828) | chr5:2063638-2065810 FORWARD LENGTH=608	6053.94	2698.91	3035.72	3880.81	3436.39	3593.18	6906.32	4016.56	3217.92	3847.66	3007.04	3129.43	-2.24311	-1.99424	-1.55997	-1.76172	-1.68484	-1.71946	-2.14621	-1.79494	-2.29672	-2.20689
Bra026574	AT2G02880.1	Symbols: | mucin-related | chr2:841303-843151 FORWARD LENGTH=314	2886.91	1201.84	1494.8	1497.44	2282.2	2217.6	2867.09	1557.16	2443.25	2511.94	2079.93	2722.12	-2.40208	-1.9313	-1.9279	-1.26497	-1.30182	-1.84123	-1.17347	-1.14138	-1.37846	-1.05326
Bra016726	AT5G43690.1	Symbols: | P-loop containing nucleoside triphosphate hydrolases superfamily protein | chr5:17546273-17547268 FORWARD LENGTH=331	2939.58	1230.02	1553.51	1701.86	1799.81	2737.44	2059.68	1423.14	1885.39	2225.11	1125.68	1324.59	-2.38986	-1.89222	-1.72727	-1.63327	-1.07384	-1.44728	-1.09244	1.08032	-1.82972	-1.55496
Bra029944	AT3G49240.1	Symbols: emb1796 | Pentatricopeptide repeat (PPR) superfamily protein | chr3:18256086-18257975 FORWARD LENGTH=629	5262.37	2424.91	3029.38	3496.84	3659.05	3311.17	5447.05	2113.62	3521.37	3512.29	3813.13	3865.72	-2.17013	-1.73711	-1.50489	-1.43818	-1.58928	-2.57712	-1.54686	-1.55085	-1.4285	-1.40906
Bra034336	NA	NA	579.398	245.695	391.593	361.92	378.282	431.194	669.896	7461.8	7743.77	7201.34	9689.11	7603.35	-2.3582	-1.47959	-1.6009	-1.53166	-1.34371	11.1387	11.5597	10.7499	14.4636	11.35
Bra038785	AT4G21120.1	Symbols: AAT1, CAT1 | amino acid transporter 1 | chr4:11270318-11273775 FORWARD LENGTH=594	13483.6	6263.45	8066.65	7852.35	10062.2	7369.11	4068.11	1058.66	1097.09	1135.16	748.617	971.913	-2.15274	-1.67152	-1.71714	-1.34003	-1.82975	-3.8427	-3.70809	-3.58373	-5.43417	-4.18567
Bra001669	AT3G17580.1	Symbols: | unknown protein; BEST Arabidopsis thaliana protein match is: unknown protein (TAIR:AT1G48330.1); Has 40 Blast hits to 40 proteins in 11 species: Archae - 0; Bacteria - 0; Metazoa - 0; Fungi - 0; Plants - 40; Viruses - 0; Other Eukaryotes - 0 (source: NCBI BLink). | chr3:6015276-6015518 FORWARD LENGTH=80	644.296	299.811	442.404	423.464	455.772	607.68	807.008	178.511	205.404	256.757	229.85	401.04	-2.14901	-1.45635	-1.52149	-1.41364	-1.06026	-4.52077	-3.92888	-3.14308	-3.51102	-2.01229
Bra031585	AT1G07570.1	Symbols: APK1A, APK1 | Protein kinase superfamily protein | chr1:2331369-2333210 REVERSE LENGTH=410	4278.43	1992.44	2176.58	2575.94	2578.22	3394.09	10020.7	3813.07	3375.48	2581.59	2524.67	2934.71	-2.14733	-1.96567	-1.66092	-1.65945	-1.26055	-2.62799	-2.96867	-3.8816	-3.96911	-3.41455
Bra025862	AT1G20970.1	Symbols: | FUNCTIONS IN: molecular_function unknown; INVOLVED IN: biological_process unknown; LOCATED IN: plasma membrane, vacuole; EXPRESSED IN: guard cell, cultured cell; BEST Arabidopsis thaliana protein match is: proton pump interactor 1 (TAIR:AT4G27500.1); Has 30201 Blast hits to 17322 proteins in 780 species: Archae - 12; Bacteria - 1396; Metazoa - 17338; Fungi - 3422; Plants - 5037; Viruse…	10224	4873.48	5990.06	6540.38	6750.65	6007.58	10767.5	7423.96	7501.04	6930.26	5681.5	4954.19	-2.09788	-1.70683	-1.56321	-1.51452	-1.70185	-1.45037	-1.43547	-1.55369	-1.89519	-2.17341
Bra032454	AT1G05730.1	Symbols: | Eukaryotic protein of unknown function (DUF842) | chr1:1719107-1720159 FORWARD LENGTH=149	1554.02	665.361	868.849	1191.03	1594.96	1904.68	2021.18	1289.13	1751.74	1523.55	1663.33	2242.79	-2.3356	-1.7886	-1.30477	1.02634	1.22565	-1.56786	-1.15381	-1.32663	-1.21514	1.10964
Bra031987	AT3G03520.1	Symbols: NPC3 | non-specific phospholipase C3 | chr3:837972-840511 REVERSE LENGTH=523	1927.38	641.466	1187.62	1059.94	1129.98	1165.75	1114.4	621.948	606.273	711.154	432.856	513.661	-3.00465	-1.62289	-1.81839	-1.70568	-1.65334	-1.79179	-1.83812	-1.56703	-2.57453	-2.16952
Bra013809	AT4G24510.1	Symbols: CER2, VC2, VC-2 | HXXXD-type acyl-transferase family protein | chr4:12660929-12662537 FORWARD LENGTH=421	504.395	216.016	311.135	327.618	313.256	444.199	419.445	325.177	225.324	187.192	165.035	255.081	-2.33499	-1.62115	-1.53958	-1.61017	-1.13552	1	1	1	1	1
Bra032608	NA	NA	2247.75	963.173	1227.19	1580.96	1482.73	1655.1	1654.3	1364.12	1482.41	1302.11	1292.08	1396.84	-2.33369	-1.83162	-1.42176	-1.51595	-1.35808	-1.21272	-1.11595	-1.27048	-1.28034	-1.18432
Bra036315	AT4G01720.1	Symbols: WRKY47, AtWRKY47 | WRKY family transcription factor | chr4:744949-748219 FORWARD LENGTH=489	8207.25	3522.33	4434.07	6024.99	6744.51	7532.8	9043.77	6380.63	6374.43	6344.55	6087.35	7091.9	-2.33006	-1.85095	-1.3622	-1.21688	-1.08954	-1.41738	-1.41876	-1.42544	-1.48567	-1.27523
Bra035893	AT3G47600.1	Symbols: MYB94, ATMYBCP70, ATMYB94 | myb domain protein 94 | chr3:17539627-17541035 REVERSE LENGTH=333	8822	4019.15	4796.69	4809.23	4909.53	5543.84	5324.38	4415.28	2815	3018.85	2375.66	2691.7	-2.19499	-1.83918	-1.83439	-1.79691	-1.59132	-1.2059	-1.89143	-1.76371	-2.24122	-1.97807
Bra034373	AT2G27840.1	Symbols: HDT4, HDA13, HDT04 | histone deacetylase-related / HD-related | chr2:11862085-11863707 FORWARD LENGTH=203	3134.39	1348.8	1763.07	1655.66	2431.96	2642.9	3005.68	1784.65	2519.34	2510.52	3027.74	3219.23	-2.32384	-1.7778	-1.89314	-1.28883	-1.18597	-1.68418	-1.19304	-1.19723	1.00734	1.07105
Bra016829	AT5G28237.1	Symbols: | Pyridoxal-5'-phosphate-dependent enzyme family protein | chr5:10207477-10213542 REVERSE LENGTH=465	5110.65	2203.78	4850.76	3843.71	5220.35	3141.72	2782.06	2158.52	3775.29	3448.03	2459.33	2289.54	-2.31904	-1.05358	-1.32961	1.02146	-1.6267	-1.28887	1.35701	1.23938	-1.13123	-1.21512
Bra021136	AT3G15790.1	Symbols: MBD11, ATMBD11 | methyl-CPG-binding domain 11 | chr3:5343209-5344386 FORWARD LENGTH=254	7053.7	3080.8	7805.32	8303.74	7986.71	9186.85	5642.84	7730.37	8066.73	8112.07	9332.19	9627.92	-2.28957	1.10656	1.17722	1.13227	1.30242	1.36994	1.42955	1.43759	1.65381	1.70622
Bra008873	AT5G12890.1	Symbols: | UDP-Glycosyltransferase superfamily protein | chr5:4069658-4071124 REVERSE LENGTH=488	1736.63	770.971	974.893	873.44	1607.84	1181.19	1401.4	1086.35	1079.75	1112.01	1387.24	1543.69	-2.25252	-1.78135	-1.98826	-1.0801	-1.47024	-1.29001	-1.29789	-1.26024	-1.01021	1.10153
Bra005115	AT2G38310.1	Symbols: PYL4, RCAR10 | PYR1-like 4 | chr2:16050251-16050874 FORWARD LENGTH=207	738.359	328.116	559.294	444.837	502.27	403.126	3074.35	2989.59	2592.26	2620.42	1624.21	2239.42	-2.2503	-1.32016	-1.65984	-1.47004	-1.83158	-1.02835	-1.18597	-1.17323	-1.89283	-1.37283
Bra014355	AT1G55190.1	Symbols: PRA1.F2, PRA7 | PRA1 (Prenylated rab acceptor) family protein | chr1:20588450-20589019 FORWARD LENGTH=189	964.683	429.22	625.755	705.885	902.526	1359.44	4795.7	4033.28	3065.52	3581.13	3363.29	4009.84	-2.24753	-1.54163	-1.36663	-1.06887	1.40921	-1.18903	-1.5644	-1.33916	-1.4259	-1.19598
Bra004096	AT1G67310.1	Symbols: | Calmodulin-binding transcription activator protein with CG-1 and Ankyrin domains | chr1:25198182-25203126 REVERSE LENGTH=1016	14491.8	6472.83	7522.14	7571.08	7690.62	7359.96	9930.53	7100.33	6365.4	6311.24	6255.17	5998.75	-2.23887	-1.92655	-1.9141	-1.88435	-1.96901	-1.3986	-1.56008	-1.57347	-1.58757	-1.65543
Bra031128	NA	NA	6838.53	3257.07	4051.35	4553.84	3618.46	3815.79	4295.41	3533.74	2393.46	2500.43	2047.52	2027.52	-2.0996	-1.68796	-1.50171	-1.8899	-1.79217	-1.21554	-1.79464	-1.71787	-2.09786	-2.11855
Bra021469	AT3G02320.1	Symbols: | N2,N2-dimethylguanosine tRNA methyltransferase | chr3:470097-473492 FORWARD LENGTH=589	4609.19	2061.92	3156.44	3315.21	4296.25	4344.9	4620.96	2912.56	3187.39	3919.45	3897.79	4129.4	-2.23539	-1.46025	-1.39032	-1.07284	-1.06083	-1.58656	-1.44976	-1.17898	-1.18553	-1.11904
Bra026229	AT1G30690.1	Symbols: | Sec14p-like phosphatidylinositol transfer family protein | chr1:10888284-10890085 FORWARD LENGTH=540	5293.68	2371.32	2700.82	2680.5	3368.29	2771.09	5150.15	3498.51	3597.06	3795.09	3281.95	2601.64	-2.23238	-1.96003	-1.97489	-1.57162	-1.91032	-1.4721	-1.43177	-1.35706	-1.56923	-1.97958
Bra012446	AT1G26670.1	Symbols: VTI12, ATVTI12, VTI1B | Vesicle transport v-SNARE family protein | chr1:9216103-9217793 FORWARD LENGTH=222	602.988	270.725	443.577	363.607	524.192	403.24	1376.01	1131.54	1040.48	950.409	1139.31	1069.64	-2.22731	-1.35938	-1.65835	-1.15032	-1.49536	-1.21605	-1.32248	-1.44781	-1.20776	-1.28642
Bra004251	AT1G67730.1	Symbols: YBR159, KCR1, ATKCR1 | beta-ketoacyl reductase 1 | chr1:25391676-25393365 FORWARD LENGTH=318	1648.52	740.355	830.705	1025.64	890.237	988.375	985.003	1044.88	1060.62	1100.37	1199.46	1229.86	-2.22666	-1.98448	-1.60731	-1.85178	-1.66791	1.06079	1.07677	1.11712	1.21772	1.24859
Bra034750	AT3G12600.1	Symbols: atnudt16, NUDT16 | nudix hydrolase homolog 16 | chr3:4004809-4005995 FORWARD LENGTH=180	542.144	243.775	316.223	419.988	478.496	931.543	663.755	410.826	434.203	407.233	416.732	646.766	-2.22395	-1.71444	-1.29086	-1.13302	1.71826	-1.61566	-1.52867	-1.62991	-1.59276	-1.02627
Bra002179	AT5G18680.1	Symbols: AtTLP11, TLP11 | tubby like protein 11 | chr5:6228358-6230426 REVERSE LENGTH=389	7054.97	3373.9	3711.74	3753.26	5174.56	3949.47	6000.72	5173.89	3810.8	2893.71	3104.29	3512.74	-2.09104	-1.90072	-1.87969	-1.3634	-1.78631	-1.15981	-1.57466	-2.07371	-1.93304	-1.70827
Bra008356	AT1G78310.1	Symbols: | VQ motif-containing protein | chr1:29464003-29464938 REVERSE LENGTH=311	5687.98	2580.54	4027.05	3423.79	4683.68	3569.02	4808.48	4548.97	4020.93	4101.54	3767.96	3101.76	-2.20418	-1.41244	-1.66131	-1.21443	-1.59371	-1.05705	-1.19586	-1.17236	-1.27615	-1.55024
Bra010615	AT4G37830.1	Symbols: | cytochrome c oxidase-related | chr4:17787672-17788762 REVERSE LENGTH=102	1382.99	628.225	862.356	832.822	1251.42	1191.81	298.15	357.921	255.876	380.206	161.739	433.322	-2.20142	-1.60373	-1.66061	-1.10514	-1.16041	1	1	1	1	1
Bra009321	AT5G08120.1	Symbols: MPB2C | movement protein binding protein 2C | chr5:2600743-2602678 REVERSE LENGTH=326	1510.56	689.744	852.441	934.529	1069.38	756.404	1733.27	1367.18	1479.85	1269.41	1201.49	1318.36	-2.19003	-1.77204	-1.61639	-1.41256	-1.99703	-1.26777	-1.17125	-1.36541	-1.4426	-1.31472
Bra021302	AT3G18215.1	Symbols: | Protein of unknown function, DUF599 | chr3:6240968-6242358 FORWARD LENGTH=244	1045.62	477.47	747.674	547.423	652.247	719.58	1391.32	756.57	881.342	786.053	826.394	850.489	-2.18992	-1.3985	-1.91008	-1.6031	-1.4531	-1.83898	-1.57864	-1.77001	-1.6836	-1.63591
Bra001037	AT3G02230.1	Symbols: RGP1, ATRGP1 | reversibly glycosylated polypeptide 1 | chr3:415463-417304 FORWARD LENGTH=357	13025.1	5133.54	6751.88	6774.4	7254.71	7057.75	9602.8	5473.02	6144.06	6134.06	4468.75	4866.34	-2.53725	-1.92911	-1.92269	-1.7954	-1.8455	-1.75457	-1.56294	-1.56549	-2.14888	-1.97331
Bra026902	AT1G13470.1	Symbols: | Protein of unknown function (DUF1262) | chr1:4620322-4621542 REVERSE LENGTH=379	3364.97	1540.17	2703.13	1940.22	2492.73	1932.89	2951.89	2715.03	4198.92	4263.17	4642.91	5025.95	-2.1848	-1.24484	-1.73432	-1.34991	-1.7409	-1.08724	1.42245	1.44422	1.57286	1.70262
Bra016471	AT1G20270.1	Symbols: | 2-oxoglutarate (2OG) and Fe(II)-dependent oxygenase superfamily protein | chr1:7021383-7022923 REVERSE LENGTH=287	4851.69	2225.7	2821.63	2702.51	2872.38	2575.48	5762.51	4153.23	3694.69	3602.74	2936.69	3600.01	-2.17985	-1.71946	-1.79525	-1.68908	-1.8838	-1.38748	-1.55967	-1.59948	-1.96225	-1.60069
Bra008783	AT5G14050.1	Symbols: | Transducin/WD40 repeat-like superfamily protein | chr5:4533539-4535179 FORWARD LENGTH=546	960.82	441.082	521.171	525.008	700.44	542.596	758.022	427.346	579.885	623.349	506.212	661.089	-2.17833	-1.84358	-1.83011	-1.37174	-1.77078	-1.77379	-1.30719	-1.21605	-1.49744	-1.14663
Bra030920	AT1G53885.1	Symbols: | Protein of unknown function (DUF581) | chr1:20119798-20120277 FORWARD LENGTH=126	1833.39	878.71	1376.21	1243.43	1589.01	1159.77	2239.24	904.265	1087.68	1165.89	1178.58	1112.1	-2.08646	-1.3322	-1.47446	-1.15379	-1.58082	-2.47631	-2.05873	-1.92063	-1.89995	-2.01352
Bra033664	AT5G43150.1	Symbols: | unknown protein; FUNCTIONS IN: molecular_function unknown; INVOLVED IN: biological_process unknown; LOCATED IN: mitochondrion; EXPRESSED IN: 22 plant structures; EXPRESSED DURING: 13 growth stages; Has 1807 Blast hits to 1807 proteins in 277 species: Archae - 0; Bacteria - 0; Metazoa - 736; Fungi - 347; Plants - 385; Viruses - 0; Other Eukaryotes - 339 (source: NCBI BLink). | chr5:1732…	3195.88	1478.67	1933.74	2580.33	3305.32	3740.14	3289.65	3121.8	3531.75	3318.63	3149.49	3585.45	-2.16132	-1.65269	-1.23855	1.03424	1.1703	-1.05377	1.07359	1.00881	-1.0445	1.08992
Bra001389	AT3G11070.1	Symbols: | Outer membrane OMP85 family protein | chr3:3467801-3469815 FORWARD LENGTH=520	4467.24	2066.96	3471.62	3771.45	4098.54	3315.22	4163.57	3634.57	3578.14	3352.26	3326.92	3733.24	-2.16126	-1.28679	-1.18449	-1.08996	-1.34749	-1.14555	-1.16361	-1.24202	-1.25148	-1.11527
Bra006234	AT5G14040.1	Symbols: PHT3;1 | phosphate transporter 3;1 | chr5:4531059-4532965 REVERSE LENGTH=375	3182.89	1418.22	1841.26	1775.98	1922.21	1688.53	3855.95	2118.24	2221.79	2148.32	1809.21	1970.41	-2.24429	-1.72865	-1.79219	-1.65585	-1.88501	-1.82036	-1.73552	-1.79487	-2.13129	-1.95693
Bra016314	AT1G27170.1	Symbols: | transmembrane receptors;ATP binding | chr1:9434718-9439219 FORWARD LENGTH=1384	4589.66	1226.52	2362.66	2597.98	3843	3069.52	3617.62	2112.9	1726.95	2282.59	2083.11	2686.28	-3.74202	-1.94258	-1.76663	-1.19429	-1.49524	-1.71216	-2.0948	-1.58488	-1.73664	-1.3467
Bra010292	AT4G30270.1	Symbols: MERI5B, MERI-5, XTH24, SEN4 | xyloglucan endotransglucosylase/hydrolase 24 | chr4:14819445-14820448 REVERSE LENGTH=269	5012.99	2339.65	2924.92	3023.12	4435.79	4024.58	5837.55	4392.92	5367.84	5730.61	5967.74	4391.11	-2.14262	-1.71389	-1.65822	-1.13012	-1.24559	-1.32885	-1.0875	-1.01866	1.0223	-1.3294
Bra022370	AT3G18930.1	Symbols: | RING/U-box superfamily protein | chr3:6524110-6525345 REVERSE LENGTH=411	2214.14	1043.06	1270.65	1343.89	1389.19	1304.31	2704.72	1473.66	1240.21	1604.14	1279.22	1594.8	-2.12274	-1.74253	-1.64756	-1.59384	-1.69756	-1.83538	-2.18086	-1.68609	-2.11435	-1.69596
Bra018325	AT2G30250.1	Symbols: WRKY25, ATWRKY25 | WRKY DNA-binding protein 25 | chr2:12903553-12905089 REVERSE LENGTH=393	3006.61	1404.72	2326.46	1771.84	2356.12	1729.04	4135.53	4846.67	5528.32	5700.43	6421.19	6235.25	-2.14036	-1.29235	-1.69689	-1.27609	-1.73889	1.17196	1.33679	1.3784	1.55269	1.50773
Bra040847	NA	NA	682.016	319.06	546.909	563.323	628.495	697.695	354.594	396.369	441.924	285.157	591.731	308.396	-2.13758	-1.24704	-1.2107	-1.08516	1.02299	1	1	1	1.66876	1
Bra031787	AT1G11880.1	Symbols: | transferases, transferring hexosyl groups | chr1:4007909-4010327 REVERSE LENGTH=489	1250.31	493.173	749.923	762.622	684.961	861.967	1344.96	687.699	518.064	573.885	512.645	648.986	-2.53524	-1.66725	-1.63949	-1.82537	-1.45053	-1.95574	-2.59613	-2.34361	-2.62357	-2.0724
Bra008916	AT5G12100.1	Symbols: | pentatricopeptide (PPR) repeat-containing protein | chr5:3911388-3913838 FORWARD LENGTH=816	2202.25	1034.97	1354.48	1309.48	1571.48	1259.81	819.952	583.855	697.182	535.841	461.62	602.646	-2.12784	-1.6259	-1.68177	-1.40139	-1.74808	-1.40438	-1.17609	-1.53022	-1.77625	-1.36059
Bra023439	AT5G13860.1	Symbols: ELC-Like | ELCH-like | chr5:4473212-4474318 REVERSE LENGTH=368	4777.23	2247.18	2829.28	2956.81	2960.63	2901.09	5423.34	3763.41	3373.75	3880.07	3661.69	3540.59	-2.12588	-1.6885	-1.61567	-1.61359	-1.6467	-1.44107	-1.60751	-1.39774	-1.4811	-1.53176
Bra012299	AT1G21920.1	Symbols: | Histone H3 K4-specific methyltransferase SET7/9 family protein | chr1:7704454-7705866 REVERSE LENGTH=417	1048.41	496.303	670.886	766.026	697.599	587.997	970.775	601.69	627.916	713.088	782.775	469.45	-2.11244	-1.56272	-1.36864	-1.50288	-1.78302	-1.61341	-1.54603	-1.36137	-1.24017	-2.0679
Bra024346	AT5G65020.1	Symbols: ANNAT2 | annexin 2 | chr5:25973915-25975554 FORWARD LENGTH=317	6415.56	2880.96	4570.72	4035.49	4218.87	3456.66	4138.04	2532.06	2964.09	2467.5	1817.66	2004.55	-2.22688	-1.40362	-1.58978	-1.52068	-1.856	-1.63426	-1.39606	-1.67702	-2.27658	-2.06432
Bra010895	NA	NA	904.887	429.094	758.806	807.313	602.35	1059.76	517.565	502.5	631.905	519.331	526.202	686.648	-2.10883	-1.19251	-1.12086	-1.50226	1.17115	-1.02998	1.22092	1.00341	1.01669	1.32669
Bra030269	AT2G21950.1	Symbols: SKIP6 | SKP1 interacting partner 6 | chr2:9353526-9354644 REVERSE LENGTH=372	12149.2	5643.08	6863.67	6452.13	7773.86	6126.12	12157.2	7736.49	6548.24	7792.02	5825.05	7031.33	-2.15294	-1.77007	-1.88298	-1.56283	-1.98318	-1.57141	-1.85656	-1.56021	-2.08706	-1.729
Bra005319	AT2G35620.1	Symbols: FEI2 | Leucine-rich repeat protein kinase family protein | chr2:14961187-14964640 REVERSE LENGTH=589	4431.63	2109.61	2218.26	2696.64	2446.87	2633.39	4223.91	3215.64	3332.21	3118.04	2444.2	2635.3	-2.10069	-1.9978	-1.64339	-1.81114	-1.68286	-1.31355	-1.2676	-1.35467	-1.72814	-1.60282
Bra040067	AT4G32150.1	Symbols: VAMP711, ATVAMP711 | vesicle-associated membrane protein 711 | chr4:15526407-15527651 REVERSE LENGTH=219	12303.1	5858.25	6489.52	6438.78	8594.48	8210.88	15418.3	12254.4	11076.7	11529	12697.3	11657.5	-2.10013	-1.89584	-1.91078	-1.43151	-1.49839	-1.25818	-1.39196	-1.33735	-1.2143	-1.32261
Bra036116	AT5G28040.1	Symbols: | DNA-binding storekeeper protein-related transcriptional regulator | chr5:10037654-10038937 REVERSE LENGTH=427	2183.68	1043.35	1440.18	1356.89	2186.45	1637.36	3178.64	1845.93	2844	2803.02	3362.7	2884.82	-2.09295	-1.51625	-1.60933	1.00127	-1.33366	-1.72197	-1.11767	-1.13401	1.05791	-1.10185
Bra026135	AT1G15390.1	Symbols: PDF1A, ATDEF1 | peptide deformylase 1A | chr1:5294653-5295625 FORWARD LENGTH=269	3118.67	1490.71	1944.53	1823.59	1882	2110.4	2384.06	3642.33	2569.95	2894.87	2915.01	2794.65	-2.09207	-1.60382	-1.71018	-1.6571	-1.47776	1.52778	1.07797	1.21426	1.22271	1.17222
Bra013408	NA	NA	512.609	245.237	330.238	452.3	434.802	1091.58	485.321	331.865	527.166	786.934	413.895	703.701	-2.09026	-1.55224	-1.13334	-1.17895	2.12946	1	1.08622	1.62147	1	1.44997
Bra027522	NA	NA	732.079	350.775	385.996	382.633	391.438	424.174	430.814	269.388	262.845	334.211	227.217	225.226	-2.08703	-1.8966	-1.91327	-1.87023	-1.72589	1	1	1	1	1
Bra039459	AT3G05130.1	Symbols: | BEST Arabidopsis thaliana protein match is: Prefoldin chaperone subunit family protein (TAIR:AT5G27330.1); Has 171032 Blast hits to 82560 proteins in 3364 species: Archae - 2835; Bacteria - 33550; Metazoa - 71995; Fungi - 13365; Plants - 9598; Viruses - 592; Other Eukaryotes - 39097 (source: NCBI BLink). | chr3:1433475-1435379 REVERSE LENGTH=634	1067.1	511.512	564.33	595.636	757.387	747.775	692.814	547.85	659.006	725.234	648.813	783.164	-2.08617	-1.89091	-1.79153	-1.40892	-1.42703	-1.26461	-1.0513	1.04679	-1.06782	1.13041
Bra035591	AT5G55850.3	Symbols: NOI | RPM1-interacting protein 4 (RIN4) family protein | chr5:22603617-22604850 FORWARD LENGTH=95	2067.7	992.454	1233.56	1102.2	1361.24	1165.67	2360.52	1843.55	2489.87	2497.09	1923.4	2527.65	-2.08342	-1.67621	-1.87598	-1.51898	-1.77383	-1.28042	1.0548	1.05786	-1.22726	1.0708
Bra039317	AT3G61180.1	Symbols: | RING/U-box superfamily protein | chr3:22645680-22647290 FORWARD LENGTH=379	2995.5	1438.42	1528.65	1717.01	1869.42	1806.95	2969.35	2141.43	1807.01	2170.63	1840.93	2408.68	-2.08249	-1.95957	-1.7446	-1.60237	-1.65777	-1.38662	-1.64324	-1.36797	-1.61296	-1.23277
Bra007145	AT3G55120.1	Symbols: TT5, A11, CFI | Chalcone-flavanone isomerase family protein | chr3:20430248-20431415 REVERSE LENGTH=246	597.484	287.079	335.954	491.38	374.998	778.774	420.619	255.517	104.463	100.786	91.5266	171.035	-2.08125	-1.77847	-1.21593	-1.5933	1.30342	1	1	1	1	1
Bra035690	AT2G28570.1	Symbols: | unknown protein; Has 13 Blast hits to 13 proteins in 6 species: Archae - 0; Bacteria - 0; Metazoa - 0; Fungi - 0; Plants - 13; Viruses - 0; Other Eukaryotes - 0 (source: NCBI BLink). | chr2:12242064-12242300 FORWARD LENGTH=78	1825.54	877.535	1154.65	1140.6	1178.36	1012.08	1652.13	1283.97	1420.22	1568.77	1301.98	1335.74	-2.0803	-1.58103	-1.60051	-1.54922	-1.80375	-1.28674	-1.16329	-1.05314	-1.26894	-1.23686
Bra039303	AT5G65850.1	Symbols: | F-box and associated interaction domains-containing protein | chr5:26346317-26347495 FORWARD LENGTH=392	717.45	345.255	448.516	399.691	409.155	552.459	1015.91	629.451	614.235	570.206	669.238	798.284	-2.07803	-1.59961	-1.79501	-1.75349	-1.29865	-1.61396	-1.65394	-1.78165	-1.51801	-1.27262
Bra039318	AT3G61180.1	Symbols: | RING/U-box superfamily protein | chr3:22645680-22647290 FORWARD LENGTH=379	3165.59	1571.65	1670.31	1854.68	2008.03	1629.31	3198.58	1885.55	1804.16	1865.96	1554.74	1808.8	-2.01418	-1.89521	-1.70681	-1.57647	-1.9429	-1.69636	-1.77289	-1.71417	-2.05731	-1.76834
Bra006615	AT5G22220.2	Symbols: E2F1, E2FB, ATE2FB | E2F transcription factor 1 | chr5:7360749-7364120 FORWARD LENGTH=469	3473.75	1680.55	1933.14	1891.17	1964.74	2109.29	4784.81	2850.31	2822.91	2665.57	2475.56	2659.45	-2.06703	-1.79695	-1.83683	-1.76805	-1.64688	-1.6787	-1.69499	-1.79504	-1.93282	-1.79917
Bra037728	AT2G43240.1	Symbols: | Nucleotide-sugar transporter family protein | chr2:17971280-17975300 REVERSE LENGTH=406	5577.52	2765.36	2984.13	3457.44	3881.4	3941.41	5426.66	3199.81	2539.23	3153.84	2642.15	2857.47	-2.01692	-1.86906	-1.61319	-1.43699	-1.41511	-1.69593	-2.13713	-1.72065	-2.05388	-1.89911
Bra023178	AT2G24280.1	Symbols: | alpha/beta-Hydrolases superfamily protein | chr2:10334622-10336927 FORWARD LENGTH=494	2420.76	1173.13	1608.52	1454.56	1449.09	1265.29	992.273	1383.72	1302.54	945.938	803.581	973.08	-2.06351	-1.50496	-1.66426	-1.67054	-1.91321	1.3945	1.31268	-1.04898	-1.23481	-1.01972
Bra022827	AT2G31110.2	Symbols: | Plant protein of unknown function (DUF828) | chr2:13258522-13262071 REVERSE LENGTH=364	4434.86	2150.75	2465.47	2289.84	2523.01	2352.57	439.991	753.359	489.444	609.765	757.674	905.505	-2.06201	-1.79879	-1.93676	-1.75777	-1.88511	1.71221	1	1.38586	1.72202	2.05801
Bra039858	AT4G14480.1	Symbols: | Protein kinase superfamily protein | chr4:8330081-8331544 REVERSE LENGTH=487	1600.15	777.581	870.607	1420.82	1809.61	1817.99	720.289	464.781	597.718	613.841	736.229	736.423	-2.05786	-1.83797	-1.12622	1.1309	1.13614	-1.54974	-1.20506	-1.17341	1.02213	1.0224
Bra012766	NA	NA	765.423	372.228	470.886	488.385	403.314	650.724	455.28	287.516	343.793	529.92	856.979	514.436	-2.05633	-1.6255	-1.56725	-1.89783	-1.17626	1	1	1.16394	1.88231	1.12993
Bra001031	AT3G02140.1	Symbols: TMAC2, AFP4 | AFP2 (ABI five-binding protein 2) family protein | chr3:385478-386437 REVERSE LENGTH=319	7188.33	3499.07	4977.27	4469.26	5899.6	3946.74	10879.5	8252.19	10032.9	9582.9	7742.33	6564.94	-2.05435	-1.44423	-1.60839	-1.21844	-1.82133	-1.31838	-1.08438	-1.1353	-1.4052	-1.65721
Bra004681	AT2G42320.1	Symbols: | nucleolar protein gar2-related | chr2:17628102-17630657 FORWARD LENGTH=669	878.415	427.869	579.677	653.424	598.806	558.422	481.257	405.093	269.276	254.692	132.861	277.279	-2.053	-1.51535	-1.34433	-1.46694	-1.57303	1	1	1	1	1
Bra005685	AT5G01450.1	Symbols: | RING/U-box superfamily protein | chr5:183693-186244 REVERSE LENGTH=444	6400.47	3124.74	3656.58	3750.82	4057.64	3950.51	6396.16	6351.17	5516.4	5413.68	5345.7	5552.61	-2.04832	-1.7504	-1.70642	-1.57739	-1.62016	-1.00708	-1.15948	-1.18148	-1.19651	-1.15192
Bra016456	AT1G20670.1	Symbols: | DNA-binding bromodomain-containing protein | chr1:7164537-7167933 REVERSE LENGTH=652	2299.88	1123.34	1524.93	1215.91	1275.8	1230.84	2426.51	1967.87	1785.65	1858.52	1670.8	1794.55	-2.04736	-1.50819	-1.89149	-1.8027	-1.86855	-1.23306	-1.35889	-1.30561	-1.4523	-1.35216
Bra016308	AT1G27120.1	Symbols: | Galactosyltransferase family protein | chr1:9421389-9423910 FORWARD LENGTH=673	7055.02	3138.84	4820.21	4582.27	3569.28	4122.92	6285.92	4221.87	5179.4	3912.63	4363.61	3102.19	-2.24765	-1.46363	-1.53963	-1.97659	-1.71117	-1.48889	-1.21364	-1.60657	-1.44053	-2.02628
Bra014502	AT3G60260.1	Symbols: | ELMO/CED-12 family protein | chr3:22274303-22276839 FORWARD LENGTH=266	3753.07	1855.98	3816.39	1998.91	2280.49	2126.37	941.599	323.071	450.369	1377.39	1798.07	767.063	-2.02215	1.01687	-1.87756	-1.64573	-1.76501	-2.91453	-2.09073	1.46282	1.90959	-1.22754
Bra031387	AT1G22360.1	Symbols: AtUGT85A2, UGT85A2 | UDP-glucosyl transferase 85A2 | chr1:7895068-7897527 REVERSE LENGTH=481	5802.82	2867.85	3067.53	3025.92	4357.97	3124.88	9651.81	5024.83	6915.56	6661.37	5344.34	5259.81	-2.0234	-1.89169	-1.9177	-1.33154	-1.85697	-1.92082	-1.39567	-1.44892	-1.80599	-1.83501
Bra014308	AT1G52030.1	Symbols: MBP2, MBP1.2, F-ATMBP | myrosinase-binding protein 2 | chr1:19346090-19348282 REVERSE LENGTH=642	6337.36	3133.93	4852.9	4054.22	4091.51	4214.23	2546.03	1790.32	1912.3	1584.66	1557.56	1637.46	-2.02218	-1.30589	-1.56315	-1.5489	-1.5038	-1.42211	-1.3314	-1.60667	-1.63463	-1.55487
Bra019320	AT4G23160.1	Symbols: CRK8 | cysteine-rich RLK (RECEPTOR-like protein kinase) 8 | chr4:12129485-12134086 FORWARD LENGTH=1262	3428.18	1700.3	2377.32	2137.6	2309.64	1867.01	2593.76	2586.13	4014.43	3667.97	3404.03	3506.82	-2.01622	-1.44204	-1.60375	-1.48429	-1.83619	-1.00295	1.54773	1.41415	1.31239	1.35202
Bra003411	AT3G60440.1	Symbols: | Phosphoglycerate mutase family protein | chr3:22337820-22339145 FORWARD LENGTH=291	712.832	346.075	653.151	475.137	568.673	569.426	1000.85	701.455	498.17	507.912	919.646	597.752	-2.05976	-1.09137	-1.50027	-1.2535	-1.25184	-1.42682	-2.00905	-1.97052	-1.0883	-1.67436
Bra039120	AT3G01420.1	Symbols: ALPHA-DOX1, DOX1, DIOX1, PADOX-1 | Peroxidase superfamily protein | chr3:159689-162726 REVERSE LENGTH=639	530.071	263.165	638.189	493.38	355.46	628.444	441.962	445.702	633.23	1016.85	528.337	443.294	-2.01422	1.20397	-1.07437	-1.49123	1.18558	1	1.43277	2.30076	1.19544	1
Bra007107	AT3G54870.1	Symbols: MRH2, ARK1, CAE1 | Armadillo/beta-catenin repeat family protein / kinesin motor family protein | chr3:20330806-20335823 FORWARD LENGTH=941	2116.19	1050.89	1283.84	1184.97	1296.72	1264.06	3740.94	2916.63	3080.8	3084.41	2496.57	2480.88	-2.01371	-1.64833	-1.78586	-1.63196	-1.67412	-1.28262	-1.21428	-1.21285	-1.49843	-1.50791
Bra020996	AT4G18700.1	Symbols: CIPK12, SnRK3.9, ATWL4, WL4 | CBL-interacting protein kinase 12 | chr4:10289110-10290579 REVERSE LENGTH=489	1162.12	579.842	756.428	678.839	720.055	891.703	759.372	603.342	633.896	854.431	571.361	760.037	-2.0042	-1.53633	-1.71192	-1.61393	-1.30326	-1.25861	-1.19794	1.12518	-1.32906	1.00088
Bra016947	NA	NA	549.167	274.015	387.008	416.424	305.071	452.173	396.301	284.357	368.155	333.321	316.429	377.43	-2.00415	-1.41901	-1.31877	-1.80013	-1.21451	1	1	1	1	1
Bra034705	AT3G13110.1	Symbols: ATSERAT2;2, SAT-1, SAT-A, SAT3, SAT-M, SERAT2;2 | serine acetyltransferase 2;2 | chr3:4214939-4216114 REVERSE LENGTH=391	2820.66	1408.5	1706.58	1705.48	2208.17	1635	3374.68	2642.82	2694.73	2198.28	2012.05	2046.28	-2.0026	-1.65281	-1.65388	-1.27737	-1.72517	-1.27692	-1.25233	-1.53515	-1.67723	-1.64918
Bra019536	AT3G48250.1	Symbols: | Pentatricopeptide repeat (PPR) superfamily protein | chr3:17870064-17871929 REVERSE LENGTH=621	831.339	415.549	429.297	447.883	563.804	690.293	469.77	428.914	430.044	413.692	356.021	456.052	-2.00058	-1.93651	-1.85615	-1.47452	-1.20433	1	1	1	1	1
Bra022683	AT5G53930.1	Symbols: | unknown protein; LOCATED IN: chloroplast; Has 1807 Blast hits to 1807 proteins in 277 species: Archae - 0; Bacteria - 0; Metazoa - 736; Fungi - 347; Plants - 385; Viruses - 0; Other Eukaryotes - 339 (source: NCBI BLink). | chr5:21894387-21896283 REVERSE LENGTH=529	2934.1	1466.78	1815.57	1855.11	2001.56	1653.14	2258.44	1799.1	1598.31	1925.69	1777.47	2090.04	-2.00037	-1.61608	-1.58163	-1.46591	-1.77486	-1.25532	-1.41302	-1.1728	-1.27059	-1.08057
Bra030024	AT1G24400.1	Symbols: LHT2, AATL2, ATLHT2 | lysine histidine transporter 2 | chr1:8651563-8653561 REVERSE LENGTH=441	1470.7	373.392	341.275	752.933	737.691	1269.28	1145.81	560.469	386.536	427.09	299.012	675.946	-3.93876	-4.30943	-1.95329	-1.99365	-1.15869	-2.04438	-2.9643	-2.68283	-3.83199	-1.69512
Bra025947	AT1G17810.1	Symbols: BETA-TIP | beta-tonoplast intrinsic protein | chr1:6130209-6131442 FORWARD LENGTH=267	3683.01	1391.83	1131.11	2012.28	2480.76	3616.93	2813.34	1857.23	1313.38	1693.23	1482.67	1735.97	-2.64616	-3.2561	-1.83027	-1.48463	-1.01827	-1.5148	-2.14206	-1.66152	-1.89748	-1.62062
Bra025361	AT3G28910.1	Symbols: ATMYB30, MYB30 | myb domain protein 30 | chr3:10911443-10912856 FORWARD LENGTH=323	2520.48	1020.04	821.702	1870.48	1550.28	2346.53	1394.85	777.275	377.775	580.563	350.377	560.903	-2.47096	-3.06739	-1.3475	-1.62582	-1.07413	-1.79454	-3.69228	-2.40258	-3.981	-2.48679
Bra029172	AT5G59320.1	Symbols: LTP3 | lipid transfer protein 3 | chr5:23929051-23929492 FORWARD LENGTH=115	867.7	362.422	268.591	536.037	548.883	1250.7	571.391	323.074	324.81	417.397	326.349	663.47	-2.39417	-3.23056	-1.61873	-1.58085	1.4414	-1.76861	-1.75915	-1.36894	-1.75086	1.16115
Bra019847	AT1G11510.1	Symbols: | DNA-binding storekeeper protein-related transcriptional regulator | chr1:3871778-3872836 REVERSE LENGTH=352	2448.56	845.015	886.306	1242.09	1306.12	1249.09	1673.59	591.497	684.748	875.361	711.136	1024.81	-2.89765	-2.76266	-1.97132	-1.87468	-1.96028	-2.82941	-2.4441	-1.91189	-2.3534	-1.63307
Bra015893	AT1G74790.1	Symbols: | catalytics | chr1:28098912-28101673 FORWARD LENGTH=695	2171.36	957.776	804.279	1432.68	1152.91	1429.74	1520.37	743.343	475.227	643.056	547.639	877.969	-2.26709	-2.69976	-1.51559	-1.88337	-1.51871	-2.04531	-3.19925	-2.36429	-2.77623	-1.73169
Bra000850	AT4G02980.1	Symbols: ABP1, ABP | endoplasmic reticulum auxin binding protein 1 | chr4:1319902-1321449 REVERSE LENGTH=198	10220.8	4715.79	4855.55	5305.68	5542.7	5305.14	8981.42	5495.17	4648.59	3680.6	4038.82	3310.02	-2.16736	-2.10497	-1.92639	-1.84401	-1.92658	-1.63442	-1.93207	-2.44021	-2.22377	-2.7134
Bra008660	AT5G15980.1	Symbols: | Pentatricopeptide repeat (PPR) superfamily protein | chr5:5213290-5215296 FORWARD LENGTH=668	4431.49	1680.95	1982.32	2271.18	2663.64	2709.97	3583.69	1413.74	2031.19	1876.5	1762.43	2094.17	-2.6363	-2.23551	-1.95118	-1.6637	-1.63525	-2.5349	-1.76433	-1.90977	-2.03338	-1.71127
Bra025691	AT1G18850.1	Symbols: | unknown protein; FUNCTIONS IN: molecular_function unknown; INVOLVED IN: biological_process unknown; LOCATED IN: nucleolus; EXPRESSED IN: 22 plant structures; EXPRESSED DURING: 13 growth stages; Has 40 Blast hits to 40 proteins in 13 species: Archae - 0; Bacteria - 0; Metazoa - 0; Fungi - 0; Plants - 40; Viruses - 0; Other Eukaryotes - 0 (source: NCBI BLink). | chr1:6504928-6506127 REVE…	1600.36	613.897	604.201	831.4	1032.38	1070.92	1531.76	571.835	825.998	800.655	850.526	1175.02	-2.60689	-2.64872	-1.9249	-1.55017	-1.49438	-2.67867	-1.85444	-1.91313	-1.80096	-1.3036
Bra013353	AT4G18820.1	Symbols: | AAA-type ATPase family protein | chr4:10330371-10334090 FORWARD LENGTH=1097	4310.79	2058.01	1666.64	2612.17	2533.51	2919.63	3289.9	1701.02	1325.93	1532.54	1554.89	2101.93	-2.09464	-2.58652	-1.65027	-1.70151	-1.47649	-1.93407	-2.4812	-2.1467	-2.11584	-1.56518
Bra031853	AT5G65590.1	Symbols: | Dof-type zinc finger DNA-binding family protein | chr5:26212084-26213034 REVERSE LENGTH=316	802.714	309.978	385.83	718.506	804.053	1227.34	527.831	259.812	312.118	369.678	334.35	586.616	-2.58958	-2.08049	-1.1172	1.00167	1.52899	-2.03159	-1.69113	-1.42781	-1.57868	1.11137
Bra012944	AT5G61550.1	Symbols: | U-box domain-containing protein kinase family protein | chr5:24748325-24751558 FORWARD LENGTH=845	653.247	298.598	231.055	380.941	339.833	611.377	323.275	251.405	252.044	267.11	306.608	363.221	-2.18771	-2.82724	-1.71482	-1.92226	-1.06848	1	1	1	1	1
Bra002775	AT5G56980.1	Symbols: | unknown protein; FUNCTIONS IN: molecular_function unknown; INVOLVED IN: biological_process unknown; LOCATED IN: endomembrane system; EXPRESSED IN: 18 plant structures; EXPRESSED DURING: 12 growth stages; BEST Arabidopsis thaliana protein match is: unknown protein (TAIR:AT4G26130.1); Has 30201 Blast hits to 17322 proteins in 780 species: Archae - 12; Bacteria - 1396; Metazoa - 17338; Fu…	2104.84	977.572	834.309	1191.93	1144.31	1572.63	2195.01	1116.77	887.154	1092.87	1040.26	1297.28	-2.15313	-2.52285	-1.76591	-1.8394	-1.33842	-1.9655	-2.47422	-2.00848	-2.11006	-1.69201
Bra035407	AT1G68560.1	Symbols: ATXYL1, XYL1, TRG1 | alpha-xylosidase 1 | chr1:25734435-25737897 REVERSE LENGTH=915	1700.38	822.888	674.293	1204.3	1035.34	1341.38	1459.32	671.903	692.987	901.303	543.728	1095.48	-2.06636	-2.52172	-1.41192	-1.64234	-1.26763	-2.17192	-2.10584	-1.61912	-2.68392	-1.33213
Bra011881	AT4G39010.1	Symbols: AtGH9B18, GH9B18 | glycosyl hydrolase 9B18 | chr4:18176162-18179102 REVERSE LENGTH=497	881.839	308.923	320.581	556.684	530.247	1021.1	379.822	252.539	144.657	256.795	170.901	385.996	-2.85456	-2.75075	-1.58409	-1.66307	1.15792	1	1	1	1	1
Bra013296	AT4G18290.1	Symbols: KAT2 | potassium channel in Arabidopsis thaliana 2 | chr4:10115418-10118477 FORWARD LENGTH=697	591.256	260.292	222.265	302.798	387.812	574.793	493.795	301.351	329.308	321.072	279.155	370.665	-2.27151	-2.66014	-1.95264	-1.52459	-1.02864	1	1	1	1	1
Bra016077	NA	NA	1816.23	727.398	739.87	909.738	1187.41	1463.3	1902.6	1366.14	864.516	1233.39	670.964	969.108	-2.49689	-2.4548	-1.99643	-1.52957	-1.24119	-1.39268	-2.20077	-1.54258	-2.83562	-1.96325
Bra030437	AT1G51500.1	Symbols: CER5, D3, ABCG12, WBC12, ATWBC12 | ABC-2 type transporter family protein | chr1:19097967-19100972 REVERSE LENGTH=687	3855.95	1584.81	1586.98	2044.11	2207.77	2409.14	2808.4	1973.91	1228.68	1361.47	1136.76	1483.09	-2.43307	-2.42974	-1.88637	-1.74654	-1.60055	-1.42276	-2.2857	-2.06277	-2.47053	-1.89361
Bra037123	AT3G46730.1	Symbols: | NB-ARC domain-containing disease resistance protein | chr3:17213069-17215612 REVERSE LENGTH=847	1364.85	655.082	524.643	742.044	1084.33	957.307	535.971	383.838	324.526	369.463	334.099	297.747	-2.08348	-2.60148	-1.83931	-1.2587	-1.42572	-1.39635	-1.65155	-1.45068	-1.60423	-1.80009
Bra037421	AT5G49300.1	Symbols: GATA16 | GATA transcription factor 16 | chr5:19984849-19985475 REVERSE LENGTH=139	2476.87	737.387	1229.82	1243.17	1306.84	1278.68	2184.32	1430.71	1254.74	1284.52	898.82	915.285	-3.35898	-2.01401	-1.99238	-1.89531	-1.93705	-1.52674	-1.74085	-1.7005	-2.43021	-2.38649
Bra001779	AT3G20190.1	Symbols: | Leucine-rich repeat protein kinase family protein | chr3:7044997-7047212 FORWARD LENGTH=679	589.213	280.619	282.386	306.096	323.706	337.716	682.325	456.72	367.822	377.134	253.345	289.276	-2.09969	-2.08655	-1.92493	-1.82021	-1.7447	-1.49397	-1.85504	-1.80924	-2.69326	-2.35873
Bra039938	AT2G22900.1	Symbols: | Galactosyl transferase GMA12/MNN10 family protein | chr2:9744359-9746193 REVERSE LENGTH=449	1886.02	899.952	794.396	1385.65	1012.65	1692.53	1718.08	510.423	460.59	592.942	516.448	783.144	-2.09569	-2.37416	-1.36111	-1.86246	-1.11432	-3.36599	-3.73017	-2.89755	-3.32672	-2.19382
Bra036494	AT2G20680.1	Symbols: MAN2, AtMAN2 | Glycosyl hydrolase superfamily protein | chr2:8921024-8923066 FORWARD LENGTH=433	761.543	373.495	333.951	388.596	425.961	647.563	736.395	451.945	437.334	367.14	294.255	470.277	-2.03896	-2.2804	-1.95973	-1.78782	-1.17601	-1.62939	-1.68383	-2.00576	-2.50257	-1.56588
Bra037230	AT5G28237.1	Symbols: | Pyridoxal-5'-phosphate-dependent enzyme family protein | chr5:10207477-10213542 REVERSE LENGTH=465	4090.8	1668.05	1634.5	2247.31	3058.74	2714.76	1122.27	601.267	852.922	1639.89	1205.01	1057.3	-2.45244	-2.50278	-1.82031	-1.33741	-1.50687	-1.86651	-1.31579	1.46123	1.07373	-1.06145
Bra016931	AT2G41475.1	Symbols: | Embryo-specific protein 3, (ATS3) | chr2:17295259-17296329 REVERSE LENGTH=179	4964.37	2427.82	2121.4	2700.65	2865.8	3527.21	4571.88	2433.12	1658.26	2533.15	2356.82	2796.78	-2.04479	-2.34014	-1.83821	-1.73228	-1.40745	-1.87902	-2.75703	-1.80482	-1.93985	-1.63469
Bra024208	AT4G28365.1	Symbols: ENODL3, AtENODL3 | early nodulin-like protein 3 | chr4:14033012-14033688 REVERSE LENGTH=199	501.426	219.412	225.274	322.464	440.319	601.158	517.101	247.63	297.636	278.986	186.044	284.477	-2.28532	-2.22585	-1.55498	-1.13878	1.1989	-2.0882	-1.73736	-1.8535	-2.77946	-1.81773
Bra039426	AT3G46950.1	Symbols: | Mitochondrial transcription termination factor family protein | chr3:17289452-17290804 FORWARD LENGTH=450	3244.02	1421.65	1361.81	1745.3	1933.2	2019.43	4002.16	1632.59	2106.82	2069.34	2027.9	2115.1	-2.28187	-2.38214	-1.85872	-1.67806	-1.6064	-2.45142	-1.89962	-1.93403	-1.97355	-1.89218
Bra016293	AT1G26850.1	Symbols: | S-adenosyl-L-methionine-dependent methyltransferases superfamily protein | chr1:9301146-9303432 REVERSE LENGTH=616	21993.7	9957.63	9480.3	11033.4	11002.4	11531.9	21207.1	11400.7	9880.85	11170.3	8054.25	9781.49	-2.20873	-2.31994	-1.99337	-1.99899	-1.90721	-1.86016	-2.14628	-1.89853	-2.63303	-2.16808
Bra015774	AT1G76240.1	Symbols: | Arabidopsis protein of unknown function (DUF241) | chr1:28602949-28603875 REVERSE LENGTH=308	1932.08	845.404	792.814	1616.54	1774.07	2626.87	543.414	329.525	339.238	453.942	448.91	677.415	-2.28539	-2.43699	-1.19519	-1.08907	1.35961	-1.64908	-1.60187	-1.1971	-1.21052	1.24659
Bra025944	AT1G17840.1	Symbols: WBC11, ABCG11, DSO, COF1, ATWBC11 | white-brown complex homolog protein 11 | chr1:6142870-6145894 FORWARD LENGTH=703	4216.91	1927.41	1827.8	2172.23	2170.6	2961.36	2719.82	1883.31	1350.53	1712.04	1351.23	2218.29	-2.18786	-2.3071	-1.94128	-1.94274	-1.42398	-1.44417	-2.01389	-1.58864	-2.01285	-1.22609
Bra013549	AT4G21700.1	Symbols: | Protein of unknown function (DUF2921) | chr4:11529956-11532844 FORWARD LENGTH=962	4014.65	1842.19	1743.16	2068.72	2236.99	2100.57	3920.44	1943.52	1690.03	1797.27	1142.45	1684.71	-2.17928	-2.30309	-1.94064	-1.79467	-1.91122	-2.01719	-2.31975	-2.18133	-3.43161	-2.32707
Bra024385	AT5G65440.3	Symbols: | unknown protein; INVOLVED IN: biological_process unknown; EXPRESSED IN: 22 plant structures; EXPRESSED DURING: 13 growth stages; BEST Arabidopsis thaliana protein match is: unknown protein (TAIR:AT4G24610.1). | chr5:26152015-26156896 FORWARD LENGTH=1125	1811.34	756.446	787.804	1304.82	976.965	1432.97	690.836	375.812	332.059	185.173	140.637	296.849	-2.39454	-2.29923	-1.38819	-1.85405	-1.26405	-1.83825	-2.08046	-3.73076	-4.91219	-2.32723
Bra024749	AT1G68530.1	Symbols: CUT1, POP1, CER6, G2, KCS6 | 3-ketoacyl-CoA synthase 6 | chr1:25712881-25714733 REVERSE LENGTH=497	8931.93	3690.28	3691.52	6193.42	5421.82	8664.23	6573.65	4394.98	3411.52	3819.93	3733.69	4603.17	-2.42039	-2.41958	-1.44216	-1.6474	-1.0309	-1.49572	-1.9269	-1.72088	-1.76063	-1.42807
Bra015786	AT1G76120.1	Symbols: | Pseudouridine synthase family protein | chr1:28558813-28560294 REVERSE LENGTH=463	1101.13	498.94	367.368	606.863	756.654	781.932	816.896	351.331	526.302	470.992	440.207	567.848	-2.20694	-2.99735	-1.81446	-1.45526	-1.40822	-2.32515	-1.55214	-1.73442	-1.85571	-1.43858
Bra041132	AT1G72290.1	Symbols: | Kunitz family trypsin and protease inhibitor protein | chr1:27215852-27216499 FORWARD LENGTH=215	742.359	349.355	312.794	598.494	565.247	1061.23	106.953	89.364	57.0266	239.157	54.5571	94.3929	-2.12494	-2.37332	-1.24038	-1.31334	1.42954	1	1	1	1	1
Bra039813	AT3G53720.1	Symbols: ATCHX20, CHX20 | cation/H+ exchanger 20 | chr3:19905826-19910027 REVERSE LENGTH=842	915.785	358.413	402.889	522.389	734.442	1202.3	829.145	427.58	360.257	687.165	523.845	784.057	-2.55511	-2.27305	-1.75307	-1.24691	1.31286	-1.93916	-2.30154	-1.20662	-1.58281	-1.05751
Bra035194	AT1G80130.1	Symbols: | Tetratricopeptide repeat (TPR)-like superfamily protein | chr1:30141250-30142478 REVERSE LENGTH=305	2176.93	985.58	919.23	1110.1	1852.92	1499.25	849.376	519.517	788.83	807.698	901.62	882.485	-2.20878	-2.36821	-1.96102	-1.17486	-1.45201	-1.63493	-1.07675	-1.0516	1.06151	1.03898
Bra002470	AT5G60580.1	Symbols: | RING/U-box superfamily protein | chr5:24354298-24356706 FORWARD LENGTH=487	1796.9	859.683	761.515	1078.28	1130.9	1051.72	1217.74	1128.71	1043.34	1177.51	1274.27	1414.21	-2.09019	-2.35964	-1.66645	-1.58891	-1.70853	-1.07888	-1.16716	-1.03417	1.04642	1.16134
Bra030049	NA	NA	1923.54	882.618	817.935	1024.74	1033.82	1371.89	2617.55	1615.48	1428.84	1365.85	1451.89	1700.93	-2.17936	-2.3517	-1.8771	-1.86061	-1.40211	-1.62029	-1.83194	-1.91643	-1.80286	-1.53889
Bra022222	AT3G17580.1	Symbols: | unknown protein; BEST Arabidopsis thaliana protein match is: unknown protein (TAIR:AT1G48330.1); Has 40 Blast hits to 40 proteins in 11 species: Archae - 0; Bacteria - 0; Metazoa - 0; Fungi - 0; Plants - 40; Viruses - 0; Other Eukaryotes - 0 (source: NCBI BLink). | chr3:6015276-6015518 FORWARD LENGTH=80	924.356	380.404	412.18	472.71	488.38	931.767	1148.36	410.683	427.46	478.593	463.095	498.836	-2.42993	-2.2426	-1.95544	-1.8927	1.00802	-2.79622	-2.68647	-2.39945	-2.47975	-2.30208
Bra007772	AT2G26040.1	Symbols: PYL2, RCAR14 | PYR1-like 2 | chr2:11094832-11095404 REVERSE LENGTH=190	1528.92	643.542	660.645	922.022	887.068	1164.77	927.053	467.627	523.109	766.052	613.075	776.973	-2.37579	-2.31428	-1.65823	-1.72357	-1.31264	-1.98246	-1.7722	-1.21017	-1.51214	-1.19316
Bra023211	AT5G01900.1	Symbols: WRKY62, ATWRKY62 | WRKY DNA-binding protein 62 | chr5:351136-352013 REVERSE LENGTH=263	2878.05	1022.07	1254.37	1535.85	1880.03	1591.62	612.629	1050.67	753.33	1039.85	1158.34	1149.15	-2.8159	-2.29442	-1.87391	-1.53085	-1.80825	1.71502	1.22967	1.69736	1.89077	1.87577
Bra028538	AT3G52890.1	Symbols: KIPK | KCBP-interacting protein kinase | chr3:19609150-19612032 FORWARD LENGTH=934	1627.38	808.917	807.71	920.508	1074.61	837.014	1499.2	976.931	876.859	936.034	661.655	845.561	-2.0118	-2.01481	-1.76792	-1.51439	-1.94427	-1.5346	-1.70974	-1.60165	-2.26583	-1.77302
Bra031005	AT1G17810.1	Symbols: BETA-TIP | beta-tonoplast intrinsic protein | chr1:6130209-6131442 FORWARD LENGTH=267	1852.7	724.664	809.836	1158.63	1482.31	1947.85	1578.18	1062.06	1012.61	1031.91	941.497	1180.76	-2.55663	-2.28775	-1.59904	-1.24987	1.05136	-1.48596	-1.55853	-1.52938	-1.67625	-1.33658
Bra008519	AT4G00360.1	Symbols: CYP86A2, ATT1 | cytochrome P450, family 86, subfamily A, polypeptide 2 | chr4:160951-162778 FORWARD LENGTH=553	1294.62	555.635	584.336	729.522	697.903	776.889	1466.58	611.52	661.886	782.837	643.479	737.692	-2.32998	-2.21554	-1.77461	-1.85501	-1.66642	-2.39825	-2.21576	-1.87342	-2.27914	-1.98807
Bra035293	NA	NA	525.478	225.419	231.932	288.896	439.507	764.348	141.24	97.1626	53.3883	24.1346	55.2395	40.6043	-2.33112	-2.26566	-1.81892	-1.19561	1.45458	1	1	1	1	1
Bra037336	AT4G00360.1	Symbols: CYP86A2, ATT1 | cytochrome P450, family 86, subfamily A, polypeptide 2 | chr4:160951-162778 FORWARD LENGTH=553	9690.57	3446.94	4390.22	5775.88	5213.54	7670.31	10989.6	4846.81	3851.72	4645.2	3407.78	4888.57	-2.81135	-2.20731	-1.67777	-1.85873	-1.26339	-2.26739	-2.85317	-2.3658	-3.22486	-2.24802
Bra017925	AT1G21540.1	Symbols: | AMP-dependent synthetase and ligase family protein | chr1:7548758-7550521 REVERSE LENGTH=550	1599.56	656.932	715.698	1073.46	1397.74	1437.53	1477.96	1141.8	1013.85	1170.26	1183.37	1352.8	-2.43489	-2.23497	-1.4901	-1.14439	-1.11271	-1.29441	-1.45777	-1.26293	-1.24894	-1.09252
Bra030743	AT1G08810.1	Symbols: MYB60, AtMYB60 | myb domain protein 60 | chr1:2819279-2820329 REVERSE LENGTH=280	3597.75	1697.58	1616.38	1817.83	2144.64	2728.25	2194.42	1876.55	1458.03	1518.56	1499.27	2025.13	-2.11934	-2.22581	-1.97915	-1.67755	-1.3187	-1.16939	-1.50506	-1.44507	-1.46366	-1.08359
Bra001445	AT3G12270.1	Symbols: ATPRMT3, PRMT3 | protein arginine methyltransferase 3 | chr3:3910642-3913122 FORWARD LENGTH=601	899.438	436.587	404.948	509.776	569.282	749.062	1091.83	643.689	767.462	747.098	720.968	1082.45	-2.06016	-2.22112	-1.76438	-1.57995	-1.20075	-1.69621	-1.42265	-1.46143	-1.51439	-1.00867
Bra034182	AT4G03070.1	Symbols: AOP1, AOP, AOP1.1 | 2-oxoglutarate (2OG) and Fe(II)-dependent oxygenase superfamily protein | chr4:1358442-1359620 FORWARD LENGTH=322	645.814	299.084	298.221	404.398	417.508	384.064	643.146	380.256	309.882	385.682	273.809	406.416	-2.15931	-2.16556	-1.59698	-1.54683	-1.68153	-1.69135	-2.07545	-1.66756	-2.34889	-1.58248
Bra011677	AT4G36360.1	Symbols: BGAL3 | beta-galactosidase 3 | chr4:17176840-17181143 REVERSE LENGTH=856	25295.1	9748.27	12338.2	13770.6	12744.3	14082	14819.7	8516.48	10566.3	7474.75	7476.3	7007.36	-2.59483	-2.05015	-1.83689	-1.98482	-1.79627	-1.74012	-1.40254	-1.98263	-1.98222	-2.11488
Bra006890	AT3G51990.1	Symbols: | Protein kinase superfamily protein | chr3:19287989-19289077 FORWARD LENGTH=362	5455.15	2508.14	2531.93	2832.26	2867.81	2884.78	6585.71	3459.08	3073.72	3316.61	3425.14	3302.31	-2.17498	-2.15454	-1.92608	-1.9022	-1.89101	-1.90389	-2.14259	-1.98568	-1.92276	-1.99427
Bra024552	AT1G22960.1	Symbols: | Pentatricopeptide repeat (PPR) superfamily protein | chr1:8128086-8130242 REVERSE LENGTH=718	1475.57	677.062	691.921	801.086	988.847	1171.54	2317.38	1014.27	1140.42	1137.4	990.544	1249.19	-2.17937	-2.13257	-1.84196	-1.49221	-1.25951	-2.28478	-2.03204	-2.03744	-2.3395	-1.85511
Bra002247	AT5G19580.1	Symbols: | glyoxal oxidase-related protein | chr5:6607595-6609517 REVERSE LENGTH=594	1240.72	605.486	576.229	806.675	977.757	1360.36	1486.51	971.294	951.044	837.414	901.201	1259.01	-2.04913	-2.15317	-1.53807	-1.26895	1.09643	-1.53044	-1.56303	-1.77512	-1.64948	-1.1807
Bra003655	AT1G78170.1	Symbols: | unknown protein; BEST Arabidopsis thaliana protein match is: unknown protein (TAIR:AT1G22250.1); Has 66 Blast hits to 66 proteins in 11 species: Archae - 0; Bacteria - 0; Metazoa - 0; Fungi - 0; Plants - 66; Viruses - 0; Other Eukaryotes - 0 (source: NCBI BLink). | chr1:29414160-29414941 FORWARD LENGTH=221	1726.76	610.732	809.238	1117.93	1162.38	1594.67	741.859	548.21	383.544	438.659	423.731	525.377	-2.82736	-2.13381	-1.5446	-1.48554	-1.08283	-1.35324	-1.93422	-1.6912	-1.75078	-1.41205
Bra009359	AT5G08660.1	Symbols: | Protein of unknown function (DUF668) | chr5:2814526-2817845 FORWARD LENGTH=649	2523.84	935.488	1194.51	1293.19	1273.84	1367.76	2522.6	2658.7	2915.9	2576.83	2939.57	3101.86	-2.69789	-2.11287	-1.95164	-1.98128	-1.84524	1.05395	1.15591	1.0215	1.16529	1.22963
Bra027789	AT1G63780.1	Symbols: IMP4 | Ribosomal RNA processing Brix domain protein | chr1:23665045-23667243 REVERSE LENGTH=294	2928.6	1413.79	1449.57	1585.84	1854.43	1812.16	567.182	208.97	369.424	362.748	374.247	464.537	-2.07145	-2.02032	-1.84672	-1.57925	-1.61608	-2.71418	-1.53531	-1.56357	-1.51553	-1.22096
Bra005229	AT2G36970.1	Symbols: | UDP-Glycosyltransferase superfamily protein | chr2:15529050-15530712 FORWARD LENGTH=490	557.29	251.476	267.548	327.561	484.877	342.879	1054.62	511.691	268.917	232.958	452.13	363.005	-2.21608	-2.08295	-1.70133	-1.14934	-1.62533	-2.06105	-3.92173	-4.52708	-2.33256	-2.90525
Bra023152	AT1G30960.1	Symbols: | GTP-binding family protein | chr1:11037755-11039977 REVERSE LENGTH=437	1341.34	610.852	637.317	689.942	887.932	897.585	1067.18	750.561	911.323	792.367	736.275	1228.61	-2.19585	-2.10467	-1.94413	-1.51063	-1.49439	-1.42184	-1.17102	-1.34683	-1.44943	1.15127
Bra025054	AT5G45790.2	Symbols: | Ubiquitin carboxyl-terminal hydrolase family protein | chr5:18572345-18573664 FORWARD LENGTH=439	1963.35	980.385	944.873	987.896	1238.79	1600.98	3072.05	1289.23	1372.9	1524.59	1187.68	1487.24	-2.00263	-2.0779	-1.98741	-1.58489	-1.22634	-2.38286	-2.23764	-2.015	-2.5866	-2.0656
Bra034932	NA	NA	3486.75	1617.87	1662.36	1968.15	1955.16	1777.08	136.962	153.682	136.487	220.605	180.348	134.345	-2.15515	-2.09747	-1.77159	-1.78336	-1.96207	1	1	1	1	1
Bra035000	AT3G44200.1	Symbols: ATNEK6, NEK6, IBO1 | NIMA (never in mitosis, gene A)-related 6 | chr3:15906788-15911365 FORWARD LENGTH=956	5005.02	2431.51	2392.83	2615.5	2743.96	2649.37	3489.32	2243.86	2030.64	2245.29	1931.55	2312.31	-2.0584	-2.09167	-1.9136	-1.82401	-1.88914	-1.55505	-1.71834	-1.55406	-1.80649	-1.50902
Bra025572	AT5G40470.1	Symbols: | RNI-like superfamily protein | chr5:16208255-16209745 REVERSE LENGTH=496	3307.46	1641.84	1587.24	1688.97	1985.45	2289.75	1832.5	1797.98	1382.8	1615.11	1504.61	1840.23	-2.01448	-2.08378	-1.95827	-1.66585	-1.44446	-1.0192	-1.32521	-1.1346	-1.21792	1.00422
Bra029299	AT5G51530.1	Symbols: | Ubiquitin carboxyl-terminal hydrolase-related protein | chr5:20927118-20931502 REVERSE LENGTH=1149	923.041	356.869	443.71	495.942	510.699	587.378	257.94	257.099	330.701	252.778	225.312	283.516	-2.5865	-2.08028	-1.86119	-1.80741	-1.57146	1	1	1	1	1
Bra015827	AT1G75680.1	Symbols: AtGH9B7, GH9B7 | glycosyl hydrolase 9B7 | chr1:28417215-28419231 REVERSE LENGTH=525	12419	5610.81	6040.99	8046.39	8664.8	10007.6	14228.3	7798.71	6218.3	6417.53	5221.31	6416.06	-2.21341	-2.05579	-1.54343	-1.43327	-1.24096	-1.82444	-2.28813	-2.2171	-2.72504	-2.21761
Bra004499	AT2G46890.1	Symbols: | Protein of unknown function (DUF1295) | chr2:19266879-19268134 REVERSE LENGTH=322	1570.79	781.554	766.694	909.849	803.165	1015.85	1636.22	811.061	713.028	800.959	829.238	794.065	-2.00983	-2.04878	-1.72643	-1.95575	-1.54628	-2.01738	-2.29475	-2.04283	-1.97316	-2.06056
Bra002433	AT5G22840.1	Symbols: | Protein kinase superfamily protein | chr5:7631103-7633103 REVERSE LENGTH=538	3420.03	1413.2	1653.82	1764.2	1840.31	1797.18	1867.23	1666.31	1537.02	963.906	1594.73	1160.64	-2.42006	-2.06796	-1.93857	-1.8584	-1.903	-1.12058	-1.21484	-1.93715	-1.17088	-1.60879
Bra033110	AT3G29770.1	Symbols: ATMES11, MES11 | methyl esterase 11 | chr3:11648471-11650565 FORWARD LENGTH=390	1782.99	813.139	866.988	1024.21	1156.3	897.205	1331.9	1042.47	1059.93	1204.41	1040.36	1248.75	-2.19272	-2.05653	-1.74084	-1.54198	-1.98727	-1.27764	-1.25659	-1.10585	-1.28023	-1.06659
Bra034972	AT3G43590.1	Symbols: | zinc knuckle (CCHC-type) family protein | chr3:15509753-15512255 FORWARD LENGTH=551	6186.45	3020.32	3024.54	3219.67	3447.8	3371.58	5798.59	3638.64	4321.95	4121.66	3734.53	4185.29	-2.04828	-2.04542	-1.92145	-1.79432	-1.83488	-1.59361	-1.34166	-1.40686	-1.5527	-1.38547
Bra003439	AT3G61150.1	Symbols: HDG1, HD-GL2-1 | homeodomain GLABROUS 1 | chr3:22630769-22634875 FORWARD LENGTH=808	10119.7	4730.16	4986.73	5525.93	5980.52	5913.64	7624.52	4490.81	3476.03	3234.13	3529.61	3492.2	-2.1394	-2.02933	-1.83131	-1.69211	-1.71125	-1.69781	-2.19346	-2.35752	-2.16016	-2.1833
Bra002327	AT5G20730.2	Symbols: NPH4, MSG1, IAA21, ARF7, TIR5, BIP | Transcriptional factor B3 family protein / auxin-responsive factor AUX/IAA-related | chr5:7016704-7021504 REVERSE LENGTH=1164	4679.65	2091.65	2302.58	2574.07	2651.16	2486.95	4027.98	2897.32	2739.39	2272.15	2473.88	2683.67	-2.2373	-2.03235	-1.818	-1.76513	-1.88168	-1.39024	-1.47039	-1.77276	-1.6282	-1.50092
Bra000354	AT2G44570.1	Symbols: AtGH9B12, GH9B12 | glycosyl hydrolase 9B12 | chr2:18394425-18396268 REVERSE LENGTH=492	1437.32	697.248	711.274	1376.93	1175.88	2529.96	674.395	420.849	455.619	454.866	441.625	476.855	-2.06142	-2.02077	-1.04386	-1.22234	1.76019	-1.60246	-1.48017	-1.48262	-1.52708	-1.41426
Bra039235	AT2G24170.1	Symbols: | Endomembrane protein 70 protein family | chr2:10274307-10276894 REVERSE LENGTH=637	511.451	198.514	252.609	353.579	303.599	328.192	692.927	460.435	261.645	332.812	235.895	385.176	-2.5764	-2.02467	-1.4465	-1.68463	-1.55839	-1.50494	-2.64835	-2.08204	-2.93744	-1.79899
Bra009710	AT5G23860.1	Symbols: TUB8 | tubulin beta 8 | chr5:8042962-8044528 FORWARD LENGTH=449	9193.09	4385.71	4547.09	5522.55	6113.98	5655.2	18724.1	8203.14	8039.24	8588.37	6047.55	6463.61	-2.09615	-2.02175	-1.66465	-1.50362	-1.6256	-2.28255	-2.32909	-2.18017	-3.09615	-2.89685
Bra019121	AT4G26080.1	Symbols: ABI1, AtABI1 | Protein phosphatase 2C family protein | chr4:13220231-13221828 REVERSE LENGTH=434	5750.9	2754.76	2874.49	3187.55	3305.41	3609.51	4403.74	2598.32	3414.62	3142.2	3433.18	3119.49	-2.08762	-2.00067	-1.80418	-1.73984	-1.59326	-1.69484	-1.28967	-1.40148	-1.2827	-1.41169
Bra007704	AT3G62820.1	Symbols: | Plant invertase/pectin methylesterase inhibitor superfamily protein | chr3:23229782-23230366 FORWARD LENGTH=194	2271.77	714.979	537.358	1059.63	1186.18	2104.79	1371.92	799.672	523.683	769.291	592.163	1317.49	-3.17739	-4.22767	-2.14393	-1.9152	-1.07933	-1.7156	-2.61975	-1.78336	-2.31679	-1.04131
Bra032372	NA	NA	552.257	274.265	155.516	117.485	325.015	537.063	162.486	183.3	176.649	128.824	191.094	274.063	-2.01359	-3.55113	-4.70066	-1.69917	-1.02829	1	1	1	1	1
Bra031528	AT1G60070.1	Symbols: | Adaptor protein complex AP-1, gamma subunit | chr1:22142944-22149296 REVERSE LENGTH=862	568.558	273.534	169.395	146.878	413.029	338.553	1130.28	463.071	435.627	273.95	277.391	254.168	-2.07856	-3.3564	-3.87095	-1.37656	-1.67938	-2.44084	-2.59461	-4.12586	-4.07468	-4.44698
Bra005244	AT2G36790.1	Symbols: UGT73C6 | UDP-glucosyl transferase 73C6 | chr2:15420339-15421826 REVERSE LENGTH=495	876.582	331.515	397.34	254.189	494.605	781.378	1806.69	712.368	576.923	722.453	562.369	542.359	-2.64417	-2.20613	-3.44854	-1.77229	-1.12184	-2.53618	-3.1316	-2.50077	-3.21264	-3.33117
Bra039264	AT2G46690.1	Symbols: | SAUR-like auxin-responsive protein family | chr2:19180904-19181269 FORWARD LENGTH=121	1552.98	589.647	652.499	478.219	1174.44	837.088	1762.49	865.288	1037.58	873.192	1013.48	931.296	-2.63375	-2.38005	-3.24742	-1.32232	-1.85522	-2.03688	-1.69865	-2.01844	-1.73905	-1.89251
Bra010842	AT1G29240.1	Symbols: | Protein of unknown function (DUF688) | chr1:10217023-10218924 REVERSE LENGTH=577	527.07	165.278	124.829	139.973	414.869	420.522	421.033	587.21	462.672	424.691	565.086	440.934	-3.18899	-4.22234	-3.76551	-1.27045	-1.25337	1.39469	1	1	1.34214	1
Bra003646	AT1G78340.1	Symbols: ATGSTU22, GSTU22 | glutathione S-transferase TAU 22 | chr1:29473046-29473797 REVERSE LENGTH=218	599.275	294.302	215.376	171.264	334.359	333.672	294.966	193.236	87.1415	344.592	351.252	471.627	-2.03626	-2.78246	-3.49913	-1.79231	-1.796	1	1	1	1	1
Bra038344	AT1G68870.1	Symbols: ATSOFL2, SOFL2 | SOB five-like 2 | chr1:25889117-25889560 FORWARD LENGTH=147	1513.08	637.811	499.33	567.136	884.896	1245.78	3448.61	2559.97	1691.38	1932.75	1295.56	1757.1	-2.3723	-3.03022	-2.66793	-1.7099	-1.21456	-1.34713	-2.03893	-1.7843	-2.66187	-1.96267
Bra018702	AT1G36160.1	Symbols: ACC1, AT-ACC1, EMB22, GK, PAS3 | acetyl-CoA carboxylase 1 | chr1:13534196-13543773 FORWARD LENGTH=2254	1626.55	785.391	717.256	596.09	888.395	1592.06	2379.26	2149.39	1455.01	1155.75	1037.82	1001.28	-2.07101	-2.26774	-2.7287	-1.83089	-1.02166	-1.10695	-1.63522	-2.05863	-2.29256	-2.37622
Bra017619	AT4G33980.1	Symbols: | BEST Arabidopsis thaliana protein match is: cold regulated gene 27 (TAIR:AT5G42900.2); Has 30201 Blast hits to 17322 proteins in 780 species: Archae - 12; Bacteria - 1396; Metazoa - 17338; Fungi - 3422; Plants - 5037; Viruses - 0; Other Eukaryotes - 2996 (source: NCBI BLink). | chr4:16283047-16284946 REVERSE LENGTH=218	551.303	143.619	190.969	174.224	276.979	499.545	463.078	200.901	289.043	210.932	182.849	296.016	-3.83865	-2.88687	-3.16433	-1.99041	-1.10361	1	1	1	1	1
Bra040513	AT3G01400.1	Symbols: | ARM repeat superfamily protein | chr3:151920-152987 FORWARD LENGTH=355	9540.65	3668.44	3418.2	3950.88	5355.9	4989.26	5844.53	2681.53	2587.13	3005.81	1998.22	2312.33	-2.60074	-2.79113	-2.41482	-1.78133	-1.91224	-2.17955	-2.25908	-1.94441	-2.92487	-2.52755
Bra036552	AT5G25810.1	Symbols: tny | Integrase-type DNA-binding superfamily protein | chr5:8986976-8987632 REVERSE LENGTH=218	2007.86	902.724	745.893	956.597	1017.57	1042.84	1422.89	842.93	591.872	801.295	690.508	440.705	-2.22422	-2.69189	-2.09896	-1.97319	-1.92538	-1.68803	-2.40405	-1.77574	-2.06064	-3.22867
Bra018994	AT1G52855.1	Symbols: | unknown protein; BEST Arabidopsis thaliana protein match is: unknown protein (TAIR:AT3G15534.1); Has 35333 Blast hits to 34131 proteins in 2444 species: Archae - 798; Bacteria - 22429; Metazoa - 974; Fungi - 991; Plants - 531; Viruses - 0; Other Eukaryotes - 9610 (source: NCBI BLink). | chr1:19683137-19683343 REVERSE LENGTH=68	1912.86	654.516	612.275	773.655	1133.84	1381.45	2823.11	952.738	772.017	896.952	561.598	1350.81	-2.92256	-3.12418	-2.4725	-1.68706	-1.38468	-2.96315	-3.6568	-3.14745	-5.02692	-2.08994
Bra012752	AT4G15920.1	Symbols: SWEET17, AtSWEET17 | Nodulin MtN3 family protein | chr4:9030742-9033343 REVERSE LENGTH=241	2532.79	1192.94	1168.3	1229.16	1546.08	1313.92	3116.65	1969.03	1986.4	2429.72	1734.35	1215.41	-2.12315	-2.16793	-2.06059	-1.6382	-1.92766	-1.58284	-1.56899	-1.28272	-1.79701	-2.56428
Bra031706	AT1G10270.1	Symbols: GRP23 | glutamine-rich protein 23 | chr1:3363535-3366276 FORWARD LENGTH=913	1396.27	548.747	470.339	639.727	746.425	965.168	1459.87	528.923	747.859	806.999	698.141	1038.86	-2.54447	-2.96865	-2.1826	-1.87061	-1.44666	-2.76008	-1.95207	-1.80901	-2.09108	-1.40526
Bra021260	AT2G17310.1	Symbols: SON1 | F-box and associated interaction domains-containing protein | chr2:7531212-7532324 FORWARD LENGTH=370	1083.52	407.352	416.963	444.322	647.563	656.107	956.024	812.368	413.229	462.277	867.995	636.027	-2.65991	-2.5986	-2.43859	-1.67323	-1.65144	-1.17684	-2.31355	-2.06808	-1.10142	-1.50312
Bra028858	AT5G02890.1	Symbols: | HXXXD-type acyl-transferase family protein | chr5:670207-671454 REVERSE LENGTH=353	2452.71	775.467	754.7	1042.37	1405.24	1322.5	2244.44	1013.83	1149.42	923.333	893.531	1311.91	-3.16288	-3.24991	-2.35301	-1.7454	-1.8546	-2.21382	-1.95267	-2.4308	-2.51188	-1.71082
Bra018912	AT1G51510.1	Symbols: Y14 | RNA-binding (RRM/RBD/RNP motifs) family protein | chr1:19103072-19104753 REVERSE LENGTH=202	518.888	224.304	214.395	204.598	330.426	403.842	214.683	344.986	398.121	378.415	359.067	388.905	-2.31332	-2.42024	-2.53613	-1.57036	-1.28488	1	1	1	1	1
Bra028374	AT1G61970.1	Symbols: | Mitochondrial transcription termination factor family protein | chr1:22904713-22905969 FORWARD LENGTH=418	748.66	310.087	295.998	335.951	408.914	569.028	790.08	355.285	411.497	401.381	364.664	405.844	-2.41435	-2.52927	-2.22848	-1.83085	-1.31568	-2.22379	-1.92001	-1.9684	-2.1666	-1.94676
Bra032426	AT1G06380.1	Symbols: | Ribosomal protein L1p/L10e family | chr1:1945124-1945888 FORWARD LENGTH=254	3764.9	1405.37	1569.51	1842.32	2089.69	2037.48	4438.45	1614.78	2105.4	2466.09	1840.12	2462.94	-2.67894	-2.39877	-2.04356	-1.80165	-1.84782	-2.74864	-2.10813	-1.79979	-2.41204	-1.80209
Bra027750	NA	NA	1582.25	672.908	697.794	728.887	804.314	1084.07	1596.08	720.636	808.501	1013.06	1141.81	1264.19	-2.35136	-2.2675	-2.17078	-1.9672	-1.45955	-2.21482	-1.97412	-1.5755	-1.39785	-1.26253
Bra006201	AT5G13460.1	Symbols: IQD11 | IQ-domain 11 | chr5:4316323-4318247 FORWARD LENGTH=443	16486.7	6424.51	7249.31	7900.92	8982.3	9188.4	11239.7	7357.74	6560.84	5815.64	5498.95	4820.54	-2.56622	-2.27424	-2.08668	-1.83547	-1.79429	-1.5276	-1.71315	-1.93267	-2.04397	-2.33163
Bra030621	AT1G05690.1	Symbols: BT3 | BTB and TAZ domain protein 3 | chr1:1707809-1709132 FORWARD LENGTH=364	1344.85	560.748	437.184	556.109	735.268	771.398	3490.43	3150.42	2286.68	2412.83	2560.93	2490.92	-2.39831	-3.07616	-2.41832	-1.82906	-1.74339	-1.10793	-1.52642	-1.44661	-1.36295	-1.40126
Bra017922	NA	NA	1573.22	603.932	743.765	780.146	988.604	824.237	1623.44	991.805	1292.46	1332.17	635.606	707.781	-2.60496	-2.11521	-2.01657	-1.59136	-1.9087	-1.63685	-1.25609	-1.21864	-2.55416	-2.2937
Bra035015	AT1G78170.1	Symbols: | unknown protein; BEST Arabidopsis thaliana protein match is: unknown protein (TAIR:AT1G22250.1); Has 66 Blast hits to 66 proteins in 11 species: Archae - 0; Bacteria - 0; Metazoa - 0; Fungi - 0; Plants - 66; Viruses - 0; Other Eukaryotes - 0 (source: NCBI BLink). | chr1:29414160-29414941 FORWARD LENGTH=221	10341.5	2704.11	2898.94	4603.52	6340.07	6695.91	3420.3	2071.47	1498.6	1599.44	1491.3	1805.54	-3.82436	-3.56734	-2.24643	-1.63113	-1.54445	-1.65115	-2.28233	-2.13844	-2.2935	-1.89434
Bra029866	AT3G10760.1	Symbols: | Homeodomain-like superfamily protein | chr3:3369814-3370821 FORWARD LENGTH=335	2906.45	1411.32	1428.12	1218.45	1703.76	1532.38	2963.31	1907.98	2229.12	2045.32	2131.45	1808.21	-2.05938	-2.03516	-2.38537	-1.7059	-1.89669	-1.55311	-1.32936	-1.44882	-1.39028	-1.63881
Bra008855	AT5G13110.1	Symbols: G6PD2 | glucose-6-phosphate dehydrogenase 2 | chr5:4158952-4161640 FORWARD LENGTH=596	4213.55	1708.32	1854.02	1883.25	2484.6	2676.8	1566.08	862.501	1099.2	769.696	684.529	865.438	-2.46649	-2.27266	-2.23738	-1.69587	-1.5741	-1.81574	-1.42475	-2.03467	-2.28782	-1.80958
Bra018958	AT1G52260.1	Symbols: ATPDIL1-5, ATPDI3, PDI3, PDIL1-5 | PDI-like 1-5 | chr1:19460694-19463346 FORWARD LENGTH=537	3613.26	1663.88	1592.41	1615.4	1868.19	1847.95	4757.01	2386.03	1952.9	1557.82	1585.2	1795.01	-2.17159	-2.26905	-2.23676	-1.9341	-1.95528	-1.99369	-2.43587	-3.05363	-3.00089	-2.65013
Bra028449	AT5G39990.1	Symbols: | Core-2/I-branching beta-1,6-N-acetylglucosaminyltransferase family protein | chr5:16004494-16006428 FORWARD LENGTH=447	3212.8	1494.93	1392.92	1438.64	1770.66	1733.35	3017.02	1461.76	1249.39	1734.31	1464.75	1780.64	-2.14913	-2.30652	-2.23322	-1.81446	-1.85352	-2.06396	-2.41479	-1.73961	-2.05975	-1.69435
Bra036542	AT5G25350.1	Symbols: EBF2 | EIN3-binding F box protein 2 | chr5:8794842-8796882 REVERSE LENGTH=623	10386.6	4828.88	4051.35	4506.08	6566.09	6100.45	13316	8283.66	6776.08	7663.83	9353.55	5895.82	-2.15093	-2.56374	-2.30502	-1.58185	-1.7026	-1.6075	-1.96515	-1.73751	-1.42363	-2.25855
Bra023836	AT3G22330.1	Symbols: PMH2, ATRH53 | putative mitochondrial RNA helicase 2 | chr3:7892641-7895145 FORWARD LENGTH=616	5780.23	2623.73	2889.14	2871.21	2971.6	2906.36	5257.11	2604.49	3404.51	3691.19	3021.97	3183.84	-2.20306	-2.00067	-2.01317	-1.94516	-1.98882	-2.01848	-1.54416	-1.42423	-1.73963	-1.65119
Bra021009	AT4G18430.1	Symbols: AtRABA1e, RABA1e | RAB GTPase homolog A1E | chr4:10183903-10185223 REVERSE LENGTH=217	1006	417.611	412.488	438.792	625.005	576.776	220.782	259.211	226.673	221.118	243.637	360.76	-2.40894	-2.43886	-2.29266	-1.60959	-1.74418	1	1	1	1	1
Bra009075	AT2G19930.1	Symbols: | RNA-dependent RNA polymerase family protein | chr2:8607533-8612441 REVERSE LENGTH=977	4494.94	2122.27	1901.27	1986.59	2330.82	2379.2	4382.39	3131.1	2580.48	2510.82	2492.5	2846.77	-2.11799	-2.36418	-2.26264	-1.92848	-1.88927	-1.39963	-1.69828	-1.7454	-1.75823	-1.53943
Bra025028	AT5G46240.1	Symbols: KAT1 | potassium channel in Arabidopsis thaliana 1 | chr5:18743652-18746561 REVERSE LENGTH=677	1263.07	427.395	406.142	567.222	746.382	781.993	621.061	384.877	390.618	519.517	546.149	604.542	-2.95528	-3.10992	-2.22676	-1.69226	-1.61519	-1.61366	-1.58994	-1.19546	-1.13716	-1.02732
Bra028060	NA	NA	1291.05	431.534	641.831	585.12	682.977	1278.54	549.972	702.107	640.645	525.291	645.46	697.923	-2.99177	-2.01151	-2.20647	-1.89033	-1.00978	1.27662	1.16487	-1.04699	1.17362	1.26902
Bra006974	AT3G53170.1	Symbols: | Tetratricopeptide repeat (TPR)-like superfamily protein | chr3:19704600-19706417 REVERSE LENGTH=499	754.429	346.489	360.09	343.48	409.306	575.914	156.012	309.201	223.525	118.483	230.3	258.932	-2.17735	-2.09511	-2.19643	-1.84319	-1.30997	1	1	1	1	1
Bra016936	AT2G41410.1	Symbols: | Calcium-binding EF-hand family protein | chr2:17262085-17262735 REVERSE LENGTH=216	24690	11729.8	11559.7	11243.2	12790.3	12801.3	15742.1	9747.9	10919.1	12345.3	8658.47	10469.5	-2.1049	-2.13587	-2.19599	-1.93037	-1.92871	-1.61492	-1.4417	-1.27515	-1.81812	-1.50362
Bra026425	AT4G26540.1	Symbols: | Leucine-rich repeat receptor-like protein kinase family protein | chr4:13394673-13398028 REVERSE LENGTH=1091	5157.99	2393.46	2184.84	2428.48	2600.22	2752.3	4526.84	2323.92	1321.97	1456.29	1341.09	1279.62	-2.15503	-2.36081	-2.12396	-1.98367	-1.87407	-1.94793	-3.42431	-3.10847	-3.37549	-3.53764
Bra031637	AT1G08660.1	Symbols: MGP2 | MALE GAMETOPHYTE DEFECTIVE 2 | chr1:2757116-2759677 REVERSE LENGTH=474	5434.99	2661.23	2079.45	2502.59	2832.08	2970.13	3931.66	3478.56	2805.27	3055.35	2695.48	2847.34	-2.04228	-2.61367	-2.17175	-1.91908	-1.82988	-1.13026	-1.40153	-1.28681	-1.45861	-1.38082
Bra020866	AT4G21865.1	Symbols: | unknown protein; Has 11 Blast hits to 11 proteins in 4 species: Archae - 0; Bacteria - 0; Metazoa - 0; Fungi - 0; Plants - 11; Viruses - 0; Other Eukaryotes - 0 (source: NCBI BLink). | chr4:11602029-11603082 FORWARD LENGTH=154	1104.26	361.668	539.747	508.648	697.923	915.106	391.664	336.011	158.626	381.257	203.599	209.999	-3.05324	-2.04588	-2.17097	-1.58221	-1.2067	1	1	1	1	1
Bra023993	AT4G31590.1	Symbols: ATCSLC05, CSLC05, ATCSLC5, CSLC5 | Cellulose-synthase-like C5 | chr4:15309889-15312336 REVERSE LENGTH=692	2135.48	773.571	709.497	1006.95	1092.62	1162.09	1667.51	640.035	661.564	530.066	541.969	519.88	-2.76055	-3.00985	-2.12074	-1.95446	-1.83762	-2.60534	-2.52056	-3.14585	-3.07676	-3.20749
Bra031744	AT1G10865.1	Symbols: | FUNCTIONS IN: molecular_function unknown; INVOLVED IN: biological_process unknown; LOCATED IN: cellular_component unknown; CONTAINS InterPro DOMAIN/s: Cytochrome c oxidase assembly protein PET191, N-terminal (InterPro:IPR018793); Has 241 Blast hits to 241 proteins in 124 species: Archae - 0; Bacteria - 0; Metazoa - 100; Fungi - 94; Plants - 38; Viruses - 0; Other Eukaryotes - 9 (source…	926.671	439.728	380.617	430.313	507.266	875.767	142.572	62.377	64.1293	124.477	99.8473	67.5279	-2.10737	-2.43465	-2.15348	-1.8268	-1.05813	1	1	1	1	1
Bra035725	AT5G51120.1	Symbols: PABN1, ATPABN1 | polyadenylate-binding protein 1 | chr5:20779760-20781241 FORWARD LENGTH=227	941.644	339.642	414.688	448.007	546.818	485.207	1134.28	382.479	387.625	393.767	325.72	449.109	-2.77246	-2.27073	-2.10185	-1.72204	-1.94071	-2.9656	-2.92623	-2.88059	-3.48238	-2.52562
Bra002422	AT5G22580.1	Symbols: | Stress responsive A/B Barrel Domain | chr5:7502709-7503137 FORWARD LENGTH=111	10660.2	4909.39	4751.87	5078.54	5679.92	6368.71	7547.08	3543.58	3339.74	2412.16	2533.55	1657.98	-2.17139	-2.24337	-2.09907	-1.87682	-1.67384	-2.12979	-2.25978	-3.12876	-2.97886	-4.55197
Bra020865	AT4G21870.1	Symbols: | HSP20-like chaperones superfamily protein | chr4:11603756-11604285 REVERSE LENGTH=134	7028.7	2633.74	3285.74	2967.56	4457.23	4222.39	5543.78	1151.6	2151.39	3282.7	1100.29	1215.43	-2.66871	-2.13915	-2.36851	-1.57692	-1.66463	-4.81398	-2.57684	-1.68879	-5.03847	-4.56117
Bra019744	AT1G12110.1	Symbols: NRT1.1, CHL1-1, NRT1, B-1, ATNRT1, CHL1 | nitrate transporter 1.1 | chr1:4105341-4109290 FORWARD LENGTH=590	5456.94	1949.59	2284.18	2565.3	3048.63	2741.1	3917.22	2240.79	2838.87	2795.62	2748.91	2251.74	-2.79902	-2.38901	-2.12721	-1.78996	-1.99078	-1.74814	-1.37985	-1.4012	-1.42501	-1.73964
Bra033329	AT1G02470.1	Symbols: | Polyketide cyclase/dehydrase and lipid transport superfamily protein | chr1:511916-513573 REVERSE LENGTH=220	530.208	200.26	215.039	251.567	567.432	459.653	437.572	478.839	507.953	462.988	454.237	558.034	-2.6476	-2.46564	-2.10762	1.07021	-1.1535	1	1.16084	1	1	1.2753
Bra003559	AT1G80270.1	Symbols: PPR596 | PENTATRICOPEPTIDE REPEAT 596 | chr1:30181265-30183331 FORWARD LENGTH=596	985.539	326.699	381.266	467.803	616.738	684.94	911.951	487.274	659.674	610.94	627.219	812.924	-3.01666	-2.58491	-2.10674	-1.59799	-1.43887	-1.87154	-1.38243	-1.4927	-1.45396	-1.12182
Bra037505	AT5G48210.1	Symbols: | Protein of unknown function (DUF1278) | chr5:19548459-19548770 FORWARD LENGTH=103	579.284	276.244	243.133	275.014	511.857	374.731	174.598	215.352	257.21	207.829	261.439	298.981	-2.097	-2.38258	-2.10638	-1.13173	-1.54587	1	1	1	1	1
Bra006643	NA	NA	2232.27	1058.34	1090.52	1064.62	1290.09	1219.7	23.2034	27.787	60.9114	283.466	132.518	59.6263	-2.10922	-2.04698	-2.09678	-1.73032	-1.83018	1	1	1	1	1
Bra018105	NA	NA	702.774	298.664	243.83	337.192	403.959	657.812	569.173	490.35	451.674	434.359	370.489	400.71	-2.35306	-2.88223	-2.0842	-1.73972	-1.06835	-1.16075	-1.26014	-1.31037	-1.53628	-1.42041
Bra033135	AT4G00893.1	Symbols: | unknown protein; LOCATED IN: chloroplast; BEST Arabidopsis thaliana protein match is: unknown protein (TAIR:AT4G12370.1); Has 220 Blast hits to 215 proteins in 11 species: Archae - 0; Bacteria - 0; Metazoa - 0; Fungi - 0; Plants - 220; Viruses - 0; Other Eukaryotes - 0 (source: NCBI BLink). | chr4:379971-381396 REVERSE LENGTH=388	670.771	277.099	293.553	322.26	383.665	511.451	1069.95	639.92	644.674	755.127	620.488	859.58	-2.42069	-2.28501	-2.08146	-1.74832	-1.31151	-1.67201	-1.65968	-1.41691	-1.72437	-1.24474
Bra014129	NA	NA	1568.09	577.769	731.368	761.627	1104.06	1635.23	264.628	67.5853	34.6156	90.4175	117.93	131.925	-2.71404	-2.14405	-2.05887	-1.42029	1.04282	1	1	1	1	1
Bra030512	AT1G02880.2	Symbols: TPK1 | thiamin pyrophosphokinase1 | chr1:643063-644476 REVERSE LENGTH=264	1503.4	608.034	560.618	732.307	867.164	1165.51	1007.8	799.962	715.068	703.739	779.885	777.646	-2.47256	-2.68168	-2.05296	-1.7337	-1.28991	-1.25981	-1.40938	-1.43207	-1.29224	-1.29596
Bra012490	AT1G25260.1	Symbols: | Ribosomal protein L10 family protein | chr1:8854163-8855766 REVERSE LENGTH=235	1093.14	476.793	495.129	533.849	627.859	619.976	1450.69	1401.3	1517.28	1472.59	1786.53	1780.82	-2.29269	-2.20779	-2.04766	-1.74106	-1.7632	-1.03525	1.0459	1.0151	1.2315	1.22757
Bra038893	AT3G25110.1	Symbols: AtFaTA, FaTA | fatA acyl-ACP thioesterase | chr3:9146589-9148273 REVERSE LENGTH=362	12264.3	4640.59	5519.01	5288.29	6307.29	6368.71	2958.64	2067.35	2373.74	1642.67	1443.29	1607.61	-2.64283	-2.22219	-2.31914	-1.94446	-1.92571	-1.43113	-1.2464	-1.80112	-2.04993	-1.8404
Bra004313	AT1G68490.1	Symbols: | unknown protein; FUNCTIONS IN: molecular_function unknown; INVOLVED IN: biological_process unknown; LOCATED IN: chloroplast; EXPRESSED IN: 22 plant structures; EXPRESSED DURING: 13 growth stages; BEST Arabidopsis thaliana protein match is: unknown protein (TAIR:AT1G13390.2); Has 125 Blast hits to 125 proteins in 18 species: Archae - 0; Bacteria - 0; Metazoa - 0; Fungi - 0; Plants - 125…	15350.5	7488.36	6972.77	7555.76	7960.09	8922.07	14223.5	9335.92	9234.04	9429.57	8271.17	8001.03	-2.04991	-2.20149	-2.03163	-1.92843	-1.72051	-1.52352	-1.54033	-1.50839	-1.71965	-1.77771
Bra007408	AT3G58640.1	Symbols: | Mitogen activated protein kinase kinase kinase-related | chr3:21687153-21692675 REVERSE LENGTH=809	1714.04	751.371	661.175	845.66	1223.38	1256.6	1419.01	1080.43	1044.05	1342.62	1100.88	1086.74	-2.28122	-2.59242	-2.02687	-1.40107	-1.36403	-1.31338	-1.35914	-1.0569	-1.28898	-1.30575
Bra018249	AT2G31380.1	Symbols: STH | salt tolerance homologue | chr2:13382150-13383302 FORWARD LENGTH=238	18796.1	7638.9	9337.89	9338.81	10181.7	10117.3	14895.6	9796.81	7475.36	6546.44	6608.28	6639.43	-2.46058	-2.01289	-2.01269	-1.84607	-1.85782	-1.52045	-1.99263	-2.27537	-2.25408	-2.24351
Bra013974	AT3G03341.1	Symbols: | unknown protein; Has 30201 Blast hits to 17322 proteins in 780 species: Archae - 12; Bacteria - 1396; Metazoa - 17338; Fungi - 3422; Plants - 5037; Viruses - 0; Other Eukaryotes - 2996 (source: NCBI BLink). | chr3:790338-790556 REVERSE LENGTH=72	979.32	413.628	486.248	401.84	618.128	552.367	517.941	202.859	227.089	335.424	249.85	229.414	-2.36763	-2.01403	-2.43709	-1.58433	-1.77295	-2.55321	-2.28078	-1.54414	-2.07301	-2.25767
Bra001019	AT3G01130.1	Symbols: | unknown protein; FUNCTIONS IN: molecular_function unknown; INVOLVED IN: biological_process unknown; LOCATED IN: endomembrane system; EXPRESSED IN: male gametophyte, pollen tube; EXPRESSED DURING: M germinated pollen stage; BEST Arabidopsis thaliana protein match is: unknown protein (TAIR:AT5G15320.1); Has 64 Blast hits to 64 proteins in 11 species: Archae - 0; Bacteria - 0; Metazoa - 0…	907.193	134.872	88.729	110.725	129.766	676.627	230.957	573.339	182.517	208.324	298.26	259.219	-6.72633	-10.2243	-8.19321	-6.99099	-1.34076	2.48245	1	1	1	1
Bra026711	AT1G16670.1	Symbols: | Protein kinase superfamily protein | chr1:5697846-5699492 FORWARD LENGTH=390	571.719	151.711	249.813	124.263	112.502	362.812	1347.43	434.979	395.527	459.907	355.929	368.067	-3.76847	-2.28859	-4.60088	-5.08186	-1.5758	-3.09769	-3.40667	-2.92979	-3.78567	-3.66083
Bra032772	AT4G14250.1	Symbols: | structural constituent of ribosome | chr4:8208985-8213237 REVERSE LENGTH=821	571.522	126.025	62.4535	139.655	121.41	439.507	807.089	256.889	196.181	74.7937	106.953	198.984	-4.53499	-9.15116	-4.09238	-4.70737	-1.30037	-3.14178	-4.114	-10.7909	-7.5462	-4.05605
Bra010595	AT4G37295.1	Symbols: | unknown protein; FUNCTIONS IN: molecular_function unknown; INVOLVED IN: biological_process unknown; LOCATED IN: endomembrane system; EXPRESSED IN: stem, root, leaf; EXPRESSED DURING: LP.06 six leaves visible, LP.04 four leaves visible; Has 30201 Blast hits to 17322 proteins in 780 species: Archae - 12; Bacteria - 1396; Metazoa - 17338; Fungi - 3422; Plants - 5037; Viruses - 0; Other Eu…	633.885	172.54	304.912	243.861	139.472	336.654	747.098	259.941	314.92	303.152	329.853	440.069	-3.67384	-2.07891	-2.59937	-4.54489	-1.8829	-2.87411	-2.37234	-2.46443	-2.26494	-1.69768
Bra027547	AT5G44390.1	Symbols: | FAD-binding Berberine family protein | chr5:17882329-17884906 REVERSE LENGTH=542	1029.92	378.397	354.669	337.433	228.503	576.526	468.293	908.221	237.378	602.729	231.561	790.365	-2.7218	-2.90389	-3.05222	-4.50725	-1.78642	1.93943	1	1.28708	1	1.68776
Bra004310	AT1G68470.1	Symbols: | Exostosin family protein | chr1:25676545-25678267 REVERSE LENGTH=455	750.331	161.311	120.605	228.606	187.285	404.764	269.339	140.677	96.0287	86.3375	70.7552	155.604	-4.65146	-6.22139	-3.2822	-4.00636	-1.85375	1	1	1	1	1
Bra019770	AT1G12480.1	Symbols: OZS1, SLAC1, RCD3, CDI3 | C4-dicarboxylate transporter/malic acid transport protein | chr1:4257427-4259249 REVERSE LENGTH=556	2814.13	530.883	516.933	889.087	781.719	1488.38	1638.85	783.313	607.998	573.22	396.086	626.98	-5.30085	-5.4439	-3.16519	-3.59993	-1.89073	-2.0922	-2.69549	-2.85902	-4.13761	-2.61388
Bra000364	AT2G44790.1	Symbols: UCC2 | uclacyanin 2 | chr2:18462182-18463232 REVERSE LENGTH=202	1240.28	249.491	325.84	363.646	369.902	646.274	4384.84	1000.33	567.11	524.46	434.771	577.581	-4.97124	-3.80641	-3.41068	-3.353	-1.91912	-4.38339	-7.7319	-8.36068	-10.0854	-7.59173
Bra022048	AT5G46600.1	Symbols: | Aluminium activated malate transporter family protein | chr5:18907849-18910742 REVERSE LENGTH=539	14087.2	5424.53	3718.31	5165.91	4476.25	7154.83	7971.42	3142.35	2666.54	2532.84	2023.04	1773.39	-2.59694	-3.7886	-2.72695	-3.1471	-1.96891	-2.53677	-2.98942	-3.14723	-3.94032	-4.49502
Bra029071	AT5G53400.1	Symbols: BOB1 | HSP20-like chaperones superfamily protein | chr5:21661588-21663383 FORWARD LENGTH=304	674.959	108.808	113.556	141.99	216.41	524.849	546.578	117.489	191.802	110.25	224.974	258.606	-6.20321	-5.94384	-4.75357	-3.11889	-1.28601	-4.65216	-2.8497	-4.95762	-2.42952	-2.11355
Bra012013	AT2G27510.1	Symbols: ATFD3, FD3 | ferredoxin 3 | chr2:11758281-11758748 REVERSE LENGTH=155	1615.6	647.77	531.881	709.239	678.276	880.044	1022.56	686.311	508.105	656.721	572.881	892.201	-2.4941	-3.03752	-2.27793	-2.38192	-1.83582	-1.48994	-2.0125	-1.55707	-1.78494	-1.14611
Bra010912	AT1G27950.1	Symbols: LTPG1 | glycosylphosphatidylinositol-anchored lipid protein transfer 1 | chr1:9740740-9741991 FORWARD LENGTH=193	1369.55	617.812	418.487	683.765	445.069	1179.15	1015.49	446.988	377.553	511.378	439.99	609.732	-2.21677	-3.27262	-2.00295	-3.07716	-1.16147	-2.27185	-2.68966	-1.98579	-2.30798	-1.66547
Bra037449	NA	NA	796.544	214.989	159.98	198.153	237.755	658.507	362.914	282.541	202.091	145.04	88.5262	215.384	-3.70505	-4.97902	-4.01984	-3.35027	-1.20962	1	1	1	1	1
Bra013243	AT3G24770.1	Symbols: CLE41 | CLAVATA3/ESR-RELATED 41 | chr3:9046779-9047078 FORWARD LENGTH=99	1217.09	502.261	331.903	483.381	410.091	653.243	1098.46	583.665	490.629	539.108	362.571	451.128	-2.42322	-3.66701	-2.51787	-2.96785	-1.86315	-1.882	-2.23888	-2.03755	-3.02964	-2.43492
Bra000330	AT2G43820.1	Symbols: GT, UGT74F2, ATSAGT1, SGT1, SAGT1 | UDP-glucosyltransferase 74F2 | chr2:18152279-18153715 FORWARD LENGTH=449	2979.07	1224.19	1165.93	1078.76	1018.93	1624.76	4105.66	2463.97	1815.88	1752.32	1957.76	2376.14	-2.4335	-2.5551	-2.76157	-2.92372	-1.83354	-1.66628	-2.26098	-2.34299	-2.09712	-1.72787
Bra025477	AT3G08750.1	Symbols: | F-box and associated interaction domains-containing protein | chr3:2656716-2657825 REVERSE LENGTH=369	747.674	145.22	203.71	226.445	236.286	528.183	300.436	129.508	241.904	184.873	265.609	365.339	-5.14856	-3.67029	-3.30179	-3.16428	-1.41556	1	1	1	1	1
Bra027697	AT1G64380.1	Symbols: | Integrase-type DNA-binding superfamily protein | chr1:23890981-23891988 REVERSE LENGTH=335	2935.72	1335.93	1382.41	1420.64	1018.78	1528.15	4605.13	2598.05	1802.06	1661.86	1892.96	2252.3	-2.19751	-2.12362	-2.06648	-2.8816	-1.92109	-1.77253	-2.55548	-2.77107	-2.43277	-2.04463
Bra034774	AT3G12145.1	Symbols: FLR1, FLOR1 | Leucine-rich repeat (LRR) family protein | chr3:3874764-3876075 REVERSE LENGTH=325	4084.8	2018.07	1749.13	1977.46	1420.99	2118.19	2240.49	988.423	996.809	870.738	631.542	605.739	-2.02411	-2.33533	-2.06568	-2.87462	-1.92844	-2.26673	-2.24766	-2.57309	-3.54765	-3.69877
Bra020797	NA	NA	1704.1	635.859	676.574	635.837	546.862	1055.4	407.174	490.232	428.203	424.568	387.674	472.587	-2.68	-2.51872	-2.68009	-3.11614	-1.61465	1	1	1	1	1
Bra034459	AT1G33811.1	Symbols: | GDSL-like Lipase/Acylhydrolase superfamily protein | chr1:12267918-12269690 FORWARD LENGTH=370	3762.62	818.605	695.136	1727.49	1326.87	2413.84	2195.53	708.589	354.016	478.073	383.402	756.979	-4.59638	-5.41278	-2.17808	-2.83571	-1.55877	-3.09845	-6.20178	-4.59246	-5.72644	-2.90038
Bra027550	AT5G44400.1	Symbols: | FAD-binding Berberine family protein | chr5:17886365-17888071 REVERSE LENGTH=537	785.266	251.179	230.294	325.46	252.932	459.517	268.081	134.518	215.808	107.894	157.262	233.043	-3.12632	-3.40984	-2.41279	-3.10465	-1.70889	1	1	1	1	1
Bra029093	AT5G53160.2	Symbols: RCAR3, PYL8 | regulatory components of ABA receptor 3 | chr5:21561026-21561953 FORWARD LENGTH=188	4829	2056.46	1879.59	1799.62	2187.48	2789.34	1957.22	1092.49	799.401	875.992	995.96	1040.85	-2.34821	-2.56918	-2.68334	-2.20756	-1.73123	-1.79152	-2.44836	-2.23429	-1.96516	-1.88041
Bra020412	AT5G57800.1	Symbols: FLP1, YRE, CER3, WAX2 | Fatty acid hydroxylase superfamily | chr5:23420589-23423832 FORWARD LENGTH=632	8360.78	3154.42	2993.18	3859.8	3629.26	4584.87	4449.39	2857.13	2119.03	2383.12	2645.86	3361.35	-2.6505	-2.79328	-2.16612	-2.30371	-1.82356	-1.55729	-2.09973	-1.86704	-1.68164	-1.32369
Bra027168	AT3G16370.1	Symbols: | GDSL-like Lipase/Acylhydrolase superfamily protein | chr3:5556928-5558351 FORWARD LENGTH=353	6608.05	2470.89	2411.49	3191.65	2370.26	3717.48	4854.76	2234.02	1044.29	1478.94	1167.86	1687.03	-2.67436	-2.74024	-2.07042	-2.7879	-1.77756	-2.1731	-4.64886	-3.28259	-4.15697	-2.8777
Bra013383	AT1G03280.1	Symbols: | Transcription factor TFIIE, alpha subunit | chr1:803635-806758 FORWARD LENGTH=479	1113.06	367.813	307.099	374.692	371.339	862.55	1268.45	1034.35	1058.46	896.034	857.804	1013.27	-3.02616	-3.62443	-2.9706	-2.99742	-1.29043	-1.22633	-1.19839	-1.41563	-1.47872	-1.25184
Bra023955	AT4G32300.1	Symbols: SD2-5 | S-domain-2 5 | chr4:15599970-15602435 FORWARD LENGTH=821	1147.42	294.484	276.422	377.285	415.017	629.295	588.765	228.313	363.84	259.821	247.068	338.015	-3.89637	-4.15097	-3.04126	-2.76475	-1.82334	-2.57876	-1.6182	-2.26604	-2.38301	-1.74183
Bra032302	AT1G29300.1	Symbols: UNE1 | Plant protein of unknown function (DUF641) | chr1:10248120-10249499 REVERSE LENGTH=459	543.959	256.019	231.175	227.938	182.572	296.176	417.421	239.877	231.905	253.58	185.405	105.833	-2.12468	-2.35302	-2.38643	-2.97942	-1.83661	1	1	1	1	1
Bra021165	AT3G16160.1	Symbols: | Tesmin/TSO1-like CXC domain-containing protein | chr3:5473366-5475090 REVERSE LENGTH=368	829.83	271.775	348.499	205.015	279.434	432.534	111.786	74.6872	52.2234	71.7689	135.258	76.9306	-3.05337	-2.38115	-4.04766	-2.96968	-1.91853	1	1	1	1	1
Bra008199	AT1G47620.1	Symbols: CYP96A8 | cytochrome P450, family 96, subfamily A, polypeptide 8 | chr1:17508116-17509678 REVERSE LENGTH=520	2315.81	505.916	428.682	893.024	844.555	1671.49	1560.76	570.956	412.833	1053.71	463.903	975.377	-4.57746	-5.40216	-2.59322	-2.74205	-1.38548	-2.73359	-3.78061	-1.4812	-3.36441	-1.60016
Bra016158	AT1G71140.1	Symbols: | MATE efflux family protein | chr1:26824762-26826748 FORWARD LENGTH=485	2263.62	412.862	593.006	872.465	889.821	1238.41	754.546	300.535	426.357	366.738	416.609	477.332	-5.48275	-3.8172	-2.59451	-2.5439	-1.82784	-2.51068	-1.76975	-2.05745	-1.81116	-1.58076
Bra000018	AT2G37770.2	Symbols: | NAD(P)-linked oxidoreductase superfamily protein | chr2:15834888-15836659 FORWARD LENGTH=315	1661.08	764.849	526.331	647.563	753.136	832.924	1237.57	634.37	443.702	482.669	722.219	755.494	-2.17178	-3.15596	-2.56512	-2.20555	-1.99428	-1.95086	-2.78919	-2.56401	-1.71357	-1.63809
Bra013135	AT2G13820.1	Symbols: | Bifunctional inhibitor/lipid-transfer protein/seed storage 2S albumin superfamily protein | chr2:5774295-5776279 REVERSE LENGTH=169	545.283	227.248	143.859	180.385	188.282	409.988	210.728	77.4699	65.8776	70.7576	60.0702	119.816	-2.39951	-3.7904	-3.02288	-2.8961	-1.33	1	1	1	1	1
Bra039148	AT3G01070.1	Symbols: ENODL16, AtENODL16 | early nodulin-like protein 16 | chr3:19659-20444 FORWARD LENGTH=167	576.341	157.859	211.19	212.756	212.766	555.344	1428.07	962.905	595.867	585.501	490.294	690.401	-3.65099	-2.72902	-2.70893	-2.7088	-1.03781	-1.48309	-2.39663	-2.43906	-2.91268	-2.06846
Bra016864	AT2G42620.1	Symbols: MAX2, ORE9, PPS | RNI-like superfamily protein | chr2:17756170-17758251 FORWARD LENGTH=693	7096.72	2816.79	2599.48	2963.46	2668.4	3560.76	6238.43	2965.85	2531.16	2307.04	2999.26	3098.46	-2.51944	-2.73005	-2.39474	-2.65954	-1.99304	-2.10342	-2.46465	-2.70408	-2.07999	-2.0134
Bra037005	AT4G33440.1	Symbols: | Pectin lyase-like superfamily protein | chr4:16092020-16094732 FORWARD LENGTH=475	566.601	211.518	179.044	184.126	200.313	306.469	135.047	158.184	90.3503	161.33	100.804	167.564	-2.67874	-3.16459	-3.07725	-2.82858	-1.8488	1	1	1	1	1
Bra010061	NA	NA	1022.39	263.986	287.79	294.1	361.898	538.465	1216.51	783.378	711.748	639.726	666.043	766.651	-3.87289	-3.55256	-3.47633	-2.82508	-1.89871	-1.5529	-1.70919	-1.90161	-1.82647	-1.58678
Bra010291	AT1G65310.1	Symbols: ATXTH17, XTH17 | xyloglucan endotransglucosylase/hydrolase 17 | chr1:24257262-24258319 FORWARD LENGTH=282	3756.08	1381.6	1356.29	1295.14	1424.58	2024.18	2301.47	855.284	808.819	1110.14	517.565	1156.24	-2.71865	-2.76938	-2.90013	-2.63662	-1.85561	-2.69088	-2.84547	-2.07313	-4.44673	-1.99048
Bra020963	AT4G19410.1	Symbols: | Pectinacetylesterase family protein | chr4:10582188-10584766 REVERSE LENGTH=391	6349.14	2602.08	2228.13	2873.27	2415.22	3975.92	5891.83	3145.97	1967.36	2602.81	1877.15	3143.81	-2.44002	-2.84954	-2.20973	-2.6288	-1.5969	-1.87282	-2.99479	-2.26364	-3.13871	-1.8741
Bra005910	NA	NA	1027.75	435.941	411.784	498.731	375.72	653.701	393.211	544.424	316.6	250.239	149.425	310.379	-2.35754	-2.49585	-2.06073	-2.73541	-1.5722	1.38456	1	1	1	1
Bra033428	AT3G52470.1	Symbols: | Late embryogenesis abundant (LEA) hydroxyproline-rich glycoprotein family | chr3:19450750-19451376 FORWARD LENGTH=208	5369.63	2677.8	2088.15	2620.21	2093.47	2787.81	5626.19	2075.03	1895.03	1959.6	1606.3	1413.68	-2.00524	-2.57148	-2.04931	-2.56494	-1.92611	-2.71138	-2.96892	-2.87109	-3.50258	-3.97982
Bra011187	AT4G30370.1	Symbols: | RING/U-box superfamily protein | chr4:14858743-14859273 REVERSE LENGTH=176	2296.48	1071.82	768.357	954.574	898.74	1152.88	2232.72	1195.31	1042.51	1137.19	781.829	944.913	-2.1426	-2.98882	-2.40576	-2.55522	-1.99195	-1.8679	-2.14168	-1.96337	-2.85577	-2.36288
Bra001983	AT2G16630.1	Symbols: | Pollen Ole e 1 allergen and extensin family protein | chr2:7209286-7210872 FORWARD LENGTH=359	2390.07	537.353	598.998	1164.68	936.528	1552.44	1416.82	486.837	479.128	498.664	427.968	699.617	-4.44786	-3.99011	-2.05213	-2.55205	-1.53956	-2.91026	-2.95708	-2.84123	-3.31057	-2.02514
Bra021916	AT2G34500.1	Symbols: CYP710A1 | cytochrome P450, family 710, subfamily A, polypeptide 1 | chr2:14539712-14541199 REVERSE LENGTH=495	568.228	234.405	265.117	212.859	209.511	446.874	386.879	367.274	293.035	222.046	284.592	305.589	-2.42413	-2.14331	-2.6695	-2.71216	-1.27156	1	1	1	1	1
Bra030039	AT1G27330.1	Symbols: | Ribosome associated membrane protein RAMP4 | chr1:9493064-9493898 FORWARD LENGTH=68	853.2	201.249	216.472	229.719	316.812	685.264	1834.36	2138.48	2528.17	2059.17	2237.16	1712.39	-4.23952	-3.94139	-3.7141	-2.69308	-1.24507	1.16579	1.37823	1.12256	1.21959	-1.07123
Bra027735	AT1G64390.1	Symbols: AtGH9C2, GH9C2 | glycosyl hydrolase 9C2 | chr1:23911329-23914642 FORWARD LENGTH=620	822.887	347.213	383.118	387.415	307.364	433.568	454.219	285.776	278.471	369.006	250.103	201.155	-2.36998	-2.14787	-2.12405	-2.67724	-1.89794	1	1	1	1	1
Bra009763	AT5G24420.1	Symbols: PGL5 | 6-phosphogluconolactonase 5 | chr5:8336943-8337879 REVERSE LENGTH=252	4375	1118.25	1453.37	1719.35	1747.28	2562.89	1927.11	946.952	769.59	934.88	730.13	1011.61	-3.91236	-3.01025	-2.54457	-2.50389	-1.70706	-2.03507	-2.50407	-2.06134	-2.63941	-1.90499
Bra018182	AT3G46950.1	Symbols: | Mitochondrial transcription termination factor family protein | chr3:17289452-17290804 FORWARD LENGTH=450	689.067	285.138	273.481	242.312	261.866	348.659	549.148	373.771	313.655	391.246	311.536	437.887	-2.41661	-2.51962	-2.84372	-2.63137	-1.97634	-1.46921	-1.7508	-1.40359	-1.76271	-1.25409
Bra006161	AT5G12420.1	Symbols: | O-acyltransferase (WSD1-like) family protein | chr5:4024568-4026715 REVERSE LENGTH=480	1417.32	384.414	347.958	595.821	510.35	780.58	1096.85	547.659	289.84	380.21	973.13	565.792	-3.68696	-4.07325	-2.37877	-2.77715	-1.81573	-2.0028	-3.78433	-2.88485	-1.12714	-1.93861
Bra025085	AT5G45290.1	Symbols: | RING/U-box superfamily protein | chr5:18350011-18352092 REVERSE LENGTH=545	1362.18	670.447	555.693	637.487	578.239	716.307	2206.16	1279.66	1099.67	1151.66	1270.31	1178.35	-2.03175	-2.45132	-2.1368	-2.35574	-1.90167	-1.72402	-2.0062	-1.91563	-1.73671	-1.87225
Bra022951	AT2G33720.1	Symbols: | AP2/B3-like transcriptional factor family protein | chr2:14263776-14264989 FORWARD LENGTH=326	512.757	212.122	134.595	158.211	201.395	564.655	190.378	144.118	117.33	69.9359	62.4273	205.693	-2.41727	-3.80963	-3.24097	-2.54603	1.10121	1	1	1	1	1
Bra012476	AT1G25425.1	Symbols: CLE43 | CLAVATA3/ESR-RELATED 43 | chr1:8922832-8923122 FORWARD LENGTH=96	5252.15	2253.05	2265.67	1888.53	2075.89	2660.27	3592.78	2245.97	1801.5	2209.42	2435.33	2167.85	-2.33113	-2.31814	-2.78108	-2.53007	-1.97429	-1.59966	-1.99433	-1.62612	-1.47527	-1.6573
Bra004513	AT2G46720.1	Symbols: HIC, KCS13 | 3-ketoacyl-CoA synthase 13 | chr2:19198821-19200221 FORWARD LENGTH=466	892.486	288.478	393.979	333.151	370.001	464.96	897.139	577.514	272.618	340.635	345.785	569.531	-3.09377	-2.26531	-2.67892	-2.41212	-1.91949	-1.55345	-3.29083	-2.63373	-2.5945	-1.57522
Bra033505	AT4G15730.1	Symbols: | CW-type Zinc Finger | chr4:8951887-8957214 REVERSE LENGTH=1059	717.924	336.657	305.981	300.034	286.886	389.784	383.46	595.131	450.545	462.988	519.359	596.645	-2.13251	-2.3463	-2.39281	-2.50247	-1.84185	1.552	1	1	1.3544	1.55595
Bra002689	AT5G02760.1	Symbols: | Protein phosphatase 2C family protein | chr5:625377-626817 FORWARD LENGTH=370	2055.34	662.006	561.391	855.316	826.549	1090.98	714.525	393.727	674.601	508.989	529.178	477.411	-3.10472	-3.66116	-2.40302	-2.48665	-1.88394	-1.81477	-1.05918	-1.40381	-1.35025	-1.49667
Bra024421	AT5G65810.1	Symbols: | unknown protein; BEST Arabidopsis thaliana protein match is: unknown protein (TAIR:AT3G49720.2); Has 30201 Blast hits to 17322 proteins in 780 species: Archae - 12; Bacteria - 1396; Metazoa - 17338; Fungi - 3422; Plants - 5037; Viruses - 0; Other Eukaryotes - 2996 (source: NCBI BLink). | chr5:26337833-26339144 REVERSE LENGTH=258	4161.45	1784.18	1917.68	1891.24	1737.96	2084.49	6914.82	4026.06	2603.88	2897.06	2196.84	2990.39	-2.33242	-2.17004	-2.20038	-2.39445	-1.99639	-1.71752	-2.65558	-2.38684	-3.14762	-2.31235
Bra002163	AT5G18500.1	Symbols: | Protein kinase superfamily protein | chr5:6139263-6141283 FORWARD LENGTH=484	11264.5	4523.22	3652.13	4155.83	4737.54	6427.51	10118.7	5272.06	3272.74	3002.75	2801.79	2463.68	-2.49037	-3.08436	-2.71053	-2.37771	-1.75254	-1.91931	-3.09181	-3.36981	-3.61151	-4.10715
Bra001679	AT3G17710.1	Symbols: | F-box and associated interaction domains-containing protein | chr3:6055597-6056703 FORWARD LENGTH=368	1123.32	212.711	399.674	333.594	472.516	593.676	909.085	774.777	305.321	583.039	295.145	495.407	-5.28097	-2.81059	-3.36733	-2.37732	-1.89214	-1.17335	-2.97747	-1.55922	-3.08013	-1.83503
Bra032329	AT1G29640.1	Symbols: | Protein of unknown function, DUF584 | chr1:10355959-10356381 REVERSE LENGTH=140	617.081	171.165	200.994	208.859	250.616	520.052	109.058	163.889	124.765	93.7461	64.1449	102.828	-3.60518	-3.07015	-2.95453	-2.46226	-1.18658	1	1	1	1	1
Bra031218	NA	NA	616.07	264.098	271.784	238.916	252.785	337.418	573.061	484.534	336.792	331.66	331.179	289.272	-2.33273	-2.26676	-2.57861	-2.43713	-1.82584	-1.18271	-1.70153	-1.72786	-1.73037	-1.98105
Bra029303	AT2G27650.1	Symbols: | Ubiquitin carboxyl-terminal hydrolase-related protein | chr2:11792996-11797343 REVERSE LENGTH=1106	893.33	271.75	325.7	329.73	367.386	533.308	191.838	221.478	245	223.07	203.441	203.674	-3.28732	-2.7428	-2.70928	-2.43158	-1.67507	1	1	1	1	1
Bra019863	AT1G11340.1	Symbols: | S-locus lectin protein kinase family protein | chr1:3814116-3817420 REVERSE LENGTH=901	632.172	244.765	283.86	251.228	262.124	351.441	400.291	728.849	220.016	231.067	414.133	1524.71	-2.58277	-2.22706	-2.51633	-2.41173	-1.7988	1.8208	1	1	1	3.809
Bra002531	AT5G59790.1	Symbols: | Domain of unknown function (DUF966) | chr5:24090950-24092804 FORWARD LENGTH=423	1547.74	530.357	669.072	695.199	642.332	813.765	993.527	759.247	670.507	599.868	765.86	922.008	-2.9183	-2.31326	-2.22633	-2.40956	-1.90195	-1.30857	-1.48175	-1.65624	-1.29727	-1.07757
Bra028866	AT5G02750.1	Symbols: | RING/U-box superfamily protein | chr5:620101-620952 FORWARD LENGTH=283	734.359	248.1	342.956	326.229	258.294	411.953	877.773	351.996	371.139	275.721	459.757	363.169	-2.95993	-2.14126	-2.25105	-2.84311	-1.78263	-2.4937	-2.36508	-3.18356	-1.90921	-2.41698
Bra012816	AT3G52170.1	Symbols: | DNA binding | chr3:19347039-19349099 REVERSE LENGTH=499	3997.98	1426.1	1400.53	1488.45	1729.78	2009.05	2620.91	1186.25	1640.87	1533.15	1257.9	1686.35	-2.80344	-2.85462	-2.686	-2.31127	-1.98999	-2.20941	-1.59727	-1.70949	-2.08356	-1.55419
Bra015079	NA	NA	836.557	395.63	364.048	414.293	376.859	444.032	747.674	341.284	303.901	455.163	549.441	280.951	-2.11449	-2.29793	-2.01924	-2.21981	-1.884	-2.19077	-2.46026	-1.64265	-1.36079	-2.66123
Bra028260	NA	NA	888.882	346.131	308.193	236.783	378.654	825.651	483.544	327.429	282.714	247.228	291.341	403.765	-2.56805	-2.88417	-3.75399	-2.34748	-1.07658	1	1	1	1	1
Bra012097	AT5G65650.1	Symbols: | Protein of unknown function (DUF1195) | chr5:26239588-26241195 FORWARD LENGTH=185	10854.6	3920.19	3628.32	5085.66	4710.93	5900.97	11523.6	4969.99	3200.1	3573.63	2756.27	3461.09	-2.7689	-2.99163	-2.13435	-2.30413	-1.83946	-2.31864	-3.60101	-3.22462	-4.18087	-3.32947
Bra026132	AT1G15415.1	Symbols: | The protein encoded by this gene was identified as a part of pollen proteome by mass spec analysis. It has weak homology to LEA (late embryo abundant) proteins. Encodes protein phosphatase 2A (PP2A) B'gamma subunit. Targeted to nucleus and cytosol. | chr1:5300931-5301412 REVERSE LENGTH=96	752.044	195.304	221.711	249.248	321.802	558.294	386.965	409.479	391.653	322.185	345.479	467.274	-3.85063	-3.392	-3.01725	-2.33698	-1.34704	1	1	1	1	1
Bra024360	AT5G65160.1	Symbols: TPR14 | tetratricopeptide repeat (TPR)-containing protein | chr5:26031457-26033668 REVERSE LENGTH=593	777.397	245.322	309.273	289.915	333.154	444.379	277.557	258.391	251.613	254.295	213.192	268.38	-3.16888	-2.51363	-2.68147	-2.33345	-1.7494	1	1	1	1	1
Bra022882	AT2G32280.1	Symbols: | Protein of unknown function (DUF1218) | chr2:13713210-13713977 FORWARD LENGTH=163	940.561	373.714	349.655	410.506	412.672	801.322	520.061	381.519	270.906	278.449	247.164	335.15	-2.51679	-2.68997	-2.29122	-2.2792	-1.17376	-1.36313	-1.91971	-1.86771	-2.10411	-1.55173
Bra018299	AT1G64260.1	Symbols: | MuDR family transposase | chr1:23847756-23849915 FORWARD LENGTH=719	622.692	243.598	294.118	259.572	268.828	333.772	452.253	469.784	250.766	349.996	305.72	306.129	-2.55623	-2.11715	-2.39892	-2.31632	-1.86562	1	1	1	1	1
Bra034765	AT3G12270.1	Symbols: ATPRMT3, PRMT3 | protein arginine methyltransferase 3 | chr3:3910642-3913122 FORWARD LENGTH=601	1703.9	684.995	677.694	657.242	736.192	858.525	1611.57	917.11	1080.54	1009.01	952.041	1219.8	-2.48746	-2.51426	-2.5925	-2.31448	-1.98468	-1.75723	-1.49145	-1.59718	-1.69275	-1.32118
Bra019906	AT1G10690.1	Symbols: | unknown protein; BEST Arabidopsis thaliana protein match is: unknown protein (TAIR:AT1G60783.1); Has 59 Blast hits to 59 proteins in 9 species: Archae - 0; Bacteria - 0; Metazoa - 0; Fungi - 0; Plants - 59; Viruses - 0; Other Eukaryotes - 0 (source: NCBI BLink). | chr1:3550236-3550568 REVERSE LENGTH=110	760.949	319.184	233.955	373.579	297.387	511.982	502.423	255.517	268.433	273.82	255.315	228.082	-2.38404	-3.25254	-2.03692	-2.55878	-1.48628	-1.9663	-1.87169	-1.83487	-1.96786	-2.20282
Bra012451	AT1G26600.1	Symbols: CLE9 | CLAVATA3/ESR-RELATED 9 | chr1:9191684-9192046 FORWARD LENGTH=120	816.746	234.293	323.197	351.09	365.258	674.339	731.479	404.102	320.683	437.526	336.139	525.441	-3.486	-2.52708	-2.32632	-2.23608	-1.21118	-1.81013	-2.281	-1.67185	-2.17612	-1.39212
Bra006889	AT3G51980.1	Symbols: | ARM repeat superfamily protein | chr3:19285811-19287502 REVERSE LENGTH=382	3468.02	1586.23	1391.19	1571.36	1551.55	1910.29	6908.88	4202.37	3454.76	3579.38	2978.06	4267.35	-2.18633	-2.49284	-2.20702	-2.2352	-1.81544	-1.64404	-1.99981	-1.93019	-2.31993	-1.61901
Bra025280	AT4G27710.1	Symbols: CYP709B3 | cytochrome P450, family 709, subfamily B, polypeptide 3 | chr4:13828520-13830417 FORWARD LENGTH=518	1897.83	740.085	725.108	692.739	861.512	1061.48	2941.56	1736.23	1335.23	1453.45	1084.57	1147.26	-2.56434	-2.61731	-2.7396	-2.20291	-1.78791	-1.69422	-2.20304	-2.02385	-2.71219	-2.56399
Bra003092	AT5G52990.1	Symbols: | SNARE-like superfamily protein | chr5:21484188-21485006 FORWARD LENGTH=272	7841.28	3167.69	3248.29	3869.58	3582.44	4417.4	8506.66	6802.34	4951	5734.01	3683.66	4041.38	-2.47539	-2.41397	-2.02639	-2.18881	-1.77509	-1.25055	-1.71817	-1.48354	-2.3093	-2.10489
Bra008167	AT1G15460.1	Symbols: ATBOR4, BOR4 | HCO3- transporter family | chr1:5310196-5313376 REVERSE LENGTH=683	1772.97	787.634	764.109	867.37	804.183	1304.14	3163.14	2496.49	1982.51	2215.36	2156.75	2708.28	-2.25101	-2.32031	-2.04408	-2.20468	-1.35949	-1.26703	-1.59552	-1.42782	-1.46662	-1.16795
Bra040876	NA	NA	1009.31	382.479	415.247	460.228	459.652	1420.15	1285.68	1036.92	1124.4	809.553	801.729	878.377	-2.63886	-2.43063	-2.19307	-2.19581	1.40705	-1.2399	-1.14344	-1.58814	-1.60363	-1.4637
Bra011014	AT1G26190.1	Symbols: | Phosphoribulokinase / Uridine kinase family | chr1:9057285-9060433 REVERSE LENGTH=674	1447.73	480.765	588.839	665.125	659.776	814.902	1751.2	1173.63	1102.42	954.973	913.264	984.896	-3.0113	-2.45862	-2.17663	-2.19428	-1.77657	-1.49212	-1.58851	-1.83377	-1.91752	-1.77806
Bra003682	AT1G77520.1	Symbols: | O-methyltransferase family protein | chr1:29130557-29132007 FORWARD LENGTH=381	1699.95	776.622	522.109	627.312	782.723	989.932	1519.48	871.728	770.582	804.584	623.515	714.585	-2.1889	-3.25593	-2.7099	-2.17184	-1.71724	-1.74307	-1.97186	-1.88853	-2.43696	-2.12638
Bra004354	AT1G68990.1	Symbols: MGP3 | male gametophyte defective 3 | chr1:25935499-25940755 REVERSE LENGTH=976	1081.6	402.386	360.766	403.887	499.812	632.525	979.974	460.905	520.054	521.138	488.02	585.84	-2.68797	-2.99807	-2.67798	-2.16401	-1.70997	-2.1262	-1.88437	-1.88045	-2.00806	-1.67277
Bra007232	AT3G56260.2	Symbols: | unknown protein; FUNCTIONS IN: molecular_function unknown; INVOLVED IN: biological_process unknown; LOCATED IN: cellular_component unknown; EXPRESSED IN: 8 plant structures; EXPRESSED DURING: F mature embryo stage, petal differentiation and expansion stage, E expanded cotyledon stage, D bilateral stage; BEST Arabidopsis thaliana protein match is: unknown protein (TAIR:AT2G40475.1). | c…	1175.45	459.182	504.767	514.989	542.043	661.766	3199.81	1990.28	1909.31	2006.09	1714.69	2520.29	-2.55988	-2.3287	-2.28248	-2.16855	-1.77623	-1.60772	-1.6759	-1.59505	-1.86612	-1.26962
Bra031431	AT5G18320.1	Symbols: | ARM repeat superfamily protein | chr5:6064431-6066186 REVERSE LENGTH=458	984.977	428.812	335.011	460.778	455.173	622.51	681.35	453.589	389.635	419.734	419.31	615.29	-2.29699	-2.94013	-2.13764	-2.16396	-1.58227	-1.50213	-1.74869	-1.62329	-1.62493	-1.10736
Bra016906	AT2G41890.1	Symbols: | curculin-like (mannose-binding) lectin family protein / PAN domain-containing protein | chr2:17478058-17480352 REVERSE LENGTH=764	1173.54	434.301	359.209	543.015	546.209	686.551	901.969	505.098	439.09	395.223	435.396	526.729	-2.70214	-3.26701	-2.16116	-2.14852	-1.70933	-1.78573	-2.05418	-2.28218	-2.07161	-1.7124
Bra027734	AT1G64405.1	Symbols: | unknown protein; Has 13 Blast hits to 13 proteins in 7 species: Archae - 0; Bacteria - 0; Metazoa - 0; Fungi - 0; Plants - 13; Viruses - 0; Other Eukaryotes - 0 (source: NCBI BLink). | chr1:23923800-23924156 FORWARD LENGTH=118	700.049	235.109	305.21	243.567	330.079	1042.31	312.886	424.636	244.158	257.008	223.504	306.943	-2.97755	-2.29366	-2.87415	-2.12085	1.48891	1	1	1	1	1
Bra006097	AT5G11470.1	Symbols: | bromo-adjacent homology (BAH) domain-containing protein | chr5:3662757-3667041 REVERSE LENGTH=757	1399.28	500.153	531.444	469.877	663.46	893.265	313.7	302.867	397.58	360.453	310.636	458.626	-2.7977	-2.63298	-2.97797	-2.10906	-1.56648	1	1	1	1	1
Bra015545	AT1G07030.1	Symbols: | Mitochondrial substrate carrier family protein | chr1:2158631-2160524 REVERSE LENGTH=326	3945.77	1674.06	1864.26	1782.2	1872.2	2036.27	3161.64	1912.72	1691.25	1772.07	1582.9	2204.93	-2.35701	-2.11653	-2.21399	-2.10756	-1.93774	-1.65295	-1.86941	-1.78415	-1.99737	-1.4339
Bra029708	AT3G08670.1	Symbols: | unknown protein; BEST Arabidopsis thaliana protein match is: unknown protein (TAIR:AT3G51540.1); Has 48380 Blast hits to 29827 proteins in 1356 species: Archae - 46; Bacteria - 5589; Metazoa - 17361; Fungi - 13192; Plants - 2237; Viruses - 905; Other Eukaryotes - 9050 (source: NCBI BLink). | chr3:2633946-2636536 FORWARD LENGTH=567	17638.5	7476.66	7761.33	8259.87	8403.3	8937.54	12215	8040.01	9464.1	8474.3	7653.53	7874.76	-2.35914	-2.27261	-2.13545	-2.099	-1.97353	-1.51928	-1.29067	-1.44142	-1.596	-1.55116
Bra032717	AT1G61730.1	Symbols: | DNA-binding storekeeper protein-related transcriptional regulator | chr1:22793447-22794577 REVERSE LENGTH=376	4098.89	1657.4	1321.1	1629.91	1964.78	2055.7	5434.4	1982.13	2024.04	2535.56	2221.53	2640.62	-2.47308	-3.10263	-2.5148	-2.08618	-1.99391	-2.7417	-2.68493	-2.14327	-2.44624	-2.058
Bra019184	AT4G25190.1	Symbols: QWRF7 | Family of unknown function (DUF566) | chr4:12914400-12916001 REVERSE LENGTH=394	798.976	351.16	366.683	380.534	382.902	534.032	3398.31	2866.83	2564.33	2454.11	2183.02	2265.62	-2.27525	-2.17893	-2.09962	-2.08663	-1.49612	-1.18539	-1.32522	-1.38474	-1.5567	-1.49995
Bra006049	NA	NA	1300.84	526.5	472.443	481.914	623.914	1412.77	1517.36	1092.31	1106.28	945.301	1008.22	1206.35	-2.47073	-2.75343	-2.69932	-2.08497	1.08604	-1.38913	-1.37159	-1.60516	-1.50499	-1.25781
Bra007563	AT3G60800.1	Symbols: | DHHC-type zinc finger family protein | chr3:22467486-22469273 REVERSE LENGTH=307	4140.54	1997.7	1822.33	1962.44	1998.97	2291.03	4689.49	3036.34	2468.46	2830.15	2341.6	2728.59	-2.07265	-2.27211	-2.10989	-2.07134	-1.80728	-1.54445	-1.89976	-1.65698	-2.00269	-1.71865
Bra032303	AT1G29310.1	Symbols: | SecY protein transport family protein | chr1:10252662-10254526 FORWARD LENGTH=475	14756.7	6624.12	6900.36	6250.03	7103.29	7599.25	10863.2	6296.51	6978.16	7077.8	6462.49	6677.58	-2.22772	-2.13854	-2.36106	-2.07745	-1.94186	-1.72527	-1.55674	-1.53483	-1.68096	-1.62682
Bra011963	AT2G28260.1	Symbols: ATCNGC15, CNGC15 | cyclic nucleotide-gated channel 15 | chr2:12049989-12052453 FORWARD LENGTH=678	1587.83	438.322	365.619	789.951	769.703	967.483	1132.71	366.608	273.25	397.352	231.419	343.629	-3.62252	-4.34285	-2.01004	-2.06291	-1.6412	-3.0897	-4.14532	-2.85065	-4.89463	-3.29632
Bra038131	AT5G22850.1	Symbols: | Eukaryotic aspartyl protease family protein | chr5:7633717-7636298 REVERSE LENGTH=493	1048.05	492.534	395.514	484.384	509.943	684.901	271.951	236.481	235.541	266.558	289.525	448.333	-2.12787	-2.64984	-2.16368	-2.05523	-1.53022	1	1	1	1	1
Bra010841	AT1G29230.1	Symbols: CIPK18, SnRK3.20, ATWL1, WL1, ATCIPK18 | CBL-interacting protein kinase 18 | chr1:10214860-10216422 FORWARD LENGTH=520	719.98	163.077	239.606	312.13	351.46	446.085	247.238	152.886	185.407	129.065	141.711	174.934	-4.41497	-3.00485	-2.30667	-2.04854	-1.614	1	1	1	1	1
Bra023917	NA	NA	2079.26	895.849	823.924	914.773	772.141	1091.35	2254.23	1516.52	1158.12	1448.15	1156.88	1113.27	-2.32099	-2.52361	-2.27298	-2.69285	-1.90522	-1.48645	-1.94646	-1.55663	-1.94854	-2.02487
Bra024554	AT1G22960.1	Symbols: | Pentatricopeptide repeat (PPR) superfamily protein | chr1:8128086-8130242 REVERSE LENGTH=718	3416.27	1311.23	1441.89	1523.71	1685.21	1919.3	4742.79	1609.47	2029.03	2005.73	1613.42	1930.04	-2.60539	-2.3693	-2.24207	-2.02721	-1.77996	-2.9468	-2.33747	-2.36462	-2.93959	-2.45735
Bra009647	AT5G55470.1	Symbols: ATNHX3, NHX3 | Na+/H+ (sodium hydrogen) exchanger 3 | chr5:22469553-22472585 REVERSE LENGTH=529	2403.63	1116.92	1014.58	1090.52	1189.24	1296.58	3120.15	1891.99	1941.59	2049.41	1529.31	2038.23	-2.15202	-2.36909	-2.20411	-2.02115	-1.85382	-1.64914	-1.60701	-1.52246	-2.04023	-1.53081
Bra016687	AT1G14670.1	Symbols: | Endomembrane protein 70 protein family | chr1:5037669-5040199 FORWARD LENGTH=592	11958.8	5787.73	5486.93	5723.71	5934.31	6427.62	17346.3	8592.51	8091.5	8761.72	6823.84	7700.06	-2.06623	-2.17951	-2.08934	-2.0152	-1.86053	-2.01877	-2.14377	-1.97978	-2.54201	-2.25275
Bra039085	AT3G27290.1	Symbols: | RNI-like superfamily protein | chr3:10080038-10081265 REVERSE LENGTH=382	1355.38	662.118	489.322	576.025	672.832	686.359	753.843	363.642	399.508	310.97	269.359	509.034	-2.04704	-2.76991	-2.35299	-2.01444	-1.97474	-2.07304	-1.88693	-2.42417	-2.79866	-1.48093
Bra011819	AT4G39980.1	Symbols: DHS1 | 3-deoxy-D-arabino-heptulosonate 7-phosphate synthase 1 | chr4:18539654-18541832 FORWARD LENGTH=525	22766.5	10576	11040.4	10466.2	11335.2	11932.9	22253.5	12467.2	11150.9	13080.8	9060.56	10011.6	-2.15266	-2.06211	-2.17524	-2.00848	-1.90788	-1.78496	-1.99567	-1.70123	-2.45608	-2.22277
Bra033809	AT3G46640.1	Symbols: PCL1, LUX | Homeodomain-like superfamily protein | chr3:17183248-17184219 FORWARD LENGTH=323	910.702	444.269	453.006	379.61	398.389	468.078	1099.01	572.136	493.849	664.98	648.036	589.568	-2.04989	-2.01035	-2.39905	-2.28596	-1.94562	-1.92089	-2.2254	-1.6527	-1.69591	-1.86409
Bra020706	AT5G27060.1	Symbols: AtRLP53, RLP53 | receptor like protein 53 | chr5:9522534-9525407 REVERSE LENGTH=957	3043.83	96.6969	63.7297	37.1574	68.0144	61.5208	1928.85	205.794	69.8221	64.9693	64.2794	71.3572	-31.4781	-47.7616	-81.9172	-44.7527	-49.4764	-9.37272	-27.6252	-29.6886	-30.0073	-27.0309
Bra004833	AT3G60120.1	Symbols: BGLU27 | beta glucosidase 27 | chr3:22206238-22208952 FORWARD LENGTH=540	2472.04	94.7141	187.526	106.454	76.2235	52.2992	824.53	99.1405	75.5875	83.7411	64.312	51.3868	-26.1	-13.1824	-23.2217	-32.4315	-47.2673	-8.31678	-10.9083	-9.84618	-12.8208	-16.0456
Bra031074	AT1G19320.1	Symbols: | Pathogenesis-related thaumatin superfamily protein | chr1:6679327-6680178 FORWARD LENGTH=247	2562.99	86.2703	247.654	100.116	66.074	54.9519	158.988	30.7389	31.6313	26.7831	22.147	23.174	-29.7088	-10.3491	-25.6002	-38.7897	-46.6406	1	1	1	1	1
Bra016678	AT1G14890.1	Symbols: | Plant invertase/pectin methylesterase inhibitor superfamily protein | chr1:5137045-5137704 FORWARD LENGTH=219	6325.84	237.477	276.713	284.645	159.202	140.404	3297.9	195.949	214.194	222.812	116.029	108.549	-26.6377	-22.8607	-22.2236	-39.7347	-45.0546	-16.8304	-15.3968	-14.8013	-28.4231	-30.3817
Bra017351	AT3G25770.1	Symbols: AOC2 | allene oxide cyclase 2 | chr3:9406975-9407839 FORWARD LENGTH=253	2009.85	235.091	189.615	105.929	202.65	45.6696	1711.68	544.307	393.786	193.052	129.181	75.4541	-8.54924	-10.5996	-18.9736	-9.91784	-44.0085	-3.1447	-4.34673	-8.86642	-13.2502	-22.685
Bra001122	AT3G04720.1	Symbols: PR4, HEL, PR-4 | pathogenesis-related 4 | chr3:1285691-1286531 REVERSE LENGTH=212	2228.39	107.183	523.012	187.829	138.603	61.8151	601.21	178.998	46.397	143.366	66.8641	196.42	-20.7905	-4.26069	-11.8639	-16.0775	-36.0493	-3.35875	-12.9579	-4.19353	-8.99152	-3.06084
Bra033532	NA	NA	867.002	47.1072	28.3252	43.1937	24.4474	24.9465	2533.23	1009.97	719.98	676.895	423.942	541.601	-18.4049	-30.6089	-20.0724	-35.464	-34.7545	-2.50822	-3.51847	-3.74243	-5.97542	-4.6773
Bra003273	AT3G57240.1	Symbols: BG3 | beta-1,3-glucanase 3 | chr3:21181916-21183045 REVERSE LENGTH=341	3112.51	126.133	1130.64	590.026	219.543	94.4924	3397.83	1037.63	915.183	1129.96	348.552	740.404	-24.6764	-2.75287	-5.27521	-14.1772	-32.9393	-3.27461	-3.71273	-3.00704	-9.74842	-4.58916
Bra021433	AT3G02550.1	Symbols: LBD41 | LOB domain-containing protein 41 | chr3:536747-537650 REVERSE LENGTH=263	14860.3	842.435	913.202	990.976	972.682	480.999	12019.5	1664.77	1669.47	1279.14	1007.25	853.156	-17.6397	-16.2727	-14.9956	-15.2777	-30.8947	-7.21992	-7.19959	-9.39655	-11.933	-14.0883
Bra031721	AT1G10585.1	Symbols: | basic helix-loop-helix (bHLH) DNA-binding superfamily protein | chr1:3494115-3495104 REVERSE LENGTH=181	2552.38	88.7736	132.481	141.721	168.081	84.8757	2958.43	796.525	141.581	150.247	106.445	76.8401	-28.7516	-19.266	-18.0099	-15.1854	-30.072	-3.71417	-20.8957	-19.6904	-27.793	-38.5011
Bra012131	AT5G67080.1	Symbols: MAPKKK19 | mitogen-activated protein kinase kinase kinase 19 | chr5:26772726-26773760 FORWARD LENGTH=344	938.006	53.7413	142.371	86.0401	48.3958	32.5762	302.324	148.313	225.721	96.4289	120.275	117.342	-17.4541	-6.58846	-10.902	-19.382	-28.7942	1	1	1	1	1
Bra000775	AT4G12480.1	Symbols: pEARLI 1 | Bifunctional inhibitor/lipid-transfer protein/seed storage 2S albumin superfamily protein | chr4:7406371-7406877 REVERSE LENGTH=168	7944.91	469.349	599.68	497.886	547.85	284.738	7846.18	939.619	836.415	900.39	579.914	596.774	-16.9275	-13.2486	-15.9573	-14.502	-27.9025	-8.35038	-9.38073	-8.7142	-13.5299	-13.1477
Bra013399	AT4G19460.1	Symbols: | UDP-Glycosyltransferase superfamily protein | chr4:10610422-10611972 REVERSE LENGTH=516	897.558	20.3346	28.1905	22.7743	19.0389	34.3208	577.563	29.3405	20.6003	14.2774	17.6425	19.9153	-44.1394	-31.839	-39.411	-47.1434	-26.152	-19.6848	-28.0366	-40.453	-32.737	-29.001
Bra022354	AT3G18773.1	Symbols: | RING/U-box superfamily protein | chr3:6466304-6466966 FORWARD LENGTH=220	672.044	60.1072	44.6062	45.5642	27.1898	26.3973	455.231	43.2089	29.2821	16.9251	19.6631	20.7299	-11.1808	-15.0662	-14.7494	-24.7168	-25.4588	1	1	1	1	1
Bra031954	AT3G04010.1	Symbols: | O-Glycosyl hydrolases family 17 protein | chr3:1036879-1039263 REVERSE LENGTH=491	1710.71	85.412	99.3931	71.9226	87.7762	68.0251	246.173	61.8846	49.7026	26.1567	40.898	24.0409	-20.0289	-17.2116	-23.7854	-19.4895	-25.1482	1	1	1	1	1
Bra004925	AT2G45610.1	Symbols: | alpha/beta-Hydrolases superfamily protein | chr2:18791463-18792437 FORWARD LENGTH=324	503.472	72.978	212.152	70.0685	37.4396	20.9021	198.434	153.554	80.9309	134.878	108.733	79.3524	-6.89896	-2.37317	-7.18543	-13.4476	-24.0871	1	1	1	1	1
Bra040363	AT3G07130.1	Symbols: ATPAP15, PAP15 | purple acid phosphatase 15 | chr3:2255763-2257981 REVERSE LENGTH=532	8384.25	900.099	675.219	564.785	726.099	355.998	521.505	188.748	198.821	82.154	34.9733	45.2324	-9.31481	-12.4171	-14.845	-11.547	-23.5514	-2.76297	-2.62299	-6.3479	-14.9115	-11.5295
Bra021151	AT3G48720.1	Symbols: | HXXXD-type acyl-transferase family protein | chr3:18046527-18049295 FORWARD LENGTH=430	1366.54	169.165	145.993	104.481	131.881	58.6554	1017.23	527.526	187.966	177.318	91.6703	72.1802	-8.07815	-9.36031	-13.0793	-10.3619	-23.2978	-1.9283	-5.41178	-5.73676	-11.0966	-14.0929
Bra007071	AT3G54420.1	Symbols: ATEP3, ATCHITIV, CHIV, EP3 | homolog of carrot EP3-3 chitinase | chr3:20145935-20147034 FORWARD LENGTH=273	4770.27	580.615	517.657	374.053	347.208	205.487	4770.39	1166.37	1094.62	892.91	714.994	612.522	-8.21589	-9.21512	-12.7529	-13.7389	-23.2145	-4.08995	-4.35803	-5.34252	-6.67193	-7.78811
Bra020878	AT4G20970.1	Symbols: | basic helix-loop-helix (bHLH) DNA-binding superfamily protein | chr4:11215259-11216212 FORWARD LENGTH=190	1444.59	81.703	188.748	215.21	218.339	63.915	2331.68	521.016	497.914	423.757	247.744	235.506	-17.681	-7.65354	-6.71247	-6.61627	-22.6017	-4.47526	-4.6829	-5.5024	-9.41165	-9.90072
Bra010724	AT1G73490.1	Symbols: | RNA-binding (RRM/RBD/RNP motifs) family protein | chr1:27633496-27634867 REVERSE LENGTH=259	670.822	138.13	109.657	66.9998	58.509	31.5174	25.8639	47	42.9406	18.148	27.4285	16.2078	-4.85645	-6.11746	-10.0123	-11.4653	-21.2842	1	1	1	1	1
Bra017184	AT4G02850.1	Symbols: | phenazine biosynthesis PhzC/PhzF family protein | chr4:1266535-1268569 REVERSE LENGTH=306	609.135	70.7893	20.4974	73.8428	63.3368	29.0099	269.06	21.312	44.6407	39.9642	48.124	44.3131	-8.6049	-29.7177	-8.24908	-9.61739	-20.9975	1	1	1	1	1
Bra020235	AT5G60700.1	Symbols: | glycosyltransferase family protein 2 | chr5:24402329-24404729 REVERSE LENGTH=668	1372.48	93.0855	108.973	153.61	235.889	65.529	435.174	75.6414	69.8752	56.5772	73.9483	60.788	-14.7443	-12.5947	-8.93483	-5.81833	-20.9446	1	1	1	1	1
Bra021080	AT4G16790.1	Symbols: | hydroxyproline-rich glycoprotein family protein | chr4:9451747-9453168 REVERSE LENGTH=473	734.813	97.4367	89.3041	59.3019	49.8082	35.5499	355.792	109.485	69.5982	62.5204	70.8955	63.2515	-7.54144	-8.22821	-12.3911	-14.7529	-20.6699	1	1	1	1	1
Bra006195	AT5G13330.1	Symbols: Rap2.6L | related to AP2 6l | chr5:4272384-4274461 FORWARD LENGTH=212	1500.85	142.677	138.964	108.61	145.018	73.067	869.248	240.707	156.739	35.2637	162.37	163.248	-10.5192	-10.8003	-13.8187	-10.3494	-20.5407	-3.61123	-5.54583	-24.6499	-5.3535	-5.32471
Bra020862	AT4G21910.2	Symbols: | MATE efflux family protein | chr4:11625742-11629253 REVERSE LENGTH=509	2380.85	246.562	350.97	327.871	295.257	116.162	714.979	105.107	89.7746	78.5078	107.604	103.098	-9.65619	-6.78363	-7.26154	-8.06365	-20.4959	-6.80239	-7.96416	-9.10711	-6.64454	-6.93495
Bra012775	AT4G15630.1	Symbols: | Uncharacterised protein family (UPF0497) | chr4:8917527-8918683 FORWARD LENGTH=190	3330.37	135.791	171.346	95.632	88.1047	165.267	63.1816	72.4051	63.1352	53.7206	81.3413	94.9952	-24.5257	-19.4365	-34.8248	-37.8001	-20.1515	1	1	1	1	1
Bra025012	AT5G46590.1	Symbols: anac096, NAC096 | NAC domain containing protein 96 | chr5:18905679-18906811 FORWARD LENGTH=292	1037.5	77.6263	77.8872	71.7978	91.2985	52.6555	406.839	140.885	77.1208	64.7917	49.0855	30.6129	-13.3653	-13.3205	-14.4503	-11.3638	-19.7035	1	1	1	1	1
Bra027991	AT4G10270.1	Symbols: | Wound-responsive family protein | chr4:6374805-6375077 FORWARD LENGTH=90	20831	871.168	1080.14	992.911	1153.26	1106.58	14957.4	1672.11	1505.13	1538.94	1091.8	1092.83	-23.9116	-19.2855	-20.9797	-18.0627	-18.8247	-8.94522	-9.93761	-9.71929	-13.6998	-13.6868
Bra001644	AT3G16870.1	Symbols: GATA17 | GATA transcription factor 17 | chr3:5763752-5764576 REVERSE LENGTH=190	7258.69	562.202	698.98	542.674	527.727	388.489	4321.65	787.044	784.583	858.306	287.319	369.7	-12.9112	-10.3847	-13.3758	-13.7546	-18.6844	-5.49099	-5.50821	-5.03509	-15.0413	-11.6896
Bra020814	AT4G23550.1	Symbols: WRKY29, ATWRKY29 | WRKY family transcription factor | chr4:12291831-12293088 FORWARD LENGTH=304	736.192	45.5644	75.3804	45.2974	46.561	37.5547	275.363	94.941	51.0516	46.347	41.4455	22.8462	-16.1572	-9.76636	-16.2524	-15.8113	-19.6032	1	1	1	1	1
Bra013478	AT4G20860.1	Symbols: | FAD-binding Berberine family protein | chr4:11172726-11174318 FORWARD LENGTH=530	4203	671.982	646.119	721.212	587.378	225.46	3933.85	440.424	394.719	412.905	321.959	325.106	-6.25463	-6.50499	-5.82769	-7.15553	-18.6419	-8.93196	-9.9662	-9.52725	-12.2185	-12.1002
Bra012604	AT4G18340.1	Symbols: | Glycosyl hydrolase superfamily protein | chr4:10130245-10132019 REVERSE LENGTH=397	3577.6	1421.28	797.153	554.72	692.641	195.312	2850.08	1440.98	924.821	1033.58	822.957	393.007	-2.51717	-4.48797	-6.44938	-5.16516	-18.3174	-1.97788	-3.08176	-2.75748	-3.46322	-7.25198
Bra017132	AT2G38240.1	Symbols: | 2-oxoglutarate (2OG) and Fe(II)-dependent oxygenase superfamily protein | chr2:16012723-16014666 REVERSE LENGTH=353	6501.14	334.941	626.385	378.792	548.376	358.228	6310.99	2646.72	513.442	1335.2	1736.52	2145.47	-19.4098	-10.3788	-17.1628	-11.8553	-18.1481	-2.38446	-12.2915	-4.72663	-3.63427	-2.94154
Bra028711	AT5G07010.1	Symbols: ATST2A, ST2A | sulfotransferase 2A | chr5:2174960-2176039 REVERSE LENGTH=359	10351.9	386.094	617.95	483.584	927.58	574.136	9024.23	623.174	785.961	645.136	341.341	302.895	-26.8119	-16.752	-21.4066	-11.1601	-18.0304	-14.4811	-11.4818	-13.9881	-26.4376	-29.7933
Bra024325	AT5G64750.1	Symbols: ABR1 | Integrase-type DNA-binding superfamily protein | chr5:25891679-25893656 FORWARD LENGTH=391	2251.75	77.4478	138.055	125.472	182.229	126.176	1169.5	140.999	108.604	170.641	57.9665	80.2983	-29.0744	-16.3105	-17.9462	-12.3567	-17.8461	-8.29439	-10.7685	-6.85357	-20.1754	-14.5644
Bra017702	AT4G35180.1	Symbols: LHT7 | LYS/HIS transporter 7 | chr4:16738517-16740385 REVERSE LENGTH=478	764.422	74.1338	58.8876	86.6723	35.7032	43.4853	899.01	233.385	73.3311	82.7707	50.5889	47.9839	-10.3114	-12.981	-8.81968	-21.4105	-17.5789	-3.85205	-12.2596	-10.8615	-17.7709	-18.7357
Bra002986	AT5G54470.1	Symbols: | B-box type zinc finger family protein | chr5:22114584-22115315 REVERSE LENGTH=215	3236.33	538.486	650.368	344.271	374.192	184.237	4262.37	2055.43	1803.11	1547.23	1388.55	1326.13	-6.01005	-4.97615	-9.40053	-8.64885	-17.5661	-2.07371	-2.3639	-2.75484	-3.06966	-3.21414
Bra024717	AT1G26420.1	Symbols: | FAD-binding Berberine family protein | chr1:9141715-9143304 REVERSE LENGTH=529	502.729	43.2877	66.1692	62.6219	69.2958	28.8677	895.812	116.866	75.9462	157.85	57.7388	68.7259	-11.6137	-7.59763	-8.02801	-7.25483	-17.4149	-7.66529	-11.7953	-5.67508	-15.5149	-13.0346
Bra038929	AT1G58170.1	Symbols: | Disease resistance-responsive (dirigent-like protein) family protein | chr1:21536188-21536745 FORWARD LENGTH=185	1521.96	151.604	131.685	164.516	100.718	88.111	1735.5	600.938	263.96	373.293	274.534	109.075	-10.039	-11.5576	-9.25114	-15.1111	-17.2732	-2.88799	-6.57486	-4.64916	-6.32162	-15.9111
Bra017066	AT2G39518.1	Symbols: | Uncharacterised protein family (UPF0497) | chr2:16496029-16496937 REVERSE LENGTH=174	11391.9	1331.35	1601.29	931.054	1030.25	675.83	10247.8	2741.02	1457.3	1607.49	677.222	569.576	-8.55665	-7.1142	-12.2355	-11.0574	-16.8562	-3.73868	-7.03205	-6.37503	-15.1321	-17.992
Bra011776	AT4G37610.1	Symbols: BT5 | BTB and TAZ domain protein 5 | chr4:17670606-17671992 REVERSE LENGTH=368	2322.17	896.094	800.692	431.672	441.533	139.156	2137.42	1164.03	714.983	426.467	694.097	248.663	-2.59144	-2.9002	-5.37948	-5.25934	-16.6875	-1.83622	-2.98947	-5.01192	-3.07943	-8.59565
Bra014547	AT3G59220.1	Symbols: PRN, PRN1, ATPIRIN1 | pirin | chr3:21894205-21895501 FORWARD LENGTH=287	5752.62	263.321	443.046	364.83	441.169	344.781	7808.08	789.845	490.018	422.062	493.534	231.998	-21.8464	-12.9842	-15.7679	-13.0395	-16.6849	-9.88559	-15.9343	-18.4998	-15.8208	-33.6558
Bra012614	AT4G18170.1	Symbols: WRKY28, ATWRKY28 | WRKY DNA-binding protein 28 | chr4:10061508-10062691 FORWARD LENGTH=318	1496.92	191.173	197.895	208.189	158.887	90.0431	506.405	150.238	87.6821	132.599	102.867	128.393	-7.83019	-7.56421	-7.1902	-9.42129	-16.6245	-3.37069	-5.77547	-3.81907	-4.92291	-3.94418
Bra003450	AT3G61460.1	Symbols: BRH1 | brassinosteroid-responsive RING-H2 | chr3:22741701-22742213 REVERSE LENGTH=170	6354.91	376.332	327.549	406.762	561.292	382.82	3106.65	408.509	387.279	429.771	318.044	304.243	-16.8864	-19.4014	-15.6232	-11.3219	-16.6003	-7.60485	-8.02174	-7.22862	-9.76799	-10.2111
Bra029557	AT4G05120.1	Symbols: ENT3, FUR1, ATENT3 | Major facilitator superfamily protein | chr4:2632886-2634824 REVERSE LENGTH=418	7917.15	869.516	753.789	731.044	774.45	481.618	7191.89	3896.34	2623.27	2868.46	1586.54	1930.76	-9.10524	-10.5031	-10.8299	-10.2229	-16.4387	-1.84581	-2.74157	-2.50723	-4.53307	-3.7249
Bra037381	AT4G01140.1	Symbols: | Protein of unknown function (DUF1191) | chr4:491012-491932 REVERSE LENGTH=306	1060.23	165.719	134.467	137.544	113.331	68.639	1167.64	460.321	145.064	182.455	51.0854	42.8171	-6.39776	-7.88469	-7.7083	-9.35516	-15.4465	-2.53658	-8.04914	-6.39961	-22.8566	-27.2704
Bra023127	AT1G30740.1	Symbols: | FAD-binding Berberine family protein | chr1:10903029-10904630 FORWARD LENGTH=533	559.095	106.159	88.8785	58.173	47.2723	36.3429	740.872	261.74	132.861	172.891	121.74	153.98	-5.26658	-6.29055	-9.6109	-11.8271	-15.3839	-2.83056	-5.57629	-4.2852	-6.08569	-4.81148
Bra003161	AT3G53960.1	Symbols: | Major facilitator superfamily protein | chr3:19978306-19980886 REVERSE LENGTH=602	5697.75	672.239	493.915	367.073	848.821	374.006	1096.79	223.878	142.439	151.044	309.145	263.535	-8.47578	-11.5359	-15.5221	-6.71255	-15.2344	-4.89905	-7.70007	-7.26139	-3.54782	-4.16184
Bra034061	AT3G09270.1	Symbols: ATGSTU8, GSTU8 | glutathione S-transferase TAU 8 | chr3:2848407-2849226 REVERSE LENGTH=224	683.262	42.5779	73.0461	58.8624	82.8411	44.981	852.016	183.117	127.437	112.522	87.3295	103.486	-16.0473	-9.35385	-11.6078	-8.24786	-15.19	-4.65285	-6.68578	-7.57199	-9.75634	-8.23315
Bra007225	AT3G56200.1	Symbols: | Transmembrane amino acid transporter family protein | chr3:20850087-20851779 FORWARD LENGTH=435	10751.3	1421.43	1452.89	1348.71	1185.67	727.858	6584.13	996.541	1093.64	1145.85	571.524	640.148	-7.56372	-7.39994	-7.97154	-9.0677	-14.7712	-6.60698	-6.02038	-5.74607	-11.5203	-10.2853
Bra003636	AT1G78820.1	Symbols: | D-mannose binding lectin protein with Apple-like carbohydrate-binding domain | chr1:29634401-29635768 REVERSE LENGTH=455	7757.14	1052.48	931.713	1022.08	626.754	526.303	7898.51	468.193	346.22	347.294	340.076	308.757	-7.37034	-8.32568	-7.58956	-12.3767	-14.7389	-16.8702	-22.8136	-22.743	-23.2257	-25.5816
Bra017160	AT2G37700.1	Symbols: | Fatty acid hydroxylase superfamily | chr2:15810581-15814176 REVERSE LENGTH=613	3990.47	675.546	603.264	546.609	554.452	273.101	1691.18	131.251	156.029	132.495	80.2592	118.753	-5.90703	-6.6148	-7.30041	-7.19714	-14.6117	-12.8851	-10.8389	-12.7641	-21.0715	-14.2412
Bra030416	AT1G51800.1	Symbols: | Leucine-rich repeat protein kinase family protein | chr1:19214203-19217833 FORWARD LENGTH=894	4110.52	370.815	319.913	152.764	139.719	282.174	2108.11	269.647	82.9084	69.4828	68.2341	142.369	-11.0851	-12.8489	-26.9076	-29.4199	-14.5673	-7.81804	-25.427	-30.34	-30.8953	-14.8074
Bra027992	AT4G10270.1	Symbols: | Wound-responsive family protein | chr4:6374805-6375077 FORWARD LENGTH=90	15541.4	857.202	1063.36	1033.13	1231.4	1096.46	16427.2	1865.41	1697.51	1544.42	819.268	1234	-18.1304	-14.6154	-15.043	-12.6209	-14.1742	-8.80621	-9.67723	-10.6365	-20.0511	-13.3122
Bra017491	AT5G47330.1	Symbols: | alpha/beta-Hydrolases superfamily protein | chr5:19207170-19208711 FORWARD LENGTH=314	10259	1065.63	1061.35	1034.58	779.738	724.034	10671.4	3633.48	3013.05	2932.26	1289.7	1112.84	-9.62717	-9.66599	-9.9161	-13.157	-14.1692	-2.93696	-3.54173	-3.63931	-8.27433	-9.58934
Bra016930	AT2G41480.1	Symbols: | Peroxidase superfamily protein | chr2:17296986-17298729 REVERSE LENGTH=341	1925.6	459.455	290.026	259.065	197.489	138.452	2271.34	504.311	342.294	344.039	148.705	84.2765	-4.19105	-6.6394	-7.43288	-9.75042	-13.9081	-4.50385	-6.63564	-6.60198	-15.2741	-26.951
Bra011509	AT3G57230.2	Symbols: AGL16 | AGAMOUS-like 16 | chr3:21177710-21180671 FORWARD LENGTH=239	1084.64	303.181	258.24	157.019	132.471	78.6192	1395.57	357.836	318.103	201.212	206.247	71.992	-3.57753	-4.20012	-6.9077	-8.18775	-13.7961	-3.90003	-4.38716	-6.93582	-6.7665	-19.3851
Bra032171	AT2G23200.1	Symbols: | Protein kinase superfamily protein | chr2:9879351-9881855 FORWARD LENGTH=834	2155.6	283.635	229.395	262.369	240.751	156.897	706.313	277.697	245.145	278.455	208.641	172.22	-7.59991	-9.39689	-8.21591	-8.95365	-13.7389	-2.54347	-2.88121	-2.53654	-3.3853	-4.10123
Bra000122	AT2G39200.1	Symbols: MLO12, ATMLO12 | Seven transmembrane MLO family protein | chr2:16356255-16359797 REVERSE LENGTH=576	679.155	228.753	204.683	336.603	221.416	49.7027	804.552	244.488	264.289	279.544	216.005	209.007	-2.96894	-3.31808	-2.01767	-3.06733	-13.6643	-3.29076	-3.04421	-2.87809	-3.72469	-3.8494
Bra026180	AT1G14890.1	Symbols: | Plant invertase/pectin methylesterase inhibitor superfamily protein | chr1:5137045-5137704 FORWARD LENGTH=219	3694.28	539.618	522.443	473.713	1278.89	271.964	2903.69	643.498	557.739	456.699	750.237	531.127	-6.8461	-7.07116	-7.79856	-2.88866	-13.5837	-4.51235	-5.20618	-6.358	-3.87036	-5.46704
Bra034666	AT4G34950.1	Symbols: | Major facilitator superfamily protein | chr4:16642544-16644759 REVERSE LENGTH=567	1711.75	372.329	313.432	325.071	299.13	127.511	1509.95	586.058	171.701	175.33	71.9277	54.2825	-4.59741	-5.46131	-5.26577	-5.72243	-13.4243	-2.57645	-8.79407	-8.61205	-20.9926	-27.8165
Bra026124	AT1G15520.1	Symbols: PDR12, ATPDR12, ABCG40, ATABCG40 | pleiotropic drug resistance 12 | chr1:5331993-5338175 REVERSE LENGTH=1423	2701.48	999.032	774.607	418.487	335.626	204.59	2259.79	943.156	668.96	333.211	178.627	141.195	-2.7041	-3.48755	-6.45535	-8.04908	-13.2044	-2.39599	-3.37806	-6.78186	-12.6509	-16.0047
Bra020928	AT4G20270.1	Symbols: BAM3 | Leucine-rich receptor-like protein kinase family protein | chr4:10949822-10952924 FORWARD LENGTH=992	895.682	295.887	412.628	96.0428	215.532	139.342	501.219	267.95	122.103	172.443	324.925	533.877	-3.02711	-2.17068	-9.32586	-4.15568	-6.42794	-1.87057	-4.10489	-2.90658	-1.54257	1.06516
Bra037480	AT5G48540.1	Symbols: | receptor-like protein kinase-related family protein | chr5:19669096-19669887 REVERSE LENGTH=263	3507.07	761.636	508.013	552.153	305.845	272.854	2317.18	299.231	256.727	276.631	247.628	200.582	-4.60465	-6.9035	-6.35163	-11.4668	-12.8533	-7.74378	-9.02585	-8.37643	-9.3575	-11.5523
Bra021802	AT2G32660.1	Symbols: AtRLP22, RLP22 | receptor like protein 22 | chr2:13853897-13855666 REVERSE LENGTH=589	4021.01	636.661	771.515	794.14	683.198	314.996	2958.9	439.079	251.08	300.726	103.126	175.862	-6.31578	-5.21184	-5.06335	-5.88557	-12.7653	-6.73888	-11.7847	-9.83919	-28.6921	-16.8251
Bra003977	AT1G69880.1	Symbols: ATH8, TH8 | thioredoxin H-type 8 | chr1:26321540-26322794 FORWARD LENGTH=148	4783.3	384.212	803.968	626.036	654.09	374.785	820.969	403.58	243.418	507.557	183.527	135.993	-12.4496	-5.94961	-7.64061	-7.31291	-12.7628	-2.03422	-3.37267	-1.61749	-4.47329	-6.03685
Bra024795	AT2G02990.1	Symbols: RNS1, ATRNS1 | ribonuclease 1 | chr2:873714-874667 FORWARD LENGTH=230	4800.42	609.578	868.748	397.765	456.869	376.534	3892.69	1326.69	779.257	598.898	301.69	305.285	-7.87499	-5.52568	-12.0685	-10.5072	-12.749	-2.93414	-4.99539	-6.49975	-12.9029	-12.751
Bra031136	AT2G20670.1	Symbols: | Protein of unknown function (DUF506) | chr2:8912163-8913472 REVERSE LENGTH=294	5551.25	1957.1	1844.07	974.04	725.323	444.959	9133.17	2556.94	1156.74	877.86	628.539	636.598	-2.83647	-3.01032	-5.6992	-7.65349	-12.4759	-3.57191	-7.89561	-10.4039	-14.5308	-14.3468
Bra035722	AT5G51050.1	Symbols: | Mitochondrial substrate carrier family protein | chr5:20753381-20755714 FORWARD LENGTH=487	875.36	270.367	220.69	156.746	156.138	70.4556	871.394	428.843	301.99	350.674	133.048	196.407	-3.23767	-3.96647	-5.58458	-5.60632	-12.4243	-2.03197	-2.88551	-2.48491	-6.54947	-4.43667
Bra018157	AT3G47380.1	Symbols: | Plant invertase/pectin methylesterase inhibitor superfamily protein | chr3:17457795-17458403 FORWARD LENGTH=202	503.71	28.243	31.3179	31.583	109.112	40.6307	639.969	63.9433	31.4031	37.3181	78.1695	37.1729	-17.8349	-16.0838	-15.9488	-4.61645	-12.3973	-10.0084	-20.3792	-17.149	-8.18694	-17.216
Bra012586	AT4G18570.1	Symbols: | Tetratricopeptide repeat (TPR)-like superfamily protein | chr4:10231439-10234534 FORWARD LENGTH=642	2161.85	309.912	278.802	309.493	263.21	177.413	1052.08	417.103	283.798	296.218	343.801	384.718	-6.97569	-7.75407	-6.98513	-8.2134	-12.1854	-2.52235	-3.70714	-3.55171	-3.06014	-2.73468
Bra011833	AT4G39780.1	Symbols: | Integrase-type DNA-binding superfamily protein | chr4:18458216-18459034 REVERSE LENGTH=272	1831.39	244.609	285.424	202.822	217.35	152.73	3520.9	2334.51	2041.5	1971.42	1505.2	1004.32	-7.48701	-6.41638	-9.02954	-8.42599	-11.991	-1.5082	-1.72466	-1.78597	-2.33916	-3.50576
Bra007129	AT3G55030.1	Symbols: PGPS2 | phosphatidylglycerolphosphate synthase 2 | chr3:20396860-20398224 FORWARD LENGTH=233	1687.72	335.056	384.914	240.037	181.337	322.643	669.105	644.647	338.004	280.479	291.673	353.396	-5.03713	-4.38467	-7.03108	-9.30709	-5.23092	-1.03794	-1.97958	-2.38558	-2.29402	-1.89336
Bra038577	AT1G61340.1	Symbols: | F-box family protein | chr1:22628526-22629741 FORWARD LENGTH=185	1588.7	288.408	263.313	233.738	188.544	135.402	1016.51	372.758	275.663	227.487	145.733	159.578	-5.50852	-6.0335	-6.79693	-8.42615	-11.7332	-2.727	-3.68751	-4.46843	-6.97515	-6.36999
Bra035596	AT5G55930.1	Symbols: ATOPT1, OPT1 | oligopeptide transporter 1 | chr5:22652988-22655827 FORWARD LENGTH=755	10437.3	1512.78	2066.93	1338.68	2064.07	902.712	7189	3381.63	3060.17	2636.96	1971.21	1709.8	-6.89942	-5.04966	-7.79671	-5.05666	-11.5622	-2.1259	-2.34922	-2.72625	-3.647	-4.20459
Bra008127	AT1G74020.1	Symbols: SS2 | strictosidine synthase 2 | chr1:27835289-27837277 REVERSE LENGTH=335	1322.12	267.444	233.82	266.227	140.943	114.562	3055.07	407.824	304.064	302.437	287.19	190.353	-4.94354	-5.65444	-4.96614	-9.38053	-11.5407	-7.49115	-10.0475	-10.1015	-10.6378	-16.0495
Bra002151	AT5G18290.1	Symbols: SIP1;2, SIP1B | Aquaporin-like superfamily protein | chr5:6055198-6056407 REVERSE LENGTH=243	2612.24	299.77	344.905	259.302	222.054	226.424	2208.91	361.135	288.41	472.729	228.689	116.427	-8.71415	-7.5738	-10.0741	-11.764	-11.5369	-6.11658	-7.65892	-4.67268	-9.65901	-18.9725
Bra004826	AT2G44370.1	Symbols: | Cysteine/Histidine-rich C1 domain family protein | chr2:18322102-18322854 REVERSE LENGTH=250	3524.56	412.691	474.913	402.581	526.831	307.472	3359.11	698.849	218.915	251.259	160.826	355.311	-8.54043	-7.42149	-8.75491	-6.69012	-11.463	-4.80663	-15.3444	-13.3691	-20.8866	-9.454
Bra038799	AT4G20830.2	Symbols: | FAD-binding Berberine family protein | chr4:11155486-11157108 FORWARD LENGTH=540	1860.78	235.802	325.755	210.778	234.045	164.414	1513.98	351.507	291.288	331.925	285.444	318.705	-7.89128	-5.71221	-8.82815	-7.95052	-11.3176	-4.30711	-5.19754	-4.56121	-5.30395	-4.75041
Bra002305	AT5G20480.1	Symbols: EFR | EF-TU receptor | chr5:6922497-6925679 FORWARD LENGTH=1031	6141.11	593.71	593.201	621.331	598.84	544.347	2825.87	605.508	357.16	347.63	358.016	299.746	-10.3436	-10.3525	-9.8838	-10.255	-11.2816	-4.66694	-7.91206	-8.12896	-7.89314	-9.42755
Bra013144	AT5G41750.1	Symbols: | Disease resistance protein (TIR-NBS-LRR class) family | chr5:16694047-16697527 FORWARD LENGTH=1068	1051.6	181.038	70.9037	99.6031	124.846	96.3245	1808.47	611.989	346.968	287.639	281.072	337.11	-5.80873	-14.8314	-10.5579	-8.42318	-10.9173	-2.95507	-5.21221	-6.28729	-6.43419	-5.36463
Bra006367	AT5G16730.1	Symbols: | Plant protein of unknown function (DUF827) | chr5:5497890-5500775 FORWARD LENGTH=853	3166.98	1254.48	1031.7	589.644	524.479	259.94	3222.89	2224.6	2998.95	2711.26	1907.82	2092.64	-2.52454	-3.06967	-5.371	-6.03834	-12.1835	-1.44875	-1.07467	-1.18871	-1.68931	-1.54011
Bra033722	AT1G03870.1	Symbols: FLA9 | FASCICLIN-like arabinoogalactan 9 | chr1:982625-983368 REVERSE LENGTH=247	2628.1	629.572	423.942	346.084	265.721	240.964	1807.93	561.266	374.46	548.748	335.036	278.784	-4.17442	-6.1992	-7.59382	-9.89045	-10.9066	-3.22116	-4.8281	-3.29465	-5.39623	-6.48506
Bra031146	AT2G20880.1	Symbols: | Integrase-type DNA-binding superfamily protein | chr2:8986053-8987063 FORWARD LENGTH=336	887.705	141.86	222.499	133.507	98.5237	73.6537	170.236	166.748	209.848	189.307	211.048	221.053	-6.25761	-3.9897	-6.64913	-9.01007	-12.0524	1	1	1	1	1
Bra026181	AT1G14870.1	Symbols: PCR2 | PLANT CADMIUM RESISTANCE 2 | chr1:5128591-5129458 REVERSE LENGTH=152	2399.91	177.831	170.676	204.422	162.515	204.109	216.371	258.182	197.923	164.055	169.498	285.142	-13.4955	-14.0612	-11.74	-14.7673	-11.758	1	1	1	1	1
Bra007315	AT3G57260.1	Symbols: BGL2, PR2, BG2, PR-2 | beta-1,3-glucanase 2 | chr3:21188709-21189822 REVERSE LENGTH=339	2107.56	239.536	833.804	388.025	358.297	195.381	1009.65	348.68	256.384	225.025	128.37	279.305	-8.79851	-2.52764	-5.43151	-5.88216	-10.7869	-2.89563	-3.93804	-4.48683	-7.86516	-3.61487
Bra003752	AT1G75490.1	Symbols: | Integrase-type DNA-binding superfamily protein | chr1:28336045-28336665 FORWARD LENGTH=206	619.867	161.192	59.0876	148.387	69.6105	53.1262	120.164	32.9848	40.8628	34.4264	46.969	34.1265	-3.84552	-10.4906	-4.17737	-8.90479	-11.6678	1	1	1	1	1
Bra018799	AT1G49730.1	Symbols: | Protein kinase superfamily protein | chr1:18402618-18405638 REVERSE LENGTH=693	1041.17	231.344	219.941	199.236	155.473	89.9518	363.269	270.873	140.273	142.694	79.1076	96.4659	-4.50053	-4.73386	-5.22581	-6.69679	-11.5748	1	1	1	1	1
Bra013530	AT4G21500.1	Symbols: | unknown protein; FUNCTIONS IN: molecular_function unknown; INVOLVED IN: biological_process unknown; LOCATED IN: endomembrane system; BEST Arabidopsis thaliana protein match is: unknown protein (TAIR:AT4G05018.1); Has 20 Blast hits to 20 proteins in 8 species: Archae - 0; Bacteria - 0; Metazoa - 0; Fungi - 0; Plants - 17; Viruses - 0; Other Eukaryotes - 3 (source: NCBI BLink). | chr4:11…	1223.69	142.738	106.389	159.872	110.685	113.549	671.375	152.609	93.2367	112.909	144.707	142.747	-8.57298	-11.502	-7.65419	-11.0556	-10.7768	-4.39931	-7.20076	-5.94616	-4.63955	-4.70325
Bra003102	AT5G52882.1	Symbols: | P-loop containing nucleoside triphosphate hydrolases superfamily protein | chr5:21434155-21438362 REVERSE LENGTH=829	710.08	143.124	181.612	131.053	66.9468	66.2891	982.802	188.834	218.778	186.213	144.206	116.032	-4.96129	-3.90987	-5.41827	-10.6066	-10.7119	-5.20458	-4.49223	-5.27784	-6.81526	-8.47009
Bra038045	NA	NA	1922.87	202.025	188.394	222.646	265.721	180.439	1565.09	370.859	107.81	194.821	133.287	376.794	-9.51798	-10.2066	-8.63645	-7.23642	-10.6566	-4.22018	-14.5171	-8.03348	-11.7423	-4.1537
Bra004751	AT2G43190.1	Symbols: | ribonuclease P family protein | chr2:17956220-17957833 FORWARD LENGTH=296	1002.69	101.844	97.3929	106.03	115.503	94.9573	680.33	208.672	138.994	163.555	250.201	102.099	-9.84535	-10.2953	-9.45666	-8.68107	-10.5594	-3.26028	-4.89467	-4.15964	-2.71913	-6.66343
Bra014886	AT1G30720.1	Symbols: | FAD-binding Berberine family protein | chr1:10898197-10899780 FORWARD LENGTH=527	2808.5	671.871	676.325	570.557	615.665	269.327	3371.28	1314.69	354.498	401.53	231.276	403.923	-4.18012	-4.15259	-4.92238	-4.56173	-10.4278	-2.56432	-9.51001	-8.39608	-14.5769	-8.34634
Bra030513	AT1G02900.1	Symbols: RALFL1, RALF1, ATRALF1 | rapid alkalinization factor 1 | chr1:653976-654338 REVERSE LENGTH=120	6192.24	483.87	433.037	521.497	571.893	594.924	5877.3	1878.36	585.156	960.694	642.173	579.828	-12.7973	-14.2996	-11.874	-10.8276	-10.4085	-3.12895	-10.044	-6.11776	-9.15221	-10.1363
Bra032113	AT1G64840.1	Symbols: | Protein of unknown function (DUF295) | chr1:24094010-24095164 FORWARD LENGTH=384	901.349	128.861	145.046	70.1291	105.228	138.948	750.996	278.471	156.254	163.977	272.939	593.71	-6.99474	-6.21423	-12.8527	-8.56568	-6.48695	-2.69686	-4.80625	-4.57989	-2.75152	-1.26492
Bra009516	AT5G03700.1	Symbols: | D-mannose binding lectin protein with Apple-like carbohydrate-binding domain | chr5:965874-967322 REVERSE LENGTH=482	2808.32	173.785	268.627	260.656	277.395	272.554	1803.89	273.498	268.018	256.087	184.128	174.525	-16.1597	-10.4543	-10.774	-10.1239	-10.3037	-6.59562	-6.73048	-7.04405	-9.79693	-10.336
Bra005197	AT2G37430.1	Symbols: | C2H2 and C2HC zinc fingers superfamily protein | chr2:15706454-15706990 FORWARD LENGTH=178	858.016	178.665	151.322	142.201	131.92	83.815	1464.56	204.461	45.8958	54.3342	28.4456	31.3542	-4.80237	-5.67013	-6.03383	-6.50406	-10.237	-7.16303	-31.9105	-26.9547	-51.4863	-46.7102
Bra036873	AT4G13820.1	Symbols: | Leucine-rich repeat (LRR) family protein | chr4:8008535-8010694 REVERSE LENGTH=719	3099.83	403.243	411.039	361.562	338.802	303.22	2856.15	678.514	455.749	636.249	368.888	423.882	-7.68725	-7.54145	-8.57344	-9.14939	-10.223	-4.20942	-6.26694	-4.48904	-7.74259	-6.73808
Bra018808	AT1G49650.1	Symbols: | alpha/beta-Hydrolases superfamily protein | chr1:18377363-18378487 REVERSE LENGTH=374	964.625	318.534	183.396	143.748	122.595	94.7495	1530.48	569.405	396.922	459.34	339.792	303.741	-3.02833	-5.25979	-6.71053	-7.86839	-10.1808	-2.68786	-3.85587	-3.33191	-4.50417	-5.03877
Bra027994	AT4G10270.1	Symbols: | Wound-responsive family protein | chr4:6374805-6375077 FORWARD LENGTH=90	13254.2	1152.46	1166.42	1050.73	1140.18	1309.62	10718.8	1434.17	1457	1341.63	999.635	779.692	-11.5008	-11.3631	-12.6143	-11.6247	-10.1206	-7.47387	-7.35676	-7.98939	-10.7227	-13.7475
Bra029313	AT5G61430.1	Symbols: ANAC100, ATNAC5, NAC100 | NAC domain containing protein 100 | chr5:24701328-24702553 REVERSE LENGTH=336	564.366	155.395	138.162	98.1919	51.1827	53.8016	437.267	217.369	296.609	108.237	128.501	112.881	-3.63182	-4.08481	-5.74758	-11.0265	-10.4898	1	1	1	1	1
Bra018076	AT5G08640.1	Symbols: FLS, ATFLS1, FLS1 | flavonol synthase 1 | chr5:2804009-2805175 FORWARD LENGTH=336	721.497	194.854	136.176	152.847	88.7975	71.3476	1471.57	582.154	410.209	361.375	210.369	169.529	-3.70276	-5.29827	-4.72039	-8.12519	-10.1124	-2.5278	-3.58737	-4.07214	-6.99518	-8.68034
Bra027177	AT3G16280.1	Symbols: | Integrase-type DNA-binding superfamily protein | chr3:5518355-5519065 FORWARD LENGTH=236	1006.52	249.529	300.665	193.972	191.935	96.0703	322.424	133.945	157.434	215.146	181.609	115.255	-4.03368	-3.34765	-5.189	-5.24407	-10.4769	1	1	1	1	1
Bra008034	AT1G72460.1	Symbols: | Leucine-rich repeat protein kinase family protein | chr1:27279510-27281533 FORWARD LENGTH=644	1162.56	99.7151	141.071	94.866	128.946	111.227	291.314	38.1771	47.8775	37.3074	42.8025	40.6948	-11.6588	-8.24096	-12.2548	-9.01587	-10.4521	1	1	1	1	1
Bra007437	AT3G59220.1	Symbols: PRN, PRN1, ATPIRIN1 | pirin | chr3:21894205-21895501 FORWARD LENGTH=287	5881.75	460.346	655.939	484.751	740.348	584.549	1744.17	424.107	294.265	303.322	556.58	542.544	-12.7768	-8.96692	-12.1335	-7.94457	-10.062	-4.11257	-5.92721	-5.75023	-3.13373	-3.2148
Bra002927	AT5G55180.2	Symbols: | O-Glycosyl hydrolases family 17 protein | chr5:22388834-22390561 FORWARD LENGTH=465	527.266	114.766	199.035	107.469	85.6495	52.8157	762.49	320.148	284.427	225.803	207.593	142.637	-4.59427	-2.64911	-4.90621	-6.15609	-9.98313	-2.38168	-2.68079	-3.37679	-3.673	-5.34567
Bra037422	NA	NA	10416.2	1388.2	1301.41	1644.19	1164.99	1049.41	12325.1	2080.47	1311.16	1315.52	1011.84	869.302	-7.50339	-8.00378	-6.33516	-8.94102	-9.92577	-5.92419	-9.40015	-9.36899	-12.1809	-14.1782
Bra006022	AT5G09470.1	Symbols: DIC3 | dicarboxylate carrier 3 | chr5:2949241-2950513 REVERSE LENGTH=337	715.461	93.6209	168.2	117.114	90.9455	69.824	111.733	105.929	321.775	81.6112	79.0062	32.6643	-7.64211	-4.25363	-6.1091	-7.86692	-10.2466	1	1	1	1	1
Bra039532	AT3G47110.1	Symbols: | Leucine-rich repeat protein kinase family protein | chr3:17347103-17350296 REVERSE LENGTH=1025	540.74	92.8548	126.351	84.4577	80.4044	54.7487	621.521	225.361	101.593	139.086	48.124	236.904	-5.8235	-4.27967	-6.40249	-6.72525	-9.87676	-2.75789	-6.11775	-4.46861	-12.915	-2.62351
Bra026280	AT4G28140.1	Symbols: | Integrase-type DNA-binding superfamily protein | chr4:13974905-13975783 REVERSE LENGTH=292	528.367	117.093	157.164	109.878	69.3363	51.6627	360.432	395.294	180.803	130	58.7299	53.5672	-4.51237	-3.36188	-4.80867	-7.62035	-10.2272	1	1	1	1	1
Bra032954	AT3G26810.1	Symbols: AFB2 | auxin signaling F-box 2 | chr3:9868342-9870464 FORWARD LENGTH=575	8676.56	1850.09	1963.48	1403.29	1595.52	880.558	7487.75	2644.63	2536.87	1939.22	1234.02	1368.97	-4.6898	-4.41897	-6.18301	-5.43808	-9.85348	-2.8313	-2.95157	-3.86122	-6.06777	-5.46962
Bra033665	AT5G43160.1	Symbols: QWRF9 | Family of unknown function (DUF566) | chr5:17329275-17330736 FORWARD LENGTH=261	1170.94	110.063	157.261	110.774	107.995	119.88	722.365	221.508	490.545	332.87	435.487	331.322	-10.6388	-7.44584	-10.5705	-10.8425	-9.7676	-3.26112	-1.47258	-2.17011	-1.65875	-2.18025
Bra001290	AT3G10040.1	Symbols: | sequence-specific DNA binding transcription factors | chr3:3096580-3097875 REVERSE LENGTH=431	2225.49	205.406	238.359	211.62	306.565	228.253	1202.77	227.442	221.841	243.042	250.193	201.905	-10.8346	-9.33671	-10.5164	-7.25944	-9.7501	-5.28825	-5.42177	-4.94882	-4.80737	-5.95711
Bra011590	AT4G35180.1	Symbols: LHT7 | LYS/HIS transporter 7 | chr4:16738517-16740385 REVERSE LENGTH=478	1174.78	123.922	97.4938	132.926	84.9585	115.007	395.803	172.459	79.5841	76.2691	78.7202	141.331	-9.48	-12.0498	-8.83785	-13.8277	-10.2149	1	1	1	1	1
Bra002022	AT2G13100.1	Symbols: | Major facilitator superfamily protein | chr2:5390206-5391764 FORWARD LENGTH=493	5927.48	982.785	705.841	899.359	649.375	612.067	4231.71	1889.5	1160.64	1553.23	902.423	1066.06	-6.03131	-8.39776	-6.59078	-9.12798	-9.68436	-2.23959	-3.64601	-2.72446	-4.68928	-3.96949
Bra028091	AT2G18660.1	Symbols: PNP-A | plant natriuretic peptide A | chr2:8091032-8091644 REVERSE LENGTH=130	3945.17	535.83	717.207	1077.81	514.469	407.909	8893.86	1504.8	1016.17	725.321	1697.74	1619.48	-7.36273	-5.50074	-3.66036	-7.66843	-9.67169	-5.91033	-8.75233	-12.262	-5.23865	-5.4918
Bra000311	AT2G43590.1	Symbols: | Chitinase family protein | chr2:18081592-18082749 REVERSE LENGTH=264	8550.82	870.451	1670.73	1077.19	863.006	886.941	2020.26	933.574	380.535	692.725	377.34	381.001	-9.82344	-5.11801	-7.93808	-9.90818	-9.6408	-2.16401	-5.309	-2.9164	-5.35395	-5.30251
Bra027759	AT1G64080.1	Symbols: | unknown protein; FUNCTIONS IN: molecular_function unknown; INVOLVED IN: biological_process unknown; LOCATED IN: plasma membrane; BEST Arabidopsis thaliana protein match is: unknown protein (TAIR:AT5G52870.1); Has 1546 Blast hits to 738 proteins in 176 species: Archae - 0; Bacteria - 143; Metazoa - 278; Fungi - 131; Plants - 95; Viruses - 4; Other Eukaryotes - 895 (source: NCBI BLink). …	510.22	46.4157	223.441	54.0819	56.5426	51.0883	94.059	75.533	118.521	36.3635	83.0516	102.223	-10.9924	-2.28347	-9.43421	-9.02364	-9.98702	1	1	1	1	1
Bra021404	AT3G62690.1	Symbols: ATL5 | AtL5 | chr3:23185829-23186602 REVERSE LENGTH=257	1419.06	109.826	108.973	138.495	127.049	148.767	635.886	72.7576	68.9118	212.275	250.449	125.117	-12.921	-13.0221	-10.2463	-11.1694	-9.53881	-8.73979	-9.22753	-2.99558	-2.53898	-5.08233
Bra024656	NA	NA	1560.86	337.556	474.47	429.249	468.671	157.215	18547.5	13648.5	13633.1	14085.7	11868.9	13126.6	-4.624	-3.28969	-3.63626	-3.3304	-9.92819	-1.35894	-1.36048	-1.31676	-1.5627	-1.41297
Bra013123	AT2G14580.1	Symbols: ATPRB1, PRB1 | basic pathogenesis-related protein 1 | chr2:6225703-6226188 REVERSE LENGTH=161	15687.3	1710.96	3936.78	2537.02	1369.01	1647.42	6027.73	1161.31	546.388	781.358	469.635	743.49	-9.16871	-3.9848	-6.18336	-11.4589	-9.52234	-5.19046	-11.032	-7.71443	-12.8349	-8.10735
Bra024284	AT5G64310.1	Symbols: AGP1, ATAGP1 | arabinogalactan protein 1 | chr5:25722018-25722413 FORWARD LENGTH=131	26233.7	4092.32	3218.13	3512.06	2222.48	2757.74	12845.3	4549.21	4320.66	4568.38	4284.17	3152.07	-6.41047	-8.15185	-7.4696	-11.8038	-9.51275	-2.82363	-2.97299	-2.81178	-2.99832	-4.0752
Bra009680	AT5G23400.1	Symbols: | Leucine-rich repeat (LRR) family protein | chr5:7880603-7882372 FORWARD LENGTH=589	2633.28	315.191	400.72	314.764	236.433	276.943	1593.53	225.998	225.627	198.728	195.48	167.083	-8.35455	-6.57137	-8.36589	-11.1375	-9.50838	-7.05108	-7.06267	-8.01865	-8.15188	-9.53736
Bra038442	AT4G14130.1	Symbols: XTR7, XTH15 | xyloglucan endotransglucosylase/hydrolase 15 | chr4:8137161-8138196 REVERSE LENGTH=289	2610.48	417.877	304.052	383.372	569.815	275.648	7558.25	1920.48	1486.03	1297.98	827.368	440.69	-6.24701	-8.58564	-6.80926	-4.58128	-9.47034	-3.9356	-5.0862	-5.82309	-9.13529	-17.1509
Bra025636	AT5G39890.1	Symbols: | Protein of unknown function (DUF1637) | chr5:15974543-15976013 FORWARD LENGTH=276	2791.19	555.479	489.435	471.554	580.606	295.59	2559.01	858.273	1040.21	714.081	792.491	795.451	-5.02483	-5.70288	-5.91913	-4.80737	-9.44278	-2.98158	-2.46009	-3.58364	-3.22907	-3.21706
Bra012663	AT4G17460.1	Symbols: HAT1 | Homeobox-leucine zipper protein 4 (HB-4) / HD-ZIP protein | chr4:9739862-9740983 FORWARD LENGTH=282	1655.7	162.395	135.309	176.7	172.421	176.374	1988.2	1707.39	953.386	1094.3	428.613	443.378	-10.1955	-12.2364	-9.37012	-9.60266	-9.38744	-1.16447	-2.08541	-1.81687	-4.63868	-4.48421
Bra038810	AT4G20270.1	Symbols: BAM3 | Leucine-rich receptor-like protein kinase family protein | chr4:10949822-10952924 FORWARD LENGTH=992	1573.95	244.294	233.98	321.591	258.614	168.059	1418.2	239.727	229.743	246.037	128.158	169.017	-6.44285	-6.72686	-4.89426	-6.0861	-9.36546	-5.9159	-6.17298	-5.76417	-11.066	-8.39087
Bra036417	AT2G14080.1	Symbols: | Disease resistance protein (TIR-NBS-LRR class) family | chr2:5925225-5929600 FORWARD LENGTH=1215	3253.69	1123.58	1116.76	689.264	590.351	347.581	2410.07	1395.66	1125.48	915.97	524.778	467.795	-2.89582	-2.91351	-4.72053	-5.51145	-9.36095	-1.72683	-2.14137	-2.63117	-4.59255	-5.15198
Bra027016	AT1G62790.1	Symbols: | Bifunctional inhibitor/lipid-transfer protein/seed storage 2S albumin superfamily protein | chr1:23252369-23253481 FORWARD LENGTH=150	5979.98	1047.76	1009.1	954.386	705.424	647.089	4864.91	1250.21	881.453	1254.7	903.34	1021.21	-5.70739	-5.92605	-6.26579	-8.47714	-9.24136	-3.89127	-5.51919	-3.87735	-5.38547	-4.76387
Bra018433	AT1G10550.1	Symbols: XTH33, XET | xyloglucan:xyloglucosyl transferase 33 | chr1:3479257-3480957 REVERSE LENGTH=310	11510.6	2366.05	1800.21	1728.16	1597.97	1246.51	10877.3	3500.53	2603.76	2901.2	1779	2026.85	-4.8649	-6.39403	-6.66061	-7.20326	-9.23426	-3.10733	-4.17754	-3.74924	-6.11428	-5.3666
Bra014500	AT3G60290.1	Symbols: | 2-oxoglutarate (2OG) and Fe(II)-dependent oxygenase superfamily protein | chr3:22282662-22284414 FORWARD LENGTH=357	6944.5	1018.91	1285.54	989.61	1053.76	752.109	818.845	397.637	337.043	311.099	267.259	227.626	-6.81562	-5.40201	-7.01741	-6.59021	-9.23337	-2.05928	-2.4295	-2.6321	-3.06386	-3.59733
Bra014839	AT3G54130.1	Symbols: | Josephin family protein | chr3:20042895-20044429 REVERSE LENGTH=280	505.442	143.267	168.766	87.3762	114.274	52.2982	93.5651	79.2092	71.8724	48.5753	31.8063	43.8881	-3.52797	-2.99493	-5.78466	-4.42307	-9.66462	1	1	1	1	1
Bra028893	AT5G01210.1	Symbols: | HXXXD-type acyl-transferase family protein | chr5:84554-85981 FORWARD LENGTH=475	2033.92	571.581	535.748	460.544	418.983	221.043	1729.77	817.665	607.128	540.74	510.699	396.369	-3.55841	-3.79641	-4.41634	-4.85442	-9.20147	-2.1155	-2.8491	-3.19889	-3.38706	-4.36404
Bra040315	AT2G45340.1	Symbols: | Leucine-rich repeat protein kinase family protein | chr2:18691739-18694466 FORWARD LENGTH=691	1088.14	174.285	135.417	159.11	125.874	137.862	577.323	255.415	261.267	204.627	291.078	338.452	-6.24345	-8.03548	-6.83892	-8.64468	-7.89297	-2.26033	-2.20971	-2.82134	-1.9834	-1.70578
Bra032146	AT2G23770.1	Symbols: | protein kinase family protein / peptidoglycan-binding LysM domain-containing protein | chr2:10120242-10122080 REVERSE LENGTH=612	4252.34	632.045	596.639	530.095	857.069	446.113	93.3051	77.2359	83.8436	172.238	207.298	111.179	-6.72791	-7.12716	-8.02185	-4.96149	-9.53198	1	1	1	1	1
Bra009826	AT5G25220.1	Symbols: KNAT3 | KNOTTED1-like homeobox gene 3 | chr5:8736208-8738115 FORWARD LENGTH=431	654.006	188.514	123.298	108.818	134.869	72.1345	528.794	295.915	213.386	222.563	195.183	100.704	-3.46927	-5.30427	-6.01009	-4.84919	-9.06648	-1.78698	-2.47811	-2.37593	-2.70922	-5.25097
Bra005681	AT5G01540.1	Symbols: LECRKA4.1 | lectin receptor kinase a4.1 | chr5:211285-213333 REVERSE LENGTH=682	942.923	256.094	198.857	204.08	192.62	104.113	709.709	304.503	225.627	288.474	237.129	213.589	-3.68194	-4.74171	-4.62036	-4.89525	-9.05673	-2.33071	-3.1455	-2.46022	-2.99292	-3.32278
Bra026701	AT1G16850.1	Symbols: | unknown protein; FUNCTIONS IN: molecular_function unknown; INVOLVED IN: response to salt stress; LOCATED IN: endomembrane system; EXPRESSED IN: leaf apex, leaf whorl, male gametophyte, flower, leaf; EXPRESSED DURING: LP.06 six leaves visible, LP.04 four leaves visible, LP.10 ten leaves visible, petal differentiation and expansion stage, LP.08 eight leaves visible; BEST Arabidopsis thal…	6450.61	1326.88	1192.42	1420.23	741.164	716.989	6565.74	2576.06	1465.47	1869.62	1155.41	1471.6	-4.86149	-5.40968	-4.54195	-8.70335	-8.9968	-2.54875	-4.4803	-3.5118	-5.68261	-4.46163
Bra018953	AT1G52200.1	Symbols: | PLAC8 family protein | chr1:19442271-19443407 REVERSE LENGTH=190	10026.3	1621.6	2114.21	1722.05	2272.83	1121.21	12107	5016.49	4247.08	4773.63	3772.9	3285.83	-6.18297	-4.74234	-5.8223	-4.41137	-8.94239	-2.41344	-2.85066	-2.53623	-3.20894	-3.68461
Bra026570	AT2G02990.1	Symbols: RNS1, ATRNS1 | ribonuclease 1 | chr2:873714-874667 FORWARD LENGTH=230	9836.43	1284.6	1803.34	1540.12	1514.62	1101.16	10535.8	1665.85	1486.39	1279.95	1225.76	800.448	-7.65719	-5.45456	-6.38679	-6.49432	-8.93279	-6.32458	-7.08818	-8.23142	-8.59532	-13.1624
Bra000593	AT5G49700.1	Symbols: | Predicted AT-hook DNA-binding family protein | chr5:20192599-20193429 FORWARD LENGTH=276	15590	1941.57	2517.95	2015.3	2431.44	1749.32	11928.1	3391.89	2250.83	2370.9	1932.89	1663.41	-8.02958	-6.19154	-7.73582	-6.41184	-8.91203	-3.51665	-5.29942	-5.03104	-6.17112	-7.17087
Bra037625	AT3G45060.1	Symbols: ATNRT2.6, NRT2.6 | high affinity nitrate transporter 2.6 | chr3:16477671-16479386 REVERSE LENGTH=542	815.164	164.96	224.776	159.466	169.751	91.6207	1266.24	366.053	173.348	243.297	111.421	189.183	-4.94159	-3.62656	-5.11184	-4.80212	-8.89716	-3.45917	-7.30461	-5.2045	-11.3645	-6.6932
Bra035137	AT1G79700.2	Symbols: | Integrase-type DNA-binding superfamily protein | chr1:29990440-29993658 REVERSE LENGTH=313	844.229	292.988	295.108	200.439	138.194	90.0431	217.514	102.058	55.5283	101.625	84.9866	63.3542	-2.88145	-2.86075	-4.2119	-6.10901	-9.37583	1	1	1	1	1
Bra029456	AT4G12480.1	Symbols: pEARLI 1 | Bifunctional inhibitor/lipid-transfer protein/seed storage 2S albumin superfamily protein | chr4:7406371-7406877 REVERSE LENGTH=168	2477.16	310.999	467.803	322.811	367.49	279.868	4258.04	689.563	553.109	765.869	601.644	545.969	-7.96517	-5.29531	-7.67372	-6.74075	-8.85117	-6.17498	-7.69837	-5.55975	-7.07734	-7.79905
Bra029079	AT5G53290.1	Symbols: CRF3 | cytokinin response factor 3 | chr5:21617961-21619025 REVERSE LENGTH=354	11028.6	1007.64	934.586	1127.57	883.536	1250.94	5479.03	965.229	374.376	394.096	216.488	197.434	-10.945	-11.8005	-9.78086	-12.4823	-8.81625	-5.6764	-14.6351	-13.9028	-25.3087	-27.7512
Bra003998	AT1G69490.1	Symbols: NAP, ANAC029, ATNAP | NAC-like, activated by AP3/PI | chr1:26122233-26123222 FORWARD LENGTH=268	2151.82	747.576	582.673	410.278	450.421	244.359	4797.62	2718.79	1389.72	1372.58	1538.01	1251.55	-2.8784	-3.69301	-5.24479	-4.77735	-8.80598	-1.76462	-3.45222	-3.49533	-3.11937	-3.83334
Bra027444	AT5G42680.1	Symbols: | Protein of unknown function, DUF617 | chr5:17114640-17115356 FORWARD LENGTH=238	3034.63	495.96	379.794	445.924	554.607	349.779	735.456	123.784	89.4558	96.8435	45.823	120.925	-6.1187	-7.9902	-6.80526	-5.47168	-8.67585	-5.94145	-8.22145	-7.59427	-16.0499	-6.08192
Bra021856	AT2G33480.1	Symbols: ANAC041, NAC041 | NAC domain containing protein 41 | chr2:14181275-14182247 FORWARD LENGTH=268	1082.24	120.543	201.493	162.851	342.668	124.885	705.323	152.115	103.948	192.351	162.01	91.0461	-8.97804	-5.3711	-6.64558	-3.15828	-8.66589	-4.63677	-6.78534	-3.66685	-4.35358	-7.74688
Bra010194	AT4G10270.1	Symbols: | Wound-responsive family protein | chr4:6374805-6375077 FORWARD LENGTH=90	3080.16	363.738	641.883	452.97	443.202	355.775	4712.23	726.446	652.126	641.099	505.858	552.048	-8.46807	-4.79863	-6.79992	-6.94979	-8.65761	-6.48669	-7.22595	-7.35024	-9.31532	-8.53591
Bra029370	AT5G23370.1	Symbols: | GRAM domain-containing protein / ABA-responsive protein-related | chr5:7863542-7864201 REVERSE LENGTH=219	1786.61	733.189	558.406	444.471	451.384	207.061	1701.71	975.053	651.066	715.229	582.153	477.332	-2.43677	-3.19948	-4.01963	-3.95807	-8.62842	-1.74525	-2.61373	-2.37925	-2.92313	-3.56504
Bra012021	AT2G27420.1	Symbols: | Cysteine proteinases superfamily protein | chr2:11726311-11727519 REVERSE LENGTH=348	2315.86	586.563	736.83	556.857	362.64	269.073	879.802	300.868	455.372	390.885	579.258	326.229	-3.94819	-3.143	-4.15881	-6.38611	-8.60681	-2.92421	-1.93205	-2.25079	-1.51884	-2.69688
Bra009238	AT5G06860.1	Symbols: PGIP1, ATPGIP1 | polygalacturonase inhibiting protein 1 | chr5:2132373-2133434 FORWARD LENGTH=330	3972.37	874.154	711.883	767.93	667.914	462.34	4603.23	861.985	624.359	522.479	305.079	450.886	-4.54425	-5.58009	-5.17283	-5.94743	-8.59188	-5.34027	-7.37273	-8.81036	-15.0886	-10.2093
Bra000651	NA	NA	1482.15	715.272	650.173	390.079	395.451	172.859	1831.83	1165.46	692	545.116	492.849	312.478	-2.07215	-2.27962	-3.79961	-3.748	-8.57433	-1.57177	-2.64715	-3.36044	-3.71682	-5.86227
Bra005071	AT2G38940.1	Symbols: ATPT2, PHT1;4 | phosphate transporter 1;4 | chr2:16258500-16260104 FORWARD LENGTH=534	2480.41	248.442	290.428	319.122	351.454	290.748	7587.86	1446.13	1456.1	1414.01	1145.5	1313.65	-9.98386	-8.54053	-7.77261	-7.05757	-8.53113	-5.24701	-5.21108	-5.3662	-6.62406	-5.77617
Bra021621	AT2G30230.1	Symbols: | unknown protein; FUNCTIONS IN: molecular_function unknown; INVOLVED IN: biological_process unknown; LOCATED IN: endomembrane system; BEST Arabidopsis thaliana protein match is: unknown protein (TAIR:AT1G06980.1); Has 167 Blast hits to 167 proteins in 14 species: Archae - 0; Bacteria - 0; Metazoa - 0; Fungi - 0; Plants - 167; Viruses - 0; Other Eukaryotes - 0 (source: NCBI BLink). | chr…	645.117	198.424	104.693	109.796	102.039	75.6582	565.802	211.124	170.682	241.157	183.766	217.044	-3.2512	-6.16199	-5.8756	-6.32226	-8.52673	-2.67995	-3.31495	-2.3462	-3.07893	-2.60685
Bra040550	AT3G01840.1	Symbols: | Protein kinase superfamily protein | chr3:296582-298634 REVERSE LENGTH=654	1415.41	87.3733	129.154	120.058	98.2376	161.311	140.234	59.3285	125.625	65.4816	70.2681	124.475	-16.1996	-10.9591	-11.7894	-14.408	-8.77442	1	1	1	1	1
Bra019022	AT5G01830.1	Symbols: | ARM repeat superfamily protein | chr5:320983-323007 FORWARD LENGTH=674	633.579	109.907	198.514	149.461	248.9	72.6401	176.71	50.7865	67.0629	62.1946	36.4118	70.8183	-5.76468	-3.19161	-4.23909	-2.54552	-8.72217	1	1	1	1	1
Bra014722	AT3G55740.1	Symbols: PROT2, ATPROT2 | proline transporter 2 | chr3:20695786-20698157 FORWARD LENGTH=439	3491.97	825.602	922.795	745.732	685.829	410.461	3085.61	1678.45	1203.75	1189.28	1043.04	1131.18	-4.2296	-3.78412	-4.68261	-5.0916	-8.50743	-1.83837	-2.56333	-2.59452	-2.95829	-2.72778
Bra004771	AT2G43570.1	Symbols: CHI | chitinase, putative | chr2:18076389-18077435 REVERSE LENGTH=277	2913.64	974.667	1213.96	724.514	676.813	342.677	3735.58	891.525	735.061	1046.19	461.213	1041.96	-2.98937	-2.40011	-4.02151	-4.30494	-8.50258	-4.1901	-5.082	-3.57065	-8.09947	-3.58515
Bra025547	AT5G40780.2	Symbols: | lysine histidine transporter 1 | chr5:16323823-16327082 FORWARD LENGTH=445	7786.59	1000.62	1177.21	1121.09	1259.37	925.151	7252.15	1053.69	1218.09	1369.2	1072.1	1534.84	-7.78177	-6.61444	-6.94555	-6.18292	-8.41656	-6.88262	-5.95371	-5.29663	-6.76443	-4.72502
Bra019016	AT1G53110.1	Symbols: | BEST Arabidopsis thaliana protein match is: proton pump interactor 2 (TAIR:AT3G15340.1); Has 9980 Blast hits to 7312 proteins in 825 species: Archae - 146; Bacteria - 1301; Metazoa - 3338; Fungi - 830; Plants - 588; Viruses - 42; Other Eukaryotes - 3735 (source: NCBI BLink). | chr1:19790434-19792016 FORWARD LENGTH=439	1310.4	313.838	501.653	340.035	405.776	156.164	813.135	489.718	488.019	329.676	403.597	245.927	-4.1754	-2.61216	-3.85372	-3.22937	-8.39118	-1.66041	-1.6662	-2.46647	-2.01472	-3.30641
Bra034561	AT4G33420.1	Symbols: | Peroxidase superfamily protein | chr4:16084856-16086105 FORWARD LENGTH=325	12009.9	5345.77	3136.24	2673.6	2286.88	1435	10868.6	3771.24	2396.81	2776.52	1605.34	1369.24	-2.24662	-3.82939	-4.49203	-5.25165	-8.36927	-2.88197	-4.53461	-3.91447	-6.77028	-7.93769
Bra036442	AT3G03690.1	Symbols: UNE7 | Core-2/I-branching beta-1,6-N-acetylglucosaminyltransferase family protein | chr3:911494-913643 REVERSE LENGTH=378	524.297	144.177	129.296	189.719	89.241	62.6505	832.414	276.835	253.998	222.402	149.742	144.509	-3.63648	-4.05501	-2.76355	-5.87507	-8.3686	-3.0069	-3.27725	-3.74284	-5.55899	-5.76029
Bra020094	AT5G20250.4	Symbols: DIN10 | Raffinose synthase family protein | chr5:6833730-6836635 FORWARD LENGTH=844	6132.54	2144.87	1920.39	963.538	1059.91	404.02	533.274	501.754	220.595	163.794	568.25	384.886	-2.85917	-3.19338	-6.36461	-5.78591	-15.1788	-1.06282	-2.41743	-3.25576	1.06559	-1.38554
Bra007886	AT1G69870.1	Symbols: NRT1.7 | nitrate transporter 1.7 | chr1:26316208-26320097 FORWARD LENGTH=620	2287.2	360.229	409.609	372.2	232.738	273.388	3707.42	1044	560.238	604.646	282.98	329.746	-6.34929	-5.58386	-6.14508	-9.82736	-8.36613	-3.55117	-6.61758	-6.13155	-13.1013	-11.2433
Bra007913	AT1G70420.1	Symbols: | Protein of unknown function (DUF1645) | chr1:26539840-26540658 REVERSE LENGTH=272	1165	485.405	315.569	233.279	238.729	139.49	669.447	436.135	268.96	274.623	277.849	212.921	-2.40006	-3.69174	-4.99402	-4.88001	-8.35185	-1.53495	-2.48902	-2.43769	-2.40939	-3.14411
Bra000486	AT2G28590.1	Symbols: | Protein kinase superfamily protein | chr2:12249835-12251490 FORWARD LENGTH=424	1403.45	252.751	289.318	236.852	201.959	169.438	1572.1	332.724	270.012	371.358	101.869	104.827	-5.5527	-4.85089	-5.92543	-6.94918	-8.28297	-4.72494	-5.82233	-4.23338	-15.4326	-14.9971
Bra036788	AT3G51600.1	Symbols: LTP5 | lipid transfer protein 5 | chr3:19138661-19139124 REVERSE LENGTH=118	5956.49	1060.22	1124.4	982.822	746.425	725.784	7357.31	2303.38	1448.95	1830.83	1094.96	1351.02	-5.61816	-5.29748	-6.0606	-7.98002	-8.20697	-3.19414	-5.07768	-4.01857	-6.71925	-5.44574
Bra014854	AT3G53960.1	Symbols: | Major facilitator superfamily protein | chr3:19978306-19980886 REVERSE LENGTH=602	3871.81	1182.67	834.473	732.481	761.469	473.063	1325.78	533.86	476.553	626.201	415.507	372.979	-3.27379	-4.63983	-5.28588	-5.08466	-8.18455	-2.48339	-2.78202	-2.11718	-3.19075	-3.55457
Bra036871	AT4G13810.1	Symbols: AtRLP47, RLP47 | receptor like protein 47 | chr4:8005062-8007287 REVERSE LENGTH=741	1937.4	416.002	407.369	435.136	287.015	237.764	1278.83	391.053	303.979	353.079	384.02	254.765	-4.65719	-4.75588	-4.4524	-6.75017	-8.14842	-3.27022	-4.20697	-3.62194	-3.33011	-5.01965
Bra003520	AT3G63010.1	Symbols: ATGID1B, GID1B | alpha/beta-Hydrolases superfamily protein | chr3:23289717-23290998 FORWARD LENGTH=358	654.09	63.8147	87.2635	84.9074	110.274	77.598	181.359	48.2592	31.4975	31.3101	38.4959	49.241	-10.2498	-7.49557	-7.70357	-5.9315	-8.42921	1	1	1	1	1
Bra023790	AT3G22910.1	Symbols: | ATPase E1-E2 type family protein / haloacid dehalogenase-like hydrolase family protein | chr3:8116335-8119388 REVERSE LENGTH=1017	3304.47	774.376	734.418	657.229	612.823	407.49	2124.08	1029.39	844.556	834.682	577.156	446.33	-4.26727	-4.49944	-5.02788	-5.39221	-8.10933	-2.06344	-2.51503	-2.54478	-3.68025	-4.75899
Bra020820	AT4G23260.1	Symbols: CRK18 | cysteine-rich RLK (RECEPTOR-like protein kinase) 18 | chr4:12167528-12170055 REVERSE LENGTH=659	652.062	143.373	129.047	124.107	139.689	77.5854	429.294	113.735	102.131	115.69	74.0117	107.211	-4.54801	-5.0529	-5.25403	-4.66796	-8.40444	1	1	1	1	1
Bra008322	AT1G77680.1	Symbols: | Ribonuclease II/R family protein | chr1:29192188-29195963 REVERSE LENGTH=1055	2429.33	699.096	613.45	426.404	548.96	300.914	2012.03	1816.94	1364.71	1193.89	1090.21	829.22	-3.47496	-3.96011	-5.69725	-4.42533	-8.07317	-1.10737	-1.47433	-1.68527	-1.84554	-2.42641
Bra027257	AT3G16530.1	Symbols: | Legume lectin family protein | chr3:5624586-5625416 REVERSE LENGTH=276	2366.77	339.414	389.387	393.995	251.516	293.278	943.563	217.353	173.434	214.655	224.241	154.2	-6.97311	-6.07819	-6.00711	-9.41002	-8.07006	-4.34115	-5.44047	-4.39572	-4.20781	-6.11909
Bra029302	AT5G61890.1	Symbols: | Integrase-type DNA-binding superfamily protein | chr5:24852639-24853744 REVERSE LENGTH=248	4049.35	336.313	375.35	419.651	438.294	510.121	5171.87	804.397	340.836	342.353	231.123	217.323	-12.0404	-10.7882	-9.64933	-9.23889	-7.93802	-6.4295	-15.1741	-15.1068	-22.3771	-23.7981
Bra024893	AT2G01275.1	Symbols: | RING/FYVE/PHD zinc finger superfamily protein | chr2:142610-143809 REVERSE LENGTH=259	1795.39	390.288	412.549	323.997	412.168	226.764	934.434	383.498	317.259	306.063	158.915	268.128	-4.60017	-4.35194	-5.54138	-4.35597	-7.91744	-2.43661	-2.94533	-3.05308	-5.88009	-3.48503
Bra000421	AT2G46370.4	Symbols: JAR1 | Auxin-responsive GH3 family protein | chr2:19034233-19036369 FORWARD LENGTH=586	4192.06	858.543	994.99	913.017	1149.33	529.553	6075.73	2430.32	1948.77	1139.99	890.904	601.479	-4.88276	-4.21317	-4.59144	-3.64739	-7.91622	-2.49997	-3.11773	-5.32963	-6.81974	-10.1013
Bra035271	AT5G49690.1	Symbols: | UDP-Glycosyltransferase superfamily protein | chr5:20189968-20191350 REVERSE LENGTH=460	2346.67	326.581	152.813	185.646	356.765	298.313	2366.6	267.376	195.774	214.387	297.387	181.219	-7.18557	-15.3565	-12.6406	-6.57764	-7.86647	-8.85121	-12.0884	-11.0389	-7.95798	-13.0593
Bra008469	AT1G80510.1	Symbols: | Transmembrane amino acid transporter family protein | chr1:30273100-30274569 FORWARD LENGTH=489	4238.17	747.154	580.395	1025.45	726.972	540.21	4168.5	1652.14	943.314	1555.59	1036.88	997.681	-5.67242	-7.30222	-4.13299	-5.82989	-7.84541	-2.52309	-4.419	-2.67969	-4.02023	-4.17819
Bra028485	AT5G41080.1	Symbols: | PLC-like phosphodiesterases superfamily protein | chr5:16441858-16443835 FORWARD LENGTH=374	669.068	326.221	309.116	212.23	138.446	85.4359	557.813	251.051	155.328	103.967	175.33	55.2345	-2.05097	-2.16446	-3.15256	-4.8327	-7.83123	-2.22191	-3.59119	-5.36529	-3.1815	-10.099
Bra007744	AT3G51970.1	Symbols: ATSAT1, ASAT1, ATASAT1 | acyl-CoA sterol acyl transferase 1 | chr3:19284420-19285457 FORWARD LENGTH=345	1108.85	268.944	312.539	224.879	241.201	141.605	1063.03	696.193	685.664	595.164	472.732	425.504	-4.12298	-3.54788	-4.93087	-4.5972	-7.83059	-1.52692	-1.55037	-1.78611	-2.24869	-2.49828
Bra027939	NA	NA	643.858	88.5628	175.453	140.156	129.149	78.4649	86.397	60.3267	73.6641	83.6372	96.1105	56.5448	-7.27007	-3.66969	-4.59387	-4.98539	-8.20568	1	1	1	1	1
Bra019339	AT4G23030.1	Symbols: | MATE efflux family protein | chr4:12072857-12074365 FORWARD LENGTH=502	2320.11	499.471	327.34	379.766	357.284	298.623	1147.6	698.957	422.576	363.422	230.406	212.704	-4.64513	-7.08777	-6.10931	-6.49374	-7.76936	-1.64187	-2.71572	-3.15776	-4.98077	-5.39529
Bra008207	AT1G75580.1	Symbols: | SAUR-like auxin-responsive protein family | chr1:28377530-28377856 FORWARD LENGTH=108	3931.89	455.171	604.379	488.627	451.998	508.23	2359.18	1182.59	1085.39	996.622	448.726	454.22	-8.63827	-6.50567	-8.04681	-8.69891	-7.73644	-1.99493	-2.17358	-2.36718	-5.25751	-5.19391
Bra004092	AT1G67340.1	Symbols: | HCP-like superfamily protein with MYND-type zinc finger | chr1:25230323-25231622 FORWARD LENGTH=379	3785.45	765.287	705.025	691.369	688.395	493.175	3195.16	932.148	628.669	581.941	471.544	601.128	-4.94644	-5.36924	-5.4753	-5.49895	-7.67567	-3.42774	-5.08242	-5.49052	-6.77595	-5.31527
Bra015693	AT1G77120.1	Symbols: ADH1, ADH, ATADH, ATADH1 | alcohol dehydrogenase 1 | chr1:28975509-28977216 FORWARD LENGTH=379	5074.64	830.214	958.299	777.317	990.835	702.719	6972.71	3434.5	4090.53	3909.88	3987.93	3578.37	-6.11245	-5.29547	-6.5284	-5.12158	-7.22144	-2.0302	-1.7046	-1.78336	-1.74845	-1.94857
Bra000310	AT2G43570.1	Symbols: CHI | chitinase, putative | chr2:18076389-18077435 REVERSE LENGTH=277	2425.39	530.357	452.729	499.368	596.765	317.901	3068.85	962.189	605.672	980.456	727.079	1285.59	-4.57313	-5.35727	-4.85692	-4.06423	-7.62939	-3.18945	-5.06685	-3.13002	-4.22079	-2.38711
Bra026461	AT4G26150.1	Symbols: CGA1, GATA22, GNL | cytokinin-responsive gata factor 1 | chr4:13253210-13254659 FORWARD LENGTH=352	1685.69	343.106	339.979	329.023	302.387	222.145	1618.42	395.392	388.841	324.119	260.413	264.621	-4.91303	-4.95822	-5.12332	-5.57461	-7.58824	-4.0932	-4.16216	-4.99329	-6.21482	-6.11599
Bra008705	AT5G15310.1	Symbols: ATMYB16, ATMIXTA, MYB16 | myb domain protein 16 | chr5:4974894-4976106 FORWARD LENGTH=326	5373.32	799.203	793.783	797.703	782.471	709.75	7087.73	1266.57	1060.35	797.914	612.437	1094.04	-6.72335	-6.76926	-6.73599	-6.86712	-7.57072	-5.596	-6.68433	-8.88282	-11.573	-6.47849
Bra010301	NA	NA	1124.44	485.246	537.7	345.065	315.381	139.871	95.3989	108.32	68.2814	97.034	40.8303	95.8176	-2.31726	-2.0912	-3.25863	-3.56534	-8.03912	1	1	1	1	1
Bra036875	AT4G13810.1	Symbols: AtRLP47, RLP47 | receptor like protein 47 | chr4:8005062-8007287 REVERSE LENGTH=741	1525.17	277.099	338.609	285.997	234.928	201.549	1161.37	427.33	318.74	355.646	210.764	331.696	-5.50406	-4.50422	-5.33282	-6.49207	-7.56724	-2.71774	-3.64363	-3.26552	-5.51029	-3.50131
Bra026062	AT1G16370.1	Symbols: ATOCT6, OCT6 | organic cation/carnitine transporter 6 | chr1:5596762-5598327 FORWARD LENGTH=521	1242.65	217.19	166.263	235.765	169.631	166.288	949.638	160.057	142.948	165.35	93.988	215.035	-5.72149	-7.474	-5.27071	-7.32561	-7.47288	-5.93312	-6.64324	-5.7432	-10.1038	-4.4162
Bra011969	AT1G08080.1	Symbols: ATACA7, ACA7 | alpha carbonic anhydrase 7 | chr1:2517022-2518546 REVERSE LENGTH=275	1693.24	133.629	134.204	185.103	144.291	226.645	1293.74	221.562	58.9373	34.0514	35.0899	57.385	-12.6712	-12.6169	-9.14756	-11.7349	-7.47089	-5.83918	-21.9511	-37.9937	-36.8693	-22.5449
Bra012890	AT3G50760.1	Symbols: GATL2 | galacturonosyltransferase-like 2 | chr3:18868074-18869099 FORWARD LENGTH=341	4029.88	407.57	398.034	565.359	444.876	539.567	4666.2	1017.11	449.331	613.701	314.703	399.342	-9.88758	-10.1245	-7.128	-9.05843	-7.46873	-4.5877	-10.3848	-7.60338	-14.8273	-11.6847
Bra032433	AT1G06160.1	Symbols: ORA59 | octadecanoid-responsive Arabidopsis AP2/ERF 59 | chr1:1883046-1883780 FORWARD LENGTH=244	6458.18	1244.65	1675.06	1101.39	2743.9	868.942	5737.8	709.841	1514.27	1123.46	1022.54	990.35	-5.18875	-3.85549	-5.86366	-2.35365	-7.43223	-8.08322	-3.78915	-5.10726	-5.61132	-5.79371
Bra012631	AT5G46680.1	Symbols: | Pentatricopeptide repeat (PPR-like) superfamily protein | chr5:18941118-18942524 FORWARD LENGTH=468	1153.71	154.873	171.84	215.186	217.906	155.414	1565.17	301.807	277.349	502.27	226.787	270.105	-7.44939	-6.71386	-5.36145	-5.29453	-7.42346	-5.186	-5.64332	-3.11619	-6.9015	-5.79467
Bra013532	AT4G21510.1	Symbols: | F-box family protein | chr4:11446193-11447025 REVERSE LENGTH=225	3806.03	616.866	526.386	525.914	538.452	515.331	2660.03	834.415	493.192	452.674	373.869	491.275	-6.16995	-7.23049	-7.23698	-7.06847	-7.3856	-3.1879	-5.3935	-5.87626	-7.11487	-5.41454
Bra028881	AT5G02190.1	Symbols: EMB24, ATASP38, PCS1 | Eukaryotic aspartyl protease family protein | chr5:435322-436683 FORWARD LENGTH=453	1321.22	96.2773	114.452	221.191	174.227	179.1	1295.73	111.353	190.647	172.773	139.279	146.677	-13.7231	-11.5439	-5.97321	-7.58333	-7.377	-11.6362	-6.79649	-7.49961	-9.30313	-8.8339
Bra035917	NA	NA	4562.27	1169.5	896.451	846.258	658.174	618.774	1414.9	536.145	493.155	625.959	421.517	504.404	-3.90104	-5.08926	-5.39111	-6.93171	-7.37308	-2.63902	-2.86908	-2.26037	-3.35669	-2.80509
Bra033349	AT1G02816.1	Symbols: | Protein of unknown function, DUF538 | chr1:621637-622137 FORWARD LENGTH=166	2622.09	634.91	529.804	559.493	433.985	356.219	1664.8	710.701	364.906	532.245	419.926	325.237	-4.12986	-4.94917	-4.68655	-6.04189	-7.36089	-2.34248	-4.56227	-3.12788	-3.96451	-5.11873
Bra007425	AT3G59010.1	Symbols: PME61 | pectin methylesterase 61 | chr3:21803015-21805098 REVERSE LENGTH=529	3183.64	561.235	547.386	664.988	729.339	434.319	3947.09	1098.17	956.664	1034.89	531.082	506.204	-5.67256	-5.81608	-4.78751	-4.3651	-7.33019	-3.59424	-4.12589	-3.81402	-7.43217	-7.79743
Bra039265	AT2G46680.1	Symbols: ATHB-7, ATHB7, HB-7 | homeobox 7 | chr2:19165777-19166773 REVERSE LENGTH=258	2901.78	378.034	448.914	372.583	471.904	396.35	1502.5	372.618	477.257	908.755	752.274	590.728	-7.67598	-6.464	-7.78828	-6.14909	-7.32126	-4.03228	-3.1482	-1.65336	-1.99728	-2.54347
Bra032882	AT1G28190.1	Symbols: | unknown protein; BEST Arabidopsis thaliana protein match is: unknown protein (TAIR:AT5G12340.1); Has 166 Blast hits to 162 proteins in 36 species: Archae - 0; Bacteria - 2; Metazoa - 15; Fungi - 5; Plants - 124; Viruses - 0; Other Eukaryotes - 20 (source: NCBI BLink). | chr1:9847015-9847815 REVERSE LENGTH=266	636.57	214.442	153.561	140.829	162.173	81.6112	336.087	169.588	99.1368	129.724	144.061	104.592	-2.96849	-4.14539	-4.52016	-3.92525	-7.80003	1	1	1	1	1
Bra037794	AT5G64750.1	Symbols: ABR1 | Integrase-type DNA-binding superfamily protein | chr5:25891679-25893656 FORWARD LENGTH=391	5077.86	557.987	563.604	575.277	394.189	693.899	5296.19	1110.82	537.999	503.09	425.191	258.784	-9.10032	-9.00962	-8.82681	-12.8818	-7.31787	-4.76782	-9.84424	-10.5273	-12.456	-20.4657
Bra004586	AT2G40750.1	Symbols: WRKY54, ATWRKY54 | WRKY DNA-binding protein 54 | chr2:17000636-17002354 REVERSE LENGTH=346	4926.83	578.024	721.58	660.818	924.9	675.097	2347.51	662.099	577.904	660.72	380.135	207.137	-8.52357	-6.82784	-7.45565	-5.32688	-7.29796	-3.54556	-4.06211	-3.55296	-6.17546	-11.3331
Bra006557	AT5G20360.1	Symbols: Phox3 | Octicosapeptide/Phox/Bem1p (PB1) domain-containing protein / tetratricopeptide repeat (TPR)-containing protein | chr5:6882121-6884630 REVERSE LENGTH=809	508.295	121.396	175.132	115.941	127.5	65.7244	413.996	170.131	160.787	157.328	136.156	181.874	-4.18708	-2.90235	-4.38408	-3.98663	-7.73373	1	1	1	1	1
Bra023691	AT5G18760.1	Symbols: | RING/U-box superfamily protein | chr5:6258508-6260828 REVERSE LENGTH=411	1494.17	611.294	355.659	359.065	427.594	205.038	2485.99	1638.15	1269.52	1451.44	1012.72	1237.36	-2.44427	-4.20113	-4.16128	-3.49437	-7.28728	-1.51756	-1.95821	-1.71277	-2.45477	-2.00911
Bra009221	AT5G06730.1	Symbols: | Peroxidase superfamily protein | chr5:2080207-2081621 REVERSE LENGTH=358	1564.11	273.453	456.099	280.101	336.53	203.519	430.13	159.044	203.691	197.449	199.377	200.96	-5.71985	-3.42932	-5.58409	-4.64776	-7.68533	1	1	1	1	1
Bra021628	AT2G30360.1	Symbols: CIPK11, PKS5, SIP4, SNRK3.22 | SOS3-interacting protein 4 | chr2:12937265-12938572 REVERSE LENGTH=435	9525.83	1168.34	1635.28	1426.42	1601.94	1312.32	7669.95	2344.42	2073.58	2200.51	1288.44	1321.1	-8.1533	-5.8252	-6.67814	-5.94643	-7.25877	-3.27158	-3.69889	-3.48553	-5.9529	-5.80573
Bra019240	AT4G24230.2	Symbols: ACBP3 | acyl-CoA-binding domain 3 | chr4:12567240-12568754 REVERSE LENGTH=362	3182.89	1322.34	1204.39	804.617	996.756	414.913	144.192	166.61	47.2704	59.7704	231.044	495.006	-2.40701	-2.64274	-3.95578	-3.19325	-7.67122	1	1	1	1	1
Bra016074	AT1G72280.1	Symbols: AERO1, ERO1 | endoplasmic reticulum oxidoreductins 1 | chr1:27212039-27214506 REVERSE LENGTH=469	3549.56	931.329	1021.72	791.574	720.995	489.183	2246.62	1001.9	812.174	875.182	499.968	569.487	-3.81128	-3.4741	-4.48418	-4.92314	-7.2561	-2.24236	-2.76618	-2.56703	-4.49353	-3.94499
Bra036941	AT1G44130.1	Symbols: | Eukaryotic aspartyl protease family protein | chr1:16787508-16789318 REVERSE LENGTH=405	1080.48	307.617	304.08	251.636	189.424	148.917	2571.97	1776.54	1397.8	1492.78	943.803	1241.65	-3.51242	-3.55328	-4.29382	-5.70403	-7.25559	-1.44774	-1.84001	-1.72294	-2.72511	-2.07141
Bra008028	AT1G72310.1	Symbols: ATL3 | RING/U-box superfamily protein | chr1:27226405-27227379 FORWARD LENGTH=324	851.584	211.311	171.664	194.941	151.182	117.503	1074.22	245.241	162.2	158.081	101.689	151.849	-4.03	-4.96076	-4.36842	-5.63284	-7.24734	-4.38026	-6.62281	-6.79538	-10.5638	-7.07426
Bra035189	AT1G80310.1	Symbols: | sulfate transmembrane transporters | chr1:30194951-30196345 FORWARD LENGTH=464	3675.19	790.076	650.58	660.216	643.137	510.914	2635.22	966.915	848.704	885.769	798.691	785.299	-4.65169	-5.6491	-5.56665	-5.71447	-7.19336	-2.72539	-3.10499	-2.97506	-3.29942	-3.35569
Bra033807	AT3G46720.1	Symbols: | UDP-Glycosyltransferase superfamily protein | chr3:17210930-17212348 REVERSE LENGTH=447	911.85	245.172	292.785	258.295	301.579	120.463	61.6479	68.9963	83.131	41.2474	40.7247	34.2465	-3.71923	-3.1144	-3.53027	-3.02359	-7.56954	1	1	1	1	1
Bra023849	AT3G22160.1	Symbols: | VQ motif-containing protein | chr3:7818148-7818726 REVERSE LENGTH=192	4750.19	563.189	985.33	758.41	824.914	660.849	3038.16	1160.5	1004.27	915.597	738.318	686.021	-8.43445	-4.82091	-6.26335	-5.75841	-7.18801	-2.61798	-3.02524	-3.31823	-4.11497	-4.42867
Bra002697	AT5G57780.1	Symbols: | EXPRESSED IN: 18 plant structures; EXPRESSED DURING: 12 growth stages; BEST Arabidopsis thaliana protein match is: sequence-specific DNA binding transcription factors (TAIR:AT4G30410.1); Has 123 Blast hits to 123 proteins in 11 species: Archae - 0; Bacteria - 0; Metazoa - 0; Fungi - 0; Plants - 123; Viruses - 0; Other Eukaryotes - 0 (source: NCBI BLink). | chr5:23405505-23406008 REVERS…	818.645	104.344	90.3174	121.645	82.889	108.256	494.174	136.527	72.7637	97.098	74.3562	63.8766	-7.84564	-9.06409	-6.72979	-9.8764	-7.56212	1	1	1	1	1
Bra018143	AT3G47480.1	Symbols: | Calcium-binding EF-hand family protein | chr3:17496354-17496905 REVERSE LENGTH=183	840.264	326.22	339.478	163.883	118.611	112.3	447.627	256.999	193.587	137.74	118.149	118.859	-2.57576	-2.47516	-5.12722	-7.0842	-7.48232	1	1	1	1	1
Bra000340	AT2G44080.1	Symbols: ARL | ARGOS-like | chr2:18237726-18238133 FORWARD LENGTH=135	19043.4	3409.02	3777.1	3646.62	4395.39	2651.76	13868.2	4043.74	3221.17	3502.5	1972.95	1667.55	-5.58618	-5.0418	-5.22221	-4.33258	-7.18142	-3.42955	-4.30533	-3.95951	-7.02917	-8.31651
Bra030187	AT1G30040.1	Symbols: ATGA2OX2, GA2OX2 | gibberellin 2-oxidase | chr1:10537769-10539570 FORWARD LENGTH=341	547.487	272.925	205.196	154.516	107.588	73.2689	417.292	212.97	54.5839	73.8049	85.7226	145.942	-2.006	-2.66812	-3.54324	-5.08874	-7.4723	1	1	1	1	1
Bra041079	AT1G52140.1	Symbols: | unknown protein; BEST Arabidopsis thaliana protein match is: unknown protein (TAIR:AT3G16330.1); Has 114 Blast hits to 114 proteins in 15 species: Archae - 0; Bacteria - 0; Metazoa - 0; Fungi - 0; Plants - 114; Viruses - 0; Other Eukaryotes - 0 (source: NCBI BLink). | chr1:19407559-19408185 REVERSE LENGTH=208	1559.86	292.998	341.339	267.858	254.338	217.422	1620.24	405.506	292.994	330.506	517.4	248.279	-5.32379	-4.56983	-5.82346	-6.13302	-7.17434	-3.9956	-5.52994	-4.9023	-3.1315	-6.52588
Bra038294	NA	NA	1735.9	308.907	275.422	321.127	197.251	242.045	2096.49	352.428	203.018	236.184	157.35	165.696	-5.61949	-6.30269	-5.40565	-8.80046	-7.17181	-5.9487	-10.3266	-8.87651	-13.3237	-12.6526
Bra000336	AT5G34930.1	Symbols: | arogenate dehydrogenase | chr5:13233391-13235522 FORWARD LENGTH=640	1116.78	362.785	249.867	254.906	352.915	155.782	1883.12	961.7	731.674	815.164	392.793	595.338	-3.07835	-4.4695	-4.38114	-3.16444	-7.16886	-1.95812	-2.57371	-2.31011	-4.79418	-3.16311
Bra010848	AT1G29160.1	Symbols: | Dof-type zinc finger DNA-binding family protein | chr1:10183797-10184324 REVERSE LENGTH=175	1055.2	290.073	248.586	189.719	241.05	225.526	692.34	282.006	264.33	172.636	426.886	382.066	-3.6377	-4.24481	-5.56191	-4.37752	-4.67884	-2.45505	-2.61923	-4.0104	-1.62184	-1.8121
Bra006096	AT5G11410.1	Symbols: | Protein kinase superfamily protein | chr5:3638431-3639883 REVERSE LENGTH=336	1366.21	293.997	435.103	336.53	263.689	183.294	70.8217	131.016	45.1597	104.329	58.2273	50.506	-4.64702	-3.13997	-4.0597	-5.18114	-7.45365	1	1	1	1	1
Bra004768	AT2G43510.1	Symbols: ATTI1, TI1 | trypsin inhibitor protein 1 | chr2:18067211-18067620 FORWARD LENGTH=89	3653.12	467.668	536.784	453.674	500.652	511.791	5029.79	1002.31	663.29	825.599	501.081	696.516	-7.81135	-6.80557	-8.0523	-7.29673	-7.13791	-5.0182	-7.58309	-6.09229	-10.0379	-7.22136
Bra006868	AT5G56550.1	Symbols: OXS3, ATOXS3 | oxidative stress 3 | chr5:22895847-22896502 REVERSE LENGTH=172	898.94	415.017	422.73	240.396	316.873	120.647	432.261	213.743	111.507	107.241	101.125	46.2803	-2.16603	-2.12651	-3.73941	-2.83691	-7.45099	1	1	1	1	1
Bra001516	AT3G13650.1	Symbols: | Disease resistance-responsive (dirigent-like protein) family protein | chr3:4463056-4463616 FORWARD LENGTH=186	1394.68	348.439	308.304	302.041	221.505	195.667	1608.52	602.497	285.93	264.511	184.463	184.035	-4.00265	-4.52372	-4.61752	-6.29638	-7.12782	-2.66976	-5.62557	-6.08111	-8.72001	-8.74029
Bra031919	AT5G64410.1	Symbols: ATOPT4, OPT4 | oligopeptide transporter 4 | chr5:25750921-25754974 REVERSE LENGTH=729	1870.4	741.541	583.095	517.877	396.598	263.628	4836.1	1694.12	1104.89	1501.83	981.034	792.392	-2.52232	-3.20771	-3.61167	-4.71611	-7.09485	-2.85464	-4.377	-3.22014	-4.92959	-6.10317
Bra002118	AT5G17980.1	Symbols: | C2 calcium/lipid-binding plant phosphoribosyltransferase family protein | chr5:5953596-5956745 FORWARD LENGTH=1049	6498.06	1887.76	1698.73	1402.11	1271.3	917.949	5794.14	2542.05	2427.85	2388.31	1566.56	1581.47	-3.44221	-3.82525	-4.63449	-5.11135	-7.07889	-2.27932	-2.38653	-2.42604	-3.69864	-3.66377
Bra018557	AT4G02370.1	Symbols: | Protein of unknown function, DUF538 | chr4:1042458-1042961 FORWARD LENGTH=167	1228.07	385.452	291.813	253.79	189.57	173.873	1674.42	623.516	430.823	506.665	368.682	463.025	-3.18605	-4.20841	-4.83892	-6.47819	-7.06303	-2.68545	-3.88656	-3.30479	-4.54164	-3.61626
Bra010503	AT4G36010.1	Symbols: | Pathogenesis-related thaumatin superfamily protein | chr4:17039472-17040976 REVERSE LENGTH=301	6956.03	971.943	664.349	855.858	1155.64	989.691	8496.28	1243.91	979.715	1233.03	853.222	854.664	-7.15683	-10.4704	-8.12755	-6.0192	-7.02849	-6.8303	-8.6722	-6.89057	-9.95788	-9.94108
Bra000124	AT2G39210.1	Symbols: | Major facilitator superfamily protein | chr2:16366287-16368231 REVERSE LENGTH=601	2191.56	862.154	471.17	408.246	411.518	312.65	2119.87	754.406	405.063	705.855	532.534	791.902	-2.54196	-4.65131	-5.36823	-5.32555	-7.00963	-2.80999	-5.23343	-3.00327	-3.98072	-2.67693
Bra005742	AT5G03140.1	Symbols: | Concanavalin A-like lectin protein kinase family protein | chr5:737750-739885 REVERSE LENGTH=711	697.841	260.84	269.666	159.738	163.248	99.7288	1071.66	882.941	637.006	575.523	319.229	282.511	-2.67536	-2.5878	-4.36866	-4.27473	-6.99739	-1.21374	-1.68234	-1.86206	-3.35703	-3.79334
Bra017454	AT2G01410.1	Symbols: | NHL domain-containing protein | chr2:175209-176372 REVERSE LENGTH=387	1641.95	425.363	364.597	358.268	308.868	236.167	1798.05	655.693	395.314	604.557	444.832	467.02	-3.86011	-4.50347	-4.58302	-5.31602	-6.9525	-2.74221	-4.54841	-2.97416	-4.04209	-3.85005
Bra040095	AT4G16790.1	Symbols: | hydroxyproline-rich glycoprotein family protein | chr4:9451747-9453168 REVERSE LENGTH=473	1239.14	233.025	232.9	208.2	221.646	178.499	1425.42	353.704	317.742	304.591	320.938	323.642	-5.31763	-5.32048	-5.95168	-5.59063	-6.942	-4.02998	-4.48609	-4.67978	-4.44142	-4.40431
Bra035386	AT5G35730.1	Symbols: | EXS (ERD1/XPR1/SYG1) family protein | chr5:13893941-13896821 FORWARD LENGTH=457	1402.52	460.584	360.064	357.668	309.516	202.421	1741.39	863.742	581.765	675.483	464.589	530.747	-3.04509	-3.8952	-3.92129	-4.53133	-6.92873	-2.0161	-2.99329	-2.57799	-3.74824	-3.28102
Bra021668	AT2G30830.1	Symbols: | 2-oxoglutarate (2OG) and Fe(II)-dependent oxygenase superfamily protein | chr2:13132707-13134284 REVERSE LENGTH=358	3077.14	570.063	620.754	506.5	459.34	446.369	2359.9	1175.37	815.697	710.946	425.433	367.541	-5.39789	-4.9571	-6.0753	-6.69905	-6.89371	-2.00779	-2.89311	-3.31938	-5.54705	-6.42078
Bra012796	AT4G15240.1	Symbols: | Protein of unknown function (DUF604) | chr4:8703518-8705378 REVERSE LENGTH=488	1213.58	346.116	204.176	270.487	381.469	176.266	1308.44	522.94	443.754	514.852	356.331	436.221	-3.50628	-5.94379	-4.48665	-3.18133	-6.88494	-2.50208	-2.94857	-2.54139	-3.67198	-2.99949
Bra012256	AT1G20900.1	Symbols: ESC, ORE7, AHL27 | Predicted AT-hook DNA-binding family protein | chr1:7273024-7273959 FORWARD LENGTH=311	2697.18	858.629	964.062	720.651	797.829	392.44	1241.65	508.23	236.872	273.166	224.117	176.402	-3.14126	-2.79772	-3.7427	-3.38065	-6.87285	-2.44309	-5.24186	-4.5454	-5.54019	-7.03875
Bra010532	AT4G35480.1	Symbols: RHA3B | RING-H2 finger A3B | chr4:16852233-16852835 REVERSE LENGTH=200	1365.07	360.377	278.236	369.326	235.121	199.573	1030.95	238.902	274.38	332.427	303.668	326.893	-3.78789	-4.90616	-3.69611	-5.80582	-6.83995	-4.31537	-3.75738	-3.10128	-3.39499	-3.15378
Bra008058	NA	NA	716.624	197.815	152.665	116.08	81.4533	104.775	596.611	331.504	236.54	180.356	98.01	103.113	-3.6227	-4.69409	-6.17354	-8.79797	-6.83965	-1.79971	-2.52224	-3.30796	-6.08725	-5.78599
Bra030417	AT1G51790.1	Symbols: | Leucine-rich repeat protein kinase family protein | chr1:19206858-19210574 REVERSE LENGTH=882	1466.88	267.422	474.608	292.868	337.719	215.547	1457.35	439.416	429.217	461.815	210.695	281.918	-5.48526	-3.09072	-5.00867	-4.34349	-6.80538	-3.31656	-3.39537	-3.1557	-6.91687	-5.16941
Bra004934	AT3G61150.1	Symbols: HDG1, HD-GL2-1 | homeodomain GLABROUS 1 | chr3:22630769-22634875 FORWARD LENGTH=808	1163.07	331.225	311.097	274.655	260.682	172.354	535.959	316.525	227.987	265.036	189.871	225.269	-3.51142	-3.73861	-4.23466	-4.46164	-6.74815	-1.69326	-2.35083	-2.02221	-2.82275	-2.3792
Bra013361	AT4G18910.1	Symbols: NIP1;2, NLM2, ATNLM2 | NOD26-like intrinsic protein 1;2 | chr4:10366211-10368179 FORWARD LENGTH=294	3094.91	498.525	361.713	512.658	436.183	458.943	2643.83	837.834	415.118	614.604	304.127	405.146	-6.20813	-8.55626	-6.03699	-7.09544	-6.74356	-3.15555	-6.36886	-4.30168	-8.69318	-6.52562
Bra004564	AT2G46150.1	Symbols: | Late embryogenesis abundant (LEA) hydroxyproline-rich glycoprotein family | chr2:18961424-18962089 FORWARD LENGTH=221	773.646	97.7436	85.8133	105.062	319.508	115.089	588.628	118.674	40.3686	107.365	100.661	162.275	-7.91506	-9.01546	-7.36371	-2.42137	-6.72215	-4.96004	-14.5813	-5.48249	-5.84763	-3.62735
Bra035019	AT1G78210.1	Symbols: | alpha/beta-Hydrolases superfamily protein | chr1:29422820-29424294 REVERSE LENGTH=314	6216.52	1026.78	1217.47	993.943	1194.02	925.889	7891.56	3485.13	3379.79	3288.66	2017.43	1614.9	-6.05438	-5.1061	-6.2544	-5.20638	-6.71411	-2.26435	-2.33493	-2.39963	-3.91169	-4.88672
Bra021687	AT2G31010.1	Symbols: | Protein kinase superfamily protein | chr2:13194939-13199642 FORWARD LENGTH=775	6549.59	1094.65	1600.92	1285.84	1849.52	977.813	8891.09	3860.83	4061.23	3445.36	2301.52	1877.02	-5.98327	-4.09114	-5.09363	-3.54124	-6.6982	-2.3029	-2.18926	-2.5806	-3.86314	-4.73681
Bra025141	AT2G03980.1	Symbols: | GDSL-like Lipase/Acylhydrolase superfamily protein | chr2:1260907-1262408 FORWARD LENGTH=367	1133.97	337.161	182.276	176.184	119.027	170.581	2530.78	1101.86	353.515	386.482	225.312	111.104	-3.36329	-6.22117	-6.43628	-9.527	-6.64769	-2.29683	-7.1589	-6.54825	-11.2323	-22.7785
Bra017174	NA	NA	5446.79	1237.21	899.359	894.998	776.141	820.735	5512.38	1406.82	773.274	1324.59	464.784	852.378	-4.40248	-6.0563	-6.08581	-7.01778	-6.63648	-3.91833	-7.12862	-4.16157	-11.8601	-6.46706
Bra026937	AT1G13080.1	Symbols: CYP71B2 | cytochrome P450, family 71, subfamily B, polypeptide 2 | chr1:4459212-4460807 FORWARD LENGTH=502	2945.83	913.93	570.305	565.966	590.915	445.856	897.599	453.302	226.951	302.554	315.804	322.381	-3.22326	-5.16536	-5.20496	-4.9852	-6.60713	-1.98013	-3.95503	-2.96674	-2.84227	-2.78428
Bra027871	AT1G58340.1	Symbols: ZF14 | MATE efflux family protein | chr1:21653162-21655117 FORWARD LENGTH=532	726.617	278.71	132.005	150.348	77.6745	101.478	172.331	78.9147	89.254	67.7778	41.0888	53.3186	-2.60707	-5.50447	-4.8329	-9.35464	-7.16034	1	1	1	1	1
Bra025095	AT5G45080.1	Symbols: AtPP2-A6, PP2-A6 | phloem protein 2-A6 | chr5:18191575-18193207 REVERSE LENGTH=392	1586.83	211.447	178.585	217.237	221.717	240.294	501.863	215.081	112.784	97.3645	74.0117	140.776	-7.50462	-8.88557	-7.3046	-7.15701	-6.6037	-2.33337	-4.44977	-5.15448	-6.78086	-3.56498
Bra012207	AT1G20070.1	Symbols: | unknown protein; FUNCTIONS IN: molecular_function unknown; INVOLVED IN: biological_process unknown; LOCATED IN: chloroplast; EXPRESSED IN: 20 plant structures; EXPRESSED DURING: 11 growth stages; Has 26 Blast hits to 26 proteins in 9 species: Archae - 0; Bacteria - 0; Metazoa - 0; Fungi - 2; Plants - 24; Viruses - 0; Other Eukaryotes - 0 (source: NCBI BLink). | chr1:6958244-6958825 REV…	833.979	290.029	360.832	239.654	297.387	116.976	556.442	608.785	540.17	377.117	416.858	409.969	-2.8755	-2.31127	-3.47993	-2.80436	-7.12949	1.09407	-1.03012	-1.47552	-1.33485	-1.35728
Bra008731	AT5G14930.2	Symbols: SAG101 | senescence-associated gene 101 | chr5:4828754-4830769 FORWARD LENGTH=537	2092.97	401.997	362.025	402.932	383.725	317.953	2584.76	1250.39	814.061	750.239	619.867	541.507	-5.20643	-5.78129	-5.19435	-5.45435	-6.58264	-2.06716	-3.17514	-3.44525	-4.16986	-4.77327
Bra036704	AT2G19780.1	Symbols: | Leucine-rich repeat (LRR) family protein | chr2:8522831-8524039 REVERSE LENGTH=402	807.683	186.757	160.965	126.179	112.713	123.269	655.961	175.07	103.845	108.731	110.561	90.7549	-4.32478	-5.01776	-6.40109	-7.16584	-6.5522	-3.74685	-6.31673	-6.03288	-5.93302	-7.22783
Bra017058	AT2G39705.1	Symbols: RTFL8, DVL11 | ROTUNDIFOLIA like 8 | chr2:16557038-16557301 FORWARD LENGTH=87	1330.57	206.302	160.513	182.337	159.275	203.597	986.956	358.016	268.278	216.361	190.48	225.721	-6.44962	-8.28948	-7.29731	-8.35392	-6.53531	-2.75674	-3.67886	-4.56162	-5.18142	-4.37246
Bra029602	NA	NA	9392.01	1696.74	1461.07	1885.01	1316.77	1439.13	9397.54	3993.63	2529.47	2285.27	1670.33	2152.06	-5.53533	-6.42817	-4.98247	-7.13261	-6.52617	-2.35313	-3.71522	-4.11222	-5.62616	-4.36676
Bra039004	AT2G19570.1	Symbols: CDA1, AT-CDA1, DESZ | cytidine deaminase 1 | chr2:8470598-8471503 REVERSE LENGTH=301	2302.18	418.867	539.596	544.024	617.599	353.048	2263.11	1081.5	960.908	668.24	647.913	587.32	-5.49621	-4.26649	-4.23176	-3.72763	-6.52087	-2.09257	-2.35518	-3.38667	-3.49292	-3.85328
Bra034572	AT4G33560.1	Symbols: | Wound-responsive family protein | chr4:16135465-16135752 FORWARD LENGTH=95	1882.12	216.155	366.436	331.867	349.369	288.689	1569.14	284.235	396.506	502.751	595.867	438.802	-8.70727	-5.13629	-5.67131	-5.3872	-6.51954	-5.52057	-3.95742	-3.12111	-2.63337	-3.57596
Bra029769	AT3G09450.1	Symbols: | CONTAINS InterPro DOMAIN/s: Fusaric acid resistance protein, conserved region (InterPro:IPR006726); BEST Arabidopsis thaliana protein match is: unknown protein (TAIR:AT2G28780.1); Has 503 Blast hits to 494 proteins in 215 species: Archae - 0; Bacteria - 423; Metazoa - 0; Fungi - 0; Plants - 65; Viruses - 0; Other Eukaryotes - 15 (source: NCBI BLink). | chr3:2907548-2910091 FORWARD LENG…	1055.25	278.108	297.282	244.098	321.47	162.133	598.115	195.838	146.302	95.4865	124.419	69.4968	-3.79439	-3.54966	-4.32306	-3.28258	-6.50855	-3.05413	-4.08822	-6.26387	-4.80726	-8.60637
Bra038792	AT4G20970.1	Symbols: | basic helix-loop-helix (bHLH) DNA-binding superfamily protein | chr4:11215259-11216212 FORWARD LENGTH=190	2119.12	409.637	741.736	653.075	585.184	327.871	1752.06	761.367	602.369	612.105	312.241	523.849	-5.17317	-2.85697	-3.24483	-3.62129	-6.46327	-2.3012	-2.90862	-2.86235	-5.61124	-3.34459
Bra011128	AT4G29680.1	Symbols: | Alkaline-phosphatase-like family protein | chr4:14538067-14539557 REVERSE LENGTH=496	505.264	144.15	132.371	126.656	186.348	78.2188	570.706	158.074	170.288	186.997	127.211	99.8331	-3.50513	-3.81703	-3.98926	-2.7114	-6.45962	-3.61037	-3.35142	-3.05195	-4.48629	-5.7166
Bra022803	AT2G30490.1	Symbols: ATC4H, C4H, CYP73A5, REF3 | cinnamate-4-hydroxylase | chr2:12993861-12995683 REVERSE LENGTH=505	1931.68	562.848	566.164	597.137	509.505	299.405	2651.15	1062.08	887.599	1078.67	626.497	687.441	-3.43197	-3.41187	-3.2349	-3.79129	-6.45173	-2.49619	-2.98688	-2.4578	-4.2317	-3.85655
Bra018898	AT1G51170.1	Symbols: | Protein kinase superfamily protein | chr1:18953625-18954839 REVERSE LENGTH=404	1879.45	405.655	376.83	376.516	464.029	292.784	2121.07	720.164	537.13	578.442	375.6	572.193	-4.63312	-4.98753	-4.99169	-4.05029	-6.41924	-2.94526	-3.9489	-3.66687	-5.64715	-3.70691
Bra027856	AT1G59510.1	Symbols: CF9 | Carbohydrate-binding protein | chr1:21859768-21860913 FORWARD LENGTH=381	750.822	163.441	210.692	143.761	119.7	108.079	492.391	179.367	259.312	225.886	147.333	238.898	-4.59384	-3.5636	-5.22271	-6.27253	-6.94697	1	1	1	1	1
Bra025281	AT4G27710.1	Symbols: CYP709B3 | cytochrome P450, family 709, subfamily B, polypeptide 3 | chr4:13828520-13830417 FORWARD LENGTH=518	1326.6	414.004	421.234	415.953	388.398	206.935	1666.11	622.146	537.136	591.362	370.051	376.279	-3.20432	-3.14932	-3.1893	-3.41557	-6.41071	-2.678	-3.10184	-2.81741	-4.50238	-4.42786
Bra033694	AT5G43760.1	Symbols: KCS20 | 3-ketoacyl-CoA synthase 20 | chr5:17585903-17588486 FORWARD LENGTH=529	5828.07	1405.67	917.083	1074.48	899.424	919.414	5827.25	1479.49	1156.76	1888.04	1109.87	1479.46	-4.14612	-6.35501	-5.42408	-6.47978	-6.3389	-3.93869	-5.03756	-3.0864	-5.25039	-3.93877
Bra016780	AT1G12320.1	Symbols: | Protein of unknown function (DUF1442) | chr1:4189424-4190209 FORWARD LENGTH=212	1310.59	297.105	390.133	271.97	577.347	190.66	216.812	55.6144	66.1187	38.6274	34.9758	108.131	-4.4112	-3.35934	-4.81888	-2.27002	-6.87396	1	1	1	1	1
Bra016073	AT1G72290.1	Symbols: | Kunitz family trypsin and protease inhibitor protein | chr1:27215852-27216499 FORWARD LENGTH=215	6019.42	476.201	913.179	920.637	881.446	950.922	2125.15	108.574	159.423	207.248	82.312	145.475	-12.6405	-6.59172	-6.53832	-6.82903	-6.33009	-19.5733	-13.3303	-10.2541	-25.8182	-14.6084
Bra029438	AT4G12120.1	Symbols: SEC1B, ATSEC1B | Sec1/munc18-like (SM) proteins superfamily | chr4:7256687-7260914 REVERSE LENGTH=662	3452.12	1543.59	1328.14	835.154	784.653	502.768	4063.93	5216.94	5511.43	4527.74	5509.66	5190.82	-2.23642	-2.59921	-4.13351	-4.39955	-6.86623	1.28372	1.35618	1.11413	1.35575	1.27729
Bra005688	AT5G01380.1	Symbols: | Homeodomain-like superfamily protein | chr5:155784-157451 REVERSE LENGTH=323	7186.28	1496.36	1779.73	1511.28	1620.09	1136.64	4453.15	3168.82	2368.4	1696.41	1381.92	847.405	-4.80251	-4.03785	-4.7551	-4.43573	-6.32239	-1.4053	-1.88024	-2.62504	-3.22244	-5.25504
Bra032822	AT1G27360.1	Symbols: SPL11 | squamosa promoter-like 11 | chr1:9502139-9503715 FORWARD LENGTH=393	8345.34	1781.89	1178.03	1644.85	1373.48	1329.02	5274.46	1289.63	1654.01	1489.41	1225.75	1058.09	-4.68342	-7.08415	-5.07362	-6.07605	-6.27932	-4.0899	-3.18889	-3.54131	-4.30305	-4.98489
Bra032173	AT2G23340.1	Symbols: DEAR3 | DREB and EAR motif protein 3 | chr2:9938186-9938716 FORWARD LENGTH=176	3476.34	665.979	863.979	671.684	651.145	555.384	3425.99	1062.4	759.097	845.688	699.831	630.978	-5.21989	-4.02364	-5.17556	-5.33881	-6.25934	-3.22476	-4.51324	-4.05113	-4.89545	-5.42965
Bra013451	AT4G20270.1	Symbols: BAM3 | Leucine-rich receptor-like protein kinase family protein | chr4:10949822-10952924 FORWARD LENGTH=992	876.984	279.724	160.191	250.189	266.354	128.352	325.145	93.2186	139.137	66.0437	210.822	129.848	-3.13518	-5.47461	-3.50529	-3.29255	-6.83265	1	1	1	1	1
Bra032222	NA	NA	3648.93	389.663	430.069	423.33	343.718	583.187	3093.78	791.907	506.894	440.961	418.852	627.637	-9.36432	-8.48452	-8.61959	-10.6161	-6.25688	-3.90675	-6.10341	-7.01599	-7.38633	-4.92925
Bra012315	AT1G22230.1	Symbols: | unknown protein; LOCATED IN: chloroplast; BEST Arabidopsis thaliana protein match is: unknown protein (TAIR:AT1G78110.1); Has 2358 Blast hits to 1759 proteins in 159 species: Archae - 2; Bacteria - 36; Metazoa - 1046; Fungi - 203; Plants - 157; Viruses - 72; Other Eukaryotes - 842 (source: NCBI BLink). | chr1:7850093-7851037 FORWARD LENGTH=314	1865.02	255.73	269.154	264.518	272.792	274.91	372.318	58.1971	68.9144	60.8753	48.0176	73.0138	-7.29293	-6.92919	-7.05064	-6.83678	-6.78411	1	1	1	1	1
Bra028826	AT5G03610.1	Symbols: | GDSL-like Lipase/Acylhydrolase superfamily protein | chr5:915650-918326 FORWARD LENGTH=359	4993	1422.38	1064.86	1055.04	951.169	1067.69	645.019	387.181	289.083	348.026	294.505	431.654	-3.51031	-4.68888	-4.73252	-5.24933	-4.67645	-1.66594	-2.23126	-1.85336	-2.19018	-1.4943
Bra016133	AT1G71520.1	Symbols: | Integrase-type DNA-binding superfamily protein | chr1:26938612-26939043 FORWARD LENGTH=143	6966.41	2772.7	2683.77	1981.68	2359.54	1118.29	4052.54	2952.02	1676.39	1495.94	1264.49	518.582	-2.5125	-2.59576	-3.51541	-2.95244	-6.22952	-1.3728	-2.41742	-2.70903	-3.20488	-7.81466
Bra017509	AT5G47060.1	Symbols: | Protein of unknown function (DUF581) | chr5:19116843-19117639 FORWARD LENGTH=177	9840.31	1183.04	1044.05	1309.6	1731.16	1580.25	7788.72	1030.38	1496.18	1426.66	966.894	1214.57	-8.31782	-9.42513	-7.51398	-5.68423	-6.22706	-7.55908	-5.20574	-5.45941	-8.0554	-6.41274
Bra027597	NA	NA	3338.67	914.614	804.73	817.286	823.849	536.549	3312.25	1953.9	1061.08	1243.15	854.31	914.332	-3.65036	-4.14881	-4.08507	-4.05253	-6.22249	-1.6952	-3.12158	-2.6644	-3.87711	-3.62259
Bra019846	AT1G11545.1	Symbols: XTH8 | xyloglucan endotransglucosylase/hydrolase 8 | chr1:3878689-3880286 REVERSE LENGTH=305	1963.89	192.043	147.858	377.748	304.127	317.32	9029.34	5062.61	1698.01	2631.63	2006.72	1492.95	-10.2263	-13.2823	-5.19894	-6.45747	-6.18899	-1.78353	-5.3176	-3.43108	-4.49955	-6.04799
Bra005447	AT2G34180.1	Symbols: CIPK13, SnRK3.7, WL2, ATWL2 | CBL-interacting protein kinase 13 | chr2:14430761-14432269 REVERSE LENGTH=502	5175.62	929.54	783.089	977.455	1088.59	836.971	7790.61	7371.46	3005.36	3995.71	2256.4	2533.79	-5.56794	-6.60924	-5.295	-4.75443	-6.18375	-1.05686	-2.59224	-1.94974	-3.45267	-3.07469
Bra013292	AT4G18210.1	Symbols: ATPUP10, PUP10 | purine permease 10 | chr4:10076175-10077495 FORWARD LENGTH=390	1075.59	215.275	120.792	150.331	119.371	174.554	676.655	156.195	105.548	129.267	103.367	100.291	-4.99635	-8.90448	-7.15481	-9.01048	-6.16193	-4.33212	-6.41087	-5.23455	-6.54614	-6.74692
Bra015881	AT1G74940.1	Symbols: | Protein of unknown function (DUF581) | chr1:28146284-28147065 FORWARD LENGTH=222	545.329	194.807	185.449	149.167	181.754	81.6897	131.37	57.9994	76.1885	79.5725	57.3586	57.425	-2.79933	-2.94059	-3.65583	-3.00037	-6.67562	1	1	1	1	1
Bra004996	AT2G39980.1	Symbols: | HXXXD-type acyl-transferase family protein | chr2:16688437-16689885 REVERSE LENGTH=482	9036.06	2578.56	2644.85	2533.84	2989.11	1473.2	5308.28	2701.77	2471.77	2462.46	2332.78	2592.51	-3.5043	-3.41647	-3.56615	-3.02299	-6.13363	-1.96474	-2.14756	-2.15568	-2.27552	-2.04754
Bra039124	AT3G01360.1	Symbols: | Family of unknown function (DUF716) | chr3:137772-138731 REVERSE LENGTH=319	1881.21	460.303	472.502	402.386	411.674	306.958	2266.7	861.544	565.709	725.73	448.797	586.531	-4.08689	-3.98138	-4.67514	-4.56966	-6.12856	-2.63097	-4.00683	-3.12334	-5.05061	-3.86459
Bra022074	NA	NA	694.256	141.06	71.471	125.406	150.768	104.707	175.793	70.7893	141.277	146.725	213.359	99.6814	-4.92171	-9.71381	-5.53607	-4.6048	-6.63046	1	1	1	1	1
Bra010300	NA	NA	1274.09	608.079	492.744	442.276	468.746	192.346	47.9363	200.914	142.429	144.718	111.1	128.033	-2.09527	-2.5857	-2.88076	-2.71808	-6.62395	1	1	1	1	1
Bra026868	AT1G13970.1	Symbols: | Protein of unknown function (DUF1336) | chr1:4779742-4781882 REVERSE LENGTH=504	2093.55	771.816	443.71	422.572	410.932	670.321	1681.84	876.498	693.322	520.933	517.116	960.212	-2.7125	-4.71828	-4.9543	-5.09464	-3.12321	-1.91882	-2.42577	-3.22851	-3.25235	-1.75153
Bra035334	AT5G42830.1	Symbols: | HXXXD-type acyl-transferase family protein | chr5:17176384-17177906 FORWARD LENGTH=450	2297.95	767.274	883.978	586.611	658.58	375.22	1812.67	1337.79	1071.86	987.413	806.432	831.544	-2.99495	-2.59956	-3.91733	-3.48925	-6.12427	-1.35497	-1.69114	-1.83578	-2.24777	-2.17988
Bra031920	AT5G64410.1	Symbols: ATOPT4, OPT4 | oligopeptide transporter 4 | chr5:25750921-25754974 REVERSE LENGTH=729	2105.15	768.922	633.564	576.15	572.26	346.642	2567.05	1359.09	950.505	1407.89	662.044	648.063	-2.73779	-3.32271	-3.65382	-3.67866	-6.07298	-1.8888	-2.70072	-1.82333	-3.87746	-3.96111
Bra028639	AT5G64080.1	Symbols: | Bifunctional inhibitor/lipid-transfer protein/seed storage 2S albumin superfamily protein | chr5:25645475-25646638 REVERSE LENGTH=182	12269.8	3662.28	2996.43	2080.9	1870.87	2029.59	12282.6	3564.86	2419.63	2540.77	1454.27	1470.47	-3.35032	-4.09481	-5.89639	-6.55834	-6.04546	-3.44546	-5.07623	-4.8342	-8.44589	-8.35284
Bra030103	AT1G28510.1	Symbols: | Optic atrophy 3 protein (OPA3) | chr1:10024036-10025939 FORWARD LENGTH=171	885.193	197.164	253.447	185.395	222.805	146.508	1065.56	435.403	285.156	320.729	501.721	441.527	-4.48963	-3.49262	-4.77463	-3.97295	-6.04194	-2.4473	-3.73676	-3.32231	-2.12381	-2.41335
Bra024222	AT4G28140.1	Symbols: | Integrase-type DNA-binding superfamily protein | chr4:13974905-13975783 REVERSE LENGTH=292	1748.92	316.849	375.544	296.209	373.78	289.638	2060.33	1923.03	949.662	765.002	595.636	563.216	-5.51973	-4.65703	-5.90434	-4.67901	-6.0383	-1.0714	-2.16954	-2.69323	-3.45904	-3.65815
Bra036316	AT4G01700.1	Symbols: | Chitinase family protein | chr4:732413-733487 REVERSE LENGTH=280	6777.21	1074.37	936.645	1197.06	927.053	1125.28	4323.08	873.601	533.006	740.238	533.711	760.303	-6.30808	-7.23562	-5.66155	-7.31049	-6.02269	-4.94857	-8.11075	-5.84012	-8.10004	-5.686
Bra006021	AT5G09430.1	Symbols: | alpha/beta-Hydrolases superfamily protein | chr5:2932162-2933362 FORWARD LENGTH=311	687.441	266.229	256.261	198.608	274.523	105.574	386.508	385.885	226.934	200.833	191.671	172.477	-2.58214	-2.68258	-3.4613	-2.50413	-6.51146	1	1	1	1	1
Bra033312	AT1G02310.1	Symbols: MAN1 | Glycosyl hydrolase superfamily protein | chr1:458243-460652 REVERSE LENGTH=411	1788.25	755.904	636.997	391.691	404.895	297.753	1987.81	1171.68	887.164	620.312	504.767	469.818	-2.36571	-2.80731	-4.56546	-4.41658	-6.00582	-1.69655	-2.24063	-3.20453	-3.93807	-4.23102
Bra035092	AT1G79110.2	Symbols: | zinc ion binding | chr1:29759345-29760586 FORWARD LENGTH=355	1734.93	546.73	479.599	590.184	470.544	288.975	1086.59	433.005	503.442	580.095	409.067	527.655	-3.17328	-3.61746	-2.93964	-3.68707	-6.00374	-2.50942	-2.15832	-1.87312	-2.65626	-2.05928
Bra001991	AT2G16730.1	Symbols: BGAL13 | glycosyl hydrolase family 35 protein | chr2:7261986-7266105 REVERSE LENGTH=848	560.589	205.165	137.212	36.0348	41.5382	86.6428	152.11	343.849	33.1973	58.8064	155.395	356.58	-2.73238	-4.08557	-15.5569	-13.4957	-6.47012	1	1	1	1	1
Bra025314	AT5G61760.1	Symbols: ATIPK2BETA, IPK2B, IPK2BETA | inositol polyphosphate kinase 2 beta | chr5:24813916-24814818 REVERSE LENGTH=300	634.773	256.036	281.856	218.915	281.2	105.818	737.553	573.934	445.099	500.614	327.904	361.324	-2.47923	-2.25212	-2.89963	-2.25737	-5.99872	-1.28508	-1.65705	-1.4733	-2.2493	-2.04125
Bra029497	NA	NA	3003.16	1036.59	851.629	708.598	876.121	500.7	3200.39	1682.36	952.879	1209.79	922.442	975.965	-2.89715	-3.52637	-4.23817	-3.42779	-5.99792	-1.90232	-3.35865	-2.64541	-3.46948	-3.27921
Bra019940	AT1G10370.1	Symbols: GST30, ATGSTU17, GST30B, ERD9 | Glutathione S-transferase family protein | chr1:3397274-3398273 REVERSE LENGTH=227	32279	6619.2	7286.36	5971.34	6615.66	5391.63	29282.4	14047.9	8849.94	9065.47	6517.98	4892.4	-4.87657	-4.43006	-5.40565	-4.87918	-5.98687	-2.08447	-3.30877	-3.2301	-4.49256	-5.98528
Bra017086	AT2G39200.1	Symbols: MLO12, ATMLO12 | Seven transmembrane MLO family protein | chr2:16356255-16359797 REVERSE LENGTH=576	3720.19	707.678	805.824	670.576	1005.4	621.897	3148.77	1017.65	820.685	660.053	583.774	445.342	-5.2569	-4.61663	-5.54775	-3.70021	-5.982	-3.09416	-3.83676	-4.77048	-5.39382	-7.07045
Bra002693	AT5G57830.1	Symbols: | Protein of unknown function, DUF593 | chr5:23429406-23430860 REVERSE LENGTH=387	1180.49	386.478	339.626	406.101	455.378	183.117	346.098	388.509	434.056	468.136	380.499	322.229	-3.05448	-3.47585	-2.90689	-2.59233	-6.44664	1	1	1	1	1
Bra000613	AT5G50200.1	Symbols: WR3, ATNRT3.1, NRT3.1 | nitrate transmembrane transporters | chr5:20436612-20437535 FORWARD LENGTH=210	2350.77	556.479	381.767	491.147	559.239	393.154	1739.4	467.667	365.944	424.561	401.506	595.959	-4.22436	-6.1576	-4.78629	-4.20352	-5.97926	-3.71931	-4.75319	-4.09694	-4.33219	-2.91866
Bra026860	AT1G14080.1	Symbols: FUT6, ATFUT6 | fucosyltransferase 6 | chr1:4822580-4824218 FORWARD LENGTH=519	2591.39	980.356	578.08	602.745	418.769	433.548	1767.09	365.831	268.718	391.755	342.751	344.41	-2.64332	-4.48275	-4.29931	-6.18811	-5.97717	-4.83035	-6.576	-4.5107	-5.15561	-5.13077
Bra011563	AT4G34800.1	Symbols: | SAUR-like auxin-responsive protein family | chr4:16596860-16597144 FORWARD LENGTH=94	1506.41	30.9519	43.1771	118.194	152.819	235.24	164.435	47.8645	23.0745	434.053	89.639	74.6009	-48.6694	-34.8891	-12.7452	-9.85748	-6.40372	1	1	1	1	1
Bra024031	NA	NA	5336.74	1806.64	1661.51	1189.67	1246.91	834.756	432.35	353.85	304.814	397.128	318.729	266.22	-2.95396	-3.21198	-4.4859	-4.27997	-6.39317	1	1	1	1	1
Bra024394	AT5G65510.1	Symbols: AIL7 | AINTEGUMENTA-like 7 | chr5:26185829-26189413 FORWARD LENGTH=498	665.693	85.5291	99.4014	43.8441	61.5055	104.777	325.072	144.482	68.042	68.5401	57.0628	62.402	-7.78323	-6.69702	-15.1832	-10.8233	-6.35343	1	1	1	1	1
Bra032151	AT2G23690.1	Symbols: | unknown protein; FUNCTIONS IN: molecular_function unknown; INVOLVED IN: N-terminal protein myristoylation; LOCATED IN: cellular_component unknown; EXPRESSED IN: 7 plant structures; EXPRESSED DURING: petal differentiation and expansion stage; BEST Arabidopsis thaliana protein match is: unknown protein (TAIR:AT4G37240.1); Has 243 Blast hits to 243 proteins in 15 species: Archae - 0; Bact…	1282.88	269.657	577.36	464.916	343.907	214.83	1127.1	282.367	369.784	254.528	388.564	175.932	-4.75745	-2.22198	-2.75938	-3.73031	-5.97161	-3.99161	-3.048	-4.4282	-2.90068	-6.40645
Bra011564	AT4G34810.1	Symbols: | SAUR-like auxin-responsive protein family | chr4:16599104-16599421 FORWARD LENGTH=105	737.523	123.843	200.829	203.145	191.21	116.226	158.368	182.375	154.968	120.033	106.953	107.098	-5.95531	-3.67239	-3.63052	-3.85714	-6.34559	1	1	1	1	1
Bra029558	AT4G05130.1	Symbols: ATENT4, ENT4 | equilibrative nucleoside transporter 4 | chr4:2636875-2638965 REVERSE LENGTH=418	1868.32	350.153	342.729	367.757	348.21	294.647	669.163	462.006	363.498	398.285	354.08	427.728	-5.33572	-5.4513	-5.08031	-5.3655	-6.34088	-1.44839	-1.8409	-1.68011	-1.88986	-1.56446
Bra006592	AT5G21050.1	Symbols: | LOCATED IN: chloroplast; EXPRESSED IN: 14 plant structures; EXPRESSED DURING: 8 growth stages; CONTAINS InterPro DOMAIN/s: Hyccin (InterPro:IPR018619); BEST Arabidopsis thaliana protein match is: unknown protein (TAIR:AT5G64090.1); Has 206 Blast hits to 206 proteins in 60 species: Archae - 0; Bacteria - 0; Metazoa - 145; Fungi - 0; Plants - 50; Viruses - 0; Other Eukaryotes - 11 (sourc…	1779.53	519.003	517.999	525.718	464.633	300.063	910.753	478.372	319.639	275.28	234.599	239.934	-3.42875	-3.43539	-3.38495	-3.82997	-5.93052	-1.90386	-2.84932	-3.30846	-3.88217	-3.79585
Bra023719	AT3G23560.1	Symbols: ALF5 | MATE efflux family protein | chr3:8454361-8456588 REVERSE LENGTH=477	3509.36	587.924	675.716	503.96	654.371	592.812	2214.16	758.821	543.051	553.109	508.222	686.655	-5.96907	-5.19354	-6.96357	-5.36295	-5.91985	-2.91789	-4.07726	-4.00312	-4.35668	-3.22456
Bra024607	AT1G23530.1	Symbols: | unknown protein; BEST Arabidopsis thaliana protein match is: unknown protein (TAIR:AT1G70470.1); Has 38 Blast hits to 38 proteins in 12 species: Archae - 0; Bacteria - 0; Metazoa - 0; Fungi - 0; Plants - 37; Viruses - 0; Other Eukaryotes - 1 (source: NCBI BLink). | chr1:8345861-8346430 FORWARD LENGTH=189	719.026	164.254	243.593	170.285	153.914	113.753	363.489	176.153	174.514	216.937	127.946	113.71	-4.37753	-2.95175	-4.22249	-4.67161	-6.32094	1	1	1	1	1
Bra029495	AT4G04490.1	Symbols: CRK36 | cysteine-rich RLK (RECEPTOR-like protein kinase) 36 | chr4:2231957-2234638 REVERSE LENGTH=658	2997.88	510.348	838.38	481.136	916.379	507.155	4035.41	1889.18	2096.19	1819.33	1405.79	1841.84	-5.87419	-3.5758	-6.23084	-3.27144	-5.91117	-2.13606	-1.92512	-2.21807	-2.87056	-2.19097
Bra021039	AT4G17660.1	Symbols: | Protein kinase superfamily protein | chr4:9831401-9833006 FORWARD LENGTH=388	1014.79	179.609	244.747	253.195	219.68	171.891	814.155	321.022	245.939	256.085	183.099	202.73	-5.65	-4.14628	-4.00794	-4.6194	-5.90368	-2.53613	-3.31039	-3.17924	-4.44653	-4.01596
Bra018599	AT1G08800.1	Symbols: | Protein of unknown function, DUF593 | chr1:2813578-2817078 REVERSE LENGTH=1113	6137.98	1666.83	1564.27	1565.23	1700.15	1050.58	1698.3	717.683	666.163	576.33	334.554	365.204	-3.68243	-3.92386	-3.92146	-3.61026	-5.84247	-2.36637	-2.54938	-2.94675	-5.07631	-4.65028
Bra034155	NA	NA	1628.72	716.607	367.74	497.395	273.544	281.34	1075.71	451.275	323.533	475.913	322.904	372.692	-2.27282	-4.429	-3.2745	-5.95414	-5.78915	-2.38371	-3.32488	-2.26031	-3.33136	-2.88632
Bra037302	AT2G16430.2	Symbols: PAP10, ATPAP10 | purple acid phosphatase 10 | chr2:7120502-7122772 REVERSE LENGTH=468	10256.5	2391.2	2374.3	2028.56	2132.18	2222.1	7679.84	4173.33	3280.42	3465.94	3154.54	4254.39	-4.28927	-4.3198	-5.05605	-4.81033	-4.61568	-1.84022	-2.34111	-2.2158	-2.43454	-1.80516
Bra021721	AT2G31650.1	Symbols: ATX1, SDG27 | homologue of trithorax | chr2:13455448-13462181 REVERSE LENGTH=1062	1057.2	283.454	236.57	246.509	242.064	184.31	750.416	294.635	227.232	204.48	150.59	231.955	-3.72971	-4.46887	-4.28869	-4.36744	-5.73599	-2.54693	-3.30242	-3.66987	-4.98317	-3.23518
Bra024761	AT1G25320.1	Symbols: | Leucine-rich repeat protein kinase family protein | chr1:8877988-8880180 FORWARD LENGTH=702	993.654	395.843	365.543	280.22	218.084	173.307	866.742	445.26	473.46	341.026	287.19	344.248	-2.51022	-2.7183	-3.54598	-4.55629	-5.73349	-1.9466	-1.83066	-2.54157	-3.01801	-2.51778
Bra031103	AT2G19780.1	Symbols: | Leucine-rich repeat (LRR) family protein | chr2:8522831-8524039 REVERSE LENGTH=402	1073.63	369.701	337.255	323.462	302.016	173.064	259.055	24.6777	28.3201	79.6251	53.5078	30.6731	-2.90405	-3.18344	-3.31918	-3.55488	-6.20366	1	1	1	1	1
Bra010143	AT4G08290.1	Symbols: | nodulin MtN21 /EamA-like transporter family protein | chr4:5239088-5240861 FORWARD LENGTH=384	2143.35	1028.57	511.025	550.076	409.655	374.109	1605.79	576.822	422.385	454.367	346.986	281.738	-2.08382	-4.19422	-3.89646	-5.23209	-5.72921	-2.78386	-3.80172	-3.53413	-4.62782	-5.69959
Bra017638	AT3G57230.1	Symbols: AGL16 | AGAMOUS-like 16 | chr3:21177710-21180671 FORWARD LENGTH=240	1629.72	303.609	381.39	234.4	245.828	285.025	765.209	248.569	276.998	174.553	160.534	187.84	-5.36783	-4.27311	-6.95273	-6.62951	-5.71781	-3.07846	-2.76251	-4.38382	-4.76665	-4.07373
Bra012492	AT1G25230.1	Symbols: | Calcineurin-like metallo-phosphoesterase superfamily protein | chr1:8840474-8842298 REVERSE LENGTH=339	851.62	274.406	368.016	271.505	364.497	149.173	1312.4	978.904	900.814	780.654	827.118	605.61	-3.1035	-2.31408	-3.13666	-2.33643	-5.70894	-1.34068	-1.4569	-1.68115	-1.58671	-2.16707
Bra035175	AT1G80510.1	Symbols: | Transmembrane amino acid transporter family protein | chr1:30273100-30274569 FORWARD LENGTH=489	2032.79	478.544	428.622	459.04	370.33	356.294	1476.9	819.6	560.006	678.583	470.94	497.118	-4.24786	-4.74262	-4.42835	-5.48913	-5.70537	-1.80198	-2.63729	-2.17645	-3.13607	-2.97092
Bra008318	AT1G77620.1	Symbols: | P-loop containing nucleoside triphosphate hydrolases superfamily protein | chr1:29167934-29172867 REVERSE LENGTH=1151	719.471	224.186	193.749	194.25	239.918	126.253	1892.08	943.96	772.017	1040.74	507.083	397.551	-3.20926	-3.71342	-3.70384	-2.99882	-5.69864	-2.00441	-2.45083	-1.81801	-3.7313	-4.75934
Bra016315	AT1G27200.1	Symbols: | Domain of unknown function (DUF23) | chr1:9449812-9451539 REVERSE LENGTH=575	596.827	142.914	152.176	170.364	182.869	97.4291	429.392	138.276	179.406	175.017	189.508	184.762	-4.17613	-3.92195	-3.50325	-3.26369	-6.12576	1	1	1	1	1
Bra026732	AT1G16150.1	Symbols: WAKL4 | wall associated kinase-like 4 | chr1:5532415-5534877 FORWARD LENGTH=779	3717.46	551.544	844.505	562.072	664.221	652.377	2439.97	1123.51	954.711	753.016	681.123	642.176	-6.7401	-4.40194	-6.61385	-5.59672	-5.69833	-2.17174	-2.55572	-3.24026	-3.58228	-3.79953
Bra016391	AT1G22030.1	Symbols: | CONTAINS InterPro DOMAIN/s: Protein BYPASS related (InterPro:IPR008511); BEST Arabidopsis thaliana protein match is: unknown protein (TAIR:AT1G77855.1); Has 99 Blast hits to 99 proteins in 17 species: Archae - 0; Bacteria - 0; Metazoa - 3; Fungi - 0; Plants - 96; Viruses - 0; Other Eukaryotes - 0 (source: NCBI BLink). | chr1:7759337-7760415 REVERSE LENGTH=333	1519.2	362.395	214.519	314.854	334.86	249.354	538.368	357.573	297.869	340.551	416.552	367.795	-4.19211	-7.08189	-4.82509	-4.53682	-6.09254	-1.50562	-1.8074	-1.58087	-1.29244	-1.46377
Bra018121	AT4G10270.1	Symbols: | Wound-responsive family protein | chr4:6374805-6375077 FORWARD LENGTH=90	694.709	86.4816	239.557	204.59	120.018	121.947	1581.06	111.438	158.257	181.109	182.204	114.378	-8.03303	-2.89997	-3.39562	-5.78837	-5.69681	-14.1878	-9.99046	-8.72988	-8.67742	-13.8231
Bra026890	AT1G13750.1	Symbols: | Purple acid phosphatases superfamily protein | chr1:4715490-4718091 REVERSE LENGTH=613	1090.41	179.172	274.789	229.119	209.96	191.473	1142.33	456.997	372.395	287.617	199.377	227.077	-6.08583	-3.96817	-4.75914	-5.19342	-5.69485	-2.49964	-3.06752	-3.97171	-5.7295	-5.03058
Bra017732	AT4G35840.1	Symbols: | RING/U-box superfamily protein | chr4:16981083-16982266 FORWARD LENGTH=236	5593.91	1310.17	1624.11	1361.68	1154.7	983.321	5336.33	1567.29	1192.45	973.491	1006.1	1131.6	-4.26961	-3.44429	-4.10809	-4.84447	-5.68879	-3.40481	-4.4751	-5.48164	-5.30398	-4.71574
Bra012007	AT4G36480.1	Symbols: ATLCB1, LCB1, EMB2779, FBR11 | long-chain base1 | chr4:17218598-17221124 FORWARD LENGTH=482	1659.33	715.22	512.387	513.394	378.907	291.979	1771.5	1038.51	764.849	783.618	576.609	813.102	-2.32003	-3.23843	-3.23208	-4.37925	-5.68305	-1.70581	-2.31614	-2.26067	-3.07227	-2.17869
Bra031933	AT5G64120.1	Symbols: | Peroxidase superfamily protein | chr5:25659551-25660946 REVERSE LENGTH=328	846.304	314.924	192.62	210.369	226.71	139.973	299.478	215.219	204.631	243.485	248.368	230.736	-2.68733	-4.39365	-4.02295	-3.73298	-6.04619	1	1	1	1	1
Bra016276	AT1G26560.1	Symbols: BGLU40 | beta glucosidase 40 | chr1:9178513-9181726 FORWARD LENGTH=510	966.048	321.877	264.795	251.711	224.466	170.326	1142.37	537.499	350.892	359.599	247.723	285.072	-3.0013	-3.64829	-3.83793	-4.30376	-5.67176	-2.12534	-3.25562	-3.17679	-4.61148	-4.0073
Bra006280	AT5G15120.1	Symbols: | Protein of unknown function (DUF1637) | chr5:4898814-4900351 FORWARD LENGTH=293	8080.77	1543.64	1929.97	2053.52	2795.26	1425.38	7997.85	3029.1	3417.36	2705.59	1965.09	2868.46	-5.23488	-4.18699	-3.93508	-2.89088	-5.6692	-2.64034	-2.34036	-2.95605	-4.06997	-2.7882
Bra012473	AT1G25510.1	Symbols: | Eukaryotic aspartyl protease family protein | chr1:8959372-8960823 REVERSE LENGTH=483	1814.75	383.276	496.303	401.068	700.239	301.24	225.75	163.775	142.18	127.772	102.112	174.451	-4.73484	-3.65654	-4.52479	-2.59162	-6.02427	1	1	1	1	1
Bra035844	AT5G63450.1	Symbols: CYP94B1 | cytochrome P450, family 94, subfamily B, polypeptide 1 | chr5:25408987-25410519 REVERSE LENGTH=510	6048.16	898.682	909.886	986.423	960.747	1077.7	7826.57	1313.78	839.635	796.82	592.3	481.562	-6.73003	-6.64716	-6.13141	-6.29527	-5.6121	-5.95729	-9.3214	-9.82226	-13.2139	-16.2525
Bra040152	AT3G04070.1	Symbols: anac047, NAC047 | NAC domain containing protein 47 | chr3:1061573-1062976 REVERSE LENGTH=359	4152.07	1494.41	1146.39	880.116	1533.71	741.742	2830.25	2219.12	1486.25	1493.88	1168.15	986.317	-2.7784	-3.62187	-4.71764	-2.70721	-5.59773	-1.27539	-1.90429	-1.89456	-2.42285	-2.86951
Bra035121	AT1G79470.1	Symbols: | Aldolase-type TIM barrel family protein | chr1:29894772-29896661 REVERSE LENGTH=503	886.843	341.84	372.823	257.357	278.655	158.47	1119.83	481.857	460.705	634.06	511.791	531.944	-2.59432	-2.37872	-3.44596	-3.18258	-5.59628	-2.32399	-2.43069	-1.76613	-2.18806	-2.10517
Bra029278	AT5G62180.1	Symbols: AtCXE20, CXE20 | carboxyesterase 20 | chr5:24978866-24979849 REVERSE LENGTH=327	15005.6	2282.49	2558.23	2573.47	3220.92	2687.27	12084.1	4295.18	2454.46	2671.47	2353.6	3447.67	-6.57422	-5.86562	-5.83088	-4.65879	-5.58396	-2.81341	-4.92332	-4.52339	-5.1343	-3.505
Bra011654	AT4G36010.1	Symbols: | Pathogenesis-related thaumatin superfamily protein | chr4:17039472-17040976 REVERSE LENGTH=301	3980.35	695.553	544.651	558.02	602.234	713.664	3796.25	2025.05	1511.38	1696.72	1070.76	977.067	-5.72257	-7.30807	-7.13299	-6.60931	-5.57734	-1.87465	-2.51178	-2.23741	-3.54538	-3.88535
Bra036224	NA	NA	7705.35	2777.4	1992.92	1594.67	1187.11	1383.17	6936.89	6010.22	3425.27	2778.49	2263.63	2565.16	-2.7743	-3.86636	-4.83194	-6.49085	-5.57079	-1.15418	-2.02521	-2.49664	-3.0645	-2.70427
Bra026448	NA	NA	2240.59	455.812	490.812	413.655	771.657	402.267	2048.69	1019.35	514.4	663.635	343.119	391.801	-4.9156	-4.56507	-5.41657	-2.90361	-5.56991	-2.0098	-3.98268	-3.08707	-5.97079	-5.2289
Bra001725	AT3G18830.1	Symbols: ATPLT5, PMT5, ATPMT5 | polyol/monosaccharide transporter 5 | chr3:6489000-6491209 REVERSE LENGTH=539	2023.55	495.192	485.195	426.145	558.248	363.667	1625.98	471.593	409.618	542.015	377.34	393.192	-4.08639	-4.17059	-4.7485	-3.62482	-5.56429	-3.44785	-3.9695	-2.99988	-4.30906	-4.13533
Bra016072	AT1G72290.1	Symbols: | Kunitz family trypsin and protease inhibitor protein | chr1:27215852-27216499 FORWARD LENGTH=215	3669.99	396.767	462.009	581.419	454.2	661.857	1976.54	77.6419	62.4314	65.7741	72.7576	89.241	-9.24974	-7.94355	-6.31213	-8.08012	-5.54499	-25.4571	-31.6594	-30.0504	-27.1661	-22.1483
Bra020591	AT5G27420.1	Symbols: CNI1, ATL31 | carbon/nitrogen insensitive 1 | chr5:9684119-9685225 FORWARD LENGTH=368	923.359	419.358	242.34	211.192	200.571	224.554	500.703	231.939	150.805	110.754	129.944	260.712	-2.20184	-3.81018	-4.37213	-4.60365	-4.11197	-2.15877	-3.3202	-4.52086	-3.85322	-1.92052
Bra006601	AT5G21280.1	Symbols: | hydroxyproline-rich glycoprotein family protein | chr5:7264094-7265514 REVERSE LENGTH=302	904.349	198.665	201.139	169.786	187.2	151.624	253.266	139.417	191.383	99.8061	179.692	200.918	-4.55213	-4.49614	-5.32641	-4.83092	-5.96442	1	1	1	1	1
Bra029363	AT5G23210.1	Symbols: SCPL34 | serine carboxypeptidase-like 34 | chr5:7810892-7814837 FORWARD LENGTH=499	3934.89	1495.77	1240.36	1119.53	1210.96	713.579	4322.94	871.997	914.581	1142.4	627.229	486.645	-2.63068	-3.17238	-3.51477	-3.2494	-5.5143	-4.95752	-4.72669	-3.78409	-6.89212	-8.88315
Bra021101	AT3G16530.1	Symbols: | Legume lectin family protein | chr3:5624586-5625416 REVERSE LENGTH=276	4625.27	1125.87	1175.11	1005.56	594.419	839.034	5004.73	1164.54	441.464	588.155	405.848	396.622	-4.10817	-3.93603	-4.5997	-7.78116	-5.51261	-4.2976	-11.3367	-8.5092	-12.3315	-12.6184
Bra031241	AT3G20898.1	Symbols: | unknown protein; FUNCTIONS IN: molecular_function unknown; INVOLVED IN: biological_process unknown; LOCATED IN: cellular_component unknown; BEST Arabidopsis thaliana protein match is: unknown protein (TAIR:AT1G51355.1); Has 66 Blast hits to 66 proteins in 10 species: Archae - 0; Bacteria - 0; Metazoa - 0; Fungi - 0; Plants - 66; Viruses - 0; Other Eukaryotes - 0 (source: NCBI BLink). |…	1134.62	257.36	287.27	276.563	279.07	191.415	473.719	174.007	216.17	187.633	54.5202	39.3133	-4.40869	-3.94966	-4.10257	-4.06572	-5.92754	1	1	1	1	1
Bra006186	AT5G13180.1	Symbols: ANAC083, VNI2, NAC083 | NAC domain containing protein 83 | chr5:4196643-4197577 FORWARD LENGTH=252	1269.31	402.618	308.775	430.875	352.138	230.452	1195.73	399.135	379.065	376.229	285.767	396.137	-3.15264	-4.11079	-2.94589	-3.60458	-5.50791	-2.9958	-3.15442	-3.1782	-4.18428	-3.01848
Bra017111	AT2G38640.1	Symbols: | Protein of unknown function (DUF567) | chr2:16157725-16158474 REVERSE LENGTH=196	874.404	197.164	136.042	172.454	296.204	159.515	767.423	160.098	116.768	113.595	99.7358	78.0764	-4.43491	-6.42746	-5.07036	-2.95203	-5.48164	-4.79346	-6.5722	-6.75578	-7.69456	-9.82913
Bra007630	AT3G61750.1	Symbols: | Cytochrome b561/ferric reductase transmembrane with DOMON related domain | chr3:22857897-22859254 REVERSE LENGTH=398	1227.36	211.602	81.7668	114.619	168.321	224.521	1734.57	401.283	358.502	280.747	254.1	348.849	-5.80032	-15.0105	-10.7082	-7.29178	-5.46657	-4.32256	-4.83838	-6.17841	-6.82633	-4.97227
Bra015435	AT1G05560.1	Symbols: UGT1, UGT75B1 | UDP-glucosyltransferase 75B1 | chr1:1645674-1647083 REVERSE LENGTH=469	10451.2	2871.06	2835.69	2212.52	2845.76	1918.6	6825.19	1889.81	2464.25	2147.44	1034.75	1042.6	-3.64019	-3.68559	-4.72366	-3.67255	-5.44731	-3.61157	-2.76968	-3.17829	-6.59598	-6.54632
Bra033466	AT3G51930.1	Symbols: | Transducin/WD40 repeat-like superfamily protein | chr3:19271672-19272919 FORWARD LENGTH=415	718.695	184.016	174.633	125.036	105.027	122.935	83.3867	136.857	113.139	78.4537	91.0922	73.4756	-3.90561	-4.11546	-5.7479	-6.84295	-5.84614	1	1	1	1	1
Bra022872	AT2G31955.1	Symbols: CNX2 | cofactor of nitrate reductase and xanthine dehydrogenase 2 | chr2:13584635-13586484 REVERSE LENGTH=390	5152.52	2018.13	1714.35	1365.48	1401.74	948.561	2616.17	1364.06	1194.71	1373.73	1337.79	1246.67	-2.55312	-3.00552	-3.77341	-3.6758	-5.43193	-1.91793	-2.1898	-1.90443	-1.95559	-2.09853
Bra040801	AT4G13510.1	Symbols: AMT1;1, ATAMT1, ATAMT1;1 | ammonium transporter 1;1 | chr4:7858220-7859725 FORWARD LENGTH=501	3821.83	636.57	954.65	796.976	971.435	703.635	4037.43	3016.12	1717.17	2588.12	1575.51	1941.82	-6.00379	-4.00338	-4.79541	-3.93421	-5.43155	-1.33862	-2.35121	-1.55999	-2.56262	-2.0792
Bra001080	AT3G03550.1	Symbols: | RING/U-box superfamily protein | chr3:850391-851461 REVERSE LENGTH=356	616.405	244.765	186.84	196.275	181.853	113.499	1157.93	531.015	385.717	433.941	399.284	399.566	-2.51835	-3.29911	-3.14052	-3.38958	-5.43093	-2.1806	-3.00202	-2.6684	-2.90002	-2.89797
Bra018798	AT1G49740.1	Symbols: | PLC-like phosphodiesterases superfamily protein | chr1:18407728-18409468 FORWARD LENGTH=359	1451.08	680.443	461.427	515.77	390.662	251.448	350.326	536.548	391.332	457.739	270.177	175.23	-2.13255	-3.14477	-2.81342	-3.71441	-5.77089	1.53157	1	1	1	1
Bra001187	AT3G06240.1	Symbols: | F-box family protein | chr3:1887336-1888619 FORWARD LENGTH=427	1261.46	525.683	404.944	348.515	311.783	219.437	635.935	520.239	505.821	540.127	369.193	408.09	-2.39966	-3.11515	-3.61953	-4.04596	-5.74862	-1.22239	-1.25723	-1.17738	-1.7225	-1.55832
Bra010839	AT1G29280.1	Symbols: WRKY65, ATWRKY65 | WRKY DNA-binding protein 65 | chr1:10236589-10237467 FORWARD LENGTH=259	6354.93	1524.79	1564.57	1260.14	1799.65	1172.8	5734.63	2949.96	2283.4	2795.21	2213.41	2327.39	-4.16774	-4.06177	-5.04303	-3.5312	-5.4186	-1.94397	-2.51144	-2.05159	-2.59086	-2.46397
Bra014950	AT3G23530.1	Symbols: | Cyclopropane-fatty-acyl-phospholipid synthase | chr3:8437472-8442597 FORWARD LENGTH=867	811.214	307.254	373.496	379.385	387.596	149.878	837.978	515.971	818.627	649.164	431.678	377.389	-2.64021	-2.17195	-2.13823	-2.09294	-5.4125	-1.62408	-1.02364	-1.29086	-1.94121	-2.22046
Bra038058	AT4G15940.1	Symbols: | Fumarylacetoacetate (FAA) hydrolase family | chr4:9038361-9040163 FORWARD LENGTH=222	1476.4	409.507	727.274	413.238	372.241	272.903	1689.61	761.035	564.621	544.744	315.242	338.905	-3.60531	-2.03005	-3.57276	-3.96625	-5.40998	-2.22015	-2.99247	-3.10166	-5.35972	-4.9855
Bra009300	AT5G07010.1	Symbols: ATST2A, ST2A | sulfotransferase 2A | chr5:2174960-2176039 REVERSE LENGTH=359	8594.54	836.237	1410.2	957.564	1826.17	1591.7	7362.13	2538.62	2217.85	1547.71	783.222	523.933	-10.2776	-6.09455	-8.97542	-4.70632	-5.3996	-2.90005	-3.31949	-4.75679	-9.3998	-14.0517
Bra036061	AT3G50260.1	Symbols: CEJ1, ATERF#011, DEAR1 | cooperatively regulated by ethylene and jasmonate 1 | chr3:18634687-18635148 FORWARD LENGTH=153	3857.74	1694.22	1593.96	1256.84	1388.54	715.296	2259.6	1565.21	1089.69	1201.66	1178.58	750.29	-2.277	-2.42022	-3.0694	-2.77827	-5.39321	-1.44364	-2.07362	-1.8804	-1.91722	-3.01164
Bra018645	AT1G08180.1	Symbols: | unknown protein; Has 53 Blast hits to 53 proteins in 9 species: Archae - 0; Bacteria - 0; Metazoa - 1; Fungi - 0; Plants - 52; Viruses - 0; Other Eukaryotes - 0 (source: NCBI BLink). | chr1:2564741-2565076 REVERSE LENGTH=111	2864.47	1162.54	963.075	845.136	902.057	532.366	3702.28	1819.21	898.485	1017.94	861.745	774.62	-2.46398	-2.9743	-3.38936	-3.17549	-5.38064	-2.0351	-4.12058	-3.63703	-4.29626	-4.77948
Bra031729	AT1G11270.1	Symbols: | F-box and associated interaction domains-containing protein | chr1:3785715-3786653 REVERSE LENGTH=312	638.284	183.804	137.86	168.625	94.0983	111.373	12.1754	11.6755	12.2827	16.216	11.486	49.7938	-3.47263	-4.62994	-3.78523	-6.78316	-5.73105	1	1	1	1	1
Bra009250	AT5G07580.1	Symbols: | Integrase-type DNA-binding superfamily protein | chr5:2399525-2400349 FORWARD LENGTH=274	8575.31	1163.87	1609.62	1366.05	2724.89	1594.46	4303.45	899.645	989.857	1009.39	579.457	621.459	-7.36793	-5.32754	-6.27745	-3.14703	-5.37819	-4.7835	-4.34755	-4.26342	-7.42669	-6.92475
Bra000046	AT2G38250.1	Symbols: | Homeodomain-like superfamily protein | chr2:16018384-16019500 FORWARD LENGTH=289	1493.18	537.857	649.293	468.601	540.283	277.812	1082.14	613.274	482.827	478.368	351.385	203.878	-2.77617	-2.2997	-3.18646	-2.7637	-5.37479	-1.76453	-2.24126	-2.26215	-3.07964	-5.30778
Bra014339	AT2G01150.1	Symbols: RHA2B | RING-H2 finger protein 2B | chr2:100703-101146 FORWARD LENGTH=147	1020.39	292.172	339.957	303.265	228.238	223.981	545.109	228.98	245.065	268.72	182.11	290.824	-3.49243	-3.00153	-3.36468	-4.47073	-4.5557	-2.3806	-2.22434	-2.02854	-2.9933	-1.87436
Bra039563	AT4G15160.1	Symbols: | Bifunctional inhibitor/lipid-transfer protein/seed storage 2S albumin superfamily protein | chr4:8646192-8647019 FORWARD LENGTH=275	500.025	43.8454	26.8347	35.5055	36.1833	87.3235	24.8526	28.7112	126.812	30.3058	31.0555	33.3407	-11.4043	-18.6335	-14.083	-13.8192	-5.72612	1	1	1	1	1
Bra009207	AT5G06570.1	Symbols: | alpha/beta-Hydrolases superfamily protein | chr5:2008075-2011013 REVERSE LENGTH=329	10222	2032.41	2066.25	2313	3081.95	1596.11	5114.04	2057.55	2824.9	2446.52	3384.62	3282.84	-5.0295	-4.94713	-4.41937	-3.31673	-6.40432	-2.4855	-1.81034	-2.09033	-1.51096	-1.55781
Bra033010	AT3G27420.1	Symbols: | unknown protein; BEST Arabidopsis thaliana protein match is: unknown protein (TAIR:AT5G40600.1); Has 43 Blast hits to 43 proteins in 15 species: Archae - 0; Bacteria - 0; Metazoa - 3; Fungi - 0; Plants - 39; Viruses - 0; Other Eukaryotes - 1 (source: NCBI BLink). | chr3:10148949-10150139 FORWARD LENGTH=244	1268.39	370.118	350.855	318.107	413.821	237.02	606.122	341.642	333.141	326.682	328.157	260.585	-3.42699	-3.61514	-3.98731	-3.06507	-5.3514	-1.77414	-1.81942	-1.85539	-1.84705	-2.326
Bra034657	AT4G34840.1	Symbols: ATMTN2, ATMTAN2, MTN2, MTAN2 | Phosphorylase superfamily protein | chr4:16606299-16607748 FORWARD LENGTH=254	1900.89	719.736	454.809	521.127	605.227	356.549	2335.76	1050.32	683.801	840.323	552.099	628.34	-2.64109	-4.17953	-3.64765	-3.14079	-5.33136	-2.22386	-3.41585	-2.7796	-4.23069	-3.71735
Bra022965	AT2G34070.1	Symbols: TBL37 | TRICHOME BIREFRINGENCE-LIKE 37 | chr2:14387631-14390160 REVERSE LENGTH=385	1392.25	315.321	399.07	318.09	474.746	262.265	1088.54	782.33	592.72	514.136	275.998	328.47	-4.41534	-3.48874	-4.37691	-2.93262	-5.30856	-1.39141	-1.83652	-2.11722	-3.94401	-3.31397
Bra000513	NA	NA	2045.97	432.352	430.399	423.442	300.598	386.197	2665.52	585.321	336.729	352.739	252.152	271.84	-4.73219	-4.75366	-4.83176	-6.80633	-5.29774	-4.55395	-7.91592	-7.55664	-10.5711	-9.80547
Bra000558	AT2G26170.1	Symbols: CYP711A1, MAX1 | cytochrome P450, family 711, subfamily A, polypeptide 1 | chr2:11140851-11143270 FORWARD LENGTH=522	1176.36	284.704	316.348	306.608	205.57	222.357	648.408	385.637	355.576	470.596	169.282	224.366	-4.13187	-3.71856	-3.83669	-5.72243	-5.29041	-1.68139	-1.82354	-1.37784	-3.83034	-2.88996
Bra020471	AT5G24800.1	Symbols: ATBZIP9, BZO2H2, BZIP9 | basic leucine zipper 9 | chr5:8515259-8516541 FORWARD LENGTH=277	1162.16	533.751	351.757	336.571	332.054	219.674	802.305	496.717	534.773	412.106	448.836	376.054	-2.17734	-3.30387	-3.45294	-3.49991	-5.29038	-1.61522	-1.50027	-1.94684	-1.78752	-2.13348
Bra017680	AT4G34800.1	Symbols: | SAUR-like auxin-responsive protein family | chr4:16596860-16597144 FORWARD LENGTH=94	678.116	231.794	93.1246	123.569	153.914	201.812	608.394	146.711	172.239	107.082	237.515	320.756	-2.92551	-7.28181	-5.48775	-4.40581	-3.36014	-4.14689	-3.53227	-5.68157	-2.5615	-1.89675
Bra019842	AT1G11630.1	Symbols: | Tetratricopeptide repeat (TPR)-like superfamily protein | chr1:3913168-3914385 REVERSE LENGTH=405	1156.8	507.434	458.339	336.233	356.54	219.03	3141	2333.55	1412.65	1541.38	1030.66	1091.94	-2.27971	-2.5239	-3.44047	-3.24452	-5.28147	-1.34602	-2.22348	-2.03778	-3.04756	-2.87653
Bra010814	AT1G29760.1	Symbols: | Putative adipose-regulatory protein (Seipin) | chr1:10422381-10424116 FORWARD LENGTH=526	2223.39	712.562	618.568	591.588	509.225	421.59	978.028	557.306	401.474	404.846	247.886	403.577	-3.12028	-3.59441	-3.75834	-4.36622	-5.27382	-1.75492	-2.43609	-2.4158	-3.94547	-2.4234
Bra016399	AT1G21920.1	Symbols: | Histone H3 K4-specific methyltransferase SET7/9 family protein | chr1:7704454-7705866 REVERSE LENGTH=417	2870.35	619.442	647.979	517.145	890.794	545.1	2469.93	1194.17	532.471	564.482	442.433	414.855	-4.63377	-4.4297	-5.55038	-3.22224	-5.26573	-2.06832	-4.63862	-4.37557	-5.58261	-5.95372
Bra037264	AT2G17630.1	Symbols: | Pyridoxal phosphate (PLP)-dependent transferases superfamily protein | chr2:7666637-7667905 FORWARD LENGTH=422	5017.2	1136.05	1055.32	1203.71	1074.72	953.624	1504.92	482.025	596.984	466.572	395.764	377.978	-4.41635	-4.7542	-4.16811	-4.66838	-5.26119	-3.12208	-2.52087	-3.22548	-3.80257	-3.9815
Bra009569	AT5G02760.1	Symbols: | Protein phosphatase 2C family protein | chr5:625377-626817 FORWARD LENGTH=370	6542.07	853.153	636.817	1098.77	1299.04	1243.98	1015.1	265.711	178.905	381.789	249.625	176.479	-7.66811	-10.2731	-5.95399	-5.03608	-5.25898	-3.82032	-5.67396	-2.6588	-4.0665	-5.75196
Bra018591	AT1G08930.1	Symbols: ERD6 | Major facilitator superfamily protein | chr1:2873604-2876979 FORWARD LENGTH=496	3498.11	1626.31	1180.38	777.709	953.081	665.191	7297.48	3288.99	3222.31	3144.34	2586.38	2098.33	-2.15095	-2.96355	-4.49797	-3.67032	-5.25881	-2.21876	-2.26467	-2.32083	-2.8215	-3.47776
Bra033261	AT1G01480.1	Symbols: ACS2, AT-ACC2 | 1-amino-cyclopropane-1-carboxylate synthase 2 | chr1:175862-178051 FORWARD LENGTH=496	4323.77	1374.09	1571.93	1121.26	1007.41	823.097	3526.02	2776.24	1645.88	1294.94	1080.38	792.943	-3.14664	-2.75061	-3.85617	-4.29197	-5.25305	-1.27007	-2.14233	-2.72292	-3.26368	-4.44675
Bra000203	AT2G40750.1	Symbols: WRKY54, ATWRKY54 | WRKY DNA-binding protein 54 | chr2:17000636-17002354 REVERSE LENGTH=346	2256.67	302.166	659.052	524.911	896.645	430.322	1033.55	291.488	229.719	238.82	142.483	115.895	-7.46831	-3.42412	-4.29915	-2.51679	-5.24414	-3.54577	-4.49919	-4.32774	-7.25385	-8.91799
Bra022735	AT5G54630.1	Symbols: | zinc finger protein-related | chr5:22192607-22194260 REVERSE LENGTH=472	1588.6	521.201	443.342	353.444	332.054	303.154	1096.42	542.636	267.835	248.663	231.183	324.821	-3.04796	-3.58324	-4.49463	-4.78416	-5.24024	-2.02054	-4.09364	-4.40926	-4.74265	-3.37546
Bra032530	AT2G02955.1	Symbols: MEE12 | maternal effect embryo arrest 12 | chr2:859592-861772 FORWARD LENGTH=666	1215.88	351.664	321.951	490.83	475.573	232.09	932.711	274.435	376.322	274.105	341.549	292.489	-3.4575	-3.7766	-2.47719	-2.55666	-5.23883	-3.39866	-2.47849	-3.40275	-2.73083	-3.18888
Bra036955	AT1G44750.2	Symbols: ATPUP11, PUP11 | purine permease 11 | chr1:16893825-16895168 FORWARD LENGTH=367	981.454	225.035	166.748	253.193	204.329	187.84	941.327	426.406	309.434	379.479	328.136	392.172	-4.36134	-5.88585	-3.87631	-4.8033	-5.22495	-2.20758	-3.04209	-2.48058	-2.86871	-2.40029
Bra029813	AT3G10040.1	Symbols: | sequence-specific DNA binding transcription factors | chr3:3096580-3097875 REVERSE LENGTH=431	2743.89	737.753	765.836	706.479	690.019	525.722	1810.77	623.349	719.749	814.441	862.384	801.665	-3.71925	-3.58287	-3.88389	-3.97654	-5.21928	-2.90491	-2.51584	-2.22333	-2.09973	-2.25876
Bra013480	AT4G20880.1	Symbols: | ethylene-responsive nuclear protein / ethylene-regulated nuclear protein (ERT2) | chr4:11179389-11180606 REVERSE LENGTH=405	4537.67	941.644	983.394	945.311	1164.75	870.656	3141.84	1128.93	1171.78	1162.33	1162.1	985.422	-4.81888	-4.61429	-4.80019	-3.89583	-5.21178	-2.78302	-2.68125	-2.70305	-2.70359	-3.18832
Bra013446	AT4G20140.1	Symbols: GSO1 | Leucine-rich repeat transmembrane protein kinase | chr4:10884220-10888045 FORWARD LENGTH=1249	1259.76	207.284	167.443	142.159	199.914	242.5	989.766	324.056	116.829	135.84	125.547	127.364	-6.07746	-7.52352	-8.86163	-6.30151	-5.19489	-3.05431	-8.47192	-7.28626	-7.88363	-7.77116
Bra007621	AT3G61630.1	Symbols: CRF6 | cytokinin response factor 6 | chr3:22805274-22806221 FORWARD LENGTH=315	1859.38	601.534	641.933	536.192	783.982	363.329	2002.19	1400.53	1260.46	1005.18	1021.56	820.185	-3.09106	-2.89653	-3.46775	-2.37171	-5.11762	-1.42959	-1.58846	-1.99187	-1.95993	-2.44114
Bra014190	AT1G49470.1	Symbols: | Family of unknown function (DUF716) | chr1:18310554-18311462 FORWARD LENGTH=302	853.425	192.03	141.391	119.545	114.652	152.843	16.1418	17.2786	18.0029	23.2079	18.2682	20.7101	-4.44423	-6.03592	-7.13894	-7.44361	-5.58367	1	1	1	1	1
Bra013623	AT4G22530.1	Symbols: | S-adenosyl-L-methionine-dependent methyltransferases superfamily protein | chr4:11859247-11860129 REVERSE LENGTH=261	3727.74	1279.55	1821.45	1219.23	1163.92	729.515	3984.32	3090.96	2360.88	2542.38	1802.28	1899.51	-2.91332	-2.04658	-3.05745	-3.20275	-5.10989	-1.28902	-1.68764	-1.56716	-2.21071	-2.09755
Bra040274	AT3G06490.1	Symbols: MYB108, AtMYB108, BOS1 | myb domain protein 108 | chr3:2004298-2006358 FORWARD LENGTH=323	1449.84	453.099	377.119	320.412	379.738	283.895	665.655	241.184	305.995	265.523	190.126	103.218	-3.19983	-3.84452	-4.52492	-3.818	-5.10696	-2.75995	-2.17538	-2.50696	-3.50113	-6.44902
Bra030702	AT1G07720.1	Symbols: KCS3 | 3-ketoacyl-CoA synthase 3 | chr1:2390970-2392406 REVERSE LENGTH=478	6227.76	608.283	613.906	849.219	667.23	1220.39	3834.22	928.085	509.691	549.387	689.317	853.359	-10.2383	-10.1445	-7.33351	-9.33375	-5.10309	-4.13132	-7.52264	-6.97909	-5.56235	-4.49309
Bra000017	NA	NA	2719.23	896.053	1070.11	753.921	1016.2	533.071	863.232	641.08	420.635	407.469	294.795	244.587	-3.03468	-2.54108	-3.60678	-2.67588	-5.10107	-1.34653	-2.05221	-2.11852	-2.92825	-3.52935
Bra020663	AT5G49100.1	Symbols: | unknown protein; BEST Arabidopsis thaliana protein match is: unknown protein (TAIR:AT3G06868.1); Has 30201 Blast hits to 17322 proteins in 780 species: Archae - 12; Bacteria - 1396; Metazoa - 17338; Fungi - 3422; Plants - 5037; Viruses - 0; Other Eukaryotes - 2996 (source: NCBI BLink). | chr5:19897700-19898890 REVERSE LENGTH=396	1808.68	213.366	157.339	311.432	196.202	354.978	1363.08	162.665	130.625	208.917	159.084	203.569	-8.47689	-11.4954	-5.80762	-9.21846	-5.09519	-8.37968	-10.4351	-6.5245	-8.5683	-6.69591
Bra004581	AT2G40610.1	Symbols: ATEXPA8, EXP8, ATEXP8, ATHEXP ALPHA 1.11, EXPA8 | expansin A8 | chr2:16949121-16950472 REVERSE LENGTH=253	20479.1	4532.24	4064.95	4365.29	4039.46	4026.19	10220.3	3112.14	1727.56	2075.28	1455.48	1402.79	-4.51854	-5.03797	-4.69135	-5.06976	-5.08647	-3.28401	-5.91603	-4.92478	-7.02194	-7.28569
Bra017336	AT3G26090.1	Symbols: RGS1, ATRGS1 | G-protein coupled receptors;GTPase activators | chr3:9532883-9535410 FORWARD LENGTH=459	1354.11	506.748	407.96	395.784	362.457	246.924	956.886	993.593	889.359	935.784	796.555	701.726	-2.67216	-3.31922	-3.42134	-3.73592	-5.48391	1.03836	-1.07593	-1.02255	-1.20128	-1.36362
Bra002949	AT5G54860.1	Symbols: | Major facilitator superfamily protein | chr5:22284721-22287025 FORWARD LENGTH=491	684.414	267.422	184.579	181.003	165.915	134.563	627.922	294.404	221.45	191.646	115.147	132.062	-2.5593	-3.70797	-3.78123	-4.12509	-5.0862	-2.13286	-2.8355	-3.27647	-5.45322	-4.75475
Bra011618	AT4G35480.1	Symbols: RHA3B | RING-H2 finger A3B | chr4:16852233-16852835 REVERSE LENGTH=200	1527.56	263.856	325.993	363.847	275.845	300.815	573.326	209.184	281.062	320.168	210.822	245.771	-5.78937	-4.68587	-4.19836	-5.53775	-5.07807	-2.74077	-2.03986	-1.7907	-2.71948	-2.33277
Bra031903	AT5G64750.1	Symbols: ABR1 | Integrase-type DNA-binding superfamily protein | chr5:25891679-25893656 FORWARD LENGTH=391	6419.79	1290.23	1620.59	1304.67	1636.49	1265.5	7076.19	2771.26	1934.05	1987.34	1136.53	796.206	-4.97569	-3.96139	-4.92062	-3.9229	-5.07293	-2.55342	-3.65874	-3.56063	-6.22614	-8.88739
Bra036163	AT5G48657.2	Symbols: | defense protein-related | chr5:19734120-19735516 REVERSE LENGTH=219	554.413	128.827	147.574	39.2788	56.4969	101.393	61.2431	120.949	67.4964	43.5836	131.941	93.6946	-4.30355	-3.75685	-14.1148	-9.81316	-5.46796	1	1	1	1	1
Bra027996	AT4G10270.1	Symbols: | Wound-responsive family protein | chr4:6374805-6375077 FORWARD LENGTH=90	11007.7	1645.16	1539.68	1638.41	1655.02	2171.54	11697.9	2936.14	2188.76	2269.68	2044.91	2003.42	-6.69096	-7.14934	-6.71853	-6.6511	-5.06908	-3.98411	-5.34453	-5.15399	-5.7205	-5.83897
Bra028510	AT5G41860.1	Symbols: | unknown protein; Has 1807 Blast hits to 1807 proteins in 277 species: Archae - 0; Bacteria - 0; Metazoa - 736; Fungi - 347; Plants - 385; Viruses - 0; Other Eukaryotes - 339 (source: NCBI BLink). | chr5:16757951-16758529 FORWARD LENGTH=192	2395.19	399.785	382.905	404.725	608.875	473.488	2533.15	623.034	676.849	959.449	613.82	763.637	-5.9912	-6.25531	-5.91807	-3.9338	-5.05861	-4.06583	-3.74256	-2.64021	-4.12686	-3.31722
Bra009153	AT5G05950.1	Symbols: MEE60 | maternal effect embryo arrest 60 | chr5:1788814-1789341 FORWARD LENGTH=175	1758.86	444.764	467.547	381.359	413.256	371.49	1794.31	1029.44	907.625	1024.24	794.664	981.237	-3.95459	-3.76189	-4.61208	-4.2561	-4.73461	-1.743	-1.97693	-1.75185	-2.25795	-1.82862
Bra020261	AT5G60200.1	Symbols: TMO6 | TARGET OF MONOPTEROS 6 | chr5:24241078-24241951 FORWARD LENGTH=257	507.314	211.988	218.367	188.32	160.785	93.2186	257.441	162.237	173.589	126.032	86.967	64.3984	-2.39313	-2.32322	-2.69389	-3.15523	-5.4422	1	1	1	1	1
Bra032857	AT1G27950.1	Symbols: LTPG1 | glycosylphosphatidylinositol-anchored lipid protein transfer 1 | chr1:9740740-9741991 FORWARD LENGTH=193	9622.88	1292.39	952.175	1425.82	1150.79	1902.91	5653.05	1321.64	502.822	764.072	831.63	1091.16	-7.4458	-10.1062	-6.74901	-8.36198	-5.05693	-4.2773	-11.2426	-7.39858	-6.79755	-5.18077
Bra026470	AT5G24070.1	Symbols: | Peroxidase superfamily protein | chr5:8134301-8135991 REVERSE LENGTH=340	876.692	257.239	273.388	236.519	249.804	173.896	1655.37	373.767	411.476	502.247	326.691	245.47	-3.40808	-3.20677	-3.70665	-3.50952	-5.04147	-4.42888	-4.023	-3.29593	-5.06708	-6.74368
Bra029395	AT5G24230.1	Symbols: | Lipase class 3-related protein | chr5:8229182-8230841 FORWARD LENGTH=369	3245.16	439.35	546.69	643.781	986.395	597.671	312.29	159.66	87.6399	68.9795	33.2664	45.5286	-7.38628	-5.93601	-5.04078	-3.28992	-5.42968	1	1	1	1	1
Bra028769	AT3G44970.1	Symbols: | Cytochrome P450 superfamily protein | chr3:16432443-16434848 FORWARD LENGTH=479	848.174	309.325	255.849	160.183	87.8974	168.831	875.255	578.21	221.72	212.943	66.3396	110.874	-2.74202	-3.31514	-5.29503	-9.64959	-5.0238	-1.51373	-3.94757	-4.11028	-13.1936	-7.89414
Bra004421	NA	NA	2353.8	691.977	796.75	674.339	677.052	468.57	2492.98	656.479	737.074	733.554	574.272	581.808	-3.40156	-2.95425	-3.49053	-3.47654	-5.02337	-3.7975	-3.38227	-3.3985	-4.34111	-4.28488
Bra017779	AT4G35120.1	Symbols: | Galactose oxidase/kelch repeat superfamily protein | chr4:16716806-16718017 FORWARD LENGTH=389	2015.03	700.007	532.999	447.756	473.585	401.398	2322.34	1149.47	925.274	1139.86	670.356	689.776	-2.87859	-3.78055	-4.50029	-4.25484	-5.02003	-2.02036	-2.50989	-2.03739	-3.46434	-3.3668
Bra036198	AT3G30390.1	Symbols: | Transmembrane amino acid transporter family protein | chr3:11977112-11978827 REVERSE LENGTH=460	5309.28	1581.88	1433.8	1404.01	1195.61	1057.65	9196.98	4590.12	2323.68	2198.46	1777.17	1522.69	-3.35631	-3.70294	-3.78151	-4.44065	-5.01988	-2.00365	-3.95794	-4.18337	-5.17507	-6.03996
Bra039559	AT4G15240.1	Symbols: | Protein of unknown function (DUF604) | chr4:8703518-8705378 REVERSE LENGTH=488	1784.65	547.062	470.682	501.44	498.988	356.599	1619.36	760.729	511.765	634.33	539.868	472.248	-3.26224	-3.79163	-3.55905	-3.57654	-5.00464	-2.12869	-3.16426	-2.55287	-2.99955	-3.42905
Bra031086	AT2G19530.1	Symbols: | unknown protein; BEST Arabidopsis thaliana protein match is: unknown protein (TAIR:AT1G55160.2); Has 461 Blast hits to 346 proteins in 80 species: Archae - 0; Bacteria - 16; Metazoa - 89; Fungi - 28; Plants - 57; Viruses - 0; Other Eukaryotes - 271 (source: NCBI BLink). | chr2:8460219-8461486 FORWARD LENGTH=202	799.451	187.042	206.752	161.256	205.487	148.527	274.97	175.321	77.3973	128.336	118.288	107.482	-4.27418	-3.86671	-4.95765	-3.89052	-5.38253	1	1	1	1	1
Bra011821	AT4G39950.1	Symbols: CYP79B2 | cytochrome P450, family 79, subfamily B, polypeptide 2 | chr4:18525311-18527284 FORWARD LENGTH=541	7464.2	1915.67	1681.44	1538.91	1117.12	1496.37	5369.72	1860.22	1684.84	2033.23	1454.51	1718.96	-3.89639	-4.43917	-4.85032	-6.68165	-4.9882	-2.8866	-3.18708	-2.64098	-3.69177	-3.12382
Bra006560	AT5G20480.1	Symbols: EFR | EF-TU receptor | chr5:6922497-6925679 FORWARD LENGTH=1031	1095.26	188.469	308.995	284.073	260.026	203.579	174.764	184.583	95.9758	81.06	40.3342	60.429	-5.81135	-3.54459	-3.85556	-4.21212	-5.38002	1	1	1	1	1
Bra036810	AT3G51400.1	Symbols: | Arabidopsis protein of unknown function (DUF241) | chr3:19078086-19078919 REVERSE LENGTH=277	1754.9	402.772	419.78	460.385	576.088	352.377	1581.73	1040.54	618.229	561.483	555.411	457.678	-4.35706	-4.18052	-3.81181	-3.04624	-4.98018	-1.5201	-2.55849	-2.81706	-2.84786	-3.45599
Bra027654	AT1G63670.1	Symbols: | Protein of unknown function (DUF3741) | chr1:23607527-23610003 REVERSE LENGTH=689	2200.65	514.989	492.603	515.343	549.299	442.266	1733.87	797.489	539.475	552.618	446.017	592.309	-4.2732	-4.46739	-4.27026	-4.00629	-4.97585	-2.17416	-3.214	-3.13756	-3.88745	-2.92731
Bra005022	AT2G39705.1	Symbols: RTFL8, DVL11 | ROTUNDIFOLIA like 8 | chr2:16557038-16557301 FORWARD LENGTH=87	2098.56	545.056	338.785	456.485	494.101	422.06	1198.37	1258.22	599.507	560.068	500.788	571.375	-3.85017	-6.19437	-4.59722	-4.24723	-4.97218	1.04994	-1.99893	-2.13969	-2.39297	-2.09734
Bra021871	AT2G33710.1	Symbols: | Integrase-type DNA-binding superfamily protein | chr2:14259271-14260652 REVERSE LENGTH=218	521.543	181.325	230.535	28.3473	76.9116	98.0911	367.632	662.459	207.968	211.729	213.481	376.131	-2.87629	-2.26232	-18.3983	-6.78107	-5.31692	1.80196	1	1	1	1
Bra026547	AT2G03590.1	Symbols: ATUPS1, UPS1 | ureide permease 1 | chr2:1095129-1096711 FORWARD LENGTH=390	860.454	254.392	282.121	289.052	334.275	162.042	937.442	551.234	696.831	591.201	543.274	694.044	-3.38239	-3.04995	-2.97681	-2.57409	-5.31007	-1.70062	-1.34529	-1.58566	-1.72554	-1.3507
Bra003774	AT1G75030.1	Symbols: ATLP-3, TLP-3 | thaumatin-like protein 3 | chr1:28174418-28175255 FORWARD LENGTH=246	1417.05	400.601	552.254	415.469	410.065	285.876	1089.33	541.709	273.498	352.007	230.229	430.472	-3.53731	-2.56594	-3.41072	-3.45567	-4.95687	-2.01091	-3.98295	-3.09463	-4.73151	-2.53055
Bra004191	AT1G66830.1	Symbols: | Leucine-rich repeat protein kinase family protein | chr1:24930700-24932834 REVERSE LENGTH=685	11237.2	2804.64	2426.58	2869.98	2958.56	2267.9	5255.64	1553.22	1539.57	1539.12	1432	1216.84	-4.00665	-4.63088	-3.91543	-3.7982	-4.95489	-3.38371	-3.41371	-3.4147	-3.67014	-4.31909
Bra034094	AT3G10120.1	Symbols: | unknown protein; BEST Arabidopsis thaliana protein match is: unknown protein (TAIR:AT5G03890.1); Has 57 Blast hits to 57 proteins in 10 species: Archae - 0; Bacteria - 0; Metazoa - 0; Fungi - 0; Plants - 57; Viruses - 0; Other Eukaryotes - 0 (source: NCBI BLink). | chr3:3130155-3130676 FORWARD LENGTH=173	764.722	267.422	270.096	243.018	222.748	144.146	352.405	259.671	180.934	233.395	183.501	182.881	-2.85961	-2.8313	-3.14677	-3.43313	-5.30519	1	1	1	1	1
Bra017005	AT2G40420.1	Symbols: | Transmembrane amino acid transporter family protein | chr2:16877300-16878982 FORWARD LENGTH=440	764.799	270.023	234.293	186.24	268.651	218.913	573.061	279.24	453.066	198.71	407.286	486.154	-2.83235	-3.26428	-4.10652	-2.84681	-3.49362	-2.05222	-1.26485	-2.88391	-1.40702	-1.17876
Bra028690	AT5G07580.1	Symbols: | Integrase-type DNA-binding superfamily protein | chr5:2399525-2400349 FORWARD LENGTH=274	885.451	219.781	262.379	247.807	242.285	179.153	795.386	190.969	208.294	180.478	173.938	140.036	-4.02879	-3.3747	-3.57315	-3.65458	-4.94243	-4.165	-3.81857	-4.40711	-4.57281	-5.67987
Bra020903	AT4G21620.1	Symbols: | glycine-rich protein | chr4:11491519-11491914 FORWARD LENGTH=131	1978.36	854.164	611.454	632.452	460.562	400.359	974.774	539.388	567.272	476.336	364.337	382.071	-2.31614	-3.2355	-3.12808	-4.29553	-4.94147	-1.80719	-1.71835	-2.0464	-2.67547	-2.55129
Bra006877	AT3G51790.1	Symbols: ATG1, TG1 | transmembrane protein G1P-related 1 | chr3:19209893-19210663 REVERSE LENGTH=256	2671.04	711.292	852.609	688.076	867.095	541.954	2222.6	931.669	1027.27	1110.88	898.36	880.516	-3.75519	-3.13278	-3.8819	-3.08045	-4.92854	-2.38561	-2.1636	-2.00076	-2.47406	-2.5242
Bra024395	AT5G65530.1	Symbols: | Protein kinase superfamily protein | chr5:26190844-26192826 REVERSE LENGTH=456	12832.6	1623.53	1795.92	1705.34	2210.95	2603.81	3078.17	1038.32	668.891	623.71	656.971	700.182	-7.90413	-7.14542	-7.52495	-5.80411	-4.92839	-2.96457	-4.6019	-4.93526	-4.6854	-4.39624
Bra040236	AT3G06035.1	Symbols: | Glycoprotein membrane precursor GPI-anchored | chr3:1823172-1824110 REVERSE LENGTH=200	1582.12	260.863	208.294	398.936	325.631	321.229	2105.69	459.188	243.991	229.074	215.621	244.111	-6.06495	-7.59561	-3.96585	-4.85863	-4.92521	-4.58568	-8.6302	-9.19218	-9.7657	-8.62595
Bra007371	AT3G57980.1	Symbols: | DNA-binding bromodomain-containing protein | chr3:21466919-21469148 REVERSE LENGTH=632	2362.89	1033.85	936.906	945.191	865.373	480.229	2210.65	1114.72	968.995	758.998	480.23	568.802	-2.28552	-2.52201	-2.49991	-2.73049	-4.92034	-1.98314	-2.28138	-2.91259	-4.60332	-3.8865
Bra014801	AT3G54660.1	Symbols: GR, EMB2360, ATGR2 | glutathione reductase | chr3:20230356-20233100 REVERSE LENGTH=565	1798.58	424.248	298.104	390.775	356.599	341.265	63.1527	76.9533	65.2364	114.95	212.951	48.3661	-4.23945	-6.0334	-4.6026	-5.0437	-5.27033	1	1	1	1	1
Bra011771	AT4G37520.1	Symbols: | Peroxidase superfamily protein | chr4:17631704-17633060 FORWARD LENGTH=329	6565.52	2285.61	1909.72	1666.55	1663.41	1334.77	2743.51	1349.54	987.181	939.775	873.629	836.257	-2.87255	-3.43795	-3.93959	-3.94702	-4.91884	-2.03292	-2.77914	-2.91933	-3.14036	-3.2807
Bra025460	AT5G41800.1	Symbols: | Transmembrane amino acid transporter family protein | chr5:16733842-16735888 FORWARD LENGTH=452	923.697	335.266	278.238	290.727	162.11	175.55	571.911	456.196	375.414	412.366	327.451	362.348	-2.75512	-3.31981	-3.1772	-5.69796	-5.26173	-1.25365	-1.52341	-1.3869	-1.74655	-1.57835
Bra036278	AT4G02330.1	Symbols: ATPMEPCRB | Plant invertase/pectin methylesterase inhibitor superfamily | chr4:1032479-1034928 FORWARD LENGTH=573	9673.03	3242.37	3321.04	2983.9	2560.09	1966.75	10705.4	4015.85	3218.12	3875.67	2089.7	2413.46	-2.98332	-2.91265	-3.24174	-3.77839	-4.91828	-2.66579	-3.3266	-2.76221	-5.12294	-4.43571
Bra004888	AT2G45080.1	Symbols: cycp3;1 | cyclin p3;1 | chr2:18591688-18592443 FORWARD LENGTH=222	3322.28	446.142	412.036	584.201	730.781	675.936	2429.49	487.174	295.448	236.072	94.4372	187.941	-7.44669	-8.06308	-5.68688	-4.5462	-4.91508	-4.9869	-8.22307	-10.2913	-25.726	-12.9269
Bra023061	AT2G36320.1	Symbols: | A20/AN1-like zinc finger family protein | chr2:15229388-15229873 FORWARD LENGTH=161	11150.6	3485.09	3569.3	2880.64	3488.41	2274.37	9164.06	4909.13	3727.88	3391.46	2932.03	2638.38	-3.19952	-3.12403	-3.87088	-3.19647	-4.90272	-1.86674	-2.45825	-2.7021	-3.1255	-3.47337
Bra025886	AT1G21230.1	Symbols: WAK5 | wall associated kinase 5 | chr1:7429980-7432346 FORWARD LENGTH=733	7709.37	2460.44	2242.99	2377.8	1868.14	1469.44	300.68	258.312	184.776	180.405	200.497	338.08	-3.13333	-3.4371	-3.24223	-4.12676	-5.24647	1	1	1	1	1
Bra018602	AT1G08770.1	Symbols: PRA1.E | prenylated RAB acceptor 1.E | chr1:2808933-2809562 FORWARD LENGTH=209	2221.98	701.932	860.985	696.805	642.174	454.582	2642.9	1302.78	891.046	1184.06	881.654	1019.73	-3.16552	-2.58074	-3.18881	-3.46009	-4.88796	-2.02866	-2.96606	-2.23207	-2.99766	-2.59176
Bra004392	AT1G69530.1	Symbols: ATEXPA1, EXP1, AT-EXP1, ATEXP1, ATHEXP ALPHA 1.2, EXPA1 | expansin A1 | chr1:26142034-26143051 FORWARD LENGTH=250	3247.06	1068.72	784.465	1077.38	840.377	664.988	2522.02	716.219	468.793	836.298	788.156	745.487	-3.03827	-4.1392	-3.01385	-3.86381	-4.88289	-3.5213	-5.37982	-3.0157	-3.1999	-3.38305
Bra034196	AT4G03250.1	Symbols: | Homeodomain-like superfamily protein | chr4:1425050-1427744 FORWARD LENGTH=507	749.462	151.46	280.055	199.978	284.838	153.611	559.772	374.099	239.021	267.72	222.636	206.285	-4.94825	-2.67612	-3.74772	-2.63119	-4.87896	-1.49632	-2.34194	-2.09089	-2.51429	-2.71359
Bra003981	AT1G69760.1	Symbols: | unknown protein; BEST Arabidopsis thaliana protein match is: unknown protein (TAIR:AT1G26920.1); Has 51 Blast hits to 51 proteins in 15 species: Archae - 0; Bacteria - 2; Metazoa - 2; Fungi - 7; Plants - 29; Viruses - 0; Other Eukaryotes - 11 (source: NCBI BLink). | chr1:26240094-26240627 REVERSE LENGTH=177	2266.86	415.053	609.848	554.145	472.109	464.774	1253.39	389.387	203.989	246.359	174.118	196.09	-5.46162	-3.71709	-4.09073	-4.80156	-4.87734	-3.21888	-6.1444	-5.08766	-7.19851	-6.39191
Bra015381	AT1G05020.1	Symbols: | ENTH/ANTH/VHS superfamily protein | chr1:1435384-1437345 REVERSE LENGTH=653	661.318	143.347	238.858	170.111	220.98	126.632	298.388	367.864	185.573	169.524	211.327	211.666	-4.61341	-2.76867	-3.88757	-2.99266	-5.22236	1	1	1	1	1
Bra023471	AT4G17700.1	Symbols: | unknown protein; BEST Arabidopsis thaliana protein match is: unknown protein (TAIR:AT4G17990.1); Has 30201 Blast hits to 17322 proteins in 780 species: Archae - 12; Bacteria - 1396; Metazoa - 17338; Fungi - 3422; Plants - 5037; Viruses - 0; Other Eukaryotes - 2996 (source: NCBI BLink). | chr4:9854322-9855227 FORWARD LENGTH=164	713.294	166.739	213.65	204.706	185.432	146.61	678.043	438.802	309.363	305.497	249.85	308.1	-4.27791	-3.33861	-3.48448	-3.84666	-4.86525	-1.54521	-2.19174	-2.21948	-2.7138	-2.20072
Bra000493	AT2G28470.1	Symbols: BGAL8 | beta-galactosidase 8 | chr2:12169047-12173164 REVERSE LENGTH=852	4583.4	2139.39	2142.33	1659.65	1447.69	942.996	2044.49	1934.74	1333.15	1162.91	886.527	851.041	-2.14239	-2.13945	-2.76167	-3.16601	-4.86047	-1.05673	-1.53358	-1.75808	-2.30618	-2.40234
Bra033427	AT3G52490.1	Symbols: | Double Clp-N motif-containing P-loop nucleoside triphosphate hydrolases superfamily protein | chr3:19455850-19458721 REVERSE LENGTH=815	556.607	129.927	145.573	139.175	123.843	106.808	432.034	175.355	147.728	123.292	136.492	127.141	-4.284	-3.82356	-3.99933	-4.49446	-5.21129	1	1	1	1	1
Bra020644	NA	NA	4732.61	2363.75	2340.86	1481.59	1430.7	908.292	9552.84	8932.05	7803.45	7304.72	6503.53	5885.42	-2.00216	-2.02174	-3.19428	-3.3079	-5.21045	-1.0695	-1.22418	-1.30776	-1.46887	-1.62314
Bra001721	AT3G18773.1	Symbols: | RING/U-box superfamily protein | chr3:6466304-6466966 FORWARD LENGTH=220	1623.11	445.386	340.599	325.47	356.632	333.963	1576.69	402.786	341.622	219.331	197.248	170.594	-3.64428	-4.76546	-4.98697	-4.55122	-4.86015	-3.91446	-4.61531	-7.18863	-7.99344	-9.24235
Bra017762	AT4G36480.1	Symbols: ATLCB1, LCB1, EMB2779, FBR11 | long-chain base1 | chr4:17218598-17221124 FORWARD LENGTH=482	2023.9	975.554	622.683	627.635	531.292	416.456	1835.98	1182.17	869.959	1027.28	453.712	736.25	-2.07462	-3.25029	-3.22464	-3.80939	-4.85982	-1.55306	-2.11042	-1.78722	-4.04658	-2.49369
Bra037423	AT2G07240.1	Symbols: | cysteine-type peptidases;cysteine-type peptidases | chr2:3007102-3011701 REVERSE LENGTH=874	625.665	128.779	99.8401	91.1184	100.425	120.524	45.3668	67.2368	54.7075	55.5175	29.8888	37.1729	-4.85844	-6.26667	-6.86651	-6.23017	-5.19121	1	1	1	1	1
Bra009486	NA	NA	1120.73	445.034	282.595	319.155	300.74	230.794	587.778	376.191	308.769	227.77	203.905	279.923	-2.5183	-3.96585	-3.51155	-3.72657	-4.85598	-1.56245	-1.90362	-2.58058	-2.88261	-2.09978
Bra020983	AT4G18940.1	Symbols: | RNA ligase/cyclic nucleotide phosphodiesterase family protein | chr4:10372732-10373581 FORWARD LENGTH=196	551.635	194.848	261.912	231.168	215.525	107.165	97.8346	82.6695	119.165	42.9055	119.488	96.7752	-2.8311	-2.10618	-2.38629	-2.55949	-5.14753	1	1	1	1	1
Bra001636	AT3G16570.1	Symbols: RALF23, ATRALF23 | rapid alkalinization factor 23 | chr3:5644748-5645164 FORWARD LENGTH=138	2594.81	1085.3	770.446	703.263	688.908	506.163	876.008	728.756	487.684	669.685	511.664	458.322	-2.39087	-3.36793	-3.68967	-3.76656	-5.12643	-1.20206	-1.79626	-1.30809	-1.71208	-1.91134
Bra012777	AT4G15610.1	Symbols: | Uncharacterised protein family (UPF0497) | chr4:8909162-8910641 FORWARD LENGTH=193	8553.76	799.534	1735.67	1697.87	1402.78	1763.25	9587.71	1764.83	1239.42	1444.09	1253.03	672.15	-10.6984	-4.92822	-5.03794	-6.09772	-4.85113	-5.43265	-7.73564	-6.63927	-7.65162	-14.2642
Bra035787	AT3G20370.1	Symbols: | TRAF-like family protein | chr3:7105481-7107079 FORWARD LENGTH=379	1152.79	257.833	159.02	258.821	144.347	225.385	113.751	84.16	60.9114	79.3474	57.4434	43.8401	-4.47107	-7.24934	-4.454	-7.98624	-5.11476	1	1	1	1	1
Bra000079	AT2G38640.1	Symbols: | Protein of unknown function (DUF567) | chr2:16157725-16158474 REVERSE LENGTH=196	687.037	308.207	280.025	216.232	226.228	141.926	799.847	311.256	200.068	174.764	119.088	141.74	-2.22914	-2.45348	-3.17731	-3.03692	-4.84081	-2.56974	-3.99788	-4.57673	-6.71644	-5.64306
Bra002694	AT5G57830.1	Symbols: | Protein of unknown function, DUF593 | chr5:23429406-23430860 REVERSE LENGTH=387	681.232	272.015	282.668	287.391	239.194	133.379	386.732	288.191	312.939	239.427	200.655	178.36	-2.50439	-2.41001	-2.3704	-2.84803	-5.10749	1	1	1	1	1
Bra016404	AT1G21830.1	Symbols: | unknown protein; CONTAINS InterPro DOMAIN/s: Protein of unknown function DUF740 (InterPro:IPR008004); BEST Arabidopsis thaliana protein match is: unknown protein (TAIR:AT1G44608.1); Has 49 Blast hits to 49 proteins in 12 species: Archae - 0; Bacteria - 0; Metazoa - 0; Fungi - 0; Plants - 49; Viruses - 0; Other Eukaryotes - 0 (source: NCBI BLink). | chr1:7661429-7662521 REVERSE LENGTH=2…	629.134	175.914	178.7	232.932	277.988	130.004	766.767	426.603	355.141	329.688	275.31	200.46	-3.57637	-3.52062	-2.70093	-2.26317	-4.83934	-1.79738	-2.15905	-2.32574	-2.7851	-3.82504
Bra031489	AT1G60660.1	Symbols: B5 #5, ATCB5LP, CB5LP | cytochrome B5-like protein | chr1:22342589-22342954 REVERSE LENGTH=121	551.449	124.565	177.028	196.1	222.782	114.02	1369.3	541.791	408.228	389.857	422.747	519.489	-4.427	-3.11504	-2.81208	-2.47529	-4.83642	-2.52736	-3.35425	-3.51231	-3.23905	-2.63586
Bra021249	NA	NA	1232.31	261.803	309.036	328.183	305.747	195.294	845.404	568.879	385.205	460.783	493.413	428.149	-4.70701	-3.98759	-3.75495	-4.03049	-6.31002	-1.48609	-2.19469	-1.83471	-1.71338	-1.97456
Bra037791	AT5G64700.1	Symbols: | nodulin MtN21 /EamA-like transporter family protein | chr5:25865190-25866845 REVERSE LENGTH=359	587.215	111.995	67.7778	80.8722	72.3248	121.451	1521.97	235.904	216.238	272.618	260.126	229.137	-5.24323	-8.66383	-7.26102	-8.11914	-4.835	-6.45165	-7.0384	-5.58279	-5.8509	-6.64218
Bra007869	AT1G69600.1	Symbols: ZFHD1, ATHB29, ZHD11 | zinc finger homeodomain 1 | chr1:26182470-26183198 FORWARD LENGTH=242	2395.17	562.285	607.934	547.933	731.237	495.443	3915.23	1090.3	1189.81	1239.18	921.857	894.637	-4.25971	-3.93985	-4.37128	-3.2755	-4.8344	-3.59097	-3.29063	-3.15953	-4.24711	-4.37633
Bra001957	NA	NA	3334.86	1191.71	1605.45	1058.15	1278.7	692.1	1615.6	1398.97	686.062	793.534	733.599	670.43	-2.79838	-2.07721	-3.15159	-2.60801	-4.81847	-1.15485	-2.35489	-2.03596	-2.20229	-2.4098
Bra014847	AT3G54030.1	Symbols: | Protein kinase protein with tetratricopeptide repeat domain | chr3:20011162-20013490 FORWARD LENGTH=490	4049.16	1391.32	1381.08	1320.17	1183.46	841.869	3040.52	2022.24	1723.99	1557.27	1155.92	948.989	-2.9103	-2.93188	-3.06715	-3.42146	-4.80973	-1.50354	-1.76365	-1.95247	-2.63039	-3.20396
Bra000434	AT2G46870.1	Symbols: NGA1 | AP2/B3-like transcriptional factor family protein | chr2:19261313-19262245 FORWARD LENGTH=310	596.885	83.4323	231.212	144.566	131.497	117.439	553.032	292.697	375.234	288.631	398.917	319.49	-7.15412	-2.58155	-4.12881	-4.53915	-5.08251	-1.88944	-1.47383	-1.91605	-1.38633	-1.73098
Bra010802	AT1G30040.1	Symbols: ATGA2OX2, GA2OX2 | gibberellin 2-oxidase | chr1:10537769-10539570 FORWARD LENGTH=341	1497.8	408.358	234.336	425.054	259.863	313.543	989.932	668.316	485.109	359.692	293.599	252.09	-3.66786	-6.39168	-3.52379	-5.76381	-4.77702	-1.48123	-2.04064	-2.75217	-3.37171	-3.9269
Bra005021	AT2G39710.1	Symbols: | Eukaryotic aspartyl protease family protein | chr2:16562051-16563379 REVERSE LENGTH=442	6588.92	1540.9	1746.85	1747.06	1538.73	1379.37	4850.41	1680.65	1464.89	1722.27	1005.5	1277.55	-4.27602	-3.77189	-3.77143	-4.28205	-4.77676	-2.88603	-3.31111	-2.81629	-4.82388	-3.79665
Bra028301	AT5G52240.1	Symbols: MSBP1, ATMP1, AtMAPR5 | membrane steroid binding protein 1 | chr5:21213121-21214557 FORWARD LENGTH=220	702.349	133.013	195.183	154.692	182.219	147.387	1172.26	455.512	378.208	330.702	414.998	422.989	-5.2803	-3.59841	-4.54031	-3.85442	-4.76534	-2.5735	-3.09951	-3.54476	-2.82474	-2.77137
Bra040423	NA	NA	792.589	391.211	297.525	313.433	305.479	156.338	402.645	315.655	337.254	271.001	243.071	263.123	-2.02599	-2.66394	-2.52874	-2.59458	-5.06971	1	1	1	1	1
Bra033976	AT1G67820.1	Symbols: | Protein phosphatase 2C family protein | chr1:25429882-25431484 FORWARD LENGTH=445	1448.18	328.779	476.82	356.007	427.525	304.077	930.719	462.871	418.423	359.38	409.279	440.321	-4.40472	-3.03716	-4.06784	-3.38736	-4.76254	-2.01075	-2.22435	-2.58979	-2.27405	-2.11373
Bra000216	AT2G41180.1	Symbols: | VQ motif-containing protein | chr2:17165242-17165667 FORWARD LENGTH=141	1061.78	341.413	262.344	241.1	240.927	209.906	356.201	88.5636	81.7394	105.135	73.3753	53.6236	-3.10996	-4.04728	-4.4039	-4.40706	-5.05836	1	1	1	1	1
Bra025192	AT3G26200.1	Symbols: CYP71B22 | cytochrome P450, family 71, subfamily B, polypeptide 22 | chr3:9589347-9590972 FORWARD LENGTH=500	3839.05	723.367	530.523	705.656	785.158	808.898	3889.81	497.392	361.336	544.118	477.164	906.219	-5.3072	-7.23635	-5.4404	-4.88953	-4.74602	-7.82041	-10.7651	-7.14884	-8.15194	-4.29235
Bra012032	AT2G27180.1	Symbols: | unknown protein; BEST Arabidopsis thaliana protein match is: unknown protein (TAIR:AT3G11690.1); Has 99 Blast hits to 99 proteins in 14 species: Archae - 0; Bacteria - 0; Metazoa - 0; Fungi - 0; Plants - 99; Viruses - 0; Other Eukaryotes - 0 (source: NCBI BLink). | chr2:11620473-11620970 FORWARD LENGTH=165	1150.13	300.156	325.372	214.271	204.692	242.714	1335.7	579.885	414.888	453.108	272.673	230.489	-3.83177	-3.53482	-5.36764	-5.61883	-4.73862	-2.30339	-3.21942	-2.94786	-4.89854	-5.79507
Bra005719	AT5G02370.1	Symbols: | ATP binding microtubule motor family protein | chr5:503444-506388 FORWARD LENGTH=628	2714.85	1090.38	914.222	820.778	646.011	573.521	2565.61	1401.69	1534.89	1253.44	1113.33	1020.9	-2.48982	-2.96957	-3.30765	-4.20248	-4.73365	-1.83037	-1.67153	-2.04686	-2.30445	-2.51309
Bra003507	AT3G62690.1	Symbols: ATL5 | AtL5 | chr3:23185829-23186602 REVERSE LENGTH=257	2081.27	519.573	626.044	554.721	577.729	440.505	1901.05	452.716	411.97	602.351	441.634	337.55	-4.00573	-3.32448	-3.75192	-3.6025	-4.72474	-4.19921	-4.61454	-3.15605	-4.30458	-5.63191
Bra011680	AT4G36410.1	Symbols: UBC17 | ubiquitin-conjugating enzyme 17 | chr4:17201969-17202890 FORWARD LENGTH=161	14779.3	2793.82	3533.96	3155.89	4413.3	3131.48	8574.72	2663.66	2890.66	2041.51	1764.88	1804.02	-5.29	-4.18208	-4.68308	-3.34881	-4.71959	-3.21915	-2.96635	-4.20019	-4.85853	-4.75312
Bra034317	AT2G27030.3	Symbols: CAM5 | calmodulin 5 | chr2:11532069-11534176 FORWARD LENGTH=181	7487.13	2566.87	2242.23	1824.87	1538.37	1589.54	6924.98	3160.54	3534.5	1739.2	2718.41	2814.59	-2.91683	-3.33914	-4.10283	-4.86692	-4.71025	-2.19107	-1.95925	-3.9817	-2.54744	-2.46039
Bra016198	AT1G70630.1	Symbols: | Nucleotide-diphospho-sugar transferase family protein | chr1:26632118-26633991 FORWARD LENGTH=537	597.069	238.395	258.22	175.909	172.535	119.232	367.775	555.32	568.139	354.973	355.641	301.305	-2.50454	-2.31225	-3.39419	-3.46057	-5.00762	1.50994	1.5448	1	1	1
Bra001740	AT3G19260.1	Symbols: LAG1 HOMOLOG 2, LOH2 | LAG1 homologue 2 | chr3:6669448-6671257 REVERSE LENGTH=296	1242.78	425.113	325.863	358.459	328.967	264.163	1291.76	704.008	439.087	579.5	378.031	375.96	-2.92341	-3.81381	-3.46701	-3.77783	-4.7046	-1.83487	-2.94192	-2.22909	-3.41707	-3.4359
Bra024665	AT1G27045.1	Symbols: | Homeobox-leucine zipper protein family | chr1:9391893-9392887 FORWARD LENGTH=227	1344.79	233.665	234.804	227.777	335.891	269.534	460.905	201.994	150.553	138.203	79.9249	141.202	-5.75521	-5.72729	-5.90398	-4.00365	-4.98931	1	1	1	1	1
Bra012899	AT3G50440.1	Symbols: ATMES10, MES10 | methyl esterase 10 | chr3:18717392-18718435 REVERSE LENGTH=288	2221.37	655.287	856	609.127	676.914	473.485	2259.99	922.096	898.043	1025.23	896.082	469.33	-3.38992	-2.59506	-3.64681	-3.28161	-4.69153	-2.45093	-2.51657	-2.20437	-2.52208	-4.81535
Bra007722	AT3G63010.1	Symbols: ATGID1B, GID1B | alpha/beta-Hydrolases superfamily protein | chr3:23289717-23290998 FORWARD LENGTH=358	4205	836.287	905.997	952.294	1810.25	896.303	2532.06	1115.99	1475.94	1244.85	950.988	797.434	-5.02818	-4.6413	-4.41565	-2.32288	-4.69149	-2.26889	-1.71556	-2.03403	-2.66256	-3.17526
Bra005595	AT2G32430.1	Symbols: | Galactosyltransferase family protein | chr2:13771626-13774102 FORWARD LENGTH=409	1307.18	455.859	300.096	377.285	334.458	330.858	1117.86	485.133	488.582	425.378	506.863	585.547	-2.86751	-4.35587	-3.4647	-3.90835	-3.95088	-2.30423	-2.28797	-2.62792	-2.20545	-1.90909
Bra013790	AT4G24310.1	Symbols: | Protein of unknown function (DUF679) | chr4:12600900-12601541 FORWARD LENGTH=213	846.896	268.977	412.719	342.093	255.602	170.452	534.473	272.285	279.52	320.117	298.557	306.202	-3.14858	-2.05199	-2.47563	-3.31334	-4.96853	-1.96292	-1.91211	-1.66962	-1.79019	-1.74549
Bra015204	AT3G47570.1	Symbols: | Leucine-rich repeat protein kinase family protein | chr3:17527611-17530748 FORWARD LENGTH=1010	682.604	246.735	257.903	218.551	201.725	145.609	532.506	228.911	276.137	297.301	186.23	146.729	-2.76655	-2.64675	-3.12332	-3.38383	-4.68792	-2.32626	-1.92841	-1.79113	-2.8594	-3.62918
Bra026550	AT2G03450.1	Symbols: PAP9, ATPAP9 | purple acid phosphatase 9 | chr2:1041528-1043569 FORWARD LENGTH=651	1467.46	336.927	303.293	377.285	278.284	315.861	1534.61	415.676	329.242	451.976	245.657	299.747	-4.35542	-4.83842	-3.88953	-5.27325	-4.6459	-3.69184	-4.66104	-3.39534	-6.24696	-5.11968
Bra009100	AT5G05260.1	Symbols: CYP79A2 | cytochrome p450 79a2 | chr5:1559778-1561765 REVERSE LENGTH=523	1451.21	251.627	418.487	407.599	309.442	312.683	1004.95	264.468	412.483	247.375	361.266	245.581	-5.76731	-3.46775	-3.56039	-4.68976	-4.64115	-3.79989	-2.43634	-4.06246	-2.78175	-4.09213
Bra023844	AT4G23180.1	Symbols: CRK10, RLK4 | cysteine-rich RLK (RECEPTOR-like protein kinase) 10 | chr4:12138171-12140780 FORWARD LENGTH=669	1611.8	752.161	732.338	724.081	525.274	347.915	2584.97	1538.82	1348.24	1582.64	569.923	746.545	-2.14289	-2.2009	-2.22599	-3.06849	-4.63274	-1.67984	-1.91729	-1.63333	-4.53565	-3.46258
Bra029882	AT3G10960.1	Symbols: ATAZG1, AZG1 | AZA-guanine resistant1 | chr3:3424986-3426725 REVERSE LENGTH=579	1412.44	380.084	263.158	331.7	323.53	306.629	3896.51	1469.19	1017.45	1157.16	835.445	891.494	-3.71613	-5.36727	-4.25819	-4.36572	-4.60635	-2.65215	-3.82968	-3.3673	-4.66399	-4.37076
Bra000315	AT2G43620.1	Symbols: | Chitinase family protein | chr2:18093954-18095025 REVERSE LENGTH=283	4404.66	390.007	636.729	525.321	634.358	957.294	8820.66	1475.05	1312	1623.21	484.057	816.085	-11.2938	-6.91764	-8.3847	-6.94349	-4.60116	-5.97991	-6.72306	-5.43408	-18.2224	-10.8085
Bra008728	AT5G14940.1	Symbols: | Major facilitator superfamily protein | chr5:4831748-4834312 REVERSE LENGTH=552	1243.91	365.637	280.142	276.897	505.59	270.985	1009.05	246.299	341.302	318.66	337.86	277.523	-3.40204	-4.44028	-4.49232	-2.46031	-4.59033	-4.09685	-2.95647	-3.16654	-2.98659	-3.63591
Bra017065	AT2G39530.1	Symbols: | Uncharacterised protein family (UPF0497) | chr2:16498659-16499401 REVERSE LENGTH=178	19256.9	3099.47	5522.27	4500.33	5174.29	4196.91	22020.9	10768.4	9215.41	10869.8	3510.66	4618.59	-6.21297	-3.48713	-4.279	-3.72165	-4.58835	-2.04496	-2.38957	-2.02588	-6.27258	-4.76788
Bra006461	AT5G18470.1	Symbols: | Curculin-like (mannose-binding) lectin family protein | chr5:6127952-6129193 FORWARD LENGTH=413	5262.96	1130.82	885.739	1043.4	927.866	1070.01	133.35	146.58	173.359	211.599	149.461	210.371	-4.65411	-5.94189	-5.04405	-5.67211	-4.91861	1	1	1	1	1
Bra004604	AT2G41180.1	Symbols: | VQ motif-containing protein | chr2:17165242-17165667 FORWARD LENGTH=141	1960.99	741.923	638.449	512.572	570.052	427.626	1849.98	679.083	383.528	202.067	354.3	198.587	-2.64312	-3.07149	-3.82578	-3.44002	-4.58576	-2.72423	-4.82359	-9.15528	-5.22151	-9.31572
Bra031209	AT2G21650.1	Symbols: MEE3, ATRL2, RSM1 | Homeodomain-like superfamily protein | chr2:9259654-9260419 FORWARD LENGTH=101	2164.81	766.901	582.922	454.986	463.118	440.291	312.45	77.82	273.901	252.147	249.055	213.525	-2.8228	-3.71372	-4.75797	-4.67442	-4.91677	1	1	1	1	1
Bra001410	AT3G11570.1	Symbols: TBL8 | TRICHOME BIREFRINGENCE-LIKE 8 | chr3:3645540-3647328 REVERSE LENGTH=427	1856.56	396.15	370.971	372.652	391.675	378.282	454.635	578.477	546.932	380.535	442.257	332.304	-4.68651	-5.0046	-4.98202	-4.74005	-4.90787	1.2724	1.20301	1	1	1
Bra030040	AT1G27360.1	Symbols: SPL11 | squamosa promoter-like 11 | chr1:9502139-9503715 FORWARD LENGTH=393	958.942	202.198	174.943	182.563	111.511	209.322	1003.46	370.971	385.163	164.313	108.589	145.643	-4.74259	-5.48145	-5.25266	-8.59953	-4.58118	-2.70496	-2.60529	-6.107	-9.2409	-6.88986
Bra036784	AT3G51660.1	Symbols: | Tautomerase/MIF superfamily protein | chr3:19164229-19165076 REVERSE LENGTH=112	1455.14	268.96	515.572	351.876	488.989	317.793	1311.59	517.961	584.998	776.651	318.517	255.068	-5.41025	-2.82238	-4.13538	-2.97581	-4.57889	-2.53222	-2.24204	-1.68878	-4.1178	-5.14212
Bra025774	AT1G19840.1	Symbols: | SAUR-like auxin-responsive protein family | chr1:6872794-6873255 REVERSE LENGTH=153	1453.47	308.627	214.96	414.637	323.247	318.193	675.406	266.617	243.922	221.543	160.192	199.756	-4.70947	-6.76158	-3.5054	-4.49647	-4.56789	-2.53324	-2.76894	-3.04865	-4.21623	-3.38116
Bra004951	AT2G45970.1	Symbols: CYP86A8, LCR | cytochrome P450, family 86, subfamily A, polypeptide 8 | chr2:18912548-18914161 REVERSE LENGTH=537	2065.3	655.12	493.546	640.79	529.323	452.312	1682.58	758.961	637.662	522.195	439.272	451.515	-3.15255	-4.18462	-3.22305	-3.90178	-4.5661	-2.21695	-2.63867	-3.22213	-3.83038	-3.72652
Bra007552	AT3G60690.1	Symbols: | SAUR-like auxin-responsive protein family | chr3:22435262-22435774 FORWARD LENGTH=170	984.172	401.695	467.524	401.67	354.568	215.618	1186.1	418.87	429.507	476.522	331.867	275.112	-2.45005	-2.10507	-2.4502	-2.77569	-4.56442	-2.83167	-2.76154	-2.48908	-3.57402	-4.31134
Bra003511	AT3G62830.1	Symbols: UXS2, ATUXS2, AUD1 | NAD(P)-binding Rossmann-fold superfamily protein | chr3:23232539-23235353 FORWARD LENGTH=445	691.637	289.567	328.979	265.711	325.148	152.017	526.702	278.573	232.161	675.219	300.584	242.996	-2.38852	-2.10237	-2.60297	-2.12715	-4.54973	-1.89071	-2.26869	1.28198	-1.75226	-2.16753
Bra036072	AT3G50340.1	Symbols: | unknown protein; BEST Arabidopsis thaliana protein match is: unknown protein (TAIR:AT5G67020.1); Has 128 Blast hits to 128 proteins in 39 species: Archae - 0; Bacteria - 46; Metazoa - 0; Fungi - 3; Plants - 76; Viruses - 0; Other Eukaryotes - 3 (source: NCBI BLink). | chr3:18665333-18666544 REVERSE LENGTH=403	804.37	246.015	348.58	278.829	249.884	164.637	451.533	402.91	525.646	259.683	272.828	237.167	-3.2696	-2.30756	-2.88481	-3.21897	-4.88572	1	1.16414	1	1	1
Bra004067	AT1G67850.1	Symbols: | Protein of unknown function (DUF707) | chr1:25439204-25441904 FORWARD LENGTH=404	4629.65	1323.3	1872.28	1258.12	1196.2	1022.05	3632.2	1660.81	1509.37	1473.93	1190.84	1258.79	-3.49856	-2.47273	-3.67982	-3.8703	-4.52977	-2.18701	-2.40643	-2.4643	-3.05012	-2.88547
Bra014506	AT3G60200.1	Symbols: | unknown protein; BEST Arabidopsis thaliana protein match is: unknown protein (TAIR:AT2G44600.1); Has 60 Blast hits to 60 proteins in 12 species: Archae - 0; Bacteria - 0; Metazoa - 8; Fungi - 0; Plants - 51; Viruses - 0; Other Eukaryotes - 1 (source: NCBI BLink). | chr3:22249320-22250237 FORWARD LENGTH=305	2446.07	874.682	997.101	769.27	710.959	540.615	2643.4	1201.88	774.21	1023.68	737.808	601.49	-2.79652	-2.45318	-3.17973	-3.44052	-4.52461	-2.19939	-3.41432	-2.58225	-3.58277	-4.39475
Bra024408	AT5G65683.1	Symbols: | Zinc finger (C3HC4-type RING finger) family protein | chr5:26261472-26263704 FORWARD LENGTH=717	1228.43	474.682	364.304	322.826	392.932	352.258	729.358	849.877	173.117	320.473	372.943	506.312	-2.5879	-3.37199	-3.80524	-3.12632	-3.4873	1.16524	-4.21309	-2.27588	-1.95568	-1.44053
Bra039310	AT2G45830.1	Symbols: DTA2 | downstream target of AGL15 2 | chr2:18866324-18868344 FORWARD LENGTH=523	855.34	386.812	261.284	257.914	208.701	189.053	805.221	459.849	447.117	522.959	374.386	355.689	-2.21126	-3.2736	-3.31638	-4.0984	-4.52434	-1.75106	-1.80092	-1.53974	-2.15078	-2.26383
Bra031728	AT1G11270.1	Symbols: | F-box and associated interaction domains-containing protein | chr1:3785715-3786653 REVERSE LENGTH=312	945.362	346.246	248.562	256.851	202.534	194.146	22.705	44.6449	24.1421	114.452	148.9	30.7939	-2.73032	-3.80332	-3.68059	-4.66767	-4.86934	1	1	1	1	1
Bra000799	AT4G04510.1	Symbols: CRK38 | cysteine-rich RLK (RECEPTOR-like protein kinase) 38 | chr4:2242122-2244656 FORWARD LENGTH=648	1481.69	688.785	639.575	598.029	437.34	329.1	1255.27	770.73	623.331	577.493	435.627	455.23	-2.15116	-2.31668	-2.47762	-3.38796	-4.50225	-1.62868	-2.01381	-2.17365	-2.88152	-2.75744
Bra002886	AT5G55620.1	Symbols: | unknown protein; BEST Arabidopsis thaliana protein match is: unknown protein (TAIR:AT3G09950.1); Has 30201 Blast hits to 17322 proteins in 780 species: Archae - 12; Bacteria - 1396; Metazoa - 17338; Fungi - 3422; Plants - 5037; Viruses - 0; Other Eukaryotes - 2996 (source: NCBI BLink). | chr5:22530373-22530678 FORWARD LENGTH=101	1351.92	376.024	334.765	356.479	369.162	405.146	789.502	434.064	377.182	336.885	496.119	623.26	-3.5953	-4.03842	-3.79243	-3.66213	-3.33687	-1.81886	-2.09316	-2.34354	-1.59136	-1.26673
Bra009859	AT5G25790.1	Symbols: | Tesmin/TSO1-like CXC domain-containing protein | chr5:8977233-8979181 REVERSE LENGTH=459	2347.9	522.044	759.479	559.07	614.312	619.91	760.281	548.394	462.479	522.959	367.043	412.574	-4.49751	-3.09146	-4.19965	-3.822	-3.78749	-1.38638	-1.64393	-1.45381	-2.07137	-1.84277
Bra001634	AT3G16500.1	Symbols: PAP1, IAA26 | phytochrome-associated protein 1 | chr3:5612801-5614208 REVERSE LENGTH=269	645.429	261.804	200.732	213.818	312.135	132.807	475.594	179.88	264.498	180.868	257.339	142.7	-2.46531	-3.21538	-3.01859	-2.06779	-4.8599	1	1	1	1	1
Bra016882	AT3G57740.1	Symbols: | Protein kinase superfamily protein | chr3:21392671-21393744 FORWARD LENGTH=357	1737.42	437.175	506.456	527.071	541.975	387.284	1778.66	946.703	901.496	790.894	500.756	465.193	-3.9742	-3.43054	-3.29637	-3.20572	-4.48617	-1.87879	-1.97301	-2.24892	-3.55195	-3.82349
Bra037273	AT2G17420.1	Symbols: NTRA, ATNTRA, NTR2 | NADPH-dependent thioredoxin reductase A | chr2:7564357-7566219 FORWARD LENGTH=378	1137.36	531.233	445.054	416.246	418.07	254.09	1063.36	611.967	496.14	505.298	359.423	412.336	-2.14098	-2.55556	-2.73242	-2.7205	-4.47621	-1.73761	-2.14327	-2.10442	-2.95852	-2.57887
Bra022443	NA	NA	7077.44	1320.2	1282.85	1235.77	1697.09	1581.36	5647.14	1635.26	1279.67	1721.16	1291.72	1608.27	-5.36088	-5.51697	-5.72715	-4.17034	-4.47554	-3.45336	-4.41297	-3.28101	-4.3718	-3.51131
Bra020760	AT3G06300.1	Symbols: AT-P4H-2 | P4H isoform 2 | chr3:1907744-1909675 FORWARD LENGTH=299	837.562	286.499	213.182	213.332	332.874	172.674	445.109	306.41	191.415	243.904	119.841	191.387	-2.92344	-3.92886	-3.9261	-2.51615	-4.85054	1	1	1	1	1
Bra019009	AT1G53035.1	Symbols: | unknown protein; FUNCTIONS IN: molecular_function unknown; INVOLVED IN: biological_process unknown; LOCATED IN: endomembrane system; EXPRESSED IN: 23 plant structures; EXPRESSED DURING: 13 growth stages; BEST Arabidopsis thaliana protein match is: unknown protein (TAIR:AT3G15358.1); Has 49 Blast hits to 49 proteins in 9 species: Archae - 0; Bacteria - 0; Metazoa - 0; Fungi - 0; Plants …	700.369	203.275	170.834	341.744	285.783	157.489	648.256	326.1	255.664	172.377	147.277	209.569	-3.44543	-4.0997	-2.0494	-2.4507	-4.4471	-1.98791	-2.53558	-3.76069	-4.40161	-3.09328
Bra014354	AT1G55210.1	Symbols: | Disease resistance-responsive (dirigent-like protein) family protein | chr1:20598057-20598620 REVERSE LENGTH=187	2425.86	760.943	660.373	723.318	511.472	546.784	3157.92	2083.57	1652.33	1653.47	1536.48	1090.4	-3.18797	-3.67347	-3.35379	-4.7429	-4.4366	-1.51563	-1.91119	-1.90987	-2.0553	-2.89611
Bra018683	AT1G07710.1	Symbols: | Ankyrin repeat family protein | chr1:2386275-2387986 REVERSE LENGTH=543	1224.97	409.739	312.794	310.201	249.094	276.405	1272.46	667.507	570.589	492.202	523.867	493.966	-2.98963	-3.91622	-3.94896	-4.9177	-4.43179	-1.90629	-2.23008	-2.58524	-2.42898	-2.57601
Bra016221	AT1G70420.1	Symbols: | Protein of unknown function (DUF1645) | chr1:26539840-26540658 REVERSE LENGTH=272	1218.34	568.884	384.69	377.089	312.376	274.998	812.994	553.95	557.747	501.703	314.844	270.443	-2.14163	-3.16707	-3.23091	-3.90024	-4.43036	-1.46763	-1.45764	-1.62047	-2.58221	-3.00616
Bra017853	AT4G37790.1	Symbols: HAT22 | Homeobox-leucine zipper protein family | chr4:17768241-17769272 FORWARD LENGTH=278	1952.67	840.977	794.044	678.887	707.835	440.912	1666.52	1024.83	623.563	632.145	534.73	397.249	-2.32191	-2.45915	-2.87628	-2.75865	-4.42871	-1.62614	-2.67258	-2.63629	-3.11656	-4.19515
Bra025883	AT1G21270.1	Symbols: WAK2 | wall-associated kinase 2 | chr1:7444997-7447345 FORWARD LENGTH=732	4100.38	1479.35	1568.1	1373.66	1464.1	929.294	2777	1390.97	1652.87	1804.28	1009.89	1177.95	-2.77174	-2.61487	-2.985	-2.80061	-4.41236	-1.99645	-1.68011	-1.53912	-2.7498	-2.35749
Bra001798	AT3G20640.1	Symbols: | basic helix-loop-helix (bHLH) DNA-binding superfamily protein | chr3:7210654-7213199 REVERSE LENGTH=454	881.883	400.017	306.639	317.311	311.471	200.118	765.022	327.181	217.794	268.83	197.201	180.906	-2.20461	-2.87596	-2.77924	-2.83135	-4.40681	-2.33822	-3.51259	-2.84575	-3.8794	-4.22884
Bra009006	AT5G10770.1	Symbols: | Eukaryotic aspartyl protease family protein | chr5:3403331-3405331 REVERSE LENGTH=474	6966.29	1958.55	1826.91	1771.09	1603.33	1584.32	6926.06	2636.3	2085.37	2349.16	1979.17	1503.05	-3.55686	-3.81315	-3.93333	-4.34489	-4.39702	-2.62719	-3.32126	-2.94831	-3.49948	-4.608
Bra003490	AT3G62150.1	Symbols: PGP21 | P-glycoprotein 21 | chr3:23008755-23013579 REVERSE LENGTH=1296	2620.29	1158.95	1012.81	818.692	749.23	596.838	1313.39	763.096	597.636	502.729	408.182	320.192	-2.26092	-2.58715	-3.20058	-3.49731	-4.39029	-1.72113	-2.19764	-2.61252	-3.21766	-4.10188
Bra038486	AT4G16563.1	Symbols: | Eukaryotic aspartyl protease family protein | chr4:9329933-9331432 REVERSE LENGTH=499	13917.3	3149.33	3417.87	2848.65	3636.89	3176.75	21103.5	11378.9	9216.39	10441.8	6772.64	6514.98	-4.41913	-4.07192	-4.88558	-3.8267	-4.38099	-1.85462	-2.28978	-2.02106	-3.11599	-3.23923
Bra024381	AT5G65380.1	Symbols: | MATE efflux family protein | chr5:26123241-26126352 REVERSE LENGTH=486	4319.75	1146.61	715.919	1258.26	1079.84	906.284	2262.96	1372.96	1328.51	1255.7	1646.69	1278.34	-3.76741	-6.03385	-3.43311	-4.00036	-4.76644	-1.64823	-1.70338	-1.80215	-1.37425	-1.77023
Bra026572	AT2G02950.1	Symbols: PKS1 | phytochrome kinase substrate 1 | chr2:855149-856468 REVERSE LENGTH=439	1817.64	340.475	282.755	273.793	476.16	414.998	1601.71	395.269	152.183	250.73	184.563	280.174	-5.33854	-6.42832	-6.63874	-3.81729	-4.37988	-4.0522	-10.5249	-6.38819	-8.67839	-5.71684
Bra008025	AT1G72290.1	Symbols: | Kunitz family trypsin and protease inhibitor protein | chr1:27215852-27216499 FORWARD LENGTH=215	4692.38	113.017	906.424	2034.36	369.799	988.304	453.746	83.141	95.73	274.414	281.534	185.293	-41.5192	-5.1768	-2.30656	-12.689	-4.74791	1	1	1	1	1
Bra002953	AT5G54840.1	Symbols: ATSGP1, SGP1 | Ras-related small GTP-binding family protein | chr5:22276611-22278328 REVERSE LENGTH=288	607.063	235.227	214.674	162.952	198.585	229.606	743.914	509.937	431.853	339.059	388.467	468.509	-2.58075	-2.82784	-3.72541	-3.05694	-2.64393	-1.45884	-1.72261	-2.19405	-1.915	-1.58783
Bra012430	AT1G27050.1	Symbols: ATHB54, HB54 | homeobox protein 54 | chr1:9393706-9394408 FORWARD LENGTH=205	2167.41	550.921	608.246	651.662	916.21	498.312	2126.51	926.3	810.747	573.189	1053.31	790.682	-3.93416	-3.56338	-3.32597	-2.36563	-4.3495	-2.2957	-2.6229	-3.70996	-2.01888	-2.68946
Bra025434	AT5G37890.1	Symbols: | Protein with RING/U-box and TRAF-like domains | chr5:15090512-15091822 REVERSE LENGTH=286	1782.44	822.571	827.221	378.415	381.193	376.054	370.424	432.638	347.062	263.767	275.615	222.911	-2.16691	-2.15473	-4.71028	-4.67595	-4.73985	1	1	1	1	1
Bra032453	AT1G05810.1	Symbols: ARA, ARA-1, ATRAB11D, ATRABA5E, RABA5E | RAB GTPase homolog A5E | chr1:1748314-1749350 FORWARD LENGTH=261	2458.07	573.298	638.598	797.375	720.963	565.398	2949.85	1952.74	2036.77	1695.61	933.684	1164.18	-4.2876	-3.84917	-3.0827	-3.40943	-4.3475	-1.51062	-1.4483	-1.7397	-3.15937	-2.53384
Bra033741	AT5G44370.1	Symbols: PHT4;6 | phosphate transporter 4;6 | chr5:17875147-17876445 REVERSE LENGTH=432	740.804	332.487	232.239	301.614	189.83	170.438	737.434	383.109	241.677	427.09	265.437	276.71	-2.22807	-3.18983	-2.45613	-3.90246	-4.34647	-1.92487	-3.05132	-1.72665	-2.77819	-2.66501
Bra033494	AT4G15550.1	Symbols: IAGLU | indole-3-acetate beta-D-glucosyltransferase | chr4:8877877-8879301 REVERSE LENGTH=474	8576.83	3414.89	2543.53	2268.02	2652.53	1977.4	5979.62	1708.51	1523.85	1189.28	1058.46	1220.24	-2.5116	-3.37202	-3.78164	-3.23345	-4.33743	-3.4999	-3.92402	-5.02793	-5.64936	-4.90036
Bra037968	AT1G54160.1	Symbols: NFYA5, NF-YA5 | nuclear factor Y, subunit A5 | chr1:20217581-20218706 REVERSE LENGTH=308	1595.16	671.987	396.922	389.08	511.422	337.294	1447.6	1036.88	1081.76	876.983	758.465	754.284	-2.3738	-4.01882	-4.09983	-3.11907	-4.72929	-1.39611	-1.33819	-1.65066	-1.90859	-1.91917
Bra017974	NA	NA	637.492	263.365	187.393	188.579	174.57	134.85	80.5393	41.1395	164.525	121.053	37.5827	49.9488	-2.42056	-3.4019	-3.3805	-3.65178	-4.72742	1	1	1	1	1
Bra010076	AT5G62360.1	Symbols: | Plant invertase/pectin methylesterase inhibitor superfamily protein | chr5:25040699-25041310 FORWARD LENGTH=203	5744.14	1312.9	930.969	1345.75	1112.98	1330.13	3505.14	925.869	523.682	683.998	433.251	506.114	-4.37515	-6.17007	-4.26836	-5.16105	-4.31848	-3.78578	-6.69326	-5.12449	-8.09032	-6.92559
Bra023641	AT5G17850.1	Symbols: | Sodium/calcium exchanger family protein | chr5:5899253-5900932 FORWARD LENGTH=559	3469.53	1075.76	793.054	991.089	874.506	803.471	2298.43	946.669	875.941	816.774	705.146	890.568	-3.22519	-4.3749	-3.50072	-3.96742	-4.31818	-2.42791	-2.62396	-2.81403	-3.25951	-2.58086
Bra021256	AT3G17580.1	Symbols: | unknown protein; BEST Arabidopsis thaliana protein match is: unknown protein (TAIR:AT1G48330.1); Has 40 Blast hits to 40 proteins in 11 species: Archae - 0; Bacteria - 0; Metazoa - 0; Fungi - 0; Plants - 40; Viruses - 0; Other Eukaryotes - 0 (source: NCBI BLink). | chr3:6015276-6015518 FORWARD LENGTH=80	1835.68	381.757	295.034	395.426	413.508	388.601	472.97	236.277	319.207	281.461	512.988	388.883	-4.8085	-6.22193	-4.64228	-4.43929	-4.72382	1	1	1	1.08461	1
Bra027208	AT3G15760.1	Symbols: | unknown protein; FUNCTIONS IN: molecular_function unknown; INVOLVED IN: biological_process unknown; LOCATED IN: endomembrane system; EXPRESSED IN: 22 plant structures; EXPRESSED DURING: 10 growth stages; BEST Arabidopsis thaliana protein match is: unknown protein (TAIR:AT1G52565.1); Has 42 Blast hits to 42 proteins in 10 species: Archae - 0; Bacteria - 0; Metazoa - 0; Fungi - 0; Plants…	1715.24	532.027	685.969	465.134	541.208	255.382	720.709	765.015	389.343	337.331	491.021	371.82	-3.22397	-2.50046	-3.68763	-3.16928	-6.71637	1.06148	-1.85109	-2.1365	-1.46778	-1.93833
Bra002278	AT5G19980.1	Symbols: GONST4 | golgi nucleotide sugar transporter 4 | chr5:6749907-6750932 REVERSE LENGTH=341	8251.68	1937.95	2399.01	2176.72	2109.54	1914.96	9489.75	2593.11	2016.06	2743.39	1653.26	1818.28	-4.25794	-3.43962	-3.79088	-3.9116	-4.30906	-3.6596	-4.70708	-3.45913	-5.74002	-5.21908
Bra024088	AT4G30280.1	Symbols: ATXTH18, XTH18 | xyloglucan endotransglucosylase/hydrolase 18 | chr4:14825958-14826998 REVERSE LENGTH=282	16275.2	5071.45	3948.83	3810.43	3069.41	3451.27	4131.06	3546.71	3554.17	3631.82	3211.61	2408.75	-3.20918	-4.12152	-4.27122	-5.30239	-4.71571	-1.16476	-1.16231	-1.13746	-1.28629	-1.71502
Bra005546	AT2G32920.1	Symbols: ATPDIL2-3, PDI9, ATPDI9, PDIL2-3 | PDI-like 2-3 | chr2:13962502-13965406 REVERSE LENGTH=440	3361.88	1364.48	1150.76	1179.71	839.524	780.247	4365.08	1835.25	1224.57	1201.66	1198.43	1486.1	-2.46385	-2.92144	-2.84975	-4.00451	-4.30874	-2.37847	-3.56458	-3.63254	-3.64233	-2.93727
Bra000263	AT2G42530.1	Symbols: COR15B | cold regulated 15b | chr2:17709191-17709873 REVERSE LENGTH=141	11335.6	4219.38	4187.04	3028.64	2675.63	2633.96	9621.15	6509.68	3756.37	4032.45	2133.23	2197.46	-2.68656	-2.70731	-3.7428	-4.23661	-4.30363	-1.47798	-2.56129	-2.38593	-4.51013	-4.3783
Bra002610	AT5G58900.1	Symbols: | Homeodomain-like transcriptional regulator | chr5:23783275-23784667 REVERSE LENGTH=288	1293.17	564.676	258.807	236.352	274.863	300.757	1069.02	439.872	405.591	676.003	301.47	379.31	-2.29011	-4.99666	-5.47137	-4.70478	-4.29972	-2.4303	-2.63571	-1.58138	-3.54602	-2.81833
Bra002067	AT5G06860.1	Symbols: PGIP1, ATPGIP1 | polygalacturonase inhibiting protein 1 | chr5:2132373-2133434 FORWARD LENGTH=330	8198.62	2234.2	2504.12	2297.29	2145.75	1908.69	6541.03	3311.92	1981.57	2185.35	1338.58	1112.75	-3.6696	-3.27405	-3.56882	-3.82086	-4.29542	-1.975	-3.30093	-2.99313	-4.88654	-5.87826
Bra035897	AT5G62360.1	Symbols: | Plant invertase/pectin methylesterase inhibitor superfamily protein | chr5:25040699-25041310 FORWARD LENGTH=203	6452.95	1649.92	1015.1	1523.38	1386.72	1502.6	3988.53	788.913	439.661	763.499	584.969	520.992	-3.91107	-6.35696	-4.23594	-4.65339	-4.29452	-5.05573	-9.07183	-5.22401	-6.81836	-7.65565
Bra017057	AT2G39710.1	Symbols: | Eukaryotic aspartyl protease family protein | chr2:16562051-16563379 REVERSE LENGTH=442	4329.63	990.133	1115.42	1159.08	1068.11	1010.98	3426.48	1135.56	1180.63	1386	885.067	1148.93	-4.37278	-3.88161	-3.7354	-4.05354	-4.28261	-3.01744	-2.90225	-2.47221	-3.87144	-2.98232
Bra029470	AT4G04540.1	Symbols: CRK39 | cysteine-rich RLK (RECEPTOR-like protein kinase) 39 | chr4:2259580-2262138 FORWARD LENGTH=659	5598.25	1182.97	1349.97	1519.03	1572.51	1192.13	299.515	234.071	249.635	175.488	352.906	196.949	-4.73237	-4.14694	-3.68541	-3.56007	-4.69601	1	1	1	1	1
Bra030846	AT1G55610.1	Symbols: BRL1 | BRI1 like | chr1:20779874-20783374 REVERSE LENGTH=1166	1461.17	443.396	349.393	384.052	430.515	342.044	1194.9	534.21	456.333	438.885	466.615	461.462	-3.29541	-4.18202	-3.80462	-3.394	-4.27188	-2.23676	-2.61848	-2.72258	-2.56078	-2.58938
Bra025093	AT5G45110.1	Symbols: NPR3, ATNPR3 | NPR1-like protein 3 | chr5:18229319-18231334 FORWARD LENGTH=586	5262.44	1331.73	1300.4	1497.36	1618.11	1233.45	4114.4	1962.38	1408.67	1376.25	1250.49	1182.16	-3.95158	-4.04679	-3.51448	-3.25221	-4.26644	-2.09664	-2.92077	-2.98957	-3.29023	-3.48041
Bra016267	AT1G69760.1	Symbols: | unknown protein; BEST Arabidopsis thaliana protein match is: unknown protein (TAIR:AT1G26920.1); Has 51 Blast hits to 51 proteins in 15 species: Archae - 0; Bacteria - 2; Metazoa - 2; Fungi - 7; Plants - 29; Viruses - 0; Other Eukaryotes - 11 (source: NCBI BLink). | chr1:26240094-26240627 REVERSE LENGTH=177	2143.66	492.534	459.389	435.222	451.736	502.59	2500.97	589.363	314.198	453.339	321.921	438.061	-4.35231	-4.66633	-4.92544	-4.74538	-4.26523	-4.24351	-7.95985	-5.51678	-7.76889	-5.70918
Bra001093	AT4G04220.1	Symbols: AtRLP46, RLP46 | receptor like protein 46 | chr4:2033427-2035946 FORWARD LENGTH=811	2624.48	1077.9	921.082	1240.26	967.952	615.368	3928.76	1871.94	2326.99	3238.83	1897.74	1787.27	-2.43481	-2.84934	-2.11607	-2.71137	-4.2649	-2.09876	-1.68834	-1.21302	-2.07023	-2.19819
Bra004835	AT2G44450.1	Symbols: BGLU15 | beta glucosidase 15 | chr2:18340966-18343744 FORWARD LENGTH=506	4341.61	1567.97	1037.39	1130.08	523.316	1019.42	2504.39	974.032	701.24	676.855	512.098	470.137	-2.76894	-4.18513	-3.84186	-8.29634	-4.2589	-2.57116	-3.57137	-3.70004	-4.89045	-5.32694
Bra024311	AT5G64570.1	Symbols: XYL4, ATBXL4 | beta-D-xylosidase 4 | chr5:25810227-25813309 REVERSE LENGTH=784	5326.42	2081.74	2468.03	1964.66	2206.97	1250.77	6101.47	4338.37	4062.71	4241.21	2437.35	2743.27	-2.55864	-2.15817	-2.71112	-2.41345	-4.25851	-1.4064	-1.50182	-1.43862	-2.50332	-2.22416
Bra009017	AT5G10625.1	Symbols: | BEST Arabidopsis thaliana protein match is: flowering promoting factor 1 (TAIR:AT5G24860.1); Has 35333 Blast hits to 34131 proteins in 2444 species: Archae - 798; Bacteria - 22429; Metazoa - 974; Fungi - 991; Plants - 531; Viruses - 0; Other Eukaryotes - 9610 (source: NCBI BLink). | chr5:3358934-3359272 FORWARD LENGTH=112	2734.95	985.008	738.221	751.503	414.164	680.212	761.322	263.499	725.405	275.618	670.461	665.437	-2.77658	-3.70478	-3.63931	-6.60354	-4.02073	-2.88928	-1.04951	-2.76224	-1.13552	-1.14409
Bra024087	AT1G65310.1	Symbols: ATXTH17, XTH17 | xyloglucan endotransglucosylase/hydrolase 17 | chr1:24257262-24258319 FORWARD LENGTH=282	11225.9	3590.02	3309.31	2778.07	2137.09	2641.02	10121.5	5140.5	3436.59	3039.61	3222.31	1762.23	-3.12697	-3.39222	-4.0409	-5.25289	-4.25059	-1.96897	-2.94522	-3.32987	-3.14107	-5.74357
Bra002286	AT5G20250.4	Symbols: DIN10 | Raffinose synthase family protein | chr5:6833730-6836635 FORWARD LENGTH=844	11241.1	4288.82	3893.79	2463.96	3369.71	2653.36	13007.1	6869.8	3689.37	3496.68	3658.5	1786.61	-2.62102	-2.88693	-4.56221	-3.33593	-4.23655	-1.89337	-3.52556	-3.71984	-3.55531	-7.28032
Bra030246	AT2G22330.1	Symbols: CYP79B3 | cytochrome P450, family 79, subfamily B, polypeptide 3 | chr2:9488601-9490983 FORWARD LENGTH=543	4400.89	798.539	701.82	991.425	666.47	1039.09	1043.48	410.831	506.148	498.413	446.47	464.942	-5.51118	-6.27068	-4.43895	-6.60328	-4.23533	-2.53993	-2.06161	-2.09361	-2.33718	-2.24432
Bra007821	AT2G25060.1	Symbols: ENODL14, AtENODL14 | early nodulin-like protein 14 | chr2:10662308-10662930 FORWARD LENGTH=182	1811.29	777.597	634.681	590.732	471.727	391.719	404.138	410.802	361.432	509.276	261.154	264.134	-2.32934	-2.85386	-3.06618	-3.8397	-4.62395	1	1	1.26015	1	1
Bra003790	AT1G74680.1	Symbols: | Exostosin family protein | chr1:28059528-28060984 FORWARD LENGTH=461	1047.7	426.014	358.182	358.811	417.201	247.432	1326.73	735.047	549.704	717.926	442.94	535.404	-2.45931	-2.92505	-2.91992	-2.51126	-4.23429	-1.80496	-2.41354	-1.848	-2.99528	-2.478
Bra038908	AT3G51600.1	Symbols: LTP5 | lipid transfer protein 5 | chr3:19138661-19139124 REVERSE LENGTH=118	3205.6	971.839	1045.28	920.016	817.502	758.137	5177.8	2221.75	1142.95	1908.54	1201.14	1567.17	-3.29849	-3.06674	-3.48429	-3.92121	-4.22826	-2.33051	-4.53021	-2.71296	-4.31074	-3.30392
Bra031755	AT1G14315.2	Symbols: | F-box and associated interaction domains-containing protein | chr1:4886861-4887933 REVERSE LENGTH=303	789.424	201.763	201.062	180.702	262.155	171.931	78.149	26.6541	57.3529	121.848	114.666	39.8434	-3.91263	-3.92627	-4.36865	-3.01129	-4.59152	1	1	1	1	1
Bra019726	AT2G32560.1	Symbols: | F-box family protein | chr2:13824820-13826761 FORWARD LENGTH=371	4045.36	889.632	885.24	890.794	971.577	957.037	3373.6	1207.16	1282.82	1148.49	888.711	852.748	-4.54723	-4.56979	-4.5413	-4.1637	-4.22696	-2.79466	-2.62983	-2.93742	-3.79606	-3.95615
Bra018949	AT1G52155.1	Symbols: | unknown protein; Has 37 Blast hits to 37 proteins in 13 species: Archae - 0; Bacteria - 0; Metazoa - 0; Fungi - 0; Plants - 35; Viruses - 0; Other Eukaryotes - 2 (source: NCBI BLink). | chr1:19417666-19419591 FORWARD LENGTH=319	794.044	211.394	222.928	239.147	217.822	150.6	532.099	416.329	322.239	301.224	227.984	426.166	-3.75623	-3.56189	-3.32032	-3.64538	-5.27254	-1.27807	-1.65126	-1.76646	-2.33393	-1.24857
Bra006462	AT5G18480.1	Symbols: PGSIP6 | plant glycogenin-like starch initiation protein 6 | chr5:6131307-6133787 REVERSE LENGTH=537	3247.07	1266.05	1065.79	905.864	636.221	797.691	2617.54	1354.65	1065.15	1265.97	1429.62	1544.68	-2.56472	-3.04663	-3.5845	-5.10368	-4.07059	-1.93226	-2.45744	-2.06762	-1.83093	-1.69455
Bra009126	AT5G05690.1	Symbols: CPD, CYP90A, CYP90, CBB3, DWF3, CYP90A1 | Cytochrome P450 superfamily protein | chr5:1702907-1706705 REVERSE LENGTH=472	1583.34	677.585	554.886	429.298	381.534	376.812	3636.17	2889.41	1925.44	2262.05	1708.2	1768.83	-2.33674	-2.85345	-3.68821	-4.14993	-4.20194	-1.25845	-1.88849	-1.60747	-2.12866	-2.05569
Bra010952	AT1G27330.1	Symbols: | Ribosome associated membrane protein RAMP4 | chr1:9493064-9493898 FORWARD LENGTH=68	617.505	179.833	121.497	127.884	106.159	135.047	191.837	254.993	144.732	143.305	132	194.201	-3.43377	-5.08247	-4.82863	-5.81679	-4.57252	1	1	1	1	1
Bra016063	AT1G72360.2	Symbols: HRE1 | Integrase-type DNA-binding superfamily protein | chr1:27241904-27242777 FORWARD LENGTH=262	781.414	269.534	254.732	184.339	248.072	185.981	805.653	520.284	418.735	334.957	210.674	244.104	-2.89913	-3.06759	-4.23901	-3.14995	-4.20158	-1.54849	-1.92402	-2.40524	-3.82417	-3.30045
Bra005747	AT5G02890.1	Symbols: | HXXXD-type acyl-transferase family protein | chr5:670207-671454 REVERSE LENGTH=353	885.438	349.311	178.825	442.36	194.674	211.008	1012.61	383.587	123.682	203.22	123.015	153.357	-2.53481	-4.95142	-2.00162	-4.54831	-4.19623	-2.63984	-8.18721	-4.98283	-8.2316	-6.60296
Bra003665	AT1G77850.1	Symbols: ARF17 | auxin response factor 17 | chr1:29272405-29275193 FORWARD LENGTH=585	1132.24	552.332	446.489	414.841	269.976	270.04	826.174	414.19	450.033	285.774	386.867	318.628	-2.04993	-2.53587	-2.72933	-4.19385	-4.19286	-1.99467	-1.83581	-2.891	-2.13555	-2.59291
Bra032910	AT1G28470.1	Symbols: ANAC010, SND3, NAC010 | NAC domain containing protein 10 | chr1:10010259-10011867 FORWARD LENGTH=314	508.644	217.027	236.683	164.766	150.101	111.438	194.011	146.206	133.423	196.609	140.854	128.788	-2.34369	-2.14905	-3.08707	-3.38868	-4.56437	1	1	1	1	1
Bra020220	AT5G22860.1	Symbols: | Serine carboxypeptidase S28 family protein | chr5:7639511-7642945 REVERSE LENGTH=502	734.756	337.017	253.599	249.029	125.735	175.36	2170.79	587.812	397.418	541.274	452.772	406.481	-2.18017	-2.89731	-2.95048	-5.84369	-4.18999	-3.693	-5.46223	-4.01052	-4.79444	-5.34045
Bra036817	AT3G51320.1	Symbols: | Pentatricopeptide repeat (PPR) superfamily protein | chr3:19049853-19051445 REVERSE LENGTH=530	1088.27	289.71	245.936	274.655	264.571	259.821	888.683	381.928	319.581	325.523	229.355	408.402	-3.75641	-4.42501	-3.96232	-4.11334	-4.18854	-2.32683	-2.78078	-2.73002	-3.87471	-2.176
Bra039197	AT2G23370.1	Symbols: | unknown protein; BEST Arabidopsis thaliana protein match is: unknown protein (TAIR:AT4G34090.1); Has 73 Blast hits to 73 proteins in 21 species: Archae - 0; Bacteria - 0; Metazoa - 0; Fungi - 0; Plants - 65; Viruses - 0; Other Eukaryotes - 8 (source: NCBI BLink). | chr2:9953067-9955018 REVERSE LENGTH=340	520.59	244.9	183.229	173.905	205.468	114.295	491.932	473.367	285.192	297.196	223.32	305.345	-2.12572	-2.8412	-2.99353	-2.53368	-4.55479	1	1	1	1	1
Bra001198	AT3G06450.1	Symbols: | HCO3- transporter family | chr3:1976085-1979303 REVERSE LENGTH=732	7852.35	3118.08	2842.31	2208.91	2306.76	1729.32	3637.89	3034.32	3080.83	4478.97	3289.63	2428.21	-2.51833	-2.76266	-3.55485	-3.40406	-4.54072	-1.19891	-1.18081	1.2312	-1.10587	-1.49818
Bra008739	AT5G14760.1	Symbols: AO | L-aspartate oxidase | chr5:4769133-4772012 FORWARD LENGTH=651	1613.65	415.684	542.894	469.38	468.716	385.45	2026.39	994.237	1056.23	1135.29	737.173	754.524	-3.88192	-2.97231	-3.43783	-3.4427	-4.18641	-2.03814	-1.91851	-1.78491	-2.74887	-2.68565
Bra014975	AT3G23730.1	Symbols: XTH16 | xyloglucan endotransglucosylase/hydrolase 16 | chr3:8550222-8551248 FORWARD LENGTH=291	10688	2599.56	1574.44	2456.16	1682.87	2556.2	15962.6	5607.22	2308.06	2833.48	1728.53	1863.67	-4.11147	-6.78845	-4.35151	-6.35106	-4.18121	-2.84679	-6.91602	-5.63357	-9.23478	-8.56514
Bra014420	AT3G61820.1	Symbols: | Eukaryotic aspartyl protease family protein | chr3:22880074-22881525 REVERSE LENGTH=483	3718.01	636.297	952.08	695.04	685.161	889.493	2771.86	976.931	573.745	767.646	413.609	617.946	-5.8432	-3.90514	-5.34935	-5.42648	-4.17992	-2.83731	-4.83117	-3.61086	-6.70164	-4.4856
Bra027019	AT1G62770.1	Symbols: | Plant invertase/pectin methylesterase inhibitor superfamily protein | chr1:23246085-23246836 REVERSE LENGTH=204	512.387	47.4147	79.9792	72.6104	76.4123	113.369	444.136	64.0771	46.4289	63.5499	40.8408	54.1274	-10.8065	-6.4065	-7.05666	-6.70556	-4.51964	1	1	1	1	1
Bra008017	AT1G72210.1	Symbols: | basic helix-loop-helix (bHLH) DNA-binding superfamily protein | chr1:27180066-27182268 FORWARD LENGTH=320	667.434	172.454	163.57	127.388	126.115	147.747	487.829	214.085	187.555	215.843	221.85	229.017	-3.87021	-4.08042	-5.23938	-5.29226	-4.51741	1	1	1	1	1
Bra022668	AT5G53730.1	Symbols: | Late embryogenesis abundant (LEA) hydroxyproline-rich glycoprotein family | chr5:21808072-21808713 REVERSE LENGTH=213	2711.77	790.522	432.051	494.198	494.49	649.854	2874.75	476.43	432.355	481.584	497.611	706.606	-3.43035	-6.2765	-5.48721	-5.48397	-4.17289	-6.03394	-6.64905	-5.96936	-5.7771	-4.06839
Bra003200	AT3G54920.1	Symbols: PMR6 | Pectin lyase-like superfamily protein | chr3:20345311-20348477 FORWARD LENGTH=501	1050.59	392.85	365.245	348.51	341.238	251.926	1113.76	591.219	444.931	461.248	289.525	381.441	-2.67428	-2.8764	-3.01452	-3.07876	-4.17023	-1.88384	-2.50322	-2.41467	-3.84685	-2.91987
Bra020126	AT5G20790.1	Symbols: | unknown protein; FUNCTIONS IN: molecular_function unknown; INVOLVED IN: biological_process unknown; LOCATED IN: endomembrane system; EXPRESSED IN: 11 plant structures; EXPRESSED DURING: LP.04 four leaves visible, 4 anthesis, petal differentiation and expansion stage; BEST Arabidopsis thaliana protein match is: unknown protein (TAIR:AT3G43110.1); Has 30201 Blast hits to 17322 proteins i…	614.025	118.022	207.725	187.997	139.37	136.861	357.479	202.155	174.118	221.274	170.923	133.851	-5.20263	-2.95595	-3.26614	-4.40572	-4.48649	1	1	1	1	1
Bra032123	AT2G24070.1	Symbols: QWRF4 | Family of unknown function (DUF566) | chr2:10231822-10233986 REVERSE LENGTH=609	1392.13	334.805	426.043	376.317	370.321	334.216	660.91	416.126	342.839	350.565	287.19	321.136	-4.15803	-3.26758	-3.69935	-3.75925	-4.16536	-1.58824	-1.92776	-1.88527	-2.3013	-2.05804
Bra005824	AT5G04870.1	Symbols: CPK1, ATCPK1 | calcium dependent protein kinase 1 | chr5:1417015-1419877 REVERSE LENGTH=610	635.561	188.016	249.692	235.626	163.681	141.859	84.386	145.639	79.4697	109.353	50.4613	104.693	-3.38036	-2.54538	-2.69733	-3.88292	-4.48023	1	1	1	1	1
Bra002135	AT5G18120.1	Symbols: ATAPRL7, APRL7 | APR-like 7 | chr5:5991385-5993696 FORWARD LENGTH=289	2493.08	727.697	716.005	690.542	645.441	599.061	2198.19	1117.19	804.016	1084.12	864.195	881.22	-3.42599	-3.48193	-3.61032	-3.8626	-4.16165	-1.96761	-2.73401	-2.02763	-2.54363	-2.49448
Bra009235	AT5G06860.1	Symbols: PGIP1, ATPGIP1 | polygalacturonase inhibiting protein 1 | chr5:2132373-2133434 FORWARD LENGTH=330	5900.29	1797.81	1569.12	1460.29	1587.86	1419.7	5546.45	1994.64	1474.89	1589.43	1122.13	915.696	-3.28193	-3.76025	-4.04049	-3.71588	-4.15601	-2.78068	-3.76059	-3.48958	-4.94279	-6.05709
Bra020648	AT5G49320.1	Symbols: | Protein of unknown function (DUF1218) | chr5:19995083-19996214 REVERSE LENGTH=257	517.024	235.101	252.673	211.122	155.655	124.428	549.004	424.135	327.858	209.834	130.348	140.99	-2.19916	-2.04622	-2.44893	-3.3216	-4.15521	-1.29441	-1.67452	-2.61637	-4.21183	-3.89392
Bra004039	NA	NA	1338.54	273.166	294.733	195.035	241.311	299.962	270.101	220.974	234.303	245.16	279.291	231.001	-4.9001	-4.54153	-6.86308	-5.54695	-4.46237	1	1	1	1	1
Bra033411	AT1G03590.1	Symbols: | Protein phosphatase 2C family protein | chr1:894480-896257 REVERSE LENGTH=462	2938.79	941.459	678.959	796.434	909.365	709.69	1800.42	765.21	411.989	447.016	690.489	498.886	-3.12153	-4.32838	-3.68994	-3.23169	-4.14095	-2.35284	-4.37007	-4.02764	-2.60746	-3.60888
Bra020576	AT5G27760.1	Symbols: | Hypoxia-responsive family protein | chr5:9830396-9831559 FORWARD LENGTH=96	4051.04	889.995	1112.71	1034.51	890.155	978.339	2135.53	1386.79	688.441	1768.4	1595.6	898.432	-4.55176	-3.6407	-3.9159	-4.55094	-4.14073	-1.53991	-3.10198	-1.20761	-1.33839	-2.37695
Bra021637	AT2G30490.1	Symbols: ATC4H, C4H, CYP73A5, REF3 | cinnamate-4-hydroxylase | chr2:12993861-12995683 REVERSE LENGTH=505	4692.38	1610.03	1614.04	1406.38	1208.33	1134.86	4635.24	1735.44	1374.55	1633.51	926.025	719.485	-2.91447	-2.90723	-3.3365	-3.88336	-4.13477	-2.67093	-3.37219	-2.8376	-5.00552	-6.44244
Bra007735	AT3G63200.1	Symbols: PLP9, PLA IIIB | PATATIN-like protein 9 | chr3:23346140-23347379 FORWARD LENGTH=384	2047.29	483.2	316.016	562.58	325.146	496.377	3137.49	455.483	384.784	430.44	279.637	285.452	-4.23694	-6.47844	-3.63911	-6.29653	-4.12447	-6.88827	-8.1539	-7.28903	-11.2199	-10.9913
Bra029929	AT4G01400.3	Symbols: | FUNCTIONS IN: molecular_function unknown; INVOLVED IN: biological_process unknown; LOCATED IN: cellular_component unknown; EXPRESSED IN: 23 plant structures; EXPRESSED DURING: 15 growth stages; CONTAINS InterPro DOMAIN/s: Pentatricopeptide repeat (InterPro:IPR002885); BEST Arabidopsis thaliana protein match is: Pentatricopeptide repeat (PPR) superfamily protein (TAIR:AT5G46100.1); Has …	646.766	315.719	303.034	236.888	216.603	145.814	343.803	398.106	203.352	175.33	146.46	230.005	-2.04855	-2.1343	-2.73026	-2.98595	-4.43555	1	1	1	1	1
Bra038224	NA	NA	2810.02	795.303	658.481	709.886	939.674	681.803	2744.79	786.978	697.284	907.699	678.098	720.927	-3.53327	-4.26743	-3.95841	-2.99042	-4.12145	-3.48776	-3.9364	-3.0239	-4.04778	-3.80731
Bra031992	AT3G03440.1	Symbols: | ARM repeat superfamily protein | chr3:815709-818568 FORWARD LENGTH=408	5966.72	1227.42	1553.39	1516.68	1687.98	1565.07	4320.66	2085.38	2007.94	2119.04	1832.06	2201.56	-4.86119	-3.8411	-3.93407	-3.53483	-3.81243	-2.07188	-2.15179	-2.03897	-2.35836	-1.96254
Bra023533	AT5G15700.1	Symbols: | DNA/RNA polymerases superfamily protein | chr5:5115793-5121609 REVERSE LENGTH=1011	656.932	165.869	166.638	177.562	185.945	139.269	503.424	199.6	256.757	239.274	210.674	312.478	-3.96055	-3.94227	-3.69973	-3.53294	-4.717	-2.52216	-1.9607	-2.10396	-2.38959	-1.61107
Bra014237	AT3G05360.1	Symbols: AtRLP30, RLP30 | receptor like protein 30 | chr3:1530900-1533260 REVERSE LENGTH=786	930.109	270.937	335.854	227.998	297.266	210.479	195.294	100.097	95.361	79.9072	40.8192	72.8927	-3.43293	-2.76938	-4.07946	-3.12888	-4.41901	1	1	1	1	1
Bra012477	AT1G25422.1	Symbols: | unknown protein; FUNCTIONS IN: molecular_function unknown; INVOLVED IN: biological_process unknown; LOCATED IN: cellular_component unknown; BEST Arabidopsis thaliana protein match is: unknown protein (TAIR:AT1G68500.1); Has 16 Blast hits to 16 proteins in 6 species: Archae - 0; Bacteria - 0; Metazoa - 0; Fungi - 0; Plants - 16; Viruses - 0; Other Eukaryotes - 0 (source: NCBI BLink). | …	914.581	278.015	335.502	227.219	200.447	221.953	942.914	543.313	523.489	602.305	339.652	332.006	-3.28968	-2.72601	-4.02511	-4.56271	-4.12061	-1.73549	-1.80121	-1.56551	-2.77612	-2.84005
Bra009236	AT5G06860.1	Symbols: PGIP1, ATPGIP1 | polygalacturonase inhibiting protein 1 | chr5:2132373-2133434 FORWARD LENGTH=330	8268.14	2419.17	2365.32	2320.04	2191.56	2007.21	7751.65	2964.23	1763.01	1663.35	1155.45	1018.57	-3.41776	-3.49557	-3.56379	-3.77272	-4.11922	-2.61506	-4.39683	-4.66026	-6.70877	-7.61033
Bra010408	AT4G27310.1	Symbols: | B-box type zinc finger family protein | chr4:13675853-13676616 FORWARD LENGTH=223	5928.29	2195.24	1897.72	1833.91	2174.75	1440.78	5857.03	2864.54	1880.97	2310.42	2112.69	1823.96	-2.70052	-3.1239	-3.2326	-2.72596	-4.11464	-2.04467	-3.11383	-2.53505	-2.77231	-3.21116
Bra021358	AT3G03440.1	Symbols: | ARM repeat superfamily protein | chr3:815709-818568 FORWARD LENGTH=408	7029.9	1609.29	1724.67	1610.55	1970.59	1709.2	5860.18	2268.08	2575.01	2473.91	1983.53	2134.64	-4.36832	-4.07608	-4.36491	-3.56741	-4.11298	-2.58376	-2.27579	-2.36879	-2.95442	-2.74528
Bra027911	AT1G57620.1	Symbols: | emp24/gp25L/p24 family/GOLD family protein | chr1:21342863-21344581 FORWARD LENGTH=212	1802.82	484.441	478.923	565.634	487.378	438.717	1746.32	754.058	561.982	680.273	504.997	435.934	-3.72144	-3.76432	-3.18726	-3.69902	-4.1093	-2.3159	-3.10743	-2.56709	-3.45808	-4.00593
Bra023181	AT1G31350.1	Symbols: KUF1 | KAR-UP F-box 1 | chr1:11221519-11222706 REVERSE LENGTH=395	1595.52	373.591	426.465	437.32	492.302	388.604	1130.85	503.589	368.58	526.284	484.725	534.625	-4.27077	-3.74127	-3.6484	-3.24094	-4.10577	-2.24558	-3.06813	-2.14874	-2.33297	-2.11522
Bra012942	AT5G61570.2	Symbols: | Protein kinase superfamily protein | chr5:24758507-24760201 FORWARD LENGTH=358	1121.09	459.133	370.833	438.581	400.549	273.94	1017.35	483.464	449.509	396.775	260.126	347.967	-2.44175	-3.02317	-2.55618	-2.79888	-4.09247	-2.10429	-2.26325	-2.56405	-3.91099	-2.9237
Bra035492	AT1G32585.1	Symbols: | VQ motif-containing protein-related | chr1:11788515-11789177 REVERSE LENGTH=220	583.45	146.363	160.608	105.589	120.434	132.556	38.3184	51.7252	43.2611	68.5742	51.2201	69.4016	-3.98632	-3.63276	-5.52567	-4.84456	-4.40154	1	1	1	1	1
Bra025101	AT5G44820.1	Symbols: | Nucleotide-diphospho-sugar transferase family protein | chr5:18095795-18097558 REVERSE LENGTH=367	718.645	188.469	198.304	167.35	189.43	163.377	110.987	71.7801	83.5603	87.2054	127.795	134.135	-3.81307	-3.62396	-4.29426	-3.79372	-4.39869	1	1	1	1	1
Bra030234	NA	NA	2988.25	823.097	886.609	772.331	609.33	680.644	2956.86	2074.05	1743.31	2527.19	1735.54	1792.63	-3.6305	-3.37043	-3.86913	-4.90416	-4.39033	-1.42565	-1.69612	-1.17002	-1.70371	-1.64945
Bra016031	AT1G72830.1	Symbols: HAP2C, ATHAP2C, NF-YA3 | nuclear factor Y, subunit A3 | chr1:27405699-27407088 REVERSE LENGTH=340	3953.39	1802.72	1178.17	1002.41	1054.47	975.452	4614.92	2554.84	2118.59	1852.31	1644.42	2258.54	-2.19301	-3.35553	-3.94389	-3.74917	-4.05288	-1.80634	-2.1783	-2.49144	-2.80641	-2.04332
Bra018988	AT1G52780.1	Symbols: | Protein of unknown function (DUF2921) | chr1:19658846-19662025 FORWARD LENGTH=1059	1626.92	620.018	601.69	591.513	551.632	401.882	2028.83	992.934	608.719	858.466	597.241	766.842	-2.62399	-2.70392	-2.75044	-2.94929	-4.04825	-2.04327	-3.33295	-2.36332	-3.397	-2.64569
Bra015346	AT1G04770.1	Symbols: | Tetratricopeptide repeat (TPR)-like superfamily protein | chr1:1336564-1337767 REVERSE LENGTH=303	4657.46	1336.75	1890.65	1440.97	1697.06	1364.42	4042.9	1931.79	2355.68	2741.83	2307.07	2151.95	-3.48417	-2.46342	-3.23217	-2.74443	-3.41351	-2.09283	-1.71623	-1.47453	-1.7524	-1.87871
Bra021831	AT2G33170.1	Symbols: | Leucine-rich repeat receptor-like protein kinase family protein | chr2:14056371-14059829 REVERSE LENGTH=1124	1976.78	523.325	685.536	617.599	781.959	488.358	2220.04	1291.66	1102.28	1060.77	719.749	764.338	-3.77735	-2.88355	-3.20075	-2.52798	-4.04781	-1.71875	-2.01404	-2.09286	-3.08446	-2.90453
Bra000261	AT1G65800.1	Symbols: ARK2, RK2 | receptor kinase 2 | chr1:24473166-24476523 FORWARD LENGTH=847	651.112	248.849	262.664	207.349	244.719	148.849	61.9962	63.7615	77.4872	80.3691	118.34	96.6029	-2.61649	-2.47888	-3.14017	-2.66065	-4.37431	1	1	1	1	1
Bra028661	AT5G08370.1	Symbols: AtAGAL2, AGAL2 | alpha-galactosidase 2 | chr5:2691116-2693441 REVERSE LENGTH=396	2564.05	1219.02	1170.34	875.942	734.359	547.505	1442.97	1090	826.422	939.916	577.904	889.723	-2.10337	-2.19086	-2.92719	-3.49155	-4.68315	-1.32383	-1.74604	-1.53521	-2.4969	-1.62182
Bra006493	AT5G19070.1	Symbols: | SNARE associated Golgi protein family | chr5:6375569-6377470 FORWARD LENGTH=280	770.874	268.627	283.414	266.135	242.88	190.624	926.063	717.569	518.506	403.877	423.248	396.979	-2.86968	-2.71996	-2.89655	-3.17389	-4.04395	-1.29056	-1.78602	-2.29293	-2.18799	-2.33278
Bra009824	AT5G25190.1	Symbols: | Integrase-type DNA-binding superfamily protein | chr5:8707007-8707655 REVERSE LENGTH=181	1163.23	429.97	315.073	301.158	502.813	266.125	459.193	217.654	232.79	116.23	126.44	123.685	-2.70537	-3.69194	-3.86252	-2.31344	-4.37099	1	1	1	1	1
Bra039241	AT2G24240.1	Symbols: | BTB/POZ domain with WD40/YVTN repeat-like protein | chr2:10310838-10312163 FORWARD LENGTH=441	4453.48	1437.04	1301.67	1233.13	1349.79	1022.06	2395.82	1961.44	1677.32	1597.01	1626.31	1429.1	-3.09906	-3.42136	-3.61153	-3.29939	-4.35736	-1.22146	-1.42836	-1.50019	-1.47316	-1.67645
Bra008765	AT5G14330.1	Symbols: | unknown protein; Has 8 Blast hits to 8 proteins in 2 species: Archae - 0; Bacteria - 0; Metazoa - 0; Fungi - 0; Plants - 8; Viruses - 0; Other Eukaryotes - 0 (source: NCBI BLink). | chr5:4619947-4620551 REVERSE LENGTH=128	2156.58	391.387	462.375	527.257	524.654	533.294	2568.6	803.165	537.95	573.885	593.014	474.145	-5.5101	-4.66414	-4.09019	-4.11048	-4.04389	-3.1981	-4.77479	-4.47581	-4.33143	-5.41733
Bra018723	AT1G48330.1	Symbols: | unknown protein; BEST Arabidopsis thaliana protein match is: unknown protein (TAIR:AT3G17580.1); Has 40 Blast hits to 40 proteins in 11 species: Archae - 0; Bacteria - 0; Metazoa - 0; Fungi - 0; Plants - 40; Viruses - 0; Other Eukaryotes - 0 (source: NCBI BLink). | chr1:17863897-17864124 FORWARD LENGTH=75	1886.85	522.165	507.913	429.475	443.861	433.552	404.466	126.639	107.922	94.4806	51.5863	60.1431	-3.61351	-3.71491	-4.39339	-4.25099	-4.35207	1	1	1	1	1
Bra009519	AT5G03670.1	Symbols: | unknown protein; BEST Arabidopsis thaliana protein match is: unknown protein (TAIR:AT2G36420.1); Has 700 Blast hits to 624 proteins in 104 species: Archae - 0; Bacteria - 18; Metazoa - 333; Fungi - 60; Plants - 73; Viruses - 24; Other Eukaryotes - 192 (source: NCBI BLink). | chr5:947311-949898 FORWARD LENGTH=516	929.597	361.318	452.387	390.775	300.939	213.665	172.847	203.512	114.452	104.976	153.68	274.756	-2.57279	-2.05487	-2.37885	-3.08899	-4.35072	1	1	1	1	1
Bra011237	AT4G30980.1	Symbols: LRL2 | LJRHL1-like 2 | chr4:15079489-15081606 REVERSE LENGTH=310	2699.51	711.179	519.394	626.767	700.888	673.024	2325.78	1048.99	779.338	767.493	749.039	1015.55	-3.79582	-5.19742	-4.30704	-3.85156	-4.01102	-2.21716	-2.9843	-3.03036	-3.10502	-2.29017
Bra019387	AT4G22290.1	Symbols: | Ubiquitin-specific protease family C19-related protein | chr4:11783199-11785730 REVERSE LENGTH=445	2070.05	698.57	550.85	553.825	462.01	516.311	3071.48	1053.11	786.721	1070.62	517.107	781.885	-2.96327	-3.75792	-3.73773	-4.48053	-4.00931	-2.91658	-3.90415	-2.86888	-5.93974	-3.9283
Bra035685	AT4G36590.1	Symbols: | MADS-box transcription factor family protein | chr4:17261146-17262189 REVERSE LENGTH=248	7248.74	2320.19	2290.4	2168.78	2160.74	1667.22	38.6056	138.915	166.21	203.192	333.266	662.599	-3.1242	-3.16484	-3.34231	-3.35475	-4.3478	1	1	1	1	17.1633
Bra004449	AT2G40940.1	Symbols: ERS1, ERS | ethylene response sensor 1 | chr2:17084635-17086819 REVERSE LENGTH=613	6344.42	987.413	915.858	1181.16	1355.42	1584.19	4730.79	1178.52	1255.9	1249.19	859.558	1547.33	-6.4253	-6.9273	-5.37135	-4.68078	-4.00484	-4.01418	-3.76685	-3.78709	-5.50375	-3.05739
Bra015293	AT1G04180.1	Symbols: YUC9 | YUCCA 9 | chr1:1104623-1105988 FORWARD LENGTH=421	1048.55	340.954	443.82	409.156	148.295	262.152	989.458	131.982	244.387	228.627	281.171	192.432	-3.07534	-2.36256	-2.56271	-7.0707	-3.99978	-7.49692	-4.04873	-4.32783	-3.51906	-5.14186
Bra010641	AT4G40070.1	Symbols: | RING/U-box superfamily protein | chr4:18576533-18577504 FORWARD LENGTH=323	671.469	237.489	219.458	249.629	260.682	155.164	452.484	186.753	270.164	209.632	444.375	227.807	-2.82737	-3.05967	-2.68987	-2.57582	-4.32748	1	1	1	1	1
Bra027327	AT3G14580.1	Symbols: | Pentatricopeptide repeat (PPR) superfamily protein | chr3:4903012-4904229 FORWARD LENGTH=405	626.524	237.987	175.636	222.856	215.027	144.804	424.387	275.093	386.945	217.876	165.803	185.942	-2.6326	-3.56717	-2.81134	-2.9137	-4.3267	1	1	1	1	1
Bra027411	AT3G13620.1	Symbols: | Amino acid permease family protein | chr3:4450904-4452556 REVERSE LENGTH=478	6509.66	1848.46	1656.69	1726.42	2002.41	1627.55	3772.29	1421.45	922.276	1331.32	601.374	757.531	-3.52167	-3.92932	-3.77061	-3.25091	-3.99967	-2.65383	-4.0902	-2.8335	-6.27279	-4.97972
Bra040997	AT4G21920.1	Symbols: | unknown protein; FUNCTIONS IN: molecular_function unknown; INVOLVED IN: N-terminal protein myristoylation; LOCATED IN: cellular_component unknown; BEST Arabidopsis thaliana protein match is: unknown protein (TAIR:AT3G20340.1); Has 40 Blast hits to 40 proteins in 10 species: Archae - 0; Bacteria - 0; Metazoa - 0; Fungi - 0; Plants - 40; Viruses - 0; Other Eukaryotes - 0 (source: NCBI BL…	4007.03	1381.17	1435.43	1075.41	1544.24	1002.01	3210.01	2161.57	1324.71	1573.43	1336.88	1385.9	-2.90119	-2.79152	-3.72605	-2.59482	-3.99899	-1.48504	-2.42318	-2.04014	-2.40112	-2.31619
Bra029368	AT5G23370.1	Symbols: | GRAM domain-containing protein / ABA-responsive protein-related | chr5:7863542-7864201 REVERSE LENGTH=219	1927.98	745.006	576.298	598.32	650.626	482.868	1664.47	985.666	1007.75	842.617	703.706	630.765	-2.58787	-3.34546	-3.22232	-2.96327	-3.99277	-1.68868	-1.65167	-1.97536	-2.36529	-2.63881
Bra014368	AT1G54160.1	Symbols: NFYA5, NF-YA5 | nuclear factor Y, subunit A5 | chr1:20217581-20218706 REVERSE LENGTH=308	1008.96	368.908	271.505	231.055	215.665	233.766	318.664	183.877	203.303	214.842	187.192	256.478	-2.73499	-3.71617	-4.36675	-4.67837	-4.31611	1	1	1	1	1
Bra021669	AT2G30830.1	Symbols: | 2-oxoglutarate (2OG) and Fe(II)-dependent oxygenase superfamily protein | chr2:13132707-13134284 REVERSE LENGTH=358	1157.32	393.211	482.868	350.116	292.149	289.943	1178.04	858.131	873.265	598.948	315.108	372.636	-2.94325	-2.39676	-3.30553	-3.9614	-3.99154	-1.3728	-1.34901	-1.96685	-3.73853	-3.16137
Bra004455	AT2G47470.1	Symbols: ATPDIL2-1, UNE5, MEE30, PDI11, ATPDI11 | thioredoxin family protein | chr2:19481503-19483683 FORWARD LENGTH=361	9074.44	3001.43	2838.34	2865.01	2191.98	2273.63	9191.35	3916.89	3927.52	3892.15	2742.01	3319	-3.02337	-3.19709	-3.16733	-4.13984	-3.99117	-2.34659	-2.34024	-2.36151	-3.35205	-2.76931
Bra033537	AT4G16146.1	Symbols: | cAMP-regulated phosphoprotein 19-related protein | chr4:9142663-9144356 REVERSE LENGTH=102	801.981	365.599	372.544	265.275	231.653	186.127	493.784	396.579	159.275	242.747	96.492	87.1682	-2.19361	-2.15271	-3.02321	-3.46199	-4.30878	1	1	1	1	1
Bra002409	AT5G22390.1	Symbols: | Protein of unknown function (DUF3049) | chr5:7418383-7418991 REVERSE LENGTH=202	1932.96	791.859	857.174	633.564	560.879	673.227	1411.13	932.537	708.316	718.972	681.668	828.149	-2.44104	-2.25504	-3.05093	-3.4463	-2.87119	-1.51322	-1.99223	-1.96271	-2.07011	-1.70396
Bra011193	AT4G30430.1	Symbols: TET9 | tetraspanin9 | chr4:14879029-14880272 REVERSE LENGTH=272	1253.65	542.648	625.535	302.458	354.016	314.469	832.107	882.606	292.069	246.6	149.191	220.025	-2.31025	-2.00412	-4.14487	-3.54122	-3.98656	1.06069	-2.84901	-3.37432	-5.57746	-3.78187
Bra015781	AT1G76160.1	Symbols: sks5 | SKU5 similar 5 | chr1:28578211-28581020 REVERSE LENGTH=541	11092	3088.9	2998.04	3573.16	3146.66	2785.19	8503.03	3250.65	2937.56	3350.89	2261.86	2013.77	-3.59092	-3.69975	-3.10426	-3.52501	-3.98249	-2.61579	-2.89459	-2.53754	-3.75931	-4.22244
Bra037954	AT1G54020.2	Symbols: | GDSL-like Lipase/Acylhydrolase superfamily protein | chr1:20161805-20163706 REVERSE LENGTH=372	2916.51	547.892	751.589	685.459	597.575	732.467	1704.7	308.821	239.85	193.57	97.4565	136.67	-5.32315	-3.88046	-4.25483	-4.88058	-3.98176	-5.52003	-7.10736	-8.80663	-17.4919	-12.4731
Bra012603	AT4G18350.1	Symbols: NCED2, ATNCED2 | nine-cis-epoxycarotenoid dioxygenase 2 | chr4:10142672-10144423 FORWARD LENGTH=583	618.836	104.314	212.991	147.289	78.6318	144.379	353.453	248.566	167.991	87.221	186.415	111.004	-5.93243	-2.90546	-4.20151	-7.87005	-4.28619	1	1	1	1	1
Bra005580	AT2G32280.1	Symbols: | Protein of unknown function (DUF1218) | chr2:13713210-13713977 FORWARD LENGTH=163	3136.24	437.06	586.183	727.441	595.099	788.019	1996.85	486.258	388.704	484.849	328.512	300.44	-7.17577	-5.35027	-4.31133	-5.27011	-3.9799	-4.10656	-5.1372	-4.1185	-6.07847	-6.64642
Bra039363	AT2G38150.1	Symbols: | alpha 1,4-glycosyltransferase family protein | chr2:15981700-15982917 REVERSE LENGTH=405	6367.22	1496.59	1350.81	1535.13	1547.89	1600.3	7360.03	1951.78	1547.39	2326.48	980.387	1328.18	-4.25449	-4.71363	-4.14767	-4.11348	-3.97877	-3.77093	-4.75642	-3.16359	-7.50727	-5.54144
Bra016891	AT2G42200.1	Symbols: SPL9, AtSPL9 | squamosa promoter binding protein-like 9 | chr2:17587601-17589451 FORWARD LENGTH=375	1459.63	538.34	307.026	307.886	632.544	367.388	874.277	373.478	397.193	381.781	148.478	196.02	-2.71135	-4.75409	-4.74081	-2.30755	-3.97299	-2.34091	-2.20114	-2.29	-5.88826	-4.46014
Bra033568	AT4G38540.1	Symbols: | FAD/NAD(P)-binding oxidoreductase family protein | chr4:18023187-18024827 FORWARD LENGTH=407	1828.48	472.434	802.307	775.755	589.304	460.699	985.543	474.108	430.064	467.617	408.509	442.44	-3.87034	-2.27903	-2.35703	-3.10278	-3.96893	-2.07873	-2.29162	-2.10759	-2.41254	-2.22752
Bra034660	AT4G34840.1	Symbols: ATMTN2, ATMTAN2, MTN2, MTAN2 | Phosphorylase superfamily protein | chr4:16606299-16607748 FORWARD LENGTH=254	1306.97	299.1	378.525	339.614	388.101	329.461	1663.8	855.147	700.626	664.409	454.457	500.831	-4.36968	-3.4528	-3.8484	-3.3676	-3.96699	-1.94563	-2.37473	-2.50418	-3.66107	-3.32208
Bra027827	AT1G59970.1	Symbols: | Matrixin family protein | chr1:22073601-22074683 FORWARD LENGTH=360	4208.87	1464.27	1308.31	1253.93	1111.54	1061.61	3940.96	1689.89	1014.56	1368.76	806.054	985.028	-2.87438	-3.21703	-3.35654	-3.78652	-3.96461	-2.33208	-3.8844	-2.87922	-4.8892	-4.00086
Bra033120	AT4G12090.1	Symbols: | Cornichon family protein | chr4:7242165-7242924 REVERSE LENGTH=135	819.175	394.951	264.489	206.719	214.332	206.729	1011.43	575.145	353.411	362.5	551.12	392.609	-2.07412	-3.0972	-3.96275	-3.82199	-3.96255	-1.75857	-2.86191	-2.79015	-1.83523	-2.57618
Bra014435	AT3G61460.1	Symbols: BRH1 | brassinosteroid-responsive RING-H2 | chr3:22741701-22742213 REVERSE LENGTH=170	6788.35	1760.84	1801.32	2131.35	2039.56	1713.57	4031.1	1653.95	1324.28	1566.94	1143.78	1501.3	-3.85518	-3.76854	-3.185	-3.32834	-3.96152	-2.43726	-3.04399	-2.57259	-3.52437	-2.68507
Bra025766	AT1G19770.1	Symbols: ATPUP14, PUP14 | purine permease 14 | chr1:6832426-6833702 FORWARD LENGTH=393	4589.03	2197.24	1797.41	1893.74	1647.93	1161.88	5814	1969.03	1538.09	2166.58	1899.18	1757.73	-2.08854	-2.55313	-2.42326	-2.78472	-3.94966	-2.95272	-3.78001	-2.68349	-3.06132	-3.30768
Bra003883	AT1G72360.2	Symbols: HRE1 | Integrase-type DNA-binding superfamily protein | chr1:27241904-27242777 FORWARD LENGTH=262	9595.12	2739.21	3987.94	3106.51	4161.79	2432.2	9232.77	5265.54	4746.08	4490.81	3386.9	2236.5	-3.50288	-2.40603	-3.08871	-2.30553	-3.94504	-1.75343	-1.94535	-2.05593	-2.72602	-4.12822
Bra038324	AT1G69170.1	Symbols: | Squamosa promoter-binding protein-like (SBP domain) transcription factor family protein | chr1:26005626-26007041 FORWARD LENGTH=405	761.423	359.311	165.145	203.137	131.324	193.841	521.812	311.488	230.313	148.368	125.525	168.141	-2.11912	-4.61063	-3.74832	-5.79805	-3.92808	-1.67522	-2.26566	-3.51701	-4.15704	-3.10342
Bra026262	AT4G32480.1	Symbols: | Protein of unknown function (DUF506) | chr4:15676488-15677776 FORWARD LENGTH=287	7386.23	3288	3218.34	2363.87	1936.93	1883.07	8315.64	3722.76	2161.66	1966.53	1470.48	1029.88	-2.24642	-2.29504	-3.12463	-3.81337	-3.92244	-2.23373	-3.84688	-4.22859	-5.65505	-8.07438
Bra021124	AT3G15650.1	Symbols: | alpha/beta-Hydrolases superfamily protein | chr3:5306006-5307764 FORWARD LENGTH=255	784.635	279.544	258.479	207.395	224.117	200.08	1060.62	701.006	529.089	445.983	341.117	312.164	-2.80684	-3.03559	-3.78329	-3.50101	-3.92161	-1.513	-2.00462	-2.37816	-3.10926	-3.39764
Bra012168	AT2G19180.1	Symbols: | unknown protein; BEST Arabidopsis thaliana protein match is: unknown protein (TAIR:AT1G16840.1); Has 64 Blast hits to 64 proteins in 12 species: Archae - 0; Bacteria - 0; Metazoa - 0; Fungi - 0; Plants - 64; Viruses - 0; Other Eukaryotes - 0 (source: NCBI BLink). | chr2:8324742-8325575 FORWARD LENGTH=179	4052.24	1653.32	1694.46	1282.04	1227.83	954.868	3922.21	3107.59	2643.91	2667.37	2038.27	2259.6	-2.45097	-2.39146	-3.16078	-3.30033	-4.24377	-1.26214	-1.48349	-1.47044	-1.92428	-1.7358
Bra005369	AT2G35100.1	Symbols: ARAD1 | Exostosin family protein | chr2:14793993-14795564 REVERSE LENGTH=447	2171.18	850.89	764.31	717.803	634.767	644.644	2321.25	1596.89	1266.26	1559.16	1084.2	1276.28	-2.55166	-2.84071	-3.02476	-3.42044	-3.36803	-1.45361	-1.83315	-1.48878	-2.14098	-1.81876
Bra006927	AT3G52470.1	Symbols: | Late embryogenesis abundant (LEA) hydroxyproline-rich glycoprotein family | chr3:19450750-19451376 FORWARD LENGTH=208	1296.56	603.857	536.145	606.31	315.691	331.438	1179.4	455.229	316.299	317.833	242.321	210.451	-2.14713	-2.4183	-2.13844	-4.10705	-3.91192	-2.59078	-3.72875	-3.71075	-4.8671	-5.60415
Bra010821	AT1G29660.1	Symbols: | GDSL-like Lipase/Acylhydrolase superfamily protein | chr1:10371955-10373624 FORWARD LENGTH=364	2319.38	1077.14	949.286	1078.79	594.148	593.537	2358.27	1449.17	770.891	898.376	561.16	566.87	-2.15328	-2.44329	-2.14998	-3.90371	-3.90773	-1.62732	-3.05915	-2.62504	-4.20249	-4.16016
Bra017478	AT5G47550.1	Symbols: | Cystatin/monellin superfamily protein | chr5:19286596-19286964 REVERSE LENGTH=122	2008.22	713.24	768.308	522.168	263.479	514.555	994.729	284.839	234.206	80.492	99.1405	261.13	-2.81563	-2.61382	-3.84593	-7.62194	-3.90283	-3.49225	-4.24724	-12.3581	-10.0335	-3.80932
Bra036363	AT3G25870.1	Symbols: | unknown protein; BEST Arabidopsis thaliana protein match is: unknown protein (TAIR:AT1G13360.1); Has 50 Blast hits to 50 proteins in 12 species: Archae - 0; Bacteria - 0; Metazoa - 0; Fungi - 0; Plants - 50; Viruses - 0; Other Eukaryotes - 0 (source: NCBI BLink). | chr3:9463665-9464177 REVERSE LENGTH=170	2972.82	1006	721.24	895.701	870.755	702.525	1252.58	2371.42	1709.14	2455.76	899.849	1590.62	-2.95509	-4.12182	-3.31899	-3.41407	-4.23162	1.89323	1.3645	1.96056	-1.39199	1.26987
Bra016839	AT1G11330.2	Symbols: | S-locus lectin protein kinase family protein | chr1:3810372-3813416 FORWARD LENGTH=842	8097.65	3746.26	3625.18	3058.89	2963.46	2075.31	7323.19	4528.78	3707.2	4144.88	2648.98	3231.2	-2.16153	-2.23372	-2.64725	-2.7325	-3.9019	-1.61703	-1.9754	-1.7668	-2.76453	-2.2664
Bra029104	AT5G52882.1	Symbols: | P-loop containing nucleoside triphosphate hydrolases superfamily protein | chr5:21434155-21438362 REVERSE LENGTH=829	2903.15	583.932	687.421	734.925	973.705	745.507	2177.17	712.97	766.912	773.606	563.718	559.698	-4.97173	-4.22325	-3.95027	-2.98155	-3.8942	-3.05366	-2.83888	-2.81431	-3.86216	-3.8899
Bra001025	AT3G01040.1	Symbols: GAUT13 | galacturonosyltransferase 13 | chr3:9392-11979 FORWARD LENGTH=533	1772.75	804.276	753.016	714.423	758.632	455.924	2019.35	1260.22	1114.1	1209.2	984.907	857.387	-2.20416	-2.3542	-2.48137	-2.33677	-3.88826	-1.60238	-1.81254	-1.66999	-2.0503	-2.35524
Bra022205	AT3G17250.1	Symbols: | Protein phosphatase 2C family protein | chr3:5892875-5894426 REVERSE LENGTH=422	11428.3	2919.63	3201.99	3352.99	3218.52	2939.4	12910.1	5334.69	5637.59	6448.22	4225.72	5111.65	-3.9143	-3.56912	-3.40839	-3.55079	-3.88797	-2.42003	-2.29	-2.00212	-3.05512	-2.52562
Bra016754	AT1G12820.1	Symbols: AFB3 | auxin signaling F-box 3 | chr1:4368879-4370780 REVERSE LENGTH=577	2153.87	883.784	795.849	590.284	548.099	554.294	2728.63	1692.16	1200.85	995.115	924.303	843.349	-2.4371	-2.70638	-3.64887	-3.92971	-3.88579	-1.61251	-2.27225	-2.74202	-2.95209	-3.23547
Bra031434	AT1G61380.1	Symbols: SD1-29 | S-domain-1 29 | chr1:22646277-22649401 REVERSE LENGTH=805	2408.99	716.862	984.708	708.109	861.821	571.201	2071.32	1358.59	1673.97	1427.87	1234.63	1151.94	-3.36047	-2.4464	-3.402	-2.79523	-4.21741	-1.52461	-1.23737	-1.45064	-1.67768	-1.79811
Bra009212	NA	NA	1380.01	563.804	508.174	467.015	517.015	327.798	283.395	192.358	355.39	353.45	386.238	300.841	-2.44768	-2.71562	-2.95496	-2.66919	-4.20994	1	1	1	1	1
Bra005143	AT2G38010.1	Symbols: | Neutral/alkaline non-lysosomal ceramidase | chr2:15906862-15909867 FORWARD LENGTH=757	2735.22	1159.96	1160.66	1240.26	1147.31	704.474	2600.05	1230.54	978.117	1076.34	1188.66	864.1	-2.35803	-2.35661	-2.20536	-2.38403	-3.88264	-2.11293	-2.65822	-2.41564	-2.18738	-3.00897
Bra018040	AT3G48720.1	Symbols: | HXXXD-type acyl-transferase family protein | chr3:18046527-18049295 FORWARD LENGTH=430	6428.39	2145.38	2100.57	2164.2	2007.2	1657.05	6038.27	2494.08	1561.42	1979.63	1071.11	1303.32	-2.99639	-3.06031	-2.97033	-3.20267	-3.87942	-2.42104	-3.86717	-3.0502	-5.63739	-4.63299
Bra027629	NA	NA	1560.02	317.136	392.479	292.141	410.09	403.247	2187.79	890.998	428.19	606.628	534.73	428.756	-4.91909	-3.97479	-5.33996	-3.80409	-3.86865	-2.45544	-5.10939	-3.60648	-4.09139	-5.10265
Bra029309	AT5G61780.1	Symbols: Tudor2, AtTudor2, TSN2 | TUDOR-SN protein 2 | chr5:24822012-24826641 FORWARD LENGTH=985	9342.65	2147.22	2810.58	2226.96	2990.09	2421.42	6273.04	1916.5	2124.16	1629.55	1873.49	1660.37	-4.35104	-3.3241	-4.19525	-3.12454	-3.85834	-3.27318	-2.95319	-3.84955	-3.34832	-3.7781
Bra004516	AT2G46680.1	Symbols: ATHB-7, ATHB7, HB-7 | homeobox 7 | chr2:19165777-19166773 REVERSE LENGTH=258	4796.37	1211.02	1039.78	1114.03	1704.79	1245.68	4674.14	1638.57	1394.75	1243.79	1319.66	1203.97	-3.9606	-4.61287	-4.30542	-2.81347	-3.8504	-2.85257	-3.35124	-3.75798	-3.54193	-3.88227
Bra031482	AT1G63350.1	Symbols: | Disease resistance protein (CC-NBS-LRR class) family | chr1:23494935-23497631 REVERSE LENGTH=898	673.081	272.819	307.641	309.367	193.432	160.608	464.435	542.6	425.188	551.585	478.229	527.297	-2.46713	-2.18788	-2.17567	-3.47968	-4.19083	1.1683	1	1.18765	1	1.13535
Bra027397	AT3G13790.2	Symbols: ATBFRUCT1 | Glycosyl hydrolases family 32 protein | chr3:4533084-4535831 REVERSE LENGTH=581	8237.62	1617.82	1290.7	1403.58	1733.01	2140.77	13627.9	2391.67	1618.94	1971.86	2289.3	2446.75	-5.0918	-6.38229	-5.86901	-4.75336	-3.84797	-5.69807	-8.41779	-6.91119	-5.95287	-5.5698
Bra028788	NA	NA	1260.73	564.292	485.645	406.997	389.868	327.908	1075.05	729.127	718.503	600.497	515.022	328.738	-2.23418	-2.59599	-3.09764	-3.23374	-3.84477	-1.47443	-1.49624	-1.79027	-2.08739	-3.27023
Bra005127	AT2G38250.1	Symbols: | Homeodomain-like superfamily protein | chr2:16018384-16019500 FORWARD LENGTH=289	2226.16	655.612	603.645	462.483	576.554	579.673	1891.89	1355.4	1047.54	998.238	743.127	478.025	-3.39554	-3.68786	-4.8135	-3.86115	-3.84037	-1.39582	-1.80603	-1.89523	-2.54585	-3.95772
Bra003570	AT1G80510.1	Symbols: | Transmembrane amino acid transporter family protein | chr1:30273100-30274569 FORWARD LENGTH=489	1291.5	228.554	266.381	217.237	328.467	337.582	1997.84	533.533	345.406	476.392	307.36	352.273	-5.65074	-4.84832	-5.94512	-3.9319	-3.82574	-3.74455	-5.78403	-4.19369	-6.5	-5.67128
Bra003958	NA	NA	1204.62	322.304	270.992	288.512	353.524	289.663	27.9843	45.6312	142.938	83.504	26.6394	21.3361	-3.73753	-4.44522	-4.17529	-3.40746	-4.15869	1	1	1	1	1
Bra017041	AT2G39980.1	Symbols: | HXXXD-type acyl-transferase family protein | chr2:16688437-16689885 REVERSE LENGTH=482	4600.42	1542.62	1172.8	1266.22	1962.56	1204.16	1820.92	1109.94	829.702	1072.79	579.312	865.025	-2.98221	-3.9226	-3.63319	-2.34409	-3.82044	-1.64056	-2.19467	-1.69737	-3.14325	-2.10505
Bra022820	AT2G31010.1	Symbols: | Protein kinase superfamily protein | chr2:13194939-13199642 FORWARD LENGTH=775	3465.35	1594.29	1633.51	1366.54	1554.93	907.316	4563.31	3584.67	2779.69	2781.06	1706.25	1631.13	-2.1736	-2.12141	-2.53586	-2.22862	-3.81934	-1.27301	-1.64166	-1.64085	-2.67447	-2.79764
Bra028211	NA	NA	2127.86	816.748	945.237	846.687	545.805	557.59	1465.38	754.673	612.245	632.026	419.618	353.823	-2.60528	-2.25114	-2.51316	-3.89857	-3.81617	-1.94174	-2.39345	-2.31854	-3.49218	-4.14156
Bra035706	AT2G28360.1	Symbols: | SIT4 phosphatase-associated family protein | chr2:12124604-12129879 REVERSE LENGTH=788	783.934	345.804	287.794	287.703	317.155	206.164	1027.48	541.044	531.771	438.407	298.49	288.971	-2.26699	-2.72394	-2.7248	-2.47177	-3.80248	-1.89907	-1.93219	-2.34367	-3.44226	-3.55565
Bra025638	AT5G39865.1	Symbols: | Glutaredoxin family protein | chr5:15965560-15966732 REVERSE LENGTH=390	1732.52	395.59	492.23	507.712	559.503	455.8	1359.37	447.543	440.544	543.747	450.507	299.99	-4.37958	-3.51974	-3.41241	-3.09653	-3.80105	-3.03741	-3.08566	-2.5	-3.01742	-4.53138
Bra028507	AT5G41800.1	Symbols: | Transmembrane amino acid transporter family protein | chr5:16733842-16735888 FORWARD LENGTH=452	8706.7	2807.83	2348.21	2463.56	2526.98	2291.09	6465.51	3858.64	3323.06	3370.47	2565.78	2503.5	-3.10086	-3.7078	-3.53419	-3.4455	-3.80024	-1.67559	-1.94565	-1.91828	-2.5199	-2.58259
Bra021666	AT2G16600.1	Symbols: ROC3 | rotamase CYP 3 | chr2:7200862-7201383 FORWARD LENGTH=173	1051.47	337.968	253.599	328.19	292.988	254.736	921.06	734.422	676.771	473.329	545.719	484.97	-3.11115	-4.14619	-3.20385	-3.58878	-4.12769	-1.25413	-1.36096	-1.94592	-1.68779	-1.89921
Bra000659	AT4G08900.1	Symbols: | arginase | chr4:5703499-5705180 FORWARD LENGTH=342	2671.67	1013.42	946.561	777.538	1098.12	705.216	2945.61	1466.16	1641.12	1725.16	1474.89	1221.19	-2.63629	-2.8225	-3.43606	-2.43295	-3.78844	-2.00906	-1.79488	-1.70744	-1.99717	-2.41208
Bra009393	AT5G09620.1	Symbols: | Octicosapeptide/Phox/Bem1p family protein | chr5:2983757-2985352 REVERSE LENGTH=531	18131.8	3746.97	4874.15	4206.28	5176.19	4801.88	6429.96	2401.98	1686.89	1822.29	1614.01	1612.67	-4.83906	-3.71999	-4.31065	-3.50292	-3.77598	-2.67694	-3.81172	-3.52851	-3.98384	-3.98715
Bra015630	AT1G78100.1	Symbols: | F-box family protein | chr1:29387907-29388911 FORWARD LENGTH=334	2183.72	775.37	834.055	886.369	894.72	578.643	2075.43	1299.79	887.719	1006.96	884.892	1017.86	-2.81636	-2.6182	-2.46367	-2.44067	-3.77386	-1.59674	-2.33794	-2.06108	-2.3454	-2.03901
Bra014043	AT1G45180.1	Symbols: | RING/U-box superfamily protein | chr1:17099335-17101683 FORWARD LENGTH=645	2406.25	1048.31	963.74	989.81	1066.39	637.783	2085.45	1232.34	1151.65	1065.86	895.275	852.079	-2.29536	-2.49678	-2.43102	-2.25644	-3.77283	-1.69227	-1.81084	-1.95659	-2.3294	-2.44748
Bra007844	AT2G24500.1	Symbols: FZF | Zinc finger protein 622 | chr2:10401259-10402805 REVERSE LENGTH=395	10565.2	3330.48	2796.23	2144.96	3150.6	2805.07	10287	4973.07	4139.32	3100.76	2757.63	2008.37	-3.17228	-3.77837	-4.92559	-3.35339	-3.76647	-2.06854	-2.48519	-3.31757	-3.73038	-5.12206
Bra006528	AT5G19980.1	Symbols: GONST4 | golgi nucleotide sugar transporter 4 | chr5:6749907-6750932 REVERSE LENGTH=341	3091.31	844.229	925.872	991.543	937.927	821.349	2905.82	1090.48	834.348	1186.94	711.896	1131.54	-3.6617	-3.33881	-3.11768	-3.2959	-3.7637	-2.66472	-3.48274	-2.44816	-4.0818	-2.56802
Bra022355	AT1G49230.1	Symbols: | RING/U-box superfamily protein | chr1:18209320-18209979 FORWARD LENGTH=219	2878.03	1415.68	1050.84	872.979	867.917	649.869	1938.02	954.249	1033.38	1016.88	782.452	1027.41	-2.03297	-2.73879	-3.29679	-3.31602	-4.42863	-2.03094	-1.87542	-1.90585	-2.47685	-1.88632
Bra036226	AT4G03010.1	Symbols: | RNI-like superfamily protein | chr4:1329952-1331139 FORWARD LENGTH=395	2135.15	397.367	447.727	398.505	396.202	568.093	658.695	247.191	273.39	188.719	337.587	283.255	-5.37324	-4.76887	-5.3579	-5.38904	-3.75845	-2.66472	-2.40936	-3.49035	-1.95119	-2.32545
Bra015918	AT1G74350.1	Symbols: | Intron maturase, type II family protein | chr1:27949022-27951283 REVERSE LENGTH=753	1012.02	480.114	346.895	318.09	286.869	269.55	783.688	689.547	497.757	306.902	309.339	294.596	-2.10787	-2.91737	-3.18155	-3.52781	-3.75448	-1.13653	-1.57444	-2.55354	-2.53343	-2.66021
Bra039983	AT2G29470.1	Symbols: ATGSTU3, GST21, GSTU3 | glutathione S-transferase tau 3 | chr2:12628666-12629490 REVERSE LENGTH=225	1434.48	311.71	562.989	539.567	522.806	382.542	1033.51	382.33	315.221	244.4	349.428	396.258	-4.60197	-2.54797	-2.65858	-2.74381	-3.74986	-2.70319	-3.27868	-4.22876	-2.95772	-2.60817
Bra032169	AT2G23380.1	Symbols: CLF, ICU1, SDG1, SET1 | SET domain-containing protein | chr2:9955570-9960117 FORWARD LENGTH=902	688.599	320.668	291.958	270.409	219.285	183.988	747.674	472.158	328.594	373.96	271.505	300.86	-2.14739	-2.35855	-2.54651	-3.1402	-3.74263	-1.58353	-2.27537	-1.99934	-2.75381	-2.48512
Bra040478	AT2G46870.1	Symbols: NGA1 | AP2/B3-like transcriptional factor family protein | chr2:19261313-19262245 FORWARD LENGTH=310	588.7	280.572	211.749	213.571	178.535	157.886	718.745	278.491	334.807	287.374	253.465	302.895	-2.09821	-2.78018	-2.75646	-3.29739	-3.72864	-2.58086	-2.14674	-2.50108	-2.83568	-2.37292
Bra018831	AT1G50110.1	Symbols: | D-aminoacid aminotransferase-like PLP-dependent enzymes superfamily protein | chr1:18558203-18560219 REVERSE LENGTH=356	2570.53	862.154	1065.15	917.598	1026.27	630.24	698.377	597.459	565.08	526.127	746.609	753.641	-2.98152	-2.4133	-2.80137	-2.50473	-4.07865	-1.16891	-1.23589	-1.32739	1.06906	1.07913
Bra001149	AT3G05490.1	Symbols: RALFL22 | ralf-like 22 | chr3:1591381-1591740 FORWARD LENGTH=119	9881.31	2933.33	2758.5	2812.84	2420.73	2653.45	7928.15	4115.76	2592.32	3492.8	1930.71	2291.59	-3.36863	-3.58213	-3.51293	-4.08195	-3.72395	-1.92629	-3.05832	-2.26986	-4.10634	-3.45967
Bra005025	AT2G39700.1	Symbols: ATEXPA4, ATEXP4, ATHEXP ALPHA 1.6, EXPA4 | expansin A4 | chr2:16544246-16545434 REVERSE LENGTH=257	1460.21	357.711	368.271	602.879	442.729	589.368	663.063	291.355	269.435	286.569	165.197	336.687	-4.08209	-3.96504	-2.42206	-3.2982	-2.47759	-2.27579	-2.46094	-2.3138	-4.01377	-1.96938
Bra030715	AT1G08180.1	Symbols: | unknown protein; Has 53 Blast hits to 53 proteins in 9 species: Archae - 0; Bacteria - 0; Metazoa - 1; Fungi - 0; Plants - 52; Viruses - 0; Other Eukaryotes - 0 (source: NCBI BLink). | chr1:2564741-2565076 REVERSE LENGTH=111	770.9	166.832	254.127	220.661	186.526	190.135	643.267	830.507	562.928	458.498	354.396	369.506	-4.62082	-3.03352	-3.49359	-4.13294	-4.05449	1.29108	-1.14272	-1.40299	-1.81511	-1.74088
Bra017745	AT4G36060.1	Symbols: bHLH11 | basic helix-loop-helix (bHLH) DNA-binding superfamily protein | chr4:17055397-17056567 FORWARD LENGTH=286	5060.17	1203.5	1530.07	740.322	903.477	515.644	3954.23	2443.77	1914	2133.2	2302.87	2147.2	-4.20455	-3.30715	-6.83509	-5.60077	-9.8133	-1.61809	-2.06595	-1.85366	-1.71709	-1.84158
Bra024603	AT1G23480.1	Symbols: ATCSLA03, CSLA03, ATCSLA3, CSLA3 | cellulose synthase-like A3 | chr1:8333917-8336230 FORWARD LENGTH=556	1765.58	519.028	561.6	683.768	486.75	474.817	2540.99	1596.98	921.721	1272.85	619.043	789.789	-3.4017	-3.14384	-2.58213	-3.62728	-3.71844	-1.59112	-2.75679	-1.9963	-4.10471	-3.2173
Bra004320	AT1G68570.1	Symbols: | Major facilitator superfamily protein | chr1:25746811-25750110 FORWARD LENGTH=596	1695.17	493.468	306.793	411.108	491.525	455.924	1716.8	484.609	399.337	497.786	359.864	488.682	-3.43522	-5.52545	-4.12342	-3.4488	-3.7181	-3.54265	-4.29913	-3.44887	-4.77069	-3.51312
Bra020299	AT5G59680.1	Symbols: | Leucine-rich repeat protein kinase family protein | chr5:24046792-24050801 FORWARD LENGTH=887	907.24	355.726	373.339	374.712	391.307	244.526	506.226	185.111	170.712	158.699	144.966	200.065	-2.55039	-2.43007	-2.42117	-2.31849	-3.7102	-2.73472	-2.96538	-3.18985	-3.49203	-2.53031
Bra003212	AT3G55430.1	Symbols: | O-Glycosyl hydrolases family 17 protein | chr3:20549806-20552004 REVERSE LENGTH=449	8017.79	3516.22	3010.52	2137.98	1865.95	2161.85	9951.2	5490.35	3903.11	4636.7	2894.12	3661.31	-2.28023	-2.66326	-3.75017	-4.29689	-3.70876	-1.81249	-2.54956	-2.14618	-3.43842	-2.71793
Bra000099	AT2G38823.1	Symbols: | unknown protein; BEST Arabidopsis thaliana protein match is: unknown protein (TAIR:AT3G54520.1); Has 35333 Blast hits to 34131 proteins in 2444 species: Archae - 798; Bacteria - 22429; Metazoa - 974; Fungi - 991; Plants - 531; Viruses - 0; Other Eukaryotes - 9610 (source: NCBI BLink). | chr2:16224105-16225245 FORWARD LENGTH=258	992.287	137.526	326.044	217.007	195.169	246.104	236.895	192.776	204.219	245.174	150.911	141.739	-7.21527	-3.04341	-4.5726	-5.08424	-4.03198	1	1	1	1	1
Bra006575	AT5G20790.1	Symbols: | unknown protein; FUNCTIONS IN: molecular_function unknown; INVOLVED IN: biological_process unknown; LOCATED IN: endomembrane system; EXPRESSED IN: 11 plant structures; EXPRESSED DURING: LP.04 four leaves visible, 4 anthesis, petal differentiation and expansion stage; BEST Arabidopsis thaliana protein match is: unknown protein (TAIR:AT3G43110.1); Has 30201 Blast hits to 17322 proteins i…	1064.71	461.289	302.064	297.24	280.711	264.163	444.452	189.645	143.799	252.78	155.877	469.613	-2.30812	-3.52478	-3.58199	-3.7929	-4.0305	1	1	1	1	1
Bra030154	AT1G29640.1	Symbols: | Protein of unknown function, DUF584 | chr1:10355959-10356381 REVERSE LENGTH=140	2881.77	638.941	766.581	606.072	879.177	570.878	854.811	857.775	381.487	516.094	399.145	439.079	-4.51023	-3.75925	-4.75483	-3.2778	-5.04796	1.00347	-2.24073	-1.65631	-2.14161	-1.94683
Bra015375	AT1G04980.1	Symbols: ATPDIL2-2, ATPDI10, PDI10, PDIL2-2 | PDI-like 2-2 | chr1:1413869-1416120 REVERSE LENGTH=447	1978.32	619.349	481.645	549.359	448.554	535.459	2455.29	828.761	543.896	515.284	420.766	620.617	-3.19419	-4.10742	-3.60114	-4.41044	-3.69462	-2.9626	-4.51426	-4.76493	-5.83529	-3.95621
Bra001633	AT3G16490.1	Symbols: IQD26 | IQ-domain 26 | chr3:5603962-5605489 REVERSE LENGTH=389	953.692	312.711	316.6	237.338	343.119	258.377	771.378	547.004	297.865	272.765	301.098	298.071	-3.04976	-3.01229	-4.01829	-2.77948	-3.69109	-1.41019	-2.58969	-2.82799	-2.56188	-2.5879
Bra003299	AT3G57760.1	Symbols: | Protein kinase superfamily protein | chr3:21395983-21397119 FORWARD LENGTH=378	1021.08	315.115	245.645	293.421	304.971	276.821	953.643	618.721	592.412	554.724	344.525	398.358	-3.24034	-4.15673	-3.47991	-3.34812	-3.68859	-1.54131	-1.60976	-1.71913	-2.76799	-2.39393
Bra009234	AT5G06860.1	Symbols: PGIP1, ATPGIP1 | polygalacturonase inhibiting protein 1 | chr5:2132373-2133434 FORWARD LENGTH=330	7463.08	2187.02	2374.45	2166.75	2170.67	2030.54	7577.18	3804.58	2054.05	2048.75	1427.46	1284.88	-3.41244	-3.14308	-3.44437	-3.43815	-3.67542	-1.99159	-3.6889	-3.69844	-5.30816	-5.89719
Bra034583	AT4G33790.1	Symbols: CER4, G7, FAR3 | Jojoba acyl CoA reductase-related male sterility protein | chr4:16204325-16207891 REVERSE LENGTH=493	8035.23	2375.21	2777.68	2385.76	2197.39	2190.7	5324.13	2386.79	1734.72	1641.3	1300.93	1483.51	-3.38296	-2.89278	-3.368	-3.65672	-3.66788	-2.23067	-3.06916	-3.24385	-4.09256	-3.58887
Bra001971	AT2G16250.1	Symbols: | Leucine-rich repeat protein kinase family protein | chr2:7039682-7042933 REVERSE LENGTH=915	4319.05	1366.04	1177.8	1400.96	1878.69	1179.97	3124.65	1236.37	1364.9	1311.74	1107.82	1061.48	-3.16173	-3.66705	-3.08292	-2.29897	-3.6603	-2.52728	-2.28929	-2.38207	-2.82054	-2.94367
Bra007453	AT1G47890.1	Symbols: AtRLP7, RLP7 | receptor like protein 7 | chr1:17643976-17647035 FORWARD LENGTH=1019	1094.55	246.085	146.251	231.055	210.637	272.967	933.47	1190.24	880.115	751.555	517.238	508.575	-4.44785	-7.48405	-4.73718	-5.19638	-4.00983	1.27507	-1.06062	-1.24205	-1.80472	-1.83546
Bra038419	AT1G31350.1	Symbols: KUF1 | KAR-UP F-box 1 | chr1:11221519-11222706 REVERSE LENGTH=395	1653.73	567.661	540.013	551.69	809.441	452.033	1035.91	596.961	451.331	529.556	783.842	441.349	-2.91324	-3.06239	-2.99757	-2.04305	-3.65843	-1.73531	-2.29523	-1.95619	-1.32158	-2.34714
Bra000015	AT2G37710.1	Symbols: RLK | receptor lectin kinase | chr2:15814934-15816961 REVERSE LENGTH=675	6622.69	1743.51	1923.54	1907.76	1684.78	1810.44	3930.34	1387.66	817.609	1335.17	1215.29	1144.25	-3.79848	-3.44297	-3.47145	-3.93089	-3.65806	-2.83235	-4.80711	-2.9437	-3.23408	-3.43486
Bra031428	NA	NA	705.352	266.691	235.344	184.188	256.794	176.186	1502.24	1532.67	1361.28	1426.48	1636.9	1734.93	-2.64483	-2.99711	-3.82952	-2.74676	-4.00345	1.02026	-1.10355	-1.05311	1.08964	1.1549
Bra010591	AT4G36930.1	Symbols: SPT | basic helix-loop-helix (bHLH) DNA-binding superfamily protein | chr4:17414167-17415945 FORWARD LENGTH=373	791.033	332.691	376.534	333.452	280.25	197.661	662.162	1079.16	926.82	744.341	675.349	591.368	-2.37768	-2.10083	-2.37225	-2.8226	-4.00197	1.62975	1.39969	1.12411	1.01992	-1.11971
Bra030796	AT1G09750.1	Symbols: | Eukaryotic aspartyl protease family protein | chr1:3157541-3158960 FORWARD LENGTH=449	867.092	193.749	164.29	278.936	104.25	237.387	501.855	419.861	162.016	310.154	86.6419	199.852	-4.47534	-5.27781	-3.10857	-8.31743	-3.65265	-1.19529	-3.09756	-1.61808	-5.79229	-2.51113
Bra002887	AT5G62510.1	Symbols: | F-box family protein | chr5:25095373-25096635 REVERSE LENGTH=420	1154.61	291.655	282.75	322.256	356.013	330.852	925.582	619.978	504.97	598.296	401.113	524.578	-3.95882	-4.0835	-3.5829	-3.24317	-3.48981	-1.49293	-1.83294	-1.54703	-2.30753	-1.76443
Bra016512	AT1G19300.1	Symbols: GATL1, PARVUS, GLZ1, ATGATL1 | Nucleotide-diphospho-sugar transferases superfamily protein | chr1:6671451-6672506 REVERSE LENGTH=351	4266.2	1909.43	1647.38	1910.72	1315.93	1848.7	4107.99	1968.93	1526.66	1733.61	1432.55	2245.89	-2.23428	-2.58969	-2.23277	-3.24197	-2.30768	-2.08641	-2.69083	-2.36962	-2.86761	-1.82911
Bra009888	AT5G39030.1	Symbols: | Protein kinase superfamily protein | chr5:15620066-15622486 FORWARD LENGTH=806	857.097	274.533	344.195	243.506	280.69	214.417	141.525	88.9747	58.3011	151.115	47.0977	125.843	-3.12202	-2.49015	-3.51982	-3.05354	-3.99734	1	1	1	1	1
Bra016993	AT2G40460.1	Symbols: | Major facilitator superfamily protein | chr2:16897123-16901171 FORWARD LENGTH=583	690.385	336.096	288.685	235.136	221.002	172.885	481.213	192.196	308.72	308.647	313.979	397.091	-2.05413	-2.39148	-2.93611	-3.12389	-3.99332	1	1	1	1	1
Bra010282	AT4G30550.1	Symbols: | Class I glutamine amidotransferase-like superfamily protein | chr4:14925618-14926713 FORWARD LENGTH=249	3610.59	863.164	932.74	843.269	960.612	989.331	3367.3	1939.02	1259.74	1565.95	1140.64	1212.6	-4.18297	-3.87095	-4.28166	-3.75864	-3.64953	-1.7366	-2.67301	-2.15032	-2.95211	-2.77693
Bra001473	AT3G12830.1	Symbols: | SAUR-like auxin-responsive protein family | chr3:4079117-4079515 REVERSE LENGTH=132	854.435	361.163	283.079	244.951	237.764	234.275	799.287	436.728	326.451	374.06	288.988	359.72	-2.36579	-3.01836	-3.48819	-3.59363	-3.64715	-1.83017	-2.44841	-2.13679	-2.76581	-2.22197
Bra035205	AT1G79900.1	Symbols: ATMBAC2, BAC2 | Mitochondrial substrate carrier family protein | chr1:30052524-30053599 REVERSE LENGTH=296	891.963	275.497	340.62	318.227	362.403	245.321	1119.53	798.247	649.368	689.311	483.076	506.313	-3.23765	-2.61865	-2.80291	-2.46125	-3.6359	-1.40249	-1.72403	-1.62413	-2.3175	-2.21114
Bra004227	AT1G67480.1	Symbols: | Galactose oxidase/kelch repeat superfamily protein | chr1:25277294-25278529 FORWARD LENGTH=376	1303.12	511.694	534.06	486.974	255.969	359.105	1469.63	703.997	505.414	502.745	431.449	424.388	-2.54668	-2.44003	-2.67595	-5.09093	-3.6288	-2.08755	-2.90777	-2.92321	-3.40627	-3.46294
Bra009691	AT5G23530.1	Symbols: AtCXE18, CXE18 | carboxyesterase 18 | chr5:7933366-7934373 REVERSE LENGTH=335	2269.66	664.608	620.488	755.306	1104.94	625.461	1839.39	792.385	566.618	569.036	381.974	394.145	-3.41504	-3.65786	-3.00495	-2.0541	-3.62878	-2.32133	-3.24626	-3.23247	-4.81548	-4.66679
Bra027807	AT1G63270.1	Symbols: ATNAP10, NAP10 | non-intrinsic ABC protein 10 | chr1:23469664-23470353 REVERSE LENGTH=229	1080.1	296.077	355.926	243.666	334.191	313.034	521.303	157.229	234.709	210.184	256.469	321.991	-3.64804	-3.03462	-4.43271	-3.23198	-3.45042	-3.31557	-2.22106	-2.48022	-2.03262	-1.619
Bra009772	NA	NA	3553.81	1185.36	1141.47	1004.5	915.111	980.966	2020.92	1391.66	672.363	906.494	570.113	644.244	-2.99808	-3.11336	-3.53789	-3.88347	-3.62277	-1.45217	-3.0057	-2.22938	-3.54477	-3.13689
Bra001570	AT3G14860.1	Symbols: | NHL domain-containing protein | chr3:4998591-5000894 REVERSE LENGTH=492	7699.32	3201.16	2394.23	2721.18	2382.78	2939.69	4576.51	3027.55	2247.68	2688.81	2158.05	2816.85	-2.40517	-3.21578	-2.8294	-3.23123	-2.61909	-1.51162	-2.0361	-1.70206	-2.12067	-1.62469
Bra023395	AT5G13180.1	Symbols: ANAC083, VNI2, NAC083 | NAC domain containing protein 83 | chr5:4196643-4197577 FORWARD LENGTH=252	3305.4	1059.03	1115.35	1017.91	993.088	913.908	3426.93	1355.48	1122.48	1181.63	976.922	865.098	-3.12116	-2.96355	-3.24724	-3.32841	-3.61678	-2.5282	-3.053	-2.90017	-3.50788	-3.96132
Bra033709	AT5G43980.1	Symbols: PDLP1, PDLP1A | plasmodesmata-located protein 1 | chr5:17694817-17696458 REVERSE LENGTH=303	1234.38	172.787	197.275	192.406	305.886	341.781	1749.66	287.951	344.917	272.848	284.202	360.999	-7.14394	-6.25715	-6.4155	-4.03542	-3.61161	-6.07624	-5.0727	-6.41258	-6.1564	-4.84672
Bra023716	NA	NA	3848.85	1309.69	1378.69	1129.18	1366.28	1067	3773.12	2921.26	1928.56	1671.99	1226.65	1114.51	-2.93875	-2.79167	-3.40854	-2.81703	-3.60717	-1.29161	-1.95644	-2.25666	-3.07595	-3.38545
Bra010324	AT4G29520.1	Symbols: | LOCATED IN: endoplasmic reticulum, plasma membrane; EXPRESSED IN: 23 plant structures; EXPRESSED DURING: 14 growth stages; CONTAINS InterPro DOMAIN/s: Saposin B (InterPro:IPR008139); Has 137 Blast hits to 137 proteins in 50 species: Archae - 2; Bacteria - 0; Metazoa - 41; Fungi - 10; Plants - 36; Viruses - 0; Other Eukaryotes - 48 (source: NCBI BLink). | chr4:14494056-14495657 REVERSE …	1788.81	659.299	887.836	792.941	330.553	496.183	2091.91	877.006	882.201	957.534	514.398	670.859	-2.7132	-2.0148	-2.25592	-5.41157	-3.60514	-2.38529	-2.37124	-2.18468	-4.06671	-3.11826
Bra003942	AT1G70780.1	Symbols: | unknown protein; FUNCTIONS IN: molecular_function unknown; INVOLVED IN: biological_process unknown; LOCATED IN: mitochondrion; EXPRESSED IN: sperm cell, male gametophyte, pollen tube; EXPRESSED DURING: L mature pollen stage, M germinated pollen stage; BEST Arabidopsis thaliana protein match is: unknown protein (TAIR:AT1G23150.1); Has 143 Blast hits to 143 proteins in 17 species: Archae…	6260.65	1233.81	2131.9	1523.23	2401.06	1736.62	7930.41	3268.22	3001.17	3149.78	2502.38	2722.3	-5.07424	-2.93665	-4.11011	-2.60745	-3.60508	-2.42652	-2.64244	-2.51777	-3.16915	-2.91313
Bra037334	AT4G00340.1	Symbols: RLK4 | receptor-like protein kinase 4 | chr4:148958-151496 FORWARD LENGTH=818	6387.89	2339.34	1538.5	2129.78	1985.66	1856.84	3472.22	1521.49	1189.71	1615.29	1328.37	1745.66	-2.73064	-4.15202	-2.99932	-3.21701	-3.44019	-2.28212	-2.91854	-2.1496	-2.6139	-1.98906
Bra009863	AT5G25820.1	Symbols: | Exostosin family protein | chr5:8997248-8999574 REVERSE LENGTH=654	1863.47	778.231	725.66	688.746	579.536	454.813	809.863	392.525	312.803	461.599	367.496	421.47	-2.39449	-2.56797	-2.7056	-3.21545	-4.09722	-2.06321	-2.58905	-1.75447	-2.20373	-1.92152
Bra001681	AT1G48440.1	Symbols: | B-cell receptor-associated 31-like | chr1:17907075-17908327 FORWARD LENGTH=129	2382.59	843.903	833.377	837.81	932.207	662.173	1618.24	1057.51	1046.65	691.988	714.11	625.118	-2.8233	-2.85896	-2.84383	-2.55586	-3.59814	-1.53024	-1.54611	-2.33854	-2.26609	-2.5887
Bra011678	AT4G36380.1	Symbols: ROT3 | Cytochrome P450 superfamily protein | chr4:17187973-17192202 REVERSE LENGTH=524	1359.5	478.096	610.724	423.33	474.614	342.949	988.006	1745.69	2117.08	2234.15	1809.01	1407.8	-2.84357	-2.22605	-3.21144	-2.86443	-3.96415	1.76688	2.14278	2.26127	1.83097	1.42489
Bra013607	AT4G22290.1	Symbols: | Ubiquitin-specific protease family C19-related protein | chr4:11783199-11785730 REVERSE LENGTH=445	1704.3	537.516	463.705	490.211	379.95	474.898	2213.44	769.799	600.991	653.765	459.963	594.738	-3.1707	-3.6754	-3.47667	-4.48559	-3.58877	-2.87535	-3.68298	-3.38568	-4.81221	-3.72171
Bra035223	NA	NA	1839.3	710.169	744.259	668.96	736.172	513.729	1698.73	892.986	868.453	686.758	563.19	726.136	-2.58995	-2.47132	-2.74949	-2.49847	-3.58029	-1.9023	-1.95604	-2.47355	-3.01626	-2.33941
Bra019324	AT4G23270.1	Symbols: CRK19 | cysteine-rich RLK (RECEPTOR-like protein kinase) 19 | chr4:12171133-12173794 FORWARD LENGTH=645	1316.13	420.405	411.201	471.052	629.573	332.515	814.772	556.451	953.774	1023.21	596.446	554.006	-3.13062	-3.2007	-2.79402	-2.09051	-3.95811	-1.46423	1.1706	1.25582	-1.36604	-1.47069
Bra015650	AT1G77855.1	Symbols: | unknown protein; BEST Arabidopsis thaliana protein match is: unknown protein (TAIR:AT1G22030.1); Has 120 Blast hits to 120 proteins in 17 species: Archae - 0; Bacteria - 0; Metazoa - 0; Fungi - 0; Plants - 120; Viruses - 0; Other Eukaryotes - 0 (source: NCBI BLink). | chr1:29277244-29278388 REVERSE LENGTH=317	502.247	133.147	132.218	220.041	179.951	126.913	336.802	85.1962	220.712	88.7718	101.25	83.6879	-3.77212	-3.79863	-2.28252	-2.79102	-3.95741	1	1	1	1	1
Bra002042	AT3G11440.1	Symbols: ATMYB65, MYB65 | myb domain protein 65 | chr3:3603056-3604929 FORWARD LENGTH=553	1092.98	492.22	473.954	373.109	361.043	305.868	1332.49	957.072	819.071	588.7	446.091	486.22	-2.22051	-2.30609	-2.92939	-3.02728	-3.57337	-1.39226	-1.62683	-2.26344	-2.98704	-2.74051
Bra003476	AT3G61820.1	Symbols: | Eukaryotic aspartyl protease family protein | chr3:22880074-22881525 REVERSE LENGTH=483	3113.23	851.572	710.155	863.025	583.489	871.437	1203.64	573.868	390.365	479.342	272.951	381.141	-3.65586	-4.38387	-3.60735	-5.33554	-3.57252	-2.09742	-3.08337	-2.51103	-4.40973	-3.15799
Bra030902	NA	NA	768.497	86.1388	90.3656	88.9634	159.31	194.498	138.97	110.201	87.3145	104.002	90.5562	69.3584	-8.92161	-8.50431	-8.63835	-4.82391	-3.95118	1	1	1	1	1
Bra032621	AT1G01120.1	Symbols: KCS1 | 3-ketoacyl-CoA synthase 1 | chr1:57392-58978 REVERSE LENGTH=528	4446.63	960.929	1245.68	1168.01	1193.31	1246.37	4867.43	1584.15	942.823	1251.42	973.978	1660.8	-4.62743	-3.56964	-3.80701	-3.7263	-3.56766	-3.07258	-5.16261	-3.88953	-4.99747	-2.93077
Bra007028	AT3G53810.1	Symbols: | Concanavalin A-like lectin protein kinase family protein | chr3:19933153-19935186 REVERSE LENGTH=677	10176.1	3464.23	3682.7	3413.66	2967.8	2853.46	7568.12	4356.46	2689.28	2709.69	2244.8	2102.45	-2.93748	-2.76322	-2.98099	-3.42884	-3.56623	-1.73722	-2.81418	-2.79298	-3.3714	-3.59967
Bra033553	AT4G22180.1	Symbols: | F-box family protein with a domain of unknown function (DUF295) | chr4:11738574-11739782 FORWARD LENGTH=402	1831.71	774.016	773.164	617.411	537.237	464.435	1356.84	1157.19	1260.29	1357.97	1029.92	1113.51	-2.3665	-2.36911	-2.96676	-3.4095	-3.94395	-1.17253	-1.07661	1.00083	-1.31742	-1.21853
Bra002306	AT5G20500.1	Symbols: | Glutaredoxin family protein | chr5:6938652-6939665 FORWARD LENGTH=135	1571.8	755.811	514.635	594.053	492.806	463.766	2411.1	1136.58	827.202	1126.83	932.229	1211.03	-2.07962	-3.0542	-2.64589	-3.18949	-3.38921	-2.12136	-2.91477	-2.13972	-2.58638	-1.99095
Bra006781	AT5G58150.1	Symbols: | Leucine-rich repeat protein kinase family protein | chr5:23530216-23532573 REVERSE LENGTH=785	1129.8	409.02	288.025	389.684	330.367	287.776	1018.73	672.967	631.298	687.044	650.247	778.631	-2.76221	-3.92258	-2.89927	-3.41983	-3.92597	-1.51379	-1.61371	-1.48277	-1.56668	-1.30836
Bra010038	AT5G49360.1	Symbols: BXL1, ATBXL1 | beta-xylosidase 1 | chr5:20012179-20016659 REVERSE LENGTH=774	10519.8	5133.6	5239.28	4289.54	4776.17	2954.39	17644.5	13975.7	9998.59	10058.2	8249.57	6153.98	-2.04921	-2.00787	-2.45243	-2.20256	-3.56074	-1.26251	-1.7647	-1.75424	-2.13884	-2.86717
Bra031939	AT5G64020.1	Symbols: TBL14 | TRICHOME BIREFRINGENCE-LIKE 14 | chr5:25620534-25622034 REVERSE LENGTH=408	931.209	337.698	234.599	281.2	271.672	261.58	1082.59	594.534	397.739	525.468	351.294	476.428	-2.75752	-3.96936	-3.31155	-3.4277	-3.55994	-1.82091	-2.72186	-2.06024	-3.08172	-2.27231
Bra017143	AT2G38010.1	Symbols: | Neutral/alkaline non-lysosomal ceramidase | chr2:15906862-15909867 FORWARD LENGTH=757	6468.98	2587.7	2468.68	3070.24	2555.87	1819.09	3683.01	2786.79	2414.96	2542.37	1780.79	1644.67	-2.4999	-2.62042	-2.10699	-2.53103	-3.55616	-1.3216	-1.52508	-1.44865	-2.06819	-2.23936
Bra004810	AT2G44160.1	Symbols: MTHFR2 | methylenetetrahydrofolate reductase 2 | chr2:18262301-18265185 FORWARD LENGTH=594	4351.53	1337.33	1364.8	1597.13	1535.74	1224.2	953.709	240.625	211.666	255.646	241.794	95.2247	-3.25389	-3.1884	-2.72459	-2.83351	-3.55459	-3.96347	-4.50573	-3.73058	-3.9443	-10.0154
Bra005758	AT5G02630.1	Symbols: | Lung seven transmembrane receptor family protein | chr5:591798-593084 FORWARD LENGTH=428	1050.19	504.701	305.382	427.635	330.664	245.701	580.821	373.414	245.266	359.343	289.928	337.34	-2.08082	-3.43894	-2.45581	-3.176	-4.27426	-1.55543	-2.36813	-1.61634	-2.00333	-1.72177
Bra001796	AT3G20600.1	Symbols: NDR1 | Late embryogenesis abundant (LEA) hydroxyproline-rich glycoprotein family | chr3:7194877-7195536 FORWARD LENGTH=219	3120.5	1540.9	1247.38	1213.2	1049.16	878.098	3255.27	1582.6	795.9	1246.24	650.684	838.432	-2.02512	-2.50164	-2.57212	-2.97428	-3.5537	-2.05691	-4.09005	-2.61207	-5.00284	-3.88257
Bra025885	AT1G21280.1	Symbols: | CONTAINS InterPro DOMAIN/s: Retrotransposon gag protein (InterPro:IPR005162); Has 707 Blast hits to 705 proteins in 25 species: Archae - 0; Bacteria - 0; Metazoa - 4; Fungi - 0; Plants - 703; Viruses - 0; Other Eukaryotes - 0 (source: NCBI BLink). | chr1:7447690-7448403 REVERSE LENGTH=237	2249.37	567.875	759.831	978.617	974.479	577.525	335.773	120.388	143.574	109.918	163.056	76.5366	-3.96103	-2.96036	-2.29852	-2.30828	-3.89484	1	1	1	1	1
Bra009237	AT5G06860.1	Symbols: PGIP1, ATPGIP1 | polygalacturonase inhibiting protein 1 | chr5:2132373-2133434 FORWARD LENGTH=330	7517.87	1979.34	2002.41	2105.69	2004.4	2117.92	6806.88	2440.13	1353.45	1852.2	854.646	884.438	-3.79817	-3.75441	-3.57026	-3.75068	-3.54965	-2.78956	-5.02928	-3.67502	-7.96456	-7.69628
Bra010785	AT1G30250.1	Symbols: | unknown protein; Has 5 Blast hits to 5 proteins in 2 species: Archae - 0; Bacteria - 0; Metazoa - 0; Fungi - 0; Plants - 5; Viruses - 0; Other Eukaryotes - 0 (source: NCBI BLink). | chr1:10647253-10647501 REVERSE LENGTH=82	2613.71	1046.47	666.815	837.315	685.294	671.706	1342.82	1772.01	800.979	1307.21	672.952	871.241	-2.49764	-3.91969	-3.12154	-3.814	-3.89115	1.31962	-1.67647	-1.02724	-1.99542	-1.54127
Bra007226	AT3G56200.1	Symbols: | Transmembrane amino acid transporter family protein | chr3:20850087-20851779 FORWARD LENGTH=435	2767.78	967.97	1066.69	925.331	1140.23	779.946	2901.8	969.898	1004.17	1428.59	876.269	802.556	-2.85937	-2.59474	-2.99112	-2.42739	-3.54868	-2.99186	-2.88975	-2.03123	-3.31154	-3.6157
Bra031947	AT3G04080.1	Symbols: ATAPY1, APY1 | apyrase 1 | chr3:1068068-1070917 REVERSE LENGTH=471	1446.62	557.732	587.267	647.355	530.313	407.933	1879.93	910.775	821.414	979.589	709.734	715.34	-2.59375	-2.46331	-2.23466	-2.72786	-3.54622	-2.0641	-2.28865	-1.9191	-2.64878	-2.62802
Bra014244	AT1G50280.1	Symbols: | Phototropic-responsive NPH3 family protein | chr1:18623857-18626292 REVERSE LENGTH=525	1089.82	477.235	425.61	355.152	501.109	316.201	594.924	486.895	193.22	232.118	314.596	395.54	-2.28361	-2.56061	-3.0686	-2.17482	-3.44661	-1.22187	-3.079	-2.56302	-1.89107	-1.50408
Bra003284	AT3G57480.1	Symbols: | zinc finger (C2H2 type, AN1-like) family protein | chr3:21278083-21279119 REVERSE LENGTH=249	662.719	298.885	256.544	290.901	234.102	170.581	559.749	315.562	396.745	435.627	429.322	369.935	-2.2173	-2.58326	-2.27816	-2.8309	-3.88507	-1.77382	-1.41085	-1.28493	-1.3038	-1.5131
Bra020017	AT1G09530.1	Symbols: PIF3, POC1, PAP3 | phytochrome interacting factor 3 | chr1:3077216-3079367 FORWARD LENGTH=524	5376.56	2219.74	1591.47	1946.01	1854.82	1520.89	2081.02	1093.2	1008.23	1049.71	967.43	832.107	-2.42216	-3.37836	-2.76286	-2.8987	-3.53514	-1.9036	-2.06403	-1.98247	-2.15108	-2.5009
Bra004188	AT1G66760.1	Symbols: | MATE efflux family protein | chr1:24902110-24904054 FORWARD LENGTH=466	2136.73	881.988	609.109	665.117	660.584	604.892	3466.92	1719.06	1066.9	1400.53	1143.78	1274.31	-2.42263	-3.50796	-3.21256	-3.23461	-3.53242	-2.01675	-3.24953	-2.47543	-3.03111	-2.72063
Bra029578	AT5G20920.2	Symbols: EIF2 BETA | eukaryotic translation initiation factor 2 beta subunit | chr5:7094994-7096661 REVERSE LENGTH=267	520.914	47.3153	200.645	118.861	50.3283	134.209	282.349	318.33	162.328	154.536	129.149	170.489	-11.0094	-2.5962	-4.38255	-10.3503	-3.88136	1	1	1	1	1
Bra002003	AT2G16900.1	Symbols: | Arabidopsis phospholipase-like protein (PEARLI 4) family | chr2:7323857-7325374 REVERSE LENGTH=382	4789.2	1379.5	2095.94	1816.23	1925.5	1357.7	3825.54	1915.74	1864.96	1313.64	1248.38	1558.92	-3.47169	-2.28499	-2.63689	-2.48725	-3.52744	-1.9969	-2.05127	-2.91217	-3.0644	-2.45397
Bra020049	AT5G19570.1	Symbols: | unknown protein; CONTAINS InterPro DOMAIN/s: Uncharacterised protein family UPF0546 (InterPro:IPR018908); Has 1807 Blast hits to 1807 proteins in 277 species: Archae - 0; Bacteria - 0; Metazoa - 736; Fungi - 347; Plants - 385; Viruses - 0; Other Eukaryotes - 339 (source: NCBI BLink). | chr5:6606739-6607152 FORWARD LENGTH=137	2069.81	512.034	571.136	550.146	642.25	533.987	3681.75	2927.51	2238.33	2914.78	2598.05	2666.09	-4.04233	-3.62402	-3.76229	-3.22275	-3.87614	-1.25764	-1.64486	-1.26313	-1.41712	-1.38095
Bra004309	AT1G68440.1	Symbols: | unknown protein; BEST Arabidopsis thaliana protein match is: unknown protein (TAIR:AT1G25400.2); Has 86 Blast hits to 86 proteins in 29 species: Archae - 0; Bacteria - 6; Metazoa - 27; Fungi - 11; Plants - 24; Viruses - 0; Other Eukaryotes - 18 (source: NCBI BLink). | chr1:25658115-25659035 FORWARD LENGTH=306	6502.99	2864.8	3084.01	2153.11	2174.27	1678.63	8129.27	6996.18	5549.44	5826.27	4420.83	4317.4	-2.26996	-2.10862	-3.02028	-2.99088	-3.87399	-1.16196	-1.46488	-1.39528	-1.83886	-1.88291
Bra016127	AT1G71695.1	Symbols: | Peroxidase superfamily protein | chr1:26964359-26966557 FORWARD LENGTH=358	8465.06	2131.34	1920.48	2473.49	2017.21	2400.1	7282.19	3912.65	1569.55	1964.16	911.79	1205.72	-3.97171	-4.40778	-3.42231	-4.19642	-3.52696	-1.86119	-4.63967	-3.70753	-7.9867	-6.0397
Bra009817	AT5G25120.1	Symbols: CYP71B11 | ytochrome p450, family 71, subfamily B, polypeptide 11 | chr5:8662851-8664432 FORWARD LENGTH=496	3867.7	1858.42	1555.89	1482.31	1240.77	999.183	26.0636	47.4212	75.9895	62.6229	48.1389	18.6793	-2.08118	-2.48584	-2.60924	-3.11718	-3.87086	1	1	1	1	1
Bra000184	AT2G40330.1	Symbols: PYL6, RCAR9 | PYR1-like 6 | chr2:16845177-16845824 REVERSE LENGTH=215	2614.54	1029.73	798.041	1017.3	941.174	675.509	2850.55	1953.2	1756.38	2033.1	1522.29	1570.3	-2.53905	-3.2762	-2.57008	-2.77796	-3.87047	-1.45943	-1.62297	-1.40207	-1.87254	-1.81529
Bra032434	AT1G06150.1	Symbols: EMB1444 | basic helix-loop-helix (bHLH) DNA-binding superfamily protein | chr1:1867129-1873194 REVERSE LENGTH=1322	1616.12	598.637	401.631	532.33	542.531	458.341	1415.2	655.383	599.549	594.27	481.977	636.074	-2.69967	-4.02389	-3.03594	-2.97885	-3.52602	-2.15935	-2.36044	-2.38141	-2.93624	-2.2249
Bra037702	AT2G43550.1	Symbols: | Scorpion toxin-like knottin superfamily protein | chr2:18073263-18073651 FORWARD LENGTH=103	6227.26	2512.52	1579.36	2061.22	1422.4	1766.85	5901.29	1997.56	2019.58	2154.21	1272.23	1137.74	-2.47849	-3.9429	-3.02115	-4.37799	-3.5245	-2.95425	-2.92204	-2.73942	-4.63854	-5.18685
Bra035150	AT1G80820.1	Symbols: CCR2, ATCCR2 | cinnamoyl coa reductase | chr1:30370646-30372460 FORWARD LENGTH=332	6722.3	2073.7	2530.27	2131.78	2205.97	1907.74	7483.23	5662.34	4131.94	3758.75	2554.35	1973.31	-3.24169	-2.65675	-3.15337	-3.04732	-3.5237	-1.32158	-1.81107	-1.99088	-2.9296	-3.79222
Bra014130	AT1G48330.1	Symbols: | unknown protein; BEST Arabidopsis thaliana protein match is: unknown protein (TAIR:AT3G17580.1); Has 40 Blast hits to 40 proteins in 11 species: Archae - 0; Bacteria - 0; Metazoa - 0; Fungi - 0; Plants - 40; Viruses - 0; Other Eukaryotes - 0 (source: NCBI BLink). | chr1:17863897-17864124 FORWARD LENGTH=75	990.124	287.811	230.561	220.748	188.544	257.277	250.684	91.8502	99.5896	85.7545	95.3061	138.463	-3.44019	-4.29441	-4.48531	-5.25142	-3.84847	1	1	1	1	1
Bra029972	AT3G49790.1	Symbols: | Carbohydrate-binding protein | chr3:18468296-18469396 REVERSE LENGTH=366	4672.61	1941.52	1506.48	1523.57	1466.68	1326.22	2688.03	1734.72	986.423	1101.56	920.274	804.573	-2.40668	-3.10167	-3.06688	-3.18584	-3.52325	-1.54955	-2.72503	-2.4402	-2.9209	-3.34094
Bra039502	AT5G37180.1	Symbols: SUS5, ATSUS5 | sucrose synthase 5 | chr5:14718238-14722913 FORWARD LENGTH=836	884.992	393.166	285.598	247.324	282.874	230.202	311.164	474.515	261.037	286.609	418.238	510.305	-2.25094	-3.09873	-3.57827	-3.12857	-3.84441	1	1	1	1	1.63999
Bra004466	AT2G47260.1	Symbols: WRKY23, ATWRKY23 | WRKY DNA-binding protein 23 | chr2:19405045-19406446 REVERSE LENGTH=337	998.912	246.71	338.581	291.343	332.84	260.076	438.802	312.627	308.025	300.165	284.928	246.221	-4.04893	-2.95029	-3.42865	-3.00118	-3.84085	1	1	1	1	1
Bra028982	AT5G55400.1	Symbols: | Actin binding Calponin homology (CH) domain-containing protein | chr5:22455535-22458950 REVERSE LENGTH=714	5909.27	1970.03	2133.56	1728.61	1800.59	1543.71	5383.92	4513.76	3773.96	3835.99	2748.55	2975.41	-2.99958	-2.76968	-3.41851	-3.28185	-3.82797	-1.19278	-1.4266	-1.40353	-1.95882	-1.80947
Bra037340	AT4G00440.1	Symbols: | Protein of unknown function (DUF3741) | chr4:195176-198119 FORWARD LENGTH=831	3138.05	1160.82	1001.79	1193.22	964.941	890.858	2360.39	1413.9	1140.52	1118.02	941.497	921.321	-2.7033	-3.13244	-2.6299	-3.25206	-3.5225	-1.66942	-2.06957	-2.11122	-2.50706	-2.56196
Bra025578	AT5G40400.1	Symbols: | Pentatricopeptide repeat (PPR) superfamily protein | chr5:16166444-16168276 FORWARD LENGTH=610	816.063	361.265	200.719	263.006	310.467	231.824	623.008	389.286	431.794	420.405	264.18	295.061	-2.2589	-4.0657	-3.10283	-2.6285	-3.52018	-1.60039	-1.44284	-1.48192	-2.35827	-2.11145
Bra040013	AT1G33260.1	Symbols: | Protein kinase superfamily protein | chr1:12064796-12066114 FORWARD LENGTH=349	530.437	175.665	171.36	194.619	169.109	150.915	533.819	236.83	235.081	259.572	152.73	130.917	-3.01959	-3.09545	-2.72551	-3.13666	-3.51481	-2.25402	-2.27079	-2.05654	-3.49518	-4.07754
Bra034433	AT1G34640.1	Symbols: | peptidases | chr1:12687706-12688427 REVERSE LENGTH=110	2495.37	934.881	1072.99	899.124	904.183	711.118	2325.42	1723.96	883.108	1269.61	851.279	1147.53	-2.66918	-2.32562	-2.77533	-2.75981	-3.50908	-1.34888	-2.63322	-1.8316	-2.73168	-2.02646
Bra024558	AT1G23010.1	Symbols: LPR1 | Cupredoxin superfamily protein | chr1:8147353-8149580 FORWARD LENGTH=581	2272.11	811.08	637.128	845.491	654.568	649.293	1263.7	569.914	505.955	483.795	316.182	314.116	-2.80134	-3.56618	-2.68733	-3.47116	-3.49936	-2.21735	-2.49765	-2.61206	-3.99675	-4.02304
Bra040110	AT4G17060.1	Symbols: FIP2 | FRIGIDA interacting protein 2 | chr4:9593721-9594653 REVERSE LENGTH=310	2842.03	1082.64	896.588	864.891	929.349	814.382	2664.42	1585.12	1456.02	1608.36	1125.76	1049.75	-2.62509	-3.16983	-3.286	-3.05809	-3.4898	-1.68089	-1.82993	-1.65661	-2.36677	-2.53815
Bra008874	NA	NA	1113.22	311.5	411.868	349.125	298.801	319.307	1165.09	904.858	429.22	448.164	351.08	391.138	-3.57374	-2.70286	-3.1886	-3.72562	-3.48636	-1.28759	-2.71444	-2.5997	-3.31859	-2.97872
Bra036758	AT1G34780.1	Symbols: ATAPRL4, APRL4 | APR-like 4 | chr1:12748835-12750124 REVERSE LENGTH=310	1184.57	571.601	422.117	507.784	412.149	310.256	1142.34	722.026	748.801	610.748	618.915	702.606	-2.07237	-2.80626	-2.33282	-2.87413	-3.81804	-1.58213	-1.52556	-1.87039	-1.84571	-1.62586
Bra008099	AT1G73500.1	Symbols: ATMKK9, MKK9 | MAP kinase kinase 9 | chr1:27639419-27640351 REVERSE LENGTH=310	6576.46	2529	3199.25	2455.25	2860.95	1888.14	4722.75	2148.65	1899.62	1951.12	1311.62	853.694	-2.60042	-2.05563	-2.67853	-2.2987	-3.48304	-2.19801	-2.48616	-2.42053	-3.6007	-5.53213
Bra002478	AT5G60460.1	Symbols: | Preprotein translocase Sec, Sec61-beta subunit protein | chr5:24317590-24317919 REVERSE LENGTH=109	1225.94	316.377	293.062	268.118	264.006	354.449	1761.7	457.969	225.417	355.497	135.721	447.083	-3.87493	-4.18321	-4.57239	-4.64361	-3.45872	-3.84677	-7.81529	-4.9556	-12.9803	-3.94043
Bra009597	AT5G02320.1	Symbols: ATMYB3R5, MYB3R-5 | myb domain protein 3r-5 | chr5:483445-486347 REVERSE LENGTH=548	571.852	160.664	195.333	174.945	177.228	165.497	775.016	348.479	406.21	336.744	184.01	285.258	-3.5593	-2.92757	-3.26875	-3.22665	-3.45536	-2.224	-1.90792	-2.3015	-4.21181	-2.71689
Bra019776	AT1G63000.1	Symbols: NRS/ER, UER1 | nucleotide-rhamnose synthase/epimerase-reductase | chr1:23342510-23343859 FORWARD LENGTH=301	2406.06	1015.83	989.464	880.498	1133.59	637.05	1860.18	1262.14	1438.12	1693.85	1389.08	1395.85	-2.36857	-2.43168	-2.73261	-2.12251	-3.77688	-1.47383	-1.29348	-1.0982	-1.33915	-1.33265
Bra007769	AT2G26070.1	Symbols: RTE1 | Protein of unknown function (DUF778) | chr2:11105741-11106607 REVERSE LENGTH=250	1507.21	547.062	545.275	582.908	737.586	437.324	1536.68	771.303	703.635	723.81	706.346	701.046	-2.7551	-2.76413	-2.58567	-2.04344	-3.44644	-1.99232	-2.18392	-2.12304	-2.17553	-2.19198
Bra032269	AT1G48920.1	Symbols: ATNUC-L1, PARL1, NUC-L1 | nucleolin like 1 | chr1:18098186-18101422 FORWARD LENGTH=557	811.895	174.764	235.044	228.904	156.189	235.621	686.609	189.558	307.034	340.635	215.625	299.986	-4.64567	-3.45423	-3.54688	-5.19816	-3.44577	-3.62216	-2.23626	-2.01567	-3.18427	-2.2888
Bra030502	AT1G02420.1	Symbols: | Pentatricopeptide repeat (PPR) superfamily protein | chr1:493683-495158 FORWARD LENGTH=491	527.287	147.234	231.637	139.894	188.594	140.101	385.996	170.979	170.745	126.874	99.5717	151.182	-3.58129	-2.27635	-3.76919	-2.79588	-3.76362	1	1	1	1	1
Bra015599	AT1G47840.1	Symbols: HXK3 | hexokinase 3 | chr1:17616243-17618859 REVERSE LENGTH=493	2532.38	597.017	808.182	866.466	887.765	736.275	1580.04	629.462	696.361	596.41	417.489	659.327	-4.24172	-3.13343	-2.92265	-2.85253	-3.43945	-2.51014	-2.269	-2.64925	-3.78463	-2.39644
Bra001784	AT3G20310.1	Symbols: ATERF-7, ATERF7, ERF7 | ethylene response factor 7 | chr3:7085957-7086691 REVERSE LENGTH=244	5246.26	1940.33	1846.24	1839.91	1626.32	1527.41	5074.83	3185.45	2194.68	2659.46	1971.42	1827.86	-2.7038	-2.84159	-2.85137	-3.22585	-3.43474	-1.59313	-2.31233	-1.90822	-2.5742	-2.77638
Bra005139	AT2G38090.1	Symbols: | Duplicated homeodomain-like superfamily protein | chr2:15945278-15946775 FORWARD LENGTH=298	618.979	198.089	203.321	205.643	181.224	99.7331	524.673	342.264	248.606	334.108	298.958	282.565	-3.12475	-3.04434	-3.00997	-3.41555	-6.20635	-1.53295	-2.11046	-1.57037	-1.75501	-1.85682
Bra022542	AT5G51260.1	Symbols: | HAD superfamily, subfamily IIIB acid phosphatase | chr5:20832222-20833466 REVERSE LENGTH=257	1156.95	422.022	378.964	326.962	467.488	337.632	1553.51	901.356	712.318	777.225	723.503	552.944	-2.74144	-3.05293	-3.53848	-2.47482	-3.42666	-1.72353	-2.18092	-1.99879	-2.14721	-2.80953
Bra011699	AT4G36670.1	Symbols: | Major facilitator superfamily protein | chr4:17287680-17289483 REVERSE LENGTH=493	790.583	223.214	263.311	259.356	211.692	212.002	214.127	248.688	261.017	261.918	241.443	379.053	-3.54182	-3.00247	-3.04825	-3.73459	-3.72913	1	1	1	1	1
Bra011552	AT4G34680.1	Symbols: GATA3 | GATA transcription factor 3 | chr4:16553700-16554610 FORWARD LENGTH=269	665.554	220.98	230.868	170.155	174.553	164.141	625.244	245.58	479.323	378.563	389.942	409.286	-3.01183	-2.88283	-3.91146	-3.8129	-4.05477	-2.54599	-1.30443	-1.65162	-1.60343	-1.52765
Bra004624	AT2G41490.1	Symbols: GPT | UDP-glcnac-adolichol phosphate glcnac-1-p-transferase | chr2:17301762-17304030 FORWARD LENGTH=431	2245.96	843.86	988.392	881.099	895.785	656.063	2484.5	1375.5	1212.3	1079.77	1104.51	1031.7	-2.66153	-2.27234	-2.54904	-2.50725	-3.42339	-1.80625	-2.04941	-2.30095	-2.24941	-2.40816
Bra004128	AT1G65780.1	Symbols: | P-loop containing nucleoside triphosphate hydrolases superfamily protein | chr1:24462958-24466888 REVERSE LENGTH=1065	841.75	199.345	287.274	272.848	301.772	226.126	462.414	278.033	264.924	154.934	142.047	158.949	-4.22258	-2.93013	-3.08505	-2.78936	-3.72248	1	1	1	1	1
Bra021736	AT2G31360.1	Symbols: ADS2, DS2 | 16:0delta9 desaturase 2 | chr2:13372121-13373546 REVERSE LENGTH=307	6235.59	1999.68	1394.63	1676.08	1371.38	1822.25	5657.23	2126.2	1923.61	2035.34	1527.42	1523.32	-3.11829	-4.47114	-3.72034	-4.54695	-3.42192	-2.66072	-2.94094	-2.7795	-3.70378	-3.71375
Bra006659	NA	NA	1484.12	520.59	427.552	524.274	510.876	434.07	1376.41	728.609	621.59	688.452	490.015	656.47	-2.85084	-3.4712	-2.83081	-2.90505	-3.41908	-1.88909	-2.21434	-1.99928	-2.80891	-2.09668
Bra012765	AT4G15770.1	Symbols: | RNA binding | chr4:8978060-8978623 FORWARD LENGTH=187	7600.52	2141.27	1898.32	2139.36	2417.52	2223.62	5919.84	2320.45	2467.66	2939.22	2306.86	2618.17	-3.54954	-4.00381	-3.55271	-3.14393	-3.41808	-2.55116	-2.39897	-2.01409	-2.56619	-2.26106
Bra029069	AT5G53420.1	Symbols: | CCT motif family protein | chr5:21673683-21675469 FORWARD LENGTH=264	7450.89	2489.13	2636.33	2209.54	2791.19	2545.96	4991.65	2435.91	2889.67	2580.89	2727.1	2982.17	-2.99337	-2.82624	-3.37215	-2.66943	-2.92655	-2.04919	-1.72741	-1.93408	-1.83039	-1.67383
Bra033702	AT5G43870.1	Symbols: | Plant protein of unknown function (DUF828) with plant pleckstrin homology-like region | chr5:17632538-17635863 REVERSE LENGTH=453	3799.44	1292.09	1367.44	1317.42	1368.09	1023.19	3319.4	1906.58	1940.22	1765.51	2086.35	2565.21	-2.94054	-2.77851	-2.884	-2.77719	-3.71333	-1.74102	-1.71084	-1.88014	-1.59101	-1.29401
Bra039006	AT2G19590.1	Symbols: ACO1, ATACO1 | ACC oxidase 1 | chr2:8476239-8477354 REVERSE LENGTH=310	2470.05	235.109	357.832	310.862	442.033	723.21	1515.03	156.814	171.876	226.237	152.721	220.501	-10.506	-6.90282	-7.94581	-5.58793	-3.4154	-9.66132	-8.81467	-6.69665	-9.92025	-6.87085
Bra030785	AT1G09560.1	Symbols: GLP5 | germin-like protein 5 | chr1:3093896-3094639 FORWARD LENGTH=219	4053.19	1756.47	1618.85	1710.69	1311.79	1187.27	6020.65	2556.59	1869.49	2940.12	2514.06	2954.95	-2.30758	-2.50375	-2.36933	-3.08982	-3.41387	-2.35495	-3.22048	-2.04776	-2.39479	-2.03748
Bra015849	AT1G75360.1	Symbols: | unknown protein; Has 74 Blast hits to 71 proteins in 15 species: Archae - 0; Bacteria - 4; Metazoa - 4; Fungi - 0; Plants - 54; Viruses - 0; Other Eukaryotes - 12 (source: NCBI BLink). | chr1:28275084-28275956 FORWARD LENGTH=290	899.84	179.115	220.455	239.824	214.02	243.006	339.108	117.456	152.335	150.398	91.7019	141.201	-5.02381	-4.08174	-3.75208	-4.20447	-3.70295	1	1	1	1	1
Bra039694	AT1G53840.1	Symbols: ATPME1, PME1 | pectin methylesterase 1 | chr1:20101533-20103458 FORWARD LENGTH=586	6907.49	2678.11	2683.95	2769.09	2337.06	2026.29	3305.24	2109.18	1308.52	1973.31	1375.15	1560.33	-2.57924	-2.57363	-2.4945	-2.95563	-3.40893	-1.56707	-2.52594	-1.67497	-2.40355	-2.1183
Bra025726	AT1G19300.1	Symbols: GATL1, PARVUS, GLZ1, ATGATL1 | Nucleotide-diphospho-sugar transferases superfamily protein | chr1:6671451-6672506 REVERSE LENGTH=351	773.905	343.283	268.111	300.35	275.286	227.037	654.404	374.385	326.82	333.021	222.09	222.154	-2.25442	-2.88651	-2.57668	-2.81128	-3.40872	-1.74794	-2.00234	-1.96505	-2.94657	-2.94572
Bra038365	AT1G68585.1	Symbols: | unknown protein; Has 23 Blast hits to 23 proteins in 6 species: Archae - 0; Bacteria - 0; Metazoa - 0; Fungi - 0; Plants - 23; Viruses - 0; Other Eukaryotes - 0 (source: NCBI BLink). | chr1:25756911-25757426 FORWARD LENGTH=116	549.564	222.496	172.859	232.506	152.243	148.634	400.268	263.906	247.044	220.542	244.488	226.581	-2.46999	-3.17926	-2.36366	-3.60978	-3.69743	1	1	1	1	1
Bra005390	AT2G34810.1	Symbols: | FAD-binding Berberine family protein | chr2:14685292-14686914 FORWARD LENGTH=540	6233.45	2914.29	2732.11	2382.32	2482.55	1829.3	6278.3	2581.65	1750.25	2143.1	1272.11	1139.32	-2.13893	-2.28155	-2.61655	-2.51091	-3.40756	-2.43189	-3.58709	-2.92954	-4.93534	-5.51057
Bra000042	AT2G38180.1	Symbols: | SGNH hydrolase-type esterase superfamily protein | chr2:15997187-15998751 FORWARD LENGTH=312	1400.87	504.165	487.445	406.611	411.682	411.294	1127.41	783.414	576.159	646.726	522.424	542.442	-2.77859	-2.8739	-3.44523	-3.4028	-3.40601	-1.4391	-1.95677	-1.74326	-2.15804	-2.0784
Bra024431	AT5G65925.1	Symbols: | unknown protein; BEST Arabidopsis thaliana protein match is: unknown protein (TAIR:AT3G49820.1); Has 45 Blast hits to 45 proteins in 6 species: Archae - 0; Bacteria - 0; Metazoa - 0; Fungi - 0; Plants - 45; Viruses - 0; Other Eukaryotes - 0 (source: NCBI BLink). | chr5:26369122-26369574 FORWARD LENGTH=150	1667.41	375.628	305.607	398.258	576.358	490.395	1304.25	755.238	555.182	578.488	292.27	377.978	-4.43899	-5.45606	-4.18676	-2.89301	-3.40014	-1.72694	-2.34923	-2.25458	-4.46248	-3.4506
Bra029282	AT5G62160.1	Symbols: AtZIP12, ZIP12 | zinc transporter 12 precursor | chr5:24960107-24961263 FORWARD LENGTH=355	718.645	222.842	285.71	163.044	142.369	195.042	210.759	118.259	125.261	142.633	138.093	218.393	-3.22491	-2.5153	-4.40768	-5.04776	-3.68457	1	1	1	1	1
Bra013266	AT4G17900.1	Symbols: | PLATZ transcription factor family protein | chr4:9946046-9947697 FORWARD LENGTH=227	5438.67	1760.85	1670.54	1829.4	2396.27	1601.38	4858.6	2690.26	2956.23	2546.81	2928.45	2214.2	-3.08866	-3.25564	-2.97293	-2.26964	-3.39624	-1.806	-1.64351	-1.90772	-1.6591	-2.19429
Bra037224	AT2G18350.1	Symbols: AtHB24, HB24, ZHD6 | homeobox protein 24 | chr2:7971122-7971910 REVERSE LENGTH=262	3403.63	1575.86	1065.15	1284.95	1116.49	1285.81	2568.16	936.934	949.832	1039.81	1082.52	1411.79	-2.15986	-3.19545	-2.64884	-3.04851	-2.64707	-2.74103	-2.7038	-2.46984	-2.37239	-1.81908
Bra020197	AT5G22570.1	Symbols: WRKY38, ATWRKY38 | WRKY DNA-binding protein 38 | chr5:7495608-7496707 REVERSE LENGTH=289	586.588	137.831	96.5853	209.512	174.202	159.84	56.0803	25.7034	13.3384	43.6831	21.8095	42.9245	-4.25585	-6.07326	-2.79978	-3.36729	-3.66984	1	1	1	1	1
Bra019415	AT3G45010.1	Symbols: scpl48 | serine carboxypeptidase-like 48 | chr3:16466328-16468845 FORWARD LENGTH=510	13239.8	4910.96	5252.87	3936.51	3604.51	3901.93	8151.71	4362.96	3322.38	3675.56	2350.74	3044.15	-2.69597	-2.52049	-3.36333	-3.67312	-3.39314	-1.86839	-2.45358	-2.21781	-3.46772	-2.67783
Bra011889	AT4G38860.1	Symbols: | SAUR-like auxin-responsive protein family | chr4:18130357-18130674 FORWARD LENGTH=105	2621.54	978.516	737.451	870.969	1155.79	773.32	1240.12	1289.83	489.773	693.013	386.6	540.854	-2.6791	-3.55487	-3.00991	-2.26818	-3.38998	1.04008	-2.53203	-1.78946	-3.20776	-2.29289
Bra016307	AT1G27110.1	Symbols: | Tetratricopeptide repeat (TPR)-like superfamily protein | chr1:9413018-9417392 REVERSE LENGTH=483	716.533	235.58	242.298	184.627	351.692	211.873	505.522	352.397	346.116	174.459	120.108	250.074	-3.04157	-2.95724	-3.88098	-2.03739	-3.3819	-1.43452	-1.46056	-2.89766	-4.2089	-2.02149
Bra009797	AT5G24840.1	Symbols: | tRNA (guanine-N-7) methyltransferase | chr5:8533897-8534652 REVERSE LENGTH=251	772.157	333.701	297.752	292.265	368.896	228.404	715.52	592.544	514.508	370.347	481.497	357.247	-2.31392	-2.59329	-2.64198	-2.09316	-3.38066	-1.20754	-1.39069	-1.93203	-1.48603	-2.00287
Bra015456	AT1G05805.1	Symbols: | basic helix-loop-helix (bHLH) DNA-binding superfamily protein | chr1:1744843-1747427 FORWARD LENGTH=362	7639.4	3701.2	3327.95	3141.9	3560.89	2262.52	7614.12	5390.99	3795.61	4183.57	3169.5	2673.73	-2.06403	-2.29553	-2.43146	-2.14536	-3.3765	-1.41238	-2.00603	-1.82001	-2.40231	-2.84775
Bra024709	AT1G26560.1	Symbols: BGLU40 | beta glucosidase 40 | chr1:9178513-9181726 FORWARD LENGTH=510	1353.15	387.9	417.044	421.037	448.079	400.787	1314.44	447.421	348.662	633.609	294.829	394.767	-3.4884	-3.24462	-3.21385	-3.01989	-3.37623	-2.93781	-3.76995	-2.07453	-4.45831	-3.32966
Bra007891	AT1G69970.2	Symbols: CLE26 | CLAVATA3/ESR-RELATED 26 | chr1:26353079-26354256 REVERSE LENGTH=102	666.849	284.051	124.967	290.596	219.844	139.269	513.025	325.97	329.756	302.314	238.635	300.125	-2.34764	-5.3362	-2.29476	-3.03328	-4.78821	-1.57384	-1.55577	-1.69699	-2.14983	-1.70937
Bra029978	AT3G49850.1	Symbols: TRB3, ATTRB3, TBP2 | telomere repeat binding factor 3 | chr3:18489451-18490731 FORWARD LENGTH=295	2532.29	988.505	988.055	1082.94	961.442	752.373	1898.53	1018.26	770.135	985.598	584.387	625.988	-2.56174	-2.5629	-2.33835	-2.63385	-3.36574	-1.86448	-2.46519	-1.92627	-3.24875	-3.03285
Bra017085	AT2G39210.1	Symbols: | Major facilitator superfamily protein | chr2:16366287-16368231 REVERSE LENGTH=601	16577.1	5301.08	5220.07	5134.1	6064.81	4925.66	12272.7	5311.35	4837.69	4263.97	4940.57	4523.28	-3.12712	-3.17565	-3.22882	-2.73333	-3.36546	-2.31066	-2.53689	-2.87823	-2.48407	-2.71323
Bra012283	NA	NA	521.858	178.817	154.526	158.211	234.414	155.516	570.534	199.91	218.138	234.098	186.323	109.969	-2.91839	-3.37715	-3.29849	-2.22622	-3.35565	-2.85395	-2.61547	-2.43716	-3.06207	-5.18813
Bra028478	AT5G40890.1	Symbols: ATCLC-A, CLC-A, CLCA, ATCLCA | chloride channel A | chr5:16381645-16384999 REVERSE LENGTH=775	1354.94	603.877	446.876	554.239	374.544	404.034	2148.16	1015.65	328.418	295.423	216.502	123.987	-2.24374	-3.03203	-2.44469	-3.61757	-3.35353	-2.11506	-6.54093	-7.27147	-9.92213	-17.3257
Bra037786	AT5G64640.1	Symbols: | Plant invertase/pectin methylesterase inhibitor superfamily | chr5:25836820-25839053 FORWARD LENGTH=602	1028.69	215.275	257.84	261.815	340.952	332.432	1155.05	409.142	438.24	448.82	357.643	619.729	-4.77849	-3.98964	-3.92907	-3.01711	-3.09444	-2.8231	-2.63566	-2.57353	-3.22962	-1.8638
Bra011249	AT4G31140.1	Symbols: | O-Glycosyl hydrolases family 17 protein | chr4:15141581-15143188 FORWARD LENGTH=484	5206.38	2126.97	1611.35	1746.77	1688.88	1554.14	6043.61	2688.24	1867.73	1747.66	1431.28	1436.89	-2.44779	-3.23107	-2.98058	-3.08274	-3.35001	-2.24817	-3.2358	-3.45812	-4.22252	-4.20604
Bra003106	AT5G52870.1	Symbols: | unknown protein; BEST Arabidopsis thaliana protein match is: unknown protein (TAIR:AT1G64080.1); Has 1807 Blast hits to 1807 proteins in 277 species: Archae - 0; Bacteria - 0; Metazoa - 736; Fungi - 347; Plants - 385; Viruses - 0; Other Eukaryotes - 339 (source: NCBI BLink). | chr5:21428191-21429367 REVERSE LENGTH=326	706.505	291.298	260.765	259.847	237.062	195.415	490.06	504.705	359.164	246.831	263.499	368.185	-2.42537	-2.70936	-2.71893	-2.98025	-3.61541	1.02988	1	1	1	1
Bra035001	AT3G44220.1	Symbols: | Late embryogenesis abundant (LEA) hydroxyproline-rich glycoprotein family | chr3:15928216-15929645 FORWARD LENGTH=206	3623.05	952.289	1059.35	996.504	975.627	1082.94	2288.14	1143.98	775.51	670.294	789.61	809.005	-3.80457	-3.42007	-3.63576	-3.71356	-3.34557	-2.00016	-2.9505	-3.41364	-2.89781	-2.82834
Bra024700	AT1G26650.1	Symbols: | unknown protein; BEST Arabidopsis thaliana protein match is: unknown protein (TAIR:AT1G69430.1); Has 205 Blast hits to 204 proteins in 17 species: Archae - 0; Bacteria - 0; Metazoa - 0; Fungi - 0; Plants - 205; Viruses - 0; Other Eukaryotes - 0 (source: NCBI BLink). | chr1:9210335-9211342 FORWARD LENGTH=335	3323.46	958.904	863.585	1067.61	805.821	993.862	3519.37	1433	1104.04	1170.27	766.942	1045.63	-3.46589	-3.84845	-3.11299	-4.12432	-3.34399	-2.45595	-3.18772	-3.00731	-4.58883	-3.36579
Bra039451	AT3G05230.1	Symbols: | Signal peptidase subunit | chr3:1492304-1493452 FORWARD LENGTH=167	1774.38	739.743	763.009	680.969	750.471	492.155	2072.67	1726.56	1297.99	1427.28	1320.04	1407.56	-2.39864	-2.3255	-2.60567	-2.36436	-3.60533	-1.20046	-1.59683	-1.45218	-1.57016	-1.47253
Bra024265	AT5G64080.1	Symbols: | Bifunctional inhibitor/lipid-transfer protein/seed storage 2S albumin superfamily protein | chr5:25645475-25646638 REVERSE LENGTH=182	10420.1	3446.15	3456.76	3673.85	3030.13	3119.98	10119.7	5990.01	4102.43	4147.13	3569.02	3624.95	-3.02369	-3.01441	-2.83629	-3.43883	-3.3398	-1.68943	-2.46676	-2.44017	-2.83543	-2.79168
Bra018950	AT1G52160.1	Symbols: TRZ3 | tRNAse Z3 | chr1:19420911-19424419 REVERSE LENGTH=890	1130.68	301.561	374.349	332.973	446.221	339.245	1035.51	438.691	506.419	428.592	313.803	434.715	-3.74942	-3.02039	-3.39571	-2.5339	-3.33293	-2.36045	-2.04477	-2.41607	-3.29987	-2.38204
Bra007808	NA	NA	2823.83	900.099	865.381	880.218	936.701	847.531	2249.87	1437	1419.15	1653.89	1080.54	975.449	-3.13724	-3.26311	-3.2081	-3.01465	-3.33183	-1.56567	-1.58536	-1.36035	-2.08217	-2.3065
Bra025627	AT5G39990.1	Symbols: | Core-2/I-branching beta-1,6-N-acetylglucosaminyltransferase family protein | chr5:16004494-16006428 FORWARD LENGTH=447	9221.57	2969.47	3163.22	3136.5	3723.16	2769.81	8300.6	3962.8	4110.33	3695.03	3955	4127.59	-3.10546	-2.91525	-2.94008	-2.47681	-3.32932	-2.09463	-2.01945	-2.24642	-2.09876	-2.011
Bra011296	AT4G31750.1	Symbols: WIN2 | HOPW1-1-interacting 2 | chr4:15364657-15367207 REVERSE LENGTH=311	9187.67	2864.12	3172.89	2847.55	3200.36	2760.73	8243.16	4433.06	4382.9	3810.6	3526.6	3368.28	-3.20785	-2.89568	-3.22652	-2.87082	-3.32799	-1.85947	-1.88075	-2.16322	-2.33742	-2.44729
Bra035792	AT3G20310.1	Symbols: ATERF-7, ATERF7, ERF7 | ethylene response factor 7 | chr3:7085957-7086691 REVERSE LENGTH=244	6305.73	2466.91	2293.96	1957.1	2151.4	1766.32	5818.13	4092.75	3254.67	3788.02	2958.38	3027.91	-2.55612	-2.74884	-3.22198	-2.93099	-3.56998	-1.42157	-1.78763	-1.53593	-1.96666	-1.9215
Bra011241	AT4G31000.1	Symbols: | Calmodulin-binding protein | chr4:15103402-15105799 FORWARD LENGTH=562	7687.86	3002.12	2923.29	2997.58	2562.51	2314.42	5284.83	3758.43	2716.26	2389.58	1821.6	1411.36	-2.56081	-2.62987	-2.56469	-3.00013	-3.32172	-1.40613	-1.94563	-2.21161	-2.9012	-3.74449
Bra002756	AT5G57150.1	Symbols: | basic helix-loop-helix (bHLH) DNA-binding superfamily protein | chr5:23152361-23154872 FORWARD LENGTH=247	3361.2	1031.44	1403.77	1199	1581.36	943.321	2293.73	1504.21	2574.89	1960.36	2099.12	1970.2	-3.25875	-2.39441	-2.80334	-2.12551	-3.56316	-1.52487	1.12258	-1.17006	-1.09271	-1.16421
Bra033666	AT5G43170.1	Symbols: AZF3, ZF3 | zinc-finger protein 3 | chr5:17331050-17331631 REVERSE LENGTH=193	12827.6	2805.63	2780.71	2492.16	3905.03	3875.83	12472.4	2514.33	3311.9	3097.9	2328.18	2121.84	-4.57209	-4.61307	-5.14718	-3.28489	-3.30964	-4.96053	-3.76593	-4.02608	-5.35715	-5.87811
Bra027645	NA	NA	1512.28	494.868	462.319	521.02	541.941	424.905	14.8445	16.4397	22.6096	41.2194	25.0746	16.3566	-3.05593	-3.27107	-2.90254	-2.79049	-3.5591	1	1	1	1	1
Bra030197	NA	NA	5123.44	2230.27	2128.53	1732.25	2052.12	1548.47	3891.62	2087.8	1992.84	1691.9	1966.7	1586.26	-2.29723	-2.40703	-2.95768	-2.49666	-3.30871	-1.86398	-1.9528	-2.30015	-1.97876	-2.45333
Bra016964	AT2G40890.1	Symbols: CYP98A3 | cytochrome P450, family 98, subfamily A, polypeptide 3 | chr2:17058291-17060532 REVERSE LENGTH=508	1381.74	365.484	410.219	402.793	372.488	418.487	1419.83	675.248	647.137	711.49	383.053	463.339	-3.78058	-3.3683	-3.4304	-3.70949	-3.30175	-2.10268	-2.19402	-1.99557	-3.70662	-3.06434
Bra017296	AT2G35760.1	Symbols: | Uncharacterised protein family (UPF0497) | chr2:15032059-15033094 FORWARD LENGTH=201	13214.6	4553.36	4559.77	4239.03	4102.36	4009.16	11573.7	5522.74	3900.33	4655.68	3377.5	3655.92	-2.90216	-2.89808	-3.11736	-3.22122	-3.2961	-2.09564	-2.96736	-2.48593	-3.42671	-3.16574
Bra004862	AT5G51160.1	Symbols: | Ankyrin repeat family protein | chr5:20792280-20793681 FORWARD LENGTH=442	634.545	137.467	271.96	228.537	286.344	179.108	356.58	822.628	488.416	292.168	301.552	491.515	-4.61598	-2.33323	-2.77655	-2.21602	-3.54281	2.30699	1	1	1	1
Bra000045	AT2G38240.1	Symbols: | 2-oxoglutarate (2OG) and Fe(II)-dependent oxygenase superfamily protein | chr2:16012723-16014666 REVERSE LENGTH=353	659.257	50.6516	166.004	116.602	209.197	186.108	1430.29	3050.34	2823.38	2970.38	2668.93	2261.62	-13.0155	-3.97133	-5.65391	-3.15137	-3.54234	2.13267	1.97399	2.07677	1.86601	1.58123
Bra009026	AT5G10510.2	Symbols: AIL6 | AINTEGUMENTA-like 6 | chr5:3315991-3320008 FORWARD LENGTH=581	957.711	326.186	255.62	385.126	322.183	377.877	567.006	311.53	320.203	227.498	209.219	287.648	-2.93609	-3.74662	-2.48675	-2.97257	-2.53445	-1.82007	-1.77077	-2.49236	-2.71011	-1.97118
Bra040230	AT3G06270.1	Symbols: | Protein phosphatase 2C family protein | chr3:1896763-1897887 FORWARD LENGTH=348	515.677	256.655	200.056	170.859	187.102	146.008	157.698	312.557	294.926	164.351	125.478	106.361	-2.00922	-2.57766	-3.01814	-2.75613	-3.53184	1	1	1	1	1
Bra018245	AT5G63020.1	Symbols: | Disease resistance protein (CC-NBS-LRR class) family | chr5:25283252-25286002 REVERSE LENGTH=888	1933.56	474.811	568.25	573.269	632.639	587.601	1186.28	539.609	437.603	1065.13	382.905	354.147	-4.07227	-3.40266	-3.37287	-3.05634	-3.2906	-2.19841	-2.71086	-1.11374	-3.09811	-3.34968
Bra026499	AT5G23400.1	Symbols: | Leucine-rich repeat (LRR) family protein | chr5:7880603-7882372 FORWARD LENGTH=589	907.687	264.339	325.561	269.305	178.369	276.943	1373.76	303.09	162.095	427.168	415.145	293.97	-3.4338	-2.78807	-3.37048	-5.08882	-3.27752	-4.53252	-8.47503	-3.21597	-3.30911	-4.67313
Bra025069	AT5G45600.2	Symbols: GAS41 | YEATS family protein | chr5:18488059-18489666 FORWARD LENGTH=267	1351.23	567.968	518.963	503.596	468.21	384.167	1558.03	1101.28	966.164	1208.4	926.121	993.378	-2.37906	-2.60371	-2.68316	-2.88595	-3.5173	-1.41474	-1.61259	-1.28933	-1.68232	-1.56842
Bra034532	AT4G32750.1	Symbols: | unknown protein; Has 30201 Blast hits to 17322 proteins in 780 species: Archae - 12; Bacteria - 1396; Metazoa - 17338; Fungi - 3422; Plants - 5037; Viruses - 0; Other Eukaryotes - 2996 (source: NCBI BLink). | chr4:15796415-15798091 REVERSE LENGTH=293	2410.46	881.756	1001.52	973.498	954.667	736.007	1865.35	1108.81	808.081	1024.66	631.542	715.336	-2.7337	-2.4068	-2.47608	-2.52492	-3.27505	-1.6823	-2.30837	-1.82046	-2.95364	-2.60766
Bra033092	AT3G29240.1	Symbols: | Protein of unknown function (DUF179) | chr3:11191780-11192868 FORWARD LENGTH=317	7574.26	2585.76	2979.06	2538.38	3112.35	2314.22	5309.28	2727.51	1845.34	2181.68	2106.5	1351.9	-2.92922	-2.5425	-2.9839	-2.43361	-3.27292	-1.94657	-2.87713	-2.43357	-2.52043	-3.92727
Bra014991	AT3G23880.1	Symbols: | F-box and associated interaction domains-containing protein | chr3:8622061-8623155 REVERSE LENGTH=364	13247.8	3316.46	3987.65	3486.03	4036.22	4061.24	11114.8	4328.54	3363.26	3561.27	2640.11	2513.81	-3.99456	-3.32221	-3.80025	-3.28223	-3.26201	-2.56779	-3.30477	-3.12102	-4.20998	-4.4215
Bra029066	AT5G53500.1	Symbols: | Transducin/WD40 repeat-like superfamily protein | chr5:21726167-21728524 REVERSE LENGTH=654	2091.87	928.783	871.515	872.339	667.061	598.387	1658.92	2012.61	1576.54	1758.39	1371.3	1534.69	-2.25227	-2.40027	-2.398	-3.13595	-3.49585	1.2132	-1.05225	1.05996	-1.20974	-1.08095
Bra039837	AT2G15320.1	Symbols: | Leucine-rich repeat (LRR) family protein | chr2:6666527-6667675 REVERSE LENGTH=382	5349.69	2599.35	2125.39	1911.75	1811.89	1648.09	4919.65	2004.47	1770.9	1814.98	1494.93	1366.83	-2.05809	-2.51704	-2.79832	-2.95255	-3.24599	-2.45434	-2.77805	-2.71058	-3.29089	-3.59931
Bra008116	AT1G73930.1	Symbols: | unknown protein; CONTAINS InterPro DOMAIN/s: Protein of unknown function DUF1630 (InterPro:IPR012860); Has 290 Blast hits to 263 proteins in 104 species: Archae - 0; Bacteria - 0; Metazoa - 148; Fungi - 30; Plants - 49; Viruses - 0; Other Eukaryotes - 63 (source: NCBI BLink). | chr1:27795347-27797534 REVERSE LENGTH=623	1274.43	615.619	525.197	584.534	518.153	393.501	1344.63	815.664	571.673	472.55	428.544	475.467	-2.07016	-2.42658	-2.18025	-2.45956	-3.2387	-1.64851	-2.3521	-2.84548	-3.13767	-2.82802
Bra020424	NA	NA	1928.95	756.491	634.005	590.298	770.454	553.441	131.149	96.6866	139.591	134.195	68.6805	143.229	-2.54987	-3.04248	-3.26776	-2.50365	-3.48538	1	1	1	1	1
Bra040531	AT3G05630.1	Symbols: PLDP2, PDLZ2, PLDZETA2 | phospholipase D P2 | chr3:1635321-1640105 FORWARD LENGTH=1046	2796.19	978.107	1227.42	904.517	1167.45	802.302	1340.75	913.858	1337.18	1098.6	797.172	835.864	-2.85878	-2.2781	-3.09136	-2.39513	-3.48521	-1.46713	-1.00267	-1.22042	-1.68188	-1.60403
Bra012992	AT5G60960.1	Symbols: | Pentatricopeptide repeat (PPR) superfamily protein | chr5:24528423-24529988 REVERSE LENGTH=521	3383.55	852.794	964.941	1061.51	1169.23	1046.72	3600.01	1328.37	1466.74	1216.61	1013.25	1313.76	-3.96761	-3.50648	-3.18749	-2.89383	-3.23253	-2.7101	-2.45443	-2.95905	-3.55293	-2.74023
Bra028587	NA	NA	18742.2	5546.2	4114.18	6522.58	5906.35	5799.4	4333.44	2235.98	1349.4	1900.95	941.224	1082.84	-3.37929	-4.55551	-2.87343	-3.17323	-3.23175	-1.93805	-3.21138	-2.27962	-4.60405	-4.00192
Bra036000	AT5G43860.1	Symbols: ATCLH2, CLH2 | chlorophyllase 2 | chr5:17630492-17632184 FORWARD LENGTH=318	1572.97	673.952	730.599	598.088	596.054	486.801	1391.44	769.932	582.2	526.547	408.017	469.553	-2.33395	-2.15299	-2.63	-2.63897	-3.23124	-1.80722	-2.38997	-2.64258	-3.41025	-2.96333
Bra030202	AT2G22795.1	Symbols: | unknown protein; BEST Arabidopsis thaliana protein match is: unknown protein (TAIR:AT4G37820.1); Has 799854 Blast hits to 188815 proteins in 4452 species: Archae - 4529; Bacteria - 144236; Metazoa - 287749; Fungi - 87083; Plants - 43826; Viruses - 3662; Other Eukaryotes - 228769 (source: NCBI BLink). | chr2:9697380-9699584 REVERSE LENGTH=734	2068	686.186	535.181	671.905	721.958	640.377	2321.99	1084.45	1025.29	1026.39	778.563	813.909	-3.01376	-3.86411	-3.07782	-2.86443	-3.22935	-2.14117	-2.26472	-2.26229	-2.9824	-2.85289
Bra003906	AT1G71880.1	Symbols: SUC1, ATSUC1 | sucrose-proton symporter 1 | chr1:27054334-27056100 FORWARD LENGTH=513	5917.71	1885.5	1965.11	2054.22	1649.45	1832.82	6193.7	2780.71	2361.74	2995.36	1814.82	1980.14	-3.13854	-3.01139	-2.88076	-3.58769	-3.22875	-2.22738	-2.62252	-2.06776	-3.41285	-3.12791
Bra025171	AT3G25900.1	Symbols: HMT-1, ATHMT-1 | Homocysteine S-methyltransferase family protein | chr3:9480964-9482684 FORWARD LENGTH=326	14139.7	6879.55	6666.51	5280.39	3959.05	4386.02	13421.4	11363.8	7248.74	6991.03	3955.93	3513.16	-2.05532	-2.121	-2.67778	-3.57149	-3.22381	-1.18107	-1.85155	-1.9198	-3.39273	-3.82032
Bra031275	AT3G21330.1	Symbols: | basic helix-loop-helix (bHLH) DNA-binding superfamily protein | chr3:7507720-7508841 FORWARD LENGTH=373	2638.51	409.932	471.756	604.516	611.765	818.654	2377.16	765.494	557.768	287.97	392.221	312.979	-6.43646	-5.59295	-4.36467	-4.31295	-3.22299	-3.10539	-4.26192	-8.25489	-6.06077	-7.59527
Bra008241	AT1G76160.1	Symbols: sks5 | SKU5 similar 5 | chr1:28578211-28581020 REVERSE LENGTH=541	7235.7	2035.02	2207.06	2588.76	2347.61	2248.98	6697.48	2207.65	2142.49	2133.58	1509.73	1319.02	-3.55559	-3.27843	-2.79504	-3.08216	-3.21733	-3.03376	-3.12603	-3.13908	-4.43621	-5.07762
Bra017180	AT2G37540.1	Symbols: | NAD(P)-binding Rossmann-fold superfamily protein | chr2:15751695-15753820 REVERSE LENGTH=321	3166.66	1324.14	1353.74	1027.15	1149.84	984.636	2699.85	1884.59	1230.63	1510.08	943.072	861.409	-2.39148	-2.33919	-3.08296	-2.754	-3.21607	-1.43259	-2.19388	-1.78789	-2.86282	-3.13423
Bra037446	AT5G48950.1	Symbols: | Thioesterase superfamily protein | chr5:19846200-19847290 FORWARD LENGTH=157	2311.09	799.069	976.761	835.524	1112.63	924.856	928.72	717.515	576.66	450.885	516.065	645.686	-2.89223	-2.36608	-2.76604	-2.07714	-2.49886	-1.29436	-1.61052	-2.05977	-1.79962	-1.43835
Bra000840	AT4G03210.1	Symbols: XTH9 | xyloglucan endotransglucosylase/hydrolase 9 | chr4:1416019-1417197 FORWARD LENGTH=290	6344.89	3067.34	2145.13	1969.78	1547.51	1975.11	5514.16	2263.41	2641	2558.91	2253.53	1674.02	-2.06853	-2.95781	-3.22112	-4.10006	-3.21242	-2.43622	-2.08791	-2.15489	-2.4469	-3.29396
Bra011907	AT1G55265.1	Symbols: | Protein of unknown function, DUF538 | chr1:20617326-20617853 FORWARD LENGTH=175	772.72	214.23	159.312	183.442	265.152	240.579	1515.47	530.804	214.969	333.054	213.683	228.22	-3.60696	-4.85036	-4.21234	-2.91425	-3.21192	-2.85505	-7.04971	-4.55022	-7.09214	-6.64039
Bra032819	AT1G27330.1	Symbols: | Ribosome associated membrane protein RAMP4 | chr1:9493064-9493898 FORWARD LENGTH=68	1315.58	434.609	507.579	350.072	434.965	409.618	911.306	432.378	464.803	404.054	292.178	295.683	-3.02704	-2.59187	-3.75803	-3.02457	-3.21172	-2.10766	-1.96063	-2.25541	-3.11901	-3.08204
Bra015559	AT1G07170.1	Symbols: | PHF5-like protein | chr1:2200686-2201018 FORWARD LENGTH=110	557.007	201.729	207.855	155.766	204.656	162.219	427.672	336.136	268.536	351.982	296.165	226.405	-2.76116	-2.67979	-3.57592	-2.72167	-3.43367	1	1	1	1	1
Bra012800	AT3G52490.1	Symbols: | Double Clp-N motif-containing P-loop nucleoside triphosphate hydrolases superfamily protein | chr3:19455850-19458721 REVERSE LENGTH=815	2146.74	796.812	683.833	739.385	840.164	627.047	480.053	398.124	324.526	316.654	304.887	389.135	-2.69416	-3.13928	-2.90341	-2.55514	-3.42357	1	1	1	1	1
Bra001420	AT3G11780.1	Symbols: | MD-2-related lipid recognition domain-containing protein / ML domain-containing protein | chr3:3724326-3725476 REVERSE LENGTH=153	13225.6	6192.6	5732.23	4805.45	4667.36	4121.14	14559.2	7506.01	5258.16	6133.88	4491.88	5453.68	-2.13571	-2.30723	-2.75221	-2.83364	-3.20921	-1.93967	-2.76888	-2.37357	-3.24123	-2.66961
Bra035846	AT5G63410.1	Symbols: | Leucine-rich repeat protein kinase family protein | chr5:25395173-25397768 REVERSE LENGTH=680	4649.96	1920.07	2035.72	1818.49	1599.63	1776.59	4322.39	2222.96	2167.9	2223.72	1655.75	2161.45	-2.42177	-2.28418	-2.55704	-2.9069	-2.61735	-1.94443	-1.99381	-1.94377	-2.61053	-1.99976
Bra018576	AT1G56330.1	Symbols: SAR1, ATSAR1, ATSARA1B, ATSAR1B, SAR1B | secretion-associated RAS 1B | chr1:21086845-21088478 REVERSE LENGTH=193	15278.5	6454.37	5487.03	5530.34	4695.03	4771.71	14595.2	8138.21	6572.02	7351.57	5282.37	5546.04	-2.36716	-2.78448	-2.76267	-3.25419	-3.20189	-1.79342	-2.22081	-1.98532	-2.763	-2.63164
Bra018094	NA	NA	765.869	341.927	155.525	256.537	187.545	223.938	199.725	241.008	176.34	194.827	165.474	169.272	-2.23986	-4.92441	-2.98541	-4.08365	-3.42	1	1	1	1	1
Bra034591	AT4G33910.1	Symbols: | 2-oxoglutarate (2OG) and Fe(II)-dependent oxygenase superfamily protein | chr4:16256943-16258614 REVERSE LENGTH=288	4331.41	2107.59	2039.5	1712.14	1619.62	1353.33	5037.7	3010.05	2807.22	3258.77	2731.79	2369.24	-2.05515	-2.12376	-2.52982	-2.67434	-3.20056	-1.67363	-1.79455	-1.54589	-1.8441	-2.12629
Bra019236	NA	NA	781.959	243.697	226.686	307.269	206.353	228.706	28.5979	40.6451	54.8453	45.091	65.0203	58.0803	-3.20873	-3.44952	-2.54487	-3.78942	-3.41906	1	1	1	1	1
Bra013672	AT4G23060.1	Symbols: IQD22 | IQ-domain 22 | chr4:12087283-12090408 FORWARD LENGTH=484	780.063	257.338	284.659	292.183	221.509	244.019	1376.25	661.247	630.763	594.471	658.618	615.465	-3.03128	-2.74034	-2.66978	-3.52159	-3.19673	-2.08129	-2.18188	-2.31508	-2.0896	-2.23611
Bra018933	AT1G51820.1	Symbols: | Leucine-rich repeat protein kinase family protein | chr1:19237407-19241883 REVERSE LENGTH=885	16225.7	5831.63	7754.95	6055.29	5280.46	5107.19	13884.5	7688.08	7214.33	7275.88	5477.05	6041.67	-2.78236	-2.0923	-2.67959	-3.07278	-3.17703	-1.80598	-1.92457	-1.90829	-2.53503	-2.29812
Bra028513	AT5G41890.1	Symbols: | GDSL-like Lipase/Acylhydrolase superfamily protein | chr5:16764292-16766680 REVERSE LENGTH=375	510.109	161.767	127.836	210.564	54.2352	149.841	137.064	186.996	26.0636	120.332	114.655	228.091	-3.15336	-3.99034	-2.42258	-9.4055	-3.40434	1	1	1	1	1
Bra026311	AT4G27730.1	Symbols: ATOPT6, OPT6 | oligopeptide transporter 1 | chr4:13834024-13836468 REVERSE LENGTH=736	3771.38	1271.45	1259.68	1301.66	1139.24	1188.59	4415.64	1598.64	992.915	1254.09	996.267	1012.36	-2.9662	-2.99392	-2.89736	-3.31044	-3.17299	-2.76212	-4.44715	-3.52099	-4.43219	-4.36173
Bra037908	AT4G10130.1	Symbols: | DNAJ heat shock N-terminal domain-containing protein | chr4:6320959-6321483 REVERSE LENGTH=174	1033.9	312.828	340.74	364.284	435.888	326.012	1182.27	657.396	463.392	434.212	565.554	436.839	-3.30501	-3.03428	-2.83817	-2.37194	-3.17136	-1.79841	-2.55134	-2.72279	-2.09046	-2.70642
Bra008805	AT5G13750.1	Symbols: ZIFL1 | zinc induced facilitator-like 1 | chr5:4438318-4441289 FORWARD LENGTH=478	9697.18	2400.09	3339.1	2588.25	2093.08	3063.39	9380.49	5312.52	3608.38	3523.91	2002.41	2003.28	-4.04034	-2.90413	-3.74662	-4.63297	-3.16551	-1.76573	-2.59964	-2.66196	-4.6846	-4.68257
Bra002890	AT5G55600.1	Symbols: | agenet domain-containing protein / bromo-adjacent homology (BAH) domain-containing protein | chr5:22522232-22524796 REVERSE LENGTH=663	1609.65	702.221	528.224	675.592	656.469	508.918	1631.8	784.317	803.321	817.685	578.596	699.85	-2.29223	-3.04729	-2.38258	-2.45198	-3.16289	-2.08054	-2.03132	-1.99563	-2.82028	-2.33164
Bra016207	AT1G70520.1	Symbols: CRK2 | cysteine-rich RLK (RECEPTOR-like protein kinase) 2 | chr1:26584888-26587334 REVERSE LENGTH=649	1450.77	518.539	386.248	443.032	497.617	427.382	381.604	318.593	217.699	310.721	267.383	197.451	-2.7978	-3.75606	-3.27464	-2.91543	-3.39455	1	1	1	1	1
Bra039980	AT2G29420.1	Symbols: ATGSTU7, GST25, GSTU7 | glutathione S-transferase tau 7 | chr2:12618111-12618871 REVERSE LENGTH=227	2544.44	1174.26	1007.21	1006.84	1119.87	805.46	3905.53	2400.98	2440.17	2079.45	1804.19	1528.91	-2.16685	-2.52623	-2.52715	-2.27209	-3.15899	-1.62664	-1.60052	-1.87816	-2.1647	-2.55445
Bra002207	AT5G19070.1	Symbols: | SNARE associated Golgi protein family | chr5:6375569-6377470 FORWARD LENGTH=280	1133.88	472.205	473.618	476.424	394.928	282.052	1990.52	1326.96	935.071	1134.24	862.515	1055.02	-2.40125	-2.39408	-2.37998	-2.87111	-4.02011	-1.50006	-2.12874	-1.75494	-2.30781	-1.88671
Bra021887	AT5G03490.1	Symbols: | UDP-Glycosyltransferase superfamily protein | chr5:871550-872947 FORWARD LENGTH=465	1646.56	661.128	586.293	529.089	590.414	521.609	1119.7	432.713	380.47	375.497	432.328	525.683	-2.49053	-2.80843	-3.11207	-2.78882	-3.15669	-2.58763	-2.94294	-2.98191	-2.58993	-2.12999
Bra004477	AT2G47140.1	Symbols: | NAD(P)-binding Rossmann-fold superfamily protein | chr2:19350970-19352059 REVERSE LENGTH=257	10428.8	4301.49	4118.5	3845.81	5011.11	3305.82	7458.18	3014.77	3997.78	4253.09	2757.99	2910.55	-2.42446	-2.53218	-2.71173	-2.08114	-3.15468	-2.47388	-1.86558	-1.75359	-2.70421	-2.56246
Bra014903	AT1G31130.1	Symbols: | unknown protein; FUNCTIONS IN: molecular_function unknown; INVOLVED IN: biological_process unknown; LOCATED IN: cellular_component unknown; EXPRESSED IN: 23 plant structures; EXPRESSED DURING: 13 growth stages; BEST Arabidopsis thaliana protein match is: unknown protein (TAIR:AT4G19950.1); Has 246 Blast hits to 244 proteins in 29 species: Archae - 2; Bacteria - 16; Metazoa - 0; Fungi -…	2673.86	1286.2	1082.35	1051.06	1133.81	848.02	3357.29	1466.68	1260.78	1355.89	1274.8	1294.01	-2.07888	-2.47042	-2.54397	-2.3583	-3.15306	-2.28904	-2.66287	-2.47608	-2.63358	-2.59449
Bra000492	AT2G28480.1	Symbols: | RNA-binding CRS1 / YhbY (CRM) domain protein | chr2:12176642-12178031 REVERSE LENGTH=372	1930.09	890.131	827.822	675.396	707.644	570.843	1602.67	1095.88	958.035	1099.51	941.644	844.938	-2.16832	-2.33153	-2.85772	-2.72749	-3.38112	-1.46245	-1.67287	-1.45762	-1.70199	-1.89679
Bra013507	AT4G21150.1	Symbols: HAP6 | ribophorin II (RPN2) family protein | chr4:11278646-11283599 FORWARD LENGTH=691	2936.27	1447.63	1336.55	1207.99	1124.65	931.543	3581.47	1819.71	1701.78	1941.13	1421.65	1787.12	-2.02833	-2.1969	-2.43071	-2.61083	-3.15205	-1.96815	-2.10454	-1.84504	-2.51923	-2.00405
Bra012423	AT1G27120.1	Symbols: | Galactosyltransferase family protein | chr1:9421389-9423910 FORWARD LENGTH=673	7368.71	2963.62	3169	3129.71	2573.53	3651.41	4595.56	3558.68	2851.56	2885.69	1598.78	2324.78	-2.48639	-2.32525	-2.35444	-2.86327	-2.01805	-1.29137	-1.6116	-1.59253	-2.87442	-1.97677
Bra019937	AT1G10410.1	Symbols: | Protein of unknown function (DUF1336) | chr1:3416842-3419264 REVERSE LENGTH=485	3292.41	1417.86	1480.66	1268.29	1300.85	1048.55	4108.01	2116.22	1829.83	1846.93	1117.31	1070.71	-2.3221	-2.22361	-2.59594	-2.53097	-3.13996	-1.9412	-2.24502	-2.22424	-3.6767	-3.83672
Bra004136	AT1G65960.2	Symbols: GAD2 | glutamate decarboxylase 2 | chr1:24552094-24557253 FORWARD LENGTH=494	18355.1	7115.05	8960.13	7367.71	7809.43	5460.14	114.452	100.234	326.81	205.631	233.516	148.767	-2.57976	-2.04853	-2.49129	-2.35038	-3.36165	1	1	1	1	1
Bra017534	NA	NA	654.006	299.811	276.146	248.238	167.387	194.669	176.832	271.118	175.667	195.074	157.85	172.548	-2.18139	-2.36833	-2.63459	-3.90715	-3.35958	1	1	1	1	1
Bra038267	AT1G07790.1	Symbols: HTB1 | Histone superfamily protein | chr1:2413049-2413495 FORWARD LENGTH=148	996.099	365.873	289.137	317.732	367.111	318.257	924.249	585.877	510.784	457.718	350.886	405.146	-2.72253	-3.44508	-3.13503	-2.71335	-3.12986	-1.57755	-1.80947	-2.01925	-2.63404	-2.28127
Bra033044	NA	NA	505.094	199.757	133.676	94.9544	165.178	150.38	339.239	158.119	123.135	326.721	276.38	152.932	-2.52854	-3.77849	-5.31933	-3.05788	-3.35878	1	1	1	1	1
Bra001032	AT3G02150.2	Symbols: PTF1, TFPD | plastid transcription factor 1 | chr3:391522-392589 FORWARD LENGTH=355	11490.3	4145.13	4454.81	4106.29	4025.67	3725.69	10040.4	7018.5	5709.78	6945.86	4784.93	5088.11	-2.772	-2.5793	-2.79822	-2.85426	-3.08407	-1.43056	-1.75846	-1.44552	-2.09834	-1.97331
Bra023536	AT5G15750.1	Symbols: | Alpha-L RNA-binding motif/Ribosomal protein S4 family protein | chr5:5141449-5142701 FORWARD LENGTH=182	512.815	154.172	181.914	153.999	179.741	158.896	527.781	207.512	249.915	275.2	216.683	268.24	-3.32625	-2.819	-3.32999	-2.85308	-3.22736	-2.54338	-2.11184	-1.91781	-2.43573	-1.96757
[truncated: 2,883 more rows]
