# Supplementary material for: Global Gene-Expression Analysis to Identify Differentially Expressed Genes Critical for the Heat Stress Response in Brassica rapa
Source: PLoS One. 2015 Jun 23;10(6):e0130451. doi: 10.1371/journal.pone.0130451 (PMC4477974; doi:10.1371/journal.pone.0130451)
Supplement: S8 Table — Yellow shading indicates the FDR value below 0.05 (significantly represented items). (XLSX) [file pone.0130451.s010.xlsx]

## Sheet: S8 Table
S8 Table. List of significantly enriched GO iterms for up-regulated genes by HS in Chiifu and Kenshin. Yellow shade indicates the FDR value below 0.05 (significantly represented items).
GO_acc	Term_type	Term	Chiifu_up		Kenshin_up		Backgroud item
			Query item	FDR	Query item	FDR
GO:0009408	P	response to heat	91	2e-14	71	2.9e-10	275
GO:0009644	P	response to high light intensity	70	1.9e-11	55	1.8e-08	207
GO:0009642	P	response to light intensity	80	9.7e-11	63	4.8e-08	262
GO:0042542	P	response to hydrogen peroxide	76	1.2e-10	59	1.5e-07	245
GO:0000302	P	response to reactive oxygen species	87	3e-09	70	1.5e-07	316
GO:0042221	P	response to chemical stimulus	577	8.4e-06	465	4.6e-06	3560
GO:0009266	P	response to temperature stimulus	171	1.3e-05	131	0.00041	876
GO:0006979	P	response to oxidative stress	113	1.6e-05	92	3.7e-05	525
GO:0006457	P	protein folding	73	2.2e-05	62	1.3e-05	299
GO:0010286	P	heat acclimation	29	2.2e-05	24	0.00011	77
GO:0010200	P	response to chitin	88	4.9e-05	88	9e-10	391
GO:0003677	F	DNA binding	348	4.9e-05	251	0.13	2048
GO:0003700	F	transcription factor activity	261	4.9e-05	189	0.13	1482
GO:0009416	P	response to light stimulus	201	6.1e-05	149	0.0055	1095
GO:0009314	P	response to radiation	209	0.00016	160	0.0023	1163
GO:0030528	F	transcription regulator activity	264	0.00017	194	0.13	1532
GO:0009628	P	response to abiotic stimulus	393	0.00023	311	0.00042	2409
GO:0034976	P	response to endoplasmic reticulum stress	73	0.00052	65	2.7e-05	326
GO:0010035	P	response to inorganic substance	175	0.0007	137	0.0022	968
GO:0051171	P	regulation of nitrogen compound metabolic process	355	0.0026	280	0.0028	2214
GO:0009753	P	response to jasmonic acid stimulus	87	0.0036	81	1.2e-05	430
GO:0019219	P	regulation of nucleobase, nucleoside, nucleotide and nucleic acid metabolic process	350	0.0038	276	0.004	2193
GO:0051252	P	regulation of RNA metabolic process	335	0.0039	265	0.0037	2092
GO:0006355	P	regulation of transcription, DNA-dependent	333	0.0039	262	0.005	2078
GO:0045449	P	regulation of transcription	333	0.004	262	0.0052	2080
GO:0050789	P	regulation of biological process	674	0.0051	523	0.014	4501
GO:0009743	P	response to carbohydrate stimulus	137	0.0051	117	0.00035	758
GO:0009719	P	response to endogenous stimulus	243	0.0051	194	0.0036	1469
GO:0065007	P	biological regulation	796	0.0051	604	0.072	5374
GO:0010468	P	regulation of gene expression	363	0.0052	283	0.012	2302
GO:0010556	P	regulation of macromolecule biosynthetic process	346	0.0055	274	0.0051	2186
GO:0043565	F	sequence-specific DNA binding	74	0.0055	54	0.33	357
GO:0010033	P	response to organic substance	392	0.0057	320	0.00072	2510
GO:0031326	P	regulation of cellular biosynthetic process	363	0.0068	296	0.00097	2313
GO:0009889	P	regulation of biosynthetic process	363	0.0073	297	0.00084	2316
GO:0000165	P	MAPKKK cascade	44	0.0078	41	0.00031	186
GO:0050794	P	regulation of cellular process	596	0.0082	474	0.004	3976
GO:0006351	P	transcription, DNA-dependent	352	0.0082	278	0.009	2245
GO:0006350	P	transcription	352	0.0083	278	0.0091	2246
GO:0031323	P	regulation of cellular metabolic process	399	0.0083	327	0.00084	2578
GO:0032774	P	RNA biosynthetic process	352	0.0084	278	0.0094	2248
GO:0060255	P	regulation of macromolecule metabolic process	377	0.0087	293	0.024	2426
GO:0019222	P	regulation of metabolic process	422	0.0091	340	0.0027	2746
GO:0071495	P	cellular response to endogenous stimulus	133	0.0092	103	0.031	748
GO:0080090	P	regulation of primary metabolic process	377	0.01	301	0.0059	2434
GO:0009751	P	response to salicylic acid stimulus	82	0.011	82	2.7e-06	421
GO:0010310	P	regulation of hydrogen peroxide metabolic process	38	0.013	34	0.0016	158
GO:0003676	F	nucleic acid binding	446	0.014	336	0.49	2919
GO:0080010	P	regulation of oxygen and reactive oxygen species metabolic process	38	0.015	34	0.0018	159
GO:0050896	P	response to stimulus	794	0.015	662	0.00014	5444
GO:0007243	P	protein kinase cascade	45	0.016	42	0.00045	200
GO:0071310	P	cellular response to organic substance	188	0.017	155	0.0036	1133
GO:0070887	P	cellular response to chemical stimulus	212	0.019	168	0.021	1301
GO:0009867	P	jasmonic acid mediated signaling pathway	54	0.024	48	0.002	258
GO:0071395	P	cellular response to jasmonic acid stimulus	54	0.024	48	0.002	258
GO:0051716	P	cellular response to stimulus	321	0.038	270	0.00097	2085
GO:0009862	P	systemic acquired resistance, salicylic acid mediated signaling pathway	47	0.041	41	0.0062	221
GO:0009415	P	response to water	74	0.043	52	0.79	390
GO:0023060	P	signal transmission	236	0.043	188	0.031	1491
GO:0009414	P	response to water deprivation	73	0.043	50	1	384
GO:0023046	P	signaling process	236	0.043	188	0.031	1492
GO:0009860	P	pollen tube growth	48	0.046	20	1	229
GO:0009612	P	response to mechanical stimulus	17	0.047	15	0.018	55
GO:0006950	P	response to stress	512	0.072	444	0.0001	3494
GO:0006612	P	protein targeting to membrane	65	0.18	66	0.00022	356
GO:0080135	P	regulation of cellular response to stress	61	0.41	65	0.00022	348
GO:0045087	P	innate immune response	123	1	127	0.00028	829
GO:0010363	P	regulation of plant-type hypersensitive response	61	0.3	63	0.00034	340
GO:0002679	P	respiratory burst during defense response	20	1	29	0.00035	113
GO:0002376	P	immune system process	129	1	132	0.00035	876
GO:0006955	P	immune response	129	1	132	0.00035	876
GO:0045730	P	respiratory burst	20	1	29	0.00035	113
GO:0002252	P	immune effector process	39	1	50	0.00035	250
GO:0071446	P	cellular response to salicylic acid stimulus	61	0.067	59	0.00038	315
GO:0050776	P	regulation of immune response	68	0.26	68	0.00041	384
GO:0002682	P	regulation of immune system process	68	0.26	68	0.00041	384
GO:0043067	P	regulation of programmed cell death	64	0.3	65	0.00041	361
GO:0034050	P	host programmed cell death induced by symbiont	65	0.31	66	0.00041	369
GO:0010941	P	regulation of cell death	65	0.31	66	0.00041	369
GO:0009626	P	plant-type hypersensitive response	65	0.31	66	0.00041	368
GO:0009863	P	salicylic acid mediated signaling pathway	60	0.088	58	0.00046	313
GO:0012501	P	programmed cell death	71	0.31	71	0.00046	409
GO:0045088	P	regulation of innate immune response	66	0.38	67	0.00049	380
GO:0080134	P	regulation of response to stress	81	0.61	82	0.00049	494
GO:0031347	P	regulation of defense response	81	0.34	79	0.00084	479
GO:0006952	P	defense response	196	1	187	0.00084	1364
GO:0008219	P	cell death	72	1	75	0.0012	454
GO:0016265	P	death	72	1	75	0.0012	454
GO:0033554	P	cellular response to stress	201	0.15	176	0.0015	1287
GO:0034605	P	cellular response to heat	8	0.073	9	0.0016	17
GO:0031348	P	negative regulation of defense response	50	0.071	46	0.0027	247
GO:0009607	P	response to biotic stimulus	216	1	197	0.0036	1495
GO:0009620	P	response to fungus	77	0.31	72	0.0037	449
GO:0051707	P	response to other organism	185	0.9	168	0.0047	1253
GO:0009696	P	salicylic acid metabolic process	32	1	37	0.0055	191
GO:0034620	P	cellular response to unfolded protein	34	0.74	35	0.0085	181
GO:0006986	P	response to unfolded protein	34	0.74	35	0.0085	181
GO:0048583	P	regulation of response to stimulus	91	1	89	0.0092	603
GO:0009595	P	detection of biotic stimulus	20	0.55	21	0.014	90
GO:0006984	P	ER-nuclear signaling pathway	35	0.68	35	0.014	186
GO:0030968	P	endoplasmic reticulum unfolded protein response	33	0.93	34	0.014	179
GO:0071445	P	cellular response to protein stimulus	35	0.72	35	0.015	187
GO:0009737	P	response to abscisic acid stimulus	102	0.063	85	0.016	581
GO:0048519	P	negative regulation of biological process	161	1	145	0.016	1091
GO:0051704	P	multi-organism process	244	0.16	202	0.018	1596
GO:0023052	P	signaling	295	0.31	247	0.018	1997
GO:0009814	P	defense response, incompatible interaction	74	1	70	0.018	461
GO:0071216	P	cellular response to biotic stimulus	35	0.85	35	0.019	190
GO:0048585	P	negative regulation of response to stimulus	54	0.74	51	0.023	314
GO:0009697	P	salicylic acid biosynthetic process	30	1	33	0.026	179
GO:0051606	P	detection of stimulus	23	1	26	0.029	130
GO:0050832	P	defense response to fungus	57	0.16	49	0.031	303
GO:0007242	P	intracellular signaling cascade	180	0.12	147	0.033	1132
GO:0019722	P	calcium-mediated signaling	9	1	13	0.035	47
GO:0009627	P	systemic acquired resistance	60	1	59	0.04	387
