# Supplementary material for: Global Gene-Expression Analysis to Identify Differentially Expressed Genes Critical for the Heat Stress Response in Brassica rapa
Source: PLoS One. 2015 Jun 23;10(6):e0130451. doi: 10.1371/journal.pone.0130451 (PMC4477974; doi:10.1371/journal.pone.0130451)
Supplement: S9 Table — Yellow shade indicates the FDR value below 0.05 (significantly represented items). (XLSX) [file pone.0130451.s011.xlsx]

## Sheet: S9 Table
S9 Table. List of significantly enriched GO iterms for down-regulated genes by HS in Chiifu and Kenshin. Yellow shade indicates the FDR value below 0.05 (significantly represented items).
GO_acc	Term_type	Term	Chiifu_down		Kenshin_down		Backgroud item
			Query item	FDR	Query item	FDR	Backgroud item
GO:0046942	P	carboxylic acid transport	104	3.1e-16	88	1.5e-16	258
GO:0006865	P	amino acid transport	100	3.1e-16	85	1.5e-16	243
GO:0015837	P	amine transport	101	3.3e-16	86	1.5e-16	249
GO:0015849	P	organic acid transport	105	3.3e-16	88	5.8e-16	264
GO:0005794	C	Golgi apparatus	230	1.6e-11	222	1e-23	866
GO:0009505	C	plant-type cell wall	88	1.6e-11	91	2.6e-21	243
GO:0005783	C	endoplasmic reticulum	156	1.6e-11	122	1.8e-10	528
GO:0009627	P	systemic acquired resistance	122	3.4e-10	99	4.3e-10	387
GO:0005802	C	trans-Golgi network	77	5.7e-10	80	5.1e-19	214
GO:0015824	P	proline transport	36	1.1e-09	35	9.4e-13	65
GO:0006952	P	defense response	328	1.1e-09	263	1.2e-10	1364
GO:0009814	P	defense response, incompatible interaction	137	1.1e-09	110	2.7e-09	461
GO:0009751	P	response to salicylic acid stimulus	127	2e-09	85	0.00043	421
GO:0015804	P	neutral amino acid transport	36	4.5e-09	35	5e-12	68
GO:0045087	P	innate immune response	214	5e-09	166	7.1e-08	829
GO:0030312	C	external encapsulating structure	147	6e-09	149	1.8e-20	530
GO:0005618	C	cell wall	146	6.3e-09	149	1.3e-20	527
GO:0051707	P	response to other organism	299	1.2e-08	246	1e-10	1253
GO:0002376	P	immune system process	219	5.2e-08	171	2.4e-07	876
GO:0006955	P	immune response	219	5.2e-08	171	2.4e-07	876
GO:0044431	C	Golgi apparatus part	87	4.9e-07	90	1.7e-15	289
GO:0010200	P	response to chitin	111	1.2e-06	83	8.7e-05	391
GO:0031347	P	regulation of defense response	130	1.3e-06	90	0.0032	479
GO:0005768	C	endosome	80	1.5e-06	84	4.4e-15	265
GO:0048583	P	regulation of response to stimulus	155	2.5e-06	104	0.017	603
GO:0005576	C	extracellular region	394	3.3e-06	356	2.2e-15	1850
GO:0012501	P	programmed cell death	113	3.9e-06	78	0.0054	409
GO:0080134	P	regulation of response to stress	131	4.2e-06	91	0.0054	494
GO:0071446	P	cellular response to salicylic acid stimulus	92	4.2e-06	60	0.024	315
GO:0010941	P	regulation of cell death	104	4.2e-06	68	0.026	369
GO:0010033	P	response to organic substance	523	4.4e-06	402	8.6e-06	2510
GO:0043067	P	regulation of programmed cell death	102	4.4e-06	66	0.036	361
GO:0045088	P	regulation of innate immune response	106	4.7e-06	70	0.024	380
GO:0009863	P	salicylic acid mediated signaling pathway	91	5.2e-06	60	0.023	313
GO:0010363	P	regulation of plant-type hypersensitive response	97	5.2e-06	62	0.053	340
GO:0009626	P	plant-type hypersensitive response	103	5.5e-06	69	0.017	368
GO:0009607	P	response to biotic stimulus	329	5.9e-06	270	4.8e-08	1495
GO:0034050	P	host programmed cell death induced by symbiont	103	5.9e-06	69	0.018	369
GO:0050776	P	regulation of immune response	106	6.6e-06	70	0.028	384
GO:0002682	P	regulation of immune system process	106	6.6e-06	70	0.028	384
GO:0009862	P	systemic acquired resistance, salicylic acid mediated signaling pathway	69	1e-05	47	0.01	221
GO:0008219	P	cell death	120	1.1e-05	81	0.024	454
GO:0016265	P	death	120	1.1e-05	81	0.024	454
GO:0006612	P	protein targeting to membrane	99	1.1e-05	66	0.026	356
GO:0016757	F	transferase activity, transferring glycosyl groups	139	1.3e-05	123	2.5e-09	530
GO:0080135	P	regulation of cellular response to stress	97	1.3e-05	62	0.083	348
GO:0031226	C	intrinsic to plasma membrane	40	2e-05	36	6.7e-07	110
GO:0031224	C	intrinsic to membrane	221	2e-05	176	3.7e-06	975
GO:0006810	P	transport	620	2.6e-05	482	9.6e-06	3081
GO:0005886	C	plasma membrane	638	3.4e-05	528	1e-09	3222
GO:0051704	P	multi-organism process	342	3.6e-05	277	1e-06	1596
GO:0015833	P	peptide transport	39	3.9e-05	36	1e-06	104
GO:0006857	P	oligopeptide transport	39	3.9e-05	36	1e-06	104
GO:0050832	P	defense response to fungus	85	5.2e-05	62	0.0043	303
GO:0009620	P	response to fungus	116	5.3e-05	91	0.00018	449
GO:0048585	P	negative regulation of response to stimulus	87	6.5e-05	57	0.082	314
GO:0009719	P	response to endogenous stimulus	314	0.00011	253	7e-06	1469
GO:0023052	P	signaling	413	0.00011	300	0.012	1997
GO:0043069	P	negative regulation of programmed cell death	50	0.00016	30	0.28	155
GO:0046658	C	anchored to plasma membrane	26	0.00017	26	4.7e-07	64
GO:0051234	P	establishment of localization	622	0.00024	482	9.8e-05	3154
GO:0009753	P	response to jasmonic acid stimulus	109	0.00027	89	9.8e-05	430
GO:0031348	P	negative regulation of defense response	70	0.00031	48	0.05	247
GO:0016758	F	transferase activity, transferring hexosyl groups	93	0.00033	82	7.7e-07	343
GO:0060548	P	negative regulation of cell death	50	0.00035	30	0.37	159
GO:0030246	F	carbohydrate binding	50	0.00041	38	0.0026	154
GO:0007167	P	enzyme linked receptor protein signaling pathway	41	0.00042	25	0.27	122
GO:0007169	P	transmembrane receptor protein tyrosine kinase signaling pathway	41	0.00042	25	0.27	122
GO:0009825	P	multidimensional cell growth	37	0.00058	35	7.9e-06	107
GO:0043090	P	amino acid import	28	0.00066	26	4.3e-05	72
GO:0009743	P	response to carbohydrate stimulus	172	0.00076	133	0.0019	758
GO:0051179	P	localization	643	0.00084	499	0.00024	3309
GO:0034976	P	response to endoplasmic reticulum stress	85	0.00092	72	9.8e-05	326
GO:0014070	P	response to organic cyclic substance	44	0.00097	37	0.00056	139
GO:0010583	P	response to cyclopentenone	44	0.00097	37	0.00056	139
GO:0045488	P	pectin metabolic process	21	0.0011	21	1.5e-05	48
GO:0023034	P	intracellular signaling pathway	102	0.0013	77	0.0099	412
GO:0023033	P	signaling pathway	117	0.0016	86	0.025	489
GO:0000165	P	MAPKKK cascade	54	0.0016	37	0.1	186
GO:0009617	P	response to bacterium	120	0.0019	90	0.016	506
GO:0007166	P	cell surface receptor linked signaling pathway	46	0.0021	28	0.57	152
GO:0006820	P	anion transport	79	0.0027	59	0.023	307
GO:0010310	P	regulation of hydrogen peroxide metabolic process	47	0.0027	33	0.081	158
GO:0080010	P	regulation of oxygen and reactive oxygen species metabolic process	47	0.0031	33	0.084	159
GO:0016021	C	integral to membrane	169	0.0033	132	0.0015	779
GO:0016740	F	transferase activity	514	0.0037	370	0.069	2608
GO:0007165	P	signal transduction	291	0.0041	212	0.07	1419
GO:0010817	P	regulation of hormone levels	99	0.0044	97	6.1e-08	410
GO:0007243	P	protein kinase cascade	55	0.0062	37	0.27	200
GO:0009867	P	jasmonic acid mediated signaling pathway	67	0.0072	49	0.069	258
GO:0071395	P	cellular response to jasmonic acid stimulus	67	0.0072	49	0.069	258
GO:0031225	C	anchored to membrane	50	0.0075	45	0.00011	185
GO:0009404	P	toxin metabolic process	52	0.0078	37	0.12	188
GO:0009407	P	toxin catabolic process	52	0.0078	37	0.12	188
GO:0015802	P	basic amino acid transport	14	0.0078	9	0.27	29
GO:0008194	F	UDP-glycosyltransferase activity	57	0.0082	50	0.00025	205
GO:0022891	F	substrate-specific transmembrane transporter activity	155	0.0082	118	0.015	693
GO:0042221	P	response to chemical stimulus	673	0.0085	528	0.00062	3560
GO:0023060	P	signal transmission	300	0.011	216	0.2	1491
GO:0023046	P	signaling process	300	0.012	216	0.2	1492
GO:0022857	F	transmembrane transporter activity	183	0.014	146	0.0026	851
GO:0022892	F	substrate-specific transporter activity	175	0.014	132	0.023	807
GO:0009725	P	response to hormone stimulus	255	0.017	202	0.0043	1255
GO:0000038	P	very-long-chain fatty acid metabolic process	20	0.017	15	0.081	53
GO:0042402	P	cellular biogenic amine catabolic process	33	0.02	30	0.0017	108
GO:0016020	C	membrane	947	0.021	764	1.1e-05	5198
GO:0002679	P	respiratory burst during defense response	34	0.022	32	0.00058	113
GO:0045730	P	respiratory burst	34	0.022	32	0.00058	113
GO:0008061	F	chitin binding	8	0.022	7	0.016	12
GO:0009055	F	electron carrier activity	94	0.022	70	0.064	398
GO:0003756	F	protein disulfide isomerase activity	10	0.022	6	0.39	18
GO:0016864	F	intramolecular oxidoreductase activity, transposing S-S bonds	10	0.022	6	0.39	18
GO:0016862	F	intramolecular oxidoreductase activity, interconverting keto- and enol-groups	10	0.022	6	0.39	18
GO:0016860	F	intramolecular oxidoreductase activity	18	0.022	10	0.78	45
GO:0047262	F	polygalacturonate 4-alpha-galacturonosyltransferase activity	12	0.028	15	5.5e-06	25
GO:0045489	P	pectin biosynthetic process	9	0.034	9	0.0046	16
GO:0004553	F	hydrolase activity, hydrolyzing O-glycosyl compounds	79	0.035	80	7.7e-07	332
GO:0009605	P	response to external stimulus	194	0.04	159	0.0024	941
GO:0043481	P	anthocyanin accumulation in tissues in response to UV light	32	0.041	28	0.0088	108
GO:0043478	P	pigment accumulation in response to UV light	32	0.041	28	0.0088	108
GO:0043473	P	pigmentation	32	0.041	28	0.0088	108
GO:0043476	P	pigment accumulation	32	0.041	28	0.0088	108
GO:0043479	P	pigment accumulation in tissues in response to UV light	32	0.041	28	0.0088	108
GO:0043480	P	pigment accumulation in tissues	32	0.041	28	0.0088	108
GO:0044459	C	plasma membrane part	190	0.045	174	8.3e-07	940
GO:0009723	P	response to ethylene stimulus	77	0.049	53	0.62	327
GO:0016798	F	hydrolase activity, acting on glycosyl bonds	81	0.063	83	8.7e-07	352
GO:0009611	P	response to wounding	73	0.09	73	1.2e-05	314
GO:0048046	C	apoplast	69	0.45	72	2.5e-05	331
GO:0030054	C	cell junction	147	0.37	137	4e-05	752
GO:0009506	C	plasmodesma	145	0.42	135	7e-05	748
GO:0055044	C	symplast	145	0.42	135	7e-05	748
GO:0005911	C	cell-cell junction	145	0.43	135	7.1e-05	749
GO:0009914	P	hormone transport	25	0.45	29	0.00024	93
GO:0050896	P	response to stimulus	989	0.052	784	0.00056	5444
GO:0060918	P	auxin transport	25	0.39	28	0.00056	92
GO:0005773	C	vacuole	150	0.2	130	0.00078	753
GO:0044425	C	membrane part	380	0.2	311	0.0011	2050
GO:0009926	P	auxin polar transport	23	0.66	26	0.0016	87
GO:0042562	F	hormone binding	8	0.27	10	0.0039	19
GO:0006950	P	response to stress	644	0.089	509	0.0041	3494
GO:0052546	P	cell wall pectin metabolic process	13	0.063	13	0.0046	31
GO:0042445	P	hormone metabolic process	62	0.69	59	0.0053	287
GO:0009225	P	nucleotide-sugar metabolic process	10	1	14	0.0059	36
GO:0071555	P	cell wall organization	107	0.88	96	0.0097	538
GO:0009651	P	response to salt stress	139	1	124	0.0097	729
GO:0071554	P	cell wall organization or biogenesis	162	1	142	0.0097	854
GO:0005215	F	transporter activity	218	0.085	176	0.012	1093
GO:0004091	F	carboxylesterase activity	58	0.91	57	0.015	286
GO:0010011	F	auxin binding	5	0.057	5	0.016	6
GO:0022804	F	active transmembrane transporter activity	110	0.098	91	0.016	512
GO:0030247	F	polysaccharide binding	9	0.27	10	0.016	23
GO:0001871	F	pattern binding	9	0.27	10	0.016	23
GO:0042219	P	cellular amino acid derivative catabolic process	34	0.23	31	0.017	130
GO:0034284	P	response to monosaccharide stimulus	34	1	36	0.017	159
GO:0009746	P	response to hexose stimulus	34	1	36	0.017	159
GO:0009750	P	response to fructose stimulus	31	1	32	0.017	136
GO:0006576	P	cellular biogenic amine metabolic process	38	0.6	36	0.018	160
GO:0009694	P	jasmonic acid metabolic process	36	0.6	34	0.022	150
GO:0009684	P	indoleacetic acid biosynthetic process	24	0.75	24	0.023	93
GO:0048767	P	root hair elongation	40	0.83	38	0.024	175
GO:0006970	P	response to osmotic stress	147	1	128	0.024	778
GO:0042446	P	hormone biosynthetic process	52	1	49	0.024	244
GO:0009683	P	indoleacetic acid metabolic process	24	0.82	24	0.025	94
GO:0031407	P	oxylipin metabolic process	36	1	35	0.025	158
GO:0006888	P	ER to Golgi vesicle-mediated transport	25	0.88	25	0.026	100
GO:0009850	P	auxin metabolic process	32	0.35	29	0.029	124
GO:0042435	P	indole derivative biosynthetic process	28	1	28	0.032	119
GO:0009851	P	auxin biosynthetic process	28	0.48	26	0.034	108
GO:0005275	F	amine transmembrane transporter activity	23	0.05	19	0.042	70
GO:0015112	F	nitrate transmembrane transporter activity	6	0.48	7	0.046	14
GO:0004180	F	carboxypeptidase activity	9	1	13	0.046	40
GO:0006569	P	tryptophan catabolic process	22	0.14	19	0.048	71
GO:0046218	P	indolalkylamine catabolic process	22	0.14	19	0.048	71
