# Supplementary material for: Global Gene-Expression Analysis to Identify Differentially Expressed Genes Critical for the Heat Stress Response in Brassica rapa
Source: PLoS One. 2015 Jun 23;10(6):e0130451. doi: 10.1371/journal.pone.0130451 (PMC4477974; doi:10.1371/journal.pone.0130451)
Supplement: S10 Table — Gene No. represents Arabidopsis counterparts involved in each pathways. (XLSX) [file pone.0130451.s012.xlsx]

## Sheet: S10 Table
S10 Table. KEGG pathway maps of HSR genes in Chiifu and Kenshin. The gene No. represents Arabidopsis counterparts involved in each pathways.
KEGG_ID	Description	Gene NO.
		C_up	K_up	C_down	K_down
ath01100	Metabolic pathways	160	116	253	184
ath01110	Biosynthesis of secondary metabolites	90	50	154	113
ath04075	Plant hormone signal transduction	43	26	44	40
ath04141	Protein processing in endoplasmic reticulum	31	25	44	32
ath00500	Starch and sucrose metabolism	16	15	37	39
ath01230	Biosynthesis of amino acids	23	13	33	17
ath04626	Plant-pathogen interaction	20	19	24	20
ath01200	Carbon metabolism	21	14	25	19
ath00520	Amino sugar and nucleotide sugar metabolism	12	5	29	32
ath00940	Phenylpropanoid biosynthesis	10	7	29	27
ath00230	Purine metabolism	10	15	15	12
ath00360	Phenylalanine metabolism	9	4	21	16
ath04120	Ubiquitin mediated proteolysis	15	16	12	6
ath00480	Glutathione metabolism	8	9	18	13
ath03040	Spliceosome	20	14	11	3
ath00040	Pentose and glucuronate interconversions	13	5	11	15
ath04144	Endocytosis	18	9	12	5
ath00240	Pyrimidine metabolism	9	13	10	9
ath00010	Glycolysis / Gluconeogenesis	13	7	13	7
ath00330	Arginine and proline metabolism	11	9	13	7
ath03010	Ribosome	17	5	11	7
ath03013	RNA transport	10	9	15	6
ath03018	RNA degradation	16	13	6	3
ath01212	Fatty acid metabolism	8	7	11	8
ath03015	mRNA surveillance pathway	9	9	10	5
ath04145	Phagosome	9	5	10	8
ath00620	Pyruvate metabolism	11	7	8	5
ath00903	Limonene and pinene degradation	4	5	14	8
ath00945	Stilbenoid, diarylheptanoid and gingerol biosynthesis	3	4	14	10
ath00190	Oxidative phosphorylation	11	9	7	3
ath00260	Glycine, serine and threonine metabolism	9	2	12	7
ath00460	Cyanoamino acid metabolism	2	3	12	13
ath00510	N-Glycan biosynthesis	1	1	17	11
ath03008	Ribosome biogenesis in eukaryotes	10	4	7	9
ath00270	Cysteine and methionine metabolism	6	4	12	7
ath00564	Glycerophospholipid metabolism	6	2	11	9
ath01210	2-Oxocarboxylic acid metabolism	8	3	9	6
ath00030	Pentose phosphate pathway	5	4	9	7
ath00380	Tryptophan metabolism	8	3	8	6
ath00562	Inositol phosphate metabolism	3	3	11	8
ath00250	Alanine, aspartate and glutamate metabolism	6	5	8	5
ath04146	Peroxisome	4	8	7	5
ath00052	Galactose metabolism	4	2	8	9
ath00400	Phenylalanine, tyrosine and tryptophan biosynthesis	4	2	11	6
ath00910	Nitrogen metabolism	7	6	5	3
ath04070	Phosphatidylinositol signaling system		3	11	7
ath00053	Ascorbate and aldarate metabolism	8	3	5	4
ath00071	Fatty acid degradation	5	4	7	4
ath00592	alpha-Linolenic acid metabolism	4	5	4	7
ath03022	Basal transcription factors	8	5	7
ath00051	Fructose and mannose metabolism	6	3	6	4
ath00061	Fatty acid biosynthesis	3	3	7	6
ath00561	Glycerolipid metabolism	2	3	10	4
ath00906	Carotenoid biosynthesis	7	4	6	2
ath03060	Protein export	4	1	9	5
ath03420	Nucleotide excision repair	5	8	5	1
ath00062	Fatty acid elongation	1		10	7
ath00710	Carbon fixation in photosynthetic organisms	6	4	4	4
ath00630	Glyoxylate and dicarboxylate metabolism	8	5	3	1
ath00920	Sulfur metabolism	3	3	6	5
ath00350	Tyrosine metabolism	5		7	4
ath01040	Biosynthesis of unsaturated fatty acids	3	3	7	3
ath00280	Valine, leucine and isoleucine degradation	6	2	5	2
ath00600	Sphingolipid metabolism		1	8	6
ath00941	Flavonoid biosynthesis	6	2	4	3
ath04712	Circadian rhythm - plant	6	4	3	2
ath00195	Photosynthesis	8	4	1	1
ath00966	Glucosinolate biosynthesis	3		5	6
ath03440	Homologous recombination	6	4	2	2
ath00073	Cutin, suberine and wax biosynthesis		2	5	6
ath00410	beta-Alanine metabolism	3	1	7	2
ath00565	Ether lipid metabolism	4		4	5
ath00100	Steroid biosynthesis	3		5	4
ath00130	Ubiquinone and other terpenoid-quinone biosynthesis	3	2	4	3
ath00750	Vitamin B6 metabolism	2	3	5	2
ath00908	Zeatin biosynthesis	3	3	3	3
ath00970	Aminoacyl-tRNA biosynthesis	4	5	2	1
ath03030	DNA replication	3	5	2	2
ath03410	Base excision repair	4	5	3
ath03430	Mismatch repair	4	5	2	1
ath04130	SNARE interactions in vesicular transport	5	3	3	1
ath00020	Citrate cycle (TCA cycle)	5	2	3	1
ath00603	Glycosphingolipid biosynthesis - globo series	1		5	5
ath00860	Porphyrin and chlorophyll metabolism	4	3	2	2
ath00290	Valine, leucine and isoleucine biosynthesis	6	2	2
ath00310	Lysine degradation	5	2	2	1
ath00430	Taurine and hypotaurine metabolism			7	3
ath00960	Tropane, piperidine and pyridine alkaloid biosynthesis	4	1	3	2
ath02010	ABC transporters	1	1	4	4
ath00590	Arachidonic acid metabolism	1	4	1	3
ath00770	Pantothenate and CoA biosynthesis	4	1	4
ath00790	Folate biosynthesis	1	2	3	3
ath00900	Terpenoid backbone biosynthesis	6	1	2
ath03020	RNA polymerase	2	3	3	1
ath04140	Regulation of autophagy	4	1	2	2
ath00340	Histidine metabolism	2	1	4	1
ath00511	Other glycan degradation	1		3	4
ath00563	Glycosylphosphatidylinositol(GPI)-anchor biosynthesis			5	3
ath00950	Isoquinoline alkaloid biosynthesis	3		3	2
ath00300	Lysine biosynthesis	1	2	3	1
ath00780	Biotin metabolism	2	3	2
ath03050	Proteasome	4	2		1
ath00591	Linoleic acid metabolism	1	1	1	3
ath00650	Butanoate metabolism	3		3
ath00670	One carbon pool by folate		1	3	2
ath00905	Brassinosteroid biosynthesis	1	1	3	1
ath01220	Degradation of aromatic compounds	1		3	2
ath04122	Sulfur relay system	1	2	2	1
ath00531	Glycosaminoglycan degradation	1		2	2
ath00640	Propanoate metabolism	1		2	2
ath00909	Sesquiterpenoid and triterpenoid biosynthesis	3		1	1
ath00450	Selenocompound metabolism	1	1	1	1
ath00604	Glycosphingolipid biosynthesis - ganglio series			2	2
ath00660	C5-Branched dibasic acid metabolism	3	1
ath00740	Riboflavin metabolism	1	1	1	1
ath00904	Diterpenoid biosynthesis	2		1	1
ath00760	Nicotinate and nicotinamide metabolism			2	1
ath00901	Indole alkaloid biosynthesis		1	1	1
ath00902	Monoterpenoid biosynthesis			3
ath00944	Flavone and flavonol biosynthesis			2	1
ath00196	Photosynthesis - antenna proteins	1		1
ath00232	Caffeine metabolism		1	1
ath00072	Synthesis and degradation of ketone bodies	1
ath00514	Other types of O-glycan biosynthesis				1
ath00730	Thiamine metabolism			1
ath03450	Non-homologous end-joining	1
