# Supplementary material for: Global Gene-Expression Analysis to Identify Differentially Expressed Genes Critical for the Heat Stress Response in Brassica rapa
Source: PLoS One. 2015 Jun 23;10(6):e0130451. doi: 10.1371/journal.pone.0130451 (PMC4477974; doi:10.1371/journal.pone.0130451)
Supplement: S11 Table — Expression levels of all genes in this list changed by over 4-fold in both genotypes (XLSX) [file pone.0130451.s013.xlsx]

## Sheet: Table S11
S11 Table. Intrinsic genes expressed in Chiifu or Kenshin under normal growth condition. Genes were selected by over 4 fold in each genotype. The genes, which were intrinsically expressed in Kenshin but not in Chiffu, and showed up-regulation after heat treatment, are highlighted with yellow background.
Classification	Br_SEQ_ID	At_Locus	A_thaliana_homologue_Description	PI value		Fold change
				Chiifu	Kenshi
Chiifu-specific (or Chiifu-up)	Bra035638	NA	NA	17666.8	83.4619	211.675
	Bra026915	NA	NA	12200.8	62.8092	194.252
	Bra035685	AT4G36590.1	Symbols: | MADS-box transcription factor family protein | chr4:17261146-17262189 REVERSE LENGTH=248	7248.74	38.6056	187.764
	Bra004136	AT1G65960.2	Symbols: GAD2 | glutamate decarboxylase 2 | chr1:24552094-24557253 FORWARD LENGTH=494	18355.1	114.452	160.374
	Bra009817	AT5G25120.1	Symbols: CYP71B11 | cytochrome p450, family 71, subfamily B, polypeptide 11 | chr5:8662851-8664432 FORWARD LENGTH=496	3867.7	26.0636	148.395
	Bra041149	NA	NA	6581.83	49.4003	133.235
	Bra016782	AT1G12220.1	Symbols: RPS5 | Disease resistance protein (CC-NBS-LRR class) family | chr1:4145011-4147680 FORWARD LENGTH=889	3190.21	24.5296	130.056
	Bra034729	AT3G12780.1	Symbols: PGK1 | phosphoglycerate kinase 1 | chr3:4061127-4063140 REVERSE LENGTH=481	7596.26	62.8924	120.782
	Bra019671	AT1G48870.1	Symbols: | Transducin/WD40 repeat-like superfamily protein | chr1:18072325-18074457 REVERSE LENGTH=593	4643.32	38.7629	119.788
	Bra011809	AT5G49000.2	Symbols: | Galactose oxidase/kelch repeat superfamily protein | chr5:19864527-19865645 FORWARD LENGTH=372	7060.37	61.4428	114.91
	Bra012395	AT1G23970.1	Symbols: | Protein of unknown function (DUF626) | chr1:8482145-8483829 REVERSE LENGTH=373	3889.39	36.9648	105.219
	Bra009717	AT5G23960.1	Symbols: ATTPS21, TPS21 | terpene synthase 21 | chr5:8092969-8095128 FORWARD LENGTH=547	1774.14	17.0261	104.201
	Bra027645	NA	NA	1512.28	14.8445	101.875
	Bra040208	AT5G11250.1	Symbols: | Disease resistance protein (TIR-NBS-LRR class) | chr5:3587978-3591960 REVERSE LENGTH=1189	3537.81	36.4892	96.955
	Bra006643	NA	NA	2232.27	23.2034	96.2044
	Bra024653	NA	NA	15679.3	167.577	93.5647
	Bra018155	AT5G15150.1	Symbols: ATHB-3, HAT7, ATHB3, HB-3 | homeobox 3 | chr5:4913951-4915609 REVERSE LENGTH=314	14642.3	188.627	77.6257
	Bra012354	AT5G37930.1	Symbols: | Protein with RING/U-box and TRAF-like domains | chr5:15102239-15103651 REVERSE LENGTH=349	3503.52	45.9056	76.3201
	Bra017243	AT4G19210.1	Symbols: ATRLI2, RLI2 | RNAse l inhibitor protein 2 | chr4:10501906-10504776 FORWARD LENGTH=605	4420.76	58.4331	75.6551
	Bra018154	AT5G15150.1	Symbols: ATHB-3, HAT7, ATHB3, HB-3 | homeobox 3 | chr5:4913951-4915609 REVERSE LENGTH=314	13497.6	185.885	72.6126
	Bra029286	NA	NA	1516.4	20.9833	72.267
	Bra022920	AT2G25450.1	Symbols: | 2-oxoglutarate (2OG) and Fe(II)-dependent oxygenase superfamily protein | chr2:10830286-10831563 REVERSE LENGTH=359	15600.1	221.228	70.5159
	Bra003031	NA	NA	1465.29	21.5942	67.8557
	Bra002663	NA	NA	1807.64	28.9566	62.4258
	Bra040268	NA	NA	1958.19	31.3998	62.3631
	Bra031486	AT1G60750.1	Symbols: | NAD(P)-linked oxidoreductase superfamily protein | chr1:22362293-22363854 REVERSE LENGTH=330	4591.49	78.4229	58.5478
	Bra014621	NA	NA	3457.62	59.2187	58.3873
	Bra007339	NA	NA	7266.53	127.251	57.1039
	Bra021319	NA	NA	14292.9	258.905	55.2052
	Bra012775	AT4G15630.1	Symbols: | Uncharacterised protein family (UPF0497) | chr4:8917527-8918683 FORWARD LENGTH=190	3330.37	63.1816	52.7111
	Bra019400	NA	NA	19520.6	373.293	52.293
	Bra024489	NA	NA	1725.23	33.2012	51.9629
	Bra038822	NA	NA	1215.34	23.6069	51.4824
	Bra029536	AT3G16210.1	Symbols: | F-box family protein | chr3:5494533-5495615 REVERSE LENGTH=360	1367.82	27.2764	50.1466
	Bra033470	NA	NA	1781.32	35.7993	49.7585
	Bra023965	AT4G32040.1	Symbols: KNAT5 | KNOTTED1-like homeobox gene 5 | chr4:15494127-15496009 FORWARD LENGTH=383	7222.8	147.433	48.9904
	Bra026697	AT1G16940.1	Symbols: | F-box/RNI-like/FBD-like domains-containing protein | chr1:5791983-5793491 FORWARD LENGTH=434	1925.6	40.5574	47.4784
	Bra032146	AT2G23770.1	Symbols: | protein kinase family protein / peptidoglycan-binding LysM domain-containing protein | chr2:10120242-10122080 REVERSE LENGTH=612	4252.34	93.3051	45.5746
	Bra015590	AT3G03920.1	Symbols: | H/ACA ribonucleoprotein complex, subunit Gar1/Naf1 protein | chr3:1009123-1010379 REVERSE LENGTH=202	1457.35	32.1407	45.3428
	Bra006843	AT5G56920.1	Symbols: | Cystatin/monellin superfamily protein | chr5:23025000-23025765 FORWARD LENGTH=227	5810.44	128.91	45.0736
	Bra025701	AT1G64100.2	Symbols: | pentatricopeptide (PPR) repeat-containing protein | chr1:23791585-23795563 FORWARD LENGTH=806	1149.15	25.661	44.782
	Bra003958	NA	NA	1204.62	27.9843	43.0463
	Bra032322	AT1G29450.1	Symbols: | SAUR-like auxin-responsive protein family | chr1:10305981-10306406 REVERSE LENGTH=141	1349.39	32.1513	41.97
	Bra034730	NA	NA	1726.27	41.5635	41.5333
	Bra031990	AT3G03480.1	Symbols: CHAT | acetyl CoA:(Z)-3-hexen-1-ol acetyltransferase | chr3:828400-829863 REVERSE LENGTH=454	4650.27	112.124	41.4743
	Bra022239	NA	NA	2472.01	61.336	40.3028
	Bra006461	AT5G18470.1	Symbols: | Curculin-like (mannose-binding) lectin family protein | chr5:6127952-6129193 FORWARD LENGTH=413	5262.96	133.35	39.4673
	Bra006846	AT1G63205.1	Symbols: | Cystatin/monellin superfamily protein | chr1:23437689-23438677 REVERSE LENGTH=189	5011.5	127.762	39.2253
	Bra023789	NA	NA	3892.5	100.332	38.7962
	Bra038782	AT4G21190.1	Symbols: emb1417 | Pentatricopeptide repeat (PPR) superfamily protein | chr4:11292493-11293763 REVERSE LENGTH=307	1844.2	48.0198	38.405
	Bra008687	AT4G18250.1	Symbols: | receptor serine/threonine kinase, putative | chr4:10087343-10091963 REVERSE LENGTH=853	2346.67	61.9498	37.8802
	Bra027510	AT5G11250.1	Symbols: | Disease resistance protein (TIR-NBS-LRR class) | chr5:3587978-3591960 REVERSE LENGTH=1189	5653.75	151.368	37.351
	Bra036874	AT4G13810.1	Symbols: AtRLP47, RLP47 | receptor like protein 47 | chr4:8005062-8007287 REVERSE LENGTH=741	2320.26	63.9734	36.2691
	Bra010662	AT4G39740.1	Symbols: | Thioredoxin superfamily protein | chr4:18435586-18437095 REVERSE LENGTH=276	3204.29	92.3035	34.7147
	Bra014561	AT3G58660.1	Symbols: | Ribosomal protein L1p/L10e family | chr3:21701574-21702914 FORWARD LENGTH=446	2130.86	61.9962	34.3708
	Bra006349	AT4G01270.1	Symbols: | RING/U-box superfamily protein | chr4:532351-534891 FORWARD LENGTH=506	3514.49	103.956	33.8075
	Bra020020	AT1G09480.1	Symbols: | NAD(P)-binding Rossmann-fold superfamily protein | chr1:3057975-3060661 FORWARD LENGTH=369	2065.88	63.9768	32.2911
	Bra013769	AT1G25460.1	Symbols: | NAD(P)-binding Rossmann-fold superfamily protein | chr1:8942811-8944244 FORWARD LENGTH=320	999.77	31.3058	31.9356
	Bra019689	AT1G14040.1	Symbols: | EXS (ERD1/XPR1/SYG1) family protein | chr1:4810488-4814543 FORWARD LENGTH=813	3140.51	101.872	30.828
	Bra008697	AT3G58220.2	Symbols: | TRAF-like family protein | chr3:21564677-21566435 REVERSE LENGTH=453	3470.23	113.425	30.5949
	Bra030159	AT1G29690.1	Symbols: CAD1 | MAC/Perforin domain-containing protein | chr1:10379310-10381861 REVERSE LENGTH=561	3868.51	129.474	29.8787
	Bra015265	NA	NA	4148.97	142.423	29.1313
	Bra014801	AT3G54660.1	Symbols: GR, EMB2360, ATGR2 | glutathione reductase | chr3:20230356-20233100 REVERSE LENGTH=565	1798.58	63.1527	28.4799
	Bra011904	AT1G69440.1	Symbols: AGO7, ZIP | Argonaute family protein | chr1:26101565-26105016 REVERSE LENGTH=990	3341.18	118.251	28.255
	Bra012852	NA	NA	2140.67	76.6635	27.9229
	Bra021021	NA	NA	1284.59	46.5383	27.6029
	Bra009719	AT5G23980.1	Symbols: ATFRO4, FRO4 | ferric reduction oxidase 4 | chr5:8098167-8101282 REVERSE LENGTH=699	3390.82	125.83	26.9476
	Bra036133	NA	NA	2625.89	97.6144	26.9006
	Bra010316	NA	NA	2798.45	104.592	26.7559
	Bra010300	NA	NA	1274.09	47.9363	26.5788
	Bra018183	AT3G46930.1	Symbols: | Protein kinase superfamily protein | chr3:17286160-17288032 FORWARD LENGTH=475	12797.2	489.58	26.1391
	Bra025886	AT1G21230.1	Symbols: WAK5 | wall associated kinase 5 | chr1:7429980-7432346 FORWARD LENGTH=733	7709.37	300.68	25.6398
	Bra020784	AT3G06035.1	Symbols: | Glycoprotein membrane precursor GPI-anchored | chr3:1823172-1824110 REVERSE LENGTH=200	1659.8	64.8274	25.6034
	Bra036054	AT1G12210.1	Symbols: RFL1 | RPS5-like 1 | chr1:4140948-4143605 FORWARD LENGTH=885	1164.56	45.5421	25.5711
	Bra034932	NA	NA	3486.75	136.962	25.4578
	Bra020316	AT5G59470.1	Symbols: | Mannose-P-dolichol utilization defect 1 protein | chr5:23978611-23979414 FORWARD LENGTH=239	1000.35	40.3075	24.818
	Bra026909	AT5G03495.1	Symbols: | RNA-binding (RRM/RBD/RNP motifs) family protein | chr5:873804-875025 REVERSE LENGTH=226	5399.84	221.109	24.4216
	Bra012403	NA	NA	5293.67	219.942	24.0685
	Bra031817	NA	NA	2885.07	121.386	23.7677
	Bra031046	AT5G01750.2	Symbols: | Protein of unknown function (DUF567) | chr5:290034-291109 FORWARD LENGTH=217	22425.2	944.21	23.7502
	Bra030732	AT1G08540.1	Symbols: SIGB, SIG1, SIG2, SIGA, ATSIG1, ABC1, ATSIG2 | RNApolymerase sigma subunit 2 | chr1:2703461-2706696 FORWARD LENGTH=572	4014.8	174.303	23.0335
	Bra010707	NA	NA	3626.1	158.657	22.855
	Bra019095	AT4G26640.2	Symbols: WRKY20, AtWRKY20 | WRKY family transcription factor family protein | chr4:13437298-13440693 REVERSE LENGTH=557	3552.96	155.877	22.7934
	Bra019852	AT1G11440.1	Symbols: | BEST Arabidopsis thaliana protein match is: glycine-rich protein (TAIR:AT3G29075.1); Has 19337 Blast hits to 8589 proteins in 488 species: Archae - 26; Bacteria - 641; Metazoa - 7852; Fungi - 2167; Plants - 955; Viruses - 616; Other Eukaryotes - 7080 (source: NCBI BLink). | chr1:3849418-3850509 FORWARD LENGTH=363	4921.85	218.809	22.4938
	Bra017870	AT4G39955.1	Symbols: | alpha/beta-Hydrolases superfamily protein | chr4:18530573-18532088 FORWARD LENGTH=328	1427.4	63.883	22.344
	Bra010709	NA	NA	3473.67	155.525	22.3351
	Bra014608	AT3G57710.1	Symbols: | Protein kinase superfamily protein | chr3:21386233-21387288 REVERSE LENGTH=351	1037.52	46.6937	22.2197
	Bra019240	AT4G24230.2	Symbols: ACBP3 | acyl-CoA-binding domain 3 | chr4:12567240-12568754 REVERSE LENGTH=362	3182.89	144.192	22.074
	Bra035942	AT5G61060.1	Symbols: HDA05, HDA5, ATHDA5 | histone deacetylase 5 | chr5:24567137-24570917 REVERSE LENGTH=660	4588.2	208.091	22.049
	Bra018590	AT1G08940.1	Symbols: | Phosphoglycerate mutase family protein | chr1:2877694-2879104 FORWARD LENGTH=281	9151.22	418.463	21.8686
	Bra040555	AT3G01960.1	Symbols: | unknown protein; Has 13 Blast hits to 13 proteins in 5 species: Archae - 0; Bacteria - 0; Metazoa - 0; Fungi - 0; Plants - 13; Viruses - 0; Other Eukaryotes - 0 (source: NCBI BLink). | chr3:324581-325087 REVERSE LENGTH=138	1242.85	56.9294	21.8314
	Bra006700	AT5G59670.1	Symbols: | Leucine-rich repeat protein kinase family protein | chr5:24041538-24045478 FORWARD LENGTH=868	6408.19	294.404	21.7667
	Bra022234	NA	NA	6459.35	305.793	21.1233
	Bra007278	AT3G56870.1	Symbols: | unknown protein; Has 204 Blast hits to 201 proteins in 58 species: Archae - 0; Bacteria - 10; Metazoa - 72; Fungi - 8; Plants - 41; Viruses - 0; Other Eukaryotes - 73 (source: NCBI BLink). | chr3:21053077-21055518 FORWARD LENGTH=700	2851.9	139.868	20.3899
	Bra033471	AT4G04490.1	Symbols: CRK36 | cysteine-rich RLK (RECEPTOR-like protein kinase) 36 | chr4:2231957-2234638 REVERSE LENGTH=658	2334.23	116.467	20.042
	Bra022948	NA	NA	3137.54	157.301	19.9461
	Bra040758	AT2G29110.1	Symbols: ATGLR2.8, GLR2.8 | glutamate receptor 2.8 | chr2:12506880-12510552 REVERSE LENGTH=947	9175.58	475.287	19.3053
	Bra006096	AT5G11410.1	Symbols: | Protein kinase superfamily protein | chr5:3638431-3639883 REVERSE LENGTH=336	1366.21	70.8217	19.2908
	Bra040375	AT3G07390.1	Symbols: AIR12 | auxin-responsive family protein | chr3:2365452-2366273 FORWARD LENGTH=273	2793.21	145.693	19.1719
	Bra030158	AT5G17680.1	Symbols: | disease resistance protein (TIR-NBS-LRR class), putative | chr5:5822999-5827153 FORWARD LENGTH=1294	3921.3	207.223	18.9231
	Bra037255	NA	NA	1214.91	64.5163	18.8311
	Bra024391	AT2G24700.1	Symbols: | Transcriptional factor B3 family protein | chr2:10513049-10515288 REVERSE LENGTH=555	2764.55	147.322	18.7654
	Bra003165	NA	NA	1946.9	103.803	18.7557
	Bra014072	NA	NA	7189.42	384.109	18.7171
	Bra029470	AT4G04540.1	Symbols: CRK39 | cysteine-rich RLK (RECEPTOR-like protein kinase) 39 | chr4:2259580-2262138 FORWARD LENGTH=659	5598.25	299.515	18.6911
	Bra001453	AT3G12500.1	Symbols: ATHCHIB, PR3, PR-3, CHI-B, B-CHI, HCHIB | basic chitinase | chr3:3962501-3963984 REVERSE LENGTH=335	2026.4	110.118	18.4021
	Bra036465	AT2G20340.1	Symbols: | Pyridoxal phosphate (PLP)-dependent transferases superfamily protein | chr2:8779804-8782490 FORWARD LENGTH=490	2148.24	121.58	17.6694
	Bra028735	NA	NA	1029.83	58.3092	17.6615
	Bra024002	AT1G13080.1	Symbols: CYP71B2 | cytochrome P450, family 71, subfamily B, polypeptide 2 | chr1:4459212-4460807 FORWARD LENGTH=502	5940.08	339.386	17.5024
	Bra030413	NA	NA	4288.15	245.099	17.4956
	Bra009310	AT5G07830.1	Symbols: AtGUS2, GUS2 | glucuronidase 2 | chr5:2504168-2506567 FORWARD LENGTH=543	1044.92	60.4379	17.2892
	Bra037232	AT2G18193.1	Symbols: | P-loop containing nucleoside triphosphate hydrolases superfamily protein | chr2:7917621-7919184 REVERSE LENGTH=495	2726.2	160.817	16.9522
	Bra012331	AT1G22510.1	Symbols: | RING/U-box protein with domain of unknown function (DUF 1232) | chr1:7951003-7952597 REVERSE LENGTH=185	3193.52	189.167	16.882
	Bra009040	AT5G65270.1	Symbols: AtRABA4a, RABA4a | RAB GTPase homolog A4A | chr5:26083437-26084550 FORWARD LENGTH=226	11379.4	684.94	16.6137
	Bra040919	AT5G26920.1	Symbols: CBP60G | Cam-binding protein 60-like G | chr5:9475860-9478448 FORWARD LENGTH=563	3916.79	236.359	16.5714
	Bra015313	AT1G04400.1	Symbols: CRY2, FHA, AT-PHH1, PHH1, ATCRY2 | cryptochrome 2 | chr1:1185719-1187901 REVERSE LENGTH=612	7022.33	430.654	16.3062
	Bra028054	AT1G34355.1	Symbols: ATPS1, PS1 | forkhead-associated (FHA) domain-containing protein | chr1:12536497-12541730 FORWARD LENGTH=1477	9475.91	582.036	16.2806
	Bra028582	NA	NA	1003.77	61.706	16.267
	Bra021178	AT3G16440.1	Symbols: ATMLP-300B, MEE36, MLP-300B | myrosinase-binding protein-like protein-300B | chr3:5586087-5587541 FORWARD LENGTH=300	11341.2	699.125	16.222
	Bra012794	AT4G15400.1	Symbols: | HXXXD-type acyl-transferase family protein | chr4:8812121-8813428 REVERSE LENGTH=435	1892.96	116.813	16.205
	Bra031074	AT1G19320.1	Symbols: | Pathogenesis-related thaumatin superfamily protein | chr1:6679327-6680178 FORWARD LENGTH=247	2562.99	158.988	16.1207
	Bra024003	NA	NA	7391.1	459.682	16.0787
	Bra040363	AT3G07130.1	Symbols: ATPAP15, PAP15 | purple acid phosphatase 15 | chr3:2255763-2257981 REVERSE LENGTH=532	8384.25	521.505	16.077
	Bra015749	NA	NA	1862.9	116.195	16.0325
	Bra017552	AT4G04540.1	Symbols: CRK39 | cysteine-rich RLK (RECEPTOR-like protein kinase) 39 | chr4:2259580-2262138 FORWARD LENGTH=659	3342.66	209.405	15.9627
	Bra036805	AT5G67370.1	Symbols: | Protein of unknown function (DUF1230) | chr5:26877667-26879465 REVERSE LENGTH=327	4370.3	275.712	15.851
	Bra027440	AT4G19390.1	Symbols: | Uncharacterised protein family (UPF0114) | chr4:10574903-10576355 REVERSE LENGTH=273	2144.12	136.932	15.6583
	Bra005842	AT5G05140.1	Symbols: | Transcription elongation factor (TFIIS) family protein | chr5:1520353-1522297 FORWARD LENGTH=436	2942.53	190.756	15.4256
	Bra010444	NA	NA	2982.6	194.904	15.3029
	Bra040582	AT5G23960.1	Symbols: ATTPS21, TPS21 | terpene synthase 21 | chr5:8092969-8095128 FORWARD LENGTH=547	8880.03	580.603	15.2945
	Bra001427	AT3G11930.2	Symbols: | Adenine nucleotide alpha hydrolases-like superfamily protein | chr3:3776371-3777393 FORWARD LENGTH=200	2765.4	180.812	15.2943
	Bra022590	AT5G52400.1	Symbols: CYP715A1 | cytochrome P450, family 715, subfamily A, polypeptide 1 | chr5:21272949-21275509 FORWARD LENGTH=519	3093.45	203.576	15.1956
	Bra040355	AT3G07020.2	Symbols: | UDP-Glycosyltransferase superfamily protein | chr3:2218120-2221590 REVERSE LENGTH=637	4682.68	311.15	15.0496
	Bra021416	NA	NA	5816.67	386.913	15.0335
	Bra006559	AT5G20400.1	Symbols: | 2-oxoglutarate (2OG) and Fe(II)-dependent oxygenase superfamily protein | chr5:6894871-6896185 FORWARD LENGTH=348	1422.95	94.7407	15.0194
	Bra040487	NA	NA	5061.5	337.192	15.0107
	Bra037554	NA	NA	2990.25	200.146	14.9403
	Bra020424	NA	NA	1928.95	131.149	14.7081
	Bra004101	AT4G26690.1	Symbols: SHV3, MRH5, GPDL2 | PLC-like phosphodiesterase family protein | chr4:13456793-13459890 REVERSE LENGTH=759	2476.4	169.118	14.643
	Bra007732	AT3G63170.1	Symbols: | Chalcone-flavanone isomerase family protein | chr3:23334675-23335993 FORWARD LENGTH=279	1150.87	79.6768	14.4442
	Bra017252	AT2G36250.1	Symbols: FTSZ2-1, ATFTSZ2-1 | Tubulin/FtsZ family protein | chr2:15197661-15199932 REVERSE LENGTH=478	9426.69	655.961	14.3708
	Bra021903	AT2G34340.1	Symbols: | Protein of unknown function, DUF584 | chr2:14489032-14489442 REVERSE LENGTH=136	4105.27	286.337	14.3372
	Bra029571	AT1G60280.1	Symbols: ANAC023, NAC023 | NAC domain containing protein 23 | chr1:22226885-22227928 REVERSE LENGTH=347	1219.87	85.2977	14.3013
	Bra022881	AT2G32260.1	Symbols: ATCCT1, CCT1 | phosphorylcholine cytidylyltransferase | chr2:13697645-13700241 FORWARD LENGTH=332	10960.2	767.84	14.2741
	Bra004293	AT1G68260.1	Symbols: | Thioesterase superfamily protein | chr1:25585976-25587601 REVERSE LENGTH=190	7929.82	556.813	14.2414
	Bra031726	AT1G11100.1	Symbols: | SNF2 domain-containing protein / helicase domain-containing protein / zinc finger protein-related | chr1:3703934-3709302 REVERSE LENGTH=1226	1676.56	119.814	13.993
	Bra026681	AT1G17180.1	Symbols: ATGSTU25, GSTU25 | glutathione S-transferase TAU 25 | chr1:5872208-5872958 FORWARD LENGTH=221	2088.03	150.284	13.8939
	Bra014395	AT4G27830.1	Symbols: BGLU10 | beta glucosidase 10 | chr4:13861794-13864489 REVERSE LENGTH=508	1145.86	82.5519	13.8805
	Bra025712	NA	NA	11230.3	840.47	13.3619
	Bra031948	NA	NA	10264.4	783.443	13.1017
	Bra015307	AT1G04380.1	Symbols: | 2-oxoglutarate (2OG) and Fe(II)-dependent oxygenase superfamily protein | chr1:1177142-1178384 REVERSE LENGTH=345	2321.14	179.017	12.966
	Bra004299	NA	NA	3521.81	272.063	12.9448
	Bra010649	AT2G21950.1	Symbols: SKIP6 | SKP1 interacting partner 6 | chr2:9353526-9354644 REVERSE LENGTH=372	3399.31	264.647	12.8447
	Bra006910	AT3G52200.1	Symbols: LTA3 | Dihydrolipoamide acetyltransferase, long form protein | chr3:19360317-19366091 FORWARD LENGTH=637	2499.76	195.758	12.7696
	Bra023735	AT5G51250.1	Symbols: | Galactose oxidase/kelch repeat superfamily protein | chr5:20830743-20831849 FORWARD LENGTH=368	1105.68	86.7539	12.745
	Bra030519	AT1G03110.1	Symbols: TRM82, AtTRM82 | Transducin/WD40 repeat-like superfamily protein | chr1:749359-751796 FORWARD LENGTH=427	2531.15	198.6	12.745
	Bra007209	AT3G56030.1	Symbols: | Tetratricopeptide repeat (TPR)-like superfamily protein | chr3:20791259-20792314 FORWARD LENGTH=351	1689.48	133.464	12.6587
	Bra008361	NA	NA	3118.81	246.744	12.6399
	Bra004601	AT2G41150.2	Symbols: | unknown protein; FUNCTIONS IN: molecular_function unknown; INVOLVED IN: biological_process unknown; LOCATED IN: endomembrane system; EXPRESSED IN: leaf; BEST Arabidopsis thaliana protein match is: unknown protein (TAIR:AT3G56750.1); Has 127 Blast hits to 127 proteins in 16 species: Archae - 0; Bacteria - 0; Metazoa - 0; Fungi - 0; Plants - 117; Viruses - 0; Other Eukaryotes - 10 (sourc…	5157.71	415.118	12.4247
	Bra000057	AT2G38370.1	Symbols: | Plant protein of unknown function (DUF827) | chr2:16072184-16074168 REVERSE LENGTH=522	3855.94	310.553	12.4164
	Bra024031	NA	NA	5336.74	432.35	12.3436
	Bra040586	AT3G29635.1	Symbols: | HXXXD-type acyl-transferase family protein | chr3:11465851-11467227 REVERSE LENGTH=458	1254.04	103.036	12.1709
	Bra020138	AT5G20935.1	Symbols: | unknown protein; CONTAINS InterPro DOMAIN/s: Protein of unknown function DUF3148 (InterPro:IPR021495); Has 30201 Blast hits to 17322 proteins in 780 species: Archae - 12; Bacteria - 1396; Metazoa - 17338; Fungi - 3422; Plants - 5037; Viruses - 0; Other Eukaryotes - 2996 (source: NCBI BLink). | chr5:7103487-7103945 FORWARD LENGTH=108	1377.79	113.956	12.0905
	Bra007468	AT3G59660.1	Symbols: | C2 domain-containing protein / GRAM domain-containing protein | chr3:22034426-22038484 REVERSE LENGTH=594	3191.19	265.506	12.0193
	Bra000952	AT4G01290.1	Symbols: | unknown protein; FUNCTIONS IN: molecular_function unknown; INVOLVED IN: biological_process unknown; LOCATED IN: cellular_component unknown; EXPRESSED IN: 24 plant structures; EXPRESSED DURING: 15 growth stages; Has 1744 Blast hits to 1308 proteins in 219 species: Archae - 0; Bacteria - 241; Metazoa - 793; Fungi - 253; Plants - 108; Viruses - 0; Other Eukaryotes - 349 (source: NCBI BLin…	16710.5	1394.6	11.9823
	Bra030493	NA	NA	1522.78	127.445	11.9485
	Bra036657	NA	NA	4276.58	357.924	11.9483
	Bra026794	AT1G14870.1	Symbols: PCR2 | PLANT CADMIUM RESISTANCE 2 | chr1:5128591-5129458 REVERSE LENGTH=152	21050.3	1765.46	11.9234
	Bra010301	NA	NA	1124.44	95.3989	11.7867
	Bra025809	NA	NA	1453.13	124.439	11.6774
	Bra013060	AT1G14800.1	Symbols: | Nucleic acid-binding, OB-fold-like protein | chr1:5099572-5102558 FORWARD LENGTH=384	3017.02	258.531	11.6699
	Bra032950	NA	NA	1459.87	125.169	11.6632
	Bra023632	AT5G17680.1	Symbols: | disease resistance protein (TIR-NBS-LRR class), putative | chr5:5822999-5827153 FORWARD LENGTH=1294	2434.32	209.313	11.63
	Bra008915	AT5G12110.1	Symbols: | Glutathione S-transferase, C-terminal-like;Translation elongation factor EF1B/ribosomal protein S6 | chr5:3914483-3915732 FORWARD LENGTH=228	2686.81	233.6	11.5018
	Bra020094	AT5G20250.4	Symbols: DIN10 | Raffinose synthase family protein | chr5:6833730-6836635 FORWARD LENGTH=844	6132.54	533.274	11.4998
	Bra006773	AT5G58320.2	Symbols: | Kinase interacting (KIP1-like) family protein | chr5:23577728-23579641 FORWARD LENGTH=558	5052.39	441.99	11.431
	Bra007231	AT3G56250.1	Symbols: | unknown protein; Has 109 Blast hits to 83 proteins in 41 species: Archae - 0; Bacteria - 6; Metazoa - 18; Fungi - 20; Plants - 21; Viruses - 0; Other Eukaryotes - 44 (source: NCBI BLink). | chr3:20866120-20867840 FORWARD LENGTH=222	2739.51	241.406	11.3481
	Bra004623	AT2G41475.1	Symbols: | Embryo-specific protein 3, (ATS3) | chr2:17295259-17296329 REVERSE LENGTH=179	3633.81	324.304	11.2049
	Bra009446	NA	NA	1065.88	95.558	11.1543
	Bra015212	NA	NA	1566.13	140.545	11.1433
	Bra026181	AT1G14870.1	Symbols: PCR2 | PLANT CADMIUM RESISTANCE 2 | chr1:5128591-5129458 REVERSE LENGTH=152	2399.91	216.371	11.0916
	Bra009745	AT5G24280.1	Symbols: GMI1 | gamma-irradiation and mitomycin c induced 1 | chr5:8251378-8261401 REVERSE LENGTH=1598	3327.02	300.723	11.0634
	Bra010708	NA	NA	3804.77	345.181	11.0225
	Bra012540	AT4G19500.1	Symbols: | nucleoside-triphosphatases;transmembrane receptors;nucleotide binding;ATP binding | chr4:10625787-10630140 FORWARD LENGTH=1309	1954.14	178.896	10.9233
	Bra029676	NA	NA	2008.53	183.99	10.9165
	Bra021272	AT3G17760.1	Symbols: GAD5 | glutamate decarboxylase 5 | chr3:6078893-6080838 REVERSE LENGTH=494	1711.75	159.472	10.7339
	Bra023280	AT1G32700.1	Symbols: | PLATZ transcription factor family protein | chr1:11827588-11829444 FORWARD LENGTH=213	2362.68	221.739	10.6552
	Bra035104	AT1G79270.1	Symbols: ECT8 | evolutionarily conserved C-terminal region 8 | chr1:29816157-29818811 FORWARD LENGTH=528	1025.16	97.0058	10.568
	Bra022850	AT5G18360.1	Symbols: | Disease resistance protein (TIR-NBS-LRR class) family | chr5:6080049-6083027 REVERSE LENGTH=900	3528.02	337.327	10.4588
	Bra012949	AT1G54050.1	Symbols: | HSP20-like chaperones superfamily protein | chr1:20179558-20180122 REVERSE LENGTH=155	9346.54	897.792	10.4106
	Bra029395	AT5G24230.1	Symbols: | Lipase class 3-related protein | chr5:8229182-8230841 FORWARD LENGTH=369	3245.16	312.29	10.3915
	Bra008025	AT1G72290.1	Symbols: | Kunitz family trypsin and protease inhibitor protein | chr1:27215852-27216499 FORWARD LENGTH=215	4692.38	453.746	10.3414
	Bra040403	AT3G04760.1	Symbols: | Pentatricopeptide repeat (PPR-like) superfamily protein | chr3:1303884-1305692 REVERSE LENGTH=602	1761.77	171.248	10.2878
	Bra010317	AT4G29830.1	Symbols: VIP3 | Transducin/WD40 repeat-like superfamily protein | chr4:14597728-14599157 FORWARD LENGTH=321	5173.66	503.164	10.2823
	Bra018803	NA	NA	5432.93	532.302	10.2065
	Bra036953	NA	NA	2832.08	277.97	10.1884
	Bra035787	AT3G20370.1	Symbols: | TRAF-like family protein | chr3:7105481-7107079 FORWARD LENGTH=379	1152.79	113.751	10.1343
	Bra040550	AT3G01840.1	Symbols: | Protein kinase superfamily protein | chr3:296582-298634 REVERSE LENGTH=654	1415.41	140.234	10.0932
	Bra022827	AT2G31110.2	Symbols: | Plant protein of unknown function (DUF828) | chr2:13258522-13262071 REVERSE LENGTH=364	4434.86	439.991	10.0794
	Bra016577	NA	NA	1608.97	159.973	10.0578
	Bra009720	NA	NA	1004.34	100.559	9.98757
	Bra016141	AT1G71390.1	Symbols: AtRLP11, RLP11 | receptor like protein 11 | chr1:26906453-26908807 FORWARD LENGTH=784	1245.42	125.218	9.94601
	Bra000019	AT2G37770.2	Symbols: | NAD(P)-linked oxidoreductase superfamily protein | chr2:15834888-15836659 FORWARD LENGTH=315	4342.77	439.45	9.88228
	Bra018285	AT2G30980.1	Symbols: ASKdZeta, ATSK23, BIL1, ATSK2-2, SKdZeta | SHAGGY-related protein kinase dZeta | chr2:13182350-13185870 REVERSE LENGTH=412	2119.09	214.895	9.86105
	Bra034221	AT3G05685.1	Symbols: | Cystatin/monellin superfamily protein | chr3:1673780-1674908 REVERSE LENGTH=180	4606.98	469.362	9.81541
	Bra005919	AT5G06870.1	Symbols: PGIP2, ATPGIP2 | polygalacturonase inhibiting protein 2 | chr5:2133941-2135016 FORWARD LENGTH=330	3685.16	375.483	9.81445
	Bra020578	AT5G27730.1	Symbols: | Protein of unknown function (DUF1624) | chr5:9820311-9822868 FORWARD LENGTH=472	2167.03	221.86	9.76756
	Bra018822	NA	NA	1322.59	139.462	9.48352
	Bra025983	AT1G17330.1	Symbols: | Metal-dependent phosphohydrolase | chr1:5929966-5931595 FORWARD LENGTH=222	4755.57	501.636	9.48012
	Bra018374	AT5G41040.1	Symbols: | HXXXD-type acyl-transferase family protein | chr5:16431448-16433086 FORWARD LENGTH=457	2264.36	239.433	9.45718
	Bra015005	NA	NA	1224.56	131.191	9.33418
	Bra029385	NA	NA	1305.97	140.24	9.31239
	Bra015593	NA	NA	1172.66	126.669	9.25767
	Bra009497	AT5G03970.1	Symbols: | F-box associated ubiquitination effector family protein | chr5:1071721-1072977 REVERSE LENGTH=418	1660.21	180.961	9.17441
	Bra011563	AT4G34800.1	Symbols: | SAUR-like auxin-responsive protein family | chr4:16596860-16597144 FORWARD LENGTH=94	1506.41	164.435	9.16113
	Bra001316	AT3G09320.1	Symbols: | DHHC-type zinc finger family protein | chr3:2862142-2864113 REVERSE LENGTH=286	2455.1	269.461	9.11115
	Bra006741	AT5G58900.1	Symbols: | Homeodomain-like transcriptional regulator | chr5:23783275-23784667 REVERSE LENGTH=288	3996.91	439.118	9.10213
	Bra018969	AT1G52400.1	Symbols: BGL1, BGLU18, ATBG1 | beta glucosidase 18 | chr1:19515250-19517930 FORWARD LENGTH=528	6800.04	752.391	9.03791
	Bra018352	NA	NA	3072.39	340.621	9.01997
	Bra031837	NA	NA	2390.84	265.206	9.01503
	Bra035554	AT5G55120.1	Symbols: VTC5 | galactose-1-phosphate guanylyltransferase (GDP)s;GDP-D-glucose phosphorylases;quercetin 4'-O-glucosyltransferases | chr5:22369515-22371709 FORWARD LENGTH=431	3205.11	358.934	8.92952
	Bra005956	NA	NA	1125.39	127.854	8.80215
	Bra029422	NA	NA	1251.72	142.572	8.77956
	Bra004922	NA	NA	2399.75	274.165	8.75294
	Bra010710	NA	NA	4563.31	521.664	8.7476
	Bra032245	NA	NA	2071.1	237.378	8.7249
	Bra034296	AT2G26200.1	Symbols: | S-adenosyl-L-methionine-dependent methyltransferases superfamily protein | chr2:11152875-11156330 FORWARD LENGTH=565	5276.43	611.102	8.63429
	Bra023631	AT5G17680.1	Symbols: | disease resistance protein (TIR-NBS-LRR class), putative | chr5:5822999-5827153 FORWARD LENGTH=1294	3223.17	376.486	8.56119
	Bra014500	AT3G60290.1	Symbols: | 2-oxoglutarate (2OG) and Fe(II)-dependent oxygenase superfamily protein | chr3:22282662-22284414 FORWARD LENGTH=357	6944.5	818.845	8.48085
	Bra020152	AT5G21150.1	Symbols: AGO9 | Argonaute family protein | chr5:7193472-7198113 FORWARD LENGTH=896	3052.52	361.375	8.44696
	Bra000459	NA	NA	9929.27	1177.94	8.42935
	Bra034217	AT4G03550.1	Symbols: ATGSL05, GSL05, ATGSL5, PMR4, GSL5 | glucan synthase-like 5 | chr4:1573513-1579195 FORWARD LENGTH=1780	2411.8	286.97	8.40436
	Bra006274	AT5G14930.2	Symbols: SAG101 | senescence-associated gene 101 | chr5:4828754-4830769 FORWARD LENGTH=537	5021.88	602.374	8.33681
	Bra002554	AT5G59610.1	Symbols: | Chaperone DnaJ-domain superfamily protein | chr5:24013165-24014954 FORWARD LENGTH=268	1680.51	202.433	8.30156
	Bra024001	AT1G13080.1	Symbols: CYP71B2 | cytochrome P450, family 71, subfamily B, polypeptide 2 | chr1:4459212-4460807 FORWARD LENGTH=502	1044.23	126.088	8.28176
	Bra009141	AT5G22690.1	Symbols: | Disease resistance protein (TIR-NBS-LRR class) family | chr5:7541369-7544888 FORWARD LENGTH=1008	1151.53	139.062	8.28069
	Bra026799	NA	NA	9868.07	1193.23	8.27005
	Bra002701	NA	NA	7138.36	870.974	8.19584
	Bra038995	AT2G19350.1	Symbols: | Eukaryotic protein of unknown function (DUF872) | chr2:8376329-8377097 FORWARD LENGTH=103	1473.2	180.247	8.17323
	Bra031061	AT1G19020.1	Symbols: | unknown protein; BEST Arabidopsis thaliana protein match is: unknown protein (TAIR:AT3G48180.1); Has 88 Blast hits to 88 proteins in 15 species: Archae - 0; Bacteria - 0; Metazoa - 0; Fungi - 0; Plants - 88; Viruses - 0; Other Eukaryotes - 0 (source: NCBI BLink). | chr1:6568142-6568402 FORWARD LENGTH=86	3612.25	442.164	8.16948
	Bra031586	AT1G07590.1	Symbols: | Tetratricopeptide repeat (TPR)-like superfamily protein | chr1:2336649-2338481 REVERSE LENGTH=534	3853.17	478.034	8.06045
	Bra029619	NA	NA	5979.31	742.507	8.05287
	Bra012473	AT1G25510.1	Symbols: | Eukaryotic aspartyl protease family protein | chr1:8959372-8960823 REVERSE LENGTH=483	1814.75	225.75	8.03876
	Bra007667	AT3G62190.1	Symbols: | Chaperone DnaJ-domain superfamily protein | chr3:23021146-23022614 FORWARD LENGTH=138	8259.32	1030.91	8.01168
	Bra013104	AT4G34110.1	Symbols: PAB2, PABP2, ATPAB2 | poly(A) binding protein 2 | chr4:16336732-16339892 FORWARD LENGTH=629	11000.9	1373.38	8.01009
	Bra032041	NA	NA	5909.56	739.487	7.99143
	Bra034652	NA	NA	28417.2	3578.33	7.94147
	Bra035661	AT2G28910.1	Symbols: CXIP4 | CAX interacting protein 4 | chr2:12415992-12416990 REVERSE LENGTH=332	2238.27	282.239	7.93041
	Bra011634	NA	NA	3489.4	443.442	7.8689
	Bra010820	AT1G29670.1	Symbols: | GDSL-like Lipase/Acylhydrolase superfamily protein | chr1:10375843-10377717 FORWARD LENGTH=363	10198.4	1297.09	7.86252
	Bra020507	AT5G25560.1	Symbols: | CHY-type/CTCHY-type/RING-type Zinc finger protein | chr5:8899486-8901391 FORWARD LENGTH=308	29026.4	3744.77	7.75118
	Bra005395	AT1G75780.1	Symbols: TUB1 | tubulin beta-1 chain | chr1:28451378-28453602 REVERSE LENGTH=447	4229.31	546.105	7.7445
	Bra028826	AT5G03610.1	Symbols: | GDSL-like Lipase/Acylhydrolase superfamily protein | chr5:915650-918326 FORWARD LENGTH=359	4993	645.019	7.74086
	Bra016251	NA	NA	1436.98	186.85	7.69055
	Bra039903	AT1G02305.1	Symbols: | Cysteine proteinases superfamily protein | chr1:455816-457974 FORWARD LENGTH=362	1447.96	188.293	7.68993
	Bra018369	AT2G29660.1	Symbols: | zinc finger (C2H2 type) family protein | chr2:12679346-12680467 FORWARD LENGTH=373	6793.47	885.141	7.67501
	Bra005274	AT2G36360.1	Symbols: | Galactose oxidase/kelch repeat superfamily protein | chr2:15243461-15247523 REVERSE LENGTH=496	8189.88	1080.36	7.5807
	Bra001702	AT3G18295.1	Symbols: | Protein of unknown function (DUF1639) | chr3:6281268-6282000 FORWARD LENGTH=216	2291.23	302.286	7.57968
	Bra026126	AT1G15500.1	Symbols: ATNTT2 | TLC ATP/ADP transporter | chr1:5326426-5328688 FORWARD LENGTH=618	4326.51	571.035	7.57661
	Bra000129	AT2G39310.1	Symbols: JAL22 | jacalin-related lectin 22 | chr2:16414262-16416323 REVERSE LENGTH=458	1660.6	219.376	7.56965
	Bra017930	NA	NA	1018.83	134.795	7.55837
	Bra040845	AT2G36360.1	Symbols: | Galactose oxidase/kelch repeat superfamily protein | chr2:15243461-15247523 REVERSE LENGTH=496	5552.4	737.283	7.53089
	Bra035855	AT5G63130.1	Symbols: | Octicosapeptide/Phox/Bem1p family protein | chr5:25323190-25323857 FORWARD LENGTH=192	8998.82	1197.11	7.51712
	Bra021541	AT3G14205.1	Symbols: | Phosphoinositide phosphatase family protein | chr3:4716008-4720524 REVERSE LENGTH=808	6792.92	906.143	7.49652
	Bra024260	AT5G64030.1	Symbols: | S-adenosyl-L-methionine-dependent methyltransferases superfamily protein | chr5:25624965-25628257 FORWARD LENGTH=829	2620.75	354.47	7.39343
	Bra029318	AT5G61560.1	Symbols: | U-box domain-containing protein kinase family protein | chr5:24753476-24756506 FORWARD LENGTH=796	1956.07	267.185	7.32103
	Bra032312	NA	NA	1452.68	198.441	7.32046
	Bra006337	AT5G16030.1	Symbols: | unknown protein; BEST Arabidopsis thaliana protein match is: unknown protein (TAIR:AT3G02500.1); Has 30201 Blast hits to 17322 proteins in 780 species: Archae - 12; Bacteria - 1396; Metazoa - 17338; Fungi - 3422; Plants - 5037; Viruses - 0; Other Eukaryotes - 2996 (source: NCBI BLink). | chr5:5238242-5240578 FORWARD LENGTH=339	1205.02	165.812	7.26739
	Bra017247	AT3G13680.1	Symbols: | F-box and associated interaction domains-containing protein | chr3:4477534-4478721 REVERSE LENGTH=395	3077.88	425.533	7.233
	Bra015669	AT1G77480.1	Symbols: | Eukaryotic aspartyl protease family protein | chr1:29114705-29117150 REVERSE LENGTH=466	2582.63	359.658	7.18079
	Bra006316	AT5G15680.1	Symbols: | ARM repeat superfamily protein | chr5:5101188-5110793 REVERSE LENGTH=2153	4862.68	680.672	7.14394
	Bra029537	AT4G04955.1	Symbols: ATALN, ALN | allantoinase | chr4:2522301-2525259 REVERSE LENGTH=506	4025.41	570.09	7.06101
	Bra020678	AT5G44620.1	Symbols: CYP706A3 | cytochrome P450, family 706, subfamily A, polypeptide 3 | chr5:17997908-17999539 REVERSE LENGTH=519	1940.85	275.868	7.03543
	Bra032480	AT1G05200.1	Symbols: ATGLR3.4, GLR3.4, GLUR3 | glutamate receptor 3.4 | chr1:1505642-1509002 FORWARD LENGTH=959	3756.08	533.987	7.03403
	Bra015717	AT1G76860.1	Symbols: | Small nuclear ribonucleoprotein family protein | chr1:28854594-28855637 REVERSE LENGTH=98	2382.16	338.96	7.02785
	Bra006140	AT5G12080.1	Symbols: MSL10, ATMSL10 | mechanosensitive channel of small conductance-like 10 | chr5:3898182-3900923 REVERSE LENGTH=734	1658.52	236.32	7.01811
	Bra017818	AT4G37330.1	Symbols: CYP81D4 | cytochrome P450, family 81, subfamily D, polypeptide 4 | chr4:17562547-17564569 REVERSE LENGTH=492	2856.41	407.864	7.00334
	Bra005272	AT2G36360.1	Symbols: | Galactose oxidase/kelch repeat superfamily protein | chr2:15243461-15247523 REVERSE LENGTH=496	5131.17	737.339	6.95904
	Bra031954	AT3G04010.1	Symbols: | O-Glycosyl hydrolases family 17 protein | chr3:1036879-1039263 REVERSE LENGTH=491	1710.71	246.173	6.94922
	Bra031209	AT2G21650.1	Symbols: MEE3, ATRL2, RSM1 | Homeodomain-like superfamily protein | chr2:9259654-9260419 FORWARD LENGTH=101	2164.81	312.45	6.9285
	Bra026715	AT1G16560.1	Symbols: | Per1-like family protein | chr1:5668945-5670343 FORWARD LENGTH=342	5549.18	803.397	6.90715
	Bra003499	AT3G62410.1	Symbols: CP12-2, CP12 | CP12 domain-containing protein 2 | chr3:23091006-23091401 FORWARD LENGTH=131	22481.2	3263.04	6.88965
	Bra024825	AT2G02230.1	Symbols: AtPP2-B1, PP2-B1 | phloem protein 2-B1 | chr2:590393-591595 REVERSE LENGTH=336	3122.57	457.488	6.82547
	Bra017118	AT2G38430.1	Symbols: | unknown protein; BEST Arabidopsis thaliana protein match is: unknown protein (TAIR:AT3G54310.1); Has 35333 Blast hits to 34131 proteins in 2444 species: Archae - 798; Bacteria - 22429; Metazoa - 974; Fungi - 991; Plants - 531; Viruses - 0; Other Eukaryotes - 9610 (source: NCBI BLink). | chr2:16092950-16094810 REVERSE LENGTH=393	1122.46	165.339	6.78884
	Bra030420	AT1G51745.1	Symbols: | Tudor/PWWP/MBT superfamily protein | chr1:19192055-19194375 FORWARD LENGTH=563	8948.35	1318.32	6.78769
	Bra001598	AT3G15540.1	Symbols: IAA19, MSG2 | indole-3-acetic acid inducible 19 | chr3:5264100-5265378 FORWARD LENGTH=197	8263.14	1217.5	6.78697
	Bra034648	AT4G34710.1	Symbols: ADC2, SPE2, ATADC2 | arginine decarboxylase 2 | chr4:16560315-16562450 REVERSE LENGTH=711	8664.95	1279.57	6.77177
	Bra039825	AT5G26000.1	Symbols: TGG1, BGLU38 | thioglucoside glucohydrolase 1 | chr5:9079678-9082347 REVERSE LENGTH=541	5380.07	797.58	6.74549
	Bra025885	AT1G21280.1	Symbols: | CONTAINS InterPro DOMAIN/s: Retrotransposon gag protein (InterPro:IPR005162); Has 707 Blast hits to 705 proteins in 25 species: Archae - 0; Bacteria - 0; Metazoa - 4; Fungi - 0; Plants - 703; Viruses - 0; Other Eukaryotes - 0 (source: NCBI BLink). | chr1:7447690-7448403 REVERSE LENGTH=237	2249.37	335.773	6.69908
	Bra002230	AT5G19350.1	Symbols: | RNA-binding (RRM/RBD/RNP motifs) family protein | chr5:6518978-6521295 FORWARD LENGTH=425	13714.2	2053.51	6.67842
	Bra007147	NA	NA	2582.83	387.72	6.66159
	Bra029823	AT3G10210.1	Symbols: | SEC14 cytosolic factor family protein / phosphoglyceride transfer family protein | chr3:3160416-3161579 REVERSE LENGTH=237	1141.07	172.22	6.62565
	Bra009494	AT5G04010.1	Symbols: | F-box family protein | chr5:1080205-1081068 REVERSE LENGTH=287	3197.41	485.946	6.57976
	Bra000064	AT2G38470.1	Symbols: WRKY33, ATWRKY33 | WRKY DNA-binding protein 33 | chr2:16108476-16110539 FORWARD LENGTH=519	1984.8	304.497	6.51829
	Bra013138	AT2G13810.1	Symbols: ALD1 | AGD2-like defense response protein 1 | chr2:5768489-5772138 FORWARD LENGTH=456	1629.41	250.105	6.5149
	Bra025884	AT1G21250.1	Symbols: WAK1, PRO25 | cell wall-associated kinase | chr1:7439512-7441892 FORWARD LENGTH=735	2504.39	385.145	6.50246
	Bra007210	AT3G56040.1	Symbols: UGP3 | UDP-glucose pyrophosphorylase 3 | chr3:20792689-20797482 REVERSE LENGTH=883	13331.6	2050.76	6.50081
	Bra006146	AT5G11250.1	Symbols: | Disease resistance protein (TIR-NBS-LRR class) | chr5:3587978-3591960 REVERSE LENGTH=1189	10850.8	1678.09	6.46616
	Bra039994	NA	NA	5204.14	805.725	6.45895
	Bra039411	AT1G54300.1	Symbols: | unknown protein; BEST Arabidopsis thaliana protein match is: unknown protein (TAIR:AT3G05770.1); Has 107 Blast hits to 107 proteins in 18 species: Archae - 0; Bacteria - 0; Metazoa - 0; Fungi - 0; Plants - 94; Viruses - 0; Other Eukaryotes - 13 (source: NCBI BLink). | chr1:20270810-20272009 FORWARD LENGTH=314	1357.7	210.369	6.4539
	Bra009569	AT5G02760.1	Symbols: | Protein phosphatase 2C family protein | chr5:625377-626817 FORWARD LENGTH=370	6542.07	1015.1	6.44475
	Bra036132	NA	NA	1466.19	227.562	6.44304
	Bra000953	AT4G01310.1	Symbols: | Ribosomal L5P family protein | chr4:544166-545480 REVERSE LENGTH=262	13745.8	2143.23	6.41359
	Bra025846	AT1G20823.1	Symbols: | RING/U-box superfamily protein | chr1:7238880-7239473 FORWARD LENGTH=197	5872.04	916.455	6.40734
	Bra041104	NA	NA	3766.29	587.895	6.4064
	Bra018709	AT1G48120.1	Symbols: | hydrolases;protein serine/threonine phosphatases | chr1:17774238-17779624 REVERSE LENGTH=1340	7041.57	1104.55	6.37506
	Bra015912	AT1G74430.1	Symbols: MYB95, ATMYB95, ATMYBCP66 | myb domain protein 95 | chr1:27975409-27977118 FORWARD LENGTH=271	11131.5	1751.27	6.35624
	Bra023501	AT5G15020.2	Symbols: SNL2 | SIN3-like 2 | chr5:4859408-4865569 REVERSE LENGTH=1355	1082.27	170.875	6.33369
	Bra040920	AT5G23960.1	Symbols: ATTPS21, TPS21 | terpene synthase 21 | chr5:8092969-8095128 FORWARD LENGTH=547	2197.89	347.759	6.32015
	Bra006560	AT5G20480.1	Symbols: EFR | EF-TU receptor | chr5:6922497-6925679 FORWARD LENGTH=1031	1095.26	174.764	6.26708
	Bra037277	AT2G17290.1	Symbols: CPK6, ATCDPK3, ATCPK6 | Calcium-dependent protein kinase family protein | chr2:7517005-7519239 FORWARD LENGTH=544	6237.12	996.651	6.25808
	Bra022737	AT5G54670.1	Symbols: ATK3, KATC | kinesin 3 | chr5:22209912-22213843 FORWARD LENGTH=754	6387	1021.01	6.25557
	Bra005291	AT2G36220.1	Symbols: | unknown protein; BEST Arabidopsis thaliana protein match is: unknown protein (TAIR:AT3G52710.1); Has 74 Blast hits to 74 proteins in 10 species: Archae - 0; Bacteria - 0; Metazoa - 0; Fungi - 0; Plants - 74; Viruses - 0; Other Eukaryotes - 0 (source: NCBI BLink). | chr2:15192556-15193347 FORWARD LENGTH=263	9140.35	1466.9	6.23107
	Bra003014	AT5G54130.2	Symbols: | Calcium-binding endonuclease/exonuclease/phosphatase family | chr5:21962900-21965279 FORWARD LENGTH=436	1089.66	175.914	6.19428
	Bra034269	AT2G25737.1	Symbols: | Sulfite exporter TauE/SafE family protein | chr2:10977174-10979677 FORWARD LENGTH=476	1929.25	311.683	6.18978
	Bra021369	AT3G03140.1	Symbols: | Tudor/PWWP/MBT superfamily protein | chr3:724348-727093 FORWARD LENGTH=769	2125.55	345.564	6.15096
	Bra019816	AT1G13190.1	Symbols: | RNA-binding (RRM/RBD/RNP motifs) family protein | chr1:4499633-4501354 FORWARD LENGTH=573	13583.1	2218.64	6.12226
	Bra039823	AT5G26000.1	Symbols: TGG1, BGLU38 | thioglucoside glucohydrolase 1 | chr5:9079678-9082347 REVERSE LENGTH=541	5324.8	870.015	6.12035
	Bra027085	AT1G61500.1	Symbols: | S-locus lectin protein kinase family protein | chr1:22689729-22692881 REVERSE LENGTH=804	5154.98	850.042	6.06438
	Bra016780	AT1G12320.1	Symbols: | Protein of unknown function (DUF1442) | chr1:4189424-4190209 FORWARD LENGTH=212	1310.59	216.812	6.04482
	Bra002741	AT5G57290.1	Symbols: | 60S acidic ribosomal protein family | chr5:23207049-23207835 REVERSE LENGTH=120	4779.49	792.516	6.03078
	Bra022847	AT2G25735.1	Symbols: | unknown protein; Has 31 Blast hits to 31 proteins in 9 species: Archae - 0; Bacteria - 0; Metazoa - 0; Fungi - 0; Plants - 31; Viruses - 0; Other Eukaryotes - 0 (source: NCBI BLink). | chr2:10975345-10975704 REVERSE LENGTH=119	1391.62	231.073	6.02243
	Bra040022	AT3G07670.1	Symbols: | Rubisco methyltransferase family protein | chr3:2451651-2454617 FORWARD LENGTH=504	6643.21	1103.98	6.01751
	Bra018642	AT3G50685.1	Symbols: | unknown protein; Has 52 Blast hits to 46 proteins in 20 species: Archae - 0; Bacteria - 0; Metazoa - 0; Fungi - 0; Plants - 45; Viruses - 0; Other Eukaryotes - 7 (source: NCBI BLink). | chr3:18834272-18834748 REVERSE LENGTH=158	4776.53	797.645	5.98829
	Bra025671	AT1G18600.1	Symbols: ATRBL12, RBL12 | RHOMBOID-like protein 12 | chr1:6400647-6402587 FORWARD LENGTH=336	5082.56	849.698	5.98161
	Bra029886	NA	NA	1817.91	304.558	5.96901
	Bra015128	AT3G25470.1	Symbols: | bacterial hemolysin-related | chr3:9233039-9235022 FORWARD LENGTH=301	1376.71	231.313	5.95172
	Bra017316	AT2G35530.1	Symbols: bZIP16, AtbZIP16 | basic region/leucine zipper transcription factor 16 | chr2:14923280-14926025 REVERSE LENGTH=409	5431.05	912.972	5.94876
	Bra014129	NA	NA	1568.09	264.628	5.92564
	Bra025083	AT5G45340.1	Symbols: CYP707A3 | cytochrome P450, family 707, subfamily A, polypeptide 3 | chr5:18368977-18370909 REVERSE LENGTH=463	4562	770.82	5.91837
	Bra005417	AT2G34530.1	Symbols: | unknown protein; FUNCTIONS IN: molecular_function unknown; INVOLVED IN: biological_process unknown; LOCATED IN: endomembrane system; EXPRESSED IN: flower; EXPRESSED DURING: petal differentiation and expansion stage; BEST Arabidopsis thaliana protein match is: unknown protein (TAIR:AT2G34540.2); Has 35333 Blast hits to 34131 proteins in 2444 species: Archae - 798; Bacteria - 22429; Meta…	1051.65	178.433	5.89381
	Bra007142	AT3G55120.1	Symbols: TT5, A11, CFI | Chalcone-flavanone isomerase family protein | chr3:20430248-20431415 REVERSE LENGTH=246	1689.07	287.005	5.88516
	Bra003977	AT1G69880.1	Symbols: ATH8, TH8 | thioredoxin H-type 8 | chr1:26321540-26322794 FORWARD LENGTH=148	4783.3	820.969	5.82641
	Bra027305	AT4G36840.1	Symbols: | Galactose oxidase/kelch repeat superfamily protein | chr4:17352166-17352882 FORWARD LENGTH=238	3398.73	589.323	5.76718
	Bra009718	NA	NA	2068.01	360.524	5.73612
	Bra002460	AT5G60670.1	Symbols: | Ribosomal protein L11 family protein | chr5:24381066-24381566 REVERSE LENGTH=166	1190.16	209.585	5.67865
	Bra033570	AT4G38580.1	Symbols: ATFP6, HIPP26, FP6 | farnesylated protein 6 | chr4:18034596-18035693 FORWARD LENGTH=153	12907.2	2273.82	5.67644
	Bra006180	AT5G13100.1	Symbols: | unknown protein; Has 1807 Blast hits to 1807 proteins in 277 species: Archae - 0; Bacteria - 0; Metazoa - 736; Fungi - 347; Plants - 385; Viruses - 0; Other Eukaryotes - 339 (source: NCBI BLink). | chr5:4156789-4158235 FORWARD LENGTH=354	15374.8	2712.77	5.66756
	Bra030162	AT1G29720.1	Symbols: | Leucine-rich repeat transmembrane protein kinase | chr1:10393894-10399771 REVERSE LENGTH=1019	1831.94	323.64	5.66043
	Bra006486	NA	NA	2673.02	473.997	5.63932
	Bra020139	AT5G20950.1	Symbols: | Glycosyl hydrolase family protein | chr5:7107609-7110775 REVERSE LENGTH=624	6636.48	1177.94	5.63397
	Bra031981	AT3G03650.1	Symbols: EDA5 | Exostosin family protein | chr3:884298-886166 REVERSE LENGTH=499	1476.93	262.53	5.62576
	Bra003988	AT1G28760.1	Symbols: | Uncharacterized conserved protein (DUF2215) | chr1:10103158-10104588 FORWARD LENGTH=476	7270.74	1298.48	5.59942
	Bra026537	AT1G61500.1	Symbols: | S-locus lectin protein kinase family protein | chr1:22689729-22692881 REVERSE LENGTH=804	4935.52	885.215	5.5755
	Bra020377	AT5G58300.1	Symbols: | Leucine-rich repeat protein kinase family protein | chr5:23572821-23574871 FORWARD LENGTH=654	6479.29	1162.16	5.57521
	Bra040213	AT1G13440.1	Symbols: GAPC-2, GAPC2 | glyceraldehyde-3-phosphate dehydrogenase C2 | chr1:4608465-4610494 REVERSE LENGTH=338	8473.33	1523.7	5.56102
	Bra039824	AT5G26000.1	Symbols: TGG1, BGLU38 | thioglucoside glucohydrolase 1 | chr5:9079678-9082347 REVERSE LENGTH=541	6325.15	1138.52	5.55559
	Bra004164	NA	NA	2074.05	374.562	5.53727
	Bra020568	AT5G66900.1	Symbols: | Disease resistance protein (CC-NBS-LRR class) family | chr5:26714931-26717757 REVERSE LENGTH=809	2955.42	533.956	5.53495
	Bra030282	AT2G29810.1	Symbols: | Galactose oxidase/kelch repeat superfamily protein | chr2:12726102-12727253 REVERSE LENGTH=383	7900.73	1435.36	5.50435
	Bra014036	AT1G45130.1	Symbols: BGAL5 | beta-galactosidase 5 | chr1:17065447-17069110 FORWARD LENGTH=732	1373.89	249.876	5.49829
	Bra014620	AT3G57510.1	Symbols: ADPG1 | Pectin lyase-like superfamily protein | chr3:21283546-21285842 REVERSE LENGTH=431	1214.18	221.09	5.49179
	Bra018703	AT1G48090.1	Symbols: | calcium-dependent lipid-binding family protein | chr1:17732582-17758194 REVERSE LENGTH=4146	21120	3851.59	5.48345
	Bra007406	AT3G57590.1	Symbols: | F-box and associated interaction domains-containing protein | chr3:21330182-21331396 REVERSE LENGTH=404	1125.68	205.72	5.4719
	Bra038090	NA	NA	1084.9	198.322	5.4704
	Bra025764	AT1G19770.1	Symbols: ATPUP14, PUP14 | purine permease 14 | chr1:6832426-6833702 FORWARD LENGTH=393	1385.31	253.38	5.46732
	Bra029026	NA	NA	1306.28	239.035	5.46481
	Bra020219	AT5G22850.1	Symbols: | Eukaryotic aspartyl protease family protein | chr5:7633717-7636298 REVERSE LENGTH=493	1721.76	315.37	5.45949
	Bra041093	AT3G12550.1	Symbols: | XH/XS domain-containing protein | chr3:3978669-3981372 FORWARD LENGTH=638	1305.81	240.681	5.42548
	Bra024190	AT4G28570.1	Symbols: | Long-chain fatty alcohol dehydrogenase family protein | chr4:14119548-14121923 FORWARD LENGTH=748	2517.86	464.419	5.42153
	Bra012767	AT4G15760.1	Symbols: MO1 | monooxygenase 1 | chr4:8972785-8974548 REVERSE LENGTH=422	5245.56	968.222	5.41772
	Bra019686	AT1G14040.1	Symbols: | EXS (ERD1/XPR1/SYG1) family protein | chr1:4810488-4814543 FORWARD LENGTH=813	6857.19	1269.79	5.40026
	Bra009229	AT4G34710.1	Symbols: ADC2, SPE2, ATADC2 | arginine decarboxylase 2 | chr4:16560315-16562450 REVERSE LENGTH=711	8009.52	1504.05	5.3253
	Bra015981	AT1G58270.1	Symbols: ZW9 | TRAF-like family protein | chr1:21612394-21614089 REVERSE LENGTH=396	18389.9	3464.09	5.30872
	Bra009080	AT5G09830.1	Symbols: | BolA-like family protein | chr5:3057816-3058769 REVERSE LENGTH=93	1413.93	267.941	5.27702
	Bra038000	AT1G55550.1	Symbols: | P-loop containing nucleoside triphosphate hydrolases superfamily protein | chr1:20748915-20752862 FORWARD LENGTH=859	1400.7	266.39	5.25808
	Bra023436	AT5G13800.1	Symbols: PPH, CRN1 | pheophytinase | chr5:4452063-4454141 REVERSE LENGTH=484	5510.69	1048.07	5.25794
	Bra012355	AT1G23030.1	Symbols: | ARM repeat superfamily protein | chr1:8156745-8158842 FORWARD LENGTH=612	2048.91	390.318	5.24934
	Bra000021	AT2G37800.1	Symbols: | Cysteine/Histidine-rich C1 domain family protein | chr2:15841039-15843610 REVERSE LENGTH=396	1375.39	264.345	5.20301
	Bra003161	AT3G53960.1	Symbols: | Major facilitator superfamily protein | chr3:19978306-19980886 REVERSE LENGTH=602	5697.75	1096.79	5.19493
	Bra029342	AT5G60990.1	Symbols: | DEA(D/H)-box RNA helicase family protein | chr5:24546601-24549148 REVERSE LENGTH=456	1080.77	208.091	5.19374
	Bra026032	AT1G16670.1	Symbols: | Protein kinase superfamily protein | chr1:5697846-5699492 FORWARD LENGTH=390	1549.61	299.487	5.17421
	Bra027789	AT1G63780.1	Symbols: IMP4 | Ribosomal RNA processing Brix domain protein | chr1:23665045-23667243 REVERSE LENGTH=294	2928.6	567.182	5.16342
	Bra028220	AT5G39000.1	Symbols: | Malectin/receptor-like protein kinase family protein | chr5:15611860-15614481 FORWARD LENGTH=873	2719.46	526.969	5.16057
	Bra031924	NA	NA	13819.6	2679.38	5.15776
	Bra017104	AT2G38740.1	Symbols: | Haloacid dehalogenase-like hydrolase (HAD) superfamily protein | chr2:16194639-16195995 REVERSE LENGTH=244	2714.74	526.497	5.15623
	Bra020979	AT3G05360.1	Symbols: AtRLP30, RLP30 | receptor like protein 30 | chr3:1530900-1533260 REVERSE LENGTH=786	1169.6	226.863	5.15553
	Bra032546	AT1G03687.1	Symbols: | DTW domain-containing protein | chr1:918308-920306 FORWARD LENGTH=381	6531.84	1268.83	5.14792
	Bra021056	AT4G14160.1	Symbols: | Sec23/Sec24 protein transport family protein | chr4:8167574-8173026 FORWARD LENGTH=773	2632.45	511.738	5.14414
	Bra004163	NA	NA	3344.41	650.173	5.14388
	Bra001123	AT3G04720.1	Symbols: PR4, HEL, PR-4 | pathogenesis-related 4 | chr3:1285691-1286531 REVERSE LENGTH=212	4847.13	944.719	5.13076
	Bra018735	AT1G48560.1	Symbols: | unknown protein; Has 75 Blast hits to 71 proteins in 10 species: Archae - 0; Bacteria - 0; Metazoa - 4; Fungi - 0; Plants - 69; Viruses - 0; Other Eukaryotes - 2 (source: NCBI BLink). | chr1:17952935-17955108 FORWARD LENGTH=643	1265.76	247.167	5.12107
	Bra025728	AT1G19320.1	Symbols: | Pathogenesis-related thaumatin superfamily protein | chr1:6679327-6680178 FORWARD LENGTH=247	22183.5	4332.76	5.11995
	Bra026144	AT1G15320.2	Symbols: | unknown protein; FUNCTIONS IN: molecular_function unknown; INVOLVED IN: biological_process unknown; EXPRESSED IN: flower; EXPRESSED DURING: petal differentiation and expansion stage; Has 30201 Blast hits to 17322 proteins in 780 species: Archae - 12; Bacteria - 1396; Metazoa - 17338; Fungi - 3422; Plants - 5037; Viruses - 0; Other Eukaryotes - 2996 (source: NCBI BLink). | chr1:5272468-…	3450.65	674.293	5.11743
	Bra034219	AT4G03560.1	Symbols: ATTPC1, TPC1, ATCCH1, FOU2 | two-pore channel 1 | chr4:1580253-1585691 FORWARD LENGTH=733	3434.05	675.266	5.08548
	Bra030860	AT1G55460.1	Symbols: | DNA/RNA-binding protein Kin17, conserved region | chr1:20707567-20708802 FORWARD LENGTH=411	4575.37	899.784	5.08496
	Bra017628	AT4G34150.1	Symbols: | Calcium-dependent lipid-binding (CaLB domain) family protein | chr4:16355035-16356955 FORWARD LENGTH=247	10742.6	2115.41	5.07826
	Bra024962	NA	NA	1919.06	379.534	5.05636
	Bra018494	NA	NA	1852.93	367.183	5.04634
	Bra025891	NA	NA	1566.56	311.026	5.03675
	Bra009443	AT5G04550.1	Symbols: | Protein of unknown function (DUF668) | chr5:1303757-1305556 REVERSE LENGTH=599	9259	1848.27	5.00955
	Bra012315	AT1G22230.1	Symbols: | unknown protein; LOCATED IN: chloroplast; BEST Arabidopsis thaliana protein match is: unknown protein (TAIR:AT1G78110.1); Has 2358 Blast hits to 1759 proteins in 159 species: Archae - 2; Bacteria - 36; Metazoa - 1046; Fungi - 203; Plants - 157; Viruses - 72; Other Eukaryotes - 842 (source: NCBI BLink). | chr1:7850093-7851037 FORWARD LENGTH=314	1865.02	372.318	5.00921
	Bra011686	AT4G36500.1	Symbols: | unknown protein; FUNCTIONS IN: molecular_function unknown; INVOLVED IN: biological_process unknown; LOCATED IN: mitochondrion; EXPRESSED IN: 22 plant structures; EXPRESSED DURING: 13 growth stages; BEST Arabidopsis thaliana protein match is: unknown protein (TAIR:AT2G18210.1); Has 50 Blast hits to 50 proteins in 7 species: Archae - 0; Bacteria - 0; Metazoa - 0; Fungi - 0; Plants - 50; …	1737.52	347.905	4.99424
	Bra033206	NA	NA	1088.59	218.305	4.98656
	Bra021532	AT3G14120.2	Symbols: | FUNCTIONS IN: molecular_function unknown; INVOLVED IN: transport; LOCATED IN: nuclear pore; EXPRESSED IN: 23 plant structures; EXPRESSED DURING: 13 growth stages; CONTAINS InterPro DOMAIN/s: Nuclear pore protein 84/107 (InterPro:IPR007252); Has 271 Blast hits to 268 proteins in 107 species: Archae - 0; Bacteria - 0; Metazoa - 138; Fungi - 69; Plants - 52; Viruses - 0; Other Eukaryotes …	3553.42	713.372	4.98116
	Bra024519	AT1G22540.1	Symbols: | Major facilitator superfamily protein | chr1:7964202-7966222 FORWARD LENGTH=557	5081.33	1020.57	4.97891
	Bra004039	NA	NA	1338.54	270.101	4.9557
	Bra016206	AT1G70530.1	Symbols: CRK3 | cysteine-rich RLK (RECEPTOR-like protein kinase) 3 | chr1:26588750-26591379 REVERSE LENGTH=646	4311.2	871.108	4.9491
	Bra009713	AT5G23890.1	Symbols: | LOCATED IN: mitochondrion, chloroplast thylakoid membrane, chloroplast, plastid, chloroplast envelope; EXPRESSED IN: 24 plant structures; EXPRESSED DURING: 14 growth stages; CONTAINS InterPro DOMAIN/s: S-layer homology domain (InterPro:IPR001119); BEST Arabidopsis thaliana protein match is: unknown protein (TAIR:AT5G52410.2); Has 1807 Blast hits to 1807 proteins in 277 species: Archae …	5751.62	1165.38	4.9354
	Bra015120	AT3G25250.1	Symbols: AGC2-1, AGC2, OXI1, AtOXI1 | AGC (cAMP-dependent, cGMP-dependent and protein kinase C) kinase family protein | chr3:9195566-9196949 FORWARD LENGTH=421	1323.63	268.499	4.92974
	Bra038411	AT1G31130.1	Symbols: | unknown protein; FUNCTIONS IN: molecular_function unknown; INVOLVED IN: biological_process unknown; LOCATED IN: cellular_component unknown; EXPRESSED IN: 23 plant structures; EXPRESSED DURING: 13 growth stages; BEST Arabidopsis thaliana protein match is: unknown protein (TAIR:AT4G19950.1); Has 246 Blast hits to 244 proteins in 29 species: Archae - 2; Bacteria - 16; Metazoa - 0; Fungi -…	4122.24	837.761	4.92054
	Bra009746	AT5G24290.1	Symbols: | Vacuolar iron transporter (VIT) family protein | chr5:8263271-8265618 REVERSE LENGTH=550	8700.03	1775.98	4.89872
	Bra008688	AT5G38280.1	Symbols: PR5K | PR5-like receptor kinase | chr5:15293325-15295838 REVERSE LENGTH=665	12438.8	2540.88	4.89547
	Bra029199	AT5G63850.1	Symbols: AAP4 | amino acid permease 4 | chr5:25551494-25553374 FORWARD LENGTH=466	2004.65	410.004	4.88934
	Bra034903	NA	NA	2527.86	517.655	4.88329
	Bra009998	AT5G28500.1	Symbols: | unknown protein; FUNCTIONS IN: molecular_function unknown; INVOLVED IN: biological_process unknown; LOCATED IN: chloroplast stroma, chloroplast; EXPRESSED IN: 23 plant structures; EXPRESSED DURING: 13 growth stages; BEST Arabidopsis thaliana protein match is: unknown protein (TAIR:AT3G04550.1); Has 109 Blast hits to 109 proteins in 49 species: Archae - 0; Bacteria - 67; Metazoa - 0; Fu…	21208.2	4347.97	4.87772
	Bra009212	NA	NA	1380.01	283.395	4.86956
	Bra014853	AT3G53980.1	Symbols: | Bifunctional inhibitor/lipid-transfer protein/seed storage 2S albumin superfamily protein | chr3:19987760-19988203 REVERSE LENGTH=114	1534.19	315.564	4.86174
	Bra004787	AT2G43820.1	Symbols: GT, UGT74F2, ATSAGT1, SGT1, SAGT1 | UDP-glucosyltransferase 74F2 | chr2:18152279-18153715 FORWARD LENGTH=449	1082.06	222.691	4.85902
	Bra036894	NA	NA	1045.62	216.636	4.82662
	Bra011603	AT4G35290.1	Symbols: GLUR2, GLR3.2, ATGLR3.2, ATGLUR2 | glutamate receptor 2 | chr4:16790290-16793461 FORWARD LENGTH=912	8848.05	1835.93	4.81938
	Bra031580	AT1G07520.1	Symbols: | GRAS family transcription factor | chr1:2309718-2311805 REVERSE LENGTH=695	2242.27	465.763	4.81419
	Bra018705	AT1G48090.1	Symbols: | calcium-dependent lipid-binding family protein | chr1:17732582-17758194 REVERSE LENGTH=4146	19624.9	4077.49	4.81299
	Bra025434	AT5G37890.1	Symbols: | Protein with RING/U-box and TRAF-like domains | chr5:15090512-15091822 REVERSE LENGTH=286	1782.44	370.424	4.81189
	Bra013050	AT4G35020.1	Symbols: ARAC3, ROP6, RHO1PS, ATROP6, RAC3 | RAC-like 3 | chr4:16673176-16674540 FORWARD LENGTH=198	14629.6	3049.55	4.7973
	Bra031485	AT1G60750.1	Symbols: | NAD(P)-linked oxidoreductase superfamily protein | chr1:22362293-22363854 REVERSE LENGTH=330	1858.98	387.637	4.79567
	Bra024121	AT4G29850.1	Symbols: | Eukaryotic protein of unknown function (DUF872) | chr4:14601818-14602874 REVERSE LENGTH=103	1942.86	405.396	4.7925
	Bra039140	AT3G01160.1	Symbols: | FUNCTIONS IN: molecular_function unknown; INVOLVED IN: biological_process unknown; LOCATED IN: cytosol, nucleus; EXPRESSED IN: 22 plant structures; EXPRESSED DURING: 13 growth stages; CONTAINS InterPro DOMAIN/s: NUC153 (InterPro:IPR012580); Has 36638 Blast hits to 21323 proteins in 1057 species: Archae - 109; Bacteria - 2369; Metazoa - 13796; Fungi - 4858; Plants - 1657; Viruses - 489;…	1279.12	266.979	4.79109
	Bra025081	AT5G42250.1	Symbols: | Zinc-binding alcohol dehydrogenase family protein | chr5:16894087-16897450 FORWARD LENGTH=390	14087.7	2951.94	4.77235
	Bra026463	AT5G24260.1	Symbols: | prolyl oligopeptidase family protein | chr5:8234865-8237810 REVERSE LENGTH=746	5445.99	1143.02	4.76456
	Bra027987	AT5G03610.1	Symbols: | GDSL-like Lipase/Acylhydrolase superfamily protein | chr5:915650-918326 FORWARD LENGTH=359	2201.84	462.41	4.76166
	Bra005809	AT5G04490.1	Symbols: VTE5 | vitamin E pathway gene 5 | chr5:1279867-1281587 FORWARD LENGTH=304	5730.38	1215.1	4.71597
	Bra010357	NA	NA	2224.02	471.807	4.71383
	Bra033907	AT2G36350.1	Symbols: | Protein kinase superfamily protein | chr2:15238903-15241864 FORWARD LENGTH=949	1281.95	272.375	4.70656
	Bra017855	AT4G37800.1	Symbols: XTH7 | xyloglucan endotransglucosylase/hydrolase 7 | chr4:17775703-17777372 REVERSE LENGTH=293	12715.3	2703.34	4.70355
	Bra023211	AT5G01900.1	Symbols: WRKY62, ATWRKY62 | WRKY DNA-binding protein 62 | chr5:351136-352013 REVERSE LENGTH=263	2878.05	612.629	4.69787
	Bra037139	AT5G66900.1	Symbols: | Disease resistance protein (CC-NBS-LRR class) family | chr5:26714931-26717757 REVERSE LENGTH=809	1366.79	292.002	4.68076
	Bra022161	AT3G16470.1	Symbols: JR1 | Mannose-binding lectin superfamily protein | chr3:5596096-5597709 REVERSE LENGTH=451	5495.36	1175.02	4.67682
	Bra039597	AT2G43590.1	Symbols: | Chitinase family protein | chr2:18081592-18082749 REVERSE LENGTH=264	10688.8	2286.58	4.67458
	Bra028753	AT1G07780.1	Symbols: PAI1, TRP6 | phosphoribosylanthranilate isomerase 1 | chr1:2410352-2411833 REVERSE LENGTH=275	2549.42	545.461	4.67388
	Bra018723	AT1G48330.1	Symbols: | unknown protein; BEST Arabidopsis thaliana protein match is: unknown protein (TAIR:AT3G17580.1); Has 40 Blast hits to 40 proteins in 11 species: Archae - 0; Bacteria - 0; Metazoa - 0; Fungi - 0; Plants - 40; Viruses - 0; Other Eukaryotes - 0 (source: NCBI BLink). | chr1:17863897-17864124 FORWARD LENGTH=75	1886.85	404.466	4.66504
	Bra028053	NA	NA	1785.76	383.252	4.65949
	Bra014139	AT1G48460.1	Symbols: | unknown protein; FUNCTIONS IN: molecular_function unknown; INVOLVED IN: biological_process unknown; LOCATED IN: chloroplast envelope; EXPRESSED IN: 21 plant structures; EXPRESSED DURING: 13 growth stages; BEST Arabidopsis thaliana protein match is: unknown protein (TAIR:AT5G63040.1); Has 60 Blast hits to 60 proteins in 14 species: Archae - 0; Bacteria - 0; Metazoa - 0; Fungi - 0; Plant…	1262.41	271.775	4.64506
	Bra028568	AT5G10770.1	Symbols: | Eukaryotic aspartyl protease family protein | chr5:3403331-3405331 REVERSE LENGTH=474	4058.58	874.398	4.64157
	Bra031928	NA	NA	2547.87	549.266	4.63868
	Bra010615	AT4G37830.1	Symbols: | cytochrome c oxidase-related | chr4:17787672-17788762 REVERSE LENGTH=102	1382.99	298.15	4.63857
	Bra038899	AT3G51430.1	Symbols: YLS2, SSL5 | Calcium-dependent phosphotriesterase superfamily protein | chr3:19086548-19087909 FORWARD LENGTH=371	5314.62	1145.99	4.63758
	Bra012401	NA	NA	1009.01	217.952	4.62951
	Bra028320	AT3G24180.1	Symbols: | Beta-glucosidase, GBA2 type family protein | chr3:8735011-8741147 REVERSE LENGTH=950	2567.74	557.562	4.6053
	Bra019690	AT1G14040.1	Symbols: | EXS (ERD1/XPR1/SYG1) family protein | chr1:4810488-4814543 FORWARD LENGTH=813	2913.16	633.03	4.60193
	Bra025700	NA	NA	1833.73	399.441	4.59074
	Bra026686	AT1G17140.1	Symbols: ICR1, RIP1 | interactor of constitutive active rops 1 | chr1:5856740-5857861 REVERSE LENGTH=344	2090.23	456.155	4.58228
	Bra027636	AT1G64580.1	Symbols: | Pentatricopeptide repeat (PPR) superfamily protein | chr1:23985078-23986649 REVERSE LENGTH=523	1305.11	286.016	4.56307
	Bra004810	AT2G44160.1	Symbols: MTHFR2 | methylenetetrahydrofolate reductase 2 | chr2:18262301-18265185 FORWARD LENGTH=594	4351.53	953.709	4.56274
	Bra021009	AT4G18430.1	Symbols: AtRABA1e, RABA1e | RAB GTPase homolog A1E | chr4:10183903-10185223 REVERSE LENGTH=217	1006	220.782	4.55653
	Bra008806	AT4G25810.1	Symbols: XTR6, XTH23 | xyloglucan endotransglycosylase 6 | chr4:13128694-13129715 FORWARD LENGTH=286	14097.1	3099.05	4.54885
	Bra004960	AT2G46080.1	Symbols: | CONTAINS InterPro DOMAIN/s: Protein BYPASS related (InterPro:IPR008511); BEST Arabidopsis thaliana protein match is: Protein of unknown function (DUF793) (TAIR:AT1G01550.2); Has 153 Blast hits to 139 proteins in 20 species: Archae - 0; Bacteria - 2; Metazoa - 1; Fungi - 0; Plants - 150; Viruses - 0; Other Eukaryotes - 0 (source: NCBI BLink). | chr2:18948317-18949360 REVERSE LENGTH=347	13768.1	3035.04	4.53638
	Bra006778	AT5G58250.1	Symbols: | unknown protein; FUNCTIONS IN: molecular_function unknown; INVOLVED IN: biological_process unknown; LOCATED IN: thylakoid, chloroplast; EXPRESSED IN: 22 plant structures; EXPRESSED DURING: 14 growth stages; CONTAINS InterPro DOMAIN/s: Protein of unknown function DUF2488 (InterPro:IPR019616); Has 1807 Blast hits to 1807 proteins in 277 species: Archae - 0; Bacteria - 0; Metazoa - 736; F…	2208.44	488.139	4.5242
	Bra008920	AT5G12020.1	Symbols: HSP17.6II | 17.6 kDa class II heat shock protein | chr5:3882409-3882876 REVERSE LENGTH=155	11563.8	2562.62	4.51249
	Bra003522	AT3G63080.1	Symbols: ATGPX5, MEE42, GPX5 | glutathione peroxidase 5 | chr3:23310161-23311200 FORWARD LENGTH=173	2015.65	447.406	4.50519
	Bra024520	AT1G22550.1	Symbols: | Major facilitator superfamily protein | chr1:7966608-7968552 REVERSE LENGTH=564	6266.25	1394.15	4.49467
	Bra036286	AT4G02220.1	Symbols: | zinc finger (MYND type) family protein / programmed cell death 2 C-terminal domain-containing protein | chr4:976728-978902 FORWARD LENGTH=418	3950.68	879.147	4.49376
	Bra007821	AT2G25060.1	Symbols: ENODL14, AtENODL14 | early nodulin-like protein 14 | chr2:10662308-10662930 FORWARD LENGTH=182	1811.29	404.138	4.48186
	Bra012800	AT3G52490.1	Symbols: | Double Clp-N motif-containing P-loop nucleoside triphosphate hydrolases superfamily protein | chr3:19455850-19458721 REVERSE LENGTH=815	2146.74	480.053	4.47188
	Bra025998	AT1G17147.1	Symbols: | VQ motif-containing protein | chr1:5863654-5863950 REVERSE LENGTH=98	2965.84	663.242	4.47173
	Bra040608	AT3G02875.1	Symbols: ILR1 | Peptidase M20/M25/M40 family protein | chr3:631993-633859 FORWARD LENGTH=442	2449.52	548.793	4.46347
	Bra006097	AT5G11470.1	Symbols: | bromo-adjacent homology (BAH) domain-containing protein | chr5:3662757-3667041 REVERSE LENGTH=757	1399.28	313.7	4.46057
	Bra040424	AT1G59560.1	Symbols: ZCF61, DAL2 | E3 Ubiquitin ligase family protein | chr1:21881741-21883632 FORWARD LENGTH=338	1595.27	358.038	4.45559
	Bra002498	AT5G60280.1	Symbols: | Concanavalin A-like lectin protein kinase family protein | chr5:24260563-24262536 FORWARD LENGTH=657	1034	232.121	4.45457
	Bra030386	AT1G52400.1	Symbols: BGL1, BGLU18, ATBG1 | beta glucosidase 18 | chr1:19515250-19517930 FORWARD LENGTH=528	5086.18	1144.08	4.44565
	Bra021554	NA	NA	12768.1	2873.71	4.44307
	Bra017927	AT1G21550.1	Symbols: | Calcium-binding EF-hand family protein | chr1:7553317-7553784 REVERSE LENGTH=155	5168.9	1168.11	4.42501
	Bra026680	AT1G17180.1	Symbols: ATGSTU25, GSTU25 | glutathione S-transferase TAU 25 | chr1:5872208-5872958 FORWARD LENGTH=221	1303.45	294.664	4.42351
	Bra029118	AT5G52380.1	Symbols: | VASCULAR-RELATED NAC-DOMAIN 6 | chr5:21261521-21263061 REVERSE LENGTH=268	3523.51	809.933	4.35037
	Bra029870	AT3G10820.2	Symbols: | Transcription elongation factor (TFIIS) family protein | chr3:3387358-3390693 FORWARD LENGTH=580	4626.81	1065.01	4.34438
	Bra028587	NA	NA	18742.2	4333.44	4.32502
	Bra028650	AT5G08660.1	Symbols: | Protein of unknown function (DUF668) | chr5:2814526-2817845 FORWARD LENGTH=649	4032.33	935.642	4.30969
	Bra031319	AT3G21910.1	Symbols: | Domain of unknown function (DUF26) | chr3:7717372-7718405 FORWARD LENGTH=278	2192.54	509.127	4.30647
	Bra031484	AT1G60770.1	Symbols: | Tetratricopeptide repeat (TPR)-like superfamily protein | chr1:22366959-22368648 REVERSE LENGTH=491	2608.1	606.84	4.29784
	Bra006220	AT5G13870.1	Symbols: EXGT-A4, XTH5 | xyloglucan endotransglucosylase/hydrolase 5 | chr5:4475089-4476217 REVERSE LENGTH=293	3458.08	808.918	4.27495
	Bra013230	AT3G25110.1	Symbols: AtFaTA, FaTA | fatA acyl-ACP thioesterase | chr3:9146589-9148273 REVERSE LENGTH=362	15054.3	3525.79	4.26977
	Bra008966	AT5G11390.1	Symbols: WIT1 | WPP domain-interacting protein 1 | chr5:3633971-3636418 FORWARD LENGTH=703	1425.68	334.17	4.26633
	Bra020215	AT5G22800.1	Symbols: EMB86, EMB1030, EMB263 | Alanyl-tRNA synthetase, class IIc | chr5:7616221-7619961 REVERSE LENGTH=978	10605.4	2489.49	4.26007
	Bra031882	NA	NA	12321.8	2893.24	4.25882
	Bra034267	AT2G25660.1	Symbols: emb2410 | embryo defective 2410 | chr2:10916456-10927390 REVERSE LENGTH=2166	4347.53	1022.48	4.25195
	Bra031494	NA	NA	2550.09	600.423	4.24716
	Bra001703	AT3G18300.1	Symbols: | unknown protein; BEST Arabidopsis thaliana protein match is: unknown protein (TAIR:AT1G48780.1); Has 69 Blast hits to 69 proteins in 7 species: Archae - 0; Bacteria - 0; Metazoa - 0; Fungi - 0; Plants - 69; Viruses - 0; Other Eukaryotes - 0 (source: NCBI BLink). | chr3:6283396-6284220 FORWARD LENGTH=274	1451.89	342.192	4.24291
	Bra035865	AT5G63050.1	Symbols: EMB2759 | embryo defective 2759 | chr5:25293109-25294799 FORWARD LENGTH=345	6513.4	1537.5	4.23636
	Bra028297	AT5G52200.1	Symbols: | phosphoprotein phosphatase inhibitors | chr5:21202818-21204719 REVERSE LENGTH=191	3457.12	816.681	4.23313
	Bra000311	AT2G43590.1	Symbols: | Chitinase family protein | chr2:18081592-18082749 REVERSE LENGTH=264	8550.82	2020.26	4.23253
	Bra017661	AT4G34560.1	Symbols: | unknown protein; BEST Arabidopsis thaliana protein match is: unknown protein (TAIR:AT5G66440.1); Has 67 Blast hits to 66 proteins in 11 species: Archae - 0; Bacteria - 0; Metazoa - 0; Fungi - 0; Plants - 67; Viruses - 0; Other Eukaryotes - 0 (source: NCBI BLink). | chr4:16507923-16508588 FORWARD LENGTH=221	11706.8	2775.58	4.21779
	Bra030246	AT2G22330.1	Symbols: CYP79B3 | cytochrome P450, family 79, subfamily B, polypeptide 3 | chr2:9488601-9490983 FORWARD LENGTH=543	4400.89	1043.48	4.21751
	Bra039602	AT2G36350.1	Symbols: | Protein kinase superfamily protein | chr2:15238903-15241864 FORWARD LENGTH=949	1092.05	260.126	4.19816
	Bra020797	NA	NA	1704.1	407.174	4.18519
	Bra026806	NA	NA	3417.23	817.293	4.18116
	Bra035101	AT1G79230.1	Symbols: ST1, ATMST1, MST1, ATRDH1, STR1 | mercaptopyruvate sulfurtransferase 1 | chr1:29800824-29803679 FORWARD LENGTH=379	1330.18	318.138	4.18114
	Bra016277	AT1G26580.1	Symbols: | FUNCTIONS IN: molecular_function unknown; INVOLVED IN: biological_process unknown; LOCATED IN: cellular_component unknown; EXPRESSED IN: 24 plant structures; EXPRESSED DURING: 15 growth stages; BEST Arabidopsis thaliana protein match is: ELM2 domain-containing protein (TAIR:AT2G03470.1); Has 161 Blast hits to 161 proteins in 17 species: Archae - 0; Bacteria - 0; Metazoa - 1; Fungi - 4;…	1626.39	389.497	4.17562
	Bra037270	AT2G17480.1	Symbols: MLO8, ATMLO8 | Seven transmembrane MLO family protein | chr2:7590559-7593768 REVERSE LENGTH=593	20513.4	4919.97	4.16942
	Bra024395	AT5G65530.1	Symbols: | Protein kinase superfamily protein | chr5:26190844-26192826 REVERSE LENGTH=456	12832.6	3078.17	4.16891
	Bra031883	NA	NA	12941.5	3106.5	4.16594
	Bra024654	NA	NA	6427.9	1544.94	4.16061
	Bra038893	AT3G25110.1	Symbols: AtFaTA, FaTA | fatA acyl-ACP thioesterase | chr3:9146589-9148273 REVERSE LENGTH=362	12264.3	2958.64	4.14525
	Bra031103	AT2G19780.1	Symbols: | Leucine-rich repeat (LRR) family protein | chr2:8522831-8524039 REVERSE LENGTH=402	1073.63	259.055	4.14441
	Bra018798	AT1G49740.1	Symbols: | PLC-like phosphodiesterases superfamily protein | chr1:18407728-18409468 FORWARD LENGTH=359	1451.08	350.326	4.14208
	Bra010875	NA	NA	2931.01	708.294	4.13813
	Bra027444	AT5G42680.1	Symbols: | Protein of unknown function, DUF617 | chr5:17114640-17115356 FORWARD LENGTH=238	3034.63	735.456	4.12619
	Bra001569	AT3G14850.2	Symbols: TBL41 | TRICHOME BIREFRINGENCE-LIKE 41 | chr3:4995615-4997611 FORWARD LENGTH=356	1240.5	301.708	4.11159
	Bra019102	AT4G26470.1	Symbols: | Calcium-binding EF-hand family protein | chr4:13371377-13372343 FORWARD LENGTH=231	1737.46	422.79	4.10951
	Bra002344	AT3G26010.1	Symbols: | Galactose oxidase/kelch repeat superfamily protein | chr3:9511901-9513145 FORWARD LENGTH=414	1447.71	352.542	4.10649
	Bra007715	NA	NA	2803.25	682.953	4.1046
	Bra034820	NA	NA	2725.1	665.069	4.09747
	Bra021312	NA	NA	1035.84	253.534	4.08561
	Bra001410	AT3G11570.1	Symbols: TBL8 | TRICHOME BIREFRINGENCE-LIKE 8 | chr3:3645540-3647328 REVERSE LENGTH=427	1856.56	454.635	4.08363
	Bra015917	AT1G74360.1	Symbols: | Leucine-rich repeat protein kinase family protein | chr1:27954299-27957911 FORWARD LENGTH=1106	4898.36	1200.77	4.07935
	Bra030355	NA	NA	1317.32	322.925	4.07934
	Bra019958	AT1G10170.1	Symbols: ATNFXL1, NFXL1 | NF-X-like 1 | chr1:3333925-3337491 REVERSE LENGTH=1188	9268.11	2274.94	4.074
	Bra013922	AT4G25810.1	Symbols: XTR6, XTH23 | xyloglucan endotransglycosylase 6 | chr4:13128694-13129715 FORWARD LENGTH=286	12014.8	2949.74	4.07317
	Bra014948	AT3G23430.1	Symbols: PHO1, ATPHO1 | phosphate 1 | chr3:8387818-8393242 REVERSE LENGTH=782	1449.62	356.007	4.07189
	Bra029559	AT4G05150.1	Symbols: | Octicosapeptide/Phox/Bem1p family protein | chr4:2660339-2662675 FORWARD LENGTH=477	7832.43	1925.14	4.0685
	Bra022070	NA	NA	12090.2	2978.78	4.05878
	Bra013021	NA	NA	1113.43	275.349	4.0437
	Bra029392	AT5G24150.1	Symbols: SQP1, SQE5 | FAD/NAD(P)-binding oxidoreductase family protein | chr5:8172594-8175395 REVERSE LENGTH=516	6623.16	1639.86	4.03886
	Bra019188	AT4G25120.1	Symbols: SRS2, ATSRS2 | P-loop containing nucleoside triphosphate hydrolases superfamily protein | chr4:12890694-12898309 FORWARD LENGTH=1149	1701.33	421.806	4.03344
	Bra040623	AT1G24490.1	Symbols: ALB4, ARTEMIS | OxaA/YidC-like membrane insertion protein | chr1:8682364-8684966 FORWARD LENGTH=499	4513.76	1119.26	4.03281
	Bra009146	AT5G05890.1	Symbols: | UDP-Glycosyltransferase superfamily protein | chr5:1772567-1774012 FORWARD LENGTH=455	4470.03	1109.66	4.02829
	Bra008034	AT1G72460.1	Symbols: | Leucine-rich repeat protein kinase family protein | chr1:27279510-27281533 FORWARD LENGTH=644	1162.56	291.314	3.99075
	Bra014502	AT3G60260.1	Symbols: | ELMO/CED-12 family protein | chr3:22274303-22276839 FORWARD LENGTH=266	3753.07	941.599	3.98585
	Bra024939	AT5G47500.1	Symbols: | Pectin lyase-like superfamily protein | chr5:19271262-19272845 REVERSE LENGTH=362	1377.36	347.155	3.96756
	Bra019935	AT1G59640.1	Symbols: ZCW32, BPE, BPEub | BIG PETAL P | chr1:21909464-21911030 REVERSE LENGTH=264	4022.65	1014.72	3.9643
	Bra021686	AT2G30990.1	Symbols: | Protein of unknown function (DUF688) | chr2:13187776-13189761 REVERSE LENGTH=593	1285.07	324.304	3.96255
	Bra026390	NA	NA	11923.7	3013.29	3.95704
	Bra013137	AT2G13810.1	Symbols: ALD1 | AGD2-like defense response protein 1 | chr2:5768489-5772138 FORWARD LENGTH=456	1953.12	493.748	3.9557
Kenshin-specific (or Kenshin-up)	Bra006613	AT5G22140.1	Symbols: | FAD/NAD(P)-binding oxidoreductase family protein | chr5:7340284-7341657 REVERSE LENGTH=365	71.2936	10710.1	150.225
	Bra025860	AT4G39140.1	Symbols: | RING/U-box superfamily protein | chr4:18229637-18231282 REVERSE LENGTH=429	41.5271	5733.39	138.064
	Bra020698	AT3G07460.1	Symbols: | Protein of unknown function, DUF538 | chr3:2384837-2385617 REVERSE LENGTH=177	114.511	14284	124.739
	Bra039909	AT2G18010.1	Symbols: | SAUR-like auxin-responsive protein family | chr2:7833902-7834240 FORWARD LENGTH=112	48.2223	4792.6	99.3856
	Bra019843	AT4G21380.1	Symbols: ARK3, RK3 | receptor kinase 3 | chr4:11389219-11393090 REVERSE LENGTH=850	25.2511	2126.87	84.2288
	Bra025861	NA	NA	71.4251	5982.01	83.7522
	Bra037909	AT4G10140.1	Symbols: | unknown protein; FUNCTIONS IN: molecular_function unknown; INVOLVED IN: N-terminal protein myristoylation; EXPRESSED IN: 24 plant structures; EXPRESSED DURING: 15 growth stages; CONTAINS InterPro DOMAIN/s: Protein of unknown function DUF2062 (InterPro:IPR018639); BEST Arabidopsis thaliana protein match is: unknown protein (TAIR:AT1G33490.1); Has 30201 Blast hits to 17322 proteins in 78…	56.2546	4467.47	79.4152
	Bra001115	AT3G04630.2	Symbols: WDL1 | WVD2-like 1 | chr3:1259231-1260652 FORWARD LENGTH=286	46.1849	2819.98	61.0585
	Bra029397	AT2G24080.1	Symbols: | Protein of unknown function (DUF295) | chr2:10237604-10238779 REVERSE LENGTH=374	25.3717	1442.21	56.8433
	Bra040628	NA	NA	32.9639	1865.44	56.5904
	Bra021803	AT2G32660.1	Symbols: AtRLP22, RLP22 | receptor like protein 22 | chr2:13853897-13855666 REVERSE LENGTH=589	85.4018	4442.45	52.0182
	Bra034245	AT3G26700.1	Symbols: | Protein kinase superfamily protein | chr3:9810669-9812356 FORWARD LENGTH=380	233.876	11648.4	49.8059
	Bra011703	AT4G36750.1	Symbols: | Quinone reductase family protein | chr4:17324642-17326215 FORWARD LENGTH=273	253.84	11692	46.0605
	Bra021726	AT2G31510.1	Symbols: ARI7, ATARI7 | IBR domain-containing protein | chr2:13416991-13421170 REVERSE LENGTH=562	116.226	5344.23	45.9814
	Bra024228	NA	NA	55.7078	2534.27	45.4922
	Bra006472	AT5G18670.1	Symbols: BMY3, BAM9 | beta-amylase 3 | chr5:6226138-6227999 FORWARD LENGTH=536	102.196	4546.84	44.4914
	Bra020439	NA	NA	44.2294	1957.39	44.2554
	Bra024518	AT5G58350.1	Symbols: WNK4, ZIK2 | with no lysine (K) kinase 4 | chr5:23585505-23587681 FORWARD LENGTH=571	361.071	15631.1	43.2909
	Bra037767	AT5G64180.1	Symbols: | unknown protein; Has 1807 Blast hits to 1807 proteins in 277 species: Archae - 0; Bacteria - 0; Metazoa - 736; Fungi - 347; Plants - 385; Viruses - 0; Other Eukaryotes - 339 (source: NCBI BLink). | chr5:25677163-25678204 FORWARD LENGTH=158	78.5711	3042.5	38.7229
	Bra034270	AT2G25800.1	Symbols: | Protein of unknown function (DUF810) | chr2:11006138-11009728 REVERSE LENGTH=987	98.7152	3804.49	38.5401
	Bra028456	AT5G40380.1	Symbols: CRK42 | cysteine-rich RLK (RECEPTOR-like protein kinase) 42 | chr5:16152121-16155038 FORWARD LENGTH=651	33.7474	1259.45	37.3199
	Bra005072	NA	NA	66.522	2094.76	31.4897
	Bra003337	AT3G58440.1	Symbols: | TRAF-like superfamily protein | chr3:21618446-21621249 REVERSE LENGTH=601	53.8587	1680.13	31.1951
	Bra032745	NA	NA	99.8289	2621.07	26.2556
	Bra025778	NA	NA	55.6031	1354.04	24.3519
	Bra020440	NA	NA	97.8071	2330.98	23.8324
	Bra036841	AT3G51000.1	Symbols: | alpha/beta-Hydrolases superfamily protein | chr3:18945258-18946499 REVERSE LENGTH=323	117.672	2792.53	23.7315
	Bra005270	AT5G35450.1	Symbols: | Disease resistance protein (CC-NBS-LRR class) family | chr5:13667809-13670685 FORWARD LENGTH=901	245.484	5807.9	23.659
	Bra014524	AT3G59820.1	Symbols: | LETM1-like protein | chr3:22098306-22101759 REVERSE LENGTH=755	552.257	13017.7	23.5718
	Bra026472	AT5G23970.1	Symbols: | HXXXD-type acyl-transferase family protein | chr5:8096326-8097612 FORWARD LENGTH=428	264.418	6191.41	23.4152
	Bra006427	AT5G17900.1	Symbols: | microfibrillar-associated protein-related | chr5:5925144-5926690 FORWARD LENGTH=435	261.088	5646.9	21.6283
	Bra003329	AT3G58270.1	Symbols: | Arabidopsis phospholipase-like protein (PEARLI 4) with TRAF-like domain | chr3:21576033-21577655 REVERSE LENGTH=343	164.831	3342.94	20.281
	Bra031897	AT5G64850.1	Symbols: | FUNCTIONS IN: molecular_function unknown; INVOLVED IN: biological_process unknown; LOCATED IN: plasma membrane; EXPRESSED IN: 22 plant structures; EXPRESSED DURING: 13 growth stages; CONTAINS InterPro DOMAIN/s: RPM1-interacting protein 4, defence response (InterPro:IPR008700); BEST Arabidopsis thaliana protein match is: unknown protein (TAIR:AT5G09960.1); Has 30201 Blast hits to 17322 …	62.1366	1219.12	19.62
	Bra010340	AT4G29050.1	Symbols: | Concanavalin A-like lectin protein kinase family protein | chr4:14314870-14316879 REVERSE LENGTH=669	168.626	3246.94	19.2553
	Bra037269	NA	NA	53.8524	1027.61	19.082
	Bra026121	NA	NA	162.395	2939.24	18.0993
	Bra029292	AT5G62020.1	Symbols: AT-HSFB2A, HSFB2A | heat shock transcription factor B2A | chr5:24916212-24917194 FORWARD LENGTH=299	571.969	9974.72	17.4393
	Bra029493	AT4G04470.1	Symbols: PMP22 | Peroxisomal membrane 22 kDa (Mpv17/PMP22) family protein | chr4:2227963-2229226 REVERSE LENGTH=190	126.557	2176.47	17.1975
	Bra005822	AT5G04830.1	Symbols: | Nuclear transport factor 2 (NTF2) family protein | chr5:1402294-1403671 REVERSE LENGTH=178	641.497	10658.2	16.6146
	Bra019292	NA	NA	134.73	2212.62	16.4226
	Bra010352	NA	NA	304.701	4980.84	16.3466
	Bra037254	AT1G45616.1	Symbols: AtRLP6, RLP6 | receptor like protein 6 | chr1:17183550-17186534 REVERSE LENGTH=994	82.8174	1332	16.0836
	Bra016685	NA	NA	116.949	1861.68	15.9187
	Bra036736	NA	NA	120.711	1866.46	15.4622
	Bra019522	AT3G48000.1	Symbols: ALDH2B4, ALDH2, ALDH2A | aldehyde dehydrogenase 2B4 | chr3:17717082-17719843 REVERSE LENGTH=538	252.1	3893.03	15.4424
	Bra014057	AT1G47128.1	Symbols: RD21, RD21A | Granulin repeat cysteine protease family protein | chr1:17283139-17285609 REVERSE LENGTH=462	1240.85	18991.5	15.3052
	Bra014873	NA	NA	199.544	2958.14	14.8245
	Bra012220	NA	NA	115.401	1657.01	14.3587
	Bra007143	NA	NA	163.11	2309.82	14.1611
	Bra031364	AT1G22070.1	Symbols: TGA3 | TGA1A-related gene 3 | chr1:7789651-7791821 FORWARD LENGTH=384	1462.18	20346.1	13.9149
	Bra015549	AT1G07060.1	Symbols: | unknown protein; Has 30 Blast hits to 30 proteins in 10 species: Archae - 0; Bacteria - 0; Metazoa - 0; Fungi - 0; Plants - 30; Viruses - 0; Other Eukaryotes - 0 (source: NCBI BLink). | chr1:2167138-2168397 REVERSE LENGTH=233	158.775	2172.39	13.6822
	Bra019930	AT5G27920.1	Symbols: | F-box family protein | chr5:9942063-9944507 REVERSE LENGTH=642	337.405	4462.03	13.2246
	Bra012771	AT4G15740.1	Symbols: | Calcium-dependent lipid-binding (CaLB domain) family protein | chr4:8964912-8966318 REVERSE LENGTH=468	244.488	3158.09	12.9172
	Bra002826	AT5G56290.1	Symbols: PEX5, ATPEX5 | peroxin 5 | chr5:22786655-22791972 FORWARD LENGTH=728	130.252	1643.75	12.6198
	Bra011660	AT4G36090.3	Symbols: | oxidoreductase, 2OG-Fe(II) oxygenase family protein | chr4:17078376-17080670 REVERSE LENGTH=520	105.892	1321.54	12.4801
	Bra033444	AT3G52240.1	Symbols: | unknown protein; Has 220 Blast hits to 193 proteins in 66 species: Archae - 0; Bacteria - 15; Metazoa - 53; Fungi - 33; Plants - 66; Viruses - 0; Other Eukaryotes - 53 (source: NCBI BLink). | chr3:19372902-19375799 REVERSE LENGTH=680	224.515	2747.09	12.2357
	Bra024656	NA	NA	1560.86	18547.5	11.8829
	Bra021211	AT3G16900.1	Symbols: | Protein of unknown function (DUF567) | chr3:5772106-5772849 FORWARD LENGTH=185	292.877	3477.09	11.8722
	Bra011984	NA	NA	204.994	2344.22	11.4356
	Bra006411	NA	NA	105.607	1179.97	11.1732
	Bra028469	AT5G40650.1	Symbols: SDH2-2 | succinate dehydrogenase 2-2 | chr5:16281462-16283296 FORWARD LENGTH=280	111.613	1222.4	10.9521
	Bra013884	AT4G25310.1	Symbols: | 2-oxoglutarate (2OG) and Fe(II)-dependent oxygenase superfamily protein | chr4:12949753-12951138 FORWARD LENGTH=353	521.923	5564.69	10.6619
	Bra006273	AT5G14920.1	Symbols: | Gibberellin-regulated family protein | chr5:4826598-4827761 FORWARD LENGTH=275	498.155	5279.49	10.5981
	Bra034440	NA	NA	187.938	1990.43	10.5909
	Bra007933	NA	NA	348.193	3663.52	10.5215
	Bra004775	AT2G43640.1	Symbols: | Signal recognition particle, SRP9/SRP14 subunit | chr2:18097614-18098619 REVERSE LENGTH=121	428.966	4390.92	10.2361
	Bra015133	AT2G04100.1	Symbols: | MATE efflux family protein | chr2:1377020-1379051 REVERSE LENGTH=483	293.999	2997.36	10.1951
	Bra019669	AT1G14250.1	Symbols: | GDA1/CD39 nucleoside phosphatase family protein | chr1:4868675-4871203 FORWARD LENGTH=488	215.303	2185.91	10.1527
	Bra029754	AT3G09240.1	Symbols: | Protein kinase protein with tetratricopeptide repeat domain | chr3:2835668-2837956 REVERSE LENGTH=477	523.673	5305.62	10.1316
	Bra020301	AT5G59680.1	Symbols: | Leucine-rich repeat protein kinase family protein | chr5:24046792-24050801 FORWARD LENGTH=887	178.284	1754.16	9.83913
	Bra003177	AT3G54300.1	Symbols: ATVAMP727, VAMP727 | vesicle-associated membrane protein 727 | chr3:20108355-20110127 REVERSE LENGTH=240	841.006	8236.55	9.79369
	Bra016076	AT1G72250.2	Symbols: | Di-glucose binding protein with Kinesin motor domain | chr1:27192902-27198118 FORWARD LENGTH=1203	288.336	2817.64	9.77207
	Bra033079	NA	NA	208.412	1983.98	9.51951
	Bra014156	AT3G18295.1	Symbols: | Protein of unknown function (DUF1639) | chr3:6281268-6282000 FORWARD LENGTH=216	132.767	1246.77	9.39066
	Bra025782	AT1G19920.1	Symbols: APS2, ASA1 | Pseudouridine synthase/archaeosine transglycosylase-like family protein | chr1:6914835-6916657 REVERSE LENGTH=476	760.434	7121.21	9.36467
	Bra024530	AT1G22690.1	Symbols: | Gibberellin-regulated family protein | chr1:8027328-8027961 FORWARD LENGTH=119	444.849	4100.7	9.21818
	Bra020433	AT5G57560.1	Symbols: TCH4, XTH22 | Xyloglucan endotransglucosylase/hydrolase family protein | chr5:23307296-23308235 REVERSE LENGTH=284	1238.52	11179.4	9.02642
	Bra039796	NA	NA	210.831	1893.77	8.98241
	Bra030442	NA	NA	134.692	1208.72	8.97396
	Bra003318	AT3G58100.1	Symbols: PDCB5 | plasmodesmata callose-binding protein 5 | chr3:21515397-21516329 REVERSE LENGTH=180	657.446	5737.99	8.7277
	Bra037085	AT3G22110.1	Symbols: PAC1 | 20S proteasome alpha subunit C1 | chr3:7792819-7793571 REVERSE LENGTH=250	151.47	1320.82	8.72001
	Bra013175	NA	NA	2599.7	22649.5	8.71235
	Bra016183	NA	NA	290.317	2513.74	8.6586
	Bra033219	AT1G02090.1	Symbols: FUS5, CSN7, COP15, ATCSN7 | Proteasome component (PCI) domain protein | chr1:387479-389568 REVERSE LENGTH=260	149.424	1290.29	8.63509
	Bra030414	AT1G51820.1	Symbols: | Leucine-rich repeat protein kinase family protein | chr1:19237407-19241883 REVERSE LENGTH=885	234.469	2018.8	8.61009
	Bra026494	AT5G23530.1	Symbols: AtCXE18, CXE18 | carboxyesterase 18 | chr5:7933366-7934373 REVERSE LENGTH=335	201.685	1731.97	8.5875
	Bra034915	AT1G20270.1	Symbols: | 2-oxoglutarate (2OG) and Fe(II)-dependent oxygenase superfamily protein | chr1:7021383-7022923 REVERSE LENGTH=287	472.71	3998.1	8.45783
	Bra011025	AT2G20610.1	Symbols: SUR1, HLS3, RTY, ALF1, RTY1 | Tyrosine transaminase family protein | chr2:8878150-8880298 REVERSE LENGTH=462	233.034	1962.16	8.42006
	Bra012226	AT1G20340.1	Symbols: DRT112, PETE2 | Cupredoxin superfamily protein | chr1:7042770-7043273 REVERSE LENGTH=167	1803.31	15022.5	8.33051
	Bra011748	NA	NA	301.405	2362.35	7.83779
	Bra004470	AT1G47920.1	Symbols: | RNI-like superfamily protein | chr1:17661095-17662394 FORWARD LENGTH=379	293.786	2281.06	7.76436
	Bra001889	AT3G22850.1	Symbols: | Aluminium induced protein with YGL and LRDR motifs | chr3:8089067-8090275 FORWARD LENGTH=248	197.667	1518.24	7.6808
	Bra014527	AT3G59790.1	Symbols: ATMPK10, MPK10 | MAP kinase 10 | chr3:22092448-22094240 FORWARD LENGTH=393	186.932	1434.62	7.67456
	Bra028423	AT5G38900.1	Symbols: | Thioredoxin superfamily protein | chr5:15573745-15574945 REVERSE LENGTH=217	218.871	1676.38	7.65921
	Bra005795	AT5G04130.1	Symbols: GYRB2 | DNA GYRASE B2 | chr5:1122084-1128031 REVERSE LENGTH=732	238.258	1815.45	7.61968
	Bra024333	AT5G64870.1	Symbols: | SPFH/Band 7/PHB domain-containing membrane-associated protein family | chr5:25929776-25931308 REVERSE LENGTH=479	459.414	3387.25	7.37298
	Bra006516	AT5G19760.1	Symbols: | Mitochondrial substrate carrier family protein | chr5:6679591-6681845 REVERSE LENGTH=298	302.493	2228.34	7.36658
	Bra024410	AT5G65690.1	Symbols: PCK2, PEPCK | phosphoenolpyruvate carboxykinase 2 | chr5:26266477-26269486 FORWARD LENGTH=670	549.839	4004.12	7.28235
	Bra006573	AT5G20740.1	Symbols: | Plant invertase/pectin methylesterase inhibitor superfamily protein | chr5:7025867-7026484 REVERSE LENGTH=205	159.877	1159.51	7.25251
	Bra014528	AT2G43790.1	Symbols: ATMPK6, MPK6, MAPK6, ATMAPK6 | MAP kinase 6 | chr2:18138477-18140693 FORWARD LENGTH=395	149.197	1068.7	7.16301
	Bra030096	AT1G31660.1	Symbols: | CONTAINS InterPro DOMAIN/s: Bystin (InterPro:IPR007955); Has 475 Blast hits to 467 proteins in 210 species: Archae - 0; Bacteria - 9; Metazoa - 155; Fungi - 139; Plants - 55; Viruses - 0; Other Eukaryotes - 117 (source: NCBI BLink). | chr1:11331176-11333440 REVERSE LENGTH=444	619.72	4425.85	7.14169
	Bra040248	AT2G28700.1	Symbols: AGL46 | AGAMOUS-like 46 | chr2:12317384-12318724 REVERSE LENGTH=329	312.413	2185.9	6.99683
	Bra020835	AT1G20960.1	Symbols: emb1507 | U5 small nuclear ribonucleoprotein helicase, putative | chr1:7302591-7309914 REVERSE LENGTH=2171	280.591	1936.55	6.90168
	Bra004866	AT2G44790.1	Symbols: UCC2 | uclacyanin 2 | chr2:18462182-18463232 REVERSE LENGTH=202	202.174	1389.89	6.87472
	Bra029281	AT5G62165.1	Symbols: AGL42 | AGAMOUS-like 42 | chr5:24965075-24968437 FORWARD LENGTH=210	209.775	1437.23	6.85129
	Bra016142	AT1G71390.1	Symbols: AtRLP11, RLP11 | receptor like protein 11 | chr1:26906453-26908807 FORWARD LENGTH=784	185.076	1258.35	6.7991
	Bra040406	AT3G04790.1	Symbols: | Ribose 5-phosphate isomerase, type A protein | chr3:1313365-1314195 FORWARD LENGTH=276	2632.85	17872.3	6.7882
	Bra040291	AT3G06780.1	Symbols: | glycine-rich protein | chr3:2143634-2144239 FORWARD LENGTH=201	913.476	6152.79	6.73558
	Bra005821	AT5G04780.1	Symbols: | Pentatricopeptide repeat (PPR) superfamily protein | chr5:1384540-1386447 FORWARD LENGTH=635	179.671	1209.24	6.7303
	Bra005833	AT5G04970.1	Symbols: | Plant invertase/pectin methylesterase inhibitor superfamily | chr5:1464262-1467001 REVERSE LENGTH=624	205.184	1378.89	6.72026
	Bra037487	AT5G48400.2	Symbols: ATGLR1.2, GLR1.2 | Glutamate receptor family protein | chr5:19616244-19619246 FORWARD LENGTH=867	376.194	2527.6	6.71887
	Bra036023	AT2G43465.1	Symbols: | RNA-binding ASCH domain protein | chr2:18047732-18049709 REVERSE LENGTH=388	191.997	1277.41	6.65328
	Bra002738	AT5G57320.1	Symbols: VLN5 | villin, putative | chr5:23212690-23217549 FORWARD LENGTH=962	242.317	1608.67	6.6387
	Bra024452	AT2G18960.1	Symbols: AHA1, PMA, OST2, HA1 | H(+)-ATPase 1 | chr2:8221858-8227268 FORWARD LENGTH=949	738.109	4870.29	6.59833
	Bra016210	NA	NA	205.326	1335.99	6.50668
	Bra006865	AT5G56600.1	Symbols: PFN3, PRF3 | profilin 3 | chr5:22909882-22910821 REVERSE LENGTH=168	603.664	3909.43	6.47617
	Bra005921	AT5G07010.1	Symbols: ATST2A, ST2A | sulfotransferase 2A | chr5:2174960-2176039 REVERSE LENGTH=359	2770.2	17892.6	6.45896
	Bra032295	AT1G29260.1	Symbols: PEX7, ATPEX7 | peroxin 7 | chr1:10224923-10225876 FORWARD LENGTH=317	989.153	6369.55	6.4394
	Bra039569	AT5G07350.1	Symbols: Tudor1, AtTudor1, TSN1 | TUDOR-SN protein 1 | chr5:2320344-2324892 REVERSE LENGTH=991	460.906	2957.93	6.41764
	Bra024175	AT4G29550.1	Symbols: | Protein of unknown function (DUF626) | chr4:14502433-14503763 FORWARD LENGTH=358	506.283	3171.84	6.26495
	Bra038159	NA	NA	628.033	3929.55	6.25692
	Bra021046	NA	NA	234.081	1431.67	6.11613
	Bra028636	AT5G09430.1	Symbols: | alpha/beta-Hydrolases superfamily protein | chr5:2932162-2933362 FORWARD LENGTH=311	560.221	3401.15	6.07109
	Bra039257	NA	NA	296.425	1792.28	6.04632
	Bra029504	NA	NA	226.425	1366.36	6.03449
	Bra005361	AT2G35190.1	Symbols: NPSN11, ATNPSN11, NSPN11 | novel plant snare 11 | chr2:14831087-14832979 FORWARD LENGTH=265	641.766	3869.12	6.02886
	Bra037453	AT1G53350.1	Symbols: | Disease resistance protein (CC-NBS-LRR class) family | chr1:19903899-19907515 FORWARD LENGTH=927	674.914	3999.8	5.92638
	Bra013857	NA	NA	188	1104.1	5.87287
	Bra020697	NA	NA	371.534	2163.81	5.82399
	Bra020834	AT4G22720.1	Symbols: | Actin-like ATPase superfamily protein | chr4:11937467-11938717 FORWARD LENGTH=353	267.379	1507.6	5.63844
	Bra020497	AT5G25370.1	Symbols: PLDALPHA3 | phospholipase D alpha 3 | chr5:8804240-8807547 REVERSE LENGTH=820	238.258	1342.22	5.63347
	Bra014247	AT4G14365.1	Symbols: XBAT34 | XB3 ortholog 4 in Arabidopsis thaliana | chr4:8271660-8273685 REVERSE LENGTH=376	888.852	4985.43	5.60884
	Bra007714	AT3G62930.1	Symbols: | Thioredoxin superfamily protein | chr3:23261538-23261846 REVERSE LENGTH=102	420.58	2330.73	5.5417
	Bra006625	AT3G44540.1	Symbols: FAR4 | fatty acid reductase 4 | chr3:16124079-16127769 FORWARD LENGTH=493	293.493	1626.3	5.54119
	Bra037800	AT5G64920.1	Symbols: CIP8 | COP1-interacting protein 8 | chr5:25944338-25945342 REVERSE LENGTH=334	2305.88	12694.8	5.5054
	Bra011983	NA	NA	198.657	1092.64	5.50013
	Bra001676	AT3G17700.1	Symbols: CNBT1, CNGC20, ATCNGC20 | cyclic nucleotide-binding transporter 1 | chr3:6049074-6052449 FORWARD LENGTH=764	502.929	2744.22	5.45648
	Bra005979	AT5G08260.1	Symbols: scpl35 | serine carboxypeptidase-like 35 | chr5:2657236-2661272 FORWARD LENGTH=480	575.257	3077.83	5.35036
	Bra014109	NA	NA	419.776	2245.77	5.34992
	Bra017617	AT4G33970.1	Symbols: | Leucine-rich repeat (LRR) family protein | chr4:16279795-16281894 REVERSE LENGTH=699	436.793	2298.43	5.26206
	Bra037823	AT5G65660.1	Symbols: | hydroxyproline-rich glycoprotein family protein | chr5:26245444-26246245 REVERSE LENGTH=136	1318.79	6921.25	5.24818
	Bra032387	NA	NA	487.415	2519.61	5.16933
	Bra028606	NA	NA	206.784	1064.28	5.14682
	Bra004435	AT2G47710.1	Symbols: | Adenine nucleotide alpha hydrolases-like superfamily protein | chr2:19555045-19555956 REVERSE LENGTH=162	1817.34	9331.69	5.13481
	Bra017563	AT5G46330.1	Symbols: FLS2 | Leucine-rich receptor-like protein kinase family protein | chr5:18791802-18795407 FORWARD LENGTH=1173	1538.09	7880.55	5.12359
	Bra021434	AT3G02760.1	Symbols: | Class II aaRS and biotin synthetases superfamily protein | chr3:597588-600650 REVERSE LENGTH=883	354.657	1772.67	4.99827
	Bra036883	AT4G14690.1	Symbols: ELIP2 | Chlorophyll A-B binding family protein | chr4:8418373-8419129 FORWARD LENGTH=193	415.687	2068.59	4.97632
	Bra017801	AT4G36970.1	Symbols: | Remorin family protein | chr4:17429826-17431459 REVERSE LENGTH=427	286.739	1426.18	4.97379
	Bra014355	AT1G55190.1	Symbols: PRA1.F2, PRA7 | PRA1 (Prenylated rab acceptor) family protein | chr1:20588450-20589019 FORWARD LENGTH=189	964.683	4795.7	4.97127
	Bra007019	AT3G53670.1	Symbols: | unknown protein; BEST Arabidopsis thaliana protein match is: unknown protein (TAIR:AT2G37480.1); Has 176 Blast hits to 173 proteins in 30 species: Archae - 0; Bacteria - 0; Metazoa - 8; Fungi - 13; Plants - 154; Viruses - 0; Other Eukaryotes - 1 (source: NCBI BLink). | chr3:19891104-19892214 FORWARD LENGTH=203	2873.37	14228.1	4.95171
	Bra017121	AT2G38380.1	Symbols: | Peroxidase superfamily protein | chr2:16076443-16078314 FORWARD LENGTH=349	204.48	1004.5	4.91246
	Bra012736	NA	NA	237.667	1166.49	4.90809
	Bra029496	AT4G04490.1	Symbols: CRK36 | cysteine-rich RLK (RECEPTOR-like protein kinase) 36 | chr4:2231957-2234638 REVERSE LENGTH=658	434.928	2132.49	4.90309
	Bra031842	AT5G67620.1	Symbols: | unknown protein; FUNCTIONS IN: molecular_function unknown; INVOLVED IN: N-terminal protein myristoylation; LOCATED IN: microtubule; BEST Arabidopsis thaliana protein match is: unknown protein (TAIR:AT5G62900.1); Has 1807 Blast hits to 1807 proteins in 277 species: Archae - 0; Bacteria - 0; Metazoa - 736; Fungi - 347; Plants - 385; Viruses - 0; Other Eukaryotes - 339 (source: NCBI BLink…	259.858	1266.62	4.87428
	Bra037775	AT5G64350.1	Symbols: FKBP12, ATFKBP12 | FK506-binding protein 12 | chr5:25734810-25735990 REVERSE LENGTH=112	1166.91	5669.52	4.85858
	Bra024198	AT5G46090.1	Symbols: | Protein of unknown function (DUF679) | chr5:18693485-18694129 FORWARD LENGTH=214	921.088	4448.25	4.82934
	Bra014818	AT3G54430.1	Symbols: SRS6 | SHI-related sequence 6 | chr3:20147224-20147851 REVERSE LENGTH=183	797.359	3806.31	4.77365
	Bra002818	AT1G52030.1	Symbols: MBP2, MBP1.2, F-ATMBP | myrosinase-binding protein 2 | chr1:19346090-19348282 REVERSE LENGTH=642	349.187	1666.25	4.7718
	Bra009985	AT5G28020.1	Symbols: CYSD2, ATCYSD2 | cysteine synthase D2 | chr5:10026395-10028166 REVERSE LENGTH=323	257.712	1217.83	4.72555
	Bra014067	NA	NA	413.788	1934.6	4.67534
	Bra027594	AT4G19530.1	Symbols: | disease resistance protein (TIR-NBS-LRR class) family | chr4:10651962-10657090 FORWARD LENGTH=1167	310.776	1451.95	4.67201
	Bra009673	NA	NA	297.758	1386.46	4.65633
	Bra036143	AT5G49360.1	Symbols: BXL1, ATBXL1 | beta-xylosidase 1 | chr5:20012179-20016659 REVERSE LENGTH=774	260.239	1211.4	4.65495
	Bra023457	NA	NA	317.999	1479.51	4.65256
	Bra039258	NA	NA	317.459	1476.84	4.65207
	Bra015548	AT1G07050.1	Symbols: | CCT motif family protein | chr1:2164327-2165133 REVERSE LENGTH=195	313.229	1452.51	4.63721
	Bra026213	AT1G14500.1	Symbols: | Ankyrin repeat family protein | chr1:4960375-4961780 FORWARD LENGTH=436	402.82	1857.26	4.61064
	Bra018587	AT1G09010.1	Symbols: | glycoside hydrolase family 2 protein | chr1:2895259-2899287 REVERSE LENGTH=944	1356.18	6244.34	4.60436
	Bra019846	AT1G11545.1	Symbols: XTH8 | xyloglucan endotransglucosylase/hydrolase 8 | chr1:3878689-3880286 REVERSE LENGTH=305	1963.89	9029.34	4.59768
	Bra020707	NA	NA	709.733	3249.63	4.57867
	Bra007155	AT2G20620.1	Symbols: | Protein of unknown function (DUF626) | chr2:8891929-8893244 REVERSE LENGTH=286	620.312	2823.63	4.55195
	Bra033109	NA	NA	228.849	1039.25	4.5412
	Bra030830	AT1G55850.1	Symbols: ATCSLE1, CSLE1 | cellulose synthase like E1 | chr1:20876752-20879414 FORWARD LENGTH=729	507.124	2300.24	4.53585
	Bra015504	AT1G06490.1	Symbols: ATGSL07, gsl07, atgsl7, GSL7 | glucan synthase-like 7 | chr1:1978762-1989295 FORWARD LENGTH=1958	779.674	3527.64	4.52451
	Bra038004	NA	NA	1712.58	7748.09	4.52422
	Bra002982	AT5G54500.1	Symbols: FQR1 | flavodoxin-like quinone reductase 1 | chr5:22124674-22126256 FORWARD LENGTH=204	316.206	1428.61	4.51797
	Bra038300	NA	NA	267.052	1194.39	4.4725
	Bra024434	AT5G67620.1	Symbols: | unknown protein; FUNCTIONS IN: molecular_function unknown; INVOLVED IN: N-terminal protein myristoylation; LOCATED IN: microtubule; BEST Arabidopsis thaliana protein match is: unknown protein (TAIR:AT5G62900.1); Has 1807 Blast hits to 1807 proteins in 277 species: Archae - 0; Bacteria - 0; Metazoa - 736; Fungi - 347; Plants - 385; Viruses - 0; Other Eukaryotes - 339 (source: NCBI BLink…	445.486	1992.12	4.47179
	Bra025238	AT3G26940.1	Symbols: CDG1 | Protein kinase superfamily protein | chr3:9936707-9938936 REVERSE LENGTH=432	312.211	1389.36	4.45007
	Bra012143	AT5G67210.1	Symbols: | Protein of unknown function (DUF579) | chr5:26819019-26819972 FORWARD LENGTH=317	757.238	3361.46	4.43911
	Bra006893	AT3G52060.1	Symbols: | Core-2/I-branching beta-1,6-N-acetylglucosaminyltransferase family protein | chr3:19310987-19312027 REVERSE LENGTH=346	1374.68	6072.67	4.41752
	Bra039052	AT3G28580.1	Symbols: | P-loop containing nucleoside triphosphate hydrolases superfamily protein | chr3:10715736-10717238 FORWARD LENGTH=500	1261.98	5496.21	4.35523
	Bra016811	AT1G11840.1	Symbols: ATGLX1, GLX1 | glyoxalase I homolog | chr1:3996045-3997518 FORWARD LENGTH=283	613.099	2657.78	4.33499
	Bra035958	AT5G23080.1	Symbols: TGH | SWAP (Suppressor-of-White-APricot)/surp domain-containing protein | chr5:7743226-7748889 REVERSE LENGTH=930	427.677	1853.67	4.33428
	Bra001787	AT3G20370.1	Symbols: | TRAF-like family protein | chr3:7105481-7107079 FORWARD LENGTH=379	2321.59	10041.5	4.32527
	Bra033078	AT3G29020.2	Symbols: MYB110 | myb domain protein 110 | chr3:11008233-11009419 REVERSE LENGTH=305	287.838	1228.66	4.26858
	Bra019184	AT4G25190.1	Symbols: QWRF7 | Family of unknown function (DUF566) | chr4:12914400-12916001 REVERSE LENGTH=394	798.976	3398.31	4.25333
	Bra019187	AT4G25130.1	Symbols: PMSR4 | peptide met sulfoxide reductase 4 | chr4:12898802-12899998 REVERSE LENGTH=258	449.988	1908.48	4.24118
	Bra023923	AT2G21130.1	Symbols: | Cyclophilin-like peptidyl-prolyl cis-trans isomerase family protein | chr2:9055619-9056143 REVERSE LENGTH=174	412.822	1733.43	4.19898
	Bra001886	AT3G22840.1	Symbols: ELIP1, ELIP | Chlorophyll A-B binding family protein | chr3:8084628-8085445 REVERSE LENGTH=195	965.978	4044.77	4.18723
	Bra005115	AT2G38310.1	Symbols: PYL4, RCAR10 | PYR1-like 4 | chr2:16050251-16050874 FORWARD LENGTH=207	738.359	3074.35	4.16376
	Bra019991	AT1G09795.1	Symbols: ATATP-PRT2, HISN1B, ATP-PRT2 | ATP phosphoribosyl transferase 2 | chr1:3173588-3176690 FORWARD LENGTH=413	973.721	4026.02	4.13468
	Bra040477	NA	NA	445.099	1835.44	4.12367
	Bra009249	AT5G07590.1	Symbols: | Transducin/WD40 repeat-like superfamily protein | chr5:2401712-2403731 REVERSE LENGTH=458	274.332	1129.4	4.11691
	Bra002456	AT5G60710.1	Symbols: | Zinc finger (C3HC4-type RING finger) family protein | chr5:24410953-24414849 REVERSE LENGTH=704	1697.81	6915.26	4.07305
	Bra026068	AT1G16300.1	Symbols: GAPCP-2 | glyceraldehyde-3-phosphate dehydrogenase of plastid 2 | chr1:5574433-5577406 FORWARD LENGTH=420	482.939	1961.9	4.06242
	Bra022682	AT5G53920.1	Symbols: | ribosomal protein L11 methyltransferase-related | chr5:21892124-21894087 FORWARD LENGTH=371	270.738	1099.6	4.06149
	Bra036146	NA	NA	1776.43	7189.54	4.04718
	Bra005808	NA	NA	312.542	1264.88	4.04707
	Bra038257	AT3G20250.1	Symbols: APUM5, PUM5 | pumilio 5 | chr3:7059098-7062660 REVERSE LENGTH=961	808.3	3254.88	4.02682
	Bra011641	AT4G35820.1	Symbols: | 2-oxoglutarate (2OG) and Fe(II)-dependent oxygenase superfamily protein | chr4:16971221-16972429 FORWARD LENGTH=272	352.934	1417.16	4.01537
	Bra020811	AT2G17260.1	Symbols: GLR2, ATGLR2, GLR3.1, ATGLR3.1 | glutamate receptor 2 | chr2:7504780-7508266 FORWARD LENGTH=951	761.024	3048.6	4.00592
	Bra012068	AT3G51180.1	Symbols: | Zinc finger C-x8-C-x5-C-x3-H type family protein | chr3:19013720-19016042 FORWARD LENGTH=521	348.311	1388.1	3.98523
	Bra000256	AT2G42380.2	Symbols: ATBZIP34, BZIP34 | Basic-leucine zipper (bZIP) transcription factor family protein | chr2:17647205-17648660 REVERSE LENGTH=321	351.795	1400.13	3.97996
	Bra027225	AT3G15605.4	Symbols: | nucleic acid binding | chr3:5288291-5290941 FORWARD LENGTH=481	4284.94	17034.1	3.97534
