# Supplementary material for: Global Gene-Expression Analysis to Identify Differentially Expressed Genes Critical for the Heat Stress Response in Brassica rapa
Source: PLoS One. 2015 Jun 23;10(6):e0130451. doi: 10.1371/journal.pone.0130451 (PMC4477974; doi:10.1371/journal.pone.0130451)
Supplement: S13 Table — (XLSX) [file pone.0130451.s015.xlsx]

## Sheet: S13 Table
S13 Table. Genes induced/repressed by HS treatment.
Type	Br_SEQ_ID	At Locus	Description	PI values
				Chiifu						Kenshin
				0	0.5	1	2	3	4h	0	0.5	1	2	3	4h
Induction in both genotypes (Top 10)	Bra002539	AT5G59720	HSP18.2	31.8691	13328.3	20100	14310.7	21224.4	15093.2	31.5042	14329.2	20670.6	14869.5	18240.9	12307.5
	Bra020295	AT5G59720	HSP18.2	180.843	17445.6	30300.4	23909	29493.3	29345.3	197.507	20666.5	29844.3	24864.3	31977.4	25829.8
	Bra006697	AT5G59720	HSP18.2	245.436	14278.4	19770.4	15198.2	19639.4	15914.3	234.589	13958.9	17860.2	13043	16767.9	12889.5
	Bra026317	AT4G27670	HSP21 | heat shock protein 21	289.933	11739.6	19590.6	15837	21929.2	19433.5	74.5472	15354.2	20412.5	14897.4	20335	15363.7
	Bra013872	AT4G25200	HSP23.6-MITO	262.229	14533.3	19660	18138.7	21593.7	19739.6	180.71	12961.9	15954.8	15453.7	13838.9	11646
	Bra001507	AT3G13470	TCP-1/cpn60 chaperonin family protein	192.099	8930.42	16931.5	12890.5	20494.9	13945.7	424.488	11292.7	15468.3	12586.6	17459.8	14205.6
	Bra008964	AT5G11410	Protein kinase superfamily protein	15.098	1969.72	3958.09	2978.68	3944.27	3087.3	39.4394	2645.68	5486.74	3803.95	4952.92	2730.25
	Bra018344	AT2G30040	MAPKKK14	79.4271	2931.56	2081.02	23543	1541.65	1597.66	85.7594	13778	1400.8	1488.71	1529.46	1266.83
	Bra033343	AT1G02700	Unknown protein	33.8431	41031	7346.87	4389.25	6907.59	4535.26	32.3865	50936	79738	5686.51	6828.46	4916.91
	Bra009270	AT5G07330	Unknown protein	449.534	6388.94	8777.92	8977.44	12590.6	13216.5	205.873	1486.86	3050.46	2192.38	2880.33	2383.61
Repression in both genotypes (Top 7)	Bra024325	AT5G64750	ABR1 | Integrase-type DNA-binding superfamily protein	2251.75	77.4478	138.055	125.472	182.229	126.176	1169.5	140.999	108.604	170.641	57.9665	80.2983
	Bra031721	AT1G10585	basic helix-loop-helix (bHLH)	2552.38	88.7736	132.481	141.721	168.081	84.8757	2958.43	796.525	141.581	150.247	106.445	76.8401
	Bra016678	AT1G14890	Plant invertase/pectin methylesterase inhibitor superfamily protein	6325.84	237.477	276.713	284.645	159.202	140.404	3297.9	195.949	214.194	222.812	116.029	108.549
	Bra014547	AT3G59220	ATPIRIN1 | pirin	5752.62	263.321	443.046	364.83	441.169	344.781	7808.08	789.845	490.018	422.062	493.534	231.998
	Bra003450	AT3G61460	BRH1 | brassinosteroid-responsive RING-H2	6354.91	376.332	327.549	406.762	561.292	382.82	3106.65	408.509	387.279	429.771	318.044	304.243
	Bra028711	AT5G07010	ST2A | sulfotransferase 2A	10351.9	386.094	617.95	483.584	927.58	574.136	9024.23	623.174	785.961	645.136	341.341	302.895
	Bra027991	AT4G10270	Wound-responsive family protein	20831	871.168	1080.14	992.911	1153.26	1106.58	14957.4	1672.11	1505.13	1538.94	1091.8	1092.83
Chiifu-specific induction	Bra029292	AT5G62020	HSFB2A | heat shock transcription factor B2A	571.969	11882.4	16138.3	11541.3	17442.8	13994.4	9974.72	25628.4	31834.3	28738.9	28243.1	22385.7
	Bra015699	AT1G77000	SKP2B | RNI-like superfamily protein	769.678	5215.88	7258.41	6816.12	10852.2	9515.66	1062.48	939.813	972.359	1572.62	1515.49	1493.6
	Bra009658	NA	NA	661.578	3491.65	6237.96	4075.87	4511.06	3291.07	39.2476	28.0029	47.1294	21.662	38.7081	24.4193
	Bra025249	AT3G27100	Unknown	121.724	1333.85	1692.91	1274.31	1328.92	845.95	127.225	193.46	287.319	146.624	234.961	172.887
	Bra015583	NA	NA	320.284	1863.12	2377.8	1774.26	3486.21	2551.91	467.488	383.369	428.47	420.109	615.497	411.765
	Bra040398	AT3G04730	IAA16 | indoleacetic acid-induced protein 16	370.736	2674.83	2419.85	2182.71	2262.97	1769.95	729.226	956.766	1097.41	831.655	730.629	459.729
Kenshin-specific induction	Bra028923	AT3G50710	F-box/RNI-like/FBD-like domains-containing protein	73.7893	39.034	66.7721	56.4873	35.8332	75.556	45.041	3555.71	4121.54	3967.27	4224.05	3106.65
	Bra029764	AT3G09380	Protein of unknown function	306.331	334.802	103.938	235.895	91.611	145.317	154.831	2710.02	2825.14	2062.61	2885.61	1648.81
	Bra014525	AT3G59810	Small nuclear ribonucleoprotein family protein	204.339	373.794	116.651	126.179	93.0404	107.522	337.349	2511.17	2851.21	2104.84	2987.42	2310.37
	Bra027662	AT1G64680	Unknown protein	239.715	659.719	534.898	500.794	639.914	380.517	317.329	2736.71	4016.52	3108.13	3799.77	3121
	Bra034336	NA	NA	579.398	245.695	391.593	361.92	378.282	431.194	669.896	7461.8	7743.77	7201.34	9689.11	7603.35
			>20,000
			14,000-19,999
			8,000-13,999
			4,000-7,999
			2,000-3,999
			1,000-1,999
			500-999
			<500
