# Supplementary material for: Global Gene-Expression Analysis to Identify Differentially Expressed Genes Critical for the Heat Stress Response in Brassica rapa
Source: PLoS One. 2015 Jun 23;10(6):e0130451. doi: 10.1371/journal.pone.0130451 (PMC4477974; doi:10.1371/journal.pone.0130451)
Supplement: S14 Table — The total number of genes was 244 (38 for Hsfs and 206 for Hsps). (XLSX) [file pone.0130451.s016.xlsx]

## Sheet: S14 Table
S14 Table. Summary of expression of Hsf and Hsp genes on 135K microarray. Total number of genes were 244 (38 for Hsfs and 206 for Hsps).
	Br_SEQ_ID	At Locus	A_thaliana_homologue_Description	PI values
				Chiifu						Kenshin
				0	0.5	1	2	3	4h	0	0.5	1	2	3	4h
Hsfs	Bra029292	AT5G62020.1	Symbols: AT-HSFB2A, HSFB2A | heat shock transcription factor B2A | chr5:24916212-24917194 FORWARD LENGTH=299	571.969	11882.4	16138.3	11541.3	17442.8	13994.4	9974.72	25628.4	31834.3	28738.9	28243.1	22385.7
	Bra012828	AT3G51910.1	Symbols: AT-HSFA7A, HSFA7A | heat shock transcription factor A7A | chr3:19265294-19266619 FORWARD LENGTH=272	1196.39	9051.62	14889	11467.4	17526.1	13401.2	577.378	1539.38	2917.59	1854.9	3051.83	1653.47
	Bra000557	AT2G26150.1	Symbols: ATHSFA2, HSFA2 | heat shock transcription factor A2 | chr2:11135856-11137217 FORWARD LENGTH=345	3565.59	26025.8	31159.9	26991.5	31302.5	30061.6	7113.34	22965.6	30556.9	29857.2	33011.4	30691.8
	Bra029291	AT5G62020.1	Symbols: AT-HSFB2A, HSFB2A | heat shock transcription factor B2A | chr5:24916212-24917194 FORWARD LENGTH=299	1468.34	6773.16	10924.4	7091.56	10637	8010.38	4306.78	10830.1	12603.5	12419.3	9800.09	10056.1
	Bra012829	AT3G51910.1	Symbols: AT-HSFA7A, HSFA7A | heat shock transcription factor A7A | chr3:19265294-19266619 FORWARD LENGTH=272	64.965	221.663	426.794	155.145	446.138	189.997	74.8913	276.559	526.266	236.911	338.748	182.37
	Bra033913	AT3G22830.1	Symbols: AT-HSFA6B, HSFA6B | heat shock transcription factor A6B | chr3:8078981-8080895 FORWARD LENGTH=406	30.4882	78.1415	180.2	81.603	238.349	155.114	21.9659	88.2271	235.63	98.0651	187.696	185.567
	Bra010049	AT5G62020.1	Symbols: AT-HSFB2A, HSFB2A | heat shock transcription factor B2A | chr5:24916212-24917194 FORWARD LENGTH=299	6874.7	16236.9	22643.4	16387.1	20737.7	16123.7	8788.24	19790.7	22994.3	17707.3	17834.6	17162.8
	Bra020988	AT4G18880.1	Symbols: AT-HSFA4A, HSF A4A | heat shock transcription factor A4A | chr4:10347769-10349051 REVERSE LENGTH=401	1808.62	4237.63	5398.88	5387.7	6218.95	5484.26	1512.38	3706.54	4246.33	3164.38	5389.77	3117.93
	Bra000235	AT2G41690.1	Symbols: AT-HSFB3, HSFB3 | heat shock transcription factor B3 | chr2:17381723-17382577 FORWARD LENGTH=244	129.53	280.619	532.284	355.361	531.904	369.054	275.896	1838.78	994.894	832.135	691.859	499.787
	Bra001885	AT3G22830.1	Symbols: AT-HSFA6B, HSFA6B | heat shock transcription factor A6B | chr3:8078981-8080895 FORWARD LENGTH=406	90.4248	164.609	215.818	181.206	219.385	260.461	89.2944	84.16	162.355	84.005	127.863	125.931
	Bra000749	AT4G11660.1	Symbols: AT-HSFB2B, HSFB2B | winged-helix DNA-binding transcription factor family protein | chr4:7043006-7044227 FORWARD LENGTH=377	3657.5	6487.71	9660.15	7515.95	9631.63	7397.24	4640.88	7788.45	10416.9	7912.06	9218.86	6937.13
	Bra001071	AT3G02990.1	Symbols: ATHSFA1E, HSFA1E | heat shock transcription factor A1E | chr3:673614-675988 FORWARD LENGTH=468	699.914	1129.83	863.376	992.81	866.039	966.559	826.388	1115.75	1179.38	1132.15	1141.28	1212.94
	Bra008593	AT5G16820.1	Symbols: HSF3, HSFA1B, ATHSFA1B, ATHSF3 | heat shock factor 3 | chr5:5530446-5532497 FORWARD LENGTH=481	1009.88	1568.02	1752.84	1572.5	1458.71	1380.03	835.931	1511.28	1839.68	1691.52	1833.24	1700.83
	Bra040968	AT4G11660.1	Symbols: AT-HSFB2B, HSFB2B | winged-helix DNA-binding transcription factor family protein | chr4:7043006-7044227 FORWARD LENGTH=377	7355.83	10860	14959.7	11348.5	14809.4	10058.1	9890.54	12848.3	13891.8	11680.5	11676.8	11183.4
	Bra033468	AT3G51910.1	Symbols: AT-HSFA7A, HSFA7A | heat shock transcription factor A7A | chr3:19265294-19266619 FORWARD LENGTH=272	285.341	419.599	1276.41	739.962	955.592	1083.84	624.64	2288.23	2603.81	2390.15	2736.77	1295.75
	Bra015050	AT3G24520.1	Symbols: AT-HSFC1, HSFC1 | heat shock transcription factor C1 | chr3:8941455-8942531 FORWARD LENGTH=330	838.923	1128.35	738.954	1223.94	884.016	1206.02	584.621	686.794	740.91	691.148	393.543	594.099
	Bra032023	AT3G02990.1	Symbols: ATHSFA1E, HSFA1E | heat shock transcription factor A1E | chr3:673614-675988 FORWARD LENGTH=468	1212.43	1526.59	993.099	1270.07	1061.66	1360.73	1024.97	1413.74	1324.24	1458.73	1350.91	1198.72
	Bra021381	AT3G02990.1	Symbols: ATHSFA1E, HSFA1E | heat shock transcription factor A1E | chr3:673614-675988 FORWARD LENGTH=468	771.876	957.072	1244.16	992.636	1319.59	1102.59	752.321	1338.59	1573.3	1332.25	1636.74	1888.64
	Bra012571	AT4G18880.1	Symbols: AT-HSFA4A, HSF A4A | heat shock transcription factor A4A | chr4:10347769-10349051 REVERSE LENGTH=401	5282.4	6168.47	5937.53	5515.21	5245.65	4489.42	3193.75	4400.13	4611.33	4089.37	4317.2	4358.03
	Bra013253	AT3G24520.1	Symbols: AT-HSFC1, HSFC1 | heat shock transcription factor C1 | chr3:8941455-8942531 FORWARD LENGTH=330	464.312	531.359	352.506	527.489	474.525	546.325	308.369	361.597	270.546	337.47	557.87	362.432
	Bra040634	AT1G46264.1	Symbols: AT-HSFB4, HSFB4, SCZ | heat shock transcription factor B4 | chr1:17224904-17226183 FORWARD LENGTH=348	193.841	216.164	98.2011	310.859	177.228	145.693	206.596	134.723	236.745	323.857	97.0792	107.594
	Bra023258	AT1G32330.1	Symbols: ATHSFA1D, HSFA1D | heat shock transcription factor A1D | chr1:11657265-11660234 REVERSE LENGTH=485	127.689	140.785	192.508	177.382	220.35	138.883	204.284	276.15	293.637	334.793	196.402	285.624
	Bra014054	AT1G46264.1	Symbols: AT-HSFB4, HSFB4, SCZ | heat shock transcription factor B4 | chr1:17224904-17226183 FORWARD LENGTH=348	150.608	158.929	96.5945	151.933	621.229	352.737	260.765	195.602	198.775	196.081	268.938	360.601
	Bra004272	AT1G67970.1	Symbols: AT-HSFA8, HSFA8 | heat shock transcription factor A8 | chr1:25484844-25486313 REVERSE LENGTH=374	1017.23	1054.96	987.925	837.603	1010.71	646.775	2134.59	3334.86	3159.27	3616.81	3543.06	3707.19
	Bra028822	AT5G03720.1	Symbols: AT-HSFA3, HSFA3 | heat shock transcription factor A3 | chr5:971913-973683 REVERSE LENGTH=412	10.3877	10.5924	10.3389	9.3047	12.4719	16.797	10.8937	12.7674	11.8727	13.0793	13.9782	16.2751
	Bra040179	AT4G17750.1	Symbols: HSF1, HSFA1A, ATHSF1, ATHSFA1A | heat shock factor 1 | chr4:9869969-9871603 REVERSE LENGTH=495	1235.14	1151.01	1061.58	1247.7	1322.66	1147.53	1286.47	1383.16	1376.92	1409.99	1468.74	1963.42
	Bra009515	AT5G03720.1	Symbols: AT-HSFA3, HSFA3 | heat shock transcription factor A3 | chr5:971913-973683 REVERSE LENGTH=412	2337.82	2132.5	1898.21	1758.82	1321.61	1372.93	2571.5	3408.37	2113.45	2071.76	1581.29	1852.86
	Bra035507	AT1G32330.1	Symbols: ATHSFA1D, HSFA1D | heat shock transcription factor A1D | chr1:11657265-11660234 REVERSE LENGTH=485	316.83	268.423	247.889	205.803	263.549	223.026	268.247	385.174	257.09	220.542	210.12	160.079
	Bra023584	AT5G16820.1	Symbols: HSF3, HSFA1B, ATHSFA1B, ATHSF3 | heat shock factor 3 | chr5:5530446-5532497 FORWARD LENGTH=481	1099.97	836.73	979.562	936.423	1192.21	961.901	1692.79	1683.4	1463.37	1678.01	1727.01	1756.54
	Bra023800	AT3G22830.1	Symbols: AT-HSFA6B, HSFA6B | heat shock transcription factor A6B | chr3:8078981-8080895 FORWARD LENGTH=406	115.942	87.8168	152.294	112.597	135.873	147.388	15.7317	243.06	102.434	28.597	37.1147	224.197
	Bra033970	AT1G67970.1	Symbols: AT-HSFA8, HSFA8 | heat shock transcription factor A8 | chr1:25484844-25486313 REVERSE LENGTH=374	26.3572	19.0178	23.0532	27.7402	21.8682	35.9609	17.5293	21.4505	21.6674	17.0796	25.5423	18.127
	Bra011735	AT4G36990.1	Symbols: HSF4, HSFB1, AT-HSFB1, ATHSF4 | heat shock factor 4 | chr4:17440660-17441706 FORWARD LENGTH=284	5299.59	3778.47	7927.36	4572.54	8624.76	4628.58	5264.97	5879.45	7485.05	5352.33	6793.17	5146.53
	Bra032752	AT4G13980.1	Symbols: AT-HSFA5, HSFA5 | winged-helix DNA-binding transcription factor family protein | chr4:8077519-8079247 REVERSE LENGTH=466	3225.05	2170.37	2237.84	2316.07	2616.33	2107.56	4239.09	2748.45	2477.09	2661.37	2225.83	2605.27
	Bra017595	AT5G45710.1	Symbols: AT-HSFA4C, RHA1, HSFA4C | winged-helix DNA-binding transcription factor family protein | chr5:18541576-18542706 FORWARD LENGTH=345	2251.19	1448.84	1437.13	1523.85	1860.6	1510.26	1254.81	1194.05	1205.05	1380.02	986.773	1244.97
	Bra007739	AT3G63350.1	Symbols: AT-HSFA7B, HSFA7B | winged-helix DNA-binding transcription factor family protein | chr3:23399468-23400812 FORWARD LENGTH=282	1194.4	746.914	1812.94	767.423	1608.71	1035.9	1604.04	1163.73	1928.47	1431.16	1932.6	1161.85
	Bra035993	AT5G43840.1	Symbols: AT-HSFA6A, HSFA6A | heat shock transcription factor A6A | chr5:17625437-17626364 REVERSE LENGTH=282	203.697	126.35	111.439	112.94	57.6405	75.5782	30.3185	28.6848	264.158	104.3	133.991	117.862
	Bra013358	AT4G18880.1	Symbols: AT-HSFA4A, HSF A4A | heat shock transcription factor A4A | chr4:10347769-10349051 REVERSE LENGTH=401	142.347	47.0658	80.4894	70.0321	164.001	128.609	163.004	168.587	146.515	57.6738	193.259	151.671
Hsps	Bra017800	AT4G36990.1	Symbols: HSF4, HSFB1, AT-HSFB1, ATHSF4 | heat shock factor 4 | chr4:17440660-17441706 FORWARD LENGTH=284	6954.16	2150.74	3915.35	2780.3	4283.73	2225.49	5964.54	4502.29	5226.11	3588.38	3084.25	2547.07
	Bra002539	AT5G59720.1	Symbols: HSP18.2 | heat shock protein 18.2 | chr5:24062632-24063117 FORWARD LENGTH=161	31.8691	13328.3	20100.1	14310.7	21224.4	15093.2	31.5042	14329.2	20670.6	14869.5	18240.9	12307.5
	Bra020295	AT5G59720.1	Symbols: HSP18.2 | heat shock protein 18.2 | chr5:24062632-24063117 FORWARD LENGTH=161	180.843	17445.6	30300.4	23909	29493.3	29345.3	197.507	20666.5	29844.3	24864.3	31977.4	25829.8
	Bra006697	AT5G59720.1	Symbols: HSP18.2 | heat shock protein 18.2 | chr5:24062632-24063117 FORWARD LENGTH=161	245.436	14278.4	19770.4	15198.2	19639.4	15914.3	234.589	13958.9	17860.2	13043.1	16767.9	12889.5
	Bra013872	AT4G25200.1	Symbols: ATHSP23.6-MITO, HSP23.6-MITO | mitochondrion-localized small heat shock protein 23.6 | chr4:12917089-12917858 FORWARD LENGTH=210	262.229	14533.3	19660.1	18138.7	21593.7	19739.6	180.71	12961.9	15954.8	15453.7	13838.9	11646.1
	Bra001507	AT3G13470.1	Symbols: | TCP-1/cpn60 chaperonin family protein | chr3:4389685-4392624 FORWARD LENGTH=596	192.099	8930.42	16931.5	12890.5	20494.9	13945.7	424.488	11292.7	15468.3	12586.6	17459.8	14205.6
	Bra026317	AT4G27670.1	Symbols: HSP21 | heat shock protein 21 | chr4:13819048-13819895 REVERSE LENGTH=227	289.933	11739.6	19590.6	15837	21929.2	19433.5	74.5472	15354.2	20412.5	14897.4	20335	15363.7
	Bra027999	AT4G10250.1	Symbols: ATHSP22.0 | HSP20-like chaperones superfamily protein | chr4:6370537-6371124 FORWARD LENGTH=195	67.2346	2346.49	5817.26	3699.03	6286.33	4782.15	46.5764	2972.38	5229.03	3348.84	4595.49	3129.08
	Bra030910	AT1G54050.1	Symbols: | HSP20-like chaperones superfamily protein | chr1:20179558-20180122 REVERSE LENGTH=155	723.385	14338	16752.1	15412.7	17069.6	14815.1	1095.9	17113.8	19388.3	17262.7	16870.9	15812.7
	Bra018972	AT1G52560.1	Symbols: | HSP20-like chaperones superfamily protein | chr1:19574783-19575766 REVERSE LENGTH=232	608.391	11992.8	17537.9	12162.6	16643.1	14726	551.634	11116.2	14752.5	9754.05	15148.1	9809.93
	Bra000703	AT4G10250.1	Symbols: ATHSP22.0 | HSP20-like chaperones superfamily protein | chr4:6370537-6371124 FORWARD LENGTH=195	279.098	4999.48	8547.44	6399.83	8778.86	7233.87	214.202	4481.83	7088.33	5557.9	7336.15	6481.56
	Bra031725	AT2G29500.1	Symbols: | HSP20-like chaperones superfamily protein | chr2:12633279-12633740 REVERSE LENGTH=153	2216.04	33720.3	39179.3	36942.4	44239.4	42296.9	3454.83	34894.9	38963	34069.2	39603.8	37392.2
	Bra018384	AT2G29500.1	Symbols: | HSP20-like chaperones superfamily protein | chr2:12633279-12633740 REVERSE LENGTH=153	2466.72	32776.7	43779.9	37072.2	43903.9	37191.6	3963.27	34896.7	38051.2	35720.4	39482.7	35873.2
	Bra026084	AT1G16030.1	Symbols: HSp70b | heat shock protein 70B | chr1:5502386-5504326 REVERSE LENGTH=646	3570.35	37545.4	41385.2	37190.7	38239.4	37837.1	2030.63	30628.4	39003.1	27876.1	39362.9	31169.1
	Bra022654	AT5G53400.1	Symbols: BOB1 | HSP20-like chaperones superfamily protein | chr5:21661588-21663383 FORWARD LENGTH=304	57.4364	484.071	1494.9	987.532	2187.26	1208.56	84.2201	368.074	900.008	465.698	931.9	550.99
	Bra018383	AT2G29500.1	Symbols: | HSP20-like chaperones superfamily protein | chr2:12633279-12633740 REVERSE LENGTH=153	4294.28	34457.4	36241.4	31482.4	39685.4	32713.9	4508.21	36958	40340.9	37112.3	43249.5	36837.6
	Bra028141	AT5G37670.1	Symbols: | HSP20-like chaperones superfamily protein | chr5:14969035-14969448 FORWARD LENGTH=137	1248.97	9653.81	15256.9	11654.5	18245.1	12510.1	1458.44	11413.3	13985.9	10894.4	16163	11161.4
	Bra023360	AT5G12020.1	Symbols: HSP17.6II | 17.6 kDa class II heat shock protein | chr5:3882409-3882876 REVERSE LENGTH=155	6170	41925.9	41539	41187	48528.7	44770	3843.33	33668.1	42874.9	28527.4	39691.6	30373.4
	Bra018216	AT1G53540.1	Symbols: | HSP20-like chaperones superfamily protein | chr1:19980510-19980983 FORWARD LENGTH=157	2788.8	18339.4	29862.1	23160.9	27687.4	25254.9	1108.88	17063.4	21463.7	20319	24637.8	18903
	Bra015922	AT1G74310.1	Symbols: ATHSP101, HSP101, HOT1 | heat shock protein 101 | chr1:27936715-27939862 REVERSE LENGTH=911	5078.36	26568.6	26862.1	27048.3	31914	25085.4	7477.87	17752.1	22111.5	16284.8	24113.7	16074.8
	Bra016644	AT1G16030.1	Symbols: HSp70b | heat shock protein 70B | chr1:5502386-5504326 REVERSE LENGTH=646	5878.77	25229.9	26244.2	25564.1	30391.8	27648.5	6486.04	21280.9	27616.4	21161.1	32529	23007.1
	Bra026173	AT1G14980.1	Symbols: cpn10 | chaperonin 10 | chr1:5165930-5166654 REVERSE LENGTH=98	2661.1	11272.8	7569.04	10716	13999.2	11050.3	2736.44	2441.79	4505.13	2114.55	5183.01	4161.58
	Bra003807	AT1G74310.1	Symbols: ATHSP101, HSP101, HOT1 | heat shock protein 101 | chr1:27936715-27939862 REVERSE LENGTH=911	3268.67	12570.2	20732	18137.2	18295.5	17364.3	6911.9	14976.2	17492.8	16822.3	21924.9	15982.5
	Bra026300	AT4G27890.1	Symbols: | HSP20-like chaperones superfamily protein | chr4:13886033-13887220 FORWARD LENGTH=293	21.3818	78.9231	136.672	43.5015	120.009	70.1854	29.718	25.017	45.985	24.7028	63.0968	36.667
	Bra013786	AT4G24280.1	Symbols: cpHSc70-1 | chloroplast heat shock protein 70-1 | chr4:12590094-12593437 FORWARD LENGTH=718	2085.36	7614.65	11947.4	8077.72	10898.9	7884.4	2856.46	10350.4	14025.3	10821.7	10724.6	8872.58
	Bra039791	AT5G20720.1	Symbols: cpn20, cpn10, CHcpn10, ATcpn21, cpn21 | chaperonin 20 | chr5:7015015-7016354 FORWARD LENGTH=253	93.0657	326.854	246.585	229.639	255.647	274.534	206.178	122.69	266.755	277.513	286.49	243.099
	Bra040837	AT4G27890.1	Symbols: | HSP20-like chaperones superfamily protein | chr4:13886033-13887220 FORWARD LENGTH=293	723.032	2516.29	3148.16	2372.8	3637.04	2208.06	2722.85	4346.83	6982.03	5909.22	5278.62	5602.12
	Bra008920	AT5G12020.1	Symbols: HSP17.6II | 17.6 kDa class II heat shock protein | chr5:3882409-3882876 REVERSE LENGTH=155	11563.8	39804.3	43528	38655.3	53128.1	44925.2	2562.62	15576.2	26049.1	22302.7	30111.3	20257.3
	Bra029174	AT5G51440.1	Symbols: | HSP20-like chaperones superfamily protein | chr5:20891242-20892013 FORWARD LENGTH=210	6965.17	23797.4	29444.3	25723.6	28392.9	23290	5408.91	20633.7	24175.5	23602	21928.7	20008.8
	Bra005610	AT2G32120.1	Symbols: HSP70T-2 | heat-shock protein 70T-2 | chr2:13651720-13653411 REVERSE LENGTH=563	1703.88	4955.22	6417.89	2761.47	3863.65	2084.54	2659.24	7703.15	8262.09	4593.05	4464.15	3521.83
	Bra012949	AT1G54050.1	Symbols: | HSP20-like chaperones superfamily protein | chr1:20179558-20180122 REVERSE LENGTH=155	9346.54	26773.8	26073.7	27955.2	29442.3	27474	897.792	704.866	725.727	955.287	770.387	744.721
	Bra008244	AT4G16560.1	Symbols: | HSP20-like chaperone | chr4:9324746-9328628 REVERSE LENGTH=532	82.1747	218.119	299.229	238.693	266.524	285.572	367.57	195.053	269.581	350.413	374.386	363.59
	Bra035201	AT1G80030.1	Symbols: | Molecular chaperone HSp40/DnaJ family protein | chr1:30105398-30108873 REVERSE LENGTH=500	313.049	816.29	885.451	768.449	1231.75	806.432	255.152	839.01	862.572	565.563	832.542	755.126
	Bra024977	AT5G47600.1	Symbols: | HSP20-like chaperones superfamily protein | chr5:19299945-19300456 REVERSE LENGTH=131	34.1874	88.2617	196.029	125.168	173.302	153.386	72.2975	85.5759	128.779	123.931	65.5022	157.404
	Bra006137	AT5G12020.1	Symbols: HSP17.6II | 17.6 kDa class II heat shock protein | chr5:3882409-3882876 REVERSE LENGTH=155	11401.3	27913.4	30406.6	29910.6	33669.7	35340.7	13187.4	24476.4	24231.8	23450.9	23926.4	21179.4
	Bra024931	AT5G47600.1	Symbols: | HSP20-like chaperones superfamily protein | chr5:19299945-19300456 REVERSE LENGTH=131	40.9437	98.5863	137.424	113.807	118.039	169.196	82.3642	63.0353	106.994	56.4203	46.561	63.1295
	Bra022051	AT5G47590.1	Symbols: | Heat shock protein HSP20/alpha crystallin family | chr5:19297945-19299099 REVERSE LENGTH=264	1277.33	3060.66	3208.45	3951.83	3897.88	4319.02	2371.73	2662.79	2970.51	2611.19	3458.14	3356.74
	Bra031959	AT3G03960.1	Symbols: | TCP-1/cpn60 chaperonin family protein | chr3:1024432-1027604 FORWARD LENGTH=549	1583.92	3738.5	3681.65	4261.1	3789.48	4001.58	2173.82	1728.47	2614.68	2850.25	2453.91	2051.99
	Bra031657	AT1G09080.1	Symbols: BIP3 | Heat shock protein 70 (HSp 70) family protein | chr1:2929268-2931804 REVERSE LENGTH=675	328.117	752.83	1031.52	770.231	697.923	609.71	627.349	1034.82	1026	957.293	1012.33	671.878
	Bra018725	AT5G02500.1	Symbols: HSC70-1, HSP70-1, AT-HSC70-1, HSC70 | heat shock cognate protein 70-1 | chr5:554055-556334 REVERSE LENGTH=651	2458.85	5427.12	8038.52	5356.68	6831.16	6789.62	5166.43	5304.78	7458.84	7157.74	7012.9	6618.99
	Bra021326	AT1G54840.1	Symbols: | HSP20-like chaperones superfamily protein | chr1:20452801-20453932 REVERSE LENGTH=349	795.586	1668.31	1357.95	1747.54	2159.7	2357.91	729.87	1672.7	1684.07	1502.66	1967.36	2678.11
	Bra038485	AT4G16550.1	Symbols: | HSP20-like chaperone | chr4:9318442-9324254 REVERSE LENGTH=743	134.869	265.702	318.829	383.931	334.975	427.459	273.261	318.875	380.434	360.813	357.666	576.684
	Bra027431	AT3G13470.1	Symbols: | TCP-1/cpn60 chaperonin family protein | chr3:4389685-4392624 FORWARD LENGTH=596	135.657	266.826	492.099	466.034	360.999	372.02	381.535	447.611	783.443	607.459	710.914	650.144
	Bra012705	AT4G16550.1	Symbols: | HSP20-like chaperone | chr4:9318442-9324254 REVERSE LENGTH=743	129.615	253.156	354.838	240.515	216.557	453.868	126.036	162.237	216.124	448.82	225.991	133.119
	Bra011919	AT1G55490.1	Symbols: cpn60B, LEN1 | chaperonin 60 beta | chr1:20715717-20718673 REVERSE LENGTH=600	43.2274	82.2859	93.8478	100.509	103.049	137.589	69.0399	71.2931	80.529	59.8614	137.661	108.261
	Bra028922	AT5G56500.1	Symbols: | TCP-1/cpn60 chaperonin family protein | chr5:22874058-22876966 FORWARD LENGTH=597	257.609	487.664	768.547	463.812	1154.41	685.367	448.451	635.311	1012.94	872.758	1374.57	756.202
	Bra026525	AT2G04030.1	Symbols: CR88, EMB1956, HSP90.5, HSp88.1, AtHSp90.5 | Chaperone protein htpG family protein | chr2:1281983-1285909 FORWARD LENGTH=780	7184.38	13460.4	13984.1	12873.7	12363.9	13419.3	11968	9691.98	9496.61	12135.4	12865.7	9882.27
	Bra005386	AT2G34860.1	Symbols: EDA3 | DnaJ/HSp40 cysteine-rich domain superfamily protein | chr2:14708380-14709804 FORWARD LENGTH=186	7288.8	13636.7	12626.8	12108.2	12332	12144.2	11435.8	17889.5	15639.1	15255.6	16880.9	15748.5
	Bra022084	AT5G47590.1	Symbols: | Heat shock protein HSP20/alpha crystallin family | chr5:19297945-19299099 REVERSE LENGTH=264	1093.18	2043.84	1837.35	2235.63	2630.01	3611.87	1052.69	1462.3	1676.56	1332.96	1935.72	1905.68
	Bra018413	AT1G11040.1	Symbols: | HSP40/DnaJ peptide-binding protein | chr1:3679225-3680924 REVERSE LENGTH=438	14.204	26.3921	40.4873	21.9751	32.5136	60.6059	32.1167	28.9607	111.984	42.4538	169.774	35.2117
	Bra012704	AT2G03020.1	Symbols: | Heat shock protein HSP20/alpha crystallin family | chr2:882927-884081 REVERSE LENGTH=255	353.701	651.996	728.822	788.802	512.174	1094.74	803.685	823.656	784.498	740.07	722.735	854.515
	Bra003718	AT1G76440.1	Symbols: | HSP20-like chaperones superfamily protein | chr1:28682371-28682999 REVERSE LENGTH=143	3751.65	6827.44	6472.45	6281.77	6366.64	6203.01	4528.69	7479.17	8301.84	7659.95	8180.86	9891.98
	Bra034104	AT5G02500.1	Symbols: HSC70-1, HSP70-1, AT-HSC70-1, HSC70 | heat shock cognate protein 70-1 | chr5:554055-556334 REVERSE LENGTH=651	6658.15	11585.9	13394.6	12331.9	14731.7	13406	9459.3	9945.12	15560.1	14949.9	13934.7	12687
	Bra029860	AT3G10680.1	Symbols: | HSP20-like chaperones superfamily protein | chr3:3337773-3339345 FORWARD LENGTH=490	156.971	271.655	330.82	368.127	203.006	188.145	184.389	202.417	271.59	216.941	396.828	314.427
	Bra001457	AT3G12580.1	Symbols: HSP70, ATHSP70 | heat shock protein 70 | chr3:3991487-3993689 REVERSE LENGTH=650	15849.8	26875.1	21243.6	23486.4	30085.6	22620.2	20620.1	23626.5	25893.1	26990.6	28448.6	22616
	Bra038734	AT3G12580.1	Symbols: HSP70, ATHSP70 | heat shock protein 70 | chr3:3991487-3993689 REVERSE LENGTH=650	13041.5	21596.3	24373.9	24782.3	24661.8	25564.8	13661.6	15878.8	20534.6	18122.9	21920.1	16826.2
	Bra022083	AT5G47590.1	Symbols: | Heat shock protein HSP20/alpha crystallin family | chr5:19297945-19299099 REVERSE LENGTH=264	1029.44	1689.1	1748.38	1931.32	2297.6	4010.1	1007.25	1316.05	1305.63	1275.33	1453.84	2314.35
	Bra012708	AT4G16550.1	Symbols: | HSP20-like chaperone | chr4:9318442-9324254 REVERSE LENGTH=743	272.433	437.456	550.007	493.589	456.188	386.154	360.822	416.255	553.266	568.691	554.47	372.08
	Bra035470	AT5G02500.1	Symbols: HSC70-1, HSP70-1, AT-HSC70-1, HSC70 | heat shock cognate protein 70-1 | chr5:554055-556334 REVERSE LENGTH=651	15394.8	24523.7	30354	25094.9	31757.4	28663.7	24948.4	25740.9	32819.7	28499.3	32425.3	29589.4
	Bra010965	AT1G24510.1	Symbols: | TCP-1/cpn60 chaperonin family protein | chr1:8685504-8688101 REVERSE LENGTH=535	3210.66	5105.83	5190.65	6107.97	6657.83	6392.93	6103.52	4959.71	5467.69	5698.61	7135	7826.98
	Bra019093	AT5G56500.1	Symbols: | TCP-1/cpn60 chaperonin family protein | chr5:22874058-22876966 FORWARD LENGTH=597	49.4373	75.7392	353.284	45.6248	65.7347	100.413	135.071	101.141	59.0015	187.906	40.753	114.655
	Bra035423	AT3G03960.1	Symbols: | TCP-1/cpn60 chaperonin family protein | chr3:1024432-1027604 FORWARD LENGTH=549	1007.31	1534.93	1647.38	1589.55	1443.39	1179.15	1172.08	1160.66	1494.72	1368.97	1341.2	1174.77
	Bra024930	AT5G47590.1	Symbols: | Heat shock protein HSP20/alpha crystallin family | chr5:19297945-19299099 REVERSE LENGTH=264	128.779	195.452	204.885	185.924	306.829	293.627	379.647	609.149	361.914	352.691	460.21	556.832
	Bra022079	AT5G47590.1	Symbols: | Heat shock protein HSP20/alpha crystallin family | chr5:19297945-19299099 REVERSE LENGTH=264	1907.51	2892.56	2541.3	2666.14	3505.41	4054.42	1581.19	2241.88	2505.77	2850.31	3216.94	4111.53
	Bra010867	AT1G28440.1	Symbols: HSL1 | HAESA-like 1 | chr1:9996914-10000171 FORWARD LENGTH=996	1889.51	2849.03	2344.11	2609.51	2074.86	2125.34	2480.6	1758.9	1431.95	2176.4	2426.33	2640.63
	Bra002326	AT5G20720.1	Symbols: cpn20, cpn10, CHcpn10, ATcpn21, cpn21 | chaperonin 20 | chr5:7015015-7016354 FORWARD LENGTH=253	8428.23	12579.1	13271.6	14040.3	14534.9	13492.4	9948.74	11215.5	10378.3	10513.9	9763.03	10264.7
	Bra005826	AT5G04890.1	Symbols: RTM2 | HSP20-like chaperones superfamily protein | chr5:1427217-1428390 FORWARD LENGTH=366	943.052	1405.27	1124.18	1464.47	1131.7	1395.99	227.735	235.745	312.803	246.433	429.741	220.299
	Bra020838	AT4G22670.1	Symbols: AtHip1, HIP1, TPR11 | HSP70-interacting protein 1 | chr4:11918236-11920671 FORWARD LENGTH=441	9711.8	14423.3	14717	14173.5	14624.3	16599.9	12702.6	14744.5	16711.9	15588.8	17296.6	16814
	Bra040740	AT4G16550.1	Symbols: | HSP20-like chaperone | chr4:9318442-9324254 REVERSE LENGTH=743	572.404	849.351	872.914	789.59	869.959	1210.64	620.393	713.497	701.847	635.664	605.933	763.76
	Bra001423	AT3G11830.1	Symbols: | TCP-1/cpn60 chaperonin family protein | chr3:3732734-3736156 FORWARD LENGTH=557	5376.13	7905.11	8260.88	8875.5	8061.51	8257.18	9815.64	9770.27	7709.6	8374.1	11473.7	7509.12
	Bra022751	AT5G50920.1	Symbols: CLPC, ATHSP93-V, HSP93-V, DCA1, CLPC1 | CLPC homologue 1 | chr5:20715710-20719800 REVERSE LENGTH=929	18420.9	27002.9	23176.6	25115.9	24478.9	20814	22065.1	22403.5	21354.4	22120.5	23763.2	21633.3
	Bra015720	AT1G76770.1	Symbols: | HSP20-like chaperones superfamily protein | chr1:28813569-28814378 FORWARD LENGTH=244	46.0661	67.1574	74.1948	62.8092	47.2723	47.4291	103.18	329.626	152.618	241.962	123.747	193.348
	Bra032909	AT1G28440.1	Symbols: HSL1 | HAESA-like 1 | chr1:9996914-10000171 FORWARD LENGTH=996	3056.88	4450.27	2921.05	3503.63	2863.91	3406.25	4138.16	3198.66	2415.96	3438.36	3493.99	4098.94
	Bra024932	AT5G47590.1	Symbols: | Heat shock protein HSP20/alpha crystallin family | chr5:19297945-19299099 REVERSE LENGTH=264	115.553	168.136	211.241	315.556	462.877	1810.35	141.525	144.817	274.609	246.186	175.017	286.895
	Bra008652	AT3G02530.1	Symbols: | TCP-1/cpn60 chaperonin family protein | chr3:528806-532457 REVERSE LENGTH=535	3416.79	4969.5	5131.75	5560.11	6160.77	5913.33	3986.67	5368.95	5450.02	6145.66	6573.58	7714.94
	Bra006572	AT5G20720.1	Symbols: cpn20, cpn10, CHcpn10, ATcpn21, cpn21 | chaperonin 20 | chr5:7015015-7016354 FORWARD LENGTH=253	8851.91	12873.6	12909	13042.6	13578.9	13290.8	6614.77	8750.7	6841.66	7096.72	6275.39	7461.25
	Bra029677	AT3G07770.1	Symbols: HSp89.1, AtHSp90.6, AtHSp90-6 | HEAT SHOCK PROTEIN 89.1 | chr3:2479611-2483970 FORWARD LENGTH=799	1224.88	1777.19	2933.16	2360.56	3795	3194.53	819.994	864.743	1350.01	1065.83	1272.21	1374.13
	Bra010498	AT4G24280.1	Symbols: cpHSc70-1 | chloroplast heat shock protein 70-1 | chr4:12590094-12593437 FORWARD LENGTH=718	5803.6	8387.85	10591.6	7890.84	9243.66	7594.88	8690.72	9478.71	11422.3	9307.99	9558.63	8093.69
	Bra030098	AT1G28440.1	Symbols: HSL1 | HAESA-like 1 | chr1:9996914-10000171 FORWARD LENGTH=996	1310.5	1886.36	2065.61	2212.9	1815.29	2229.23	1696.95	2535.36	2216.11	2719.14	2753.34	4270
	Bra003119	AT5G52640.1	Symbols: HSP81-1, ATHS83, HSP81.1, HSP83, ATHSP90.1, AtHSp90-1, HSP90.1 | heat shock protein 90.1 | chr5:21352542-21355147 FORWARD LENGTH=705	89.496	127.815	139.457	136.5	120.756	169.77	65.0112	78.3129	115.305	123.581	94.8632	81.592
	Bra034108	AT5G47590.1	Symbols: | Heat shock protein HSP20/alpha crystallin family | chr5:19297945-19299099 REVERSE LENGTH=264	895.055	1276.92	1691.74	1668.14	1579.82	2314.73	881.774	1064.08	1387.23	1262.83	1472.37	1616.54
	Bra018123	AT3G47650.1	Symbols: | DnaJ/HSp40 cysteine-rich domain superfamily protein | chr3:17569576-17570262 FORWARD LENGTH=136	9406.15	13267.2	11274.4	12069.8	11070.4	11113.3	5716.56	8196.18	8042.8	7946.42	2601.67	7532.56
	Bra036422	AT3G03960.1	Symbols: | TCP-1/cpn60 chaperonin family protein | chr3:1024432-1027604 FORWARD LENGTH=549	6034.06	8386.44	7268.49	7670.68	9217.27	8705.11	6092.31	7728.49	8092.99	9353.03	9317.82	10406.4
	Bra020124	AT5G20720.1	Symbols: cpn20, cpn10, CHcpn10, ATcpn21, cpn21 | chaperonin 20 | chr5:7015015-7016354 FORWARD LENGTH=253	5221.7	7253.11	7648.58	7508.05	8261.77	7454.93	6490.7	6724.63	8478.35	7894.47	8358.9	8916.99
	Bra024976	AT5G47590.1	Symbols: | Heat shock protein HSP20/alpha crystallin family | chr5:19297945-19299099 REVERSE LENGTH=264	115.559	158.081	157.887	250.064	219.071	275.191	348.664	304.08	199.43	188.582	165.285	354.495
	Bra009416	AT5G04890.1	Symbols: RTM2 | HSP20-like chaperones superfamily protein | chr5:1427217-1428390 FORWARD LENGTH=366	381.339	518.983	968.298	555.282	767.423	533.602	364.736	464.738	585.263	544.96	387.253	322.193
	Bra034383	AT2G28000.1	Symbols: cpn60A, CH-cpn60A, SLP | chaperonin-60alpha | chr2:11926603-11929184 FORWARD LENGTH=586	5417.59	7367.02	6485.74	8599.16	7683.62	8318.85	3719.4	5762.6	7312.85	6394.19	7513.01	7411.23
	Bra019510	AT3G47650.1	Symbols: | DnaJ/HSp40 cysteine-rich domain superfamily protein | chr3:17569576-17570262 FORWARD LENGTH=136	6013.18	8017.59	8713.24	6927.88	7544.59	7135.83	8929.7	10716.8	9760.53	10559.5	10731.3	10331.7
	Bra035593	AT5G56030.1	Symbols: HSP81-2, ERD8, HSP90.2, AtHSp90.2 | heat shock protein 81-2 | chr5:22686923-22689433 FORWARD LENGTH=699	30137.6	39868.3	44235.1	40332.5	48601	44886.5	25116.8	22192	29831.3	25459.3	30357.9	25943.3
	Bra000879	AT4G02450.1	Symbols: | HSP20-like chaperones superfamily protein | chr4:1073987-1075765 REVERSE LENGTH=241	10990.7	14512	12651.9	12147.6	12246.5	11992.2	12670.3	13817.3	14948	16339.1	18186.9	18314.9
	Bra013632	AT4G22670.1	Symbols: AtHip1, HIP1, TPR11 | HSP70-interacting protein 1 | chr4:11918236-11920671 FORWARD LENGTH=441	17061.7	21976.3	20737.9	20682.7	24121.4	23776.5	20723.9	22895.5	23914.8	23219	23504.3	22989.4
	Bra029922	AT3G48870.1	Symbols: ATCLPC, ATHSP93-III, HSP93-III | Clp ATPase | chr3:18122363-18126008 REVERSE LENGTH=952	3624.64	4658.85	4354.41	4643.93	4933.91	4093.8	3480.19	3673.37	4559.06	4743.19	4190.09	4212.58
	Bra015744	AT1G76440.1	Symbols: | HSP20-like chaperones superfamily protein | chr1:28682371-28682999 REVERSE LENGTH=143	832.635	1069.43	995.024	847.819	960.145	949.869	582.976	1000.92	784.459	685.969	991.805	1179.91
	Bra022931	AT2G33210.2	Symbols: HSP60-2 | heat shock protein 60-2 | chr2:14075093-14078568 REVERSE LENGTH=580	3202.46	4093.69	4986.17	4669.36	4092.14	3881.11	4977.48	3609.2	4544.49	4959.8	5324.67	5364.8
	Bra024699	AT5G02500.1	Symbols: HSC70-1, HSP70-1, AT-HSC70-1, HSC70 | heat shock cognate protein 70-1 | chr5:554055-556334 REVERSE LENGTH=651	17373.7	22013.8	25793.5	24603.7	28924.4	22478.1	22230.3	26696.3	27346.1	22399.6	28939.3	23149.6
	Bra021836	AT2G33210.2	Symbols: HSP60-2 | heat shock protein 60-2 | chr2:14075093-14078568 REVERSE LENGTH=580	19.5782	24.7865	30.0296	25.6019	26.2031	44.0504	33.7928	21.509	25.2798	29.9356	33.5321	31.8294
	Bra020134	AT5G20890.1	Symbols: | TCP-1/cpn60 chaperonin family protein | chr5:7087020-7089906 REVERSE LENGTH=527	3780.4	4762.33	3983.95	3843.91	3965.9	4371.98	3485.09	3595.96	3556.02	3767.15	3987.7	4135.2
	Bra006027	AT5G09590.1	Symbols: MTHSC70-2, HSC70-5 | mitochondrial HSO70 2 | chr5:2975721-2978508 FORWARD LENGTH=682	8493.92	10668.6	16287.6	12506.6	17744.2	12876.1	9498.92	13870.6	18233.9	15136.8	14874	14205.1
	Bra035599	AT5G56030.1	Symbols: HSP81-2, ERD8, HSP90.2, AtHSp90.2 | heat shock protein 81-2 | chr5:22686923-22689433 FORWARD LENGTH=699	27275.3	34120.9	36584.3	40248.4	38116.8	42918	20365.9	20272.4	24484.3	21294.6	22762.5	19033.7
	Bra032797	AT1G24510.1	Symbols: | TCP-1/cpn60 chaperonin family protein | chr1:8685504-8688101 REVERSE LENGTH=535	4153.36	5188.97	4783.51	5375.75	5004.11	4846.1	6544.63	5325.58	5861.78	5601.29	5932.1	5266.21
	Bra034323	AT2G27140.1	Symbols: | HSP20-like chaperones superfamily protein | chr2:11598496-11599264 REVERSE LENGTH=224	40.7802	50.8923	39.236	56.2713	40.3641	66.7115	52.1041	43.2913	63.5945	41.2791	34.5117	31.9238
	Bra013788	AT4G24280.1	Symbols: cpHSc70-1 | chloroplast heat shock protein 70-1 | chr4:12590094-12593437 FORWARD LENGTH=718	278.921	346.748	554.984	430.404	545.326	388.445	365.939	391.727	424.363	440.905	371.367	321.223
	Bra028521	AT5G42020.1	Symbols: BIP, BIP2 | Heat shock protein 70 (HSp 70) family protein | chr5:16807697-16810480 REVERSE LENGTH=668	1701.78	2115.11	2435.85	1972.42	2385.21	1779.11	3834.97	1716.95	2052.36	1767.22	2097.46	1719.93
	Bra036433	AT3G03773.1	Symbols: | HSP20-like chaperones superfamily protein | chr3:951885-953490 FORWARD LENGTH=150	43.6881	54.2398	66.7134	81.5125	80.0394	43.0503	64.189	66.5565	105.678	80.8358	149.809	104.614
	Bra007816	AT2G25140.1	Symbols: HSP98.7, CLPB-M, CLPB4 | casein lytic proteinase B4 | chr2:10697877-10701998 REVERSE LENGTH=964	1563.8	1919.5	4385.22	2252.37	4071.27	1794.81	1894.79	2719.99	5003.08	2799.44	3321.2	1818.36
	Bra006338	AT3G02530.1	Symbols: | TCP-1/cpn60 chaperonin family protein | chr3:528806-532457 REVERSE LENGTH=535	11561	14006	14638.6	17030.3	14692.7	16645	12974.7	13917.6	13591.4	14971.3	14246	16836.4
	Bra033787	AT3G47650.1	Symbols: | DnaJ/HSp40 cysteine-rich domain superfamily protein | chr3:17569576-17570262 FORWARD LENGTH=136	10849.7	13143.1	11885.4	10695.2	10726.9	10035.1	11882.8	13860.8	13375.4	15127.5	13651.4	13618.4
	Bra008276	AT1G76780.1	Symbols: | HSP20-like chaperones superfamily protein | chr1:28816641-28822256 FORWARD LENGTH=1871	84.1316	101.83	53.6363	58.2616	82.4483	122.195	116.002	93.5598	77.8824	184.618	69.5736	89.2413
	Bra006424	AT5G17840.1	Symbols: | DnaJ/HSp40 cysteine-rich domain superfamily protein | chr5:5895879-5897055 REVERSE LENGTH=154	4392.23	5270.66	5792.28	5622.96	5423.1	5179.09	6416.8	6876.64	6786.52	6272.25	7197.6	6267.91
	Bra019840	AT1G11660.1	Symbols: | heat shock protein 70 (HSp 70) family protein | chr1:3921056-3924347 FORWARD LENGTH=763	3350.44	4000.76	3808.42	4042.71	3672.05	4382.57	5079.81	4436.51	3568.57	4067.57	3530.75	3807.02
	Bra037640	AT2G44650.1	Symbols: CHL-cpn10, cpn10 | chloroplast chaperonin 10 | chr2:18419521-18420510 REVERSE LENGTH=139	7272.07	8544.71	7972.94	7948.38	8214.27	7701.35	8027.72	10687.5	10237.1	11124.1	10524.7	11374.9
	Bra001094	AT3G03960.1	Symbols: | TCP-1/cpn60 chaperonin family protein | chr3:1024432-1027604 FORWARD LENGTH=549	8243.16	9616.34	10323.5	11724.3	11508.7	11119.3	9557.1	8986.3	10503.3	10840.2	12426	12442.1
	Bra023968	AT4G32010.1	Symbols: HSL1, HSI2-L1, VAL2 | HSI2-like 1 | chr4:15481231-15484897 FORWARD LENGTH=780	7676.21	8946.48	7360.61	8967.96	9383.7	11221.8	9660.04	9617.41	11371.6	10589.3	11571	12039
	Bra018030	AT3G48870.1	Symbols: ATCLPC, ATHSP93-III, HSP93-III | Clp ATPase | chr3:18122363-18126008 REVERSE LENGTH=952	8796.8	10204.6	9979.77	10422	9770.87	9713.81	8373.86	8359.17	8948.67	10549.6	10858.4	9956.73
	Bra040591	AT3G02530.1	Symbols: | TCP-1/cpn60 chaperonin family protein | chr3:528806-532457 REVERSE LENGTH=535	6238.75	7211.66	8448.35	7568.86	7370.46	6745.71	7104.55	8582.99	8268.72	8000.4	8331.11	9606.47
	Bra002461	AT4G24280.1	Symbols: cpHSc70-1 | chloroplast heat shock protein 70-1 | chr4:12590094-12593437 FORWARD LENGTH=718	6790.35	7849.09	11700	8259.21	8838.86	7052.73	8165.08	9596.08	10017.6	9486.17	8335.74	8706.16
	Bra000523	AT2G27140.1	Symbols: | HSP20-like chaperones superfamily protein | chr2:11598496-11599264 REVERSE LENGTH=224	591.256	683.313	453.196	706.743	547.414	655.053	561.646	596.374	678.231	738.673	468.515	563.189
	Bra038496	AT4G16660.1	Symbols: | heat shock protein 70 (HSp 70) family protein | chr4:9377225-9381232 FORWARD LENGTH=867	645.293	739.328	731.249	742.923	702.173	596.322	986.857	691.748	813.71	991.339	572.336	789.664
	Bra003059	AT5G53400.1	Symbols: BOB1 | HSP20-like chaperones superfamily protein | chr5:21661588-21663383 FORWARD LENGTH=304	158.114	180.965	286.435	336.991	300.216	303.375	74.7523	218.634	376.977	250.154	293.395	234.652
	Bra001934	AT3G23990.1	Symbols: HSP60, HSP60-3B | heat shock protein 60 | chr3:8669013-8672278 FORWARD LENGTH=577	10537.3	12033.4	14826.3	13178.7	16590.4	13473.4	10809.7	11314.1	13651.8	12167.7	12870.9	10846.6
	Bra008216	AT1G75690.1	Symbols: | DnaJ/HSp40 cysteine-rich domain superfamily protein | chr1:28422273-28423170 REVERSE LENGTH=154	194.721	221.914	267.306	238.608	230.071	138.68	200.053	469.108	390.802	356.645	276.884	373.358
	Bra005514	AT2G33210.2	Symbols: HSP60-2 | heat shock protein 60-2 | chr2:14075093-14078568 REVERSE LENGTH=580	5483.4	6221.71	7993.6	7381.07	8320.16	7751.32	4375.36	3628.51	5424.16	4789.93	4862.2	4899.83
	Bra038484	AT4G16550.1	Symbols: | HSP20-like chaperone | chr4:9318442-9324254 REVERSE LENGTH=743	85.7218	93.7532	163.716	195.791	198.855	182.393	124.504	101.506	139.983	199.7	189.94	178.543
	Bra012253	AT1G20870.1	Symbols: | HSP20-like chaperones superfamily protein | chr1:7259287-7260775 REVERSE LENGTH=463	36.9606	40.3677	29.5182	21.5088	45.2859	70.4132	30.6365	35.6615	24.9092	44.6962	29.822	25.5914
	Bra002567	AT5G47590.1	Symbols: | Heat shock protein HSP20/alpha crystallin family | chr5:19297945-19299099 REVERSE LENGTH=264	8416.69	9181.17	7184.71	8040	7401.61	8218.62	8951.6	8346.71	8682.58	9078.27	9370.52	9227.35
	Bra030858	AT1G55490.1	Symbols: cpn60B, LEN1 | chaperonin 60 beta | chr1:20715717-20718673 REVERSE LENGTH=600	189.158	206.268	145.724	198.048	212.553	253.007	155.062	253.282	251.191	150.115	257.858	285.679
	Bra032056	AT2G24860.1	Symbols: | DnaJ/HSp40 cysteine-rich domain superfamily protein | chr2:10587118-10588240 REVERSE LENGTH=144	8038.9	8730.79	8479.4	6825.48	7713	5753.51	9469.5	11695.2	8634.02	10118.8	8194	8512.29
	Bra006588	AT5G20970.1	Symbols: | HSP20-like chaperones superfamily protein | chr5:7123132-7124001 FORWARD LENGTH=249	356.109	385.172	260.257	292.246	207.085	135.807	269.948	241.589	306.358	316.351	172.285	163.017
	Bra011985	AT2G28000.1	Symbols: cpn60A, CH-cpn60A, SLP | chaperonin-60alpha | chr2:11926603-11929184 FORWARD LENGTH=586	17137.1	18479.4	16316.1	18676.3	17895.8	19052.6	16796.4	18547.8	17323.8	19698.9	19912.3	21221.4
	Bra017360	AT2G04030.1	Symbols: CR88, EMB1956, HSP90.5, HSp88.1, AtHSp90.5 | Chaperone protein htpG family protein | chr2:1281983-1285909 FORWARD LENGTH=780	15967.7	17216.2	19744.4	18982.1	18008.9	17829.2	17098.4	17189.8	18603.5	21509.5	20051.2	17574.3
	Bra006584	AT5G20890.1	Symbols: | TCP-1/cpn60 chaperonin family protein | chr5:7087020-7089906 REVERSE LENGTH=527	4098.22	4414.3	4230.47	4821.98	4372.14	4598.96	2963.44	3177.48	2847.5	3183.37	2939.51	3206.33
	Bra021936	AT2G34860.1	Symbols: EDA3 | DnaJ/HSp40 cysteine-rich domain superfamily protein | chr2:14708380-14709804 FORWARD LENGTH=186	8607.48	9213.25	8819.67	7930.41	8555.27	7256.31	7714.55	9004.4	9150.75	8452.91	8739.34	8624.07
	Bra039679	AT1G79920.1	Symbols: | Heat shock protein 70 (HSp 70) family protein | chr1:30058935-30062224 REVERSE LENGTH=831	10363.2	11077.4	14702.2	12609.2	14986.4	13665.7	12147.3	10709.2	13880	12907.7	12474.4	10557.7
	Bra028924	AT5G56030.1	Symbols: HSP81-2, ERD8, HSP90.2, AtHSp90.2 | heat shock protein 81-2 | chr5:22686923-22689433 FORWARD LENGTH=699	35386.3	37739.5	41917.9	37371.2	38325	41365.9	32255.8	29390.6	29695.8	32956.9	25375.9	31216.4
	Bra040242	AT5G26360.1	Symbols: | TCP-1/cpn60 chaperonin family protein | chr5:9255561-9258891 REVERSE LENGTH=555	4708.86	5011.44	5108.12	4905.29	5347.74	5491.76	5086.49	4491.13	5698.33	5506	5656.34	5428.79
	Bra033355	AT4G02450.1	Symbols: | HSP20-like chaperones superfamily protein | chr4:1073987-1075765 REVERSE LENGTH=241	21028.6	22334	18664.2	19809.6	20438.6	18516.2	17646.5	16591.4	16546.5	16783	19255.5	15238.3
	Bra028253	AT5G51440.1	Symbols: | HSP20-like chaperones superfamily protein | chr5:20891242-20892013 FORWARD LENGTH=210	1607.59	1697.2	1697.26	952.117	758.145	434.923	2595.77	2845.12	2103.43	2196.55	1386.57	1108.49
	Bra004853	AT2G44650.1	Symbols: CHL-cpn10, cpn10 | chloroplast chaperonin 10 | chr2:18419521-18420510 REVERSE LENGTH=139	5802.62	6082.47	7102.18	6538.17	6211.26	6633.78	8629.74	10007.5	8994.64	9208.47	10307.2	12105.7
	Bra021325	AT1G54850.1	Symbols: | HSP20-like chaperones superfamily protein | chr1:20454440-20455994 FORWARD LENGTH=206	2984.23	3127.4	4322.79	4333.52	5470.91	4207.67	3705.32	4368.01	4510.74	4771.67	5436.99	6004.37
	Bra002621	AT5G58740.1	Symbols: | HSP20-like chaperones superfamily protein | chr5:23725936-23727528 REVERSE LENGTH=158	4253.13	4446.47	4362.41	3925.3	3593.97	3729.04	4222.28	5064.16	4919.8	4734.32	4122.52	5353.88
	Bra016825	AT1G11660.1	Symbols: | heat shock protein 70 (HSp 70) family protein | chr1:3921056-3924347 FORWARD LENGTH=763	416.233	435.102	269.116	305.747	297.378	271.849	83.2421	70.1441	152.386	129.331	222.382	243.665
	Bra000498	AT2G28000.1	Symbols: cpn60A, CH-cpn60A, SLP | chaperonin-60alpha | chr2:11926603-11929184 FORWARD LENGTH=586	744.965	778.044	1111.42	1025.35	1052.02	1406.37	1137.33	832.177	1004.91	1067.23	1368.32	1003.1
	Bra029643	AT3G07370.1	Symbols: ATCHIP, CHIP | carboxyl terminus of HSC70-interacting protein | chr3:2358323-2360301 REVERSE LENGTH=278	8478.7	8840.4	10813.5	9889.79	11537.2	10269.3	8109.37	11047.6	10411.4	10238.1	11268.4	11804.7
	Bra022249	AT3G17830.1	Symbols: | Molecular chaperone HSp40/DnaJ family protein | chr3:6101868-6104503 FORWARD LENGTH=517	2881	3001.03	2780.64	2962.74	3568.07	3045.29	1055.58	1175.2	1461.54	1525.99	1524.91	1676.29
	Bra012763	AT4G15802.1	Symbols: HSBP, AtHSBP | heat shock factor binding protein | chr4:8986864-8988339 REVERSE LENGTH=86	9192.55	9498.4	8647.16	8108.26	8739.34	9290.37	6422.48	7098.72	7958.88	7330.41	7429.11	7871.02
	Bra010500	AT4G24190.1	Symbols: SHD, HSP90.7, AtHSp90.7, AtHSp90-7 | Chaperone protein htpG family protein | chr4:12551902-12555851 REVERSE LENGTH=823	9432.69	9726	8588.68	8973.27	8737.22	9493.42	13554.7	9048.3	8870.33	9427.74	10193.2	9204.58
	Bra013045	AT5G02490.1	Symbols: | Heat shock protein 70 (HSp 70) family protein | chr5:550296-552565 REVERSE LENGTH=653	10858.4	11143.2	13446.3	11657.5	12704	10934.4	13933	12721.9	15999.3	14647.3	13802.3	16006.4
	Bra032044	AT2G25140.1	Symbols: HSP98.7, CLPB-M, CLPB4 | casein lytic proteinase B4 | chr2:10697877-10701998 REVERSE LENGTH=964	231.016	234.293	772.063	328.875	388.128	265.952	421.885	346.776	175.33	353.701	237.129	235.23
	Bra019886	AT1G11040.1	Symbols: | HSP40/DnaJ peptide-binding protein | chr1:3679225-3680924 REVERSE LENGTH=438	43.9477	44.4971	27.0477	62.1442	55.2173	103.439	33.0489	37.0824	43.1827	58.9544	59.354	67.4289
	Bra025142	AT2G04030.1	Symbols: CR88, EMB1956, HSP90.5, HSp88.1, AtHSp90.5 | Chaperone protein htpG family protein | chr2:1281983-1285909 FORWARD LENGTH=780	20099.4	20335	21665.1	21694.2	20830.2	21976.3	20128.4	20237.6	21486.1	22234.1	23736	21757.2
	Bra040027	AT3G07770.1	Symbols: HSp89.1, AtHSp90.6, AtHSp90-6 | HEAT SHOCK PROTEIN 89.1 | chr3:2479611-2483970 FORWARD LENGTH=799	2861.44	2868.73	4031.87	4092.45	4731.59	5153.28	2230.98	2623.45	3700.09	3490.42	3451.22	4163.87
	Bra001174	AT5G26360.1	Symbols: | TCP-1/cpn60 chaperonin family protein | chr5:9255561-9258891 REVERSE LENGTH=555	5607	5609.61	5461.77	5756.5	6619.47	6877.95	7458.11	5572.91	7165.78	6798.12	7486.52	8366.62
	Bra035909	AT5G02500.2	Symbols: HSC70-1, HSP70-1, AT-HSC70-1, HSC70 | heat shock cognate protein 70-1 | chr5:554055-556334 REVERSE LENGTH=521	34632.7	34397.1	35723.1	35294.4	37315.2	33535	33399.6	31294.6	36425.6	35077	33965.1	33244.8
	Bra011820	AT4G39960.1	Symbols: | Molecular chaperone HSp40/DnaJ family protein | chr4:18534194-18536320 FORWARD LENGTH=447	9381.88	9298.92	9172.22	10393.3	10015.4	9300.13	9582.9	10430.8	11623.7	13214.7	12756.7	11929.1
	Bra028626	AT5G09590.1	Symbols: MTHSC70-2, HSC70-5 | mitochondrial HSO70 2 | chr5:2975721-2978508 FORWARD LENGTH=682	131.369	130.093	159.453	148.972	156.955	183.331	166.405	148.451	105.929	122.304	159.453	184.904
	Bra019231	AT4G24280.1	Symbols: cpHSc70-1 | chloroplast heat shock protein 70-1 | chr4:12590094-12593437 FORWARD LENGTH=718	8406.83	8206.81	9804.62	8915	8836.56	8606.74	9866.03	11778.5	11378.2	10524	10751.7	12181.3
	Bra023694	AT5G18820.1	Symbols: EMB3007 | TCP-1/cpn60 chaperonin family protein | chr5:6271549-6274153 FORWARD LENGTH=575	786.841	754.741	736.285	898.722	778.833	976.904	546.886	731.612	819.845	937.745	801.992	1001.24
	Bra002337	AT5G20890.1	Symbols: | TCP-1/cpn60 chaperonin family protein | chr5:7087020-7089906 REVERSE LENGTH=527	3077.06	2945.44	3404.77	3423.77	2904.75	2868.34	3404.44	3658.02	3797.22	4141.7	3586.14	3798.78
	Bra028952	AT5G56010.1	Symbols: HSP81-3, HSp81.3, AtHSp90-3, AtHSp90.3 | heat shock protein 81-3 | chr5:22681410-22683911 FORWARD LENGTH=699	34010.1	32543.9	33669.1	32790.3	38546.4	35616.4	38436.3	36771.1	40869.5	30893.6	35123.2	31630.9
	Bra018361	AT5G20720.1	Symbols: cpn20, cpn10, CHcpn10, ATcpn21, cpn21 | chaperonin 20 | chr5:7015015-7016354 FORWARD LENGTH=253	271.61	253.569	247.034	271.133	230.039	222.757	211.204	181.128	134.51	155.815	209.329	175.366
	Bra028948	AT5G56030.1	Symbols: HSP81-2, ERD8, HSP90.2, AtHSp90.2 | heat shock protein 81-2 | chr5:22686923-22689433 FORWARD LENGTH=699	35160.5	32677.3	33362.6	28797.1	35858.7	34494.8	38116.1	38944.5	38573.3	41809.1	42187.9	38716.8
	Bra025851	AT1G20870.1	Symbols: | HSP20-like chaperones superfamily protein | chr1:7259287-7260775 REVERSE LENGTH=463	256.353	236.367	243.887	226.328	202.248	285.526	204.7	180.615	145.426	288.868	217.14	245.243
	Bra009583	AT5G02500.1	Symbols: HSC70-1, HSP70-1, AT-HSC70-1, HSC70 | heat shock cognate protein 70-1 | chr5:554055-556334 REVERSE LENGTH=651	44210.4	40247	46425.1	42187.9	39501.7	39784.7	42603.5	39913.2	36220.4	41126.7	34819.4	37185.4
	Bra038682	AT3G11830.1	Symbols: | TCP-1/cpn60 chaperonin family protein | chr3:3732734-3736156 FORWARD LENGTH=557	8014.02	7288.82	9594.36	9114.51	8778.54	8186.03	10762.4	8962.83	10930	11638.1	9659.96	10607.1
	Bra016677	AT1G14980.1	Symbols: cpn10 | chaperonin 10 | chr1:5165930-5166654 REVERSE LENGTH=98	1414.58	1271.85	1350.2	1653.99	1587.32	1664.76	1784.2	1566.8	1706.25	1981.1	1996.54	2236.44
	Bra001524	AT3G13860.1	Symbols: HSP60-3A | heat shock protein 60-3A | chr3:4561704-4565133 REVERSE LENGTH=572	1433.99	1281.4	1527	1688.02	1838.79	2009.65	622.932	819.952	908.932	949.515	914.099	1164.18
	Bra032204	AT1G44160.1	Symbols: | HSP40/DnaJ peptide-binding protein | chr1:16795032-16796276 FORWARD LENGTH=357	474.202	420.683	433.62	460.814	479.691	387.581	321.35	420.477	283.796	342.388	423.507	379.09
	Bra002966	AT5G54660.1	Symbols: | HSP20-like chaperones superfamily protein | chr5:22203950-22204986 FORWARD LENGTH=192	1377.36	1209.79	852.704	810.211	918.554	576.609	2112.27	1842.48	2861.82	2569.94	3103.32	3309.77
	Bra013774	AT4G24190.1	Symbols: SHD, HSP90.7, AtHSp90.7, AtHSp90-7 | Chaperone protein htpG family protein | chr4:12551902-12555851 REVERSE LENGTH=823	15917.7	13838.8	14137.3	13958.5	13752.6	13099.2	21299.3	15030.2	13388	13143.2	12558	14358.9
	Bra036942	AT1G44160.1	Symbols: | HSP40/DnaJ peptide-binding protein | chr1:16795032-16796276 FORWARD LENGTH=357	39.1921	33.8735	54.0001	34.5168	54.4356	40.8254	42.8246	36.6228	58.4333	37.7296	60.718	33.2748
	Bra002348	AT5G20970.1	Symbols: | HSP20-like chaperones superfamily protein | chr5:7123132-7124001 FORWARD LENGTH=249	297.275	253.877	175.312	191.974	147.565	130.648	160.431	152.886	141.739	150.239	116.59	109.502
	Bra012707	AT2G03020.1	Symbols: | Heat shock protein HSP20/alpha crystallin family | chr2:882927-884081 REVERSE LENGTH=255	302.991	258.155	388.59	315.161	258.812	240.406	368.621	281.553	321.151	427.753	509.355	290.775
	Bra012462	AT1G26230.1	Symbols: | TCP-1/cpn60 chaperonin family protein | chr1:9072388-9075272 REVERSE LENGTH=611	1930.37	1640.94	1761.85	1635.98	1361.61	1172.39	1775.56	2238.62	1743.47	1934.6	1550.08	1784.47
	Bra028628	AT5G09590.1	Symbols: MTHSC70-2, HSC70-5 | mitochondrial HSO70 2 | chr5:2975721-2978508 FORWARD LENGTH=682	5259.68	4428.04	9052.65	6134.69	9324.62	5841.73	7007.1	6459.53	12234.5	8517.57	9655.92	7213.45
	Bra029103	AT1G54400.1	Symbols: | HSP20-like chaperones superfamily protein | chr1:20307667-20308768 FORWARD LENGTH=183	216.683	179.273	119.092	192.409	172.395	232.661	75.4277	135.777	195.36	132.747	185.867	106.677
	Bra009584	AT5G02500.1	Symbols: HSC70-1, HSP70-1, AT-HSC70-1, HSC70 | heat shock cognate protein 70-1 | chr5:554055-556334 REVERSE LENGTH=651	41536.8	34243.5	40440.3	39637	43205.7	36111.7	45334.3	38394.8	40994.6	40011.6	42858.4	33704.5
	Bra034807	AT3G11830.1	Symbols: | TCP-1/cpn60 chaperonin family protein | chr3:3732734-3736156 FORWARD LENGTH=557	13384.5	10827	10411.2	11237	11359.4	10478.3	11098.3	9235.07	12146.5	12668.7	12909.4	13936.2
	Bra022736	AT5G54660.1	Symbols: | HSP20-like chaperones superfamily protein | chr5:22203950-22204986 FORWARD LENGTH=192	1317.16	1063.93	805.396	568.81	523.315	283.251	810.161	1165.99	1048.21	890.238	770.756	641.497
	Bra014713	AT1G79920.1	Symbols: | Heat shock protein 70 (HSp 70) family protein | chr1:30058935-30062224 REVERSE LENGTH=831	12551.2	10035	12074.8	11754.8	12601.9	10791.3	12693.7	11644.8	13461.5	11454.4	13041.5	11491.6
	Bra020141	AT5G20970.1	Symbols: | HSP20-like chaperones superfamily protein | chr5:7123132-7124001 FORWARD LENGTH=249	103.596	82.4103	60.1159	69.109	42.5375	57.1654	35.5468	47.4212	29.3255	37.6804	48.7685	41.1949
	Bra022078	AT5G47600.1	Symbols: | HSP20-like chaperones superfamily protein | chr5:19299945-19300456 REVERSE LENGTH=131	25.9376	20.5474	25.6885	22.8991	34.5739	53.6314	25.9402	28.4869	26.1889	21.3151	27.1614	35.0053
	Bra009585	AT5G02480.1	Symbols: | HSP20-like chaperones superfamily protein | chr5:548152-549678 FORWARD LENGTH=508	12162.9	9506.28	8306.17	8908.69	7845.62	9300.44	9401.19	7025.04	7564.89	7616.53	7449.95	7736.21
	Bra013046	AT5G02500.1	Symbols: HSC70-1, HSP70-1, AT-HSC70-1, HSC70 | heat shock cognate protein 70-1 | chr5:554055-556334 REVERSE LENGTH=651	25628.6	19817.5	20761	21013.9	21778.4	20914.1	27629.4	21218.1	19462.9	21575.8	18147.1	19149.3
	Bra012506	AT1G24510.1	Symbols: | TCP-1/cpn60 chaperonin family protein | chr1:8685504-8688101 REVERSE LENGTH=535	10744.1	8254.42	7597.36	8192.87	9465.34	8089.34	10324.8	8453.04	9152.38	10058.7	9156.23	10043.3
	Bra017550	AT5G56500.1	Symbols: | TCP-1/cpn60 chaperonin family protein | chr5:22874058-22876966 FORWARD LENGTH=597	336.856	254.544	419.283	467.026	452.497	650.052	674.088	630.765	569.965	606.469	408.503	509.58
	Bra011794	AT4G37910.1	Symbols: mtHSc70-1 | mitochondrial heat shock protein 70-1 | chr4:17825368-17828099 REVERSE LENGTH=682	11383.3	8483.05	7578.96	9277.68	9228.95	8642.79	4227.05	4534.23	5181.88	5384.98	4818.66	5909.88
	Bra005727	AT5G02480.1	Symbols: | HSP20-like chaperones superfamily protein | chr5:548152-549678 FORWARD LENGTH=508	3799.87	2824.37	3304.7	3225.13	2776.9	3145.44	2809.83	2394.41	1557.93	1900.74	1813.15	1825.91
	Bra021300	AT3G18190.1	Symbols: | TCP-1/cpn60 chaperonin family protein | chr3:6232226-6233836 FORWARD LENGTH=536	5297	3911.76	7667.69	6020.75	9015.36	8406.65	6504.44	3907.34	7279	5522.55	7197.06	6204.45
	Bra009415	AT5G04890.1	Symbols: RTM2 | HSP20-like chaperones superfamily protein | chr5:1427217-1428390 FORWARD LENGTH=366	195.6	144.201	90.6849	94.9502	71.6166	152.026	76.0499	89.8853	99.3485	123.965	95.5291	91.1156
	Bra026789	AT1G14980.1	Symbols: cpn10 | chaperonin 10 | chr1:5165930-5166654 REVERSE LENGTH=98	12208.1	8969.26	10772	9719.75	13200.1	11482.1	6908.04	8035.23	7428.16	5962.65	8462.2	8756.53
	Bra022292	AT3G18190.1	Symbols: | TCP-1/cpn60 chaperonin family protein | chr3:6232226-6233836 FORWARD LENGTH=536	12457.9	9073.67	10617.2	10921.1	12164.5	13819.9	14816.5	12717.9	12684.6	12894.7	13867.5	17821.3
	Bra015047	AT5G42020.1	Symbols: BIP, BIP2 | Heat shock protein 70 (HSp 70) family protein | chr5:16807697-16810480 REVERSE LENGTH=668	8056.27	5477.2	8061.11	6356.85	7784.21	4910.75	10151.9	5419.54	6242.25	6005.55	5184.42	5469.29
	Bra013566	AT4G21870.1	Symbols: | HSP20-like chaperones superfamily protein | chr4:11603756-11604285 REVERSE LENGTH=134	15926.8	10687.5	11147.5	11016.4	13441.7	12021.2	14975.3	14650.9	14267.4	14966.4	12262.4	10818.9
	Bra010620	AT4G37910.1	Symbols: mtHSc70-1 | mitochondrial heat shock protein 70-1 | chr4:17825368-17828099 REVERSE LENGTH=682	3970.01	2531	2672.84	3198.79	3782.56	3537.95	3677.86	2349.29	3367.54	3456.3	3276.21	3906.89
	Bra040836	AT4G27890.1	Symbols: | HSP20-like chaperones superfamily protein | chr4:13886033-13887220 FORWARD LENGTH=293	21.2195	13.5063	45.5779	31.0023	53.283	25.8587	103.18	95.0773	50.2742	50.3562	105.993	47.2215
	Bra000254	AT3G18190.1	Symbols: | TCP-1/cpn60 chaperonin family protein | chr3:6232226-6233836 FORWARD LENGTH=536	131.125	82.8144	213.238	208.167	176.083	166.12	148.607	164.398	79.1825	179.167	185.123	171.771
	Bra005183	AT2G37570.1	Symbols: SLT1 | HSP20-like chaperones superfamily protein | chr2:15761466-15762950 REVERSE LENGTH=494	6888.59	4244.04	3870.69	3741.82	3491.92	4180.83	5361.64	3493.39	3225.92	3711.89	3415.11	3588.31
	Bra015826	AT1G75690.1	Symbols: | DnaJ/HSp40 cysteine-rich domain superfamily protein | chr1:28422273-28423170 REVERSE LENGTH=154	2598.15	1529.01	1178.6	1363.47	1507.18	1429.38	1757.3	2070.1	1838.32	2529.95	1893.3	2234.95
	Bra012696	AT4G16660.1	Symbols: | heat shock protein 70 (HSp 70) family protein | chr4:9377225-9381232 FORWARD LENGTH=867	9380.03	5390.76	5873.31	5471.63	4278.29	4214.09	10845.2	6372.27	5980.86	5322.77	4512.48	5229.23
	Bra037825	AT5G65710.1	Symbols: HSL2 | HAESA-like 2 | chr5:26292372-26295440 FORWARD LENGTH=993	1130.07	593.404	393.155	560.404	490.792	663.469	704.064	382.155	387.794	386.784	281.93	547.386
	Bra022819	AT5G42020.1	Symbols: BIP, BIP2 | Heat shock protein 70 (HSp 70) family protein | chr5:16807697-16810480 REVERSE LENGTH=668	21042.9	11043	13644.6	13150.5	13989	12127.4	23166.2	12233.8	11530.4	11160.1	10002.8	9048.62
	Bra007616	AT3G61590.1	Symbols: HWS, HS | Galactose oxidase/kelch repeat superfamily protein | chr3:22792914-22794149 FORWARD LENGTH=411	995.099	475.258	544.444	472.303	697.598	529.014	978.829	575.947	563.498	546.258	418.705	484.352
	Bra034137	AT3G10680.1	Symbols: | HSP20-like chaperones superfamily protein | chr3:3337773-3339345 FORWARD LENGTH=490	163.876	76.3059	99.0881	75.4527	80.2717	103.743	107.792	116.964	78.4472	75.9553	68.6258	102.201
	Bra008274	AT1G76770.1	Symbols: | HSP20-like chaperones superfamily protein | chr1:28813569-28814378 FORWARD LENGTH=244	299.156	120.837	202.442	99.9674	103.605	86.4305	86.2703	183.877	116.869	125.886	146.983	176.663
	Bra020865	AT4G21870.1	Symbols: | HSP20-like chaperones superfamily protein | chr4:11603756-11604285 REVERSE LENGTH=134	7028.7	2633.74	3285.74	2967.56	4457.23	4222.39	5543.78	1151.6	2151.39	3282.7	1100.29	1215.43
	Bra023110	AT5G42020.1	Symbols: BIP, BIP2 | Heat shock protein 70 (HSp 70) family protein | chr5:16807697-16810480 REVERSE LENGTH=668	9843.85	3384.74	4437.32	3957.58	4499.89	3420.73	9219.16	4112.37	3961.75	4693.87	4782.65	4641.02
	Bra029071	AT5G53400.1	Symbols: BOB1 | HSP20-like chaperones superfamily protein | chr5:21661588-21663383 FORWARD LENGTH=304	674.959	108.808	113.556	141.99	216.41	524.849	546.578	117.489	191.802	110.25	224.974	258.606
