# Supplementary material for: Global Gene-Expression Analysis to Identify Differentially Expressed Genes Critical for the Heat Stress Response in Brassica rapa
Source: PLoS One. 2015 Jun 23;10(6):e0130451. doi: 10.1371/journal.pone.0130451 (PMC4477974; doi:10.1371/journal.pone.0130451)
Supplement: S15 Table — (XLSX) [file pone.0130451.s017.xlsx]

## Sheet: S15 Table
S15 Table. Expression of B. rapa POD genes (170) upon HS (45°C).
Br_SEQ_ID	At_Locus	A_thaliana_homologue_Description	PI Values
			Chiifu						Kenshin
			0	0.5	1	2	3	4h	0	0.5	1	2	3
Br_SEQ_ID	At Locus	A_thaliana_homologue_Description	Cc	C0.5	C1	C2	C3	C4	Kc	K0.5	K1	K2	K3	K4
Bra031598	AT1G07890.6	Symbols: APX1, MEE6, CS1, ATAPX1, ATAPX01 | ascorbate Peroxidase 1 | chr1:2438005-2439349 FORWARD LENGTH=249	1002.04	2795.84	2667.49	1990.44	2103.64	1409.47	911.505	2533.83	3504.79	2456.05	2821.18	1864.43
Bra026503	AT5G23310.1	Symbols: FSD3 | Fe superoxide dismutase 3 | chr5:7850624-7852241 FORWARD LENGTH=263	1779	3039.33	2458.54	3311.12	3446.72	4557.99	1577.35	2730.27	2940.33	2794.02	2823.24	3735.66
Bra029190	AT5G51100.1	Symbols: FSD2 | Fe superoxide dismutase 2 | chr5:20773357-20775635 REVERSE LENGTH=305	1806.99	2468.77	2311.82	2552.82	2583.02	2625.24	1760.11	2932.34	2842.67	3202.82	3003.68	3222.68
Bra022853	AT2G31570.1	Symbols: ATGPX2, GPX2 | glutathione Peroxidase 2 | chr2:13438211-13439775 REVERSE LENGTH=169	357.46	362.302	446.249	480.794	458.005	441.222	998.495	3197.39	2970.69	3162.18	2914.03	2844.68
Bra003522	AT3G63080.1	Symbols: ATGPX5, MEE42, GPX5 | glutathione Peroxidase 5 | chr3:23310161-23311200 FORWARD LENGTH=173	2015.65	2003.03	1621.92	2119.5	2147.03	2458.24	447.406	594.485	556.368	512.117	555.045	619.593
Bra022195	AT3G17070.1	Symbols: | Peroxidase family protein | chr3:5821048-5823165 FORWARD LENGTH=339	2064.83	1207.66	1139.25	2245.29	2133.05	3459.89	548.312	458.155	487.42	634.778	646.323	957.175
Bra016930	AT2G41480.1	Symbols: | Peroxidase superfamily protein | chr2:17296986-17298729 REVERSE LENGTH=341	1925.6	459.455	290.026	259.065	197.489	138.452	2271.34	504.311	342.294	344.039	148.705	84.2765
Bra034076	AT3G09640.1	Symbols: APX2, APX1B | ascorbate Peroxidase 2 | chr3:2956301-2958163 FORWARD LENGTH=251	56.871	369.148	1247.99	407.349	1068.56	419.173	56.8512	748.544	1802.46	625.674	984.08	536.875
Bra018677	AT1G07890.6	Symbols: APX1, MEE6, CS1, ATAPX1, ATAPX01 | ascorbate Peroxidase 1 | chr1:2438005-2439349 FORWARD LENGTH=249	2227.21	10041.2	13776.7	11355.8	13392.5	12412	3043.98	12313	14079.9	11758	13141.6	10167.3
Bra018007	AT3G49120.1	Symbols: ATPERX34, PERX34, PRXCB, ATPCB, PRX34 | Peroxidase CB | chr3:18207819-18210041 FORWARD LENGTH=353	49.21	121.155	238.258	169.553	175.998	184.061	195.6	83.6879	184.544	159.266	167.545	157.48
Bra020370	AT5G58390.1	Symbols: | Peroxidase superfamily protein | chr5:23599755-23601244 REVERSE LENGTH=316	42.7467	124.188	169.33	198.941	190.35	245.453	100.401	118.311	100.888	57.3178	99.9764	82.4619
Bra024972	AT5G47000.1	Symbols: | Peroxidase superfamily protein | chr5:19069171-19070175 REVERSE LENGTH=334	103.286	195.109	363.627	260.79	221.077	335.283	244.843	202.525	245.201	178.461	292.995	279.745
Bra022090	AT5G47000.1	Symbols: | Peroxidase superfamily protein | chr5:19069171-19070175 REVERSE LENGTH=334	112.58	273.062	359.656	379.569	337.349	276.748	319.239	222.631	306.331	349.573	323.96	260.461
Bra021456	AT2G48150.1	Symbols: ATGPX4, GPX4 | glutathione Peroxidase 4 | chr2:19688109-19689099 REVERSE LENGTH=170	746.801	1229.96	2243.92	2247.13	1697.87	2609.92	1528.81	1346.38	1694.12	1859.79	2129	1809.15
Bra036842	AT3G50990.1	Symbols: | Peroxidase superfamily protein | chr3:18943155-18944605 FORWARD LENGTH=344	27.0674	21.7275	76.376	53.5601	56.3958	41.9018	51.8065	58.4848	39.4685	45.2941	26.7832	22.2715
Bra005346	AT2G35380.1	Symbols: | Peroxidase superfamily protein | chr2:14892636-14893958 FORWARD LENGTH=336	104.731	94.9781	287.782	186.571	152.845	116.467	89.3402	73.2028	342.584	96.2448	109.841	117.2
Bra011475	AT4G33870.1	Symbols: | Peroxidase superfamily protein | chr4:16234670-16236492 REVERSE LENGTH=401	146.446	321.313	400.275	441.032	426.346	543.146	389.201	267.852	604.98	315.787	312.097	316.269
Bra023639	AT5G17820.1	Symbols: | Peroxidase superfamily protein | chr5:5888195-5890101 REVERSE LENGTH=313	43.2336	88.9815	115.567	113.971	95.2631	170.717	72.657	65.1195	39.1679	106.732	79.1168	105.557
Bra028285	AT5G51890.1	Symbols: | Peroxidase superfamily protein | chr5:21091163-21092335 REVERSE LENGTH=322	202.878	247.902	522.583	312.406	235.622	119.245	123.385	230.821	193.905	219.586	157.627	75.7094
Bra002270	AT5G19880.1	Symbols: | Peroxidase superfamily protein | chr5:6720578-6722411 REVERSE LENGTH=329	60.7952	100.596	151.55	137.735	99.3877	183.424	128.479	132.64	157.315	133.958	125.97	194.729
Bra023978	AT4G31870.1	Symbols: ATGPX7, GPX7 | glutathione Peroxidase 7 | chr4:15410205-15411617 FORWARD LENGTH=233	204.254	478.22	492.875	423.896	484.465	494.016	333.016	709.109	758.636	691.748	717.105	683.219
Bra005850	AT5G05340.1	Symbols: | Peroxidase superfamily protein | chr5:1579142-1580819 REVERSE LENGTH=324	135.638	206.137	326.22	276.755	266.192	269.729	250.727	273.388	280.951	650.96	261.183	334.003
Bra017120	AT2G38380.1	Symbols: | Peroxidase superfamily protein | chr2:16076443-16078314 FORWARD LENGTH=349	188.414	222.915	447.562	324.866	312.114	342.263	273.764	188.878	213.553	294.118	224.338	199.332
Bra039872	AT1G30870.1	Symbols: | Peroxidase superfamily protein | chr1:10991535-10992885 FORWARD LENGTH=349	107.685	173.016	246.83	188.56	241.441	221.102	115.283	171.5	178.905	168.155	153.694	210.583
Bra014895	AT1G30870.1	Symbols: | Peroxidase superfamily protein | chr1:10991535-10992885 FORWARD LENGTH=349	165.035	295.67	369.572	293.553	315.284	278.34	194.883	203.046	243.147	208.044	279.637	197.734
Bra030706	AT1G07890.1	Symbols: APX1, MEE6, CS1, ATAPX1, ATAPX01 | ascorbate Peroxidase 1 | chr1:2438005-2439435 FORWARD LENGTH=250	507.79	523.358	1134.53	703.432	686.721	688.61	273.468	416.422	819.279	442.257	945.942	400.228
Bra002269	AT5G19880.1	Symbols: | Peroxidase superfamily protein | chr5:6720578-6722411 REVERSE LENGTH=329	58.9196	46.7279	130.451	66.6933	136.127	139.956	81.5922	118.134	105.818	102.045	94.9939	142.464
Bra035724	AT5G51100.1	Symbols: FSD2 | Fe superoxide dismutase 2 | chr5:20773357-20775635 REVERSE LENGTH=305	100.309	192.932	219.025	258.284	196.913	255.554	165.014	395.768	315.979	371.068	353.13	373.164
Bra000058	AT2G38380.1	Symbols: | Peroxidase superfamily protein | chr2:16076443-16078314 FORWARD LENGTH=349	231.016	238.535	502.849	439.848	388.24	348.238	942.249	618.09	708.395	713.035	694.775	567.802
Bra028761	AT5G05340.1	Symbols: | Peroxidase superfamily protein | chr5:1579142-1580819 REVERSE LENGTH=324	94.335	130.015	204.433	145.386	129.926	191.285	231.966	166.85	123.331	239.499	118.768	169.383
Bra023149	AT1G30870.1	Symbols: | Peroxidase superfamily protein | chr1:10991535-10992885 FORWARD LENGTH=349	92.4263	156.658	195.323	187.886	145.536	176.888	133.195	139.034	142.614	237.143	97.7799	144.123
Bra002271	AT5G19890.1	Symbols: | Peroxidase superfamily protein | chr5:6724372-6725877 REVERSE LENGTH=328	67.5373	152.758	139.297	184.126	198.434	378.89	156.193	145.126	192.767	193.054	157.6	234.016
Bra037859	AT4G08390.1	Symbols: SAPX | stromal ascorbate Peroxidase | chr4:5314999-5317071 FORWARD LENGTH=372	105.505	183.229	214.392	181.115	201.58	199.939	136.667	199.929	292.265	270.181	246.01	267.664
Bra032477	AT1G05240.1	Symbols: | Peroxidase superfamily protein | chr1:1521202-1522447 FORWARD LENGTH=325	153.024	136.185	309.605	168.889	149.531	237.213	155.053	179.92	128.56	90.9996	75.5158	180.025
Bra035235	AT4G11290.1	Symbols: | Peroxidase superfamily protein | chr4:6869993-6871476 FORWARD LENGTH=326	81.3684	138.967	160.889	129.247	174.598	128.125	155.554	118.288	114.914	152.474	95.5134	102.003
Bra030606	AT1G05240.1	Symbols: | Peroxidase superfamily protein | chr1:1521202-1522447 FORWARD LENGTH=325	292.739	338.115	577.794	453.924	615.81	583.089	448.358	308.702	432.231	420.914	448.83	398.108
Bra039247	AT5G42180.1	Symbols: | Peroxidase superfamily protein | chr5:16852702-16854021 FORWARD LENGTH=317	41.4047	71.3118	81.1517	109.63	115.486	319.101	50.5766	50.7263	39.1684	36.5756	49.2443	105.533
Bra004409	AT2G48150.1	Symbols: ATGPX4, GPX4 | glutathione Peroxidase 4 | chr2:19688109-19689099 REVERSE LENGTH=170	127.181	377.343	246.018	388.437	370.767	129.074	60.2444	98.3663	135.869	63.1933	50.6219	62.2673
Bra004238	AT1G67600.1	Symbols: | Acid phosphatase/vanadium-dependent haloPeroxidase-related protein | chr1:25336701-25337455 REVERSE LENGTH=163	163.709	144.675	311.048	122.809	190.664	182.997	162.68	131.525	155.691	127.235	93.6392	111.225
Bra032474	AT1G05260.1	Symbols: RCI3, RCI3A | Peroxidase superfamily protein | chr1:1529827-1531271 FORWARD LENGTH=326	155.118	342.599	281.437	341.683	268.527	465.933	197.551	211.126	220.848	243.729	260.034	219.052
Bra014200	AT1G49570.1	Symbols: | Peroxidase superfamily protein | chr1:18347077-18348712 FORWARD LENGTH=350	115.257	156.415	202.257	158.999	332.959	565.516	212.173	97.8591	248.901	245.174	427.681	408.665
Bra000059	AT2G38380.1	Symbols: | Peroxidase superfamily protein | chr2:16076443-16078314 FORWARD LENGTH=349	417.646	375.22	718.091	605.927	538.394	680.323	705.06	508.153	576.146	617.434	556.256	661.198
Bra011584	AT4G35090.1	Symbols: CAT2 | catalase 2 | chr4:16700937-16703215 REVERSE LENGTH=492	15427.9	22235.9	26097.5	23265.8	21351.9	23583.6	22647.9	25010.6	23885	15760	23053	21436.8
Bra015404	AT1G05260.1	Symbols: RCI3, RCI3A | Peroxidase superfamily protein | chr1:1529827-1531271 FORWARD LENGTH=326	643.21	905.999	1076.41	816.459	814.905	736.88	605.847	982.306	575.284	699.924	474.409	563.643
Bra024635	AT1G24110.1	Symbols: | Peroxidase superfamily protein | chr1:8527838-8528818 FORWARD LENGTH=326	151.609	184.961	247.983	225.395	229.119	235.796	215.913	243.34	165.152	275.979	221.025	163.837
Bra012061	AT5G66390.1	Symbols: | Peroxidase superfamily protein | chr5:26516063-26517329 REVERSE LENGTH=336	238.782	241.611	390.006	332.487	330.119	397.924	241.952	305.886	286.993	288.386	187.997	321.772
Bra023954	AT4G32320.1	Symbols: APX6 | ascorbate Peroxidase 6 | chr4:15602777-15605234 FORWARD LENGTH=329	1549.13	2649.86	2508.66	2345.18	2253.44	2203.16	2516.91	3844.54	3607.05	3708.56	4475.85	4107.37
Bra037176	AT5G66390.1	Symbols: | Peroxidase superfamily protein | chr5:26516063-26517329 REVERSE LENGTH=336	151.16	183.318	240.784	313.64	206.256	263.043	212.72	225.721	135.988	262.72	168.187	204.251
Bra007819	AT2G25080.1	Symbols: ATGPX1, GPX1 | glutathione Peroxidase 1 | chr2:10668134-10669828 FORWARD LENGTH=236	859.69	1535.74	1350.68	958.386	1086.43	473.488	1257.03	3349.75	1494.23	1658.09	1258.43	1171.41
Bra038526	AT2G22420.1	Symbols: | Peroxidase superfamily protein | chr2:9513341-9514484 FORWARD LENGTH=329	1446.93	2132.87	2235.48	1759.74	1606.44	1640.27	1237.98	1697.49	1556.61	1411.34	1466.34	1674.69
Bra015402	AT1G05240.1	Symbols: | Peroxidase superfamily protein | chr1:1521202-1522447 FORWARD LENGTH=325	22.3824	44.6108	34.2955	50.4287	52.4178	185.3	26.3155	27.2129	51.0864	50.2348	37.8521	88.9041
Bra017761	AT4G36430.1	Symbols: | Peroxidase superfamily protein | chr4:17204648-17205917 REVERSE LENGTH=331	181.771	227.143	278.238	237.997	120.054	181.775	299.247	335.824	238.359	144.516	223.196	257.255
Bra029879	AT3G10920.1	Symbols: MSD1, MEE33, ATMSD1 | manganese superoxide dismutase 1 | chr3:3418015-3419581 FORWARD LENGTH=231	6266.19	8610.89	9521.15	9527.75	9323.22	9716.64	8962.72	10784.1	9756.65	10463.3	8912.68	10566.1
Bra031934	AT5G64100.1	Symbols: | Peroxidase superfamily protein | chr5:25650824-25652062 REVERSE LENGTH=331	170.746	213.877	254.127	272.638	218.832	229.743	211.878	234.173	188.813	328.304	159.317	134.602
Bra015668	AT1G77490.1	Symbols: TAPX | thylakoidal ascorbate Peroxidase | chr1:29117688-29120046 FORWARD LENGTH=426	7393.19	11269.2	10927.9	10900.9	11638.1	11898.1	12193.6	12967.3	14460.4	13063.6	16177.3	13904.7
Bra006423	AT5G17820.1	Symbols: | Peroxidase superfamily protein | chr5:5888195-5890101 REVERSE LENGTH=313	45.7358	52.62	67.5593	60.9895	41.0888	122.432	39.2739	50.1413	51.5711	55.5333	41.4164	67.8154
Bra013053	AT4G35000.1	Symbols: APX3 | ascorbate Peroxidase 3 | chr4:16665007-16667541 REVERSE LENGTH=287	3905.25	5972.73	5766.03	4875.06	5505.05	4463.11	5925.28	7735.88	7525.02	7424.04	7912.26	7843.33
Bra011170	AT4G30170.1	Symbols: | Peroxidase family protein | chr4:14762922-14764482 FORWARD LENGTH=325	141.008	239.191	205.879	337.216	217.386	291.321	205.275	125.004	204.515	237.997	259.302	168.265
Bra017121	AT2G38380.1	Symbols: | Peroxidase superfamily protein | chr2:16076443-16078314 FORWARD LENGTH=349	204.48	198.18	297.858	272.285	295.998	257.497	1004.5	770.619	594.173	737.09	773.367	553.609
Bra023509	AT5G15180.1	Symbols: | Peroxidase superfamily protein | chr5:4930561-4932211 FORWARD LENGTH=329	39.8883	57.3257	56.6914	61.3148	57.6176	71.4223	55.0535	56.4782	57.6248	140.559	79.6528	102.859
Bra032809	AT1G24350.1	Symbols: | Acid phosphatase/vanadium-dependent haloPeroxidase-related protein | chr1:8639098-8640313 REVERSE LENGTH=168	39.7533	38.3144	56.0973	31.331	18.7857	44.3306	91.5444	66.7134	142.886	48.9879	201.664	45.8063
Bra011681	AT4G36430.1	Symbols: | Peroxidase superfamily protein | chr4:17204648-17205917 REVERSE LENGTH=331	144.453	119.174	201.754	188.404	137.889	177.622	161.48	119.832	201.391	145.554	158.251	162.569
Bra041169	AT4G36430.1	Symbols: | Peroxidase superfamily protein | chr4:17204648-17205917 REVERSE LENGTH=331	53.3207	61.4622	73.6893	74.3464	96.4325	127.412	86.1654	75.9127	96.2312	124.354	101.33	61.3093
Bra032475	AT1G05240.1	Symbols: | Peroxidase superfamily protein | chr1:1521202-1522447 FORWARD LENGTH=325	112.653	181.61	152.087	166.413	257.943	325.635	176.048	110.99	140.359	213.728	258.44	417.358
Bra017693	AT4G35090.1	Symbols: CAT2 | catalase 2 | chr4:16700937-16703215 REVERSE LENGTH=492	23065.3	29319.8	31115.9	28350.1	28797.1	28726.8	29479.5	31160.6	33802.5	35472	30360.1	29411.4
Bra007631	AT3G61770.1	Symbols: | Acid phosphatase/vanadium-dependent haloPeroxidase-related protein | chr3:22864635-22866248 FORWARD LENGTH=284	2018.81	3411.9	2705.15	2821.16	2708.41	2489.82	2056.91	2970.8	2673.84	3120.48	2809.93	3386.78
Bra000663	AT4G09010.1	Symbols: APX4, TL29 | ascorbate Peroxidase 4 | chr4:5777502-5779338 REVERSE LENGTH=349	13327.9	14785.9	17187.9	17033.9	15882.8	17266.8	14104.6	18525.1	16268.8	17476.9	17683	15079.6
Bra015695	AT1G77100.1	Symbols: | Peroxidase superfamily protein | chr1:28965772-28967066 REVERSE LENGTH=336	13.8463	17.0139	17.8203	20.7493	18.1545	32.357	16.0979	15.9581	15.1781	13.5608	14.1121	32.4068
Bra008975	AT5G11270.1	Symbols: OCP3 | overexpressor of cationic Peroxidase 3 | chr5:3595557-3597076 REVERSE LENGTH=354	3970.89	4044.52	5105.69	4591.08	4394.44	4322.19	5679.41	6909.47	6383.32	6760.98	6306.22	7572.43
Bra034674	AT4G35090.1	Symbols: CAT2 | catalase 2 | chr4:16700937-16703215 REVERSE LENGTH=492	20387.5	27717.7	26193.3	26823.4	28175.5	25925.1	22982.4	33615.3	33001.4	36455.7	35808.4	32840.6
Bra024102	AT4G30170.1	Symbols: | Peroxidase family protein | chr4:14762922-14764482 FORWARD LENGTH=325	46.2542	47.5544	59.041	48.0636	50.2978	47.2276	315.393	59.8773	73.6911	59.7884	163.396	61.0258
Bra018232	AT2G31570.1	Symbols: ATGPX2, GPX2 | glutathione Peroxidase 2 | chr2:13438211-13439775 REVERSE LENGTH=169	204.48	178.219	259.396	124.569	131.483	111.289	231.184	256.999	226.324	213.617	306.09	222.544
Bra004014	AT1G68850.1	Symbols: | Peroxidase superfamily protein | chr1:25883806-25885177 REVERSE LENGTH=336	45.0349	31.272	57.0908	26.2606	65.7244	91.4817	32.6298	43.4397	29.6083	100.435	88.7969	66.6972
Bra005456	AT2G34060.1	Symbols: | Peroxidase superfamily protein | chr2:14384914-14386530 FORWARD LENGTH=346	102.895	123.107	130.175	98.3418	124.641	141.46	173.351	121.044	83.2702	136.435	79.7894	133.393
Bra005458	AT2G34060.1	Symbols: | Peroxidase superfamily protein | chr2:14384914-14386530 FORWARD LENGTH=346	99.8436	84.0024	125.387	123.973	70.5647	80.7829	67.4413	95.2042	76.5807	85.1113	50.0766	60.8765
Bra031309	AT3G21770.1	Symbols: | Peroxidase superfamily protein | chr3:7673345-7674661 FORWARD LENGTH=329	2784.31	3468.15	3467.98	3470.67	3116.33	2609.4	2311.21	2673.93	2260.13	2598.73	2611.08	3048.18
Bra001986	AT5G42180.1	Symbols: | Peroxidase superfamily protein | chr5:16852702-16854021 FORWARD LENGTH=317	210.998	311.488	262.591	296.528	361.043	802.369	171.379	231.055	249.803	209.679	234.183	219.807
Bra012238	AT1G20620.1	Symbols: CAT3, SEN2, ATCAT3 | catalase 3 | chr1:7143142-7146193 FORWARD LENGTH=492	30816.8	33680	37614.6	36897.1	33535	37701.2	25156	27989.4	27776.3	28624.5	33307.5	29738.9
Bra039120	AT3G01420.1	Symbols: ALPHA-DOX1, DOX1, DIOX1, PADOX-1 | Peroxidase superfamily protein | chr3:159689-162726 REVERSE LENGTH=639	530.071	263.165	638.189	493.38	355.46	628.444	441.962	445.702	633.23	1016.85	528.337	443.294
Bra020071	AT5G19880.1	Symbols: | Peroxidase superfamily protein | chr5:6720578-6722411 REVERSE LENGTH=329	116.226	125.874	137.424	177.893	113.603	108.695	144.979	159.74	137.517	171.109	147.712	126.874
Bra008291	AT1G77100.1	Symbols: | Peroxidase superfamily protein | chr1:28965772-28967066 REVERSE LENGTH=336	41.2915	37.4978	48.5918	45.934	40.1388	46.2468	33.2828	31.7816	42.5964	35.9622	43.9035	33.3498
Bra009670	AT5G23310.1	Symbols: FSD3 | Fe superoxide dismutase 3 | chr5:7850624-7852241 FORWARD LENGTH=263	1897.81	2202.73	2226.28	1910.11	2178.02	1975.79	2206.39	3025.15	3131.66	3041.52	3463.13	3645.31
Bra039137	AT3G01190.1	Symbols: | Peroxidase superfamily protein | chr3:67236-68477 REVERSE LENGTH=321	36.8377	23.4008	42.7666	48.5817	21.6191	26.6586	19.6058	42.8152	29.8305	32.4993	20.6664	42.7232
Bra036445	AT5G17820.1	Symbols: | Peroxidase superfamily protein | chr5:5888195-5890101 REVERSE LENGTH=313	25.2287	55.7124	29.2681	39.6603	50.6675	180.841	53.5199	34.7114	53.1932	65.3658	50.1276	56.6632
Bra034154	AT3G10920.1	Symbols: MSD1, MEE33, ATMSD1 | manganese superoxide dismutase 1 | chr3:3418015-3419581 FORWARD LENGTH=231	12070.8	14304.7	13901.4	13413	14374.2	15660.8	14485.8	15710.4	14931.1	15477.1	15016.7	15768.6
Bra023862	AT3G21770.1	Symbols: | Peroxidase superfamily protein | chr3:7673345-7674661 FORWARD LENGTH=329	632.288	650.116	724.23	1182.46	930.403	556.738	261.111	455.652	374.302	294.167	265.155	358.74
Bra019132	AT4G26010.1	Symbols: | Peroxidase superfamily protein | chr4:13200653-13201688 FORWARD LENGTH=310	118.597	93.1038	129.52	118.507	77.6745	133.195	129.109	58.6294	150.434	111.099	105.499	98.7038
Bra030607	AT1G05240.1	Symbols: | Peroxidase superfamily protein | chr1:1521202-1522447 FORWARD LENGTH=325	52.1617	49.9316	55.2792	65.0723	61.4798	246.47	54.8045	67.3412	48.9476	54.4565	61.6085	77.2992
Bra017830	AT4G37520.1	Symbols: | Peroxidase superfamily protein | chr4:17631704-17633060 FORWARD LENGTH=329	2347.44	2998.6	2481.6	2522.37	2198.57	2108.85	3620.7	2164.36	1643.63	1654.79	1423.76	1168.11
Bra012239	AT1G20630.1	Symbols: CAT1 | catalase 1 | chr1:7146812-7149609 FORWARD LENGTH=492	6664.2	6483.04	7012.67	5447.98	5696.87	4612.87	8255.53	9801.28	9309.28	9063.24	8085.77	10379.6
Bra038378	AT1G65980.1	Symbols: TPX1 | thioredoxin-dependent Peroxidase 1 | chr1:24559524-24560753 REVERSE LENGTH=162	4759.2	5061.28	5000.38	4609.06	4876.58	5172.78	5395.36	5819.92	6355.06	5827.48	6334.98	5880.1
Bra004343	AT1G68850.1	Symbols: | Peroxidase superfamily protein | chr1:25883806-25885177 REVERSE LENGTH=336	24.6929	17.8646	25.757	21.5534	31.3849	33.9122	24.9958	21.3798	26.6783	33.7721	25.6719	25.8321
Bra039747	AT1G65980.1	Symbols: TPX1 | thioredoxin-dependent Peroxidase 1 | chr1:24559524-24560753 REVERSE LENGTH=162	12439.3	12279.5	12953.7	13136.2	12311.4	12500.3	14840.5	14560.9	15754.3	15218.1	15222.7	17805.6
Bra017686	AT4G35000.1	Symbols: APX3 | ascorbate Peroxidase 3 | chr4:16665007-16667541 REVERSE LENGTH=287	17568.7	18943.9	18273.4	16680.5	19679.9	17633.6	18600.2	21534.4	22329.7	22404.5	24205.9	22739.8
Bra040175	AT4G17690.1	Symbols: | Peroxidase superfamily protein | chr4:9846127-9847107 FORWARD LENGTH=326	353.814	388.737	366.504	363.423	329.109	253.257	185.162	333.412	220.326	278.532	229.24	228.839
Bra017514	AT5G47000.1	Symbols: | Peroxidase superfamily protein | chr5:19069171-19070175 REVERSE LENGTH=334	419.287	320.581	430.141	293.499	264.185	248.578	296.09	245.019	259.343	253.438	287.193	312.719
Bra025832	AT1G20620.1	Symbols: CAT3, SEN2, ATCAT3 | catalase 3 | chr1:7143142-7146193 FORWARD LENGTH=492	11442.7	11312.4	11655.8	12293.5	11924.3	11414.8	9991.85	9096.73	8542.4	9902.57	11720.6	9692.01
Bra033551	AT4G16270.1	Symbols: | Peroxidase superfamily protein | chr4:9205038-9206483 FORWARD LENGTH=362	37.4783	23.5446	38.134	28.5719	32.4163	35.2099	18.732	20.018	26.4555	23.5077	29.2975	64.977
Bra013938	AT4G25980.1	Symbols: | Peroxidase superfamily protein | chr4:13189393-13191507 FORWARD LENGTH=371	440.033	461.368	444.673	567.645	1454.84	343.6	322.988	242.738	358.066	331.127	351.784	295.044
Bra038743	AT3G12685.1	Symbols: | Acid phosphatase/vanadium-dependent haloPeroxidase-related protein | chr3:4029245-4030261 REVERSE LENGTH=213	2180.98	2716.6	2166.69	2193.97	2167.4	1744.23	2123.43	2945.73	2625.16	3112.99	2515.27	2697.16
Bra024267	AT5G64100.1	Symbols: | Peroxidase superfamily protein | chr5:25650824-25652062 REVERSE LENGTH=331	263.043	185.944	256.431	245.433	203.032	164.121	189.293	207.068	179.98	143.444	153.62	173.683
Bra011683	AT4G36430.1	Symbols: | Peroxidase superfamily protein | chr4:17204648-17205917 REVERSE LENGTH=331	49.8559	46.6054	48.1568	47.7162	144.5	109.028	42.7849	30.6689	43.1055	44.2885	54.5484	35.7032
Bra016459	AT1G20620.1	Symbols: CAT3, SEN2, ATCAT3 | catalase 3 | chr1:7143142-7146193 FORWARD LENGTH=492	35218.3	34433	33783.3	36324.9	38356.5	37983.5	31278.3	36916.6	37041.3	38222.2	38816.1	36976.7
Bra033140	AT4G11600.1	Symbols: ATGPX6, PHGPX, LSC803, GPX6 | glutathione Peroxidase 6 | chr4:7010021-7011330 REVERSE LENGTH=232	367.674	478.399	351.441	265.942	254.307	379.52	212.6	524.479	492.871	504.618	493.289	584.705
Bra009105	AT5G05340.1	Symbols: | Peroxidase superfamily protein | chr5:1579142-1580819 REVERSE LENGTH=324	705.229	434.93	671.046	619.284	487.378	421.931	768.154	410.639	441.805	669.673	292.97	329.987
Bra023099	AT2G37130.1	Symbols: | Peroxidase superfamily protein | chr2:15598225-15600004 REVERSE LENGTH=327	369.442	516.728	350.83	325.59	220.814	88.2912	187.754	190.886	217.557	269.28	212.958	256.814
Bra013863	AT4G25100.1	Symbols: FSD1, ATFSD1 | Fe superoxide dismutase 1 | chr4:12884649-12886501 REVERSE LENGTH=212	20673.1	23241.8	18892.6	19187.7	20661.2	21894.9	23001.7	22858.6	22244.3	24157.4	22868.9	24348.8
Bra002133	AT5G18100.1	Symbols: CSD3 | copper/zinc superoxide dismutase 3 | chr5:5987221-5988706 FORWARD LENGTH=164	216.95	171.849	198.251	205.184	182.217	162.879	251.516	186.884	212.304	250.228	136.39	171.015
Bra004138	AT1G65980.1	Symbols: TPX1 | thioredoxin-dependent Peroxidase 1 | chr1:24559524-24560753 REVERSE LENGTH=162	9296.5	8301.84	8480.9	7913.05	7644.53	9505.09	8947.76	9592.76	7629.52	7548.78	9383.14	8384.83
Bra035211	AT4G11600.1	Symbols: ATGPX6, PHGPX, LSC803, GPX6 | glutathione Peroxidase 6 | chr4:7010021-7011330 REVERSE LENGTH=232	5370.55	6497.35	4855.51	4191.49	4201.28	3035.58	5274.06	4863.89	5782.52	3849.42	3806.3	2267.15
Bra030241	AT2G22420.1	Symbols: | Peroxidase superfamily protein | chr2:9513341-9514484 FORWARD LENGTH=329	315.349	280.619	283.086	218.045	237.552	176.409	207.305	229.928	181.311	256.572	147.447	161.621
Bra036330	AT1G44970.1	Symbols: | Peroxidase superfamily protein | chr1:17002237-17003563 FORWARD LENGTH=346	35.9211	30.186	32.2072	34.9366	35.3364	123.025	21.6219	40.753	42.8769	51.1641	33.1641	58.2074
Bra000113	AT2G39040.1	Symbols: | Peroxidase superfamily protein | chr2:16299463-16301173 REVERSE LENGTH=350	726.008	288.126	631.435	271.505	295.208	599.054	403.923	270.37	436.562	393.043	509.064	350.395
Bra003471	AT3G61770.1	Symbols: | Acid phosphatase/vanadium-dependent haloPeroxidase-related protein | chr3:22864635-22866248 FORWARD LENGTH=284	3613.77	3428.73	3131.76	3114.97	3143.77	2960.84	3493.99	3766.83	3360.77	3360.98	3330.27	3190.01
Bra012649	AT4G17690.1	Symbols: | Peroxidase superfamily protein | chr4:9846127-9847107 FORWARD LENGTH=326	43.4516	43.7557	37.4022	52.496	39.8907	38.2604	69.347	268.789	43.663	45.0069	65.0186	86.1486
Bra009728	AT5G24070.1	Symbols: | Peroxidase superfamily protein | chr5:8134301-8135991 REVERSE LENGTH=340	247.691	221.483	210.766	175.873	193.845	185.207	322.748	221.732	216.71	212.425	185.311	193.43
Bra013576	AT4G21960.1	Symbols: PRXR1 | Peroxidase superfamily protein | chr4:11646613-11648312 REVERSE LENGTH=330	21647.3	21156.6	17826	17890.6	16787.5	19592	24041.7	22828	20552.4	23297.3	21793.4	22969
Bra018006	AT3G49120.1	Symbols: ATPERX34, PERX34, PRXCB, ATPCB, PRX34 | Peroxidase CB | chr3:18207819-18210041 FORWARD LENGTH=353	12051.7	10151	9883.04	9293.04	7808	8580.86	12091.8	7236.36	4574.73	6087.82	4614.42	5111.68
Bra000228	AT2G41480.1	Symbols: | Peroxidase superfamily protein | chr2:17296986-17298729 REVERSE LENGTH=341	68.505	40.3513	55.5583	39.4885	52.5688	71.2424	115.007	75.8474	48.0994	524.587	57.4279	88.6088
Bra039816	AT3G32980.1	Symbols: | Peroxidase superfamily protein | chr3:13526404-13529949 REVERSE LENGTH=352	316.962	336.237	254.229	283.205	132.267	181.507	229.85	277.886	167.564	248.961	176.38	268.41
Bra026207	AT1G14540.1	Symbols: | Peroxidase superfamily protein | chr1:4974233-4975600 REVERSE LENGTH=315	82.9701	56.4636	66.3768	47.3956	88.0497	99.3511	175.932	134.655	143.416	73.9889	73.0622	93.7897
Bra039245	AT5G42180.1	Symbols: | Peroxidase superfamily protein | chr5:16852702-16854021 FORWARD LENGTH=317	26.0206	48.3781	20.7932	25.5615	13.8297	25.8636	25.0034	24.0826	27.5602	30.0402	28.5381	15.4183
Bra039920	AT2G18150.1	Symbols: | Peroxidase superfamily protein | chr2:7892298-7893586 REVERSE LENGTH=338	384.325	268.803	302.816	387.179	947.737	805.879	457.636	175.15	695.601	1199.06	604.079	382.795
Bra000302	AT2G43350.1	Symbols: ATGPX3, GPX3 | glutathione Peroxidase 3 | chr2:18009195-18010533 REVERSE LENGTH=206	256.238	212.82	199.423	228.704	233.117	169.895	232.076	221.57	193.679	260.34	213.359	232.662
Bra017206	AT2G37130.1	Symbols: | Peroxidase superfamily protein | chr2:15598225-15600004 REVERSE LENGTH=327	581.107	618.927	449.764	432.383	401.099	264.098	289.58	339.841	469.911	382.278	451.933	453.83
Bra038345	AT1G68850.1	Symbols: | Peroxidase superfamily protein | chr1:25883806-25885177 REVERSE LENGTH=336	39.9031	32.7019	30.1479	28.1229	52.3708	52.5358	46.5529	26.2253	34.6308	56.2915	64.6051	46.3411
Bra007239	AT3G56350.1	Symbols: | Iron/manganese superoxide dismutase family protein | chr3:20894155-20895625 REVERSE LENGTH=241	57.9991	36.0332	41.4349	36.7177	96.6551	88.6055	53.8115	33.9624	39.082	66.2888	50.3665	73.7891
Bra007831	AT2G24800.1	Symbols: | Peroxidase superfamily protein | chr2:10571255-10572570 REVERSE LENGTH=329	168.375	111.21	118.233	127.678	114.534	150.009	72.6578	68.7738	56.3866	106.425	57.514	101.421
Bra026822	AT1G14540.1	Symbols: | Peroxidase superfamily protein | chr1:4974233-4975600 REVERSE LENGTH=315	182.533	159.183	127.433	82.9376	104.741	348.127	172.139	143.193	191.096	113.61	144.214	152.824
Bra009220	AT5G06720.1	Symbols: ATPA2, PA2 | Peroxidase 2 | chr5:2077567-2078857 REVERSE LENGTH=335	96.08	72.5605	66.7875	67.893	43.7317	40.7425	29.7168	70.1302	33.2248	24.2906	26.9311	55.2274
Bra001836	AT3G21610.1	Symbols: | Acid phosphatase/vanadium-dependent haloPeroxidase-related protein | chr3:7609377-7610601 REVERSE LENGTH=174	1330.8	744.853	895.82	897.557	716.281	747.039	3963.74	3907.68	3303.5	3280.07	2998.6	3575.16
Bra025833	AT1G20630.1	Symbols: CAT1 | catalase 1 | chr1:7146812-7149609 FORWARD LENGTH=492	229.951	153.758	152.906	156.368	178.561	274.404	213.242	93.94	256.091	160.831	119.883	201.954
Bra024269	AT5G64120.1	Symbols: | Peroxidase superfamily protein | chr5:25659551-25660946 REVERSE LENGTH=328	357.693	249.654	236.369	221.953	625.891	250.823	793.654	550.08	184.126	245.578	236.082	452.349
Bra003918	AT1G71695.1	Symbols: | Peroxidase superfamily protein | chr1:26964359-26966557 FORWARD LENGTH=358	1168.19	643.424	755.006	663.46	376.22	501.51	587.378	263.59	216.872	159.97	110.343	143.821
Bra037713	AT2G43480.1	Symbols: | Peroxidase superfamily protein | chr2:18053009-18054350 FORWARD LENGTH=335	196.698	139.346	126.095	223.034	161.781	152.629	128.419	89.8203	129.038	190.998	193.869	101.632
Bra031292	AT3G21610.1	Symbols: | Acid phosphatase/vanadium-dependent haloPeroxidase-related protein | chr3:7609377-7610601 REVERSE LENGTH=174	7546.26	5312.75	4685.14	4233.94	4493.52	4139.73	5661.62	5315.49	5146.47	4758.1	5114.07	5250.58
Bra025604	AT5G40150.1	Symbols: | Peroxidase superfamily protein | chr5:16059750-16060736 REVERSE LENGTH=328	979.108	604.28	600.828	564.366	428.551	414.507	998.575	636.212	510.408	498.796	732.822	543.878
Bra030026	AT1G24350.1	Symbols: | Acid phosphatase/vanadium-dependent haloPeroxidase-related protein | chr1:8639098-8640313 REVERSE LENGTH=168	2942.93	1606.8	1793.35	1416.23	1574.18	958.349	5411.69	4726.21	3594.77	4055.8	3455.2	3695.03
Bra021488	AT3G01190.1	Symbols: | Peroxidase superfamily protein | chr3:67236-68477 REVERSE LENGTH=321	240.025	122.586	145.46	46.712	85.8621	183.868	113.306	163.895	87.9996	104.266	116.605	136.015
Bra015403	AT1G05240.1	Symbols: | Peroxidase superfamily protein | chr1:1521202-1522447 FORWARD LENGTH=325	2974.74	2388.51	1771.68	1983.27	1428.16	1731.96	1984.29	1842.01	989.085	1658.91	1062.18	1315.98
Bra010961	AT1G24350.1	Symbols: | Acid phosphatase/vanadium-dependent haloPeroxidase-related protein | chr1:8639098-8640313 REVERSE LENGTH=168	4579.47	2317.98	2684.74	1991.3	2284.25	1959.14	5723.93	5294.71	4321.71	4943.63	4457.31	4587.51
Bra001084	AT3G03670.1	Symbols: | Peroxidase superfamily protein | chr3:901985-903349 REVERSE LENGTH=321	105.906	123.072	61.4841	103.282	114.376	175.285	108.383	110.078	122.385	142.694	74.3589	144.029
Bra034394	AT2G28190.1	Symbols: CSD2, CZSOD2 | copper/zinc superoxide dismutase 2 | chr2:12014548-12016303 FORWARD LENGTH=216	58.6822	62.5453	33.6302	29.8092	50.2583	54.3047	76.1837	73.8912	56.7472	53.3362	59.5358	59.1462
Bra022567	AT5G51890.1	Symbols: | Peroxidase superfamily protein | chr5:21091163-21092335 REVERSE LENGTH=322	144.229	159.84	81.1826	109.331	165.294	125.08	134.751	100.96	104.212	153.055	102.58	84.3341
Bra032476	AT1G05240.1	Symbols: | Peroxidase superfamily protein | chr1:1521202-1522447 FORWARD LENGTH=325	305.676	52.7348	170.866	108.786	100.373	61.9266	152.407	368.009	117.082	52.6956	130.96	120.496
Bra023449	AT5G14130.1	Symbols: | Peroxidase superfamily protein | chr5:4558862-4560028 REVERSE LENGTH=330	706.156	527.03	383.987	512.69	500.84	837.977	697.959	646.237	564.29	565.424	724.997	591.553
Bra008715	AT5G15180.1	Symbols: | Peroxidase superfamily protein | chr5:4930561-4932211 FORWARD LENGTH=329	498.616	355.497	266.784	246.794	226.451	185.491	178.452	262.196	149.264	138.86	143.305	133.498
Bra039059	AT3G28200.1	Symbols: | Peroxidase superfamily protein | chr3:10518082-10519032 FORWARD LENGTH=316	6785.29	3681.99	3482.37	4129.47	3194.44	3634.34	8586.55	4741.57	3682.78	3784.22	3017.5	3797.43
Bra020072	AT5G19890.1	Symbols: | Peroxidase superfamily protein | chr5:6724372-6725877 REVERSE LENGTH=328	123.08	99.6352	63.0078	70.1174	134.672	215.858	120.075	74.6094	112.275	122.016	201.591	222.214
Bra013943	AT4G26010.1	Symbols: | Peroxidase superfamily protein | chr4:13200653-13201688 FORWARD LENGTH=310	292.721	205.294	146.805	144.779	122.876	140.194	124.023	211.822	198.537	155.997	204.468	138.97
Bra019131	AT4G26010.1	Symbols: | Peroxidase superfamily protein | chr4:13200653-13201688 FORWARD LENGTH=310	285.904	229.165	142.524	189.93	119.547	141.951	263.406	234.238	240.025	301.76	213.529	279.804
Bra024268	AT5G64110.1	Symbols: | Peroxidase superfamily protein | chr5:25654575-25655946 REVERSE LENGTH=330	135.404	79.3736	65.0793	51.7035	52.3394	53.4584	113.306	111.018	44.3546	43.4344	36.6789	54.1512
Bra033040	AT3G28200.1	Symbols: | Peroxidase superfamily protein | chr3:10518082-10519032 FORWARD LENGTH=316	5912.41	2665.17	2711.37	2885.11	2384.71	2657.5	7572.03	4511.67	2723.71	4266.88	3314.81	3638.5
Bra008775	AT5G14130.1	Symbols: | Peroxidase superfamily protein | chr5:4558862-4560028 REVERSE LENGTH=330	221.619	205.719	100.106	94.4372	115.115	133.996	189.704	71.836	162.445	152.928	155.785	119.818
Bra029933	AT3G49120.1	Symbols: ATPERX34, PERX34, PRXCB, ATPCB, PRX34 | Peroxidase CB | chr3:18207819-18210041 FORWARD LENGTH=353	68.6891	55.6029	29.9893	54.3347	48.6879	50.8027	94.5379	49.2986	42.4925	51.2846	23.9861	35.4793
Bra024033	AT4G33870.1	Symbols: | Peroxidase superfamily protein | chr4:16234670-16236492 REVERSE LENGTH=401	67.2347	54.827	26.6783	113.573	92.952	154.386	46.3253	93.0052	190.016	49.7899	20.8062	36.8046
Bra011971	AT2G28190.1	Symbols: CSD2, CZSOD2 | copper/zinc superoxide dismutase 2 | chr2:12014548-12016303 FORWARD LENGTH=216	61.4255	41.2042	23.4008	18.9292	13.7567	17.0627	86.14	132.214	43.2611	76.8493	37.2254	37.5238
Bra006769	AT5G58400.1	Symbols: | Peroxidase superfamily protein | chr5:23605357-23606967 REVERSE LENGTH=325	144.043	116.024	54.2731	115.318	116.829	90.7449	89.3775	73.058	81.3114	88.7075	57.7388	70.8429
Bra011438	AT4G33420.1	Symbols: | Peroxidase superfamily protein | chr4:16084856-16086105 FORWARD LENGTH=325	145.062	44.2964	51.6194	75.546	155.238	46.1077	253.423	129.567	136.016	94.1673	117.197	168.147
Bra028436	AT5G39580.1	Symbols: | Peroxidase superfamily protein | chr5:15847281-15849027 REVERSE LENGTH=319	839.633	436.387	262.397	284.128	176.538	221.395	218.703	376.927	150.563	166.802	179.531	207.164
Bra026470	AT5G24070.1	Symbols: | Peroxidase superfamily protein | chr5:8134301-8135991 REVERSE LENGTH=340	876.692	257.239	273.388	236.519	249.804	173.896	1655.37	373.767	411.476	502.247	326.691	245.47
Bra031642	AT1G08830.1	Symbols: CSD1 | copper/zinc superoxide dismutase 1 | chr1:2827700-2829053 FORWARD LENGTH=152	214.451	97.4356	63.048	84.6886	36.4668	36.9174	161.613	98.6092	103.623	92.5678	80.0781	96.2803
Bra009221	AT5G06730.1	Symbols: | Peroxidase superfamily protein | chr5:2080207-2081621 REVERSE LENGTH=358	1564.11	273.453	456.099	280.101	336.53	203.519	430.13	159.044	203.691	197.449	199.377	200.96
Bra011771	AT4G37520.1	Symbols: | Peroxidase superfamily protein | chr4:17631704-17633060 FORWARD LENGTH=329	6565.52	2285.61	1909.72	1666.55	1663.41	1334.77	2743.51	1349.54	987.181	939.775	873.629	836.257
Bra037007	AT4G33420.1	Symbols: | Peroxidase superfamily protein | chr4:16084856-16086105 FORWARD LENGTH=325	190.089	39.8946	50.0706	55.9145	40.0195	57.1234	796.844	96.1556	76.5058	66.3871	55.1857	50.5477
Bra034561	AT4G33420.1	Symbols: | Peroxidase superfamily protein | chr4:16084856-16086105 FORWARD LENGTH=325	12009.9	5345.77	3136.24	2673.6	2286.88	1435	10868.6	3771.24	2396.81	2776.52	1605.34	1369.24
Bra031933	AT5G64120.1	Symbols: | Peroxidase superfamily protein | chr5:25659551-25660946 REVERSE LENGTH=328	846.304	314.924	192.62	210.369	226.71	139.973	299.478	215.219	204.631	243.485	248.368	230.736
Bra016127	AT1G71695.1	Symbols: | Peroxidase superfamily protein | chr1:26964359-26966557 FORWARD LENGTH=358	8465.06	2131.34	1920.48	2473.49	2017.21	2400.1	7282.19	3912.65	1569.55	1964.16	911.79	1205.72
Bra037877	AT4G08780.1	Symbols: | Peroxidase superfamily protein | chr4:5604153-5608202 FORWARD LENGTH=346	188.173	36.2615	29.8027	27.1614	27.8016	28.4065	110.515	25.0891	21.8266	20.4557	18.2886	34.0561
		>20,000
		14,000-19,999
		8,000-13,999
		4,000-7,999
		2,000-3,999
		1,000-1,999
		500-999
		<500
