# Supplementary material for: Global Gene-Expression Analysis to Identify Differentially Expressed Genes Critical for the Heat Stress Response in Brassica rapa
Source: PLoS One. 2015 Jun 23;10(6):e0130451. doi: 10.1371/journal.pone.0130451 (PMC4477974; doi:10.1371/journal.pone.0130451)
Supplement: S16 Table — (XLSX) [file pone.0130451.s018.xlsx]

## Sheet: S16 Table
S16 Table. Genes for calmodulins and related proteins that are responding to HS (45°C).
Classification	At Locus	A_thaliana_homologue_Description		PI Values
			Br_SEQ_ID	Chiifu						Kenshin
				0	0.5	1	2	3	4	0	0.5	1	2	3	4h
Calcium channel	AT2G38170.1	CAX1, ATCAX1, RCI4 | cation exchanger 1	Bra005131	2262.78	1761.76	1464.16	1677.45	1038.04	1430.56	3219.46	3099.33	2695.48	2700.15	2695.06	2741.93
			Bra017134	26325.4	14161.2	14991.6	13305.8	12261.8	13807	26983.7	22457	17399.1	17671.8	18673.5	18593.1
	AT3G13320.1	CAX2, atCAX2 | cation exchanger 2	Bra034690	471.36	543.554	605.126	609.848	565.135	607.356	708.059	667.004	775.051	584.931	592.108	530.849
			Bra001499	3962.34	2212.11	2185.23	2086.81	1734.03	1752.04	4487.33	3606.51	3178.31	3813.87	2841.38	2709
			Bra039385	1197.53	849.109	1016.31	781.599	932.94	780.35	656.488	718.176	676.633	743.127	497.701	412.574
	AT3G51860.1	CAX3, ATHCX1, CAX1-LIKE, ATCAX3 | cation exchanger 3	Bra012833	1673.86	3163.89	2578.23	3390.22	3919.05	5181.6	1965.25	4590.05	7064.03	5543.78	8030.99	7500.47
	AT5G01490.1	CAX4, ATCAX4 | cation exchanger 4	Bra009640	393.327	318.474	632.359	552.413	406.801	331.258	382.136	406.018	504.201	554.581	484.757	202.33
	AT1G54115.1	ATCCX4, CCX4 | cation Calcium exchanger 4	Bra030905	1788.85	659.719	613.484	610.582	540.39	688.998	2030.96	950.751	667.002	821.509	575.948	795.211
	AT1G55730.1	ATCAX5, CAX5 | cation exchanger 5	Bra030840	321.191	376.524	121.941	40.4559	20.3786	33.1641	60.3192	105.553	159.599	49.9043	150.584	335.877
	AT5G17860.1	CAX7 | Calcium exchanger 7	Bra002112	6193.25	2244.74	2435.41	2444.84	2710.93	2421.72	9121.18	3335.85	2196.81	3034.44	1321.64	1512.38
			Bra023643	165.287	89.2911	31.4749	83.6462	62.8358	88.5816	196.76	57.5602	81.2449	34.1231	16.9789	80.8893
	AT3G14070.1	CAX9, CCX3, ATCCX3 | cation exchanger 9	Bra027375	123.14	55.6223	25.7533	36.0162	29.1785	30.6081	55.7167	33.7272	40.507	36.6625	42.4248	28.9469
	AT1G08960.1	CAX11, ATCAX11 | cation exchanger 11	Bra031650	3767.04	2257.01	2112.75	2143.8	1706.06	1665.88	4866.29	4485.14	3939.01	4061.87	3744.37	4039.29
	AT3G54900.1	CXIP1, ATGRXCP | CAX interacting protein 1	Bra007110	5883.98	9064.15	7959.62	6746.22	6354.12	5602.66	7489.71	9166.42	8416.22	8911.63	7817.67	7796.6
			Bra003199	13637.4	16767.9	16213.5	16579.2	16241.8	14831.1	16174	15278.1	16210.7	17916	17133.4	15974.9
	AT2G38270.1	CXIP2, ATGRX2 | CAX-interacting protein 2	Bra000047	7846.08	8343.15	8669.9	8565.29	8398.76	7955.6	5671.44	7366.67	6495.19	6514.72	5781.7	5668.57
	AT2G28910.1	CXIP4 | CAX interacting protein 4	Bra040928	10798.5	9549.3	8452.26	8936.92	8004.7	8342.94	10256.9	9376.83	8721.42	10485.9	10133.6	9987.85
			Bra035661	2238.27	1158.27	1367.65	1395.92	1604.14	1560.13	282.239	205.674	170.839	468.896	326.405	368.122
	AT5G17850.1	Sodium/Calcium exchanger family protein	Bra023640	187.461	134.158	166.351	153.862	175.986	219.268	279.969	212.899	219.647	170.764	261.217	251.396
			Bra002110	636.386	788.705	666.83	683.383	631.266	751.446	710.841	603.401	508.54	652.499	942.585	1067.19
			Bra023641	3469.53	1075.76	793.054	991.089	874.506	803.471	2298.43	946.669	875.941	816.774	705.146	890.568
	AT1G53210.1	sodium/Calcium exchanger family protein	Bra030953	6999.96	8926.68	10495	11166.5	9571.06	10378.8	9907.73	9490.47	6577.49	7691.7	7864.78	8342.36
			Bra038111	25564.8	26822.4	29329.3	30300.5	29591.7	30849.8	28269.2	24710.1	25564.8	26280.9	27068.6	23624.7
			Bra039661	36429.7	36319.7	34122.1	38987.1	40426.8	38580	15732.1	16527.1	16517.9	18192.5	19129	16659.9
CaM	AT1G66410.1	CAM4, ACAM-4 | calmodulin 4	Bra025438	12853.1	13815.4	14830.1	13418	14536.4	14197.1	11596.7	11640.2	12641.1	12436.8	13484.7	10778.3
			Bra004166	5708.65	6053.79	6429.39	6276.85	7197.68	6683.95	2504.19	3003.89	3911.23	3667.05	3658.31	3602.83
	AT2G27030.3	CAM5 | calmodulin 5	Bra034317	7487.13	2566.87	2242.23	1824.87	1538.37	1589.54	6924.98	3160.54	3534.5	1739.2	2718.41	2814.59
	AT2G27030.1	CAM5, ACAM-2 | calmodulin 5	Bra000214	12397.5	13723.2	13143.4	13488.3	14956	14805.9	19100	22952.4	24151.4	25443.2	26120.2	24093
			Bra014671	21535.9	28086.1	33691	31890.3	32069	29659	28735.3	27231.4	26637.2	27366.6	25658.8	27886.7
			Bra003251	22802.9	25617.8	25419.4	26253.1	29091.6	24769.9	23227	21625	25331.9	25297.4	24258.1	22960
			Bra007269	18476.5	17143.6	20787	22318.5	22593.3	19991.9	14475.7	14696.7	17212.4	16508.7	16229.9	14884.4
	AT3G43810.1	CAM7 | calmodulin 7	Bra019453	1529.65	1917.15	2202.39	2359.54	1908.63	1816.96	2552.91	2017.42	1713.54	1796.66	1791.71	1350.96
			Bra034981	3227.45	2988.91	3625.02	2906.82	3107.85	3219.23	3724.89	3365.61	4100.18	4003.46	4406.73	4111.07
			Bra012037	7441.23	7875.49	8565.43	7700.54	8828.44	6971.14	8227.84	8121.39	7408.22	10714.3	7526.77	7521.62
			Bra002368	13193.1	13604.8	15334.1	12797.1	14008.3	14020.1	14340	11996.9	14646.3	14285.3	14516	13051.7
			Bra006595	5883.78	4835.54	7219.27	5492.35	6187.4	4937.02	6303.83	4816.86	5265	4849.51	4936.37	3926.4
			Bra020155	14759.8	13949.1	15138.2	15456.5	16235.9	16410.5	15655	15396.6	14902.5	13921	14506.3	13564.2
	AT4G14640.1	CAM8, AtCML8 | calmodulin 8	Bra039723	74.0551	72.8464	180.447	150.674	134.738	166.118	53.8271	268.085	110.476	114.497	143.361	194.248
	AT3G51920.1	CAM9, CML9, ATCML9 | calmodulin 9	Bra018296	8250.04	11435.8	11866.1	10750.3	13392.3	11755.6	13171.2	13583.7	17900.2	17631.2	20095.5	14930.8
			Bra033467	8040.56	12336.6	11709.9	11745.5	13044.4	11770.5	12136.8	13552.9	14800.9	14012	14172.9	14866.1
	AT1G73440.1	Calmodulin-related	Bra037316	6274.68	4895.86	4760.96	5040.79	5250.39	4657.9	5119.56	4734.48	5154.87	5560.26	4615.45	5509.43
	AT3G22930.1	CML11 | calmodulin-like 11	Bra001892	4306.29	5122.75	6552.32	5793.1	5604.28	6357.38	2814.77	2277.4	3901.03	3096.79	2959.62	2713.09
			Bra033898	7397.66	9169.81	9095.24	9279.91	10146.3	9855.87	3481.51	3579.29	3899.81	3675	4126.56	4331.02
			Bra023786	10389.2	12768.4	13156	13045.2	14050.9	14988.6	4551.74	4874.13	5633.67	5107.12	5996.84	5604.54
	AT1G76650.1	CML38 | calmodulin-like 38	Bra003712	15274.3	16593.3	16920.1	16517.7	17563.1	16109.8	11553.1	13646.2	14435.6	13377.1	13665.6	13549.8
			Bra015727	6003.66	12747.8	12933.9	11678.6	10948.7	11492.3	4052.61	7490.79	8615.83	8597.32	9161.78	6321.83
	AT5G42380.1	CML39, CML37 | calmodulin like 37	Bra027981	10929.8	12436	12598.9	9482.12	8863.52	8728.65	9190.27	10769	10090.8	7860.14	9100.31	7166.03
	AT3G50770.1	CML41 | calmodulin-like 41	Bra012889	1753.42	530.869	898.471	818.654	1237.5	885.596	2658.12	1616.72	1521.35	1478.26	2957.63	4002.41
	AT4G20780.1	CML42 | calmodulin like 42	Bra020916	168.445	103.338	140.898	150.145	129.788	71.8518	210.719	85.5432	126.29	124.406	147.701	96.1792
			Bra013470	13375.8	3582.68	5719.56	4992.28	6037.22	4451.78	16317.6	6100.63	7360.73	5246.37	4570.47	2651.67
			Bra038801	268.584	305.069	263.882	248.081	306.386	236.006	114.389	374.414	343.59	360.813	269.107	316.251
	AT5G44460.1	CML43 | calmodulin like 43	Bra033745	1747.54	2018.59	2527.11	2231.26	2387.75	2087.52	1665.17	889.479	1215.02	1414.99	1214.8	745.202
			Bra039511	2237.78	2385.02	2712.9	2856.25	3014.87	3295.81	1065.72	1232.71	1204.05	1350.46	1153.14	997.739
	AT4G35310.1	CPK5, ATCPK5 | calmodulin-domain protein kinase 5	Bra017707	7271.13	8700.03	12531.6	9759.72	11808.3	9584.52	9298.44	7495.12	11049.6	9670.7	13529.6	9530.23
			Bra011605	25728.1	25288.9	26334	27523.7	26319.9	27377.1	25789	21267	22694.5	21737.1	23888.7	22752.4
	AT3G20410.1	CPK9 | calmodulin-domain protein kinase 9	Bra001789	35769.6	39120.5	39767.9	40235.3	37807.7	42099.9	36860.1	44812.1	45338.3	39603.6	39654.9	39361.2
	AT5G23580.1	CDPK9, ATCDPK9, CPK12, ATCPK12 | calmodulin-like domain protein kinase 9	Bra029377	222.127	316.946	219.536	173.96	208.542	169.081	607.358	620.205	723.925	585.223	496.362	649.517
			Bra002324	184.376	675.49	564.443	486.093	483.135	484.738	397.949	470.259	520.703	473.988	503.89	578.403
			Bra029376	82.5563	70.9155	106.175	89.4312	97.0156	75.4277	156.902	146.49	183.424	172.979	167.932	158.882
			Bra009697	1868.38	2160.97	2313.18	2625.24	2732.8	2209.78	1921.6	2694.61	2810.02	2894.87	3049.5	3480.38
			Bra026489	3483.24	2433.32	2206.65	2879.36	2030.25	1962.23	3250.62	2697.46	2963.03	3202.09	3314.11	2950.57
			Bra029378	265.618	191.852	201.45	189.906	193.405	205.421	16.2449	65.5336	38.8592	69.5482	65.9903	35.6435
CDPK	AT1G18890.1	CDPK1, AtCPK10 | calcium-dependent protein kinase 1	Bra025696	13520.8	10660.5	14380.1	13187.4	13725.8	13011.4	14180.4	12984.3	12900.4	14435.1	13881.3	12155.2
			Bra031055	9430.19	9941.96	10107	10228.7	11339.1	10554.5	12324	11620.3	12802.2	14670.2	14790.7	14930.7
	AT1G35670.1	CDPK2 | calcium-dependent protein kinase 2	Bra034407	7764.03	5891.83	6118.3	5855.98	5279.32	4263.01	6227.25	6342.7	6156.55	6666.98	6076.78	6510.1
	AT4G23650.1	CDPK6, CPK3 | calcium-dependent protein kinase 6	Bra019284	13688.3	12294.3	12229.2	12296.6	14059.8	12486.1	13220.9	11737.4	13014.2	12663.2	13667.3	13072.5
			Bra019282	12432.8	11978.3	12695.7	12782.6	13743.4	13085	12454.9	13511.5	13381.6	13257.4	12843.7	15051.4
			Bra019281	13353	14011.1	13619.9	12955.7	14514.3	12548.1	11948.7	12107	12121.1	12834.1	10742.1	12505.7
			Bra013719	7213.22	7651.26	8323.56	6861.8	8262.41	8009.83	10498.1	10797.8	11289.5	11174.1	11952.2	10655.9
	AT5G23580.1	CDPK9, ATCDPK9, CPK12, ATCPK12 | calmodulin-like domain protein kinase 9	Bra026489	3483.24	2433.32	2206.65	2879.36	2030.25	1962.23	3250.62	2697.46	2963.03	3202.09	3314.11	2950.57
			Bra009697	1868.38	2160.97	2313.18	2625.24	2732.8	2209.78	1921.6	2694.61	2810.02	2894.87	3049.5	3480.38
			Bra029377	222.127	316.946	219.536	173.96	208.542	169.081	607.358	620.205	723.925	585.223	496.362	649.517
			Bra002324	184.376	675.49	564.443	486.093	483.135	484.738	397.949	470.259	520.703	473.988	503.89	578.403
			Bra029376	82.5563	70.9155	106.175	89.4312	97.0156	75.4277	156.902	146.49	183.424	172.979	167.932	158.882
			Bra029378	265.618	191.852	201.45	189.906	193.405	205.421	16.2449	65.5336	38.8592	69.5482	65.9903	35.6435
	AT5G19450.1	CDPK19, CPK8 | calcium-dependent protein kinase 19	Bra002237	6233.69	7099.77	6149.44	7321.58	6906.29	7009.52	6356.7	6481.04	6131.13	7242.09	5864.39	7469.01
			Bra020040	7453.76	8814.86	8626.04	8918.63	8454.63	8864.37	6241.55	5908.93	5977.86	6614.15	6750.65	6939.03
	AT3G57530.1	CDPK32 | calcium-dependent protein kinase 32	Bra003287	11975	7977.85	8793.91	8912.54	7799.3	9083.97	7625.53	7653.02	8258.41	8724.68	9283.5	9085.57
			Bra007334	7778.22	14526.7	14803.7	11930.2	11193	10346	3440.62	7393.06	8491.96	7801.24	8556.47	8209.49
	AT1G74740.1	CDPK1A, ATCPK30 | calcium-dependent protein kinase 30	Bra015896	2100.43	1917.95	1950.19	2042.29	2018.59	1957.23	2265.59	1954.23	1826.91	1956.97	1831.7	2154.27
	AT3G10660.1	CPK2, ATCPK2 | calmodulin-domain protein kinase CDPK isoform 2	Bra029859	2013.16	1323.26	1711.06	1440.05	1882.06	1841.39	1837.91	1600.2	1687.92	1646.65	1722.56	1824.33
	AT2G46700.1	Symbols: ATCRK3, CRK3 | CDPK-related kinase 3 | chr2:19182968-19186430 REVERSE LENGTH=595	Bra039263	1807.09	2261.61	1842.25	1550.75	2234.72	1931.16	2094.41	1783.66	798.331	1403.65	1214.63	1353.43
	AT2G17290.1	CPK6, ATCDPK3, ATCPK6 | Calcium-dependent protein kinase family protein	Bra009653	1541.31	1260.53	1477.12	1421.53	1558.42	1851.55	1055.01	1004.3	1010.99	1074.57	1133.67	1382.3
			Bra037277	6237.12	2957.32	3357.44	2878.9	3987.31	3114.48	996.651	687.199	548.956	646.871	486.604	627.381
	AT1G49580.1	Calcium-dependent protein kinase (CDPK) family protein	Bra014201	1748.3	3472.68	2595.59	2906.78	2849.34	3083.36	1281.59	1929.41	1571.63	1700.52	1884.39	2199.89
	AT3G49370.1	Calcium-dependent protein kinase (CDPK) family protein	Bra017989	517.265	388.59	475.972	298.033	399.966	323.729	414.274	378.639	274.117	508.099	412.758	363.525
			Bra019593	113.443	113.534	89.3897	84.6786	184.223	211.859	104.693	124.374	90.6143	198.582	117.645	104.895
	AT5G24430.1	Calcium-dependent protein kinase (CDPK) family protein	Bra036512	7184.91	5938.39	5560.92	5245.38	5440.87	5364.8	4988.59	6647.84	6444.82	7158.71	6761.99	7149.26
			Bra009765	3691.68	3801.68	3745.09	3498.08	4280.57	3434.69	2176.65	3081.32	3088.73	3261.45	2809.15	3059.31
	AT3G50530.1	CRK | CDPK-related kinase	Bra036089	5598.97	6466.74	6590.36	6725.84	6889.99	7252.25	4267.63	4787.34	5251.54	5682.96	5201.97	6110.52
	AT2G41140.1	CRK1, ATCRK1, ATCBK3 | CDPK-related kinase 1	Bra004600	2374.7	3393.44	2734.67	3255.33	3103.12	3912.63	1908.22	1962.31	2296.53	2049.91	2271.34	2063.03
			Bra000215	1624.6	1327.72	1055.82	1398.46	1432.39	1715.3	1369.61	723.18	584.646	614.174	546.183	763.265
			Bra016950	146.609	154.095	154.471	139.979	145.71	99.9444	172.481	278.471	219.962	256.272	236.506	262.22
CaM-binding protein phosphatase	AT5G63870.1	PP7, ATPP7 | serine/threonine phosphatase 7	Bra037756	3329.81	2137.28	2132.58	1967.02	2241.39	1871.16	3237.65	2420.46	1882.48	2304.67	2031.92	2171.16
			Bra024243	784.041	785.678	781.331	711.864	795.258	866.068	514.794	637.184	564.508	635.727	822.404	637.71
	AT2G41140.1	CRK1, ATCRK1, ATCBK3 | CDPK-related kinase 1	Bra016950	146.609	154.095	154.471	139.979	145.71	99.9444	172.481	278.471	219.962	256.272	236.506	262.22
			Bra000215	1624.6	1327.72	1055.82	1398.46	1432.39	1715.3	1369.61	723.18	584.646	614.174	546.183	763.265
			Bra004600	2374.7	3393.44	2734.67	3255.33	3103.12	3912.63	1908.22	1962.31	2296.53	2049.91	2271.34	2063.03
Cyclic nucleotide-gated ion channel (CNGCs)	AT5G53130.1	CNGC1, ATCNGC1 | cyclic nucleotide gated channel 1	Bra003081	64.2952	68.0931	75.0319	57.1148	32.8749	36.2343	71.1016	91.1122	114.691	83.373	80.6519	78.3382
			Bra022632	1401.28	1237.98	912.434	936.981	728.645	740.561	1124.09	1071.95	688.536	713.24	478.193	511.627
	AT5G15410.1	CNGC2 | Cyclic nucleotide-regulated ion channel family protein	Bra008699	17475.7	10779.3	12361.7	11146.3	14324.6	10771.9	11228.9	7350.97	7347.68	5307.44	8982.46	8165.88
	AT2G46430.1	CNGC3, CNGC3.C | cyclic nucleotide gated channel 3	Bra004537	3809.98	3999.92	3306.11	3517.4	3329.97	3554.16	5621.71	5348.33	4743.52	5752.29	4473.64	5663.6
			Bra031515	560.998	631.266	432.24	412.574	506.886	419.31	452.658	539.823	487.146	535.243	725.715	778.268
	AT5G54250.1	CNGC4, HLM1, DND2 | cyclic nucleotide-gated cation channel 4	Bra022702	159.459	214.574	80.4189	216.044	162.306	172.34	309.611	78.807	166.333	338.24	230.433	139.393
			Bra003001	1274.66	1341.48	1107.43	1298.67	1181.16	1455.24	1310.62	1391.83	1010.67	1356.75	1375.32	2059.5
	AT5G57940.1	CNGC5 | cyclic nucleotide gated channel 5	Bra020402	7001.15	5944.08	5295.3	6394.25	5782.56	6601.7	4194.64	5119.21	5334.65	5386.76	5622.84	6358.91
	AT2G23980.1	CNGC6 | cyclic nucleotide-gated channel 6	Bra039221	409.173	252.044	280.126	355.439	356.367	240.784	682.359	322.627	269.419	371.151	422.747	306.943
			Bra032132	969.713	621.396	319.661	513.128	449.204	502.566	649.722	629.94	408.415	361.282	724.415	749.654
	AT1G15990.1	CNGC7 | cyclic nucleotide gated channel 7	Bra026086	101.107	112.162	138.126	87.8944	77.9997	57.6248	502.655	469.664	404.664	529.544	335.933	353.491
	AT4G30560.1	CNGC9 | cyclic nucleotide gated channel 9	Bra024067	97.1428	338.772	505.794	453.346	369.211	351.22	625.748	1682.01	1784.64	1703.58	1578.3	1727.46
	AT1G01340.1	CNGC10, ACBK1 | cyclic nucleotide gated channel 10	Bra040787	363.439	467.842	763.84	716.292	575.79	837.392	598.975	590.489	670.32	656.845	651.192	759.75
	AT2G46450.1	CNGC12 | cyclic nucleotide-gated channel 12	Bra000889	55.0771	59.0082	45.6643	92.0655	104.25	147.234	128.457	26.6606	116.553	89.2947	181.955	123.707
			Bra034281	2336.96	1344.68	1361.91	1584.32	1651.2	1611.59	2216.34	1578.64	1311.1	1472.4	1724.66	2330.55
			Bra003323	2102.59	2707.98	2232.65	2353.6	2172.7	1705.96	604.127	1331.38	1278.35	1284.68	1298.01	1349.98
	AT4G01010.1	CNGC13 | cyclic nucleotide-gated channel 13	Bra000937	752.969	629.702	750.219	453.845	384.235	360.971	1597.13	1564.39	1392.52	1291.2	1184.38	1090.24
	AT2G24610.1	CNGC14 | cyclic nucleotide-gated channel 14	Bra032081	69.6308	35.7959	53.9145	79.5036	57.0539	90.9079	47.5905	49.7215	50.1174	38.4628	36.907	84.2926
			Bra007839	62.4454	98.1304	31.6282	37.1827	35.6759	37.335	33.9505	26.6648	31.9298	53.8521	30.1136	37.0217
	AT2G28260.1	CNGC15 | cyclic nucleotide-gated channel 15	Bra011963	1587.83	438.322	365.619	789.951	769.703	967.483	1132.71	366.608	273.25	397.352	231.419	343.629
	AT3G48010.1	CNGC16 | cyclic nucleotide-gated channel 16	Bra017774	1127.67	1000.8	917.673	931.349	1171.93	963.989	1207.28	1208.53	1248.75	1045.67	1630.21	1382.72
			Bra018089	345.978	224.591	81.5217	188.547	182.832	64.8357	91.5422	94.379	32.8191	91.9069	234.354	124.282
	AT4G30360.1	CNGC17 | cyclic nucleotide-gated channel 17	Bra011186	2336.95	2782.35	2269.92	2509.26	2465.95	2227.15	2686.96	3175.96	2650.78	2842.15	3704.69	4231.76
	AT5G14870.1	CNGC18| cyclic nucleotide-gated channel 18	Bra008733	112.502	90.9071	73.5998	73.0229	69.2755	234.914	102.205	73.7891	80.2813	100.951	89.9967	102.481
	AT3G17690.1	CNGC19 | cyclic nucleotide gated channel 19	Bra022233	44.3018	55.4799	65.1645	75.1497	52.2112	145.889	113.603	62.8454	48.388	93.94	117.391	88.6368
			Bra022232	209.469	116.568	184.73	167.665	176.535	543.917	137.625	104.836	60.082	91.7866	54.0783	43.5582
			Bra021265	919.869	645.385	639.344	580.994	480.589	414.2	413.675	456.135	411.017	321.053	233.774	387.097
	AT3G17700.1	CNGC20, CNBT1 | cyclic nucleotide-binding transporter 1	Bra001676	502.929	522.599	478.509	454.015	337.368	266.691	2744.22	3221.86	2630.93	3605.98	2328.52	2596.12
			Bra001678	99.829	215.516	307.942	362.004	142.325	123.025	501.115	615.527	406.635	564.356	369.587	307.617
			Bra031529	1104.96	1299.51	950.559	1060.97	939.184	796.942	1323.16	2047.55	2245.1	2313.27	2227.55	2358.62
			Bra021266	1573.98	1561.97	1514.9	1449.03	1211.74	1089.43	1862.48	2409.25	2132.26	2191.46	1832.14	2225.17
			Bra029958	42.7467	79.3736	69.7068	74.9011	115.063	153.786	47.7086	70.6163	177.941	37.1322	79.2559	88.2912
			Bra022235	286.237	441.496	477.571	438.452	302.697	221.85	279.025	382.96	329.756	378.275	413.053	266.599
		>20,000
		14,000-19,999
		8,000-13,999
		4,000-7,999
		2,000-3,999
		1,000-1,999
		500-999
		<500
