# Supplementary material for: Global Gene-Expression Analysis to Identify Differentially Expressed Genes Critical for the Heat Stress Response in Brassica rapa
Source: PLoS One. 2015 Jun 23;10(6):e0130451. doi: 10.1371/journal.pone.0130451 (PMC4477974; doi:10.1371/journal.pone.0130451)
Supplement: S17 Table — (XLSX) [file pone.0130451.s019.xlsx]

## Sheet: S17 Table
S17 Table. Expression of B. rapa kinase genes (2,110) upon HS (45°C).
Br_SEQ_ID	At_Locus	A_thaliana_homologue_Description	PI Values
			Chiifu						Kenshin
			0	0.5	1	2	3	4h	0	0.5	1	2	3
Bra024393	AT5G65500.1	Symbols: | U-box domain-containing protein kinase family protein | chr5:26181093-26183997 REVERSE LENGTH=791	614.357	1021.13	905.008	1186.31	1180.7	1021.16	703.334	2103.86	2128.08	2342.26	851.593	1921.69
Bra008839	AT5G13290.2	Symbols: SOL2, CRN | Protein kinase superfamily protein | chr5:4252924-4254215 REVERSE LENGTH=401	494.849	778.194	923.646	941.82	779.97	676.423	290.376	1053.86	1121.91	1016.95	1091.71	1182.68
Bra032128	AT2G13800.1	Symbols: ATSERK5, SERK5, BAK8 | somatic embryogenesis receptor-like kinase 5 | chr2:5753276-5757065 FORWARD LENGTH=601	34.9982	87.4622	148.914	164.933	244.509	418.118	419.998	1521.98	1319.72	1087.61	1389.89	1416.82
Bra038767	AT4G21380.1	Symbols: ARK3, RK3 | receptor kinase 3 | chr4:11389219-11393090 REVERSE LENGTH=850	132.657	902.458	2919.27	1496.36	2795.82	1984.13	218.832	2108.81	3650.58	2446.98	3602.1	2089.7
Bra040589	AT4G21380.1	Symbols: ARK3, RK3 | receptor kinase 3 | chr4:11389219-11393090 REVERSE LENGTH=850	140.101	2226.97	6631.09	3100.35	5728.25	3427.44	150.805	5941.4	8196.51	4919.27	9136.65	4412.76
Bra018344	AT2G30040.1	Symbols: MAPKKK14 | mitogen-activated protein kinase kinase kinase 14 | chr2:12821747-12823138 FORWARD LENGTH=463	79.4271	2931.56	2081.02	2354.13	1541.65	1597.66	85.7594	1377.18	1400.8	1488.71	1529.46	1266.83
Bra001630	AT4G21380.1	Symbols: ARK3, RK3 | receptor kinase 3 | chr4:11389219-11393090 REVERSE LENGTH=850	113.398	519.611	1434.76	729.785	1180.44	834.312	77.3973	1223.6	2072.45	1365.13	2144.44	921.8
Bra008964	AT5G11410.1	Symbols: | Protein kinase superfamily protein | chr5:3638431-3639883 REVERSE LENGTH=336	15.098	1969.72	3958.09	2978.68	3944.27	3087.3	39.4394	2645.68	5486.74	3803.95	4952.92	2730.25
Bra040931	AT2G28940.2	Symbols: | Protein kinase superfamily protein | chr2:12426853-12428678 REVERSE LENGTH=462	815.599	2092.78	2311.18	1927.55	1861.09	1346.67	335.284	1242.22	1503.65	1390.98	1583.17	1351.51
Bra040589	AT4G21380.1	Symbols: ARK3, RK3 | receptor kinase 3 | chr4:11389219-11393090 REVERSE LENGTH=850	140.101	2226.97	6631.09	3100.35	5728.25	3427.44	150.805	5941.4	8196.51	4919.27	9136.65	4412.76
Bra018344	AT2G30040.1	Symbols: MAPKKK14 | mitogen-activated protein kinase kinase kinase 14 | chr2:12821747-12823138 FORWARD LENGTH=463	79.4271	2931.56	2081.02	2354.13	1541.65	1597.66	85.7594	1377.18	1400.8	1488.71	1529.46	1266.83
Bra001630	AT4G21380.1	Symbols: ARK3, RK3 | receptor kinase 3 | chr4:11389219-11393090 REVERSE LENGTH=850	113.398	519.611	1434.76	729.785	1180.44	834.312	77.3973	1223.6	2072.45	1365.13	2144.44	921.8
Bra008964	AT5G11410.1	Symbols: | Protein kinase superfamily protein | chr5:3638431-3639883 REVERSE LENGTH=336	15.098	1969.72	3958.09	2978.68	3944.27	3087.3	39.4394	2645.68	5486.74	3803.95	4952.92	2730.25
Bra021897	AT2G34180.1	Symbols: CIPK13, SnRK3.7, WL2, ATWL2 | CBL-interacting protein kinase 13 | chr2:14430761-14432269 REVERSE LENGTH=502	2145.98	551.203	537.303	609.154	634.651	774.666	4932.91	715.767	378.396	682.312	399.006	489.368
Bra037480	AT5G48540.1	Symbols: | receptor-like protein kinase-related family protein | chr5:19669096-19669887 REVERSE LENGTH=263	3507.07	761.636	508.013	552.153	305.845	272.854	2317.18	299.231	256.727	276.631	247.628	200.582
Bra030416	AT1G51800.1	Symbols: | Leucine-rich repeat protein kinase family protein | chr1:19214203-19217833 FORWARD LENGTH=894	4110.52	370.815	319.913	152.764	139.719	282.174	2108.11	269.647	82.9084	69.4828	68.2341	142.369
Bra010340	AT4G29050.1	Symbols: | Concanavalin A-like lectin protein kinase family protein | chr4:14314870-14316879 REVERSE LENGTH=669	168.626	164.226	228.202	201.204	183.693	394.377	3246.94	1822.42	1251.01	1740.02	1268.02	1471.56
Bra029496	AT4G04490.1	Symbols: CRK36 | cysteine-rich RLK (RECEPTOR-like protein kinase) 36 | chr4:2231957-2234638 REVERSE LENGTH=658	434.928	104.186	128.91	115.444	155.986	109.57	2132.49	1617.27	1418.97	1426.37	1254.29	1679.16
Bra020301	AT5G59680.1	Symbols: | Leucine-rich repeat protein kinase family protein | chr5:24046792-24050801 FORWARD LENGTH=887	178.284	256.757	68.6628	282.367	244.014	95.2894	1754.16	2438.97	2591.5	2918.56	3871.36	3521.95
Bra024518	AT5G58350.1	Symbols: WNK4, ZIK2 | with no lysine (K) kinase 4 | chr5:23585505-23587681 FORWARD LENGTH=571	361.071	289.537	377.434	282.061	415.814	551.774	15631.1	12986.9	12894	13063.4	12755.6	13778.4
Bra034245	AT3G26700.1	Symbols: | Protein kinase superfamily protein | chr3:9810669-9812356 FORWARD LENGTH=380	233.876	230.599	225.033	279.852	227.174	171.659	11648.4	15919	14109.5	12905.6	15312.1	13657.6
Bra025886	AT1G21230.1	Symbols: WAK5 | wall associated kinase 5 | chr1:7429980-7432346 FORWARD LENGTH=733	7709.37	2460.44	2242.99	2377.8	1868.14	1469.44	300.68	258.312	184.776	180.405	200.497	338.08
Bra034729	AT3G12780.1	Symbols: PGK1 | phosphoglycerate kinase 1 | chr3:4061127-4063140 REVERSE LENGTH=481	7596.26	7060.08	9807.78	11370.8	10664.1	11203.9	62.8924	133.019	84.804	406.33	132.535	182.377
Bra008687	AT4G18250.1	Symbols: | receptor serine/threonine kinase, putative | chr4:10087343-10091963 REVERSE LENGTH=853	2346.67	1625.69	1946.52	1411.84	1411.51	1123.15	61.9498	153.85	42.5964	137.917	438.099	274.878
Bra006700	AT5G59670.1	Symbols: | Leucine-rich repeat protein kinase family protein | chr5:24041538-24045478 FORWARD LENGTH=868	6408.19	5781.32	5756.05	5422.88	5494.34	4345.39	294.404	226.013	280.386	221.637	229.719	225.989
Bra017552	AT4G04540.1	Symbols: CRK39 | cysteine-rich RLK (RECEPTOR-like protein kinase) 39 | chr4:2259580-2262138 FORWARD LENGTH=659	3342.66	3230.63	3053.01	2530.47	2409.59	2022.33	209.405	139.175	197.923	183.113	175.469	185.173
Bra018183	AT3G46930.1	Symbols: | Protein kinase superfamily protein | chr3:17286160-17288032 FORWARD LENGTH=475	12797.2	19553.5	17777.7	20951.9	18830	19370	489.58	283.61	445.063	250.449	921.775	297.747
Bra001789	AT3G20410.1	Symbols: CPK9 | calmodulin-domain protein kinase 9 | chr3:7116388-7118824 FORWARD LENGTH=541	35769.6	39120.5	39767.9	40235.3	37807.7	42099.9	36860.1	44812.1	45338.3	39603.6	39654.9	39361.2
Bra003735	AT1G75950.1	Symbols: SKP1, ASK1, ATSKP1, SKP1A, UIP1 | S phase kinase-associated protein 1 | chr1:28516715-28517454 FORWARD LENGTH=160	30001	31739.3	33290.4	32461.6	32343.3	34450.4	32065	33124.2	28124.9	29433.6	32399.5	30065.4
Bra023235	AT1G32060.1	Symbols: PRK | phosphoribulokinase | chr1:11532668-11534406 FORWARD LENGTH=395	28086.1	30111.3	27413.5	28694.9	27906.3	26568.6	29156	33200.8	31565.9	32177.1	31474.8	31971
Bra039342	AT3G12780.1	Symbols: PGK1 | phosphoglycerate kinase 1 | chr3:4061127-4063140 REVERSE LENGTH=481	22610	25337.8	26494.7	24049.2	24801	24057	28191.6	30091.3	25990.5	29199.1	28970.1	29374.7
Bra015801	AT1G75950.1	Symbols: SKP1, ASK1, ATSKP1, SKP1A, UIP1 | S phase kinase-associated protein 1 | chr1:28516715-28517454 FORWARD LENGTH=160	23680.9	22269.5	26930.6	27827.9	28007.7	25160.5	26972.1	26122.8	27351.3	25595.3	24361.5	25363.4
Bra011605	AT4G35310.1	Symbols: CPK5, ATCPK5 | calmodulin-domain protein kinase 5 | chr4:16802436-16804628 FORWARD LENGTH=556	25728.1	25288.9	26334	27523.7	26319.9	27377.1	25789	21267	22694.5	21737.1	23888.7	22752.4
Bra038281	AT3G45640.1	Symbols: ATMPK3, MPK3, ATMAPK3 | mitogen-activated protein kinase 3 | chr3:16756918-16758476 FORWARD LENGTH=370	40099.5	44346.7	43639.9	48226.6	35057	41234.9	24243.7	26375.6	21818.2	22461.5	20869.5	21459.3
Bra035516	AT1G32060.1	Symbols: PRK | phosphoribulokinase | chr1:11532668-11534406 FORWARD LENGTH=395	19630.4	25079.3	22999.3	21311.2	20630.6	21613.9	23800.3	28889.2	25191.3	26243.3	24505.5	25514.2
Bra008231	AT1G75950.1	Symbols: SKP1, ASK1, ATSKP1, SKP1A, UIP1 | S phase kinase-associated protein 1 | chr1:28516715-28517454 FORWARD LENGTH=160	21584.8	22306.9	20131.2	20186.5	21404.7	19309.1	22855.5	19153.2	20872.3	20800.5	21582.3	22989.2
Bra001470	AT3G12780.1	Symbols: PGK1 | phosphoglycerate kinase 1 | chr3:4061127-4063140 REVERSE LENGTH=481	15360	18307.2	19529.7	17507.1	16739.9	15893.9	22764.5	23760.1	20807.1	21955.1	20925.6	18359.4
Bra033861	AT1G32060.1	Symbols: PRK | phosphoribulokinase | chr1:11532668-11534406 FORWARD LENGTH=395	17820.6	21965.4	21486.1	22223.3	20695.9	20841.9	22747.1	23535.1	23056.3	25401.1	25376	24611.1
Bra000120	AT2G39190.2	Symbols: ATATH8 | Protein kinase superfamily protein | chr2:16350140-16355745 FORWARD LENGTH=814	24390	21710.6	21353.1	23191.9	25100.2	22801.3	21743.5	26618	22699.7	22875.1	25077.9	26367.6
Bra010247	AT4G31170.1	Symbols: | Protein kinase superfamily protein | chr4:15153499-15154846 REVERSE LENGTH=412	18513.7	22042.5	21942.5	24673.4	24497.7	25845.8	21436.8	21476.4	23206.6	22296.3	25116.2	25718.9
Bra034731	AT3G12780.1	Symbols: PGK1 | phosphoglycerate kinase 1 | chr3:4061127-4063140 REVERSE LENGTH=481	8413.25	8573.43	15909.8	13975.4	14146	14307.8	21061.9	22058.9	21320.3	22010	20432.4	22095.5
Bra013287	AT4G18150.1	Symbols: | kinase-related protein of unknown function (DUF1296) | chr4:10050211-10053790 FORWARD LENGTH=758	22326.6	22888	20343.3	20205.9	22961	21093	20806.6	19506.2	19382	17840.1	17838.9	20275.6
Bra024020	AT4G31170.1	Symbols: | Protein kinase superfamily protein | chr4:15153499-15154846 REVERSE LENGTH=412	26215	26937.7	28417.2	29541.3	27029.9	31890.3	20264.7	23310.1	22774.5	23622	23413.4	23533.2
Bra033255	AT1G01540.2	Symbols: | Protein kinase superfamily protein | chr1:195980-198383 FORWARD LENGTH=472	23851.3	18194.2	15837.8	17522.1	15126.9	15876.7	20227.2	16373.7	15964.4	18567.4	16838.1	17954.4
Bra018468	AT1G09970.1	Symbols: LRR XI-23, RLK7 | Leucine-rich receptor-like protein kinase family protein | chr1:3252408-3255428 FORWARD LENGTH=976	19595.6	11232.6	12417.1	12482	14442.6	12645	20221.7	13371.7	13603.6	13151.6	12120.4	14050
Bra036193	AT5G47840.1	Symbols: AMK2 | adenosine monophosphate kinase | chr5:19375488-19378058 FORWARD LENGTH=283	32815.8	33636.8	36926.2	29996.6	34552	35896.6	20158.9	19406.3	17824.7	17003.9	15623.4	14389.3
Bra001169	AT3G05840.1	Symbols: ATSK12 | Protein kinase superfamily protein | chr3:1740793-1742927 FORWARD LENGTH=409	19847.8	14580.6	15899.5	15370.9	14741.3	15033.1	20102.1	17313.2	19105.2	19995.7	18965.3	18924.4
Bra011250	AT4G31170.1	Symbols: | Protein kinase superfamily protein | chr4:15153499-15154846 REVERSE LENGTH=412	17827.1	17553.7	16120	17048.8	17825.5	17686.8	20013.8	19005.9	20585.9	20195.4	19643.9	19380.6
Bra022999	AT2G35050.1	Symbols: | Protein kinase superfamily protein with octicosapeptide/Phox/Bem1p domain | chr2:14769708-14774796 FORWARD LENGTH=1257	18606.9	19382.5	16826.6	18310.6	20472.8	20856.2	19059.7	17610.9	19153.2	21127.9	21378.5	23066
Bra016126	AT1G71697.1	Symbols: ATCK1, CK, CK1 | choline kinase 1 | chr1:26971537-26973177 FORWARD LENGTH=346	20670.6	24517.4	26160.3	27742	30250.8	27321.2	18711.3	22257.2	25558.1	23725.5	26965.3	26251.4
Bra017602	AT5G45430.2	Symbols: | Protein kinase superfamily protein | chr5:18409200-18411711 FORWARD LENGTH=497	19511.7	19854.2	21904.7	23123.1	19976.9	19545.8	18675.2	17075.4	17210.7	16989	16837.6	16309.7
Bra031148	AT2G20900.2	Symbols: DGK5, ATDGK5 | diacylglycerol kinase 5 | chr2:8989794-8992798 REVERSE LENGTH=491	16526.8	18929.7	18869.3	21036.3	22107.8	22388.9	17973.1	19364.8	21121.9	19022.2	21961.6	20660.5
Bra012850	AT3G51550.1	Symbols: FER | Malectin/receptor-like protein kinase family protein | chr3:19117877-19120564 REVERSE LENGTH=895	22117.3	21996.5	20155.6	22067.6	21396.3	22042.5	17851.8	16728.8	18622.9	18920.8	17960.7	18992
Bra011268	AT4G31390.1	Symbols: | Protein kinase superfamily protein | chr4:15233126-15236764 FORWARD LENGTH=682	17947.7	18311	21169.7	18386.8	18942.5	16773.3	17691.6	22428.3	19168.6	19720.1	17997.4	17364.4
Bra018850	AT1G50460.1	Symbols: HKL1, ATHKL1 | hexokinase-like 1 | chr1:18694031-18697429 FORWARD LENGTH=498	20876.1	21580.2	19615	18065.4	18372.1	17740.1	17399.1	17615.1	18213.5	17321.3	16314.6	13340.2
Bra011792	AT4G37870.1	Symbols: PCK1, PEPCK | phosphoenolpyruvate carboxykinase 1 | chr4:17802974-17806332 REVERSE LENGTH=671	15135.6	13988.7	15587	16125	16532.5	17446.3	17313.2	17581.3	17880.3	19009.3	15168.6	17574
Bra010744	AT4G38470.1	Symbols: | ACT-like protein tyrosine kinase family protein | chr4:17999432-18003551 FORWARD LENGTH=575	13877.5	12362.5	10386.7	10238.8	8629.49	8721.5	17012	15279.3	11650.3	11817	12552.1	10001.6
Bra015053	AT3G24550.1	Symbols: ATPERK1, PERK1 | proline extensin-like receptor kinase 1 | chr3:8960411-8963303 FORWARD LENGTH=652	16109.5	20869.7	20334.8	20638.2	20365.9	21773.5	16949.7	17633.6	19533.2	18741.5	22192.4	17551.6
Bra035260	AT4G11010.1	Symbols: NDPK3 | nucleoside diphosphate kinase 3 | chr4:6732780-6734298 REVERSE LENGTH=238	14054.6	16142.3	16359	16869.6	18944	18448.2	16410.3	18111.3	18823.5	20057.4	19683.4	22187.7
Bra000326	AT2G43790.1	Symbols: ATMPK6, MPK6, MAPK6, ATMAPK6 | MAP kinase 6 | chr2:18138477-18140693 FORWARD LENGTH=395	14966.3	14790.1	15392.7	17009.6	15867.5	16954.7	16242.2	16467.2	16123.7	15968.8	16112.2	17367.9
Bra023017	AT2G35620.1	Symbols: FEI2 | Leucine-rich repeat protein kinase family protein | chr2:14961187-14964640 REVERSE LENGTH=589	15142.2	13334.3	13019.9	14994.9	12906.3	13406.7	16117.4	15233.5	14209.6	15121.8	12603.3	13360.1
Bra013363	AT4G18950.1	Symbols: | Integrin-linked protein kinase family | chr4:10375685-10378129 FORWARD LENGTH=459	15346.3	13765	13245.3	13270.1	13267.8	13648.5	16047.2	14213	14274.9	14922.5	12902.8	11503.8
Bra029712	AT3G08720.1	Symbols: ATPK19, ATS6K2, S6K2, ATPK2 | serine/threonine protein kinase 2 | chr3:2648625-2650407 REVERSE LENGTH=471	20951.1	22675.7	27782.8	25539.3	27447.2	27764.8	15559	21196.3	22260.2	22797.1	24331.7	23242.8
Bra033163	AT4G11010.1	Symbols: NDPK3 | nucleoside diphosphate kinase 3 | chr4:6732780-6734298 REVERSE LENGTH=238	12399.3	15086.5	13334.5	14168.2	14715.6	14230.3	15504.6	13812.6	14163.4	15565.3	15261.1	16031.8
Bra037354	AT4G00720.1	Symbols: ATSK32, ASKTHETA, SK32 | shaggy-like protein kinase 32 | chr4:294116-297002 REVERSE LENGTH=472	17124.3	14641.4	13999	15248.3	12993.8	14970.2	15403.1	16331.7	15508.2	15987.7	16693.7	17008
Bra032622	AT1G01140.1	Symbols: CIPK9, SnRK3.12, PKS6 | CBL-interacting protein kinase 9 | chr1:64398-67512 REVERSE LENGTH=447	16499.7	20980.3	22063.5	20769.6	21074.3	21131	15376.1	18589.7	19684.7	20847.2	19501.7	17491.9
Bra037234	AT2G18170.1	Symbols: ATMPK7, MPK7 | MAP kinase 7 | chr2:7908178-7909374 REVERSE LENGTH=368	15021.9	16007.1	16158.9	18003.4	19163.8	22527	15262.6	12408.8	13487.2	14400	16916.8	16083.3
Bra027540	AT5G44290.1	Symbols: | Protein kinase superfamily protein | chr5:17840750-17843190 REVERSE LENGTH=644	17316.1	24749.6	25973.7	26171.7	24153.4	26788.9	15250.1	19916.2	21448.8	12112.6	21535.9	22663.5
Bra038906	AT3G51550.1	Symbols: FER | Malectin/receptor-like protein kinase family protein | chr3:19117877-19120564 REVERSE LENGTH=895	16527.7	17352	16337.2	18921.5	17855.4	19015.6	15160.3	14504.8	14088.4	15232	12918.9	14113.9
Bra025077	AT5G45430.2	Symbols: | Protein kinase superfamily protein | chr5:18409200-18411711 FORWARD LENGTH=497	8893.62	9660.86	10224.6	10564.7	9826.01	8484.91	15138.2	17219.8	17368.5	17399.1	16405.4	16287.1
Bra028911	AT5G01810.1	Symbols: CIPK15, ATPK10, PKS3, SNRK3.1, SIP2 | CBL-interacting protein kinase 15 | chr5:310460-311725 FORWARD LENGTH=421	10222.2	10095.5	8244.94	10406.5	10392.6	9624.17	14925.1	11769.3	11269.7	12804.4	9781.01	9749.04
Bra009686	AT5G23450.1	Symbols: ATLCBK1, LCBK1 | long-chain base (LCB) kinase 1 | chr5:7905041-7908960 REVERSE LENGTH=763	11775.7	13462.6	15002.4	14398.2	13620.6	13420.8	14918.1	14149.4	12401.5	14876.3	12476.3	13349.6
Bra000647	AT4G08500.1	Symbols: MEKK1, ATMEKK1, MAPKKK8, ARAKIN | MAPK/ERK kinase kinase 1 | chr4:5404272-5407062 REVERSE LENGTH=608	17722.4	24859.7	23791.6	24211.8	22760.6	23279.9	14834	19087.4	19433.1	19877.1	17941.8	21031.9
Bra024179	AT4G28880.1	Symbols: ckl3 | casein kinase I-like 3 | chr4:14251351-14254048 FORWARD LENGTH=415	14042.4	14149.2	13114.4	13148.7	13807.1	14133.5	14798.1	14523.6	15483.7	15422.8	17507.1	18465.9
Bra018276	AT2G41920.1	Symbols: | Protein kinase superfamily protein | chr2:17499448-17500404 FORWARD LENGTH=318	11434.1	11359.3	9935.38	8719.87	9653.97	13502.6	14792.1	20068.4	18406.5	17261	15762.4	17246.2
Bra026580	AT2G02800.1	Symbols: APK2B | protein kinase 2B | chr2:796889-799250 REVERSE LENGTH=426	16578.9	14668.7	14516	14662.9	14619.3	15790.5	14559.8	15929.1	16255.8	17540	18204.8	19018.1
Bra018214	AT3G46290.1	Symbols: HERK1 | hercules receptor kinase 1 | chr3:17013009-17015501 FORWARD LENGTH=830	13060.1	8522.46	8756.79	9393.83	9180.82	7159.73	14444.2	10577.9	8295.77	9660.86	8635.35	9195.81
Bra030844	AT4G09320.1	Symbols: NDPK1 | Nucleoside diphosphate kinase family protein | chr4:5923424-5924366 FORWARD LENGTH=169	13327.7	10247.5	10025.1	10011.6	10702.6	10269.7	14396.3	12668.7	11418.6	11758	10324.1	11579.8
Bra008426	AT1G79600.1	Symbols: | Protein kinase superfamily protein | chr1:29950105-29952516 REVERSE LENGTH=711	10398.8	13605.9	13215.5	11842.2	11495.4	10942	14233.2	15648.8	12984.6	14352.3	11599	12702.6
Bra013139	AT1G53570.2	Symbols: MAP3KA, MAPKKK3 | mitogen-activated protein kinase kinase kinase 3 | chr1:19987391-19990733 FORWARD LENGTH=608	14154.2	11966.9	12107.6	10824.5	10735.3	9884.03	14191.5	11787.5	11226.6	12203.8	9799.03	10795.9
Bra025696	AT1G18890.1	Symbols: ATCDPK1, CPK10, CDPK1, AtCPK10 | calcium-dependent protein kinase 1 | chr1:6523468-6525736 REVERSE LENGTH=545	13520.8	10660.5	14380.1	13187.4	13725.8	13011.4	14180.4	12984.3	12900.4	14435.1	13881.3	12155.2
Bra032639	AT1G01540.2	Symbols: | Protein kinase superfamily protein | chr1:195980-198383 FORWARD LENGTH=472	13251.6	16088.9	13934.1	13807.3	12480	12867.8	14101.7	13116	12734.7	13966.6	13560.5	14313
Bra035164	AT1G80640.1	Symbols: | Protein kinase superfamily protein | chr1:30311979-30314238 FORWARD LENGTH=427	12485.9	6438.34	6427.49	8161.75	9270.51	9475	13888.4	8494.94	8962.12	10279.2	7685.41	8914.11
Bra018933	AT1G51820.1	Symbols: | Leucine-rich repeat protein kinase family protein | chr1:19237407-19241883 REVERSE LENGTH=885	16225.7	5831.63	7754.95	6055.29	5280.46	5107.19	13884.5	7688.08	7214.33	7275.88	5477.05	6041.67
Bra029373	AT5G23450.1	Symbols: ATLCBK1, LCBK1 | long-chain base (LCB) kinase 1 | chr5:7905041-7908960 REVERSE LENGTH=763	15613	16204	18981.7	16941	18599.5	15991.2	13877.9	14153.9	13370.3	13965.4	13725.8	14892.9
Bra002366	AT5G21170.1	Symbols: AKINBETA1 | 5'-AMP-activated protein kinase beta-2 subunit protein | chr5:7205718-7208239 FORWARD LENGTH=283	14115.4	14512	11604.7	13318.6	12011.7	11181.9	13826.7	14969.9	9974.89	11753.2	12534.3	11011
Bra022213	AT3G17410.1	Symbols: | Protein kinase superfamily protein | chr3:5956601-5958882 FORWARD LENGTH=364	16304.1	17147.2	17487.1	18780	19081.9	20960.4	13657.7	16806.4	16532.7	17334.6	18633.2	19937.6
Bra034315	AT2G26980.3	Symbols: CIPK3 | CBL-interacting protein kinase 3 | chr2:11515234-11518205 REVERSE LENGTH=441	13633.8	10620.9	9427.9	9129.17	10336.3	9136.28	13517.2	9244.49	9810.1	10245.3	9487.42	9018.72
Bra035124	AT1G79550.1	Symbols: PGK | phosphoglycerate kinase | chr1:29924347-29926295 REVERSE LENGTH=401	9991.8	11371.2	11373.1	10434.1	11031.6	11654.1	13480.6	13578.6	12441.9	13419.4	12297.5	14625.9
Bra002868	AT5G55910.1	Symbols: D6PK | D6 protein kinase | chr5:22640055-22641634 REVERSE LENGTH=498	11318.2	9937.41	9150.02	11343.7	11434.6	11235.9	13464.8	12510.9	11465.3	11690.4	11853.8	11605.6
Bra004236	AT1G67580.1	Symbols: | Protein kinase superfamily protein | chr1:25327727-25330965 REVERSE LENGTH=752	13408.7	13594.5	13198.5	13695.5	15571.2	13386.4	13410.4	13011.2	12645.7	12284.9	11861.2	16414.2
Bra009536	AT5G03300.1	Symbols: ADK2 | adenosine kinase 2 | chr5:796573-798997 FORWARD LENGTH=345	11899	9463.66	10856.4	10055.9	10502.3	9996.4	13375.8	12021.8	12253.6	12005.8	10842.9	10858.4
Bra014295	AT1G51660.1	Symbols: ATMKK4, MKK4, ATMEK4 | mitogen-activated protein kinase kinase 4 | chr1:19154575-19155675 FORWARD LENGTH=366	14504.9	9712.24	9743.02	10225.1	9889.39	10357.6	13255.5	10652.6	9654.53	9813.84	10653.9	11272.8
Bra003407	AT3G60250.1	Symbols: CKB3 | casein kinase II beta chain 3 | chr3:22270714-22271962 REVERSE LENGTH=276	11349.8	8737.22	7875.49	9115.12	9271.77	9479.94	13246.8	11392.8	11986.5	11712.9	10363.1	11102.8
Bra019284	AT4G23650.1	Symbols: CDPK6, CPK3 | calcium-dependent protein kinase 6 | chr4:12324967-12327415 REVERSE LENGTH=529	13688.3	12294.3	12229.2	12296.6	14059.8	12486.1	13220.9	11737.4	13014.2	12663.2	13667.3	13072.5
Bra030490	AT1G50460.1	Symbols: HKL1, ATHKL1 | hexokinase-like 1 | chr1:18694031-18697429 FORWARD LENGTH=498	14489.1	12591.2	13683.9	14588	14117.2	15552.8	13162.5	13538.9	12972.8	10773.5	11315.6	9065.51
Bra014542	AT3G59350.1	Symbols: | Protein kinase superfamily protein | chr3:21932930-21934883 FORWARD LENGTH=408	12797.7	14153.9	12846.5	13015.4	13912.4	12291.7	13013.2	14730.7	12145.8	13641.6	10273.6	10932.2
Bra008879	AT5G12480.1	Symbols: CPK7 | calmodulin-domain protein kinase 7 | chr5:4047817-4050035 REVERSE LENGTH=535	13871.1	9968.14	11033.4	11956.9	12094.1	12541.5	12847.4	11584.1	11054.1	11628.8	12863.1	14553
Bra030270	AT2G21940.1	Symbols: SK1, ATSK1 | shikimate kinase 1 | chr2:9351106-9352881 FORWARD LENGTH=303	15680.6	15942	13071.3	14346.8	13869.7	13908.9	12827.8	17238.8	15126.1	14336.5	15124.7	17138.5
Bra028545	AT3G52990.1	Symbols: | Pyruvate kinase family protein | chr3:19649046-19652237 FORWARD LENGTH=527	15446.9	13278.4	14982.9	14629	13639.8	14702	12822.3	12552.2	12993.8	13334	11628	14567.1
Bra027800	AT1G63500.1	Symbols: | Protein kinase protein with tetratricopeptide repeat domain | chr1:23556015-23558403 FORWARD LENGTH=487	12982.3	10056.1	8416.22	8813.57	7539.12	7871.87	12784.3	11165.1	11074.3	11976.5	7628.27	9894.87
Bra024805	AT2G02800.1	Symbols: APK2B | protein kinase 2B | chr2:796889-799250 REVERSE LENGTH=426	12381.3	13433.3	13330.2	12408.7	11700.6	13051.2	12676.7	14760	13041.5	14074.7	14754.9	14145.9
Bra019634	AT3G52990.1	Symbols: | Pyruvate kinase family protein | chr3:19649046-19652237 FORWARD LENGTH=527	11522.5	12289.7	13375	12986.4	13955.9	14907.8	12600.9	11655.8	13969.5	13259.3	14021.7	15245.4
Bra018295	AT2G30740.1	Symbols: | Protein kinase superfamily protein | chr2:13096399-13098285 FORWARD LENGTH=366	16923.5	12404.6	11819.8	13166.9	14596	14297.9	12585.6	12005.8	12013.9	11436.7	11922.7	12574.2
Bra003605	AT1G79550.1	Symbols: PGK | phosphoglycerate kinase | chr1:29924347-29926295 REVERSE LENGTH=401	8473.92	10643.7	9859.07	8910.15	10242.3	10539.5	12547	12832.8	15394.8	13856.7	15100.4	16471.4
Bra028342	AT3G23750.1	Symbols: | Leucine-rich repeat protein kinase family protein | chr3:8558332-8561263 FORWARD LENGTH=928	19526.8	14589.2	13742.3	13915.7	12444.4	13700.2	12542	11120.6	9970.58	10459.1	8644.87	11380.8
Bra034562	AT4G33430.1	Symbols: BAK1, RKS10, SERK3, ELG, ATSERK3, ATBAK1 | BRI1-associated receptor kinase | chr4:16086654-16090288 REVERSE LENGTH=615	11369.8	11283.6	10296.8	10061	10204.8	11703.4	12541.3	10638.3	9654.41	11131.6	10346.3	12455.4
Bra017200	AT2G37250.1	Symbols: ADK, ATPADK1 | adenosine kinase | chr2:15641991-15643318 FORWARD LENGTH=284	11134.1	7527.93	8476.83	7850.13	8169.72	9353.73	12532	10968.3	10759.3	11659.8	9718.66	11761.8
Bra019282	AT4G23650.1	Symbols: CDPK6, CPK3 | calcium-dependent protein kinase 6 | chr4:12324967-12327415 REVERSE LENGTH=529	12432.8	11978.3	12695.7	12782.6	13743.4	13085	12454.9	13511.5	13381.6	13257.4	12843.7	15051.4
Bra020154	AT5G21170.1	Symbols: AKINBETA1 | 5'-AMP-activated protein kinase beta-2 subunit protein | chr5:7205718-7208239 FORWARD LENGTH=283	13426.2	11936.9	16445.8	17013.3	14937.2	14092.3	12421.3	13996.5	9884.71	10200.7	10386.7	9606.07
Bra039201	AT2G23450.1	Symbols: | Protein kinase superfamily protein | chr2:9988926-9991244 REVERSE LENGTH=708	11332.1	11472.2	10311.6	11071.2	11232.6	11448.1	12339.1	12349.8	12406	12453	11941.7	12761.2
Bra031055	AT1G18890.1	Symbols: ATCDPK1, CPK10, CDPK1, AtCPK10 | calcium-dependent protein kinase 1 | chr1:6523468-6525736 REVERSE LENGTH=545	9430.19	9941.96	10107	10228.7	11339.1	10554.5	12324	11620.3	12802.2	14670.2	14790.7	14930.7
Bra032411	AT1G30640.1	Symbols: | Protein kinase family protein | chr1:10861297-10864700 FORWARD LENGTH=562	11944.9	10347.3	10451	10423.5	10577.9	10771.2	12252.5	13349.6	12846.3	11861.8	12557.4	13353.9
Bra038124	AT1G53430.1	Symbols: | Leucine-rich repeat transmembrane protein kinase | chr1:19935298-19940959 FORWARD LENGTH=1030	12471	12238.4	9773.42	10383.9	10127.7	9864.86	12195.9	10706.7	9816.63	9607.86	9692.69	8672.79
Bra024858	AT2G01820.1	Symbols: | Leucine-rich repeat protein kinase family protein | chr2:357664-360681 REVERSE LENGTH=943	10253.9	9261.56	8606.12	9964.04	9608.68	9919.16	12114.4	9050.32	8317.4	8644.9	9081.53	10182.7
Bra022344	AT3G18680.1	Symbols: | Amino acid kinase family protein | chr3:6427533-6429520 FORWARD LENGTH=339	12225.3	15224.6	14990.4	15681.4	14650.2	15680.6	12089.9	17043.6	16749.8	16860	19082.9	19783.7
Bra000141	AT2G39660.1	Symbols: BIK1 | botrytis-induced kinase1 | chr2:16531943-16533601 FORWARD LENGTH=395	15063.4	9527.32	7999.59	9527.33	9759.34	10871.2	12031.4	11167.6	10531.1	10113.9	9305.49	11156.6
Bra029027	AT5G54380.1	Symbols: THE1 | protein kinase family protein | chr5:22077313-22079880 REVERSE LENGTH=855	10961.7	4032.96	4912.5	4137.66	4606.08	3650.57	11991.4	6614.47	5317.14	6422.77	4410.52	4879.42
Bra000955	AT4G01370.1	Symbols: ATMPK4, MPK4 | MAP kinase 4 | chr4:567219-568889 FORWARD LENGTH=376	13468.9	11532.8	13317.2	12227.4	13943.7	13020.9	11958.2	13306.7	13123.4	13042.9	14620.2	12811.8
Bra019281	AT4G23650.1	Symbols: CDPK6, CPK3 | calcium-dependent protein kinase 6 | chr4:12324967-12327415 REVERSE LENGTH=529	13353	14011.1	13619.9	12955.7	14514.3	12548.1	11948.7	12107	12121.1	12834.1	10742.1	12505.7
Bra040609	AT3G02880.1	Symbols: | Leucine-rich repeat protein kinase family protein | chr3:634819-636982 FORWARD LENGTH=627	10074.3	6397.9	6986.67	7149.4	7653.53	7276.6	11946	7975.73	7872.85	7753.78	6255.85	5992.42
Bra012049	AT2G26830.1	Symbols: emb1187 | Protein kinase superfamily protein | chr2:11443599-11446958 FORWARD LENGTH=374	10955.9	10866.1	12671.4	11550.6	12155.2	11327	11843.7	10713.4	11752.9	10295.5	10991.3	10449.6
Bra038628	AT5G63400.1	Symbols: ADK1 | adenylate kinase 1 | chr5:25393274-25394817 REVERSE LENGTH=246	9788.06	6082.64	7556.56	7922.92	8077.11	7726.46	11795.4	9920.7	8948.29	8384.8	7916.06	8716.22
Bra019889	AT1G10940.1	Symbols: ASK1, SNRK2-4, SNRK2.4, SRK2A | Protein kinase superfamily protein | chr1:3656050-3658170 REVERSE LENGTH=363	9180.08	11849.3	10808	11542.2	11414.1	12467.2	11778.3	13465.8	14321	14057.7	14694.6	13788.8
Bra035847	AT5G63400.1	Symbols: ADK1 | adenylate kinase 1 | chr5:25393274-25394817 REVERSE LENGTH=246	11378.2	8874.42	9197.79	9086.05	9924.09	10624.3	11683.6	7863.3	7193.02	7407.99	7830.94	8250.65
Bra031693	AT1G09970.1	Symbols: LRR XI-23, RLK7 | Leucine-rich receptor-like protein kinase family protein | chr1:3252408-3255428 FORWARD LENGTH=976	10752.2	6608.74	7494.75	7798.45	7796.82	7556.24	11574.8	7706.69	7945.79	8375.81	7722.65	5994.08
Bra000623	AT5G50370.1	Symbols: | Adenylate kinase family protein | chr5:20509382-20510631 REVERSE LENGTH=248	12016.2	14156.1	12696.9	13477.4	13173.8	13375	11525.7	13917.9	13233.9	12906.3	12550.4	14347.8
Bra010530	AT4G35600.1	Symbols: CONNEXIN 32 | Protein kinase superfamily protein | chr4:16896448-16898714 FORWARD LENGTH=419	13463.2	13570.9	14003.4	13894.5	13924.4	12454.2	11496.8	12106	12988.5	12781.9	12426	13955
Bra018504	AT4G04720.1	Symbols: CPK21 | calcium-dependent protein kinase 21 | chr4:2394817-2397631 REVERSE LENGTH=531	11904.3	9484.75	9414.16	10421.4	10001	9914.71	11465.4	8240.88	6028.13	5415.69	4275.17	4511.82
Bra026959	AT1G12680.1	Symbols: PEPKR2 | phosphoenolpyruvate carboxylase-related kinase 2 | chr1:4320123-4322269 REVERSE LENGTH=470	13758.8	12990.3	12463.3	13519.9	14235.9	14673.6	11400.6	8586.46	12243.4	11307.4	13269	12588.7
Bra000961	AT4G00720.1	Symbols: ATSK32, ASKTHETA, SK32 | shaggy-like protein kinase 32 | chr4:294116-297002 REVERSE LENGTH=472	12768.8	12061.1	12724.4	12058.7	12500.3	11810.4	11388.2	12842.5	11258	11635.9	11402.4	11714.8
Bra007336	AT3G57550.1	Symbols: AGK2, GK-2 | guanylate kinase | chr3:21307269-21309193 FORWARD LENGTH=389	21690.9	13664.6	15559.2	12922.6	16396.7	14641.1	11385.6	7924.02	8447.63	7000.55	5644.59	5250.68
Bra013799	AT4G24400.1	Symbols: CIPK8, SnRK3.13, PKS11, ATCIPK8 | CBL-interacting protein kinase 8 | chr4:12617379-12620481 FORWARD LENGTH=445	9205.54	9334.88	9999.2	9144.71	10078.9	9690.75	11367.6	10905.2	10797.2	10513.9	10956.5	10795.5
Bra004947	AT2G45910.1	Symbols: | U-box domain-containing protein kinase family protein | chr2:18894520-18898212 FORWARD LENGTH=834	11021	10398	10264.5	10656.7	11169.4	11094.3	11359.4	12110.2	11527.7	12304.1	11116.5	12074.9
Bra002993	AT5G54380.1	Symbols: THE1 | protein kinase family protein | chr5:22077313-22079880 REVERSE LENGTH=855	11923.9	5829.5	5381.2	5366.82	4371.51	3962.53	11332.1	7180.16	5433.83	6451.85	4475.59	4609.83
Bra040171	AT4G17640.1	Symbols: CKB2 | casein kinase II beta chain 2 | chr4:9825438-9826988 FORWARD LENGTH=282	10206.8	8469.4	8889.92	8319.64	8809.99	8590.72	11246.7	9209.91	10796.6	10169	10650.4	11262.4
Bra005735	AT5G03300.1	Symbols: ADK2 | adenosine kinase 2 | chr5:796573-798997 FORWARD LENGTH=345	9768.25	8489.99	9914.3	10289.2	9912.28	10296.7	11214.9	11218.2	10159.7	9229.43	8697.74	9506.65
Bra016765	AT1G12580.1	Symbols: PEPKR1 | phosphoenolpyruvate carboxylase-related kinase 1 | chr1:4283635-4285675 FORWARD LENGTH=522	8790.2	13354.1	11889.6	12452.2	13538.8	12748.4	11115.3	11812.3	12910	13525.2	15334.6	14946.6
Bra017724	AT4G35600.1	Symbols: CONNEXIN 32 | Protein kinase superfamily protein | chr4:16896448-16898714 FORWARD LENGTH=419	18426.9	16335.1	15135.6	17286	17059	17258.1	11074.3	15527.7	15357.9	15992.8	14324.5	15943.4
Bra027640	AT1G63430.1	Symbols: | Leucine-rich repeat protein kinase family protein | chr1:23522896-23526451 FORWARD LENGTH=664	9234.87	13120.2	10420.5	13325.6	11416.4	11085.4	11062.5	12286.7	13046	11487.5	12728.7	14430.3
Bra013425	AT4G19710.2	Symbols: AK-HSDH II, AK-HSDH | aspartate kinase-homoserine dehydrogenase ii | chr4:10725229-10729536 FORWARD LENGTH=916	10374.1	12412.7	12471.4	12272.5	11814.9	13018.2	10967.3	12873	11898.6	13006.2	11114.2	11535.3
Bra026631	AT2G01820.1	Symbols: | Leucine-rich repeat protein kinase family protein | chr2:357664-360681 REVERSE LENGTH=943	13733.1	13464.7	12377.1	12505.3	13330.8	12997.3	10944.7	13057.5	11886.1	11430.8	13220.1	14707.9
Bra040440	AT3G63260.1	Symbols: ATMRK1 | Protein kinase superfamily protein | chr3:23373090-23374747 REVERSE LENGTH=391	13064.9	10896.4	10983.6	11485.2	10181.8	11766.9	10940.1	10771.2	10088.1	10323.7	11352.4	11680.5
Bra004479	AT2G47060.1	Symbols: | Protein kinase superfamily protein | chr2:19333116-19334759 REVERSE LENGTH=365	11425.5	12195.9	11184.4	12050.6	10744.1	11905.7	10834.7	11998.2	11067.5	13413.5	11207.3	12481.4
Bra007738	AT3G63260.1	Symbols: ATMRK1 | Protein kinase superfamily protein | chr3:23373090-23374747 REVERSE LENGTH=391	10645.3	12037.1	12024.9	11753.5	11729.6	12271.9	10797.8	11666.8	12026.9	11380.8	10639.7	13239
Bra032313	AT2G01820.1	Symbols: | Leucine-rich repeat protein kinase family protein | chr2:357664-360681 REVERSE LENGTH=943	9880.07	10427.5	9274.46	10571	9361.64	10981.2	10771.2	10462.3	9530.98	10337.7	10414.3	12401.5
Bra017894	AT2G01820.1	Symbols: | Leucine-rich repeat protein kinase family protein | chr2:357664-360681 REVERSE LENGTH=943	9567.66	9079.42	8535.25	9578.11	8182.33	10582.3	10757.8	9428.93	8390.47	9401.48	9439.68	11064.7
Bra034582	AT4G33770.1	Symbols: | Inositol 1,3,4-trisphosphate 5/6-kinase family protein | chr4:16193589-16196242 REVERSE LENGTH=391	8228.81	8993.8	8984.61	9661.08	10219.9	9002.75	10752.4	13804.2	13881.2	12165.9	12689.5	14929.9
Bra033476	AT3G51850.1	Symbols: CPK13 | calcium-dependent protein kinase 13 | chr3:19232667-19235526 FORWARD LENGTH=528	11047.8	10696.6	9731.97	10678.8	9884.76	10641.4	10734.8	8609.26	8945.33	9378.72	8269.42	9652.42
Bra009293	AT5G07070.1	Symbols: CIPK2, SnRK3.2 | CBL-interacting protein kinase 2 | chr5:2196743-2198113 REVERSE LENGTH=456	13466.7	12905.8	13033.7	14601.9	13684.1	13098	10726.9	11655.3	10891.1	10426.9	11991.2	10250.4
Bra034087	AT3G09820.1	Symbols: ADK1, ATADK1 | adenosine kinase 1 | chr3:3012122-3014624 FORWARD LENGTH=344	11611.4	8276.97	9019.91	9931.05	9320.89	9862.64	10646	8816.6	9678.46	10184.2	8155.05	9570.3
Bra036394	AT4G01370.1	Symbols: ATMPK4, MPK4 | MAP kinase 4 | chr4:567219-568889 FORWARD LENGTH=376	11655.3	12522.6	13286.9	12831.1	13933.6	12056.2	10626	10519.6	12297.5	13004.6	15062	12373.8
Bra012040	AT2G26930.1	Symbols: ATCDPMEK, PDE277, ISPE, CDPMEK | 4-(cytidine 5'-phospho)-2-C-methyl-D-erithritol kinase | chr2:11491829-11494229 REVERSE LENGTH=383	7681.64	10928.9	8639.29	8499.47	8532.33	8417.15	10561.2	11359.8	11832.3	12369.2	11506.9	10717.6
Bra013719	AT4G23650.1	Symbols: CDPK6, CPK3 | calcium-dependent protein kinase 6 | chr4:12324967-12327415 REVERSE LENGTH=529	7213.22	7651.26	8323.56	6861.8	8262.41	8009.83	10498.1	10797.8	11289.5	11174.1	11952.2	10655.9
Bra014619	AT3G57550.2	Symbols: AGK2, GK-2 | guanylate kinase | chr3:21307269-21309193 FORWARD LENGTH=390	12538.7	10646.9	11193.7	11633.7	11163.9	12122.3	10483.8	9822.92	9373.99	9109.2	9171.58	8762.53
Bra017307	AT2G35620.1	Symbols: FEI2 | Leucine-rich repeat protein kinase family protein | chr2:14961187-14964640 REVERSE LENGTH=589	9724.33	7783.74	8080.48	8587.48	8637.58	7623.86	10442.5	8380.33	9550.75	9231.79	8259.28	8851.18
Bra009294	AT5G07070.1	Symbols: CIPK2, SnRK3.2 | CBL-interacting protein kinase 2 | chr5:2196743-2198113 REVERSE LENGTH=456	9369.71	14562.5	13538.2	14371.2	12056.9	13265.2	10430.8	12442.2	14001.5	14797.6	15381.3	14139.5
Bra024724	AT1G26270.1	Symbols: | Phosphatidylinositol 3- and 4-kinase family protein | chr1:9089822-9091714 REVERSE LENGTH=630	10826.2	9622.88	10253.1	9734.94	11623.9	9246.69	10428.3	8876.55	11317.9	9713.81	9781.49	8775.72
Bra021294	AT3G18130.1	Symbols: RACK1C_AT | receptor for activated C kinase 1C | chr3:6211109-6212371 REVERSE LENGTH=326	13300.3	8995.08	10582.7	11442.4	10791.5	10491.5	10428.1	7554.09	8185.87	8969.81	8335.25	9028.56
Bra011439	AT4G33430.1	Symbols: BAK1, RKS10, SERK3, ELG, ATSERK3, ATBAK1 | BRI1-associated receptor kinase | chr4:16086654-16090288 REVERSE LENGTH=615	10347.7	10244.7	8504.76	9398.27	9614.46	10157.5	10393.7	9307.51	9061.03	9682.41	9488.75	10596
Bra021685	AT2G30980.1	Symbols: ASKdZeta, ATSK23, BIL1, ATSK2-2, SKdZeta | SHAGGY-related protein kinase dZeta | chr2:13182350-13185870 REVERSE LENGTH=412	12336.6	9945.94	9086.22	9749.88	10246.8	10533.8	10308.6	12056.6	10733.9	10917.6	12151.6	11211.9
Bra023347	AT5G11850.1	Symbols: | Protein kinase superfamily protein | chr5:3816632-3821024 REVERSE LENGTH=880	11851.9	10455.4	9679.85	10337.3	10499.7	9561.5	10260.8	11596.7	10126.2	11775	10758.6	8005.4
Bra001201	AT3G06483.1	Symbols: PDK, ATPDHK | pyruvate dehydrogenase kinase | chr3:1990727-1992581 REVERSE LENGTH=366	8632.6	8449.97	8861	8513.32	9052.1	8238.95	10251.2	11118.7	10394.1	10112.7	10171.1	13041.8
Bra041056	AT2G13790.1	Symbols: ATSERK4, SERK4, BKK1, BAK7 | somatic embryogenesis receptor-like kinase 4 | chr2:5741979-5746581 FORWARD LENGTH=620	8870.1	8327.92	7629.88	6481.15	5949.9	6498.5	10171.2	10213.8	9349.8	10585.8	8893.44	9456.74
Bra026427	AT4G26510.1	Symbols: UKL4 | uridine kinase-like 4 | chr4:13384503-13387920 FORWARD LENGTH=469	8802.61	10520.9	9007.66	9202.88	8760.78	9104.64	10154	10766.4	9674.74	11014.4	10144.4	10081.2
Bra038825	AT4G13020.1	Symbols: MHK | Protein kinase superfamily protein | chr4:7603947-7606812 FORWARD LENGTH=435	10741	11748.8	10177.9	12541.6	11756.3	13265.2	10142	9854.53	10177.8	10449.5	13076.2	11985.7
Bra001129	AT3G04910.1	Symbols: WNK1, ZIK4, ATWNK1 | with no lysine (K) kinase 1 | chr3:1355084-1358057 FORWARD LENGTH=700	10819.5	10560.9	10374.1	10092.4	8995.57	9259.51	10125.4	9148.42	8295.32	9562.4	9119.58	9618.82
Bra002163	AT5G18500.1	Symbols: | Protein kinase superfamily protein | chr5:6139263-6141283 FORWARD LENGTH=484	11264.5	4523.22	3652.13	4155.83	4737.54	6427.51	10118.7	5272.06	3272.74	3002.75	2801.79	2463.68
Bra030037	AT1G27320.1	Symbols: AHK3, HK3 | histidine kinase 3 | chr1:9487780-9492027 FORWARD LENGTH=1036	11483.2	10566.8	11030.4	12386.3	11073.3	10418.7	10072.1	10415.2	10584.2	9460.88	10987.4	11439.8
Bra035659	AT2G28930.3	Symbols: APK1B, PK1B | protein kinase 1B | chr2:12424551-12426565 FORWARD LENGTH=415	13337.7	9728.16	10629.4	10978.4	11451.4	11843.2	10065.8	8800.68	7947.94	8465.26	5477.7	6993.77
Bra021945	AT2G35050.1	Symbols: | Protein kinase superfamily protein with octicosapeptide/Phox/Bem1p domain | chr2:14769708-14774796 FORWARD LENGTH=1257	10236	10048.9	9746.25	9483.24	9504.5	9961.68	10028.6	9751.12	9352	10465.2	8711.71	9668.32
Bra031585	AT1G07570.1	Symbols: APK1A, APK1 | Protein kinase superfamily protein | chr1:2331369-2333210 REVERSE LENGTH=410	4278.43	1992.44	2176.58	2575.94	2578.22	3394.09	10020.7	3813.07	3375.48	2581.59	2524.67	2934.71
Bra036593	AT5G26751.1	Symbols: ATSK11, SK 11 | shaggy-related kinase 11 | chr5:9399582-9401839 REVERSE LENGTH=405	8852.54	8370.18	9324.69	9957.2	9374.05	9058.87	9996.73	9682.56	10044.3	10075.5	10056.8	9884.4
Bra027579	AT4G09320.1	Symbols: NDPK1 | Nucleoside diphosphate kinase family protein | chr4:5923424-5924366 FORWARD LENGTH=169	9144.86	7950.29	7684.3	7285.56	6922.97	7005.07	9980.15	9444.85	7968.83	8570.41	7089.01	8485.67
Bra041057	AT2G13790.1	Symbols: ATSERK4, SERK4, BKK1, BAK7 | somatic embryogenesis receptor-like kinase 4 | chr2:5741979-5746581 FORWARD LENGTH=620	10351	8871.51	8131.66	7358.78	7065.97	6022.23	9906.82	11716.9	11961.1	12066.2	11234.7	10911.3
Bra037331	AT4G00330.1	Symbols: CRCK2 | calmodulin-binding receptor-like cytoplasmic kinase 2 | chr4:142787-144427 REVERSE LENGTH=411	11264.4	8093.95	8198.62	7305.94	8077.79	7188.47	9871.02	7984.71	7299.96	7564.05	6562.25	6300.21
Bra008255	AT1G76360.1	Symbols: | Protein kinase superfamily protein | chr1:28643242-28646483 REVERSE LENGTH=484	10257.6	8907.65	8089.69	8656.75	8224.93	8884.69	9858.74	10888	9864.15	10990.7	9478.35	11241.3
Bra034404	AT4G08850.1	Symbols: | Leucine-rich repeat receptor-like protein kinase family protein | chr4:5636693-5640496 REVERSE LENGTH=1045	9492.89	6767.29	8292.85	7837.51	7478.06	6084.32	9835.33	9117.68	9384.99	10136.2	9567.52	10924.2
Bra019040	AT4G27600.1	Symbols: NARA5 | pfkB-like carbohydrate kinase family protein | chr4:13782753-13785005 REVERSE LENGTH=471	9848.9	8973.65	8914.34	7888.01	8114.38	7631.66	9813.42	11267.9	10424.8	11030.4	10939	11330.2
Bra039146	AT3G01090.1	Symbols: AKIN10, SNRK1.1, KIN10 | SNF1 kinase homolog 10 | chr3:31437-33977 REVERSE LENGTH=512	8669.91	11292.3	9603.33	9244.99	9204.88	9020.25	9811.13	10915.4	9825	9137.34	11003.2	9824.37
Bra027646	AT1G63500.1	Symbols: | Protein kinase protein with tetratricopeptide repeat domain | chr1:23556015-23558403 FORWARD LENGTH=487	8926.1	8378.62	8354.91	7665.98	7534.32	7385.81	9755.85	8453.95	9226.79	9832.32	10118	9222.52
Bra038128	AT1G53510.1	Symbols: ATMPK18, MPK18 | mitogen-activated protein kinase 18 | chr1:19970961-19974158 REVERSE LENGTH=615	12055.2	11799.1	12120.4	13371.8	13061.8	12774	9743.68	10293.9	10838.5	10818.7	10144.7	11545
Bra012058	AT5G66210.1	Symbols: CPK28 | calcium-dependent protein kinase 28 | chr5:26456681-26459434 REVERSE LENGTH=523	11321.4	16980.2	15114.2	16933.9	15552.8	17319.1	9704.12	13945.7	13685.4	15906.7	15570.2	14991.6
Bra022282	AT3G18130.1	Symbols: RACK1C_AT | receptor for activated C kinase 1C | chr3:6211109-6212371 REVERSE LENGTH=326	10702.6	8617.9	10223.7	8827.21	9691.23	8952.18	9647.1	8368.04	9251.33	9798.41	10468.9	9358.33
Bra029670	AT3G07700.1	Symbols: | Protein kinase superfamily protein | chr3:2459696-2463241 REVERSE LENGTH=695	9540.48	12967.6	11597.5	12024.2	11810.4	10334.2	9571.78	8301.41	11205.7	11766	9430.19	7982.25
Bra037181	AT5G66210.1	Symbols: CPK28 | calcium-dependent protein kinase 28 | chr5:26456681-26459434 REVERSE LENGTH=523	12839.5	18910.7	17493.1	17756.5	16457.2	17941.8	9563.42	14500.6	15988.7	17836.1	20839.7	22404.2
Bra033282	AT1G01140.1	Symbols: CIPK9, SnRK3.12, PKS6 | CBL-interacting protein kinase 9 | chr1:64398-67512 REVERSE LENGTH=447	8324.47	10401	11564	9965.28	10858.7	7499.59	9472.81	9758.84	11471.7	11207.4	10563.5	10409
Bra024755	AT1G25390.1	Symbols: | Protein kinase superfamily protein | chr1:8906640-8908800 REVERSE LENGTH=629	7397.23	4343.54	3557.15	3676.33	3544.83	3599.81	9466.68	5473.45	4255.65	5042.71	3259.17	5409.71
Bra000657	AT4G08850.1	Symbols: | Leucine-rich repeat receptor-like protein kinase family protein | chr4:5636693-5640496 REVERSE LENGTH=1045	8011.62	5508.76	4226.68	4833.6	3913.85	4447.38	9448.82	6284.24	4839.89	5935.32	3998.34	4643.65
Bra019550	AT5G63370.1	Symbols: | Protein kinase superfamily protein | chr5:25384954-25386792 REVERSE LENGTH=612	10394.1	11475	10076	10757.9	11239.4	10045.1	9338.79	10168.2	10736.9	10473.7	9199.83	9260.03
Bra028679	AT5G07920.1	Symbols: DGK1, ATDGK1 | diacylglycerol kinase1 | chr5:2525197-2528396 REVERSE LENGTH=728	18395.3	14155.6	13264.3	11874.5	11811.7	12340.8	9331.19	8213.75	8705.4	9956.8	9225.31	9718.32
Bra017707	AT4G35310.1	Symbols: CPK5, ATCPK5 | calmodulin-domain protein kinase 5 | chr4:16802436-16804628 FORWARD LENGTH=556	7271.13	8700.03	12531.6	9759.72	11808.3	9584.52	9298.44	7495.12	11049.6	9670.7	13529.6	9530.23
Bra038824	AT5G48380.1	Symbols: BIR1 | BAK1-interacting receptor-like kinase 1 | chr5:19604584-19606532 REVERSE LENGTH=620	10977.9	8468.3	8490.33	9392.21	8342.57	8833.4	9204.88	7961.68	9135.59	9656.87	10274.9	11816.3
Bra020705	AT5G48380.1	Symbols: BIR1 | BAK1-interacting receptor-like kinase 1 | chr5:19604584-19606532 REVERSE LENGTH=620	10862.9	8223.02	7044.52	8839.26	7891.76	7937.03	9193.71	8230.28	7488.22	8171.15	7042.84	9487.19
Bra021408	AT3G02880.1	Symbols: | Leucine-rich repeat protein kinase family protein | chr3:634819-636982 FORWARD LENGTH=627	11923.7	9128.78	8672.91	10238.5	8282.25	8400.99	9190.66	8971.88	6882.1	8196.65	6759.57	7015.89
Bra039818	AT2G14750.1	Symbols: APK, AKN1, ATAKN1, APK1 | APS kinase | chr2:6314128-6315501 FORWARD LENGTH=276	6613.7	4540.42	5711.54	4924.87	6018.92	5482.15	9174.95	6024.48	7905.54	8020.67	7192.99	6691.91
Bra002172	AT5G18610.1	Symbols: | Protein kinase superfamily protein | chr5:6192736-6195371 FORWARD LENGTH=513	7559.25	5753.86	4493.41	4892.99	5162.35	4201.48	9119.03	6097.53	6160.51	6889.27	6285.53	6196.16
Bra026964	AT1G12580.1	Symbols: PEPKR1 | phosphoenolpyruvate carboxylase-related kinase 1 | chr1:4283635-4285675 FORWARD LENGTH=522	11957	11779.1	12070.6	12446.4	14073.8	12914	9093.66	8367.65	9809.69	10214.5	10859	10023.2
Bra009534	AT5G03320.1	Symbols: | Protein kinase superfamily protein | chr5:802759-804242 FORWARD LENGTH=420	9961.97	12205.4	13499.8	13643.5	14000.9	12996.5	9088.26	11120.7	13204.4	11579.2	13635.7	14388.2
Bra013120	AT2G14750.1	Symbols: APK, AKN1, ATAKN1, APK1 | APS kinase | chr2:6314128-6315501 FORWARD LENGTH=276	6352.19	4175.03	4873.71	5100.09	5706.73	5371.42	9056.14	7133.98	7417.21	8300.89	5576.7	6324.8
Bra037362	AT4G01330.1	Symbols: | Protein kinase superfamily protein | chr4:550723-552847 FORWARD LENGTH=479	12292.3	19854.2	13413.5	15080.2	12531.8	13476.8	9017.8	16037.2	13147.4	15355.8	14742	18134.4
Bra021663	AT2G30740.1	Symbols: | Protein kinase superfamily protein | chr2:13096399-13098285 FORWARD LENGTH=366	8525.62	5053.04	5904.35	5516.83	5152.99	5763.95	8939.04	6203.76	6437.07	6832.48	6416.81	6209.41
Bra017856	AT4G37870.1	Symbols: PCK1, PEPCK | phosphoenolpyruvate carboxykinase 1 | chr4:17802974-17806332 REVERSE LENGTH=671	7405.34	8967.46	8792.03	9138.63	8503.33	10399.7	8923.94	9977.11	10524.4	11341.3	12306.8	11208.9
Bra021687	AT2G31010.1	Symbols: | Protein kinase superfamily protein | chr2:13194939-13199642 FORWARD LENGTH=775	6549.59	1094.65	1600.92	1285.84	1849.52	977.813	8891.09	3860.83	4061.23	3445.36	2301.52	1877.02
Bra029986	AT3G50000.1	Symbols: CKA2, ATCKA2 | casein kinase II, alpha chain 2 | chr3:18534487-18536743 FORWARD LENGTH=403	12176.4	13430.8	14388.8	13279.1	14989.9	14957.8	8851.09	10146.5	10249.2	10091	11396.6	12420.1
Bra029589	AT3G06580.1	Symbols: GAL1, GALK | Mevalonate/galactokinase family protein | chr3:2049141-2051867 REVERSE LENGTH=496	8206.86	9234.55	7239.54	7580.25	7866.33	9211.49	8812.93	9250.89	8547.02	8899.08	10903.4	10074.4
Bra037280	AT2G17220.2	Symbols: | Protein kinase superfamily protein | chr2:7487866-7489768 REVERSE LENGTH=413	19215.4	15134.9	12729.8	13572.7	14043.5	14083	8807.3	8565.06	9637.08	11616.1	10316	11457.4
Bra026335	AT4G27600.1	Symbols: NARA5 | pfkB-like carbohydrate kinase family protein | chr4:13782753-13785005 REVERSE LENGTH=471	9023.14	10915	10557.9	10452.3	9814.56	8886.36	8711	11356.2	9136.04	9170.84	10270	11731
Bra019780	AT1G12680.1	Symbols: PEPKR2 | phosphoenolpyruvate carboxylase-related kinase 2 | chr1:4320123-4322269 REVERSE LENGTH=470	8759.58	8342.02	7432.1	8528.1	10094.3	9291.05	8666.07	9114.12	7862.64	8703.01	9482.35	9437.5
Bra006881	AT3G51850.1	Symbols: CPK13 | calcium-dependent protein kinase 13 | chr3:19232667-19235526 FORWARD LENGTH=528	12896.2	10762.6	8881.95	10027.1	10782.9	10705.4	8659.43	7678.94	7880.04	7777.17	6682.69	7043.48
Bra006445	AT5G18190.1	Symbols: | Protein kinase family protein | chr5:6010215-6013724 REVERSE LENGTH=691	7407.23	5859.51	6197.27	5292.85	6056.44	5026.07	8638.41	7331.27	7389.18	6153.98	6998.54	5875.02
Bra004149	AT1G66150.1	Symbols: TMK1 | transmembrane kinase 1 | chr1:24631503-24634415 FORWARD LENGTH=942	7014.26	6901.8	6772.73	7248.58	5583.19	6256.14	8624.66	6470.27	4730.9	6003.16	4783.81	4812.34
Bra038621	AT5G63310.1	Symbols: NDPK2, NDPK1A, NDPK IA IA, NDPK IA, ATNDPK2 | nucleoside diphosphate kinase 2 | chr5:25372122-25373838 REVERSE LENGTH=231	8424.53	9626.24	8881.93	9408.28	7835.28	7582.31	8570.26	10456.8	8226.22	9451.73	8500.36	8234.03
Bra006965	AT3G52990.1	Symbols: | Pyruvate kinase family protein | chr3:19649046-19652237 FORWARD LENGTH=527	8805.41	9530.73	9587.15	9111.44	9382.5	9102.82	8534.46	9452.65	10353.9	10471.1	9606.7	9891.58
Bra011327	AT4G32180.1	Symbols: ATPANK2, PANK2 | pantothenate kinase 2 | chr4:15537724-15543715 REVERSE LENGTH=901	9083.41	11219	10117.3	10396.7	11241	11709.4	8517.09	11300	10671.6	10973.7	11724.1	12239.7
Bra008421	AT1G79550.1	Symbols: PGK | phosphoglycerate kinase | chr1:29924347-29926295 REVERSE LENGTH=401	8574.79	10348.5	11741.9	10746.1	11291.7	10973.1	8508.46	11519	11424.9	12046	13287.7	14031.2
Bra011020	AT1G26270.1	Symbols: | Phosphatidylinositol 3- and 4-kinase family protein | chr1:9089822-9091714 REVERSE LENGTH=630	7965.28	8158.75	7220.53	7172.11	7452.95	6846.14	8395.29	7707.52	8168.87	7700.99	7767.78	6855.21
Bra037903	AT2G07180.1	Symbols: | Protein kinase superfamily protein | chr2:2981082-2983271 REVERSE LENGTH=442	9794.51	6897.09	6396.49	7392.1	8488.78	8011.89	8365.28	7996.05	7870.88	7732.38	7740.12	7791.96
Bra024886	AT2G01450.1	Symbols: ATMPK17, MPK17 | MAP kinase 17 | chr2:199722-202010 REVERSE LENGTH=486	24261.7	21159.6	23104.9	22141.7	19642	20527.2	8364.41	8945.03	11008.9	9227.84	10916.7	10748.9
Bra035233	AT4G11330.1	Symbols: ATMPK5, MPK5 | MAP kinase 5 | chr4:6892143-6893845 FORWARD LENGTH=376	10336.3	5528.44	4725.62	4035.97	3799.31	2827.69	8299.26	5412.36	4329.81	4949.19	2774.18	3230.71
Bra020024	AT1G09440.1	Symbols: | Protein kinase superfamily protein | chr1:3045513-3047393 REVERSE LENGTH=466	8953.36	5611.85	5596.54	6334.37	7267.19	6020.43	8278.09	4738.54	4415.7	5071.73	5415.86	6638.74
Bra001518	AT3G13670.1	Symbols: | Protein kinase family protein | chr3:4469434-4473234 FORWARD LENGTH=703	7415	8563.4	7325.13	8731.72	9811.54	9839.6	8244.31	9174.91	9276.03	9856.36	10470.4	9678.13
Bra025140	AT2G03890.1	Symbols: ATPI4K GAMMA 7, UBDK GAMMA 7, PI4K GAMMA 7 | phosphoinositide 4-kinase gamma 7 | chr2:1186199-1188151 FORWARD LENGTH=650	6070.91	5861.7	7424.09	7250.63	8914.21	7811.36	8176.82	6731.68	7440.92	6968.59	8247.38	6465.52
Bra006469	AT5G18610.1	Symbols: | Protein kinase superfamily protein | chr5:6192736-6195371 FORWARD LENGTH=513	4867.1	5646.19	5431.66	6531.66	5830.1	6038.23	8169.72	6503.53	7011.42	7855.93	6377.56	6257
Bra001662	AT3G17410.1	Symbols: | Protein kinase superfamily protein | chr3:5956601-5958882 FORWARD LENGTH=364	9940.99	10882.1	10932.5	9904.08	10486.9	10792.9	8165.48	9518.94	9025.46	10125.4	9130.82	9308.72
Bra004727	AT2G42880.1	Symbols: ATMPK20, MPK20 | MAP kinase 20 | chr2:17840572-17843947 REVERSE LENGTH=606	8141.41	4949.49	5284.69	5047.2	3794.58	4234.26	8118.86	5140.76	4011.59	4389.75	2873.49	2901.16
Bra029230	AT5G63370.1	Symbols: | Protein kinase superfamily protein | chr5:25384954-25386792 REVERSE LENGTH=612	15080.6	14248	13905.8	14541.7	14842.7	14959.7	8052.95	8574.3	10372.3	9742.42	10948.8	9789.17
Bra006368	AT5G16760.1	Symbols: | Inositol 1,3,4-trisphosphate 5/6-kinase family protein | chr5:5509890-5510849 FORWARD LENGTH=319	7035.43	6223.53	5304.79	5738.18	5282.87	5620.71	8038.18	6048.84	7438.17	7121.21	7367.71	6793.82
Bra003481	AT3G61960.1	Symbols: | Protein kinase superfamily protein | chr3:22941966-22944996 REVERSE LENGTH=626	9195.86	5046.03	4986.63	5227.91	6773.54	5209.75	8033.84	3740.55	5244.44	4948.62	3929.86	4054.88
Bra011468	AT4G33770.1	Symbols: | Inositol 1,3,4-trisphosphate 5/6-kinase family protein | chr4:16193589-16196242 REVERSE LENGTH=391	13653	8541.73	8048.37	7247.15	8883.31	7957.38	7992.4	3788.94	4445.14	3943.19	3080.16	3476.34
Bra007211	AT3G56050.1	Symbols: | Protein kinase family protein | chr3:20798322-20800706 REVERSE LENGTH=499	8586.25	5721.07	4386.54	4652.71	4388.21	4011.98	7975.81	6012.41	4610.6	5381.63	4355.02	4214.83
Bra012897	AT3G50500.1	Symbols: SPK-2-2, SNRK2-2, SNRK2.2, SRK2D | SNF1-related protein kinase 2.2 | chr3:18741805-18743904 REVERSE LENGTH=362	8988.66	8949.04	8402.85	9076.1	8721.06	10460.2	7951.86	9850.89	8427.08	9251.58	9469.1	9771.08
Bra039676	AT1G53510.1	Symbols: ATMPK18, MPK18 | mitogen-activated protein kinase 18 | chr1:19970961-19974158 REVERSE LENGTH=615	11763.1	8752.64	8066.92	7941.9	9227.84	8277.22	7950.08	6905.6	7927.18	7782.22	8886.34	9605.84
Bra040277	AT3G06580.1	Symbols: GAL1, GALK | Mevalonate/galactokinase family protein | chr3:2049141-2051867 REVERSE LENGTH=496	6211.61	6818.19	5381.1	5431.92	6666.74	6077.59	7934.32	7474.01	7064.61	7744.38	9020.49	8104.44
Bra037490	AT5G48380.1	Symbols: BIR1 | BAK1-interacting receptor-like kinase 1 | chr5:19604584-19606532 REVERSE LENGTH=620	7778.31	6718.25	6041.52	6652.31	5814.29	5603.18	7927.58	6603.31	5901.39	7107.86	7145.28	7014.9
Bra007520	AT3G60250.1	Symbols: CKB3 | casein kinase II beta chain 3 | chr3:22270714-22271962 REVERSE LENGTH=276	7877.73	6401.95	6960.37	6973.66	7252.49	8707.63	7901.06	5986.73	5898.02	5318.92	4388.5	4462.82
Bra035577	AT5G55560.1	Symbols: | Protein kinase superfamily protein | chr5:22506477-22507757 REVERSE LENGTH=314	12275.8	11403.5	11427	13413.5	13587.5	16521.5	7900.72	9435.35	9574.33	9424.29	11229.7	12013.4
Bra017563	AT5G46330.1	Symbols: FLS2 | Leucine-rich receptor-like protein kinase family protein | chr5:18791802-18795407 FORWARD LENGTH=1173	1538.09	755.811	871.583	840.09	644.293	492.155	7880.55	2053.52	1758.03	844.758	1503.26	733.219
Bra005447	AT2G34180.1	Symbols: CIPK13, SnRK3.7, WL2, ATWL2 | CBL-interacting protein kinase 13 | chr2:14430761-14432269 REVERSE LENGTH=502	5175.62	929.54	783.089	977.455	1088.59	836.971	7790.61	7371.46	3005.36	3995.71	2256.4	2533.79
Bra020977	AT4G19110.2	Symbols: | Protein kinase superfamily protein | chr4:10454770-10457468 REVERSE LENGTH=464	6442.87	5108.1	4813.62	4923.33	4212.07	3415.65	7756.19	6019.87	5112.98	5861.41	4648.49	5196.99
Bra006836	AT5G57035.1	Symbols: | U-box domain-containing protein kinase family protein | chr5:23080743-23083819 FORWARD LENGTH=789	7319.44	4702.91	4767.66	4648.04	5152.25	5222.87	7744.66	5081.7	4244.6	5238.02	4661.6	4932.82
Bra040572	AT4G16360.1	Symbols: | 5'-AMP-activated protein kinase beta-2 subunit protein | chr4:9245662-9246833 FORWARD LENGTH=259	7678.25	6322.9	7311.4	6543.9	6619.94	7128.37	7690.57	7739.25	6659.95	6841.74	7643.09	9041.03
Bra036672	AT2G20900.2	Symbols: DGK5, ATDGK5 | diacylglycerol kinase 5 | chr2:8989794-8992798 REVERSE LENGTH=491	7083.8	7133.57	6399.9	7912.89	7180.93	7151.79	7675.27	7558.57	8693.53	8035.86	9633.32	7366.37
Bra022618	AT5G52920.1	Symbols: PKP1, PKP-BETA1, PKP2 | plastidic pyruvate kinase beta subunit 1 | chr5:21463680-21466612 FORWARD LENGTH=579	7929.37	8549.22	9326.67	9071.71	8463.08	9595.7	7669.27	8616.85	8561.51	9350.27	8474.94	9448.08
Bra032051	AT5G37350.1	Symbols: | Serine/threonine-protein kinase Rio1 | chr5:14793037-14795828 FORWARD LENGTH=531	6107.5	6511.79	6266.91	6292.72	6542.18	5476.59	7661.78	6588.92	6958.76	7919.97	7725.65	7357.23
Bra007303	AT3G57120.1	Symbols: | Protein kinase superfamily protein | chr3:21139099-21140469 FORWARD LENGTH=456	12399.7	7650.98	6894.22	6798.63	6938.16	6165.21	7661.62	7080.37	6438.08	5960.72	5469.27	4882.67
Bra033046	AT3G28450.1	Symbols: | Leucine-rich repeat protein kinase family protein | chr3:10667359-10669176 FORWARD LENGTH=605	6901.51	7834.03	8044.32	7547.43	7732.07	7521.9	7652.09	7633.2	8017.72	8214.7	8706.51	8823.17
Bra004022	AT1G68690.1	Symbols: | Protein kinase superfamily protein | chr1:25789192-25791886 FORWARD LENGTH=708	6785.47	8704.66	7573.19	8558.57	7042.43	8013.29	7642.85	11038.2	10670	10689.7	11009.9	13189
Bra003287	AT3G57530.1	Symbols: CPK32, ATCPK32, CDPK32 | calcium-dependent protein kinase 32 | chr3:21296898-21299351 REVERSE LENGTH=538	11975	7977.85	8793.91	8912.54	7799.3	9083.97	7625.53	7653.02	8258.41	8724.68	9283.5	9085.57
Bra007028	AT3G53810.1	Symbols: | Concanavalin A-like lectin protein kinase family protein | chr3:19933153-19935186 REVERSE LENGTH=677	10176.1	3464.23	3682.7	3413.66	2967.8	2853.46	7568.12	4356.46	2689.28	2709.69	2244.8	2102.45
Bra015004	AT3G24190.1	Symbols: | Protein kinase superfamily protein | chr3:8743319-8747703 FORWARD LENGTH=793	6474.49	8416.55	8151.58	7479.46	7328.78	6483.68	7524.55	9468.78	9094.68	10084.5	9426.29	10207.9
Bra009993	AT5G28290.1	Symbols: ATNEK3, NEK3 | NIMA-related kinase 3 | chr5:10278880-10281880 REVERSE LENGTH=568	5545.45	4710.23	3676.26	4312.11	3764.1	4127.27	7524.03	7156.29	6346.99	5178.92	4968.92	5034.65
Bra017450	AT2G01450.1	Symbols: ATMPK17, MPK17 | MAP kinase 17 | chr2:199722-202010 REVERSE LENGTH=486	6712.03	9336.66	11083.7	10308.3	9451.08	10694	7432.61	7714.94	8670.93	8003.31	8023.25	8520.38
Bra002472	AT5G60550.1	Symbols: GRIK2, ATSNAK1 | geminivirus rep interacting kinase 2 | chr5:24340135-24342356 FORWARD LENGTH=407	8253.5	6520.18	6546.97	6693.26	7068.03	7273.41	7429.85	5989.95	6393.33	6769.89	5302.65	5812.38
Bra041158	AT3G17410.1	Symbols: | Protein kinase superfamily protein | chr3:5956601-5958882 FORWARD LENGTH=364	5824.22	7874.63	7234.27	7598	8204.17	8507.57	7409.02	6910.81	8946.48	8163.08	8090.18	8020.2
Bra006912	AT3G52220.1	Symbols: | CONTAINS InterPro DOMAIN/s: kinase phosphorylation domain (InterPro:IPR019315); Has 8882 Blast hits to 4920 proteins in 346 species: Archae - 10; Bacteria - 184; Metazoa - 3955; Fungi - 1221; Plants - 712; Viruses - 24; Other Eukaryotes - 2776 (source: NCBI BLink). | chr3:19369580-19370980 REVERSE LENGTH=237	6951.89	7877.25	7697.56	7764.32	9475.91	8670.16	7391.92	7779.79	9923.76	9452.48	9937.11	10201.1
Bra013949	AT4G26100.1	Symbols: CK1, CKL1 | casein kinase 1 | chr4:13227885-13230508 REVERSE LENGTH=450	6198.01	4159.77	3958.13	3605.52	4121.99	3449.02	7373.77	5028.96	4675.1	4449.94	4357.14	4290.61
Bra003436	AT3G61080.1	Symbols: | Protein kinase superfamily protein | chr3:22607152-22608883 FORWARD LENGTH=326	13061.9	12496.1	12792.3	11984	11666.5	10279.2	7345.28	9219.9	8494.28	8132.56	7519.99	7911.32
Bra016839	AT1G11330.2	Symbols: | S-locus lectin protein kinase family protein | chr1:3810372-3813416 FORWARD LENGTH=842	8097.65	3746.26	3625.18	3058.89	2963.46	2075.31	7323.19	4528.78	3707.2	4144.88	2648.98	3231.2
Bra031740	AT1G10940.1	Symbols: ASK1, SNRK2-4, SNRK2.4, SRK2A | Protein kinase superfamily protein | chr1:3656050-3658170 REVERSE LENGTH=363	7129.6	7909.13	7515.62	7815.99	8014.38	7662.08	7190.9	9322.95	9055.96	9957.2	10162.1	11389.4
Bra037278	AT2G17265.1	Symbols: HSK, DMR1 | homoserine kinase | chr2:7508606-7509718 FORWARD LENGTH=370	6950.26	4006.4	4107.09	3912.49	4012.3	3550.36	7180.34	5731.39	5150.06	5802.82	5156.37	5865.86
Bra014875	AT1G30270.1	Symbols: CIPK23, SnRK3.23, ATCIPK23, LKS1 | CBL-interacting protein kinase 23 | chr1:10655270-10658524 FORWARD LENGTH=482	10626.7	7123.72	6780.3	7465.27	7738.31	7524.55	7174.58	5244.08	5840.01	6140.56	6107.5	6649.46
Bra022812	AT2G30740.1	Symbols: | Protein kinase superfamily protein | chr2:13096399-13098285 FORWARD LENGTH=366	7476.68	5657.62	5837.41	5960.11	6110.21	6368.78	7151.91	6319.25	6259.22	6542.3	6902.84	6041.48
Bra009916	AT5G26751.1	Symbols: ATSK11, SK 11 | shaggy-related kinase 11 | chr5:9399582-9401839 REVERSE LENGTH=405	6076.78	6812.81	7296	7033.35	7428.63	6783.36	7114.16	6046.29	6986.33	6606.61	6274.31	5182.48
Bra021900	AT1G29350.1	Symbols: | kinase-related protein of unknown function (DUF1296) | chr1:10268761-10273613 REVERSE LENGTH=831	6734.3	5991.67	5421.43	5842.61	5354.09	5437.13	7103.97	5727.9	5596.55	6708.5	6328.79	7039.05
Bra000684	AT4G09570.1	Symbols: CPK4, ATCPK4 | calcium-dependent protein kinase 4 | chr4:6049560-6052184 FORWARD LENGTH=501	8362.04	6844.32	6980.04	6595.51	7301.68	6623.84	7088.61	6885.13	6530.02	6581.2	6524.44	7205.96
Bra014977	AT3G23750.1	Symbols: | Leucine-rich repeat protein kinase family protein | chr3:8558332-8561263 FORWARD LENGTH=928	4983.07	3628.63	3773.26	3393.83	2390.18	2381.05	7032.32	4973.28	3479.77	4255.57	2716.5	2348.79
Bra023667	AT5G18190.1	Symbols: | Protein kinase family protein | chr5:6010215-6013724 REVERSE LENGTH=691	7658.54	5620.91	6301.58	5406.09	6015.71	4728.66	6979.94	6255.31	6018.18	5074.16	3631.03	4386.73
Bra039804	AT3G57730.1	Symbols: | Protein kinase superfamily protein | chr3:21390328-21391395 REVERSE LENGTH=355	9927.14	5738.18	5513.14	6136.53	6492.17	7126.5	6908.65	1894.03	2114.55	2281.67	1994.17	1990
Bra032511	AT1G04440.1	Symbols: CKL13 | casein kinase like 13 | chr1:1202815-1205664 FORWARD LENGTH=468	9012.11	8749.33	9059.11	8604.4	8334.37	7663.11	6842.68	9349.93	9036.38	8403.88	9168.79	9069.92
Bra021573	AT3G14720.1	Symbols: ATMPK19, MPK19 | MAP kinase 19 | chr3:4946057-4948906 FORWARD LENGTH=598	8631.52	5977.06	5483.95	5914.1	6192.2	7105.89	6837.33	5419.45	5812.87	5950.56	4163.11	5133.19
Bra035519	AT1G31910.1	Symbols: | GHMP kinase family protein | chr1:11459050-11461649 FORWARD LENGTH=505	6405.7	3595.44	4036.9	3714.53	3991.65	3558.48	6810.31	5237.59	4567.5	4986.14	4201.62	4739.82
Bra029805	AT3G09920.1	Symbols: PIP5K9 | phosphatidyl inositol monophosphate 5 kinase | chr3:3040426-3043676 REVERSE LENGTH=815	3623.27	5728.08	5427.75	5213.58	4867.01	4365.94	6807.37	6439.57	7557.42	7081.54	6931.95	5918.22
Bra037526	AT5G47840.1	Symbols: AMK2 | adenosine monophosphate kinase | chr5:19375488-19378058 FORWARD LENGTH=283	5674.15	10832.4	9987.52	10753.6	11106.2	11519.3	6787.86	7631.52	9106.27	8675.24	9320.39	7310.65
Bra022870	AT2G31880.1	Symbols: SOBIR1, EVR | Leucine-rich repeat protein kinase family protein | chr2:13554920-13556845 FORWARD LENGTH=641	8934.92	6354.37	5745.76	6475.9	5247	6880.85	6776.49	5560.29	5459.86	6268.26	6419.31	6787.85
Bra023483	AT5G14720.1	Symbols: | Protein kinase superfamily protein | chr5:4748212-4752642 REVERSE LENGTH=674	6123.77	5849.6	5004.4	5343.35	4362.54	5213.83	6756.23	7085.36	6623.83	6449.91	5854.22	6995.96
Bra007444	AT3G59350.1	Symbols: | Protein kinase superfamily protein | chr3:21932930-21934883 FORWARD LENGTH=408	12401	17638.9	16196.7	14545.7	14251.3	15097.7	6721.96	8566.9	8546.39	9627.42	7349.51	9150.57
Bra026867	AT1G14000.1	Symbols: VIK | VH1-interacting kinase | chr1:4797606-4800043 FORWARD LENGTH=438	7123.37	5524.8	5446.54	5103.99	5807.9	5820.21	6714.76	5924.68	5998.01	6307.71	6055.65	5765.71
Bra040069	AT4G32180.1	Symbols: ATPANK2, PANK2 | pantothenate kinase 2 | chr4:15537724-15543715 REVERSE LENGTH=901	6102.13	7232.93	7170.27	6732.83	7041.55	6365.91	6707.56	7570.61	7365.99	7334.17	8337.2	7973.1
Bra025927	AT1G18160.1	Symbols: | Protein kinase superfamily protein | chr1:6249126-6253835 FORWARD LENGTH=992	7225.04	7993.04	7379.45	7559.42	8783.65	8084.85	6704.24	6562.68	6490.19	7681.33	9468.82	8828.11
Bra017872	AT4G39940.1	Symbols: AKN2, APK2 | APS-kinase 2 | chr4:18519787-18521276 FORWARD LENGTH=293	4608.1	3356.16	3444.17	3142.16	3153.87	3482.05	6634.46	5168.95	6786.18	7050.69	5843.66	5572.21
Bra038652	AT5G63650.1	Symbols: SNRK2-5, SNRK2.5, SRK2H | SNF1-related protein kinase 2.5 | chr5:25481631-25483495 REVERSE LENGTH=360	6115.11	5755.46	6484.25	5839.12	6307.16	5816.73	6614.97	6837.3	6040.28	5791.46	5555.53	3592.26
Bra039407	AT3G05840.1	Symbols: ATSK12 | Protein kinase superfamily protein | chr3:1740793-1742927 FORWARD LENGTH=409	15013.5	14015.5	13416.4	15087.9	13804.2	14446.6	6587.74	10010.4	9933.4	9655.51	10299.5	9740.47
Bra006890	AT3G51990.1	Symbols: | Protein kinase superfamily protein | chr3:19287989-19289077 FORWARD LENGTH=362	5455.15	2508.14	2531.93	2832.26	2867.81	2884.78	6585.71	3459.08	3073.72	3316.61	3425.14	3302.31
Bra002031	AT2G17220.1	Symbols: | Protein kinase superfamily protein | chr2:7487866-7489768 REVERSE LENGTH=414	8271.1	8371.12	7590.3	8596.57	9300.92	8297.02	6585.13	8709.64	7985.23	8294.46	8816.12	9115.14
Bra037860	AT4G08500.1	Symbols: MEKK1, ATMEKK1, MAPKKK8, ARAKIN | MAPK/ERK kinase kinase 1 | chr4:5404272-5407062 REVERSE LENGTH=608	8263.24	7109.28	7425.3	6844.09	7283.57	6086.33	6556.68	8126.26	7967.27	5997.19	7827.94	8796.55
Bra016039	AT1G72710.1	Symbols: CKL2 | casein kinase 1-like protein 2 | chr1:27372553-27376178 FORWARD LENGTH=465	8088.56	5648.72	5654.07	5720.25	5379.74	5342.92	6546.97	5591.06	5837.7	5460.62	4947.32	4889
Bra034088	AT3G09830.1	Symbols: | Protein kinase superfamily protein | chr3:3017199-3018696 FORWARD LENGTH=418	6453.96	9655.85	9935.58	9344.83	9106.58	9255.11	6541.38	9918.63	11653.4	11929.5	12784.6	12034.7
Bra031416	AT1G61640.1	Symbols: | Protein kinase superfamily protein | chr1:22746629-22749053 REVERSE LENGTH=621	7017.61	2931.25	2647.16	2823.52	3171.2	2956.47	6541.05	3550.07	3735.38	3756.94	3423.45	3868.55
Bra032942	AT3G26700.1	Symbols: | Protein kinase superfamily protein | chr3:9810669-9812356 FORWARD LENGTH=380	4972.97	4794.34	4327.4	4366.67	4065	3180.62	6524.98	4622.62	4731.56	4921.45	4247.04	3973.59
Bra029812	AT3G10030.1	Symbols: | aspartate/glutamate/uridylate kinase family protein | chr3:3092277-3094831 REVERSE LENGTH=542	6339.86	6487.58	5274.85	5570.39	6189.47	5155.62	6381.16	6416.06	5976.74	6786.4	6380.33	6640.47
Bra000130	AT2G39360.1	Symbols: | Protein kinase superfamily protein | chr2:16437592-16440039 REVERSE LENGTH=815	4454.71	3766.4	3518.11	3641.78	3707.11	3829.06	6357.65	4513.01	4217.41	5330.8	4191.11	3893
Bra002237	AT5G19450.1	Symbols: CDPK19, CPK8 | calcium-dependent protein kinase 19 | chr5:6558672-6561471 REVERSE LENGTH=533	6233.69	7099.77	6149.44	7321.58	6906.29	7009.52	6356.7	6481.04	6131.13	7242.09	5864.39	7469.01
Bra026758	AT1G15530.1	Symbols: | Concanavalin A-like lectin protein kinase family protein | chr1:5339961-5341931 REVERSE LENGTH=656	11751.6	11745.1	9265.54	11059.6	9615.73	10623	6355.2	5403.49	5834.71	5754.76	6476.49	5853.74
Bra027966	AT1G54610.1	Symbols: | Protein kinase superfamily protein | chr1:20393962-20396902 REVERSE LENGTH=572	5824.3	5860.37	5562.69	5733.2	5617.29	6197.44	6353.25	6607.16	5404.23	6298.09	5659.48	6827.51
Bra019859	AT1G11390.1	Symbols: | Protein kinase superfamily protein | chr1:3834762-3837305 REVERSE LENGTH=624	5669.04	3888.42	3366.5	3594.54	3551.61	3666.74	6307.41	4602.79	4329.38	4961.33	4693.76	4626.75
Bra002201	AT5G19010.1	Symbols: MPK16 | mitogen-activated protein kinase 16 | chr5:6345096-6347676 REVERSE LENGTH=567	7333.45	8564.04	7595.5	7781.22	7583.33	7134.6	6248.83	7243.84	7473.91	7575.19	7155.56	7301.23
Bra009354	AT5G08590.1	Symbols: ASK2, SNRK2-1, SNRK2.1, SRK2G | SNF1-related protein kinase 2.1 | chr5:2783537-2785869 FORWARD LENGTH=353	6133.05	7423.4	7052.33	6133.05	6337.22	5555.86	6245.25	8490.12	9799.71	9078.17	10122.7	9630.39
Bra020040	AT5G19450.1	Symbols: CDPK19, CPK8 | calcium-dependent protein kinase 19 | chr5:6558672-6561471 REVERSE LENGTH=533	7453.76	8814.86	8626.04	8918.63	8454.63	8864.37	6241.55	5908.93	5977.86	6614.15	6750.65	6939.03
Bra034407	AT1G35670.1	Symbols: ATCDPK2, CPK11, ATCPK11, CDPK2 | calcium-dependent protein kinase 2 | chr1:13205456-13208058 FORWARD LENGTH=495	7764.03	5891.83	6118.3	5855.98	5279.32	4263.01	6227.25	6342.7	6156.55	6666.98	6076.78	6510.1
Bra013803	AT4G24450.1	Symbols: GWD3, PWD, ATGWD2 | phosphoglucan, water dikinase | chr4:12635761-12642631 FORWARD LENGTH=1278	6344.35	7732.67	6267.42	6202.21	4447.64	4451.41	6197.02	6478.41	8586.45	7478.5	6638.8	5843.58
Bra011073	AT4G28980.1	Symbols: CDKF;1, CAK1AT | CDK-activating kinase 1AT | chr4:14288471-14290102 FORWARD LENGTH=479	4494.03	3134.38	3367.14	3124.88	3787.3	3315.23	6150.49	3760.42	3997.05	3240.4	3205.73	2430.48
Bra003889	AT1G72180.1	Symbols: | Leucine-rich receptor-like protein kinase family protein | chr1:27164074-27167204 FORWARD LENGTH=977	5585.02	2910.82	2754.01	2820.1	2869.6	2558.7	6140.05	3614.35	4833.84	4507.24	4150.44	4839.06
Bra028912	AT5G01820.1	Symbols: ATSR1, SnRK3.15, CIPK14, ATCIPK14, SR1 | serine/threonine protein kinase 1 | chr5:313423-314751 REVERSE LENGTH=442	4937.86	5800.41	6758.12	5563.31	6652.66	5315.86	6127.12	9921.26	9903.69	9513.98	9943.28	9364.46
Bra040933	AT5G52920.1	Symbols: PKP1, PKP-BETA1, PKP2 | plastidic pyruvate kinase beta subunit 1 | chr5:21463680-21466612 FORWARD LENGTH=579	7170.17	7671.45	7711.75	7633.47	7794.25	8097.77	6123.88	7639.91	6911.15	7532.24	8046.29	7994.27
Bra035694	AT3G47580.1	Symbols: | Leucine-rich repeat protein kinase family protein | chr3:17532687-17535810 FORWARD LENGTH=1011	4504.29	2646.23	2996.78	2601.28	2484.27	1914.34	6117.89	4865.5	4331.28	4086.73	3087.39	3059.92
Bra025537	AT5G40870.1	Symbols: ATUK/UPRT1, UKL1, UK/UPRT1 | uridine kinase/uracil phosphoribosyltransferase 1 | chr5:16375021-16378384 FORWARD LENGTH=486	4376.61	6060.76	5448.13	5873.63	6033.06	6491.65	6109.37	7536.64	7964.72	7190.02	7031.69	7388.79
Bra001665	AT3G17510.1	Symbols: CIPK1, SnRK3.16 | CBL-interacting protein kinase 1 | chr3:5989309-5992627 REVERSE LENGTH=444	2672.37	4002.26	3980.06	3550.96	2891.34	3385.14	6104.01	10109.2	6385.62	6279.26	4831.81	4456.05
Bra016081	AT1G72180.1	Symbols: | Leucine-rich receptor-like protein kinase family protein | chr1:27164074-27167204 FORWARD LENGTH=977	5910.83	3081.71	2887.24	2992.66	3086.81	2525.98	6092.9	3913.16	4393.51	4142.14	3702.17	3721.99
Bra034614	AT2G27960.1	Symbols: CKS1, CKS1AT | cyclin-dependent kinase-subunit 1 | chr2:11910903-11911543 REVERSE LENGTH=87	7994.06	10402.3	11145	13140.7	13926.8	15680.6	6085.49	7618.6	8541.32	7668.7	7841.47	9171.76
Bra031183	AT2G21370.1	Symbols: XK-1, XK1 | xylulose kinase-1 | chr2:9137582-9140050 REVERSE LENGTH=478	4063.92	6081.13	6124.11	6198.01	5452.3	5757.36	6045.72	7639.46	6820.75	6415.44	6915.91	6762.91
Bra000295	AT5G01020.1	Symbols: | Protein kinase superfamily protein | chr5:6309-8270 REVERSE LENGTH=410	4447.1	4737.26	4262.48	4816.22	4364.31	4175.58	6038.05	6608.17	5291.59	5445.97	5384.62	5758.42
Bra024511	AT2G17520.1	Symbols: IRE1A, ATIRE1-2, IRE1-2 | Endoribonuclease/protein kinase IRE1-like | chr2:7617504-7620929 FORWARD LENGTH=841	6203.12	6267.13	6203.01	6155.71	6054.57	6166.87	6033.69	5855.62	5172.09	5377.57	5597.99	5698.47
Bra027158	AT1G60440.1	Symbols: ATCOAA, ATPANK1, PANK1 | pantothenate kinase 1 | chr1:22266653-22269070 REVERSE LENGTH=383	5294.47	4517.47	5665.92	5417.37	5379.7	5798.97	6021.36	5902.72	5077.63	5394.31	5489.63	4801.82
Bra024544	AT1G22870.1	Symbols: | Protein kinase family protein with ARM repeat domain | chr1:8089501-8094173 FORWARD LENGTH=913	6589.1	6190.88	6144.71	6432.43	6431.7	5881.44	5992.96	6305.01	6338.41	6189.82	5756.44	6234.28
Bra000201	AT2G40730.1	Symbols: | Protein kinase family protein with ARM repeat domain | chr2:16990083-16996072 REVERSE LENGTH=798	5575.95	4012.17	3697.56	3623.64	3715.77	4254.16	5989.1	4634.2	4076.84	3813.2	3555.7	3958.68
Bra010763	AT4G14350.1	Symbols: | AGC (cAMP-dependent, cGMP-dependent and protein kinase C) kinase family protein | chr4:8256449-8259934 REVERSE LENGTH=551	5090.78	5714.41	6876.73	6668.06	6331.09	6806.87	5965.88	6274.47	6965.33	6414.17	7661.12	6932.67
Bra009818	AT5G56350.1	Symbols: | Pyruvate kinase family protein | chr5:22820254-22822529 REVERSE LENGTH=498	4073.14	2699.52	3071.57	2992.61	3440.46	3244.12	5927.22	4391.75	4527	4658.28	4875.97	5333.56
Bra003288	AT3G57550.1	Symbols: AGK2, GK-2 | guanylate kinase | chr3:21307269-21309193 FORWARD LENGTH=389	5695.18	3983.27	4287.97	4236.12	4723.1	4487.54	5926.98	5515.58	5285.04	6037.62	6057.46	6123.18
Bra027483	AT5G43320.1	Symbols: ckl8 | casein kinase I-like 8 | chr5:17386043-17388941 REVERSE LENGTH=480	6591.27	5028.13	5958.39	5634.41	6569.15	5847.82	5925.06	5114.84	5940.08	4451.75	5177.97	5074.82
Bra033531	AT4G16130.1	Symbols: ARA1, ISA1, ATISA1 | arabinose kinase | chr4:9120875-9127656 FORWARD LENGTH=1039	6670.23	7366.51	5881.28	6185.68	6141.71	5612.8	5915.04	5658.6	5358.17	6440.29	5287.6	5937.32
Bra029902	AT3G48530.1	Symbols: KING1 | SNF1-related protein kinase regulatory subunit gamma 1 | chr3:17987559-17989592 FORWARD LENGTH=424	5305.63	6189.39	6235	6735.61	6482.59	6640.54	5914.09	6436.89	6185.1	5641.92	7275.67	7338.95
Bra014553	AT3G58760.1	Symbols: | Integrin-linked protein kinase family | chr3:21728756-21731740 FORWARD LENGTH=471	7426.15	7214.63	7076.42	6627.43	7392.11	6646.67	5902.32	5854.56	5799.08	7284.54	5241.81	6538.83
Bra037197	AT2G11520.1	Symbols: CRCK3 | calmodulin-binding receptor-like cytoplasmic kinase 3 | chr2:4619145-4621448 FORWARD LENGTH=510	6851.32	6326.35	4742.26	5539.93	4665.05	4941.34	5893.34	5553.53	4877.49	5161.04	5094.93	4598.84
Bra038816	AT2G18730.1	Symbols: ATDGK3, DGK3 | diacylglycerol kinase 3 | chr2:8118976-8121689 FORWARD LENGTH=488	6224.24	6540.01	6217.22	6244.48	5987.95	5476.56	5870.34	6156.14	6412.47	6589.13	5568.68	5975.92
Bra002661	AT5G58320.2	Symbols: | kinase interacting (KIP1-like) family protein | chr5:23577728-23579641 FORWARD LENGTH=558	7767.48	2729.59	3185.6	3469.23	3609.94	3005.62	5869.55	2775.85	2127.68	2826.62	1920.59	1835.41
Bra039190	AT2G23200.1	Symbols: | Protein kinase superfamily protein | chr2:9879351-9881855 FORWARD LENGTH=834	8167.99	8818.43	8105.3	8483.42	7276.5	6956.58	5868.89	5683.37	4993.73	6412.78	6187.4	6613.71
Bra030803	AT1G09840.1	Symbols: ATSK41, SK41 | shaggy-like protein kinase 41 | chr1:3196114-3199524 REVERSE LENGTH=421	5022.84	5036.39	4498.81	5497.04	6347.91	6200.42	5843.92	5275.36	6205.36	6369.97	6090.71	6714.97
Bra025613	AT5G35410.1	Symbols: SOS2, SNRK3.11, CIPK24, ATSOS2 | Protein kinase superfamily protein | chr5:13634933-13638062 FORWARD LENGTH=446	7461.31	9047.48	7349.51	8890.39	8596.27	7957.83	5834.37	8377.66	10046.7	8898	10262.2	11523.1
Bra013108	AT4G09320.1	Symbols: NDPK1 | Nucleoside diphosphate kinase family protein | chr4:5923424-5924366 FORWARD LENGTH=169	3732.2	5144.6	6377.42	5728.25	5178.44	5796.46	5833.52	4916.48	4974.65	4951.86	5574.94	4593.75
Bra031767	AT1G11390.1	Symbols: | Protein kinase superfamily protein | chr1:3834762-3837305 REVERSE LENGTH=624	6380.87	4443.37	3169.91	3532.05	3236.1	3600.56	5826.42	3656.52	3900.22	4651.58	3372.95	3806.83
Bra039379	AT1G55820.1	Symbols: | kinase-related protein of unknown function (DUF1296) | chr1:20864397-20867418 FORWARD LENGTH=575	7780.95	5398.24	4892.37	6681.68	6201.96	6493.28	5825.41	5647.66	4950.52	4591.49	4533.82	4603.24
Bra035592	AT5G55910.1	Symbols: D6PK | D6 protein kinase | chr5:22640055-22641634 REVERSE LENGTH=498	7321.7	6837.42	7833.26	8106.35	8538.47	8529.37	5824.9	4202.21	5283.04	5444.47	5488.4	5715.04
Bra028518	AT5G41990.1	Symbols: WNK8, ATWNK8 | with no lysine (K) kinase 8 | chr5:16795085-16797562 REVERSE LENGTH=563	6266.72	3717.83	3987.37	4300.38	4376.7	5055.96	5784.89	4251.58	4951.65	4679.69	5573.91	5931.6
Bra020806	AT4G35230.1	Symbols: BSK1 | BR-signaling kinase 1 | chr4:16755325-16758041 REVERSE LENGTH=512	4951.03	4813.41	4150.39	4245.07	4148.5	4622.08	5777.51	5628.01	5395.58	5263.74	5685.34	5846.84
Bra005961	AT5G07920.1	Symbols: DGK1, ATDGK1 | diacylglycerol kinase1 | chr5:2525197-2528396 REVERSE LENGTH=728	5802.19	4973.38	4099.49	4300.18	4252.59	3099.95	5750.49	3772.17	3430.99	3704.63	2969.09	2503.59
Bra028333	AT5G64960.1	Symbols: CDKC2, CDKC;2 | cyclin dependent kinase group C2 | chr5:25955497-25958427 FORWARD LENGTH=513	5779.2	4916.26	4950.02	5297.71	5363.17	4958.4	5726.31	5336.77	5511.2	5487.67	5758.92	6490.39
Bra028592	AT5G10290.1	Symbols: | leucine-rich repeat transmembrane protein kinase family protein | chr5:3235462-3238171 REVERSE LENGTH=613	6811.09	5488.58	5607.08	5177.97	5238.42	4940.04	5721.63	5595.48	4550.21	4954.1	4653.99	5037.06
Bra018693	AT1G07650.1	Symbols: | Leucine-rich repeat transmembrane protein kinase | chr1:2359817-2366423 REVERSE LENGTH=1014	5109.44	5606.31	5282.12	4549.72	4637.07	2893.12	5720.34	6096.93	6346.98	5927.22	4996	4325.93
Bra001022	AT3G01090.1	Symbols: AKIN10, SNRK1.1, KIN10 | SNF1 kinase homolog 10 | chr3:31437-33977 REVERSE LENGTH=512	6216.69	5971.77	6040.3	6330.16	5180.76	5296.17	5689.49	6976.78	6266.67	5528.32	5012.26	5620.43
Bra009722	AT5G24010.1	Symbols: | Protein kinase superfamily protein | chr5:8113910-8116384 FORWARD LENGTH=824	5922.06	2155.94	2277.09	2108.2	2343.68	2224.19	5653.06	1909.47	1682.18	2182.31	2124.64	1892.15
Bra034125	AT3G10540.1	Symbols: | 3-phosphoinositide-dependent protein kinase | chr3:3289916-3292429 FORWARD LENGTH=486	5668.22	8164.01	7113.92	9289.89	9486.68	12369.6	5650.22	8608.25	7536.8	7736.49	8623.2	9097.49
Bra037258	AT2G17700.1	Symbols: | ACT-like protein tyrosine kinase family protein | chr2:7685778-7689278 REVERSE LENGTH=546	6258.69	7391.14	7377.69	6987.52	6969.22	6670.83	5606.31	7928.34	8294.08	8269.21	9269.76	8648.53
Bra020994	AT4G18710.1	Symbols: BIN2, DWF12, UCU1, ATSK21, SK21 | Protein kinase superfamily protein | chr4:10296474-10298913 FORWARD LENGTH=380	5870.72	5114.34	5159.39	5084.49	5036.37	5659.63	5595.13	4728.79	3722.13	4211.23	4215.72	3529.93
Bra019122	AT4G26070.2	Symbols: MEK1, NMAPKK, ATMEK1, MKK1 | MAP kinase/ ERK kinase 1 | chr4:13217797-13219695 FORWARD LENGTH=354	4072.53	4108.42	4579.86	4768.92	4533.77	4142.14	5564.37	5753.13	6400.47	6133.82	5854	7348.69
Bra013340	AT4G18700.1	Symbols: CIPK12, SnRK3.9, ATWL4, WL4 | CBL-interacting protein kinase 12 | chr4:10289110-10290579 REVERSE LENGTH=489	8530.63	10536.4	10009.4	11136.8	13851.9	13548.5	5564.2	6959.49	9930.03	10859	9050.26	9886.83
Bra029853	AT3G10572.1	Symbols: | 3-phosphoinositide-dependent protein kinase-1, putative | chr3:3304346-3306306 FORWARD LENGTH=333	4802.75	3084.07	3497.85	3174.3	3469.53	3398.54	5562.41	5669.61	5181.55	5403.67	5201.41	5357.17
Bra013186	AT5G35750.1	Symbols: AHK2, HK2 | histidine kinase 2 | chr5:13911743-13916337 REVERSE LENGTH=1176	4838.68	3519.72	3423.15	3769.01	3720.94	3658.24	5553.28	3425.39	3748.5	4107.24	3396.62	4618.84
Bra031293	AT3G21630.1	Symbols: CERK1, LYSM RLK1 | chitin elicitor receptor kinase 1 | chr3:7615543-7618530 REVERSE LENGTH=617	6649.64	2577.31	2824.26	2317.77	2445.83	2187.72	5527.79	3226.09	3075.85	2235.74	2576.48	2902.62
Bra006263	AT5G14640.1	Symbols: ATSK13, SK13 | shaggy-like kinase 13 | chr5:4719350-4721772 REVERSE LENGTH=410	6416.86	7363.91	6592.58	7020.66	7396.32	7748.58	5494.89	8249.64	8421.86	8979.66	10629.4	11140.6
Bra028955	AT5G55910.1	Symbols: D6PK | D6 protein kinase | chr5:22640055-22641634 REVERSE LENGTH=498	5096.81	5174.48	4507.23	5150.37	6299.2	5766.52	5490.13	3900.32	4331.83	4236.56	4317.12	4496.12
Bra031936	AT5G64070.1	Symbols: PI-4KBETA1, PI4KBETA1 | phosphatidylinositol 4-OH kinase beta1 | chr5:25637492-25643902 REVERSE LENGTH=1121	4740.21	3957.19	3456.75	3618.88	3573.76	2898.49	5472.03	4440.99	3945.71	4250.75	3796.61	4135.69
Bra007645	AT3G61960.1	Symbols: | Protein kinase superfamily protein | chr3:22941966-22944996 REVERSE LENGTH=626	8289.87	5341.41	5173.66	4912.06	6419.51	4710.61	5437.23	3493.34	3816.17	3287.52	3008.13	2547.77
Bra008597	AT5G16760.1	Symbols: | Inositol 1,3,4-trisphosphate 5/6-kinase family protein | chr5:5509890-5510849 FORWARD LENGTH=319	4539.74	3186.74	2438.21	2597.67	2417.23	2081.31	5425.75	3917.7	4067.41	3942.5	3537.95	3561.92
Bra039280	AT2G46500.1	Symbols: ATPI4K GAMMA 4, UBDK GAMMA 4, PI4K GAMMA 4 | phosphoinositide 4-kinase gamma 4 | chr2:19086741-19088534 REVERSE LENGTH=566	8182.06	8239.58	7722.93	7408.19	6409.63	6936.21	5420.3	7598.49	6971.55	7287.91	6825.2	6523.18
Bra029715	AT3G08760.1	Symbols: ATSIK | Protein kinase superfamily protein | chr3:2658129-2659984 REVERSE LENGTH=557	6150.51	7888.86	7941.36	7863.1	8967.23	7129.14	5406.39	5854.74	7718.17	7132.11	7697.03	6353.46
Bra036018	AT5G44290.1	Symbols: | Protein kinase superfamily protein | chr5:17840750-17843190 REVERSE LENGTH=644	4893.66	4723.7	4256.11	4422.88	4031.58	4403.58	5400.24	5374.47	4589.87	5127.63	4804.22	4922.17
Bra005168	AT2G37710.1	Symbols: RLK | receptor lectin kinase | chr2:15814934-15816961 REVERSE LENGTH=675	5090.4	4358.57	4021.1	4018.89	3697.39	3734.4	5387.52	4957.1	3484.09	4790.3	3496.32	4061.84
Bra025911	AT1G18390.2	Symbols: | Protein kinase superfamily protein | chr1:6327463-6329935 FORWARD LENGTH=654	4769.04	3888.78	3711.41	3439.33	3801.92	3240.74	5347.4	5406.7	4324.55	4211.29	5070.41	5240.88
Bra032167	AT2G23450.1	Symbols: | Protein kinase superfamily protein | chr2:9988926-9991244 REVERSE LENGTH=708	4869.31	3561.08	3288.3	3184.64	3817.88	3793.93	5332.32	4465.72	3938.25	4050.87	4036.91	4486.34
Bra011739	AT4G36950.1	Symbols: MAPKKK21 | mitogen-activated protein kinase kinase kinase 21 | chr4:17422834-17423844 REVERSE LENGTH=336	8276.94	9615.76	10450.7	10686.7	10638.4	12899.7	5313.97	2888.26	2667.06	3322.54	3292.16	3711.43
Bra029754	AT3G09240.1	Symbols: | Protein kinase protein with tetratricopeptide repeat domain | chr3:2835668-2837956 REVERSE LENGTH=477	523.673	487.118	729.339	571.893	512.784	1487	5305.62	6676.8	5986.24	5053.82	6341.07	6586.6
Bra018423	AT1G10760.1	Symbols: SEX1, SOP1, SOP, GWD1, GWD | Pyruvate phosphate dikinase, PEP/pyruvate binding domain | chr1:3581210-3590043 REVERSE LENGTH=1399	4844.5	3399.38	3406.26	3089.89	3430.69	3946.88	5300.65	3726.41	3650.42	3425.84	3453.46	3689.78
Bra013341	AT4G18710.1	Symbols: BIN2, DWF12, UCU1, ATSK21, SK21 | Protein kinase superfamily protein | chr4:10296474-10298913 FORWARD LENGTH=380	6366.86	4406.83	4098.39	4599.48	4631.88	4921.45	5295.2	5016.98	4661.04	4581.81	4226.7	4676.15
Bra004191	AT1G66830.1	Symbols: | Leucine-rich repeat protein kinase family protein | chr1:24930700-24932834 REVERSE LENGTH=685	11237.2	2804.64	2426.58	2869.98	2958.56	2267.9	5255.64	1553.22	1539.57	1539.12	1432	1216.84
Bra002047	AT2G17265.1	Symbols: HSK, DMR1 | homoserine kinase | chr2:7508606-7509718 FORWARD LENGTH=370	4495.69	4626.12	3829.05	4008.88	4128.92	3860.49	5239.68	4386.89	4030.89	4678.8	3217.88	4040.76
Bra007355	AT3G57710.1	Symbols: | Protein kinase superfamily protein | chr3:21386233-21387288 REVERSE LENGTH=351	4377.69	3956.39	4435.41	4689.33	4524.25	4898.59	5231.14	1949.47	2534.89	2309.4	1929.05	1922.58
Bra033198	AT2G07180.1	Symbols: | Protein kinase superfamily protein | chr2:2981082-2983271 REVERSE LENGTH=442	4560.64	4571.33	5411.31	5544.46	5384.71	5981.11	5219.74	7297.58	6626.31	7406.16	7678.58	7982.02
Bra009514	AT5G03730.1	Symbols: CTR1, SIS1, AtCTR1 | Protein kinase superfamily protein | chr5:974958-979660 REVERSE LENGTH=821	5020.84	1848.93	3175.94	2463.2	3060.97	3327.84	5202.87	3324.14	3291.59	3150.97	3047.03	3118.76
Bra010164	AT1G32440.1	Symbols: PKp3 | plastidial pyruvate kinase 3 | chr1:11712205-11714963 FORWARD LENGTH=571	6630.96	2518.76	2815.62	2313.39	2579.61	2364.33	5193.78	3499.06	2896.17	2870.15	2441.79	2566.49
Bra036044	AT3G50000.1	Symbols: CKA2, ATCKA2 | casein kinase II, alpha chain 2 | chr3:18534487-18536743 FORWARD LENGTH=403	10520.7	10098.6	9483.51	10542.9	11341.8	10869.5	5181.22	4250.69	4754.47	4528.48	3316.64	4622.07
Bra035695	AT3G47580.1	Symbols: | Leucine-rich repeat protein kinase family protein | chr3:17532687-17535810 FORWARD LENGTH=1011	4392.83	2908.46	2377.12	2572.16	2968.77	1969.15	5162.56	4657.06	4251.14	4290.31	3363.38	2932.78
Bra005276	AT2G36350.1	Symbols: | Protein kinase superfamily protein | chr2:15238903-15241864 FORWARD LENGTH=949	3383.25	5087.41	5447.98	5647.14	5291.21	6199.18	5133.26	4208.14	4460.8	4684.58	4521.68	4208.14
Bra009655	AT2G17265.1	Symbols: HSK, DMR1 | homoserine kinase | chr2:7508606-7509718 FORWARD LENGTH=370	4524.93	3392.02	3482.55	3290.26	3314.68	2984.85	5111.86	3771.93	3191.46	3711.89	3053.34	3227.06
Bra008370	AT1G78590.1	Symbols: NADK3, ATNADK-3 | NAD(H) kinase 3 | chr1:29564343-29566128 FORWARD LENGTH=317	5005.99	6370.64	5245.87	6072.44	6711.13	6935.44	5097.41	6818.1	6496.56	6306.93	7014.01	8036.92
Bra012940	AT5G61580.1	Symbols: PFK4 | phosphofructokinase 4 | chr5:24761150-24763827 FORWARD LENGTH=530	5493.72	8244.82	7064.55	6621.34	7966.6	6222.39	5059.51	7560.83	8157.74	7823.4	7558.91	8959.57
Bra017346	AT3G25840.1	Symbols: | Protein kinase superfamily protein | chr3:9452993-9457446 REVERSE LENGTH=935	6060.87	8668.37	7763.08	9783.67	8528.9	9253.41	5052.39	6984.47	7078.37	6913.9	5770.32	6788.33
Bra002607	AT5G58940.1	Symbols: CRCK1 | calmodulin-binding receptor-like cytoplasmic kinase 1 | chr5:23798659-23800716 FORWARD LENGTH=470	8854.62	8859.63	7623.25	9021.08	8562.16	8460.88	5039.04	5748.79	4793.15	5816.83	5495.86	6963.15
Bra021759	AT2G31880.1	Symbols: SOBIR1, EVR | Leucine-rich repeat protein kinase family protein | chr2:13554920-13556845 FORWARD LENGTH=641	7307.7	6076.27	5758.63	5582.34	4222.83	5378.13	5036.55	4268.03	3902.55	4760.41	4109.86	5312.93
Bra017019	AT2G40270.1	Symbols: | Protein kinase family protein | chr2:16822136-16824327 REVERSE LENGTH=489	6650.75	4899.19	3559.52	3575.42	2678.12	2731.88	5031.59	3861.88	3079.94	3893.79	3095.04	3553.83
Bra035974	AT5G43320.1	Symbols: ckl8 | casein kinase I-like 8 | chr5:17386043-17388941 REVERSE LENGTH=480	4613.9	5898.46	5839.16	5624.23	6292.49	6169.15	5013.12	5619.93	5885.13	6357.19	6418.49	5421.92
Bra036512	AT5G24430.1	Symbols: | Calcium-dependent protein kinase (CDPK) family protein | chr5:8339390-8342913 REVERSE LENGTH=594	7184.91	5938.39	5560.92	5245.38	5440.87	5364.8	4988.59	6647.84	6444.82	7158.71	6761.99	7149.26
Bra040021	AT3G07660.1	Symbols: | kinase-related protein of unknown function (DUF1296) | chr3:2445275-2450372 REVERSE LENGTH=841	7215.09	7358.15	6924.3	9336.58	8904.59	9524.87	4950.39	4932.65	5414.78	4963.43	5608.09	6697.26
Bra003267	AT3G57120.1	Symbols: | Protein kinase superfamily protein | chr3:21139099-21140469 FORWARD LENGTH=456	5898.57	3930.55	3432.92	3658.91	3723.32	2974.76	4942.32	3950.16	3901.83	3825.54	3834.27	3006.09
Bra013523	AT4G21390.1	Symbols: B120 | S-locus lectin protein kinase family protein | chr4:11394458-11397474 REVERSE LENGTH=849	5110.49	3803.05	4336.97	3551.23	3417.51	2883.58	4923.28	4489.13	4485.46	4536.43	3647.46	3070.05
Bra024086	AT4G30310.2	Symbols: | FGGY family of carbohydrate kinase | chr4:14831913-14835092 FORWARD LENGTH=579	4876.55	5789.92	5217.95	4577.41	4394.3	4206.1	4913.22	6324.42	5229.77	6144.18	4939.89	5256.72
Bra006205	AT5G13530.1	Symbols: KEG | protein kinases;ubiquitin-protein ligases | chr5:4345618-4354369 FORWARD LENGTH=1625	6191.45	5364.47	5586.5	5738.99	5239.5	4657.33	4884.43	5145.73	5522.2	4657.48	5570.62	6157.47
Bra027458	AT5G42810.1	Symbols: ATIPK1, IPK1 | inositol-pentakisphosphate 2-kinase 1 | chr5:17167073-17169337 FORWARD LENGTH=451	3764.6	4657.2	3681.68	4004.36	3843.79	4431.2	4883.11	5568.11	4411.22	5610.42	5135.03	6444.95
Bra006010	AT5G08590.1	Symbols: ASK2, SNRK2-1, SNRK2.1, SRK2G | SNF1-related protein kinase 2.1 | chr5:2783537-2785869 FORWARD LENGTH=353	3470.67	6266.36	6284.39	5613.2	6003.26	6562.68	4831.38	7291.51	7394.66	7174.81	8005.83	7920.13
Bra002140	AT5G18190.1	Symbols: | Protein kinase family protein | chr5:6010215-6013724 REVERSE LENGTH=691	4619.39	3854.53	3855.61	3817.88	4124.01	3400.95	4829.82	4197.28	4350.83	4022.94	3839.45	3297.79
Bra028972	AT5G55560.1	Symbols: | Protein kinase superfamily protein | chr5:22506477-22507757 REVERSE LENGTH=314	9605.91	6012.72	9080	7484.65	11106.5	9539.89	4816.86	2512.91	2980.15	2069.81	2499.43	2060.2
Bra024497	AT2G17700.1	Symbols: | ACT-like protein tyrosine kinase family protein | chr2:7685778-7689278 REVERSE LENGTH=546	3452.85	5666.55	6271.68	6005.46	5682.96	5548.14	4807.64	6206.15	6959.75	5943.53	6551.75	6599.53
Bra029713	AT3G08730.1	Symbols: ATPK1, ATPK6, ATS6K1, PK6, PK1, S6K1 | protein-serine kinase 1 | chr3:2651581-2653363 REVERSE LENGTH=465	5739.34	6708.07	5122.47	3970.25	4847.15	5812.17	4778.64	4668.05	4430.65	4987.38	5277.07	5144.84
Bra000359	AT2G44680.1	Symbols: CKB4 | casein kinase II beta subunit 4 | chr2:18426898-18428166 REVERSE LENGTH=283	2946.51	2950.31	2735.57	2919.9	2682.73	2670.53	4762.76	4347.8	4777.16	4551.47	4447.28	4933.39
Bra006235	AT5G14060.1	Symbols: CARAB-AK-LYS | Aspartate kinase family protein | chr5:4536143-4538993 FORWARD LENGTH=544	6333.16	8369.46	5830.54	5843.3	5927.44	5803.43	4760.27	6922.83	4916.58	5070.41	5065.52	4166.22
Bra040943	AT1G63430.1	Symbols: | Leucine-rich repeat protein kinase family protein | chr1:23522896-23526451 FORWARD LENGTH=664	3700.39	5511.62	4574.29	5144.7	5031.02	5621.6	4748.12	5577.79	5369.97	5850.34	6251.23	6720.51
Bra025286	AT3G27560.1	Symbols: ATN1 | Protein kinase superfamily protein | chr3:10210597-10212507 REVERSE LENGTH=356	4069.25	4045.79	4602.59	4050.24	4082.13	4388.29	4747.38	5317.83	5810.15	5957.88	6527.76	6212.63
Bra019338	AT4G23050.1	Symbols: | PAS domain-containing protein tyrosine kinase family protein | chr4:12080112-12083708 FORWARD LENGTH=735	5316.29	9130.3	7772.48	7371.44	5959.85	6536.02	4745.09	6787.17	7942.9	7454.42	8079.12	8375.77
Bra008099	AT1G73500.1	Symbols: ATMKK9, MKK9 | MAP kinase kinase 9 | chr1:27639419-27640351 REVERSE LENGTH=310	6576.46	2529	3199.25	2455.25	2860.95	1888.14	4722.75	2148.65	1899.62	1951.12	1311.62	853.694
Bra016976	AT2G40730.1	Symbols: | Protein kinase family protein with ARM repeat domain | chr2:16990083-16996072 REVERSE LENGTH=798	4634.9	3403.1	2975.74	3319.18	3362.45	3526.02	4718.87	4092.46	3829.2	3690.44	3747.56	4381.45
Bra018013	AT3G49060.1	Symbols: | U-box domain-containing protein kinase family protein | chr3:18187386-18191878 REVERSE LENGTH=805	4365.72	3006.79	2830.68	2672.48	2468.26	2091.34	4695.03	3501.27	3261.34	3403.09	2803.86	2715.66
Bra023780	AT3G22960.1	Symbols: PKP1, PKP-ALPHA | Pyruvate kinase family protein | chr3:8139369-8141771 FORWARD LENGTH=596	4260.73	5121.67	5223.09	6087.37	6179.49	7572.75	4668.58	6599.43	6789.18	6413.72	7535.95	8697.73
Bra014711	AT3G56050.1	Symbols: | Protein kinase family protein | chr3:20798322-20800706 REVERSE LENGTH=499	7226.06	3858.31	3957.19	3715.76	3398.54	3228.5	4603.04	2739.96	3253.38	3502.61	2779.53	2462.78
Bra022970	AT1G29350.1	Symbols: | kinase-related protein of unknown function (DUF1296) | chr1:10268761-10273613 REVERSE LENGTH=831	3472.38	4242	4366.23	4387.9	4034.19	3982.07	4589.84	3297.9	3556.86	4283.92	3086.72	2604.58
Bra039779	AT3G53380.1	Symbols: | Concanavalin A-like lectin protein kinase family protein | chr3:19789204-19791351 REVERSE LENGTH=715	3747.45	3397.55	3268.85	3299.3	3760.52	4643.73	4580.84	3790.56	3600.85	3754.48	3724.33	4031.94
Bra028415	AT1G29720.1	Symbols: | Leucine-rich repeat transmembrane protein kinase | chr1:10393894-10399771 REVERSE LENGTH=1019	4980.84	4541.44	3927.71	3731.87	2943.78	3187.21	4580.18	3958.64	3480.05	3581.87	3230.38	3284.29
Bra010684	AT4G39400.1	Symbols: BRI1, CBB2, DWF2, BIN1, ATBRI1 | Leucine-rich receptor-like protein kinase family protein | chr4:18324826-18328416 FORWARD LENGTH=1196	8945.02	9421.55	8566.56	11137.7	9960.89	9955.35	4566.91	5279.49	3783.32	4599.2	4450.09	5043.21
Bra022820	AT2G31010.1	Symbols: | Protein kinase superfamily protein | chr2:13194939-13199642 FORWARD LENGTH=775	3465.35	1594.29	1633.51	1366.54	1554.93	907.316	4563.31	3584.67	2779.69	2781.06	1706.25	1631.13
Bra008331	AT1G77740.1	Symbols: PIP5K2 | phosphatidylinositol-4-phosphate 5-kinase 2 | chr1:29220632-29223861 FORWARD LENGTH=754	3423.68	1769.6	1882.64	1586.61	2072.67	1593.26	4556.7	3780.02	3595.13	3152.85	2901.88	2782.24
Bra021579	AT3G14840.2	Symbols: | Leucine-rich repeat transmembrane protein kinase | chr3:4988271-4993891 FORWARD LENGTH=1020	6842.85	6728.84	6017.48	5952.49	6123.02	5219.3	4527.53	4747.33	3888.96	3802.46	3637.07	4779.82
Bra026425	AT4G26540.1	Symbols: | Leucine-rich repeat receptor-like protein kinase family protein | chr4:13394673-13398028 REVERSE LENGTH=1091	5157.99	2393.46	2184.84	2428.48	2600.22	2752.3	4526.84	2323.92	1321.97	1456.29	1341.09	1279.62
Bra028877	AT5G02290.1	Symbols: NAK | Protein kinase superfamily protein | chr5:470387-472397 REVERSE LENGTH=389	4452.94	4393.29	5184.39	4763.19	4700.21	4521.03	4506.62	4965.65	5145.82	5814	5574.99	5116.1
Bra004068	AT1G67840.1	Symbols: CSK | chloroplast sensor kinase | chr1:25434156-25436839 FORWARD LENGTH=611	3129.93	5132.38	5597.39	5200.4	5340.16	4943.45	4497.07	7170.22	6820.34	7180.69	7304.49	7355.51
Bra007241	AT3G56370.1	Symbols: | Leucine-rich repeat protein kinase family protein | chr3:20899403-20902390 REVERSE LENGTH=964	3064.18	2491.52	2163.22	3052.74	2401.06	3340.94	4491.88	3466.92	3537.95	3837.05	3325.57	3751.54
Bra001715	AT3G18680.1	Symbols: | Amino acid kinase family protein | chr3:6427533-6429520 FORWARD LENGTH=339	4003.13	4747.18	4992.61	3561.79	5331.82	5447.71	4489.07	5827.6	7043.73	6384.77	7320.65	6384.77
Bra014140	AT1G48480.1	Symbols: RKL1 | receptor-like kinase 1 | chr1:17918475-17920743 FORWARD LENGTH=655	1963.36	2044.55	1633.47	2013.34	1455.93	2007.66	4474.29	3773.61	2848.31	3391.7	2524.31	2717.06
Bra011596	AT4G35230.1	Symbols: BSK1 | BR-signaling kinase 1 | chr4:16755325-16758041 REVERSE LENGTH=512	4308.77	3008.22	3202.82	3217.56	3134.81	2939.42	4466.84	3417.17	3407.1	3454.4	3493.19	3313.6
Bra015976	AT1G73660.1	Symbols: | protein tyrosine kinase family protein | chr1:27692247-27696718 REVERSE LENGTH=1030	4842.43	2863.32	2337.19	2739.19	2845.81	2524.39	4448.07	1912.89	1985.64	2149.96	2045.1	2558.77
Bra014254	AT1G50460.1	Symbols: HKL1, ATHKL1 | hexokinase-like 1 | chr1:18694031-18697429 FORWARD LENGTH=498	7897.44	7201.35	4654.33	6254.95	6700.51	6078.22	4440.97	6257.98	6856.09	6281.16	5623.65	3096.66
Bra003298	AT3G57750.1	Symbols: | Protein kinase superfamily protein | chr3:21394050-21395054 FORWARD LENGTH=334	3468	1487.19	1387.09	1402.5	1674.74	1249.53	4427.23	2181.57	2067.32	2220.29	1646.07	1787.39
Bra010832	AT1G29350.1	Symbols: | kinase-related protein of unknown function (DUF1296) | chr1:10268761-10273613 REVERSE LENGTH=831	3196.6	4011.44	3831.44	4046.27	3559.14	4136.98	4418	3029.41	3990.91	2733.54	3567.2	2363.78
Bra008851	AT5G13160.1	Symbols: PBS1 | Protein kinase superfamily protein | chr5:4176854-4179682 FORWARD LENGTH=456	4573.67	2760.79	3032.51	2821.77	2876.94	2058.2	4416.56	3187.21	3434.65	3032.74	2401.56	2755.72
Bra023111	AT2G37250.1	Symbols: ADK, ATPADK1 | adenosine kinase | chr2:15641991-15643318 FORWARD LENGTH=284	4636.59	3525.73	3442.08	3269.69	3445.14	3165.64	4411.83	3008.82	3369.71	3822.48	3293.04	3544.29
Bra021278	AT3G17850.1	Symbols: | Protein kinase superfamily protein | chr3:6109854-6116245 REVERSE LENGTH=1296	3121.38	5375.08	4653.43	5219.22	4445.05	5666.37	4394.64	5263.56	3983.46	3850.03	4171.95	7093.72
Bra019971	AT1G09970.1	Symbols: LRR XI-23, RLK7 | Leucine-rich receptor-like protein kinase family protein | chr1:3252408-3255428 FORWARD LENGTH=976	4315.05	3381.83	3079.89	2728.98	2417.42	2149.26	4392.64	3297.08	3655.4	3545.12	3423.65	3643.44
Bra033489	AT4G14350.1	Symbols: | AGC (cAMP-dependent, cGMP-dependent and protein kinase C) kinase family protein | chr4:8256449-8259934 REVERSE LENGTH=551	3429.14	5237.59	4661.67	4023.99	3528.56	3894.99	4386.29	6103.62	4095.45	3149.6	3858.1	2359.26
Bra031248	AT3G21070.2	Symbols: NADK1 | NAD kinase 1 | chr3:7380434-7383874 REVERSE LENGTH=524	3938.8	3726.13	3781.9	3850.21	3181.15	3599.24	4356.92	4453.15	4073.93	4571.11	4181.67	4681.8
Bra015260	AT1G03740.1	Symbols: | Protein kinase superfamily protein | chr1:934055-936792 FORWARD LENGTH=740	4905.63	3245	3080.96	2938.35	3262.72	2816.55	4326.6	3350.75	3173.75	2753.48	3650.57	3986.99
Bra035846	AT5G63410.1	Symbols: | Leucine-rich repeat protein kinase family protein | chr5:25395173-25397768 REVERSE LENGTH=680	4649.96	1920.07	2035.72	1818.49	1599.63	1776.59	4322.39	2222.96	2167.9	2223.72	1655.75	2161.45
Bra036141	AT5G49470.3	Symbols: | PAS domain-containing protein tyrosine kinase family protein | chr5:20063616-20068311 FORWARD LENGTH=770	3969.67	3317.21	2999.99	3333.8	3496.83	3923.66	4287.99	4072.63	3420.95	3605.56	3120.88	3659.94
Bra022251	AT3G17850.1	Symbols: | Protein kinase superfamily protein | chr3:6109854-6116245 REVERSE LENGTH=1296	5201.94	5914.1	5251.08	5545.45	4843.82	4361.8	4284.49	4399.61	4556.01	4507.47	3948.61	4838.74
Bra036089	AT3G50530.1	Symbols: CRK | CDPK-related kinase | chr3:18753833-18756487 FORWARD LENGTH=601	5598.97	6466.74	6590.36	6725.84	6889.99	7252.25	4267.63	4787.34	5251.54	5682.96	5201.97	6110.52
Bra008449	AT1G80640.1	Symbols: | Protein kinase superfamily protein | chr1:30311979-30314238 FORWARD LENGTH=427	2447.61	2327.19	2421.38	3055.88	3290.9	3646.73	4263.26	2683.66	3772.9	3306.17	3504.79	3703.61
Bra002768	AT5G57035.1	Symbols: | U-box domain-containing protein kinase family protein | chr5:23080743-23083819 FORWARD LENGTH=789	2784.19	3288.31	3583.92	3559.44	3196.36	2931.18	4262.56	3585.41	3153	3294.92	3220.37	3198.1
Bra005319	AT2G35620.1	Symbols: FEI2 | Leucine-rich repeat protein kinase family protein | chr2:14961187-14964640 REVERSE LENGTH=589	4431.63	2109.61	2218.26	2696.64	2446.87	2633.39	4223.91	3215.64	3332.21	3118.04	2444.2	2635.3
Bra022242	AT3G17770.1	Symbols: | Dihydroxyacetone kinase | chr3:6081973-6085957 REVERSE LENGTH=595	4062.52	5990.32	5876.5	5537.06	4588.82	4225.09	4204.43	5213.14	3939.32	3871.17	4091.16	3867.6
Bra021758	AT2G31880.1	Symbols: SOBIR1, EVR | Leucine-rich repeat protein kinase family protein | chr2:13554920-13556845 FORWARD LENGTH=641	6437.26	5779.86	4179.5	5022.72	3675.86	4717.71	4189.91	3698.28	3028.36	4090.28	3493.84	3803.26
Bra040753	AT1G47210.2	Symbols: CYCA3;2 | cyclin-dependent protein kinase 3;2 | chr1:17301036-17302584 FORWARD LENGTH=372	3166.73	2749.62	2035.78	2530.93	2890.66	3653.59	4170.38	3093.1	2671.31	3033.13	2545.8	3106.34
Bra002854	AT4G26510.1	Symbols: UKL4 | uridine kinase-like 4 | chr4:13384503-13387920 FORWARD LENGTH=469	3785.39	5903.32	4654.62	4875.06	4814.32	4684.28	4103.47	4473.09	4086.29	4804.17	3629.1	4233.28
Bra003842	AT1G73500.1	Symbols: ATMKK9, MKK9 | MAP kinase kinase 9 | chr1:27639419-27640351 REVERSE LENGTH=310	4864.57	2465	2765.93	1968.41	3199.05	2217.67	4095.39	2255.4	2087.07	2153.82	1761.74	1863.03
Bra031749	AT1G10760.1	Symbols: SEX1, SOP1, SOP, GWD1, GWD | Pyruvate phosphate dikinase, PEP/pyruvate binding domain | chr1:3581210-3590043 REVERSE LENGTH=1399	4050.43	5763.35	5353.49	5195.73	5077.47	5347.35	4084.37	4852.09	5819.43	5131.67	3620.94	5831.5
Bra040944	AT1G63500.1	Symbols: | Protein kinase protein with tetratricopeptide repeat domain | chr1:23556015-23558403 FORWARD LENGTH=487	3423.03	4219.9	4779.3	4759.38	4127.65	4079.8	4078.95	3989.98	4611.94	4389.07	2932.62	3582.53
Bra040624	AT1G66880.1	Symbols: | Protein kinase superfamily protein | chr1:24946928-24955438 FORWARD LENGTH=1296	5111.14	6977.88	6499.57	6999.6	6550.9	5966.35	4074.78	5790.54	6167.4	6986.2	7818.47	8909.37
Bra038654	AT5G63680.1	Symbols: | Pyruvate kinase family protein | chr5:25490507-25492530 FORWARD LENGTH=510	3853.11	2953.22	3307.24	3298.71	3776.98	3246.96	4065.49	3326.8	3158.94	3150.69	2875.53	3531.84
Bra014321	AT1G52290.1	Symbols: | Protein kinase superfamily protein | chr1:19470251-19472362 REVERSE LENGTH=509	3906.24	4786.62	3483.05	3919.25	3749.53	3786.32	4063.15	3608.27	2946.88	3802.15	3484.58	3985.8
Bra000592	AT5G49760.1	Symbols: | Leucine-rich repeat protein kinase family protein | chr5:20216679-20221052 FORWARD LENGTH=953	4379.39	4282.49	3746.1	3957.03	3236.27	2830.25	4049.88	5462.4	4939.85	5350.22	4536.7	4066.32
Bra029495	AT4G04490.1	Symbols: CRK36 | cysteine-rich RLK (RECEPTOR-like protein kinase) 36 | chr4:2231957-2234638 REVERSE LENGTH=658	2997.88	510.348	838.38	481.136	916.379	507.155	4035.41	1889.18	2096.19	1819.33	1405.79	1841.84
Bra039025	AT4G29130.1	Symbols: ATHXK1, GIN2, HXK1 | hexokinase 1 | chr4:14352338-14354865 REVERSE LENGTH=496	3585.86	3292.41	2751.32	2513.42	2960.84	2446.07	4025.51	4057.44	3857.71	3607.04	3988.93	4279.51
Bra024410	AT5G65690.1	Symbols: PCK2, PEPCK | phosphoenolpyruvate carboxykinase 2 | chr5:26266477-26269486 FORWARD LENGTH=670	549.839	362.395	361.201	273.719	270.289	223.711	4004.12	1154.05	707.749	1282.17	482.651	389.625
Bra014115	AT1G48210.1	Symbols: | Protein kinase superfamily protein | chr1:17799551-17801798 FORWARD LENGTH=363	4785.87	5934.41	5729.42	6239.97	6300.29	7683.18	3996.68	6079.15	5741.26	5621.16	6515.8	6599.7
Bra001510	AT3G13530.1	Symbols: MAPKKK7, MAP3KE1 | mitogen-activated protein kinase kinase kinase 7 | chr3:4411934-4419320 REVERSE LENGTH=1368	4410.48	4738.21	3893.3	4101.27	3945.5	3775.54	3996.06	5286.9	4885.59	4408.92	4801.26	3791.19
Bra025751	AT1G19600.1	Symbols: | pfkB-like carbohydrate kinase family protein | chr1:6779085-6780898 FORWARD LENGTH=355	3924.36	3453.12	2764.47	3049.57	3158.08	3089.48	3982.97	3552.17	3755.49	3955.1	3892.53	4126.56
Bra019983	AT1G09840.1	Symbols: ATSK41, SK41 | shaggy-like protein kinase 41 | chr1:3196114-3199524 REVERSE LENGTH=421	4832.72	5290.78	3734.67	4544.02	4416.14	5154.64	3979.01	5667.62	4942.06	4819.24	4707.71	5656
Bra019666	AT1G14280.1	Symbols: PKS2 | phytochrome kinase substrate 2 | chr1:4877657-4878985 FORWARD LENGTH=442	4467.23	2676.21	3177.91	3241.78	3720.61	3737.32	3966.58	3191.9	3703.24	3752.59	3240.65	3075.39
Bra029850	AT3G10540.1	Symbols: | 3-phosphoinositide-dependent protein kinase | chr3:3289916-3292429 FORWARD LENGTH=486	4666.17	5794.86	4955.94	6235.94	6259.68	6608.02	3957.67	5209.02	4392.16	3678.71	4944.65	4071.39
Bra037565	AT3G18750.1	Symbols: WNK6, ZIK5, ATWNK6 | with no lysine (K) kinase 6 | chr3:6454307-6456830 REVERSE LENGTH=567	4747.12	7261.87	6831.04	7294.91	7222.56	6445.66	3955.29	5037.51	5022.42	4882.65	4843.87	4153.51
Bra005778	AT5G03730.1	Symbols: CTR1, SIS1, AtCTR1 | Protein kinase superfamily protein | chr5:974958-979660 REVERSE LENGTH=821	3609.84	2505.45	2296.03	2222.81	2073.93	2113.34	3944.1	3474.24	2902.84	3158.34	2817.74	2976.76
Bra016396	AT1G21980.1	Symbols: ATPIP5K1, ATPIPK1, PIP5K1 | phosphatidylinositol-4-phosphate 5-kinase 1 | chr1:7735053-7738309 FORWARD LENGTH=752	3678.03	2541.66	2387.21	3061.79	2466.2	3056.86	3938.31	3077.58	3000.77	2542.37	3353.17	3536.8
Bra000015	AT2G37710.1	Symbols: RLK | receptor lectin kinase | chr2:15814934-15816961 REVERSE LENGTH=675	6622.69	1743.51	1923.54	1907.76	1684.78	1810.44	3930.34	1387.66	817.609	1335.17	1215.29	1144.25
Bra013656	AT4G23190.1	Symbols: CRK11, AT-RLK3 | cysteine-rich RLK (RECEPTOR-like protein kinase) 11 | chr4:12141197-12143710 REVERSE LENGTH=667	4069.13	4284.52	5122.6	4774.48	6029.55	5101.72	3929.64	4704.98	6154.64	6223.48	6522.34	5972.41
Bra030705	AT1G07870.1	Symbols: | Protein kinase superfamily protein | chr1:2429933-2431843 REVERSE LENGTH=423	3139.16	4818.34	4460.54	4263.75	3583.22	4466.06	3921.23	5170.78	4578.75	5218.28	5853.23	5166.19
Bra020828	AT4G23190.1	Symbols: CRK11, AT-RLK3 | cysteine-rich RLK (RECEPTOR-like protein kinase) 11 | chr4:12141197-12143710 REVERSE LENGTH=667	3228.72	2403.89	2202.11	2383.05	1849.68	2160.31	3918.22	3842.1	2894	2297.28	3369.65	3626.4
Bra019161	AT5G24240.1	Symbols: | Phosphatidylinositol 3- and 4-kinase ;Ubiquitin family protein | chr5:8231110-8232925 REVERSE LENGTH=574	6491.79	6918.86	6171.69	6872.24	6610.2	7127.73	3914.01	3276.15	3440.74	3317.21	3752	3267.59
Bra022101	AT5G47080.1	Symbols: CKB1 | casein kinase II beta chain 1 | chr5:19124969-19126397 REVERSE LENGTH=287	2980.87	3782.38	4109.86	4591.88	4454.09	4402.07	3908.43	3813.46	4592.14	4364.88	4507.23	4831.79
Bra038316	AT1G69270.1	Symbols: RPK1 | receptor-like protein kinase 1 | chr1:26040877-26042499 REVERSE LENGTH=540	5024.58	2581.14	2049.84	2565.34	2225.3	2108.3	3891.8	2906.25	2221.59	2563.93	2218.26	2898.16
Bra012402	AT5G24240.1	Symbols: | Phosphatidylinositol 3- and 4-kinase ;Ubiquitin family protein | chr5:8231110-8232925 REVERSE LENGTH=574	7463.26	7313.97	6045.13	7043.48	6736	7168.99	3883.2	3207.83	2915.9	3359.77	3395.71	3817.21
Bra001810	AT3G21070.2	Symbols: NADK1 | NAD kinase 1 | chr3:7380434-7383874 REVERSE LENGTH=524	1195.23	976.33	1139.16	915.784	727	753.758	3860.62	5137.96	5678.85	4779.12	5516.83	5113.43
Bra007859	AT2G24360.1	Symbols: | Protein kinase superfamily protein | chr2:10364742-10366075 REVERSE LENGTH=411	3191.58	3334.52	3516.75	3396.27	3780.12	3303.64	3854.79	4755.71	4013.8	4762.98	4925.52	5204.48
Bra010516	AT4G35780.1	Symbols: | ACT-like protein tyrosine kinase family protein | chr4:16946729-16950405 REVERSE LENGTH=570	3304.11	6642.68	5570.51	5496.65	5356.71	4886.74	3836.86	7106.05	4977.88	5213.79	4994.72	4675.86
Bra001280	AT3G13530.1	Symbols: MAPKKK7, MAP3KE1 | mitogen-activated protein kinase kinase kinase 7 | chr3:4411934-4419320 REVERSE LENGTH=1368	3191.46	3323.36	3447.14	3327.95	3052.37	3187.02	3822.49	5394.95	4502.75	4654.88	3492.4	4174.05
Bra013158	AT2G11520.1	Symbols: CRCK3 | calmodulin-binding receptor-like cytoplasmic kinase 3 | chr2:4619145-4621448 FORWARD LENGTH=510	3070.34	3185.12	2960.97	2962.63	2709.94	2637.06	3799.44	3242.6	2593.98	3293.49	2869.85	3195.96
Bra024264	AT5G64070.1	Symbols: PI-4KBETA1, PI4KBETA1 | phosphatidylinositol 4-OH kinase beta1 | chr5:25637492-25643902 REVERSE LENGTH=1121	3267.42	2577.41	2399.86	2514.35	2165.74	1759.28	3789.69	3125.85	3067.47	3014.21	2731.23	2971.96
Bra027409	AT3G13670.1	Symbols: | Protein kinase family protein | chr3:4469434-4473234 FORWARD LENGTH=703	3792.04	2951.03	2769.46	2852.36	2898.16	2556.45	3777.41	3588.79	2967.09	3457.43	2751.95	2961.26
Bra023574	AT5G16590.1	Symbols: LRR1 | Leucine-rich repeat protein kinase family protein | chr5:5431862-5433921 FORWARD LENGTH=625	4381.86	1563.61	1617.76	1898.57	1811.34	2056.4	3777.1	1524.28	903.118	743.315	1442.67	1051.18
Bra015592	AT1G07570.1	Symbols: APK1A, APK1 | Protein kinase superfamily protein | chr1:2331369-2333210 REVERSE LENGTH=410	3703	1854.31	1983.21	3033.94	2784.25	4336.26	3768.21	3035.33	2779.39	2447.08	2232.72	2095.47
Bra021242	AT3G17410.1	Symbols: | Protein kinase superfamily protein | chr3:5956601-5958882 FORWARD LENGTH=364	4674.17	4702.4	4158.24	5028.18	5529.11	5076.41	3766.84	3138.98	3860.18	3890.52	4275.41	4379.35
Bra030832	AT1G55810.1	Symbols: UKL3 | uridine kinase-like 3 | chr1:20861273-20864003 FORWARD LENGTH=466	3843.76	1683.85	1566.58	1769.85	1566.32	1656.25	3751.64	1469.17	1017.27	854.614	760.155	427.29
Bra037539	AT3G19100.1	Symbols: | Protein kinase superfamily protein | chr3:6605681-6608980 FORWARD LENGTH=599	1634.88	2222.73	2145.44	2778.61	2708.03	3754.36	3742.2	4987.7	5069.69	5018.08	5872.04	6666.51
Bra024650	AT1G27190.1	Symbols: | Leucine-rich repeat protein kinase family protein | chr1:9446923-9448728 REVERSE LENGTH=601	3208.75	2150.63	2129.09	2322.15	1697.77	1901.57	3741.05	2293.08	1839.96	2106.07	1859.83	2308.58
Bra029014	AT5G24240.1	Symbols: | Phosphatidylinositol 3- and 4-kinase ;Ubiquitin family protein | chr5:8231110-8232925 REVERSE LENGTH=574	6587.82	7028.85	5724.01	6139.04	6211.04	7124.86	3740.38	3130.56	3315.39	3585.86	4367.52	4093.71
Bra006008	AT5G08570.1	Symbols: | Pyruvate kinase family protein | chr5:2778433-2780300 FORWARD LENGTH=510	3502.81	4952.25	4721.85	3818.07	3891.41	3894.92	3738.12	3603.74	3533.98	4211.23	3904.55	3514.65
Bra020343	AT5G58950.1	Symbols: | Protein kinase superfamily protein | chr5:23801136-23803025 REVERSE LENGTH=525	3414.45	3776.25	3355.45	3138.3	4735.31	3239.82	3738.1	3738.79	3303.64	4070.22	4447.56	4143.84
Bra014110	AT1G48210.1	Symbols: | Protein kinase superfamily protein | chr1:17799551-17801798 FORWARD LENGTH=363	4372.53	5513.55	5697.47	6189.21	6231.02	6930.1	3731.47	6202.75	6655.04	5583.16	7161.14	7135.83
Bra026464	AT5G24240.1	Symbols: | Phosphatidylinositol 3- and 4-kinase ;Ubiquitin family protein | chr5:8231110-8232925 REVERSE LENGTH=574	11509.3	11551.5	10545.1	11683.8	11414	12144.2	3702.3	5309.91	4293.67	4516.67	3489.24	4425
Bra035716	AT5G50860.1	Symbols: | Protein kinase superfamily protein | chr5:20693778-20696983 REVERSE LENGTH=580	6402.42	1732.63	1726.59	2079.26	2307.31	2177.17	3697.01	2003.79	1757.92	1921.88	1744.57	2153.53
Bra011137	AT4G29810.1	Symbols: ATMKK2, MKK2, MK1 | MAP kinase kinase 2 | chr4:14593299-14595241 REVERSE LENGTH=363	3193.99	2806.89	3164.52	2532.18	2481.11	2262.02	3694.28	3476.25	3007.03	3451.63	3042.13	3330.28
Bra006947	AT5G24240.1	Symbols: | Phosphatidylinositol 3- and 4-kinase ;Ubiquitin family protein | chr5:8231110-8232925 REVERSE LENGTH=574	6167.33	7038.96	5741.51	6410.24	6436.31	6395.67	3692.76	2941.98	2650.64	2663.87	2873.97	2866.77
Bra027306	AT3G14840.2	Symbols: | Leucine-rich repeat transmembrane protein kinase | chr3:4988271-4993891 FORWARD LENGTH=1020	4641.74	5630.63	4345.63	4881.44	4570.06	4222.57	3681.3	3514.69	2918.92	4021.74	4572.74	4609.17
Bra005660	AT5G37450.1	Symbols: | Leucine-rich repeat protein kinase family protein | chr5:14852801-14857098 REVERSE LENGTH=935	3883.11	4832.29	4719.17	4831.04	4576.71	4825.01	3633.41	4140.78	3907.87	3948.41	3752.25	4123.71
Bra004784	AT2G43790.1	Symbols: ATMPK6, MPK6, MAPK6, ATMAPK6 | MAP kinase 6 | chr2:18138477-18140693 FORWARD LENGTH=395	2653.29	2727.91	2958.09	3019.83	3422.43	3222.96	3632.23	3332.08	3500.21	3390.75	3662.15	3499.78
Bra025379	AT3G29160.1	Symbols: AKIN11, SNRK1.2, KIN11, ATKIN11 | SNF1 kinase homolog 11 | chr3:11128893-11131510 REVERSE LENGTH=512	2989.54	3610.48	3112.33	3594.54	3729.23	4345.68	3616.38	3384.78	3655.97	3375.46	3850.21	4249.9
Bra033085	AT3G29160.1	Symbols: AKIN11, SNRK1.2, KIN11, ATKIN11 | SNF1 kinase homolog 11 | chr3:11128893-11131510 REVERSE LENGTH=512	3955.41	3610.3	2746.23	3262.47	3618.62	4542.4	3601.93	3231.89	3504.8	3232.45	3684.81	3759.08
Bra020982	AT4G18950.1	Symbols: | Integrin-linked protein kinase family | chr4:10375685-10378129 FORWARD LENGTH=459	5567.49	7967.73	7378.12	6807.16	6485.74	7080.47	3581.85	4166.46	4290.36	3827.44	4456.68	3725.54
Bra015174	AT2G05940.1	Symbols: | Protein kinase superfamily protein | chr2:2287514-2289270 REVERSE LENGTH=462	3770.93	4957.5	4806.88	4025.81	4195.42	4634.94	3570.53	5591.55	6379.39	6104.49	6130.16	4719.96
Bra022276	AT3G18040.1	Symbols: MPK9 | MAP kinase 9 | chr3:6174800-6178150 FORWARD LENGTH=510	4865.93	4334.96	4007.37	4349.9	3632.92	3994.47	3558.39	2825.56	2942.42	3148.48	2837.53	2625.75
Bra020241	AT5G60550.1	Symbols: GRIK2, ATSNAK1 | geminivirus rep interacting kinase 2 | chr5:24340135-24342356 FORWARD LENGTH=407	4556.64	1886.72	2010.05	2106.22	1759.12	1482.31	3546.63	2054.34	2103.14	2332.58	2170.35	2126.48
Bra017615	AT4G33950.1	Symbols: OST1, SNRK2-6, SRK2E, SNRK2.6, P44, ATOST1 | Protein kinase superfamily protein | chr4:16272364-16274657 FORWARD LENGTH=362	4059.37	7439.35	6482.59	7329.93	6751.52	9312.5	3539.08	6056	5782.04	6569.73	5953.17	7488.06
Bra009742	AT5G24240.1	Symbols: | Phosphatidylinositol 3- and 4-kinase ;Ubiquitin family protein | chr5:8231110-8232925 REVERSE LENGTH=574	6266.87	6956.23	5511.2	6080.65	5713.01	6254	3533.09	2905.1	2765.11	3107.05	3300.08	3901.12
Bra033557	AT4G38230.2	Symbols: CPK26 | calcium-dependent protein kinase 26 | chr4:17928994-17931101 REVERSE LENGTH=514	4756.84	4746.81	5289.8	3297.08	4191.86	2377.12	3514.31	6198.23	5475.85	4421.41	3943.73	3690.68
Bra036252	AT4G02630.1	Symbols: | Protein kinase superfamily protein | chr4:1151683-1153161 FORWARD LENGTH=492	3627.81	3957.23	3305.77	3102.4	3105.07	2823.42	3510.03	3485.6	3831.26	2252.61	3653.34	3696.64
Bra010815	AT1G29750.1	Symbols: RKF1 | receptor-like kinase in flowers 1 | chr1:10414071-10419813 REVERSE LENGTH=1006	3334.01	3910.01	2917.18	4342.34	4312.11	4398.66	3505.95	3539.06	3776.22	3291.65	3208.45	3471.1
Bra012113	AT5G66880.1	Symbols: SNRK2-3, SNRK2.3, SRK2I | sucrose nonfermenting 1(SNF1)-related protein kinase 2.3 | chr5:26710697-26712732 FORWARD LENGTH=361	2820.66	4198.71	3782.13	3763.58	3101.32	3694.93	3497.47	3663.71	3534.78	3974.93	3101.93	3318.38
Bra011627	AT4G35600.1	Symbols: CONNEXIN 32 | Protein kinase superfamily protein | chr4:16896448-16898714 FORWARD LENGTH=419	3943.29	1836	2123.29	2078.64	2442.17	1825.73	3494.94	2807.62	2817.58	3025.92	2826.43	2986.09
Bra009420	AT5G04870.1	Symbols: CPK1, ATCPK1 | calcium dependent protein kinase 1 | chr5:1417015-1419877 REVERSE LENGTH=610	2727.97	3497.86	3745.44	3419.55	3053.51	2774.59	3486.03	3327.92	3716.18	4079.8	3711.41	3570.38
Bra027528	AT5G44100.1	Symbols: ckl7 | casein kinase I-like 7 | chr5:17749454-17752285 REVERSE LENGTH=476	2973.53	2350.89	2300.07	2062.39	2428.6	1595.52	3477.53	2820.9	3151.74	3204.47	2804.3	2687.77
Bra037334	AT4G00340.1	Symbols: RLK4 | receptor-like protein kinase 4 | chr4:148958-151496 FORWARD LENGTH=818	6387.89	2339.34	1538.5	2129.78	1985.66	1856.84	3472.22	1521.49	1189.71	1615.29	1328.37	1745.66
Bra005716	AT5G02290.1	Symbols: NAK | Protein kinase superfamily protein | chr5:470387-472397 REVERSE LENGTH=389	3206.61	5282.85	5998.45	5619.93	5900.33	5589.35	3471.49	5575.03	5389.77	5676.07	7120.28	6747.35
Bra032986	AT3G27190.1	Symbols: UKL2 | uridine kinase-like 2 | chr3:10039504-10042917 REVERSE LENGTH=483	3191.04	3956.04	3697.73	3790.29	3880.49	2989.96	3466.21	4309.11	4028.75	4419.2	4101.42	4415.21
Bra014618	AT3G57560.1	Symbols: NAGK | N-acetyl-l-glutamate kinase | chr3:21311164-21312207 REVERSE LENGTH=347	1468.35	1364.25	1353.72	1062.18	1145.65	844.463	3463.27	3312.61	2843.43	2686.87	2763.47	2551.48
Bra031892	AT5G64960.1	Symbols: CDKC2, CDKC;2 | cyclin dependent kinase group C2 | chr5:25955497-25958427 FORWARD LENGTH=513	3000.2	3179.92	2956.05	2637.35	2334.56	2537.17	3449.84	3173.15	2893.24	3235.14	2501.59	2718.15
Bra035135	AT1G79680.1	Symbols: WAKL10, ATWAKL10 | WALL ASSOCIATED kinase (WAK)-LIKE 10 | chr1:29980188-29982749 REVERSE LENGTH=769	3761.85	2315.89	2275.23	2619.72	2064.74	1799.66	3445.36	2371.79	1800.8	1938.6	2282.46	1714.99
Bra007334	AT3G57530.1	Symbols: CPK32, ATCPK32, CDPK32 | calcium-dependent protein kinase 32 | chr3:21296898-21299351 REVERSE LENGTH=538	7778.22	14526.7	14803.7	11930.2	11193	10346	3440.62	7393.06	8491.96	7801.24	8556.47	8209.49
Bra016457	AT1G20650.1	Symbols: | Protein kinase superfamily protein | chr1:7158422-7160022 REVERSE LENGTH=381	4462.48	7116.12	9896.25	8005.07	8630.56	8448.24	3436.67	7015.89	7750.42	7454.06	7578.81	6170.54
Bra020895	AT4G21534.1	Symbols: | Diacylglycerol kinase family protein | chr4:11456230-11458820 FORWARD LENGTH=481	3463.98	2549.18	2159.53	1893.05	1860.08	1546.48	3429.95	3031.85	2374.8	2769.62	2850.78	2801.74
Bra029593	AT3G06620.1	Symbols: | PAS domain-containing protein tyrosine kinase family protein | chr3:2062833-2067138 REVERSE LENGTH=773	2922.19	3093.96	2316.39	2650.24	2195.66	2143.66	3429.6	3396.39	3584.53	3675.39	3355.58	4278.34
Bra025882	AT1G21270.1	Symbols: WAK2 | wall-associated kinase 2 | chr1:7444997-7447345 FORWARD LENGTH=732	3365.78	2867.53	3243.8	3121.04	3064.18	2467.41	3414.52	3211.91	2884.66	3007.86	2353.6	2832.59
Bra023401	AT5G13280.1	Symbols: AK-LYS1, AK1, AK | aspartate kinase 1 | chr5:4249516-4252654 FORWARD LENGTH=569	3127.32	2429.51	2781.69	2760.91	3052.62	2846.41	3405.27	2808.52	2910.82	2929.15	2701.6	2852.39
Bra029667	AT3G07660.1	Symbols: | kinase-related protein of unknown function (DUF1296) | chr3:2445275-2450372 REVERSE LENGTH=841	2595.62	3258.33	3215.42	3948.54	4033.41	4076.29	3397.66	3041.73	3150.23	3207.39	3679.4	3868.15
Bra012110	AT5G66850.1	Symbols: MAPKKK5 | mitogen-activated protein kinase kinase kinase 5 | chr5:26695965-26699159 REVERSE LENGTH=716	6067.89	4825.01	4304.94	4925.4	5017.57	4719.96	3392.37	3204.81	3343.25	3805.44	3664.17	3679.68
Bra036747	AT1G34300.1	Symbols: | lectin protein kinase family protein | chr1:12503450-12505939 FORWARD LENGTH=829	3605.52	3533.55	3525.71	3670.3	3585.18	3267.15	3383.1	3620.69	2445.25	3177.7	3438.51	3195.65
Bra000605	AT5G50000.1	Symbols: | Protein kinase superfamily protein | chr5:20342838-20345033 REVERSE LENGTH=385	4647.79	2167.28	2013.18	2551.42	2214.61	2616.57	3376.33	2113.84	1492.17	1808.93	1554.73	1764.73
Bra023811	AT3G22750.1	Symbols: | Protein kinase superfamily protein | chr3:8037364-8039096 REVERSE LENGTH=378	4223.91	4056.76	3357.99	3629.27	3877.55	3724.72	3342.44	3261.88	3730.57	3605.54	4197.1	4893.96
Bra002166	AT5G18525.1	Symbols: | protein serine/threonine kinases;protein tyrosine kinases;ATP binding;protein kinases | chr5:6146932-6153658 REVERSE LENGTH=1639	3560.79	3562.17	3237.9	3634.22	3364.26	3055	3339.81	3655.2	3439.7	3599.33	3411.58	3819.99
Bra006839	AT5G57015.1	Symbols: ckl12 | casein kinase I-like 12 | chr5:23071508-23074577 FORWARD LENGTH=435	3539.2	3474.96	3503.77	3172.1	2812.35	3063.76	3336.72	4430.06	4392.4	4023.16	4056.04	3386.27
Bra001614	AT3G15890.1	Symbols: | Protein kinase superfamily protein | chr3:5374389-5376114 FORWARD LENGTH=361	3633.31	3467.39	3325.78	3180.06	2864.83	2683.03	3331.94	3258.79	3311.37	3327.55	2984.88	3511.23
Bra000800	AT4G04500.1	Symbols: CRK37 | cysteine-rich RLK (RECEPTOR-like protein kinase) 37 | chr4:2238411-2240767 FORWARD LENGTH=646	2077.85	2735.78	3435.75	3022.33	3135.91	3344.63	3317.21	3008.63	3847.44	3663.5	4070.75	3445.36
Bra027317	AT3G14720.1	Symbols: ATMPK19, MPK19 | MAP kinase 19 | chr3:4946057-4948906 FORWARD LENGTH=598	3336.25	3725.48	3642.92	3821.11	3421.82	3809.94	3316.35	3671.64	3283.82	3421.69	2726.32	3160.61
Bra025996	AT1G17160.1	Symbols: | pfkB-like carbohydrate kinase family protein | chr1:5867678-5869215 FORWARD LENGTH=379	3389.03	3614.34	4127.57	3704.85	4332.48	3879.32	3289.77	3812.33	4181.7	3204.91	3757.02	3783.75
Bra032281	AT1G49340.1	Symbols: ATPI4K ALPHA | Phosphatidylinositol 3- and 4-kinase family protein | chr1:18252355-18263967 FORWARD LENGTH=2028	3872.38	3589.27	3169.11	3895.51	3312.09	3336.22	3268.85	2513.28	2261.59	2697.48	2002.1	2667.82
Bra019316	AT4G23260.1	Symbols: CRK18 | cysteine-rich RLK (RECEPTOR-like protein kinase) 18 | chr4:12167528-12170055 REVERSE LENGTH=659	3315.79	4903.04	3767.47	3455.57	3168.69	3082.55	3265.37	4131	4138.16	4099.19	4193.2	4402.85
Bra025165	AT3G25840.1	Symbols: | Protein kinase superfamily protein | chr3:9452993-9457446 REVERSE LENGTH=935	3426.01	6619.94	5558.29	6137.28	5066.67	5135.51	3257.07	4375.47	4417.24	4521.61	3724.31	3729.66
Bra026489	AT5G23580.1	Symbols: CDPK9, ATCDPK9, CPK12, ATCPK12 | calmodulin-like domain protein kinase 9 | chr5:7950388-7952433 REVERSE LENGTH=490	3483.24	2433.32	2206.65	2879.36	2030.25	1962.23	3250.62	2697.46	2963.03	3202.09	3314.11	2950.57
Bra021744	AT2G31800.1	Symbols: | Integrin-linked protein kinase family | chr2:13520605-13523646 REVERSE LENGTH=476	2425.55	3546.24	5482.92	4654.32	4687.09	4142.76	3246.03	4042.98	5990.58	4114.03	5142.1	4476.86
Bra031115	AT2G20300.1	Symbols: ALE2 | Protein kinase superfamily protein | chr2:8756475-8759845 REVERSE LENGTH=744	2918.06	1857.32	2043.55	2568.58	2104.02	2744.82	3222.41	2795.08	2493.44	2568.53	2697.33	3199.76
Bra040057	AT3G08730.1	Symbols: ATPK1, ATPK6, ATS6K1, PK6, PK1, S6K1 | protein-serine kinase 1 | chr3:2651581-2653363 REVERSE LENGTH=465	3494.65	2459.57	2810.58	2510.93	2821.98	2333.03	3200.33	2739.63	3006.09	2891.91	2195.93	2429.59
Bra038097	AT1G53050.1	Symbols: | Protein kinase superfamily protein | chr1:19772574-19775531 FORWARD LENGTH=694	3779.26	4097.14	3899.02	4045.92	4049.12	3945.55	3199.72	3545.97	3656.83	3883.79	3579.77	4514.03
Bra013678	AT4G23180.1	Symbols: CRK10, RLK4 | cysteine-rich RLK (RECEPTOR-like protein kinase) 10 | chr4:12138171-12140780 FORWARD LENGTH=669	5668.76	8484.85	5452.29	5937.82	4740.78	6884.91	3142.66	5107.12	5059.55	5882.85	5657.23	6270.85
Bra034311	AT2G26730.1	Symbols: | Leucine-rich repeat protein kinase family protein | chr2:11388621-11391286 FORWARD LENGTH=658	3491.12	2944.28	2984.73	3005.38	2310.99	2409.07	3141.56	2500.17	2796.27	3169.55	2567.19	2384.94
Bra038015	AT1G55820.1	Symbols: | kinase-related protein of unknown function (DUF1296) | chr1:20864397-20867418 FORWARD LENGTH=575	2506.21	1940.35	1863.64	2055.61	2557.66	2884.54	3132.06	3232.78	2469.19	3070.48	2971.02	3377.46
Bra009530	AT5G03420.1	Symbols: | 5'-AMP-activated protein kinase-related | chr5:845641-848705 FORWARD LENGTH=598	2531.46	3452.83	3391.8	3078.09	3698.91	3215.4	3131.75	5623.84	5302.51	5010.7	5628.34	6104.85
Bra031468	AT5G09890.1	Symbols: | Protein kinase family protein | chr5:3085810-3088842 REVERSE LENGTH=515	3842.62	3172.06	3238.67	3405.75	3716.16	3276.57	3128.62	2016.16	2595.48	3218.91	2680.28	2001.25
Bra020827	AT4G23190.1	Symbols: CRK11, AT-RLK3 | cysteine-rich RLK (RECEPTOR-like protein kinase) 11 | chr4:12141197-12143710 REVERSE LENGTH=667	3045.81	3021.27	2628.32	2773.25	2194.85	2881.52	3127.23	3220.51	2952.19	2735.52	3579.07	3521.93
Bra001971	AT2G16250.1	Symbols: | Leucine-rich repeat protein kinase family protein | chr2:7039682-7042933 REVERSE LENGTH=915	4319.05	1366.04	1177.8	1400.96	1878.69	1179.97	3124.65	1236.37	1364.9	1311.74	1107.82	1061.48
Bra022866	AT2G31800.1	Symbols: | Integrin-linked protein kinase family | chr2:13520605-13523646 REVERSE LENGTH=476	3149.46	3962.63	5308.32	3809.58	3666.06	3407.24	3123.26	3688.55	3428.84	3569.91	4726.88	3957.26
Bra023583	AT5G16810.1	Symbols: | Protein kinase superfamily protein | chr5:5526860-5529878 REVERSE LENGTH=418	2742.45	3902.55	3570.15	2747.91	2974.44	2318.38	3110.59	3841.47	3514.01	3083.85	3226.23	2725.89
Bra000478	AT2G28930.3	Symbols: APK1B, PK1B | protein kinase 1B | chr2:12424551-12426565 FORWARD LENGTH=415	2589.8	2845.38	2634.78	3120.34	3684.75	3543.57	3100.09	3249.21	3144.48	3201.98	2971.61	2929.74
Bra029581	AT3G06483.1	Symbols: PDK, ATPDHK | pyruvate dehydrogenase kinase | chr3:1990727-1992581 REVERSE LENGTH=366	2451.94	3055.07	2446.95	2521.09	2672.71	2726.73	3090.28	3755.58	2953.96	3125.23	3464.23	3750.34
Bra037246	AT2G17930.1	Symbols: | Phosphatidylinositol 3- and 4-kinase family protein with FAT domain | chr2:7784455-7802230 REVERSE LENGTH=3858	3347.99	4812.8	4638.76	5164.29	4891.96	4616.59	3086.16	4212.02	4628.37	4317.95	5897.24	5268.33
Bra029159	AT5G51770.1	Symbols: | Protein kinase superfamily protein | chr5:21031030-21032994 FORWARD LENGTH=654	3157.92	2892.35	2639.33	2878.47	2362.84	2155.76	3081.83	2100.65	1947.31	2483.5	1944.12	2023.34
Bra024395	AT5G65530.1	Symbols: | Protein kinase superfamily protein | chr5:26190844-26192826 REVERSE LENGTH=456	12832.6	1623.53	1795.92	1705.34	2210.95	2603.81	3078.17	1038.32	668.891	623.71	656.971	700.182
Bra028840	AT5G03320.1	Symbols: | Protein kinase superfamily protein | chr5:802759-804242 FORWARD LENGTH=420	1715.58	2835.02	4428.08	4260.46	3566.43	3679.22	3053.36	2604.29	4257.65	3226.46	4549.75	3875.92
Bra014847	AT3G54030.1	Symbols: | Protein kinase protein with tetratricopeptide repeat domain | chr3:20011162-20013490 FORWARD LENGTH=490	4049.16	1391.32	1381.08	1320.17	1183.46	841.869	3040.52	2022.24	1723.99	1557.27	1155.92	948.989
Bra011067	AT4G28880.1	Symbols: ckl3 | casein kinase I-like 3 | chr4:14251351-14254048 FORWARD LENGTH=415	3076.85	1918.85	2068.23	1887.05	2161.01	1411.18	3038.75	2279.69	2447.83	2483.92	1976.54	2058.36
Bra018786	AT1G49340.1	Symbols: ATPI4K ALPHA | Phosphatidylinositol 3- and 4-kinase family protein | chr1:18252355-18263967 FORWARD LENGTH=2028	2686.81	2499.08	2424.34	2630.53	2628.87	2846.36	3036.78	2441.37	2439.31	2680.37	2537.52	2881.31
Bra005552	AT2G32850.2	Symbols: | Protein kinase superfamily protein | chr2:13935448-13937977 REVERSE LENGTH=670	2689.11	2642.9	1770.9	2377.8	2075.31	2087.11	3034.4	2098.4	2407.81	1525.25	2496.94	2359.7
Bra028155	AT5G37850.1	Symbols: SOS4, ATSOS4 | pfkB-like carbohydrate kinase family protein | chr5:15065394-15068783 FORWARD LENGTH=343	2652.48	2355.14	2516.94	2167.23	2271.87	1819.01	3015.98	3663.09	2967.06	3151.54	2750.81	2988.77
Bra016760	AT1G12680.1	Symbols: PEPKR2 | phosphoenolpyruvate carboxylase-related kinase 2 | chr1:4320123-4322269 REVERSE LENGTH=470	2706.46	3561.51	6584.75	5196.98	6735.5	6109.9	3000.05	2895.67	3201.62	3477.45	2706.26	3111.17
Bra011481	AT4G33950.1	Symbols: OST1, SNRK2-6, SRK2E, SNRK2.6, P44, ATOST1 | Protein kinase superfamily protein | chr4:16272364-16274657 FORWARD LENGTH=362	2942.32	4217.34	4410.97	4978.62	4507.66	6380.33	2989.77	4216.91	3924.14	4705.49	5723.3	5462.4
Bra011089	AT4G29220.1	Symbols: PFK1 | phosphofructokinase 1 | chr4:14403621-14406071 REVERSE LENGTH=473	2148.48	2918.41	2998.8	2869.26	2556.02	2629.41	2987.37	3199.38	3051.55	3593.81	3118.21	3350.2
Bra039290	AT2G46090.1	Symbols: | Diacylglycerol kinase family protein | chr2:18950919-18953079 FORWARD LENGTH=364	2915.51	4105.46	4087.44	3834.48	3467.52	3486.78	2982.3	4350.61	3391.6	3393.36	3161.76	3699.98
Bra011429	AT4G33240.1	Symbols: FAB1A | 1-phosphatidylinositol-4-phosphate 5-kinases;zinc ion binding;1-phosphatidylinositol-3-phosphate 5-kinases | chr4:16029504-16037278 REVERSE LENGTH=1757	3260.16	2422.98	2773.38	2317.93	2287.7	1927.42	2969.64	2772.36	2137.04	2536.64	2150.32	2593.35
Bra011368	AT4G32660.1	Symbols: AME3 | Protein kinase superfamily protein | chr4:15756396-15759107 FORWARD LENGTH=400	2368.96	1905.52	2048.07	2010.51	2157.12	1696.81	2967.5	2994.21	3202.2	3011.65	2815.06	3101.97
Bra033088	AT3G29160.1	Symbols: AKIN11, SNRK1.2, KIN11, ATKIN11 | SNF1 kinase homolog 11 | chr3:11128893-11131510 REVERSE LENGTH=512	4772.17	3740.08	3081.09	3757.68	4337.23	5479.8	2966.19	2786.46	3206.82	3175.32	3361.66	3565.42
Bra021498	AT3G13670.1	Symbols: | Protein kinase family protein | chr3:4469434-4473234 FORWARD LENGTH=703	2093.53	2323.81	1868.91	1640.36	1628.44	1514.03	2965.37	2709.06	2471.92	2771.6	2289.49	2271.26
Bra012464	AT1G26190.1	Symbols: | Phosphoribulokinase / Uridine kinase family | chr1:9057285-9060433 REVERSE LENGTH=674	3122.1	2215.4	1823.85	2026.89	1784.92	1632.14	2962.06	2456.31	1625.74	2178.28	1184.97	1401.01
Bra016191	AT1G70740.1	Symbols: | Protein kinase superfamily protein | chr1:26673847-26675687 REVERSE LENGTH=425	5240.32	8157.23	9114.58	8654.98	9057.65	9043.13	2961.26	7271.31	6930.93	6486.04	7934.38	7590.52
Bra001818	AT3G21220.1	Symbols: ATMKK5, ATMAP2K_ALPHA, MAP2K_A, MKK5, ATMEK5, MEK5 | MAP kinase kinase 5 | chr3:7445917-7446963 FORWARD LENGTH=348	4059.83	3821.9	3772.21	3779.05	4205.14	4449.79	2958.43	3256.88	2825.87	3234.53	2262.85	1255.99
Bra038703	AT3G12200.1	Symbols: AtNek7, Nek7 | NIMA-related kinase 7 | chr3:3887173-3890550 REVERSE LENGTH=571	2534.85	2167.4	1924.3	2073.73	2256.83	1391.07	2955.89	2073.04	2308.32	2175.98	1858.47	1771.92
Bra020518	AT5G25930.1	Symbols: | Protein kinase family protein with leucine-rich repeat domain | chr5:9050880-9053978 FORWARD LENGTH=1005	3399.64	3470.35	3387.25	3513.11	3601.66	3571.29	2942.98	3346.98	3640.15	3101.43	3429.64	3059.99
Bra032310	AT1G29370.1	Symbols: | kinase-related protein of unknown function (DUF1296) | chr1:10278080-10283024 REVERSE LENGTH=831	2203.06	2027.26	2275.66	2749.83	2490.35	2722	2940	2523.58	2526.73	2736.79	2382.8	2968.15
Bra019315	AT4G23250.1	Symbols: EMB1290, DUF26-21, RKC1, CRK17 | kinases;protein kinases | chr4:12162004-12167026 REVERSE LENGTH=1035	3739.3	3680.21	3289.99	3776.25	3352.45	3695.51	2933.35	3163.8	2881.13	3068.85	3635.08	4088.07
Bra006265	AT5G14720.1	Symbols: | Protein kinase superfamily protein | chr5:4748212-4752642 REVERSE LENGTH=674	2804.98	1401.4	1248.56	1269.1	1361.43	1217.15	2929.42	2039.95	1751.46	1600.92	1445.48	1669.53
Bra037220	AT2G18470.1	Symbols: PERK4 | roline-rich extensin-like receptor kinase 4 | chr2:8005285-8007767 REVERSE LENGTH=633	2672.49	2880.33	2913.49	2847.12	3707.2	2834.44	2928.04	3568.57	3385.05	3298.07	3308.06	3271.06
Bra003025	AT5G53900.2	Symbols: | Serine/threonine-protein kinase WNK (With No Lysine)-related | chr5:21881375-21883133 REVERSE LENGTH=377	9645.19	9280.49	10414.3	8690.01	9661.42	9812.2	2924.25	4194.87	4195.08	4470.9	4494.94	4004.79
Bra000758	AT4G12020.1	Symbols: WRKY19, ATWRKY19, MAPKKK11, MEKK4 | protein kinase family protein | chr4:7201656-7208596 FORWARD LENGTH=1798	3116.29	2451.16	2474.02	2390.49	2858.81	2119.65	2923.29	3023.02	2810.97	2887.08	2819.16	2551.79
Bra011822	AT4G39940.1	Symbols: AKN2, APK2 | APS-kinase 2 | chr4:18519787-18521276 FORWARD LENGTH=293	3074.05	3574.54	3685.34	3375.64	3182.35	4481.87	2918.29	3665.78	5626.66	5626.33	6211.49	5520.22
Bra017934	AT1G21640.1	Symbols: NADK2, ATNADK2 | NAD kinase 2 | chr1:7588726-7592669 FORWARD LENGTH=985	3862.32	3880.52	3789.72	3035.72	2958.43	2117.83	2910.08	3866.47	2873.75	3120.18	3123.34	2935.36
Bra016220	AT1G70430.1	Symbols: | Protein kinase superfamily protein | chr1:26545589-26548756 FORWARD LENGTH=594	2733.66	2158.87	2754.86	3071.26	2985.26	2946.85	2909.78	2576.11	3078.14	3278.08	2927.59	2081.1
Bra017508	AT5G47070.1	Symbols: | Protein kinase superfamily protein | chr5:19118683-19120528 REVERSE LENGTH=410	4238.16	4313.8	5706.7	5216.77	5222.22	5049.07	2904.38	4100.8	4441.65	4956.87	4359.76	3651.88
Bra011330	AT4G32250.1	Symbols: | Protein kinase superfamily protein | chr4:15570285-15572528 REVERSE LENGTH=611	2660.01	4191.98	3232.71	3491.04	3125.99	3245.19	2893.06	4845.43	4018.52	4579.93	3991.39	3958.73
Bra008680	AT5G15730.2	Symbols: CRLK2, AtCRLK2 | Protein kinase superfamily protein | chr5:5131284-5133046 FORWARD LENGTH=436	3745.44	5723.54	4667.08	5594.25	5071.97	5359.68	2891.53	3895.95	4034.67	4713.23	4456.45	5090.69
Bra022924	AT2G32850.1	Symbols: | Protein kinase superfamily protein | chr2:13935448-13937977 REVERSE LENGTH=650	3605.91	3056.14	2732.89	2754.44	2530.81	2559.35	2891.45	3227.81	2756.01	3316.19	3488.08	3480.53
Bra014828	AT3G54250.1	Symbols: | GHMP kinase family protein | chr3:20082468-20084688 REVERSE LENGTH=419	2697.79	2319.9	2138.28	2178.79	1996.25	2210.02	2878.99	3048.18	2542.1	2566.33	2619.77	2953.87
Bra017931	AT1G21590.1	Symbols: | Protein kinase protein with adenine nucleotide alpha hydrolases-like domain | chr1:7566613-7569694 REVERSE LENGTH=756	1369.18	2232.79	1782.44	1700.16	1557.27	1830.07	2876.24	3711.41	2953.55	3310.15	3494.9	3977.33
Bra021501	AT3G13690.1	Symbols: | Protein kinase protein with adenine nucleotide alpha hydrolases-like domain | chr3:4486920-4490011 FORWARD LENGTH=753	4424.54	6595.4	5830.52	5874.91	5828.29	5411.49	2854.86	3174.94	3045.89	2746.33	3427.22	3791.72
Bra037569	AT3G18690.1	Symbols: MKS1 | MAP kinase substrate 1 | chr3:6429755-6430423 REVERSE LENGTH=222	3441.97	3952.68	3107.8	2964.32	2526.31	2409.25	2854.58	3305.82	2867.27	2794.38	2708.93	2873.62
Bra040281	AT3G06620.1	Symbols: | PAS domain-containing protein tyrosine kinase family protein | chr3:2062833-2067138 REVERSE LENGTH=773	3212.74	2259.99	2181.33	1713.56	1917.58	1544.34	2840.99	2889.99	2931.57	2854.58	2793.82	2429.99
Bra007044	AT3G54090.1	Symbols: FLN1 | fructokinase-like 1 | chr3:20028145-20029835 FORWARD LENGTH=471	2715.9	2797.65	2768.34	2909.29	2982.44	2778.53	2839.88	2942.33	3115.92	3077.6	3245.15	3632.73
Bra004365	AT1G69200.1	Symbols: FLN2 | fructokinase-like 2 | chr1:26016018-26018365 FORWARD LENGTH=616	3785.54	4428.61	4265.24	4922.49	4957.35	4249.1	2836.94	3720.97	4650.81	4752.29	5019.41	5313.44
Bra003601	AT1G79600.1	Symbols: | Protein kinase superfamily protein | chr1:29950105-29952516 REVERSE LENGTH=711	2280.49	3470.72	3159.91	3059.44	3441.37	2901.7	2822.48	3624.95	3589.32	3940.63	3342.24	3923.26
Bra033921	AT3G22750.1	Symbols: | Protein kinase superfamily protein | chr3:8037364-8039096 REVERSE LENGTH=378	2621.93	2815.83	2526.87	2966.54	2901.94	2892.93	2818.27	2811.04	3186.56	2574.54	2931.71	3135.07
Bra013684	AT4G23290.2	Symbols: CRK21 | cysteine-rich RLK (RECEPTOR-like protein kinase) 21 | chr4:12177910-12180810 REVERSE LENGTH=690	3307.24	3694.94	3049.13	3158.03	3216.56	2793.66	2805.27	2719.54	3035.62	1864.32	3250.72	2748.79
Bra000962	AT4G00710.1	Symbols: BSK3 | BR-signaling kinase 3 | chr4:290807-293096 FORWARD LENGTH=489	2482.41	3132.51	2999.84	3124.21	3683.17	3167.29	2801.01	2652.06	3221.94	3604.26	1676.23	3327.92
Bra024413	AT5G65700.1	Symbols: BAM1 | Leucine-rich receptor-like protein kinase family protein | chr5:26281826-26284945 FORWARD LENGTH=1003	5008.71	5429.47	4001.25	4991.51	3993.03	4518.67	2799.37	2272.64	1975.27	2259.89	2150.39	2896.95
Bra027121	AT1G60890.1	Symbols: | Phosphatidylinositol-4-phosphate 5-kinase family protein | chr1:22412452-22416338 REVERSE LENGTH=769	2081.91	2262.47	2462.53	2125.85	2388.37	2086.08	2794.76	2355.19	2812.3	2997.69	2852.51	2668.97
Bra021545	AT3G14270.1	Symbols: FAB1B | phosphatidylinositol-4-phosphate 5-kinase family protein | chr3:4754624-4761185 FORWARD LENGTH=1791	3006.69	4192.73	3828.63	4204.23	3781.41	3822.52	2780.89	3945.94	3719.97	4083.25	4319.21	4842.78
Bra025883	AT1G21270.1	Symbols: WAK2 | wall-associated kinase 2 | chr1:7444997-7447345 FORWARD LENGTH=732	4100.38	1479.35	1568.1	1373.66	1464.1	929.294	2777	1390.97	1652.87	1804.28	1009.89	1177.95
Bra000754	AT4G11890.2	Symbols: | Protein kinase superfamily protein | chr4:7148269-7149772 FORWARD LENGTH=352	2597.55	2433.86	2173.85	2341.7	2232.22	1850.95	2773.04	3199.48	3686.89	4225.75	3005.07	3038.04
Bra029482	AT4G04040.1	Symbols: MEE51 | Phosphofructokinase family protein | chr4:1939250-1942765 FORWARD LENGTH=569	2971.59	3426.18	2991.65	2862.38	2872.84	2442.98	2770.6	3252	3546.17	3323.61	2804.42	3672.16
Bra004168	AT1G66430.1	Symbols: | pfkB-like carbohydrate kinase family protein | chr1:24778400-24780393 FORWARD LENGTH=384	5978.59	6435.91	6801.92	5954.56	5397.21	5923.8	2764.77	2967.92	2229.65	2732.02	2084.86	2282.12
Bra002367	AT5G21222.1	Symbols: | protein kinase family protein | chr5:7209422-7213700 FORWARD LENGTH=831	1459.54	2446.34	2067.44	1893.54	1636.77	1082.06	2762.15	4664.49	3612.11	3819.15	3121.68	3565.13
Bra015523	AT1G06730.1	Symbols: | pfkB-like carbohydrate kinase family protein | chr1:2067633-2070049 FORWARD LENGTH=488	3361.92	3606.97	3712.05	3487.53	3956.88	3357.99	2760.98	2760.55	2708.83	2970.79	2786.01	2579.26
Bra012581	AT4G18710.1	Symbols: BIN2, DWF12, UCU1, ATSK21, SK21 | Protein kinase superfamily protein | chr4:10296474-10298913 FORWARD LENGTH=380	2812.51	3243.22	2801.66	3044.05	2917.97	2764.5	2759.53	2782.06	2502.63	2603.09	2367.26	2611.3
Bra036823	AT3G51270.1	Symbols: | protein serine/threonine kinases;ATP binding;catalytics | chr3:19033851-19036772 FORWARD LENGTH=461	2171.43	2241.02	2105.22	2191.27	2153.58	2082.07	2753.53	2596.84	2857.71	2982.6	3077.25	3468.57
Bra001373	AT5G04870.1	Symbols: CPK1, ATCPK1 | calcium dependent protein kinase 1 | chr5:1417015-1419877 REVERSE LENGTH=610	4492.13	3148.7	3802.11	3376.46	3359.08	3865.83	2747.92	1673.68	1382.21	1216.02	2399.89	2494.27
Bra023907	AT3G21070.2	Symbols: NADK1 | NAD kinase 1 | chr3:7380434-7383874 REVERSE LENGTH=524	1525.36	1948.87	1891.78	1965.25	1534.96	1740.82	2747.02	3359.64	3707.55	3132.03	3102.56	3541.04
Bra023679	AT5G18500.1	Symbols: | Protein kinase superfamily protein | chr5:6139263-6141283 FORWARD LENGTH=484	2760.32	2375.32	2522.5	2978.97	2460.13	3040.92	2740.08	2329.59	1821.65	1762.1	1525.86	1691.29
Bra039942	AT2G23070.1	Symbols: | Protein kinase superfamily protein | chr2:9824162-9826871 REVERSE LENGTH=432	2863.44	2285.24	2441.47	2587.96	2347.37	2069.33	2718.68	2521.12	2290.07	2025.11	2572.92	2103.39
Bra004160	AT1G66340.1	Symbols: ETR1, EIN1, ETR, AtETR1 | Signal transduction histidine kinase, hybrid-type, ethylene sensor | chr1:24734698-24737366 FORWARD LENGTH=738	2085.38	2006.37	1851.92	1851.36	1864.22	1759.96	2716.44	2506.02	2171.8	2524.95	2047.07	2823.24
Bra002635	AT1G07150.1	Symbols: MAPKKK13 | mitogen-activated protein kinase kinase kinase 13 | chr1:2194279-2195778 REVERSE LENGTH=499	1131.54	2319.62	2640.76	2833.42	2786.71	3029.19	2701.54	2651.35	2997.88	3286.25	3003.28	3050.21
Bra016226	AT1G56140.1	Symbols: | Leucine-rich repeat transmembrane protein kinase | chr1:21001708-21007725 REVERSE LENGTH=1033	4240.05	3366.07	2996.29	2791.65	2344.66	2222.35	2700.49	2988.06	2306.89	2275.21	1798.96	1745.85
Bra017318	AT2G35500.1	Symbols: SKL2 | shikimate kinase like 2 | chr2:14914038-14915909 FORWARD LENGTH=387	2109.88	2647.35	2412.53	2226.05	1816.54	1523.27	2696.01	3611.84	2922.15	3209.77	2590.48	2666.15
Bra034418	AT1G29720.1	Symbols: | Leucine-rich repeat transmembrane protein kinase | chr1:10393894-10399771 REVERSE LENGTH=1019	2294.48	2551.35	2213.89	1993.95	1727.81	1659.49	2695.9	2681.2	2572.16	2152.99	2002.95	1817.2
Bra007778	AT2G25760.1	Symbols: | Protein kinase family protein | chr2:10985118-10988652 REVERSE LENGTH=673	2854.99	2621.37	2327.75	2349.05	2531.22	1944.47	2687.11	2668.48	2681.56	2843.04	2519.98	2791.62
Bra026726	AT1G16270.1	Symbols: | Protein kinase superfamily protein with octicosapeptide/Phox/Bem1p domain | chr1:5563890-5568145 FORWARD LENGTH=1147	3811.16	4992.59	4628.75	5251.36	5341.65	5482.7	2677.09	3690.44	3859.4	3402.34	3848.4	4219.68
Bra027925	AT1G56720.1	Symbols: | Protein kinase superfamily protein | chr1:21263630-21265559 REVERSE LENGTH=492	2396.83	1642.52	1506.14	1577.94	1650.95	1530.15	2673.6	1905.64	1276.53	1415.41	1116.16	1319.24
Bra023777	AT3G23000.1	Symbols: CIPK7, SnRK3.10, PKS7, ATSRPK1, ATSR2 | CBL-interacting protein kinase 7 | chr3:8172654-8173943 FORWARD LENGTH=429	3362.55	5648.48	5693.82	4677.15	4804.6	3486.88	2673.21	4738.41	3036.1	3025.05	2919.43	2588.81
Bra008659	AT5G16000.1	Symbols: NIK1 | NSP-interacting kinase 1 | chr5:5224264-5227003 FORWARD LENGTH=638	1561.32	1021.56	770.35	885.619	585.758	596.025	2656.15	1307.49	1397.72	1350.97	1024.87	1172.52
Bra027302	AT3G14840.2	Symbols: | Leucine-rich repeat transmembrane protein kinase | chr3:4988271-4993891 FORWARD LENGTH=1020	3209.6	3239.97	2369.7	2407.7	2304.35	2143.4	2647.28	2244.09	2190.21	2208.32	1836.56	2115.54
Bra018128	AT3G47090.1	Symbols: | Leucine-rich repeat protein kinase family protein | chr3:17341512-17344645 REVERSE LENGTH=1009	6584.25	4846.45	3799.31	4682.41	4818.11	4247.25	2635.73	2617.81	3345.93	3209.25	3714.67	3966.74
Bra031828	AT5G66850.1	Symbols: MAPKKK5 | mitogen-activated protein kinase kinase kinase 5 | chr5:26695965-26699159 REVERSE LENGTH=716	2607.54	7212.2	7038.57	6384.03	6417.24	6647.93	2634.61	6961.72	8338.69	8267.74	10219.3	11543
Bra004961	AT2G46090.1	Symbols: | Diacylglycerol kinase family protein | chr2:18950919-18953079 FORWARD LENGTH=364	2603.59	3824.61	3754.14	3567.83	3394.18	3496.15	2626.73	4049.32	3559.44	3734.24	3518.67	3603.69
Bra009599	AT5G02290.1	Symbols: NAK | Protein kinase superfamily protein | chr5:470387-472397 REVERSE LENGTH=389	2376.44	4037.88	3931.95	4384.56	3900.37	3935.12	2617.4	4082.82	4106.05	4258.79	4699	4637.07
Bra020974	AT3G56370.1	Symbols: | Leucine-rich repeat protein kinase family protein | chr3:20899403-20902390 REVERSE LENGTH=964	1967.29	2149.39	2530.07	2266.75	1915.5	2407.21	2612.59	2300.87	2286.37	2407.21	2813.57	2310.18
Bra023393	AT5G13160.1	Symbols: PBS1 | Protein kinase superfamily protein | chr5:4176854-4179682 FORWARD LENGTH=456	2302.51	2094.57	1964.9	1935.65	1880.08	1473.92	2606.68	2646.31	2610.01	2555.18	2561.83	2412.84
Bra018417	AT1G10940.1	Symbols: ASK1, SNRK2-4, SNRK2.4, SRK2A | Protein kinase superfamily protein | chr1:3656050-3658170 REVERSE LENGTH=363	2299.45	2228.8	2283.15	2428.04	2309.1	1923.64	2606.68	2628.47	3095.71	2901.89	2846.61	2931.87
Bra006278	AT5G15080.1	Symbols: | Protein kinase superfamily protein | chr5:4886414-4888555 FORWARD LENGTH=493	2960.7	2979.76	2141.5	2200.25	2003.28	2105.77	2604.82	2331.78	2122.27	2390.6	2253.4	2723.71
Bra009045	AT5G10270.1	Symbols: CDKC;1 | cyclin-dependent kinase C;1 | chr5:3221715-3224674 REVERSE LENGTH=505	2430.88	2433	2145.69	2017.21	2500.63	2068.61	2604.68	3140.5	2826.84	3023.68	2904.58	2571.43
Bra006536	AT5G20050.1	Symbols: | Protein kinase superfamily protein | chr5:6774381-6775739 FORWARD LENGTH=452	2354.48	2301.11	2450.76	1860.29	1734.89	1848.58	2604.67	2841.46	2163.79	2645.08	2077.99	2157.61
Bra038046	AT4G16130.1	Symbols: ARA1, ISA1, ATISA1 | arabinose kinase | chr4:9120875-9127656 FORWARD LENGTH=1039	1848.93	2832.22	3119.42	2971.82	2970.48	2861.35	2601.45	2391.48	2820.9	3157.08	2756.83	2425.75
Bra027990	AT4G23190.1	Symbols: CRK11, AT-RLK3 | cysteine-rich RLK (RECEPTOR-like protein kinase) 11 | chr4:12141197-12143710 REVERSE LENGTH=667	2537.4	1854.46	1280	1878.26	1451.85	1422.88	2596.49	1372.82	1357.28	1432.92	1640.19	1429.01
Bra022773	AT2G30040.1	Symbols: MAPKKK14 | mitogen-activated protein kinase kinase kinase 14 | chr2:12821747-12823138 FORWARD LENGTH=463	2664.93	3198.35	2721.78	2705.91	2150.75	2432.73	2596.47	1686.07	1412.47	1779.75	1362.34	1223.51
Bra012045	AT2G26730.1	Symbols: | Leucine-rich repeat protein kinase family protein | chr2:11388621-11391286 FORWARD LENGTH=658	3151.95	3263.04	2888.16	3412.82	2432.52	2548.24	2594.81	2801.86	2331.39	2257.03	2698.27	1908.14
Bra019320	AT4G23160.1	Symbols: CRK8 | cysteine-rich RLK (RECEPTOR-like protein kinase) 8 | chr4:12129485-12134086 FORWARD LENGTH=1262	3428.18	1700.3	2377.32	2137.6	2309.64	1867.01	2593.76	2586.13	4014.43	3667.97	3404.03	3506.82
Bra011246	AT4G31110.1	Symbols: | Wall-associated kinase family protein | chr4:15127257-15129880 FORWARD LENGTH=793	3212.92	3617.51	3766.1	3219.43	3210.04	3722.76	2591.89	3723.2	3727.75	3902.28	3902.08	3610.72
Bra023844	AT4G23180.1	Symbols: CRK10, RLK4 | cysteine-rich RLK (RECEPTOR-like protein kinase) 10 | chr4:12138171-12140780 FORWARD LENGTH=669	1611.8	752.161	732.338	724.081	525.274	347.915	2584.97	1538.82	1348.24	1582.64	569.923	746.545
Bra011508	AT4G34220.1	Symbols: | Leucine-rich repeat protein kinase family protein | chr4:16381653-16384054 REVERSE LENGTH=757	4341.63	2962.41	2441.67	2921.85	2125.77	2743.64	2584.88	2486	1785.71	2351.38	2561.29	3136.53
Bra018492	AT4G04540.1	Symbols: CRK39 | cysteine-rich RLK (RECEPTOR-like protein kinase) 39 | chr4:2259580-2262138 FORWARD LENGTH=659	2062.08	2046.41	1725.27	1615.52	1774.26	1360.54	2581.57	1831.47	1825.67	1991.1	2091.67	2106.09
Bra002369	AT5G21326.1	Symbols: | Ca2+regulated serine-threonine protein kinase family protein | chr5:7218081-7221743 FORWARD LENGTH=439	2898.49	4091.69	3470.94	3850.01	3734.98	3343.42	2573.94	4080.6	3908.56	4839.86	4621.63	4681.44
Bra022219	AT3G17510.1	Symbols: CIPK1, SnRK3.16 | CBL-interacting protein kinase 1 | chr3:5989309-5992627 REVERSE LENGTH=444	1244.23	2042.07	1952.19	1913.25	2306.23	2382.32	2567.98	3215.59	3604.48	3160.12	3015.44	2706.9
Bra025463	AT4G17640.1	Symbols: CKB2 | casein kinase II beta chain 2 | chr4:9825438-9826988 FORWARD LENGTH=282	1044.77	2096.12	2454.46	2455.25	2027.82	2382.87	2565.21	2101.51	2352.51	2527.92	2228.7	2283.63
Bra030962	AT1G53050.1	Symbols: | Protein kinase superfamily protein | chr1:19772574-19775531 FORWARD LENGTH=694	2519.82	2283.15	2082.35	2370.58	2293.66	2582.62	2564.52	2403.42	2461.28	2610.63	3064.77	3429.59
Bra003603	AT1G79570.1	Symbols: | Protein kinase superfamily protein with octicosapeptide/Phox/Bem1p domain | chr1:29932856-29937540 REVERSE LENGTH=1248	2689.29	2260.48	2674.54	2623.27	2763.96	2841.24	2561.25	2860.5	3142.74	3089.36	3680.76	3624.15
Bra017016	AT4G21380.1	Symbols: ARK3, RK3 | receptor kinase 3 | chr4:11389219-11393090 REVERSE LENGTH=850	1838.65	2016.35	2256	2096.94	1797.28	2204.68	2554.05	2417.41	2011.86	1513.09	1819.31	1557.42
Bra035915	AT5G61760.1	Symbols: ATIPK2BETA, IPK2B, IPK2BETA | inositol polyphosphate kinase 2 beta | chr5:24813916-24814818 REVERSE LENGTH=300	2822.06	2217.03	1684.07	1579.75	1189.72	1198.85	2546.27	2216.01	2324.69	2222.4	2018.2	2213.7
Bra023063	AT2G48010.1	Symbols: RKF3 | receptor-like kinase in in flowers 3 | chr2:19641465-19643318 FORWARD LENGTH=617	4490.53	1298.03	1227.22	1461.47	1747.66	1748.04	2544.95	1084.9	1062.27	1217.15	993.411	1255.22
Bra010762	AT4G14340.1	Symbols: CKI1, CKL11 | casein kinase I | chr4:8248532-8251668 REVERSE LENGTH=457	1789.42	1915.74	2006.72	2116.54	2474.39	2526.11	2544.02	2257.99	2376.97	2143.81	2308.25	2489.06
Bra008688	AT5G38280.1	Symbols: PR5K | PR5-like receptor kinase | chr5:15293325-15295838 REVERSE LENGTH=665	12438.8	9267.94	9472.9	9129.78	8234.12	7185.23	2540.88	3168.16	3437.78	2648.92	3201.99	3269.1
Bra014856	AT3G53930.2	Symbols: | Protein kinase superfamily protein | chr3:19966541-19970580 FORWARD LENGTH=712	3173.74	1451.22	1632.65	1460.42	2060.17	1542.62	2537.02	1739.92	1851.69	1729.91	1620.37	1686.27
Bra028862	AT5G02800.1	Symbols: | Protein kinase superfamily protein | chr5:635545-637374 REVERSE LENGTH=378	2275.23	2238.95	2079.03	2117.25	2341.11	2270.36	2520.06	2071.46	1881.29	2612.12	2288.23	2608.85
Bra026072	AT1G16270.1	Symbols: | Protein kinase superfamily protein with octicosapeptide/Phox/Bem1p domain | chr1:5563890-5568145 FORWARD LENGTH=1147	3268.01	3826.09	3340.06	4164.26	4072.63	4477.71	2505.07	3311.79	3389.63	3250.98	3801.42	3742.46
Bra008043	AT1G72710.1	Symbols: CKL2 | casein kinase 1-like protein 2 | chr1:27372553-27376178 FORWARD LENGTH=465	4565.72	4640.23	2239.74	3539.24	4226.37	4162.23	2480.6	5085.29	5144.73	5622.33	5954	5487.43
Bra011619	AT4G35500.1	Symbols: | Protein kinase superfamily protein | chr4:16857475-16859407 FORWARD LENGTH=438	1168.53	1198.33	980.995	1221.31	1286.82	1672.62	2479.05	1895.63	1806.1	1898.31	2111.61	2176.64
Bra001896	AT3G22960.1	Symbols: PKP1, PKP-ALPHA | Pyruvate kinase family protein | chr3:8139369-8141771 FORWARD LENGTH=596	1719.77	1825.03	1530.86	1683.07	1683.07	1662.89	2476.94	3140.78	2716.05	2975.74	2757.74	3178.79
Bra009094	AT5G05200.1	Symbols: | Protein kinase superfamily protein | chr5:1544206-1547082 REVERSE LENGTH=540	3466.62	4284.02	3875.84	3477.81	3713.5	3809.12	2469.14	2263.11	2311.01	2773.57	2674.96	2413.75
Bra035331	AT5G42750.1	Symbols: BKI1 | BRI1 kinase inhibitor 1 | chr5:17143028-17144041 REVERSE LENGTH=337	2137.1	2635.87	2281.25	2189.91	2472.42	2567.79	2465.97	2404.63	2057.87	1668.06	2274.21	2648.92
Bra038890	AT3G51270.1	Symbols: | protein serine/threonine kinases;ATP binding;catalytics | chr3:19033851-19036772 FORWARD LENGTH=461	2017.45	2199.38	1804.13	1953.13	1997.49	2240.73	2459.99	2256.65	2382.1	2833.89	2762.86	3134.75
Bra011184	AT4G30340.1	Symbols: ATDGK7, DGK7 | diacylglycerol kinase 7 | chr4:14838465-14840941 REVERSE LENGTH=492	4790.98	5132.54	5451.61	4713.23	5368.52	3833.28	2446.95	3255.14	3576.4	3764.1	3846.66	4077.57
Bra020303	AT5G59670.1	Symbols: | Leucine-rich repeat protein kinase family protein | chr5:24041538-24045478 FORWARD LENGTH=868	3319.11	1921.85	1716.95	1833.85	1517.28	1306.87	2445.74	1689.04	1593.94	1304.32	1173.34	741.411
Bra026732	AT1G16150.1	Symbols: WAKL4 | wall associated kinase-like 4 | chr1:5532415-5534877 FORWARD LENGTH=779	3717.46	551.544	844.505	562.072	664.221	652.377	2439.97	1123.51	954.711	753.016	681.123	642.176
Bra038661	AT5G63770.1	Symbols: ATDGK2, DGK2 | diacylglycerol kinase 2 | chr5:25519293-25522404 FORWARD LENGTH=712	4544.24	2804.57	3145.86	2763.12	2588.63	2419.09	2428.18	1599.27	3302.5	2515.53	3325.66	2648.92
Bra005663	AT5G01920.1	Symbols: STN8 | Protein kinase superfamily protein | chr5:359154-360867 FORWARD LENGTH=495	1870.28	3396.54	3202.31	2803.69	2568.53	2095.67	2425.55	3883.45	3039.47	3699.43	2978.8	3391.56
Bra028159	AT4G35500.1	Symbols: | Protein kinase superfamily protein | chr4:16857475-16859407 FORWARD LENGTH=438	1095.46	1258.94	938.626	1198.13	1209.5	1528.8	2421.32	1922.18	1558.39	1886	1558.18	2378.38
Bra006873	AT5G39000.1	Symbols: | Malectin/receptor-like protein kinase family protein | chr5:15611860-15614481 FORWARD LENGTH=873	2053.79	1771.6	1302.42	1445.3	1211.57	1256.88	2394.68	1749.52	1172.28	1796.01	1174.15	1308.37
Bra027380	AT3G13990.2	Symbols: | kinase-related protein of unknown function (DUF1296) | chr3:4625708-4630383 REVERSE LENGTH=847	3256.68	2510.02	2693.33	2533.06	3072.49	2458.24	2393.17	2099.38	2168.14	2379.04	2519.65	2768.89
Bra004193	AT1G66880.1	Symbols: | Protein kinase superfamily protein | chr1:24946928-24955438 FORWARD LENGTH=1296	3720.35	3156.19	2848.78	3269.29	3179.73	2447.08	2392.18	2513	2242.72	2709.48	2081.8	2277.45
Bra039629	AT2G18170.1	Symbols: ATMPK7, MPK7 | MAP kinase 7 | chr2:7908178-7909374 REVERSE LENGTH=368	3381.04	2846.38	2838.36	3350.19	3091.26	4113.89	2389.89	2427.18	2581.11	2738.04	3175.88	3521.17
Bra035953	AT5G60900.1	Symbols: RLK1 | receptor-like protein kinase 1 | chr5:24498467-24501494 REVERSE LENGTH=748	2004.27	1794.35	1280.77	1110.05	905.84	742.128	2389.46	1707.92	1030.91	1141.5	627.662	848.821
Bra025929	AT1G18150.1	Symbols: ATMPK8 | Protein kinase superfamily protein | chr1:6244641-6247582 REVERSE LENGTH=589	2001.33	2272.08	2061.44	2045.92	1880.67	1654.84	2382.89	2529.82	2384.12	2348.33	2339.65	2491.86
Bra038287	AT3G45410.1	Symbols: | Concanavalin A-like lectin protein kinase family protein | chr3:16654019-16656013 REVERSE LENGTH=664	4177.72	4919.97	3639.31	4629.02	4828.19	4179.77	2380.93	2298.03	1684.35	1887.62	2207.58	2769.46
Bra019733	AT1G12000.1	Symbols: | Phosphofructokinase family protein | chr1:4050159-4053727 REVERSE LENGTH=566	2962.19	3056.5	3077.3	3698.55	2983.41	3724.38	2371.76	2467.2	2271.26	2308.63	2157.48	2561.34
Bra031639	AT1G08720.1	Symbols: EDR1, ATEDR1 | Protein kinase superfamily protein | chr1:2774089-2779077 FORWARD LENGTH=933	2415.28	3227.92	2639.6	3074.05	3145.64	3724.71	2368.35	4931	4402.07	4828.57	4013.67	6110.01
Bra030134	AT1G29370.1	Symbols: | kinase-related protein of unknown function (DUF1296) | chr1:10278080-10283024 REVERSE LENGTH=831	1682.13	1674.79	1749	1914.37	1934.5	2213.22	2367.89	1994.07	2420.57	2299.2	2483.92	2813.91
Bra003373	AT3G59350.1	Symbols: | Protein kinase superfamily protein | chr3:21932930-21934883 FORWARD LENGTH=408	7582.16	6337.96	5663.7	4915.51	5194.64	5568.81	2366.02	1538.97	1545.67	1369.15	1336.59	1826.12
Bra023094	AT2G37050.3	Symbols: | Leucine-rich repeat protein kinase family protein | chr2:15569290-15573477 FORWARD LENGTH=934	4720.23	2499.36	2155.11	2577.73	2148.48	2774.64	2364.17	1352.72	1261.66	1489.25	1506.55	1731.03
Bra011659	AT4G36080.1	Symbols: | phosphotransferases, alcohol group as acceptor;binding;inositol or phosphatidylinositol kinases | chr4:17059996-17077628 REVERSE LENGTH=3834	3608.92	4459.36	3740.5	4497.71	4532.32	6611.81	2353.87	3091.99	2716.6	3771.12	4121.38	4336.36
Bra036687	AT2G20300.1	Symbols: ALE2 | Protein kinase superfamily protein | chr2:8756475-8759845 REVERSE LENGTH=744	2173.32	2481.96	1761.93	2479.61	2186.59	2878.64	2353.44	2640.47	2141.5	2513.35	2487.06	3419.32
Bra036269	AT4G02410.1	Symbols: | Concanavalin A-like lectin protein kinase family protein | chr4:1060086-1062110 REVERSE LENGTH=674	2863.54	4157.06	2854.94	3106.55	2209.02	1985.35	2352.4	3251.45	2325.69	3224.29	2548.39	2611.8
Bra033826	AT3G46290.1	Symbols: HERK1 | hercules receptor kinase 1 | chr3:17013009-17015501 FORWARD LENGTH=830	2098.61	2949.96	2989.6	2797.05	2610.34	1909.2	2336.12	1596.75	1586.54	1865.63	1359.65	1298.02
Bra002543	AT5G59660.1	Symbols: | Leucine-rich repeat protein kinase family protein | chr5:24035687-24039979 FORWARD LENGTH=852	833.804	522.848	537.182	687.701	314.304	380.969	2323.89	2896.17	2759.79	2478.15	1967.11	1370
Bra001545	AT3G14270.1	Symbols: FAB1B | phosphatidylinositol-4-phosphate 5-kinase family protein | chr3:4754624-4761185 FORWARD LENGTH=1791	3293.12	4013.11	2908.61	3238.16	3088.35	2896.81	2323.68	2750.59	1951.55	2743.27	1897.53	2032.3
Bra021277	AT3G17840.1	Symbols: RLK902 | receptor-like kinase 902 | chr3:6106092-6108430 FORWARD LENGTH=647	2717.33	4480.47	4162.57	4325.77	3344.18	4130.93	2323.18	3231.74	2976.89	3720.1	2981	3790.43
Bra032711	AT4G23250.1	Symbols: EMB1290, DUF26-21, RKC1, CRK17 | kinases;protein kinases | chr4:12162004-12167026 REVERSE LENGTH=1035	1810.42	3322.73	2456.43	2621.83	2128.97	1922.88	2318.12	3420.94	3435.62	3427.66	3946.52	3581.08
Bra015920	AT1G74330.1	Symbols: | Protein kinase superfamily protein | chr1:27943618-27947109 REVERSE LENGTH=699	6262.84	5888.12	6905.52	4928.9	6368.57	5227.26	2308.02	3668.84	4207.91	3693.87	3635.14	4689.85
Bra023732	AT3G23340.1	Symbols: ckl10 | casein kinase I-like 10 | chr3:8351047-8353791 FORWARD LENGTH=442	2730.38	2420.46	2025.16	1826	1670.45	1426.67	2305.58	2646.45	2160.52	2423.87	1826.65	1706.12
Bra011982	AT2G28060.1	Symbols: | 5'-AMP-activated protein kinase beta-2 subunit protein | chr2:11950174-11950618 REVERSE LENGTH=114	1842.24	2206.27	2091.7	2350.68	2065.84	2649.44	2283.15	2415.65	2825.78	2800.55	2757.95	2968.28
Bra016415	AT1G21590.1	Symbols: | Protein kinase protein with adenine nucleotide alpha hydrolases-like domain | chr1:7566613-7569694 REVERSE LENGTH=756	1302.91	2274.68	1889	2222.29	1819.82	2070.56	2279.73	3038.82	2782.82	3485.86	3506.77	3789.48
Bra038935	AT4G23180.1	Symbols: CRK10, RLK4 | cysteine-rich RLK (RECEPTOR-like protein kinase) 10 | chr4:12138171-12140780 FORWARD LENGTH=669	1876.01	2012.88	2205.97	1995.86	1581.36	1836.85	2276.97	2093.76	2163.1	2058.78	1810.74	1610.23
Bra012725	AT4G16360.1	Symbols: | 5'-AMP-activated protein kinase beta-2 subunit protein | chr4:9245662-9246833 FORWARD LENGTH=259	1911.01	2199.76	2138.96	2003.48	2281.96	1988.43	2274.18	2280.9	2341.42	2355.13	2474.8	2688.95
Bra015896	AT1G74740.1	Symbols: CPK30, CDPK1A, ATCPK30 | calcium-dependent protein kinase 30 | chr1:28080199-28082476 REVERSE LENGTH=541	2100.43	1917.95	1950.19	2042.29	2018.59	1957.23	2265.59	1954.23	1826.91	1956.97	1831.7	2154.27
Bra006738	AT5G58950.1	Symbols: | Protein kinase superfamily protein | chr5:23801136-23803025 REVERSE LENGTH=525	2078.35	2025.43	1642.32	1563.73	1600.36	1231.42	2262.05	2078.75	1993.73	1971.64	2084.2	1892.36
Bra011411	AT4G33080.1	Symbols: | AGC (cAMP-dependent, cGMP-dependent and protein kinase C) kinase family protein | chr4:15960146-15964296 FORWARD LENGTH=519	2606.13	1271.36	1064.22	1173.06	1124.29	1010.48	2258.44	1050.08	954.683	1012.59	942.297	998.116
Bra019469	AT3G45440.1	Symbols: | Concanavalin A-like lectin protein kinase family protein | chr3:16664875-16666884 REVERSE LENGTH=669	2120.19	3937.19	3126.49	3756.31	3288.99	3297.38	2250.12	3892.36	3170.03	3906.03	5021.1	6022.79
Bra015829	AT1G75640.1	Symbols: | Leucine-rich receptor-like protein kinase family protein | chr1:28403600-28407022 REVERSE LENGTH=1140	870.835	2075.03	2438.61	2605.6	2250.58	2840.21	2231.69	1908.28	2715.58	2739.64	2881.52	2331.55
Bra027702	AT2G46500.1	Symbols: ATPI4K GAMMA 4, UBDK GAMMA 4, PI4K GAMMA 4 | phosphoinositide 4-kinase gamma 4 | chr2:19086741-19088534 REVERSE LENGTH=566	1504.43	1035.15	986.266	1122.58	1162.41	890.672	2227.86	1524.15	1334.39	1272.42	975.025	777.349
Bra010361	AT4G28540.1	Symbols: CKL6, PAPK1 | casein kinase I-like 6 | chr4:14107284-14110511 FORWARD LENGTH=479	1691.66	1381.31	1374.96	1220.81	1451.36	1089.17	2226.66	1849.3	1847.8	2158.55	1510.39	1783.25
Bra016427	AT1G21230.1	Symbols: WAK5 | wall associated kinase 5 | chr1:7429980-7432346 FORWARD LENGTH=733	2820.9	3496.15	2790.58	3163.06	2628.42	2259.87	2224.47	1866.97	1824.65	2487.44	2270.63	2557.84
Bra027792	AT1G63700.1	Symbols: EMB71, YDA, MAPKKK4 | Protein kinase superfamily protein | chr1:23625208-23629031 REVERSE LENGTH=883	3677.63	5474.95	3886.34	4492.98	3936.28	4760.52	2220.23	3288.64	3121.56	3729.35	3169.05	3370.11
Bra021831	AT2G33170.1	Symbols: | Leucine-rich repeat receptor-like protein kinase family protein | chr2:14056371-14059829 REVERSE LENGTH=1124	1976.78	523.325	685.536	617.599	781.959	488.358	2220.04	1291.66	1102.28	1060.77	719.749	764.338
Bra037748	AT5G63610.1	Symbols: HEN3, CDKE;1, ATCDK8 | cyclin-dependent kinase E;1 | chr5:25463645-25465057 REVERSE LENGTH=470	2676.1	1219.6	1363.92	1318.42	1714.95	1497.35	2219.71	1731.87	1542.33	1769.61	1370.6	1760.01
Bra021977	AT4G19110.1	Symbols: | Protein kinase superfamily protein | chr4:10454770-10457468 REVERSE LENGTH=461	1285.44	1366.72	1948.49	1718.3	2042.25	2086.59	2207.8	1687.34	1850.65	2067.87	2222.59	1933.71
Bra028192	AT5G38560.1	Symbols: | Protein kinase superfamily protein | chr5:15439844-15443007 FORWARD LENGTH=681	1394.77	1255.21	1076.7	1033.94	996.12	911.031	2203.61	2126.15	2119.04	2351.48	2086.11	2127.37
Bra012835	AT3G51850.1	Symbols: CPK13 | calcium-dependent protein kinase 13 | chr3:19232667-19235526 FORWARD LENGTH=528	2304.99	3961.12	3487.91	3808.93	3972.87	4122.6	2203.26	2813.63	2918	2923.01	3598.98	3526.88
Bra002622	AT5G58730.1	Symbols: | pfkB-like carbohydrate kinase family protein | chr5:23723627-23725324 REVERSE LENGTH=353	2281.53	1004.95	978.28	1003.26	958.58	1062.35	2190.9	1238.59	1342.79	1337.57	1381.84	1548.75
Bra015521	AT1G06700.1	Symbols: | Protein kinase superfamily protein | chr1:2052750-2054552 REVERSE LENGTH=361	1641.37	2783.3	3154.78	3784.93	3544.65	4537.25	2190.28	3186.27	3595.17	3683.84	3753.68	4332.78
Bra007059	AT3G54250.1	Symbols: | GHMP kinase family protein | chr3:20082468-20084688 REVERSE LENGTH=419	1713.76	1290.52	1361.97	1349.54	1368.57	1436.78	2183.28	1766.23	1818.97	1565.42	1415.48	1783.97
Bra009765	AT5G24430.1	Symbols: | Calcium-dependent protein kinase (CDPK) family protein | chr5:8339390-8342913 REVERSE LENGTH=594	3691.68	3801.68	3745.09	3498.08	4280.57	3434.69	2176.65	3081.32	3088.73	3261.45	2809.15	3059.31
Bra011038	AT4G28540.1	Symbols: CKL6, PAPK1 | casein kinase I-like 6 | chr4:14107284-14110511 FORWARD LENGTH=479	2378	2079.83	2047.19	1820.39	1950.62	1325.39	2172.35	2211.12	1977.15	2199.55	1904.15	1884.66
Bra002815	AT5G56460.1	Symbols: | Protein kinase superfamily protein | chr5:22865509-22867866 FORWARD LENGTH=408	2258.2	2498.24	2601.36	2594.42	2635.51	2525.22	2171.13	1792.08	1981.68	2170.5	2015.99	2079.07
Bra022897	AT2G32710.1	Symbols: KRP4, ACK2, ICK7 | Cyclin-dependent kinase inhibitor family protein | chr2:13873496-13875350 FORWARD LENGTH=289	2977.44	6289.52	6874.64	6054.62	5538.79	6004.63	2169.29	3195.88	3696.36	3556.47	5957.79	5331.33
Bra016962	AT5G42440.1	Symbols: | Protein kinase superfamily protein | chr5:16973434-16974513 REVERSE LENGTH=359	1909.57	1322.34	1704.84	1565.66	1457.41	1116.45	2168.34	2480.2	1911.4	2104.81	1936.27	1709.14
Bra029936	AT3G49160.1	Symbols: | pyruvate kinase family protein | chr3:18222132-18224415 REVERSE LENGTH=710	2309.08	3166.85	4124.68	3052.57	3729.67	2347.9	2163.86	4329.63	4162.36	3752.89	4998.13	4252.53
Bra027718	AT1G64625.2	Symbols: | Serine/threonine-protein kinase WNK (With No Lysine)-related | chr1:24016878-24019181 FORWARD LENGTH=517	2189.43	2303	2202.62	2349.56	2559.35	3689.37	2152.41	2036.97	2408.22	2021.31	2814.83	2720.17
Bra024486	AT2G17930.1	Symbols: | Phosphatidylinositol 3- and 4-kinase family protein with FAT domain | chr2:7784455-7802230 REVERSE LENGTH=3858	3116.27	3314.99	3148.38	3849.7	3446.96	3478.88	2145.8	2559.97	3286.58	3398.63	4161.8	4255.49
Bra019867	AT1G11330.2	Symbols: | S-locus lectin protein kinase family protein | chr1:3810372-3813416 FORWARD LENGTH=842	3057.76	2518.65	2244.86	2147.38	1491.57	1649.25	2130.4	1769.61	1151.89	1489.12	1009.48	1412.26
Bra031013	AT1G18040.1	Symbols: CDKD1;3, AT;CDCKD;3, CAK2AT | cyclin-dependent kinase D1;3 | chr1:6207128-6209299 REVERSE LENGTH=391	2800.29	3656.96	4982.85	5223.41	4266.67	5958.9	2127.53	1690.4	2205.87	2173.31	2612.19	1818.87
Bra019843	AT4G21380.1	Symbols: ARK3, RK3 | receptor kinase 3 | chr4:11389219-11393090 REVERSE LENGTH=850	25.2511	62.5927	60.9569	92.1581	215.09	217.842	2126.87	2301.78	1786.5	1685.72	1348.49	1077.9
Bra037819	AT5G65500.1	Symbols: | U-box domain-containing protein kinase family protein | chr5:26181093-26183997 REVERSE LENGTH=791	1427.4	1466.23	1701.46	1466.34	1544.78	1516.34	2124.02	2775	2424.31	2791.83	2443.27	2668.66
Bra018898	AT1G51170.1	Symbols: | Protein kinase superfamily protein | chr1:18953625-18954839 REVERSE LENGTH=404	1879.45	405.655	376.83	376.516	464.029	292.784	2121.07	720.164	537.13	578.442	375.6	572.193
Bra022905	AT2G32800.1	Symbols: AP4.3A | protein kinase family protein | chr2:13916478-13919033 FORWARD LENGTH=851	2547.55	3463.1	2939.29	3057.33	2296.16	2255.23	2116.22	3206.17	2984.81	3227.23	3330.7	3118.47
Bra035221	AT4G11530.1	Symbols: CRK34 | cysteine-rich RLK (RECEPTOR-like protein kinase) 34 | chr4:6987093-6989599 FORWARD LENGTH=669	5263.23	5508.08	4694.64	4787.53	4994.41	4617.05	2115.54	3198.99	2916.72	3059.31	3296.71	3883.1
Bra010481	AT4G24810.2	Symbols: | Protein kinase superfamily protein | chr4:12786791-12789598 REVERSE LENGTH=481	2313.05	3489.65	3019.84	2607.54	2659.4	1920.14	2115.54	3507.39	2996.88	3095.71	3043.91	3370.53
Bra011862	AT4G39400.1	Symbols: BRI1, CBB2, DWF2, BIN1, ATBRI1 | Leucine-rich receptor-like protein kinase family protein | chr4:18324826-18328416 FORWARD LENGTH=1196	1692.96	1523.61	1198	1394.19	1243.92	1374.96	2113.08	1614.94	1319.36	1847.23	1774.27	1827.3
Bra002771	AT5G57015.1	Symbols: ckl12 | casein kinase I-like 12 | chr5:23071508-23074577 FORWARD LENGTH=435	2814.49	1641.82	1546.44	1606.53	1711.59	1374.51	2110.19	2109.67	2010.61	2181.15	1940.87	1937.56
Bra022762	AT5G50780.1	Symbols: | Histidine kinase-, DNA gyrase B-, and HSP90-like ATPase family protein | chr5:20650269-20654948 FORWARD LENGTH=819	3125.24	2447	2746.53	2665.37	2682.88	2036.33	2105.56	2539.22	2367.78	2729.97	2239.87	2570.51
Bra025515	AT4G17640.1	Symbols: CKB2 | casein kinase II beta chain 2 | chr4:9825438-9826988 FORWARD LENGTH=282	2239.64	2373.38	2402.92	2218.5	2591.17	2317.92	2099.4	2193.27	2083.55	2194.84	2440.41	2376.05
Bra011200	AT4G30520.1	Symbols: | Leucine-rich repeat protein kinase family protein | chr4:14908193-14911040 REVERSE LENGTH=648	1344.21	2863.86	2402.48	2932.93	2183.59	3034.64	2095.54	1717.34	2311.64	2437.46	2318.71	2357.29
Bra037952	AT5G49760.1	Symbols: | Leucine-rich repeat protein kinase family protein | chr5:20216679-20221052 FORWARD LENGTH=953	1759.1	2429.83	1771.2	2016.74	2276.39	1903.18	2095.13	3532.06	3042.68	3735.74	3715.99	4242.76
Bra039263	AT2G46700.1	Symbols: ATCRK3, CRK3 | CDPK-related kinase 3 | chr2:19182968-19186430 REVERSE LENGTH=595	1807.09	2261.61	1842.25	1550.75	2234.72	1931.16	2094.41	1783.66	798.331	1403.65	1214.63	1353.43
Bra009268	AT5G07370.1	Symbols: IPK2a, ATIPK2A | inositol polyphosphate kinase 2 alpha | chr5:2331251-2332111 FORWARD LENGTH=286	3635.14	5019.65	4943.43	4546.07	4776.74	5014.51	2080.51	2091.1	1704.77	1825	2001.36	1546.29
Bra009447	AT5G04510.1	Symbols: PDK1, ATPDK1 | 3'-phosphoinositide-dependent protein kinase 1 | chr5:1287235-1289681 FORWARD LENGTH=491	2549.01	3239.38	2917.97	3222.11	2853.2	3535.35	2080.46	2509.08	2214.03	2547.77	2821.56	3043.55
Bra039292	AT2G46070.1	Symbols: ATMPK12, MAPK12, MPK12 | mitogen-activated protein kinase 12 | chr2:18946134-18947770 REVERSE LENGTH=372	2623.25	1960.78	2134.7	3760.52	3964.37	6579.78	2074.47	1993.38	1555.99	1881.01	2329.59	3316.77
Bra016547	AT1G18670.1	Symbols: IBS1 | Protein kinase superfamily protein | chr1:6427242-6430696 REVERSE LENGTH=709	1908.15	2680.53	2370.21	2262.22	2334.94	1706.01	2068.86	2392.9	2459.67	1645.38	2395.69	1861.71
Bra027938	AT3G47570.1	Symbols: | Leucine-rich repeat protein kinase family protein | chr3:17527611-17530748 FORWARD LENGTH=1010	1362.96	729.658	989.99	866.708	1124.04	530.878	2067.01	1147.24	971.667	1296.79	541.709	731.375
Bra022422	AT3G47580.1	Symbols: | Leucine-rich repeat protein kinase family protein | chr3:17532687-17535810 FORWARD LENGTH=1011	2474.7	1734.42	2382.59	1978.04	1873.32	991.926	2065.03	2598.48	1922.15	1842.66	1682.58	1712.61
Bra036461	AT2G20300.1	Symbols: ALE2 | Protein kinase superfamily protein | chr2:8756475-8759845 REVERSE LENGTH=744	2262.36	2272.13	2113.88	2814.25	2160.43	3090.87	2064.68	2229.79	1890.13	1820.85	2102.88	2892.93
Bra040058	AT3G08760.1	Symbols: ATSIK | Protein kinase superfamily protein | chr3:2658129-2659984 REVERSE LENGTH=557	2175.84	3699.21	3884.97	3429.14	3273.71	3298.41	2058.13	2724.12	2561.38	3061.67	2758.63	3035.69
Bra032332	AT1G29720.1	Symbols: | Leucine-rich repeat transmembrane protein kinase | chr1:10393894-10399771 REVERSE LENGTH=1019	1430.2	1872.32	1390.62	1197.11	847.804	652.489	2047.18	1992.04	1898.75	1892.62	1766.03	2282.96
Bra019322	AT4G23180.1	Symbols: CRK10, RLK4 | cysteine-rich RLK (RECEPTOR-like protein kinase) 10 | chr4:12138171-12140780 FORWARD LENGTH=669	3693.67	4101.72	3024.53	3149.14	2397.4	2686.44	2041.17	2556.38	2479.38	2439.6	2247.94	2433.49
Bra017725	AT4G35600.2	Symbols: CONNEXIN 32 | Protein kinase superfamily protein | chr4:16896448-16898714 FORWARD LENGTH=420	4490.34	6984.48	6599.75	6962.26	6274.65	8044.15	2038.42	5314.02	6005.46	6257.47	7521.72	8195.19
Bra028934	AT5G56350.1	Symbols: | Pyruvate kinase family protein | chr5:22820254-22822529 REVERSE LENGTH=498	2345.85	1367.65	1327.82	1374.2	1531.58	1439.8	2024.55	1317.55	1234.98	1404.08	1059.82	1030.33
Bra036426	AT3G03940.1	Symbols: | Protein kinase family protein | chr3:1014412-1018244 REVERSE LENGTH=701	1973.91	1419.88	1211.31	1168.19	1015.69	985.952	2024.18	1471.09	1214.53	1356.47	1062	1317.49
Bra030414	AT1G51820.1	Symbols: | Leucine-rich repeat protein kinase family protein | chr1:19237407-19241883 REVERSE LENGTH=885	234.469	157.155	150.211	102.555	167.144	111.797	2018.8	778.885	838.702	777.639	713.193	853.469
Bra021524	AT3G13990.1	Symbols: | kinase-related protein of unknown function (DUF1296) | chr3:4625708-4630383 REVERSE LENGTH=848	1694.7	2014.84	1979.59	2432.66	2588.24	2815.3	2015.3	2206.12	2931.34	2870.23	2838.71	3523.68
Bra038567	AT2G19130.1	Symbols: | S-locus lectin protein kinase family protein | chr2:8293789-8296275 FORWARD LENGTH=828	2228.35	3292.75	3120.85	3698.97	2538.11	2650.89	2010.6	2263.34	2022.01	2215.44	3140.06	3644.93
Bra033053	AT3G28690.2	Symbols: | Protein kinase superfamily protein | chr3:10755481-10757494 FORWARD LENGTH=453	2631.75	3116.53	2196.83	2277.64	2639.29	2497.33	2005.67	3143.28	2762.78	2154.66	3634.52	3429.37
Bra019313	AT4G23190.1	Symbols: CRK11, AT-RLK3 | cysteine-rich RLK (RECEPTOR-like protein kinase) 11 | chr4:12141197-12143710 REVERSE LENGTH=667	1862.57	2321.31	2077.06	2178.42	1840.91	1908.55	1999.21	2826.29	2233.57	2450.28	2273.32	2481.01
Bra031063	AT1G19100.1	Symbols: | Histidine kinase-, DNA gyrase B-, and HSP90-like ATPase family protein | chr1:6595560-6601159 FORWARD LENGTH=663	2592.53	3183.39	2416.11	2999.97	2577.04	3037.19	1996.32	2718.78	2334.61	2482.24	2346.76	3202.98
Bra028670	AT5G08160.1	Symbols: ATPK3, PK3 | serine/threonine protein kinase 3 | chr5:2625903-2627942 REVERSE LENGTH=347	3279.21	1431.67	1629.72	1487.63	1451.82	1166.84	1990	1479.26	1257.15	1088.17	1107.02	1242.65
Bra002606	AT5G58950.1	Symbols: | Protein kinase superfamily protein | chr5:23801136-23803025 REVERSE LENGTH=525	2107.73	1882.53	1953.72	1847.23	1654.96	1174.14	1984.06	2183.91	1758.55	1948.3	1626.02	1803.31
Bra040495	AT5G49660.1	Symbols: | Leucine-rich repeat transmembrane protein kinase family protein | chr5:20161401-20164534 REVERSE LENGTH=966	3258.14	1711.75	1221.15	1169.58	825.089	604.397	1983.4	1264.19	1020.09	1064.17	1257.64	1141.74
Bra018496	AT4G04540.1	Symbols: CRK39 | cysteine-rich RLK (RECEPTOR-like protein kinase) 39 | chr4:2259580-2262138 FORWARD LENGTH=659	1698.27	1384.32	1424.11	1005.82	1189.66	770.182	1983.27	1377.07	1337.07	548.529	1619.22	1399.7
Bra028425	AT5G39000.1	Symbols: | Malectin/receptor-like protein kinase family protein | chr5:15611860-15614481 FORWARD LENGTH=873	1222.03	1121.27	1150.49	1179.42	1044.63	1016.47	1981.91	1246.72	1039.65	1460.44	1025.29	1581.79
Bra021993	AT5G45840.1	Symbols: | Leucine-rich repeat protein kinase family protein | chr5:18594080-18597221 REVERSE LENGTH=668	1567.39	2050.67	1649.77	1974.04	1618.53	1950.41	1978.97	1518.67	1941.68	1597.68	1653.07	2237.3
Bra007337	AT3G57560.1	Symbols: NAGK | N-acetyl-l-glutamate kinase | chr3:21311164-21312207 REVERSE LENGTH=347	1990.35	1650.25	1974.28	1633.22	1558.1	1649.16	1971.96	1608.06	1842.29	2379.6	1597.58	1693.45
Bra006812	AT5G57610.1	Symbols: | Protein kinase superfamily protein with octicosapeptide/Phox/Bem1p domain | chr5:23325307-23329099 FORWARD LENGTH=1054	2153.36	2603	2276.67	2177.42	2490.37	2656.23	1971.09	2033	2208.69	2434.87	2937.09	2892.19
Bra016205	AT1G70530.1	Symbols: CRK3 | cysteine-rich RLK (RECEPTOR-like protein kinase) 3 | chr1:26588750-26591379 REVERSE LENGTH=646	6890.95	9507.23	9420.26	10524.7	11775.1	9908.62	1945.21	1075.45	691.49	637.885	656.662	486.446
Bra027711	AT1G64625.2	Symbols: | Serine/threonine-protein kinase WNK (With No Lysine)-related | chr1:24016878-24019181 FORWARD LENGTH=517	5078.3	2959.61	3409.11	3090.31	3574.09	3454.24	1943.93	1854.73	1982.74	1359.54	1670.42	1417.5
Bra011815	AT4G40010.1	Symbols: SNRK2-7, SNRK2.7, SRK2F | SNF1-related protein kinase 2.7 | chr4:18548704-18551056 REVERSE LENGTH=350	3131.66	2717	2947.77	3470.45	3964.88	4277.05	1937.86	2235.59	2294.64	2334.94	2939.91	2500.43
Bra039952	AT3G22420.1	Symbols: WNK2, ZIK3, ATWNK2 | with no lysine (K) kinase 2 | chr3:7946652-7948958 FORWARD LENGTH=568	3377.15	4370.84	3508.92	2928.78	2930.71	2135.57	1936.07	1870.78	2561.94	2236.86	1852.4	2045.19
Bra014322	AT1G52310.1	Symbols: | protein kinase family protein / C-type lectin domain-containing protein | chr1:19478401-19480462 FORWARD LENGTH=552	1966.71	2152.08	1708.75	1980.96	1607.6	1879.71	1932.96	1683.19	1358.2	1733.34	1620.53	2245.57
Bra009697	AT5G23580.1	Symbols: CDPK9, ATCDPK9, CPK12, ATCPK12 | calmodulin-like domain protein kinase 9 | chr5:7950388-7952433 REVERSE LENGTH=490	1868.38	2160.97	2313.18	2625.24	2732.8	2209.78	1921.6	2694.61	2810.02	2894.87	3049.5	3480.38
Bra003844	AT1G73460.1	Symbols: | Protein kinase superfamily protein | chr1:27620122-27624899 FORWARD LENGTH=1169	2399.13	1432.78	1456.3	1607.6	1386.34	1363.12	1911.56	1715.3	1405.85	1668.24	1097.28	1582.3
Bra000213	AT2G40980.1	Symbols: | Protein kinase superfamily protein | chr2:17102090-17104443 FORWARD LENGTH=617	2087.75	1711.03	1249.25	1599.87	1460.97	1408.47	1909.53	1615.78	1285.54	1625.92	936.448	1563.56
Bra028709	AT5G07070.1	Symbols: CIPK2, SnRK3.2 | CBL-interacting protein kinase 2 | chr5:2196743-2198113 REVERSE LENGTH=456	965.292	2807.09	3308.87	4243.19	3513.74	4431.63	1909.14	2135.91	3349.93	3140.38	4128.07	2319.33
Bra004600	AT2G41140.1	Symbols: CRK1, ATCRK1, ATCBK3 | CDPK-related kinase 1 | chr2:17150492-17153378 FORWARD LENGTH=576	2374.7	3393.44	2734.67	3255.33	3103.12	3912.63	1908.22	1962.31	2296.53	2049.91	2271.34	2063.03
Bra016265	AT1G69790.1	Symbols: | Protein kinase superfamily protein | chr1:26266838-26268818 FORWARD LENGTH=387	2547	2313.44	1671.16	1534.75	1730.67	1578.48	1904.49	1852.16	1349.34	826.873	584.064	616.517
Bra025334	AT3G28450.1	Symbols: | Leucine-rich repeat protein kinase family protein | chr3:10667359-10669176 FORWARD LENGTH=605	2453.35	2838.3	2229.67	2637.19	2050.01	2070.26	1901.04	2197.39	1555.95	2231.21	1872.63	2482.03
Bra011530	AT4G34412.1	Symbols: | CONTAINS InterPro DOMAIN/s: kinase binding protein CGI-121 (InterPro:IPR013926); Has 275 Blast hits to 275 proteins in 139 species: Archae - 0; Bacteria - 5; Metazoa - 98; Fungi - 109; Plants - 42; Viruses - 0; Other Eukaryotes - 21 (source: NCBI BLink). | chr4:16453099-16454515 REVERSE LENGTH=172	1425.54	7370.95	6986.43	6662.85	6721.82	6510.54	1894.4	4918.09	6595.39	6221.69	7194.72	5765.6
Bra035050	AT1G78590.1	Symbols: NADK3, ATNADK-3 | NAD(H) kinase 3 | chr1:29564343-29566128 FORWARD LENGTH=317	1724.67	1594.85	1842.12	1682.07	1834.77	2008.49	1885.93	2053.59	2158.64	2058.04	2451.94	2510.3
Bra018812	AT1G49620.1	Symbols: KRP7, ICN6, ICK5 | Cyclin-dependent kinase inhibitor family protein | chr1:18365692-18366559 REVERSE LENGTH=195	2395.45	2617.05	2450.7	2743.89	2895.94	3075.8	1878.47	3006.27	3167.47	3544.63	3736.29	5505.11
Bra031943	AT5G63940.1	Symbols: | Protein kinase protein with adenine nucleotide alpha hydrolases-like domain | chr5:25588254-25591229 FORWARD LENGTH=705	1838.26	1466.51	1324.11	1315.93	1706.99	1378.37	1877.87	1532.89	2019.69	1846.93	1803.8	1635.73
Bra019654	AT1G14370.1	Symbols: APK2A, PBL2 | protein kinase 2A | chr1:4915859-4917959 FORWARD LENGTH=426	3004.48	1201.16	1235.61	1206.27	1008.21	957.776	1876.34	1255	1157.62	876.391	1125.53	1399.76
Bra031848	AT5G65690.1	Symbols: PCK2, PEPCK | phosphoenolpyruvate carboxykinase 2 | chr5:26266477-26269486 FORWARD LENGTH=670	545.933	682.548	295.275	228.138	242.895	239.282	1874.47	1014.23	565.395	380.721	394.546	375.136
Bra029861	AT3G10700.1	Symbols: GalAK | galacturonic acid kinase | chr3:3346789-3350863 REVERSE LENGTH=424	1498.25	1139.71	1089.75	1089.04	965.996	836.881	1869.21	1800.17	1311.16	1490.34	1345.66	1259.97
Bra002433	AT5G22840.1	Symbols: | Protein kinase superfamily protein | chr5:7631103-7633103 REVERSE LENGTH=538	3420.03	1413.2	1653.82	1764.2	1840.31	1797.18	1867.23	1666.31	1537.02	963.906	1594.73	1160.64
Bra040999	AT4G23180.1	Symbols: CRK10, RLK4 | cysteine-rich RLK (RECEPTOR-like protein kinase) 10 | chr4:12138171-12140780 FORWARD LENGTH=669	1632.81	1539	1499.56	1199.18	834.682	874.442	1866.74	1624.16	1176.13	1394.21	1219.19	1598.64
Bra028165	AT1G66880.1	Symbols: | Protein kinase superfamily protein | chr1:24946928-24955438 FORWARD LENGTH=1296	3171.25	6040.65	4433.82	4234.99	2949.26	2984.56	1865.63	4411.08	4299.53	4620.88	5062.12	5496.21
Bra024041	AT4G30820.1	Symbols: | cyclin-dependent kinase-activating kinase assembly factor-related / CDK-activating kinase assembly factor-related | chr4:15007144-15008378 FORWARD LENGTH=178	2255.2	2199.02	2159.15	1832.71	2075.63	1424.72	1860.86	1941.83	1992.13	2063.61	2005.03	1552.44
Bra015734	AT1G76550.1	Symbols: | Phosphofructokinase family protein | chr1:28722900-28726929 REVERSE LENGTH=617	2348.89	4439.91	3586.77	3977.79	3558.74	3733.4	1850.6	2867.91	2682.83	2778.96	2539.04	2597.39
Bra006490	AT5G19010.1	Symbols: MPK16 | mitogen-activated protein kinase 16 | chr5:6345096-6347676 REVERSE LENGTH=567	1300.57	2796.53	3222.48	2882.07	2504.55	2270.87	1849.14	2969.1	3650.31	2967.34	3666.11	3676.45
Bra036630	AT5G27450.1	Symbols: MVK, MK | mevalonate kinase | chr5:9691051-9692975 FORWARD LENGTH=378	2058.15	2050.64	1821.64	2298.72	1805.13	2082.54	1843.55	1942.23	1611.77	1547.25	1696.03	1904.78
Bra006328	AT5G14640.1	Symbols: ATSK13, SK13 | shaggy-like kinase 13 | chr5:4719350-4721772 REVERSE LENGTH=410	2727.68	2879.13	3139.41	3757.21	4007.59	4783.1	1840.2	2965.39	2784.54	2730.82	2884.35	3300.17
Bra029859	AT3G10660.1	Symbols: CPK2, ATCPK2 | calmodulin-domain protein kinase cdpk isoform 2 | chr3:3331599-3334268 REVERSE LENGTH=646	2013.16	1323.26	1711.06	1440.05	1882.06	1841.39	1837.91	1600.2	1687.92	1646.65	1722.56	1824.33
Bra029710	AT3G08680.1	Symbols: | Leucine-rich repeat protein kinase family protein | chr3:2638591-2640590 FORWARD LENGTH=640	2883.43	1987.32	1489.05	2102.16	1868.42	1708.08	1828.22	1390.53	1352.27	1429.23	1454.54	1906.33
Bra004796	AT2G43980.1	Symbols: AtITPK4, ITPK4 | inositol 1,3,4-trisphosphate 5/6-kinase 4 | chr2:18208437-18211604 REVERSE LENGTH=488	1926.54	1327.1	1210.04	1277.41	1221.95	1553.8	1821.13	1708.93	1644.57	1357.32	1320.98	1368.5
Bra004594	AT2G40980.1	Symbols: | Protein kinase superfamily protein | chr2:17102090-17104443 FORWARD LENGTH=617	938.923	1033.58	932.431	840.016	975.574	942.488	1813.02	1597.68	1154.84	1132.12	1102.81	1115.26
Bra015921	AT1G74320.1	Symbols: | Protein kinase superfamily protein | chr1:27941192-27942903 FORWARD LENGTH=350	651.019	749.641	662.755	752.517	1148.01	976.247	1805.26	2275.88	2517.61	2618.46	2931.32	3062.24
Bra018588	AT1G09000.1	Symbols: ANP1, MAPKKK1, NP1 | NPK1-related protein kinase 1 | chr1:2891111-2894987 FORWARD LENGTH=666	2016.38	1870.92	1824.09	2013.79	1660.75	2166.89	1801.63	1423.12	1974.68	1717.99	1725.7	1592.65
Bra013742	AT4G23900.1	Symbols: | Nucleoside diphosphate kinase family protein | chr4:12424505-12426318 FORWARD LENGTH=237	1443.24	1895.63	1720.57	1917.75	1646.21	1893.53	1800.51	1529.06	1852.05	1676.67	1618.85	1567.51
Bra035437	AT1G59580.1	Symbols: ATMPK2, MPK2 | mitogen-activated protein kinase homolog 2 | chr1:21884521-21885743 FORWARD LENGTH=376	1128.05	1255.13	1204.63	1336.82	1618.37	1396.09	1800.11	1847	1805.97	1860.46	2117.3	2317.19
Bra017716	AT4G35500.1	Symbols: | Protein kinase superfamily protein | chr4:16857475-16859407 FORWARD LENGTH=438	2232.67	2441.28	1913.36	2491.12	2211.21	2306.35	1788.92	2420.46	2314.07	2484.59	2351.72	2696.95
Bra019321	AT4G23230.1	Symbols: CRK15 | cysteine-rich RLK (RECEPTOR-like protein kinase) 15 | chr4:12157827-12159919 REVERSE LENGTH=507	2401.25	1292.59	1976.14	1559.97	1576.79	967.887	1787.83	1415.5	1983.79	781.748	1587.13	1796.25
Bra016882	AT3G57740.1	Symbols: | Protein kinase superfamily protein | chr3:21392671-21393744 FORWARD LENGTH=357	1737.42	437.175	506.456	527.071	541.975	387.284	1778.66	946.703	901.496	790.894	500.756	465.193
Bra040061	AT3G08870.1	Symbols: | Concanavalin A-like lectin protein kinase family protein | chr3:2700500-2702581 REVERSE LENGTH=693	4284.87	3988.14	2298.98	2999.46	2007.95	2351.72	1775.97	2073.28	1520.3	1805.28	1394.4	1995.39
Bra039199	AT2G23430.1	Symbols: ICK1, KRP1 | Cyclin-dependent kinase inhibitor family protein | chr2:9977020-9977921 REVERSE LENGTH=191	2231.63	1469.66	1815.84	1793.61	1929.38	1663.16	1773.95	1673.57	1646.92	1334.47	1669.27	1785.14
Bra040414	AT3G04910.1	Symbols: WNK1, ZIK4, ATWNK1 | with no lysine (K) kinase 1 | chr3:1355084-1358057 FORWARD LENGTH=700	634.229	1043.9	852.978	1050.96	809.495	946.756	1766.82	1585.22	1223.88	1291.06	1443.4	1340.21
Bra005521	AT1G04700.1	Symbols: | PB1 domain-containing protein tyrosine kinase | chr1:1316919-1320653 FORWARD LENGTH=1042	882.526	1670.78	1820.03	2160.22	1608.59	2152.41	1762.07	1399.84	1622.31	1770.54	1907.07	1484.88
Bra008117	AT1G73980.1	Symbols: | Phosphoribulokinase / Uridine kinase family | chr1:27820292-27823527 REVERSE LENGTH=643	1701.29	1930.11	1971.16	1641.66	1932.12	1515.61	1756.47	2573.81	2667.04	2525.56	3003.47	3127.19
Bra032246	AT1G48260.1	Symbols: CIPK17, SnRK3.21 | CBL-interacting protein kinase 17 | chr1:17814226-17817226 REVERSE LENGTH=432	1760.11	1995.03	1752.31	1740.48	1732.93	1753.27	1753.81	2649.91	2003.19	2259.98	1813.91	2082.13
Bra038369	AT4G09760.1	Symbols: | Protein kinase superfamily protein | chr4:6148955-6151150 REVERSE LENGTH=346	1765.65	2907.55	2075.59	2226.55	2140.84	2293.23	1753.38	2229.67	2141.21	2173.99	2783.8	2666.47
Bra011014	AT1G26190.1	Symbols: | Phosphoribulokinase / Uridine kinase family | chr1:9057285-9060433 REVERSE LENGTH=674	1447.73	480.765	588.839	665.125	659.776	814.902	1751.2	1173.63	1102.42	954.973	913.264	984.896
Bra004856	AT2G44680.1	Symbols: CKB4 | casein kinase II beta subunit 4 | chr2:18426898-18428166 REVERSE LENGTH=283	728.359	635.312	610.6	540.086	467.599	451.128	1737.87	1284.59	1032.47	1308.67	1111.24	1315.58
Bra022680	AT5G53900.2	Symbols: | Serine/threonine-protein kinase WNK (With No Lysine)-related | chr5:21881375-21883133 REVERSE LENGTH=377	1168.1	1621.35	1793.97	1795.56	1730.74	1472.11	1722.05	2060.77	2208.62	2561.25	1966.24	2499.77
Bra030227	AT2G22560.1	Symbols: | kinase interacting (KIP1-like) family protein | chr2:9585892-9588838 FORWARD LENGTH=947	1233.09	402.618	408.374	429.251	458.534	409.219	1714.38	992.735	886.609	797.673	336.949	618.371
Bra006607	AT5G22050.2	Symbols: | Protein kinase superfamily protein | chr5:7301467-7303209 FORWARD LENGTH=307	1867.01	1405.88	1222.96	1320.77	1446.53	1131.97	1695.27	2555.71	2721.25	2553.56	3058.01	2989.96
Bra028907	AT5G01550.1	Symbols: LECRKA4.2 | lectin receptor kinase a4.1 | chr5:214517-216583 REVERSE LENGTH=688	1427.73	1199.12	798.265	847.718	675.349	755.84	1674.66	1164.52	891.013	1079.66	850.442	1386.81
Bra029191	AT3G47580.1	Symbols: | Leucine-rich repeat protein kinase family protein | chr3:17532687-17535810 FORWARD LENGTH=1011	1650.96	1742.35	2275.13	1924.7	1914.79	1879.08	1670.35	2124.32	2487.31	2488.41	2903.15	3060.78
Bra040056	AT3G08720.1	Symbols: ATPK19, ATS6K2, S6K2, ATPK2 | serine/threonine protein kinase 2 | chr3:2648625-2650407 REVERSE LENGTH=471	4638.3	5153.17	4481.59	3643.42	3126.85	3007.7	1663.25	2636.27	2064.14	1777.01	918.912	914.274
Bra025049	AT5G45840.1	Symbols: | Leucine-rich repeat protein kinase family protein | chr5:18594080-18597221 REVERSE LENGTH=668	1606.88	1760.59	1526.48	2251.46	1555.33	2069.8	1657.21	1399.13	1285.78	1538.14	1421.53	1879.39
Bra026834	AT1G14370.1	Symbols: APK2A, PBL2 | protein kinase 2A | chr1:4915859-4917959 FORWARD LENGTH=426	2248.98	3509.2	2930.34	3657.2	3350.45	3841.17	1650.89	3625.68	4029.16	4024.93	5713.34	5836.09
Bra013683	AT4G23280.1	Symbols: CRK20 | cysteine-rich RLK (RECEPTOR-like protein kinase) 20 | chr4:12174740-12177471 FORWARD LENGTH=656	1459.24	3158.09	4154.53	4495.24	4730.7	4690.82	1648.06	2489.49	3473.66	2546.56	4088.06	4104.81
Bra000796	AT4G04570.1	Symbols: CRK40 | cysteine-rich RLK (RECEPTOR-like protein kinase) 40 | chr4:2290045-2292717 FORWARD LENGTH=654	1877.52	1418.18	2161.7	1511.83	2333.33	1360.86	1642.76	1667.54	2437.64	1945.61	2167.94	1891.03
Bra025543	AT5G38260.1	Symbols: | Protein kinase superfamily protein | chr5:15283692-15285837 REVERSE LENGTH=638	2140.29	2424.3	2786.15	2215.2	2661	1352.34	1638.3	2730.28	2295.94	1960.46	1655.9	1702.7
Bra033827	AT3G46290.1	Symbols: HERK1 | hercules receptor kinase 1 | chr3:17013009-17015501 FORWARD LENGTH=830	1986.87	1538.9	1399.56	1288.31	1285.36	1075.37	1637	1963.4	1802.96	2128.45	2001.01	2277.5
Bra011897	AT4G38470.1	Symbols: | ACT-like protein tyrosine kinase family protein | chr4:17999432-18003551 FORWARD LENGTH=575	1490.24	2500.66	2250.12	2308.17	1996.3	1661.52	1633.07	1705.54	1362.19	1481.33	1615.98	1387.04
Bra015215	AT4G38470.1	Symbols: | ACT-like protein tyrosine kinase family protein | chr4:17999432-18003551 FORWARD LENGTH=575	1569.95	2064.97	2097.43	2095.16	1875.05	1783.77	1630.6	1649.8	1796.12	1471.42	1922.49	1599.35
Bra024663	AT1G27070.1	Symbols: | 5'-AMP-activated protein kinase-related | chr1:9396945-9399225 REVERSE LENGTH=532	1781.53	1029.78	1110.43	1161.19	1266.71	1087	1627.3	1271.08	1273.48	1292.3	1091.39	1326.17
Bra002078	AT2G17700.1	Symbols: | ACT-like protein tyrosine kinase family protein | chr2:7685778-7689278 REVERSE LENGTH=546	1943.88	3813.07	3793.64	4196.75	3809.6	4237.87	1625.7	3081.46	4123.51	3796.72	4183.26	4432.23
Bra040134	AT3G04580.1	Symbols: EIN4 | Signal transduction histidine kinase, hybrid-type, ethylene sensor | chr3:1235576-1237965 REVERSE LENGTH=766	1523.4	692.593	669.831	665.729	625.118	517.042	1624.92	840.119	704.296	754.978	620.628	763.172
Bra030813	AT1G56140.1	Symbols: | Leucine-rich repeat transmembrane protein kinase | chr1:21001708-21007725 REVERSE LENGTH=1033	2722.79	2137.73	2173.97	1792.88	1861.44	1317.28	1621.92	1778.13	1825.97	1696.25	1657.78	1544.94
Bra033958	AT1G56130.1	Symbols: | Leucine-rich repeat transmembrane protein kinase | chr1:20994931-21000887 REVERSE LENGTH=1032	3445.53	3311.43	3549.47	2739.96	2678.99	1607.9	1616.15	2555.14	2173.71	1794.83	1678.63	1070.89
Bra002497	AT5G60300.1	Symbols: | Concanavalin A-like lectin protein kinase family protein | chr5:24264862-24267018 FORWARD LENGTH=718	3686.95	1814.51	1886.52	1970.82	1774.75	2168.84	1610.32	967.414	1109.69	1107.32	852.983	922.332
Bra015812	AT1G75820.1	Symbols: CLV1, FAS3, FLO5, ATCLV1 | Leucine-rich receptor-like protein kinase family protein | chr1:28463631-28466652 REVERSE LENGTH=980	2027.73	1202.1	691.147	843.185	479.949	696.8	1610.1	932.982	699.798	773.719	726.365	724.246
Bra026572	AT2G02950.1	Symbols: PKS1 | phytochrome kinase substrate 1 | chr2:855149-856468 REVERSE LENGTH=439	1817.64	340.475	282.755	273.793	476.16	414.998	1601.71	395.269	152.183	250.73	184.563	280.174
Bra018776	AT1G03740.1	Symbols: | Protein kinase superfamily protein | chr1:934055-936792 FORWARD LENGTH=740	1538.07	2281.31	2912.6	2631.89	2127.44	2283.53	1599.33	2454.59	2726	3084.78	1996.58	2366.51
Bra029178	AT5G51290.1	Symbols: | Diacylglycerol kinase family protein | chr5:20844252-20848157 REVERSE LENGTH=608	1683.18	951.499	1085.4	875.221	974.644	639.285	1588.48	1339.59	1049.71	1162.3	818.692	912.262
Bra010271	AT4G30820.1	Symbols: | cyclin-dependent kinase-activating kinase assembly factor-related / CDK-activating kinase assembly factor-related | chr4:15007144-15008378 FORWARD LENGTH=178	1648.4	2022.62	1633.56	1879.03	1662.45	1568.52	1588.28	2519.55	2731.79	2734.79	2943.15	3275.86
Bra009064	AT5G10020.1	Symbols: | Leucine-rich receptor-like protein kinase family protein | chr5:3133514-3136949 FORWARD LENGTH=1048	899.132	530.367	373.203	500.944	384.025	466.813	1584.61	480.95	739.623	793.985	409.311	619.551
Bra019855	AT1G11340.1	Symbols: | S-locus lectin protein kinase family protein | chr1:3814116-3817420 REVERSE LENGTH=901	2196.43	2489.63	2092.6	2064.6	1993.95	2021.37	1582.96	1882	1556.28	1813.17	1736.12	2029.94
Bra015599	AT1G47840.1	Symbols: HXK3 | hexokinase 3 | chr1:17616243-17618859 REVERSE LENGTH=493	2532.38	597.017	808.182	866.466	887.765	736.275	1580.04	629.462	696.361	596.41	417.489	659.327
Bra011104	AT4G29380.1	Symbols: | protein kinase family protein / WD-40 repeat family protein | chr4:14458822-14464692 FORWARD LENGTH=1494	1573.37	1685.82	1489.81	1623.18	1529.96	1446.67	1579.36	1794.17	1537.61	1938.77	1916.81	2253.34
Bra016068	AT1G72300.1	Symbols: | Leucine-rich receptor-like protein kinase family protein | chr1:27217679-27220966 REVERSE LENGTH=1095	1738.54	1287.76	1480.86	1474.68	1150.52	1272.07	1573.53	1200.38	953.844	1245.63	857.82	1142.33
Bra004690	AT2G42390.1	Symbols: | protein kinase C substrate, heavy chain-related | chr2:17651381-17652509 REVERSE LENGTH=212	937.534	961.131	723.878	704.498	733.987	657.67	1572.7	1470.13	1428.2	1544.82	1239.35	1250.23
Bra000486	AT2G28590.1	Symbols: | Protein kinase superfamily protein | chr2:12249835-12251490 FORWARD LENGTH=424	1403.45	252.751	289.318	236.852	201.959	169.438	1572.1	332.724	270.012	371.358	101.869	104.827
Bra028219	AT5G39000.1	Symbols: | Malectin/receptor-like protein kinase family protein | chr5:15611860-15614481 FORWARD LENGTH=873	1999.32	1613.88	1637	1492.94	1087.27	1029.39	1569.22	1399.59	1221.63	1946.35	1040.66	1209.61
Bra024369	AT5G65240.1	Symbols: | Leucine-rich repeat protein kinase family protein | chr5:26074980-26077650 REVERSE LENGTH=607	1126.81	1236.37	765.17	882.146	986.514	585.08	1561.14	1247.9	942.15	1201.66	1225.76	1443
Bra031665	AT1G09440.1	Symbols: | Protein kinase superfamily protein | chr1:3045513-3047393 REVERSE LENGTH=466	735.43	2078.87	1687.71	2200.75	1657.08	2097.66	1551.82	1185.47	1419.7	1522.09	1752.23	1311.6
Bra021925	AT2G34650.1	Symbols: PID, ABR | Protein kinase superfamily protein | chr2:14589934-14591557 REVERSE LENGTH=438	3018.24	2794.57	2413.84	2478.42	1851.87	2016.15	1550.79	1600.07	2001.36	1562.62	1757.1	1408.13
Bra013122	AT4G33770.1	Symbols: | Inositol 1,3,4-trisphosphate 5/6-kinase family protein | chr4:16193589-16196242 REVERSE LENGTH=391	1825.06	2256.12	2535.2	1986.37	2369.04	1858.74	1522.96	2236.4	2574.17	2244.52	2356.15	2444.77
Bra028538	AT3G52890.1	Symbols: KIPK | KCBP-interacting protein kinase | chr3:19609150-19612032 FORWARD LENGTH=934	1627.38	808.917	807.71	920.508	1074.61	837.014	1499.2	976.931	876.859	936.034	661.655	845.561
Bra005661	AT5G01950.1	Symbols: | Leucine-rich repeat protein kinase family protein | chr5:365040-369532 REVERSE LENGTH=951	1695.61	917.202	946.729	883.702	771.691	791.49	1497.76	1118.78	967.684	1114.99	904.969	1138.31
Bra039114	AT3G01490.1	Symbols: | Protein kinase superfamily protein | chr3:191095-193258 REVERSE LENGTH=411	1866.7	2451.77	2198.69	3172.71	3154.61	3252.14	1497.59	2073.92	2078.93	2460.13	2501.6	2623.4
Bra017657	AT4G34412.1	Symbols: | CONTAINS InterPro DOMAIN/s: kinase binding protein CGI-121 (InterPro:IPR013926); Has 275 Blast hits to 275 proteins in 139 species: Archae - 0; Bacteria - 5; Metazoa - 98; Fungi - 109; Plants - 42; Viruses - 0; Other Eukaryotes - 21 (source: NCBI BLink). | chr4:16453099-16454515 REVERSE LENGTH=172	1879.47	4994.59	3119.5	3750.37	3245.08	3428.57	1491.18	2857.47	3104.24	3526.99	2715.17	2825.46
Bra002099	AT2G17890.1	Symbols: CPK16 | calcium-dependent protein kinase 16 | chr2:7769885-7772627 REVERSE LENGTH=571	1127.64	1069.19	790.285	729.653	656.949	486.502	1488.99	1744.59	1097.04	1277.1	1098.39	863.768
Bra030430	AT1G51660.1	Symbols: ATMKK4, MKK4, ATMEK4 | mitogen-activated protein kinase kinase 4 | chr1:19154575-19155675 FORWARD LENGTH=366	1635.17	2489.37	3127.87	3164.92	2832.18	2832.37	1487.73	2906.38	2760.55	2824.53	3169.76	2835.51
Bra002855	AT5G56040.2	Symbols: | Leucine-rich receptor-like protein kinase family protein | chr5:22695050-22698410 FORWARD LENGTH=1090	2292.77	1533.9	1176.8	1354.25	1217.44	1230.61	1487.72	1185.09	873.911	1195.46	860.492	997.915
Bra036118	AT5G28080.2	Symbols: WNK9 | Protein kinase superfamily protein | chr5:10090217-10092392 REVERSE LENGTH=492	2738.41	1978.58	1998.22	1958.12	2096.73	2258.27	1485.44	1508.72	1771.29	1631.95	1414.82	1919.65
Bra000797	AT4G04570.1	Symbols: CRK40 | cysteine-rich RLK (RECEPTOR-like protein kinase) 40 | chr4:2290045-2292717 FORWARD LENGTH=654	1406.4	857.202	976.876	782.62	1009.63	584.932	1479.68	1050.26	1352.08	1062.3	1089.37	721.534
Bra012177	AT5G56350.1	Symbols: | Pyruvate kinase family protein | chr5:22820254-22822529 REVERSE LENGTH=498	929.497	509.239	645.036	489.868	528.213	428.44	1479.53	929.368	785.787	1017.65	889.849	913.774
Bra016567	AT1G18150.1	Symbols: ATMPK8 | Protein kinase superfamily protein | chr1:6244641-6247582 REVERSE LENGTH=589	1617.14	2004.57	1979.39	2196.06	1846.16	1704.81	1475.48	1491.07	1769.29	1534.33	1421.96	1446.79
Bra000998	AT3G01640.1	Symbols: ATGLCAK, GLCAK | glucuronokinase G | chr3:239418-241198 FORWARD LENGTH=362	1273.44	942.743	898.278	938.622	915.742	863.57	1469.58	1375.91	1455.38	1338.96	1328.16	1368.39
Bra007860	AT2G24360.1	Symbols: | Protein kinase superfamily protein | chr2:10364742-10366075 REVERSE LENGTH=411	951.803	1312.19	1335.09	1173.4	1117.44	1029.27	1468.6	1146.24	1221.74	1239.57	1411.46	1265.21
Bra028150	AT5G37790.1	Symbols: | Protein kinase superfamily protein | chr5:15008433-15011025 REVERSE LENGTH=552	1209.5	1552.48	1465.76	1591.34	1538.91	1624.2	1468.11	1517.51	1084.48	956.664	1198.51	1075
Bra012181	AT2G19410.1	Symbols: | U-box domain-containing protein kinase family protein | chr2:8404901-8409012 REVERSE LENGTH=801	1260.21	1052.4	953.339	898.477	961.803	763.043	1466.41	1335.49	1038.38	1257.19	1163.76	1402.63
Bra037076	AT3G47090.1	Symbols: | Leucine-rich repeat protein kinase family protein | chr3:17341512-17344645 REVERSE LENGTH=1009	2558.54	3332.18	3308.33	3410.93	3336.47	2749.72	1461.54	3262.79	3901.23	4010.38	3541.46	4081.72
Bra030417	AT1G51790.1	Symbols: | Leucine-rich repeat protein kinase family protein | chr1:19206858-19210574 REVERSE LENGTH=882	1466.88	267.422	474.608	292.868	337.719	215.547	1457.35	439.416	429.217	461.815	210.695	281.918
Bra006463	AT5G18500.1	Symbols: | Protein kinase superfamily protein | chr5:6139263-6141283 FORWARD LENGTH=484	2317.21	1328.42	1146.64	1148.6	1077.92	1265.26	1453.21	949.59	558.358	819.21	724.997	808.59
Bra003365	AT3G59110.1	Symbols: | Protein kinase superfamily protein | chr3:21855673-21857847 FORWARD LENGTH=512	1605.41	1697.67	1011.26	1438.55	1212.3	1599.39	1448.62	716.674	603.251	415.646	544.532	643.21
Bra009325	AT5G08160.1	Symbols: ATPK3, PK3 | serine/threonine protein kinase 3 | chr5:2625903-2627942 REVERSE LENGTH=347	598.982	261.641	302.155	272.016	271.801	213.007	1447.3	1467.5	1457.1	1253.61	1283.97	1409.61
Bra033705	AT5G43910.2	Symbols: | pfkB-like carbohydrate kinase family protein | chr5:17667537-17670085 REVERSE LENGTH=365	432.366	391.262	457.103	601.647	419.517	780.348	1442.66	1747.8	1370.05	1341.44	1543.38	1208.8
Bra014527	AT3G59790.1	Symbols: ATMPK10, MPK10 | MAP kinase 10 | chr3:22092448-22094240 FORWARD LENGTH=393	186.932	222.761	297.784	212.506	186.619	172.636	1434.62	2601.59	2317.98	519.345	616.97	244.724
Bra036787	AT3G51630.1	Symbols: WNK5, ZIK1, ATWNK5 | with no lysine (K) kinase 5 | chr3:19149487-19151924 FORWARD LENGTH=549	2133.61	1621.39	1541.27	1583.01	1190.19	1108	1431.45	1579.47	1657.88	1541.78	1495.51	1661.08
Bra035472	AT1G57700.1	Symbols: | Protein kinase superfamily protein | chr1:21371051-21373860 FORWARD LENGTH=692	1804.81	711.933	997.409	835.486	994.943	807.933	1428.63	1038.01	929.607	1216.25	899.645	930.575
Bra003724	AT1G76360.1	Symbols: | Protein kinase superfamily protein | chr1:28643242-28646483 REVERSE LENGTH=484	1577.24	1207.91	1186.55	1527.88	1355.42	1629.95	1425.67	1777.73	2056.63	2173.83	2446.44	2874.16
Bra038566	AT2G19130.1	Symbols: | S-locus lectin protein kinase family protein | chr2:8293789-8296275 FORWARD LENGTH=828	1467.94	2633.72	2532.24	3181.7	2385.73	2947.74	1423.64	1951.79	1903.01	2670.55	2260.59	2682.11
Bra007408	AT3G58640.1	Symbols: | Mitogen activated protein kinase kinase kinase-related | chr3:21687153-21692675 REVERSE LENGTH=809	1714.04	751.371	661.175	845.66	1223.38	1256.6	1419.01	1080.43	1044.05	1342.62	1100.88	1086.74
Bra038810	AT4G20270.1	Symbols: BAM3 | Leucine-rich receptor-like protein kinase family protein | chr4:10949822-10952924 FORWARD LENGTH=992	1573.95	244.294	233.98	321.591	258.614	168.059	1418.2	239.727	229.743	246.037	128.158	169.017
Bra003333	AT1G56145.1	Symbols: | Leucine-rich repeat transmembrane protein kinase | chr1:21008225-21013934 REVERSE LENGTH=1012	2122.12	1867.71	1455.28	1644.67	1597.45	1556.69	1417.58	1505.37	1149.63	1353.61	1456.1	1334.32
Bra035622	AT5G56460.1	Symbols: | Protein kinase superfamily protein | chr5:22865509-22867866 FORWARD LENGTH=408	1334.74	571.645	494.682	601.58	722.794	537.93	1416.33	1487.62	1678.69	1587.38	1779.35	1563.16
Bra032558	AT1G03080.1	Symbols: | kinase interacting (KIP1-like) family protein | chr1:731794-737332 REVERSE LENGTH=1733	2018.92	1779.23	1498.49	1694.46	1768.17	1259.63	1410.84	1669.48	2223.63	1822.93	1938.58	1908.82
Bra026049	AT1G16270.1	Symbols: | Protein kinase superfamily protein with octicosapeptide/Phox/Bem1p domain | chr1:5563890-5568145 FORWARD LENGTH=1147	1511.06	2209.44	1947.97	2231.75	2054.35	2131.9	1410.55	1355.19	1738.23	1745.98	1810.95	1711.59
Bra027581	AT4G00970.1	Symbols: CRK41 | cysteine-rich RLK (RECEPTOR-like protein kinase) 41 | chr4:418437-421694 FORWARD LENGTH=665	1451.94	679.089	702.367	770.048	563.488	449.831	1408.52	779.424	659.56	669.182	753.501	1044.84
Bra004959	AT2G46070.1	Symbols: ATMPK12, MAPK12, MPK12 | mitogen-activated protein kinase 12 | chr2:18946134-18947770 REVERSE LENGTH=372	1904.88	1524.79	1437.4	2705.78	2927.5	4377.73	1408.35	1301.74	1030.08	1352.62	1471.38	2222.56
Bra013657	AT4G23190.1	Symbols: CRK11, AT-RLK3 | cysteine-rich RLK (RECEPTOR-like protein kinase) 11 | chr4:12141197-12143710 REVERSE LENGTH=667	2239.87	3198.74	2353.47	2484.8	1897.01	2070.48	1398.65	1649.21	1660.44	1499.4	1772.84	2341.39
Bra001520	AT3G13690.1	Symbols: | Protein kinase protein with adenine nucleotide alpha hydrolases-like domain | chr3:4486920-4490011 FORWARD LENGTH=753	1778.48	987.822	1216.25	1296.96	1093.2	1127.38	1393.3	1023.68	1090.65	1032.7	1151.7	1119.31
Bra022563	AT5G51800.1	Symbols: | Protein kinase superfamily protein | chr5:21048317-21051906 FORWARD LENGTH=972	686.911	872.914	1121.53	1031.34	1044.77	1029.87	1389.43	874.265	1233.33	1048.09	1512.55	1172.45
Bra025238	AT3G26940.1	Symbols: CDG1 | Protein kinase superfamily protein | chr3:9936707-9938936 REVERSE LENGTH=432	312.211	369.516	711.903	524.673	805.784	816.681	1389.36	1292.09	1509.4	1911.01	2096.51	2185.73
Bra025256	AT3G27190.1	Symbols: UKL2 | uridine kinase-like 2 | chr3:10039504-10042917 REVERSE LENGTH=483	1219.81	1351.96	1347.09	1277.7	1214.01	1186.58	1384.68	1727.15	1303.61	1201.92	1223.98	1449.31
Bra025858	AT1G20950.1	Symbols: | Phosphofructokinase family protein | chr1:7297467-7301336 REVERSE LENGTH=614	1328.06	1601.95	1258.08	1386.28	1366.83	1338.39	1382.87	1711.59	1555.68	1590.41	1590.43	1773.83
Bra020589	AT5G27450.1	Symbols: MVK, MK | mevalonate kinase | chr5:9691051-9692975 FORWARD LENGTH=378	1216.19	1690.49	1410.27	1747	1462.26	2000.27	1379.9	1252.43	1014.13	1248.47	967.911	1053.76
Bra018678	AT1G07870.1	Symbols: | Protein kinase superfamily protein | chr1:2429933-2431843 REVERSE LENGTH=423	1733.14	2322.35	1967.97	1888.27	1708.4	1575.31	1375.19	1876.93	2000.53	2173.25	1538.69	1799.06
Bra014042	AT1G45160.2	Symbols: | Protein kinase superfamily protein | chr1:17083814-17090277 REVERSE LENGTH=1067	1557.58	1614.2	1362.08	1491.07	1496.55	1465.41	1373.42	1520.63	1450.13	1591.81	1347.77	1954.81
Bra000215	AT2G41140.1	Symbols: CRK1, ATCRK1, ATCBK3 | CDPK-related kinase 1 | chr2:17150492-17153378 FORWARD LENGTH=576	1624.6	1327.72	1055.82	1398.46	1432.39	1715.3	1369.61	723.18	584.646	614.174	546.183	763.265
Bra001902	AT1G63590.1	Symbols: | Receptor-like protein kinase-related family protein | chr1:23579896-23580702 FORWARD LENGTH=268	1014.54	1018.42	1225.86	1140.42	1003.93	1422.59	1368.62	1550.73	1948.33	1774.2	1523.19	1720.44
Bra037750	AT5G63680.1	Symbols: | Pyruvate kinase family protein | chr5:25490507-25492530 FORWARD LENGTH=510	618.336	745.037	876.561	1381.8	977.757	800.358	1365.05	905.544	977.163	974.302	976.42	1014.53
Bra000105	AT2G38910.1	Symbols: CPK20 | calcium-dependent protein kinase 20 | chr2:16245214-16247483 REVERSE LENGTH=583	1404.77	2575.37	2263.46	2568.33	3201.78	2938.15	1361.59	2649.56	3125.61	2908	4090.94	4703.15
Bra011668	AT4G36180.1	Symbols: | Leucine-rich receptor-like protein kinase family protein | chr4:17120209-17123698 REVERSE LENGTH=1136	754.517	1574.46	1757.69	2086.3	1459.13	1555.5	1357.95	1290.75	1200.44	1276.41	1165.93	1152.52
Bra029915	AT5G58350.1	Symbols: WNK4, ZIK2 | with no lysine (K) kinase 4 | chr5:23585505-23587681 FORWARD LENGTH=571	965.636	1477.9	1219.74	1167.92	2324.71	3866.38	1357.77	944.88	1203.86	741.398	1692.75	1643.13
Bra008754	AT5G14470.1	Symbols: | GHMP kinase family protein | chr5:4663029-4664657 REVERSE LENGTH=366	981.515	1561.21	2153.53	1659.31	1675.1	2091.53	1352.62	1545.4	1699.75	1460.46	1711.82	1526.15
Bra039693	AT4G08500.1	Symbols: MEKK1, ATMEKK1, MAPKKK8, ARAKIN | MAPK/ERK kinase kinase 1 | chr4:5404272-5407062 REVERSE LENGTH=608	899.649	1689.58	2238.21	1537.58	1791.34	1553.88	1350.2	1339.77	1740.54	1558.65	1842.72	1790.93
Bra026711	AT1G16670.1	Symbols: | Protein kinase superfamily protein | chr1:5697846-5699492 FORWARD LENGTH=390	571.719	151.711	249.813	124.263	112.502	362.812	1347.43	434.979	395.527	459.907	355.929	368.067
Bra001867	AT3G22420.1	Symbols: WNK2, ZIK3, ATWNK2 | with no lysine (K) kinase 2 | chr3:7946652-7948958 FORWARD LENGTH=568	2761.53	1874.62	1971.1	1798.13	1775.36	1796.07	1340.31	2184.26	1995.64	1641.93	1942.7	1825.29
Bra029539	AT4G04960.1	Symbols: | Concanavalin A-like lectin protein kinase family protein | chr4:2533096-2535156 FORWARD LENGTH=686	2614.06	1731.58	1578.25	1445.97	1366.38	1010.25	1337.2	1549.72	1376.02	1308.23	1489.55	1314.24
Bra000798	AT4G04540.1	Symbols: CRK39 | cysteine-rich RLK (RECEPTOR-like protein kinase) 39 | chr4:2259580-2262138 FORWARD LENGTH=659	1439.54	1155.05	1509.6	1224.72	1574.5	1046.88	1336.25	1228.29	1588.08	1525.86	1435.92	1587.28
Bra006043	AT5G10020.1	Symbols: | Leucine-rich receptor-like protein kinase family protein | chr5:3133514-3136949 FORWARD LENGTH=1048	1041.53	477.258	439.977	402.424	420.542	342.746	1328.68	349.015	413.964	393.768	267.782	374.069
Bra017551	AT4G04570.1	Symbols: CRK40 | cysteine-rich RLK (RECEPTOR-like protein kinase) 40 | chr4:2290045-2292717 FORWARD LENGTH=654	1444.64	978.794	960.869	832.952	919.275	589.305	1322.87	951.08	935.752	827.93	581.769	565.981
Bra002849	AT3G42850.1	Symbols: | Mevalonate/galactokinase family protein | chr3:14940114-14945291 REVERSE LENGTH=964	495.728	880.378	619.135	820.78	644.102	2004.29	1313.65	1057.71	1811.12	1576.2	1564.73	2563.02
Bra021474	AT3G02130.1	Symbols: RPK2, TOAD2, CLI1 | receptor-like protein kinase 2 | chr3:380726-384181 FORWARD LENGTH=1151	1198.95	1078.1	1008.18	981.934	1059.88	864.826	1312.4	1024.66	1209.98	1442.49	1144.85	1106.39
Bra018050	AT3G48530.1	Symbols: KING1 | SNF1-related protein kinase regulatory subunit gamma 1 | chr3:17987559-17989592 FORWARD LENGTH=424	1691.86	3058.25	2961.47	3196.26	3495.08	3081.23	1311.59	2383.21	2313.8	2391.95	2953.16	2937.97
Bra008611	AT5G16590.1	Symbols: LRR1 | Leucine-rich repeat protein kinase family protein | chr5:5431862-5433921 FORWARD LENGTH=625	1433.38	921.757	710.401	1044.29	746.083	1115.58	1305.82	920.868	520.028	615.497	445.739	510.306
Bra035821	AT3G20040.1	Symbols: ATHXK4, HKL2 | Hexokinase | chr3:6995317-6998064 FORWARD LENGTH=502	1195.3	611.975	706.441	669.715	795.914	521.081	1304.32	1164.39	909.386	1044.65	760.977	803.072
Bra031965	AT3G03900.1	Symbols: APK3 | adenosine-5'-phosphosulfate (APS) kinase 3 | chr3:1002975-1004271 REVERSE LENGTH=208	1789.05	1560.63	1802.66	1642.66	1559.45	1700.4	1293.33	1384.97	1253.17	1215.79	1034.88	1106.89
Bra031475	AT1G10940.1	Symbols: ASK1, SNRK2-4, SNRK2.4, SRK2A | Protein kinase superfamily protein | chr1:3656050-3658170 REVERSE LENGTH=363	2666.04	4623.15	3985.26	4758.19	4683.24	5774.02	1287.37	1932.96	2049.35	2559.39	2951.79	3136.56
Bra014201	AT1G49580.1	Symbols: | Calcium-dependent protein kinase (CDPK) family protein | chr1:18351611-18354384 FORWARD LENGTH=606	1748.3	3472.68	2595.59	2906.78	2849.34	3083.36	1281.59	1929.41	1571.63	1700.52	1884.39	2199.89
Bra032175	AT2G23300.1	Symbols: | Leucine-rich repeat protein kinase family protein | chr2:9914608-9917130 FORWARD LENGTH=773	2303.79	1378.38	956.529	1239.69	1169.88	1641.44	1273.51	588.58	447.329	639.664	513.619	801.578
Bra024249	AT5G63940.1	Symbols: | Protein kinase protein with adenine nucleotide alpha hydrolases-like domain | chr5:25588254-25591229 FORWARD LENGTH=705	870.155	907.11	717.034	951.483	993.014	694.351	1267.86	1066.01	1316.83	1314.9	1512.68	1323.88
Bra005973	AT5G08160.1	Symbols: ATPK3, PK3 | serine/threonine protein kinase 3 | chr5:2625903-2627942 REVERSE LENGTH=347	1147.16	940.995	763.39	889.058	855.725	734.562	1266.02	1012.65	1296.96	1328.24	1145.55	1184.26
Bra004130	AT1G65800.1	Symbols: ARK2, RK2 | receptor kinase 2 | chr1:24473166-24476523 FORWARD LENGTH=847	3225.3	2536.27	1535.24	1593.31	1115.3	1087.68	1266	1283.86	1084.76	1572.76	1082.09	1530.1
Bra013851	AT4G24970.1	Symbols: | Histidine kinase-, DNA gyrase B-, and HSP90-like ATPase family protein | chr4:12831125-12835449 FORWARD LENGTH=707	1517.23	1816.54	1847.73	1655.24	1478.38	1601.19	1264.12	1543.51	1484.85	1655.1	1607.84	1628.42
Bra028456	AT5G40380.1	Symbols: CRK42 | cysteine-rich RLK (RECEPTOR-like protein kinase) 42 | chr5:16152121-16155038 FORWARD LENGTH=651	33.7474	22.5083	15.768	29.2462	18.1295	71.975	1259.45	1051.42	610.071	752.869	518.32	691.711
Bra036248	AT4G02710.1	Symbols: | kinase interacting (KIP1-like) family protein | chr4:1193516-1197061 REVERSE LENGTH=1111	1845.92	1179.32	1327.65	1124.18	1426.13	1047.77	1258.19	1237.28	1742.94	1851.14	1730.42	1828.22
Bra024069	AT4G30520.1	Symbols: | Leucine-rich repeat protein kinase family protein | chr4:14908193-14911040 REVERSE LENGTH=648	1081.4	1452.05	884.323	1029.96	746.871	1429.32	1255.87	1376.78	1561.05	1815.15	1696.23	1954.96
Bra000799	AT4G04510.1	Symbols: CRK38 | cysteine-rich RLK (RECEPTOR-like protein kinase) 38 | chr4:2242122-2244656 FORWARD LENGTH=648	1481.69	688.785	639.575	598.029	437.34	329.1	1255.27	770.73	623.331	577.493	435.627	455.23
Bra015317	AT1G04440.1	Symbols: CKL13 | casein kinase like 13 | chr1:1202815-1205664 FORWARD LENGTH=468	1501.99	1361.77	1173.6	1016.65	877.083	634.767	1251.95	1062.08	850.224	1059.23	862.515	826.684
Bra015014	AT3G24030.1	Symbols: | hydroxyethylthiazole kinase family protein | chr3:8679862-8680812 REVERSE LENGTH=276	1173.62	1526.53	873.821	1147.97	1024.5	735.839	1251.9	1776.22	1278.6	1578.92	1498.09	1630.41
Bra022250	AT3G17840.1	Symbols: RLK902 | receptor-like kinase 902 | chr3:6106092-6108430 FORWARD LENGTH=647	488.674	709.414	878.456	920.855	927.483	815.463	1247.07	1967.98	2023.91	2690.83	2773.29	3264.68
Bra031829	AT5G67380.1	Symbols: CKA1, ATCKA1 | casein kinase alpha 1 | chr5:26881156-26883383 REVERSE LENGTH=409	888.279	1492.73	2005.59	1936.8	1594.71	1467.34	1245.45	1216.83	1836.39	1060.78	1515.35	1678.27
Bra036699	AT4G29130.1	Symbols: ATHXK1, GIN2, HXK1 | hexokinase 1 | chr4:14352338-14354865 REVERSE LENGTH=496	1982.03	2097.15	1666.98	1722.94	1784.58	1679.75	1241.95	1333.32	1137.32	1044.41	1206.85	1197.82
Bra019168	AT4G25390.1	Symbols: | Protein kinase superfamily protein | chr4:12977491-12979446 FORWARD LENGTH=651	3091.92	3171.3	2770.54	2985.04	2033.26	2248.34	1237.38	1495.27	1297.31	1526.11	1469.9	1852.15
Bra011539	AT4G34500.1	Symbols: | Protein kinase superfamily protein | chr4:16488005-16490792 REVERSE LENGTH=437	1787.72	1428.58	1210.78	1612.43	1557.16	1971.96	1237.34	622.326	402.931	553.109	339.923	459.362
Bra025642	AT5G39790.1	Symbols: | 5'-AMP-activated protein kinase-related | chr5:15932884-15935121 REVERSE LENGTH=273	1427.41	2541.57	2598.69	2423.15	2306.9	2222.09	1232.55	2500.52	2352.18	2602.74	1951.97	2038.22
Bra022240	AT3G17750.1	Symbols: | Protein kinase superfamily protein | chr3:6074228-6078428 FORWARD LENGTH=1138	2381.19	1979.66	1856.68	1895.27	1779.66	1361.07	1225.03	1144.68	1143.41	1111.15	1021.84	1141.36
Bra002597	AT5G59270.1	Symbols: | Concanavalin A-like lectin protein kinase family protein | chr5:23911151-23913235 REVERSE LENGTH=668	896.362	1058.2	972.951	843.089	692.083	477.076	1220.59	1302.99	1147.2	1264.19	1063.47	1185.54
Bra012104	AT5G66790.1	Symbols: | Protein kinase superfamily protein | chr5:26665181-26667387 FORWARD LENGTH=622	1346.06	873.979	808.894	693.491	775.133	815.682	1217.02	975.968	704.973	749.961	771.514	821.831
Bra019854	AT1G11410.1	Symbols: | S-locus lectin protein kinase family protein | chr1:3841286-3844284 FORWARD LENGTH=845	1155.83	1255.68	920.274	1067.19	1006.8	1123.37	1201.06	1257.98	1051.95	1429.43	1278.15	1703.1
Bra015917	AT1G74360.1	Symbols: | Leucine-rich repeat protein kinase family protein | chr1:27954299-27957911 FORWARD LENGTH=1106	4898.36	2414.95	2721.13	2414	2708.29	2108.39	1200.77	988.922	1077.58	1177.64	1109.77	841.97
Bra024191	AT4G28540.1	Symbols: CKL6, PAPK1 | casein kinase I-like 6 | chr4:14107284-14110511 FORWARD LENGTH=479	1730.5	1355.03	1516.36	1174.94	1263.26	1135.93	1200.6	1155.94	989.858	644.155	1447.96	964.977
Bra040929	AT2G28930.3	Symbols: APK1B, PK1B | protein kinase 1B | chr2:12424551-12426565 FORWARD LENGTH=415	1460.92	1157.45	1352.78	1277.22	1444.5	1216.46	1196.1	776.612	809.903	798.048	651.69	622.424
Bra028279	AT5G51830.1	Symbols: | pfkB-like carbohydrate kinase family protein | chr5:21069709-21071450 FORWARD LENGTH=343	2333.69	1954.1	1631.09	2085.98	2089.48	2229.15	1183.69	1111.67	904.124	1147.83	915.671	1449.87
Bra031596	AT1G07870.1	Symbols: | Protein kinase superfamily protein | chr1:2429933-2431843 REVERSE LENGTH=423	1164.88	1611.46	1303.45	1091.94	1350.53	1337.2	1179.25	1892.94	2551.91	2116.31	2124.95	1827.6
Bra032626	AT1G01220.1	Symbols: FKGP, AtFKGP | L-fucokinase/GDP-L-fucose pyrophosphorylase | chr1:91750-95552 FORWARD LENGTH=1055	911.212	677.678	598.755	749.644	746.553	567.737	1172.89	808.798	795.849	831.255	746.791	877.237
Bra002786	AT5G56890.1	Symbols: | Protein kinase superfamily protein | chr5:23010801-23015559 REVERSE LENGTH=1113	1140.86	451.825	490.918	467.66	605.872	399.261	1168.44	501.284	539.747	671.61	299.45	343.822
Bra006762	AT5G58520.1	Symbols: | Protein kinase superfamily protein | chr5:23655312-23657943 FORWARD LENGTH=604	1159.22	2575.4	1749.78	2259.57	2104.49	2385.85	1167.71	1886.05	1894.49	3220.78	2130.86	2723.98
Bra013806	AT4G24480.1	Symbols: | Protein kinase superfamily protein | chr4:12650410-12654755 FORWARD LENGTH=956	1120.55	943.257	859.135	1434.2	1641.8	2006.4	1167.49	1051.16	1042.72	1296.64	1200.08	1518.56
Bra031017	AT1G18150.1	Symbols: ATMPK8 | Protein kinase superfamily protein | chr1:6244641-6247582 REVERSE LENGTH=589	1681.84	2535.09	1788.19	2162.66	2054.32	1611.96	1166.31	1718.86	1641.44	2044.21	2084.01	2149.93
Bra032042	AT2G25090.1	Symbols: CIPK16, SnRK3.18 | CBL-interacting protein kinase 16 | chr2:10670542-10672610 REVERSE LENGTH=469	349.883	304.349	240.393	167.144	307.465	91.379	1163.42	1400.29	1018.22	1266.77	1079.65	920.728
Bra038776	AT4G21410.1	Symbols: CRK29 | cysteine-rich RLK (RECEPTOR-like protein kinase) 29 | chr4:11402463-11405025 REVERSE LENGTH=679	484.044	77.0866	80.3752	85.2997	84.8565	120.848	1163.32	730.127	665.969	634.652	628.011	703.67
Bra020377	AT5G58300.1	Symbols: | Leucine-rich repeat protein kinase family protein | chr5:23572821-23574871 FORWARD LENGTH=654	6479.29	5812.87	5473.32	4545.1	3719.4	2622.92	1162.16	2395.29	2303	2309.08	2516.71	1986.59
Bra038555	AT2G18890.1	Symbols: | Protein kinase superfamily protein | chr2:8184027-8186685 FORWARD LENGTH=392	959.351	839.913	682.717	1010.87	959.125	1215.93	1161.37	732.821	670.886	772.1	735.135	1036.56
Bra023169	AT1G31230.1	Symbols: AK-HSDH I, AK-HSDH | aspartate kinase-homoserine dehydrogenase i | chr1:11158744-11163055 REVERSE LENGTH=911	1621.27	1259.66	1100.88	905.341	672.96	647.751	1156.93	1212.72	842.353	1127.04	880.5	1141.25
Bra028264	AT5G51560.1	Symbols: | Leucine-rich repeat protein kinase family protein | chr5:20945807-20948613 FORWARD LENGTH=680	1301.14	922.233	841.524	842.349	530.785	725.489	1154.4	988.653	652.489	812.67	561.812	649.099
Bra026452	AT4G26270.1	Symbols: PFK3 | phosphofructokinase 3 | chr4:13301094-13304030 REVERSE LENGTH=489	1305.83	1266.97	1467.99	1541.53	1585.18	1552.11	1151.39	1276.09	1959.05	1813.15	1725.16	1525.75
Bra013336	AT4G18640.1	Symbols: MRH1 | Leucine-rich repeat protein kinase family protein | chr4:10260481-10263577 FORWARD LENGTH=678	1428.82	1621.05	1049.16	1830.79	1318.88	2433.49	1147.07	1291.98	1058.7	962.632	1026.14	1720.5
Bra038549	AT2G18730.1	Symbols: ATDGK3, DGK3 | diacylglycerol kinase 3 | chr2:8118976-8121689 FORWARD LENGTH=488	1083.52	873.583	648.978	709.644	667.061	461.276	1145.66	1447.42	786.803	837.469	658.308	661.555
Bra024701	AT1G26640.1	Symbols: | Amino acid kinase family protein | chr1:9207620-9209766 REVERSE LENGTH=332	962.229	1091.9	1339.71	1316.78	1152.91	1178.43	1144.57	1899.6	1645.16	1608.14	1544.97	1675.42
Bra011254	AT4G31240.1	Symbols: | protein kinase C-like zinc finger protein | chr4:15176637-15177986 REVERSE LENGTH=392	1133.61	964.515	837.109	486.839	562.942	230.794	1141.46	1129.8	989.45	993.46	829.775	671.709
Bra020372	AT5G58350.1	Symbols: WNK4, ZIK2 | with no lysine (K) kinase 4 | chr5:23585505-23587681 FORWARD LENGTH=571	448.516	934.605	895.993	900.084	539.126	478.443	1139.85	1110.04	1098.73	960.116	1133.09	1008.76
Bra016234	AT1G70130.1	Symbols: | Concanavalin A-like lectin protein kinase family protein | chr1:26409743-26411801 REVERSE LENGTH=656	2182.73	4451.78	3535.89	3136.54	2803.34	3006.65	1133.56	2419.51	2792.9	2116.99	2533.53	2324.44
Bra033445	AT3G52220.1	Symbols: | CONTAINS InterPro DOMAIN/s: kinase phosphorylation domain (InterPro:IPR019315); Has 8882 Blast hits to 4920 proteins in 346 species: Archae - 10; Bacteria - 184; Metazoa - 3955; Fungi - 1221; Plants - 712; Viruses - 24; Other Eukaryotes - 2776 (source: NCBI BLink). | chr3:19369580-19370980 REVERSE LENGTH=237	626.823	1136.73	1286.8	1447.69	1500.26	2158.89	1127.02	1256.45	1724.56	1483.77	1494.25	1190.07
Bra022388	AT3G19100.1	Symbols: | Protein kinase superfamily protein | chr3:6605681-6608980 FORWARD LENGTH=599	746.103	1200.06	1397.56	1187.31	1377.72	1348.87	1126.47	1641.8	1378.07	1372.36	1477.68	1686.49
Bra008742	AT5G14720.1	Symbols: | Protein kinase superfamily protein | chr5:4748212-4752642 REVERSE LENGTH=674	962.766	1305.75	1838.45	1434.03	1833.08	1124.37	1119.95	2898.34	3098.09	2190.97	2323.48	1812.71
Bra036577	AT5G26570.1	Symbols: PWD, OK1, ATGWD3 | catalytics;carbohydrate kinases;phosphoglucan, water dikinases | chr5:9261580-9267526 FORWARD LENGTH=1196	1155.42	1746.69	1330.69	1542.83	1691.22	1891.2	1113.46	998.953	1113.69	1141.74	1245.52	1412.49
Bra009003	AT5G10930.1	Symbols: CIPK5, SnRK3.24 | CBL-interacting protein kinase 5 | chr5:3445569-3446906 REVERSE LENGTH=445	1091.67	2069.53	1484.6	1958.16	1990.85	1983.27	1110.68	1576.79	1665.79	1818.22	2331.02	2615.05
Bra014540	AT3G59480.1	Symbols: | pfkB-like carbohydrate kinase family protein | chr3:21983103-21984440 FORWARD LENGTH=326	2492.98	4093.94	3601.21	5117.43	6889.99	5447.98	1104.73	1594.91	1713.57	2221.22	4185.67	4333
Bra019576	AT3G49060.1	Symbols: | U-box domain-containing protein kinase family protein | chr3:18187386-18191878 REVERSE LENGTH=805	985.367	553.941	572.368	552.099	641.385	481.857	1102.24	762.395	737.123	711.914	685.614	678.278
Bra014137	AT1G48430.1	Symbols: | Dihydroxyacetone kinase | chr1:17902874-17906689 REVERSE LENGTH=593	1136.99	1755.35	1425.47	1450.32	1406.93	1482.94	1101.4	2209.54	1996.31	1914.41	2075.99	2578.12
Bra019955	AT1G10210.1	Symbols: ATMPK1, MPK1 | mitogen-activated protein kinase 1 | chr1:3349579-3350776 FORWARD LENGTH=370	708.178	561.462	590.469	613.794	690.255	409.488	1098.73	904.954	1023.77	1132.02	1007.72	1070.48
Bra023075	AT2G36570.1	Symbols: | Leucine-rich repeat protein kinase family protein | chr2:15335583-15337725 FORWARD LENGTH=672	964.219	1429.18	981.599	1286.29	826.001	1065.55	1094.36	811.044	956.664	886.68	881.317	647.272
Bra002822	AT5G56350.1	Symbols: | Pyruvate kinase family protein | chr5:22820254-22822529 REVERSE LENGTH=498	1370.15	535.999	631.905	476.793	699.658	477.09	1091.49	757.609	739.923	720.897	892.563	847.71
Bra021808	AT2G32710.1	Symbols: KRP4, ACK2, ICK7 | Cyclin-dependent kinase inhibitor family protein | chr2:13873496-13875350 FORWARD LENGTH=289	882.459	809.859	1043.43	726.284	834.442	689.805	1086.53	805.424	844.83	840.683	821.342	938.675
Bra037843	AT5G67520.1	Symbols: APK4 | adenosine-5'-phosphosulfate (APS) kinase 4 | chr5:26939342-26940842 FORWARD LENGTH=310	717.857	741.989	711.307	642.661	663.253	452.084	1081.34	1235.57	1175.01	962.089	1205.72	1408.87
Bra011965	AT2G28250.1	Symbols: NCRK | Protein kinase superfamily protein | chr2:12044004-12046339 FORWARD LENGTH=565	1298.56	1435.56	1025.86	1242.17	985.33	1554.26	1076.24	1457.55	1015.69	1219.81	1150.13	1714.36
Bra007940	AT1G70740.1	Symbols: | Protein kinase superfamily protein | chr1:26673847-26675687 REVERSE LENGTH=425	1050.93	2132.78	2059.2	2190.63	2362.82	1863.56	1073.36	2198.1	2472.09	2569.15	2716.96	2716.77
Bra035125	AT1G79570.1	Symbols: | Protein kinase superfamily protein with octicosapeptide/Phox/Bem1p domain | chr1:29932856-29937540 REVERSE LENGTH=1248	700.558	1490.29	1206.53	1388.03	1239.2	1689.28	1072.06	1215.54	1393.12	1608.97	1272.62	1408.31
Bra005742	AT5G03140.1	Symbols: | Concanavalin A-like lectin protein kinase family protein | chr5:737750-739885 REVERSE LENGTH=711	697.841	260.84	269.666	159.738	163.248	99.7288	1071.66	882.941	637.006	575.523	319.229	282.511
Bra038519	AT2G22480.1	Symbols: PFK5 | phosphofructokinase 5 | chr2:9545670-9548414 FORWARD LENGTH=537	1306.67	1298.73	1026.54	1010.71	1137.33	937.214	1068.88	1383.48	1295.08	1263.32	1218.75	1253.14
Bra014528	AT2G43790.1	Symbols: ATMPK6, MPK6, MAPK6, ATMAPK6 | MAP kinase 6 | chr2:18138477-18140693 FORWARD LENGTH=395	149.197	207.478	123.021	162.184	119.305	171.242	1068.7	2127.09	1796.59	400.466	482.581	229.425
Bra028402	AT5G38250.1	Symbols: | Protein kinase family protein | chr5:15280643-15282709 REVERSE LENGTH=579	792.265	934.666	663.85	542.711	390.883	409.272	1063.97	1188.02	753.067	998.165	674.664	888.407
Bra005230	AT2G36960.3	Symbols: TKI1 | TSL-kinase interacting protein 1 | chr2:15523552-15527245 FORWARD LENGTH=744	1285.84	1041.1	896.506	867.679	828.751	538.111	1062.9	1251.05	1013.69	1109.34	825.123	846.859
Bra007256	AT3G47090.1	Symbols: | Leucine-rich repeat protein kinase family protein | chr3:17341512-17344645 REVERSE LENGTH=1009	892.054	1690.89	1744.64	1617	1536.26	1484.37	1062.75	1296.35	1128.82	1396.45	1079.88	1611.08
Bra032220	AT1G47210.2	Symbols: CYCA3;2 | cyclin-dependent protein kinase 3;2 | chr1:17301036-17302584 FORWARD LENGTH=372	575.69	445.523	398.655	373.603	324.405	348.729	1058.57	1102.15	599.635	588.701	507.544	551.516
Bra009653	AT2G17290.1	Symbols: CPK6, ATCDPK3, ATCPK6 | Calcium-dependent protein kinase family protein | chr2:7517005-7519239 FORWARD LENGTH=544	1541.31	1260.53	1477.12	1421.53	1558.42	1851.55	1055.01	1004.3	1010.99	1074.57	1133.67	1382.3
Bra002639	AT5G58540.2	Symbols: | Protein kinase superfamily protein | chr5:23663400-23665182 FORWARD LENGTH=481	1074.34	1555.6	1203.47	1341.4	1004.54	677.212	1052.18	1718.27	1043.08	1184.93	1297.76	1461.11
Bra016069	AT1G72300.1	Symbols: | Leucine-rich receptor-like protein kinase family protein | chr1:27217679-27220966 REVERSE LENGTH=1095	934.099	797	727.229	974.907	809.441	944.674	1049.66	836.432	691.86	554.111	633.564	698.57
Bra035326	AT2G37710.1	Symbols: RLK | receptor lectin kinase | chr2:15814934-15816961 REVERSE LENGTH=675	1337.86	764.849	634.096	640.979	545.548	448.433	1047.68	538.698	395.385	459.207	555.45	442.44
Bra019856	AT1G11340.1	Symbols: | S-locus lectin protein kinase family protein | chr1:3814116-3817420 REVERSE LENGTH=901	1141.28	839.193	1630.6	1479.02	1341.5	1508.41	1047.39	1315.56	1267.9	1608.85	999.635	1757.62
Bra012860	AT3G51270.1	Symbols: | protein serine/threonine kinases;ATP binding;catalytics | chr3:19033851-19036772 FORWARD LENGTH=461	727.991	821.432	773.108	869.225	820.697	828.627	1045.32	898.303	1027.41	1098.82	1181.23	1263.79
Bra032032	AT2G25220.1	Symbols: | Protein kinase superfamily protein | chr2:10742918-10745540 REVERSE LENGTH=414	376.618	371.961	313.395	392.932	252.938	383.063	1045.16	1666.99	933.821	1095.92	819.099	1257.44
Bra013281	AT1G11130.1	Symbols: SUB, SCM, SRF9 | Leucine-rich repeat protein kinase family protein | chr1:3723135-3727178 FORWARD LENGTH=768	1176.18	2210.65	1467.84	1930.75	1556.93	1922.67	1037.54	2263.51	2020.43	2295.5	2566.79	2692.11
Bra018175	AT5G49650.1	Symbols: XK-2, XK2 | xylulose kinase-2 | chr5:20152898-20155574 FORWARD LENGTH=558	1614	1745.11	1779.93	1457.27	1422.02	1291.25	1034.29	1073.08	1016.47	1044.79	969.31	1038.18
Bra030161	AT1G29720.1	Symbols: | Leucine-rich repeat transmembrane protein kinase | chr1:10393894-10399771 REVERSE LENGTH=1019	1261.79	1832.62	1545.07	1575.57	1514.68	908.479	1027.14	805.424	1950.51	1989.08	1630.94	2047.87
Bra022839	AT2G31390.1	Symbols: | pfkB-like carbohydrate kinase family protein | chr2:13383635-13386116 REVERSE LENGTH=325	657.488	410.439	380.665	367.33	311.961	250.662	1026.6	818.645	856.147	756.272	1033.28	1166.37
Bra031492	AT1G60630.1	Symbols: | Leucine-rich repeat protein kinase family protein | chr1:22334754-22336785 REVERSE LENGTH=652	1166.17	636.248	553.109	898.607	951.887	1117.61	1023.27	572.229	482.805	524.564	469.581	762.184
Bra020082	AT5G20050.1	Symbols: | Protein kinase superfamily protein | chr5:6774381-6775739 FORWARD LENGTH=452	1099.41	1220.65	1144.14	1064.53	924.886	1220.03	1022.64	1392.71	1069.02	1384.02	1129.23	1024.8
Bra006781	AT5G58150.1	Symbols: | Leucine-rich repeat protein kinase family protein | chr5:23530216-23532573 REVERSE LENGTH=785	1129.8	409.02	288.025	389.684	330.367	287.776	1018.73	672.967	631.298	687.044	650.247	778.631
Bra012942	AT5G61570.2	Symbols: | Protein kinase superfamily protein | chr5:24758507-24760201 FORWARD LENGTH=358	1121.09	459.133	370.833	438.581	400.549	273.94	1017.35	483.464	449.509	396.775	260.126	347.967
Bra008840	AT5G13280.1	Symbols: AK-LYS1, AK1, AK | aspartate kinase 1 | chr5:4249516-4252654 FORWARD LENGTH=569	1085.04	519.515	511.618	540.019	442.729	293.684	1016.67	810.044	524.849	510.933	373.531	521.146
Bra015556	AT1G07150.1	Symbols: MAPKKK13 | mitogen-activated protein kinase kinase kinase 13 | chr1:2194279-2195778 REVERSE LENGTH=499	1261.54	1332.59	1307.42	1194.78	1126.19	1126.21	1011.88	827.248	933.684	714.641	745.792	786.651
Bra021244	AT3G17410.1	Symbols: | Protein kinase superfamily protein | chr3:5956601-5958882 FORWARD LENGTH=364	786.345	1110.39	1250.23	1190.44	1289.7	1229.91	1008.16	1010.84	759.811	685.673	742.765	955.684
Bra001369	AT3G10572.1	Symbols: | 3-phosphoinositide-dependent protein kinase-1, putative | chr3:3304346-3306306 FORWARD LENGTH=333	863.989	724.756	685.763	706.258	634.46	557.017	1007.93	1076.25	881.342	864.516	920.915	1047.18
Bra030512	AT1G02880.2	Symbols: TPK1 | thiamin pyrophosphokinase1 | chr1:643063-644476 REVERSE LENGTH=264	1503.4	608.034	560.618	732.307	867.164	1165.51	1007.8	799.962	715.068	703.739	779.885	777.646
Bra033237	AT1G01740.1	Symbols: | Protein kinase protein with tetratricopeptide repeat domain | chr1:272111-274239 REVERSE LENGTH=483	1476.55	1671.61	1700.77	1764.13	1802.96	2330.81	1001.98	1589.22	1951.27	1417.27	1515.33	1774.09
Bra016114	AT1G71810.1	Symbols: | Protein kinase superfamily protein | chr1:27002602-27007964 REVERSE LENGTH=692	827.924	657.754	526.684	451.295	420.578	277.275	998.242	1228.43	862.776	998.4	680.903	819.551
Bra032125	AT2G13790.1	Symbols: ATSERK4, SERK4, BKK1, BAK7 | somatic embryogenesis receptor-like kinase 4 | chr2:5741979-5746581 FORWARD LENGTH=620	1144.72	956.86	1012.12	1003.27	1229.89	1242.78	997.823	526.276	597.933	411.706	434.235	633.951
Bra037277	AT2G17290.1	Symbols: CPK6, ATCDPK3, ATCPK6 | Calcium-dependent protein kinase family protein | chr2:7517005-7519239 FORWARD LENGTH=544	6237.12	2957.32	3357.44	2878.9	3987.31	3114.48	996.651	687.199	548.956	646.871	486.604	627.381
Bra014673	AT3G56760.1	Symbols: | Protein kinase superfamily protein | chr3:21020661-21023756 REVERSE LENGTH=577	838.745	724.983	631.704	875.849	534.794	1145.08	994.267	685.787	713.164	668.32	622.831	697.396
Bra012943	AT5G61560.1	Symbols: | U-box domain-containing protein kinase family protein | chr5:24753476-24756506 FORWARD LENGTH=796	1072.48	1273.13	1219.4	1167.49	1143.9	1037.74	992.254	2349.39	2037.8	1508.03	1839.48	1573.8
Bra013446	AT4G20140.1	Symbols: GSO1 | Leucine-rich repeat transmembrane protein kinase | chr4:10884220-10888045 FORWARD LENGTH=1249	1259.76	207.284	167.443	142.159	199.914	242.5	989.766	324.056	116.829	135.84	125.547	127.364
Bra024918	AT5G47750.1	Symbols: D6PKL2, PK5 | D6 protein kinase like 2 | chr5:19339947-19341864 REVERSE LENGTH=586	592.275	878.415	613.334	535.236	486.505	545.969	988.831	1175.39	806.051	1133.62	997.315	1402.19
Bra018165	AT3G47090.1	Symbols: | Leucine-rich repeat protein kinase family protein | chr3:17341512-17344645 REVERSE LENGTH=1009	766.396	880.146	1515.25	1212.07	1179.56	1415.68	985.249	883.043	1091.2	504.491	1165.53	843.857
Bra000900	AT4G02010.1	Symbols: | Protein kinase superfamily protein | chr4:881457-885222 FORWARD LENGTH=725	957.846	635.413	515.427	575.571	464.542	478.793	982.881	574.739	486.181	708.907	459.757	721.911
Bra022214	AT3G17420.1	Symbols: GPK1 | glyoxysomal protein kinase 1 | chr3:5959462-5961313 REVERSE LENGTH=467	747.839	379.669	441.833	293.846	413.996	372.644	980.34	905.51	340.21	388.993	516.167	452.049
Bra025835	AT1G20650.1	Symbols: | Protein kinase superfamily protein | chr1:7158422-7160022 REVERSE LENGTH=381	809.553	1691.59	2001.3	2088.15	1305.67	1796.33	970.623	1120.56	1025.9	1198.37	1320.68	1139.04
Bra029499	AT4G04540.1	Symbols: CRK39 | cysteine-rich RLK (RECEPTOR-like protein kinase) 39 | chr4:2259580-2262138 FORWARD LENGTH=659	383.725	435.544	672.256	485.109	589.46	604.415	970.484	610.5	764.31	582.905	711.553	570.762
Bra020218	AT5G22840.1	Symbols: | Protein kinase superfamily protein | chr5:7631103-7633103 REVERSE LENGTH=538	1635.23	988.222	1036.18	901.516	1039.22	624.071	968.465	846.23	857.138	1079.11	776.564	841.35
Bra038579	AT1G61360.1	Symbols: | S-locus lectin protein kinase family protein | chr1:22637867-22640974 REVERSE LENGTH=821	1461.4	1765.29	1043.73	1586.15	1371.27	2026.19	967.646	1124.72	906.961	1126.93	1709.96	2191.73
Bra022345	AT3G18690.1	Symbols: MKS1 | MAP kinase substrate 1 | chr3:6429755-6430423 REVERSE LENGTH=222	1096.6	1115.42	871.702	948.285	736.026	779.027	960.137	755.196	689.72	744.517	715.498	817.642
Bra013575	AT4G21940.1	Symbols: CPK15 | calcium-dependent protein kinase 15 | chr4:11640847-11643387 FORWARD LENGTH=554	1072.62	1212.36	1135.56	1204.36	1169.1	909.253	959.075	1191.95	1347.73	1370.44	1197.64	1006.29
Bra003299	AT3G57760.1	Symbols: | Protein kinase superfamily protein | chr3:21395983-21397119 FORWARD LENGTH=378	1021.08	315.115	245.645	293.421	304.971	276.821	953.643	618.721	592.412	554.724	344.525	398.358
Bra040930	AT2G28940.1	Symbols: | Protein kinase superfamily protein | chr2:12426853-12428314 REVERSE LENGTH=343	966.266	1318.02	1609.06	1514.95	1508.56	1107.06	951.612	1689.39	2027.05	1998.61	1989.03	2235.14
Bra021638	AT2G30500.1	Symbols: | kinase interacting (KIP1-like) family protein | chr2:12998329-13000072 REVERSE LENGTH=517	1877.71	3019.89	2753.79	3592.7	3636.36	3340.81	951.284	1833.31	1907.82	2350.73	2235.63	2968.24
Bra031961	AT3G03940.1	Symbols: | Protein kinase family protein | chr3:1014412-1018244 REVERSE LENGTH=701	1309	944.154	1127.94	926.812	862.885	754.01	950.33	1216.96	1245.02	1124.45	1121.69	1314.82
Bra030168	AT1G29720.1	Symbols: | Leucine-rich repeat transmembrane protein kinase | chr1:10393894-10399771 REVERSE LENGTH=1019	2100.04	2518.65	1825.65	1764.65	1824.47	1911.8	946.395	1244.85	979.641	1143.6	1235.9	1486.25
Bra019641	AT3G52890.1	Symbols: KIPK | KCBP-interacting protein kinase | chr3:19609150-19612032 FORWARD LENGTH=934	1062.28	2975.62	2384.44	2498.56	2683.63	2332.63	941.253	845.812	987.18	985.765	1100.35	1272.86
Bra013728	AT4G23740.1	Symbols: | Leucine-rich repeat protein kinase family protein | chr4:12367063-12369159 FORWARD LENGTH=638	584.127	708.183	719.98	771.691	668.489	722.432	935.932	764.732	767.976	727.482	760.765	928.761
Bra012094	AT5G66710.1	Symbols: | Protein kinase superfamily protein | chr5:26636609-26638564 FORWARD LENGTH=405	635.544	846.886	918.012	849.219	988.152	861.091	935.747	1506.01	1841.3	1589.75	2104.3	2189.32
Bra013136	AT2G13790.1	Symbols: ATSERK4, SERK4, BKK1, BAK7 | somatic embryogenesis receptor-like kinase 4 | chr2:5741979-5746581 FORWARD LENGTH=620	1413.84	2180.19	1746.38	1882.96	1400.32	1293.75	935.518	1659.92	1359.95	1592.74	1668.91	1900.82
Bra003095	AT5G52920.1	Symbols: PKP1, PKP-BETA1, PKP2 | plastidic pyruvate kinase beta subunit 1 | chr5:21463680-21466612 FORWARD LENGTH=579	1408.69	1542.85	1541.66	1711.43	1250.24	1296.2	934.867	1118.45	1135.32	1195.77	1104.37	1254.89
Bra001278	AT3G07960.1	Symbols: | Phosphatidylinositol-4-phosphate 5-kinase family protein | chr3:2535274-2538090 FORWARD LENGTH=715	709.72	533.196	556.321	566.257	408.063	381.953	931.552	2019.79	1112.77	1090.86	720.348	1012.22
Bra024852	AT1G24650.1	Symbols: | Leucine-rich repeat protein kinase family protein | chr1:8734570-8737315 FORWARD LENGTH=886	752.753	685.701	614.617	673.729	445.586	448.948	928.98	768.239	635.608	846.886	483.234	550.752
Bra026710	AT1G16670.1	Symbols: | Protein kinase superfamily protein | chr1:5697846-5699492 FORWARD LENGTH=390	1104.76	415.166	488.338	455.158	604.341	417.209	927.654	534.028	377.272	398.97	319.536	260.461
Bra027089	AT1G61370.1	Symbols: | S-locus lectin protein kinase family protein | chr1:22642096-22645147 REVERSE LENGTH=814	1746.69	636.662	897.191	710.684	862.442	386.119	927.524	464.64	739.328	470.377	493.029	346.33
Bra025223	AT3G26700.1	Symbols: | Protein kinase superfamily protein | chr3:9810669-9812356 FORWARD LENGTH=380	548.253	464.107	571.839	474.71	596.213	444.659	927.202	751.997	746.68	690.581	506.726	509.157
Bra014780	AT1G65790.1	Symbols: ARK1, RK1 | receptor kinase 1 | chr1:24468932-24472329 FORWARD LENGTH=843	474.332	489.381	649.571	595.256	552.504	632.352	919.542	1027.88	899.432	957.977	690.872	781.669
Bra014937	AT3G23310.1	Symbols: | AGC (cAMP-dependent, cGMP-dependent and protein kinase C) kinase family protein | chr3:8339799-8343355 FORWARD LENGTH=568	1592.52	3357.98	2533.9	3339.06	2708.2	3269.84	910.866	1548.59	1422.02	1782.63	1564.36	2196.26
Bra010816	AT1G29720.1	Symbols: | Leucine-rich repeat transmembrane protein kinase | chr1:10393894-10399771 REVERSE LENGTH=1019	557.32	969.719	772.772	847.024	738.404	792.589	910.24	1365.48	1447.34	1425.89	1372.74	1854.15
Bra015295	AT1G04210.1	Symbols: | Leucine-rich repeat protein kinase family protein | chr1:1114696-1119383 FORWARD LENGTH=1112	995.794	631.396	553.738	479.566	473.528	285.258	909.831	585.241	634.535	595.637	523.133	559.424
Bra012141	AT5G67200.1	Symbols: | Leucine-rich repeat protein kinase family protein | chr5:26813893-26816555 REVERSE LENGTH=669	668.96	809.401	744.341	853.17	648.703	689.216	909.211	567.521	620.238	856.426	688.479	894.606
Bra035026	AT1G78290.2	Symbols: | Protein kinase superfamily protein | chr1:29457457-29458909 REVERSE LENGTH=343	525.737	978.195	1357.49	1322.93	1362.93	1227.4	902.002	1151.63	1669.83	1615.62	1474.87	1416.17
Bra033828	AT3G46290.1	Symbols: HERK1 | hercules receptor kinase 1 | chr3:17013009-17015501 FORWARD LENGTH=830	989.826	1099.34	794.801	1362.64	2030.13	4377.52	899.641	1348.41	1668.72	1167.89	1805.8	2519.75
Bra034589	AT1G27320.1	Symbols: AHK3, HK3 | histidine kinase 3 | chr1:9487780-9492027 FORWARD LENGTH=1036	1408.88	1089.95	1392.76	1110.31	1044.69	1056.56	899.538	1791.7	1904.49	2002.48	2035.23	1965.21
Bra015388	AT1G05100.1	Symbols: MAPKKK18 | mitogen-activated protein kinase kinase kinase 18 | chr1:1469679-1470698 FORWARD LENGTH=339	773.905	214.989	247.863	276.099	276.701	300.64	899.09	565.821	645.877	395.294	245.855	298.517
Bra006862	AT5G01560.1	Symbols: LECRKA4.3 | lectin receptor kinase a4.3 | chr5:218170-220245 REVERSE LENGTH=691	531.348	673.754	304.228	371.562	614.257	604.691	893.834	696.366	920.394	1350.92	819.886	972.779
Bra035635	AT5G56890.1	Symbols: | Protein kinase superfamily protein | chr5:23010801-23015559 REVERSE LENGTH=1113	2470.34	1048.86	1300.37	1183.32	1430.77	1158.78	893.302	491.321	716.542	687.265	566.738	507.102
Bra033656	AT5G43020.1	Symbols: | Leucine-rich repeat protein kinase family protein | chr5:17255426-17257742 REVERSE LENGTH=669	1196.23	1187.56	923.071	1320.06	777.818	1176.98	890.971	809.314	547.804	847.803	451.312	686.727
Bra026537	AT1G61500.1	Symbols: | S-locus lectin protein kinase family protein | chr1:22689729-22692881 REVERSE LENGTH=804	4935.52	4173.73	5287.86	4863.29	4458.88	4874.05	885.215	2274.54	2803.33	2217.01	1414.43	2143.04
Bra015757	AT1G76360.1	Symbols: | Protein kinase superfamily protein | chr1:28643242-28646483 REVERSE LENGTH=484	1176.06	1208.18	1036.49	1203.42	1190.69	1096.27	884.543	1164.4	1253.5	1514.15	1259.83	1895.56
Bra002070	AT2G17530.1	Symbols: | Protein kinase superfamily protein | chr2:7626518-7628624 FORWARD LENGTH=440	1087.62	1013.46	843.31	994.83	955.439	930.903	882.526	1019.32	895.577	1153.77	802.58	1108.85
Bra020538	AT5G26570.1	Symbols: PWD, OK1, ATGWD3 | catalytics;carbohydrate kinases;phosphoglucan, water dikinases | chr5:9261580-9267526 FORWARD LENGTH=1196	986.229	1011.85	901.041	867.815	985.378	1133.52	882.256	832.27	978.803	1081.09	1116.72	823.097
Bra024807	AT2G02780.1	Symbols: | Leucine-rich repeat protein kinase family protein | chr2:781932-784646 REVERSE LENGTH=742	779.257	487.052	365.362	480.919	498.116	499.749	875.326	768.787	604.862	679.005	463.1	649.111
Bra000612	AT5G50180.1	Symbols: | Protein kinase superfamily protein | chr5:20431116-20432883 FORWARD LENGTH=346	740.977	1023.92	900.325	854.109	627.52	740.977	875.175	1132.23	1045.23	1358.89	1148.54	1261.88
Bra018919	AT1G51620.1	Symbols: | Protein kinase superfamily protein | chr1:19140536-19141638 FORWARD LENGTH=262	1371.94	1703.85	2097.73	1723.18	2263.7	1122.19	874.165	1812.81	1169.33	1254.43	1763.42	2335.77
Bra033474	AT1G65790.1	Symbols: ARK1, RK1 | receptor kinase 1 | chr1:24468932-24472329 FORWARD LENGTH=843	338.466	347.562	342.508	300.589	226.59	252.367	873.883	1378.89	1352.32	1174.33	749.251	1096.75
Bra013023	AT5G23170.1	Symbols: | Protein kinase superfamily protein | chr5:7798411-7799436 REVERSE LENGTH=341	822.5	1031.14	1161.56	1226.15	971.247	1065.4	871.461	767.609	839.404	805.686	729.568	682.538
Bra016206	AT1G70530.1	Symbols: CRK3 | cysteine-rich RLK (RECEPTOR-like protein kinase) 3 | chr1:26588750-26591379 REVERSE LENGTH=646	4311.2	3227.04	2652.8	2989.8	2683.4	2472.78	871.108	496.877	294.73	368.954	208.415	196.09
Bra008027	AT1G72300.1	Symbols: | Leucine-rich receptor-like protein kinase family protein | chr1:27217679-27220966 REVERSE LENGTH=1095	635.016	712.137	1103.43	855.026	818.37	968.708	870.434	739.693	1031.81	764.274	606.218	705.494
Bra001734	AT3G19100.1	Symbols: | Protein kinase superfamily protein | chr3:6605681-6608980 FORWARD LENGTH=599	506.888	642.146	1436.56	757.15	686.47	1005.36	867.138	940.598	1095.14	1015.27	1531.53	1099.13
Bra024761	AT1G25320.1	Symbols: | Leucine-rich repeat protein kinase family protein | chr1:8877988-8880180 FORWARD LENGTH=702	993.654	395.843	365.543	280.22	218.084	173.307	866.742	445.26	473.46	341.026	287.19	344.248
Bra018795	AT1G49820.1	Symbols: ATMTK, MTK | S-methyl-5-thioribose kinase | chr1:18443005-18444907 FORWARD LENGTH=420	791.616	986.519	795.07	769.282	748.061	486.082	864.322	765.116	837.894	1016.86	1154.75	1071.24
Bra034036	AT1G67000.1	Symbols: | Protein kinase superfamily protein | chr1:25004217-25007604 REVERSE LENGTH=892	177.109	83.8787	186.257	264.778	272.316	189.046	863.257	1719.47	2696.62	1457.09	2217.72	1282.77
Bra010529	AT4G35600.1	Symbols: CONNEXIN 32 | Protein kinase superfamily protein | chr4:16896448-16898714 FORWARD LENGTH=419	629.357	988.904	1271.69	1657.34	1194.71	1227.96	857.775	957.932	1228.02	1445.83	1563.57	953.11
Bra035394	AT2G05940.1	Symbols: | Protein kinase superfamily protein | chr2:2287514-2289270 REVERSE LENGTH=462	1414.93	1585.66	1823.94	1777.09	1813.42	1806.69	854.955	1547.43	1442.48	1268.09	1243.57	812.935
Bra007412	AT3G58690.1	Symbols: | Protein kinase superfamily protein | chr3:21709369-21711246 FORWARD LENGTH=400	1370.99	1634.02	1321.9	1289.57	1185.81	964.785	854.321	1444.99	1089.57	1144.62	986.043	743.914
Bra032133	AT2G23950.1	Symbols: | Leucine-rich repeat protein kinase family protein | chr2:10187204-10189969 REVERSE LENGTH=634	1456.1	1401.97	796.007	1069.11	654.86	732.215	853.846	611.267	503.307	666.144	475.855	706.72
Bra029794	AT3G09830.1	Symbols: | Protein kinase superfamily protein | chr3:3017199-3018696 FORWARD LENGTH=418	680.681	784.83	863.404	769.192	731.659	608.718	851.597	985.593	1073.54	1124.69	1202.81	1130.99
Bra027085	AT1G61500.1	Symbols: | S-locus lectin protein kinase family protein | chr1:22689729-22692881 REVERSE LENGTH=804	5154.98	3446.65	5407.29	5055.16	5122.02	4339.07	850.042	2320.6	2961.84	2048.09	2646.38	2323.2
Bra033918	AT3G22790.1	Symbols: | kinase interacting (KIP1-like) family protein | chr3:8052446-8057888 REVERSE LENGTH=1728	1182.35	1468.72	1399.01	1807.29	1298.54	1672.85	832.387	887.274	705.761	848.127	620.343	826.939
Bra036070	AT3G50310.1	Symbols: MAPKKK20 | mitogen-activated protein kinase kinase kinase 20 | chr3:18648296-18649324 REVERSE LENGTH=342	1617.91	859.292	803.855	696.051	1002.96	583.312	830.193	411.21	403.525	456.942	274.339	386.461
Bra028403	AT5G38280.1	Symbols: PR5K | PR5-like receptor kinase | chr5:15293325-15295838 REVERSE LENGTH=665	827.394	934.782	668.081	815.107	810.45	590.442	828.645	1217.37	1097.72	1119.97	1126.5	1238.24
Bra037729	AT2G43230.1	Symbols: | Protein kinase superfamily protein | chr2:17966475-17968446 FORWARD LENGTH=406	264.571	344.197	590.479	491.347	589.162	446.53	826.339	509.405	518.564	410.772	657.836	420.837
Bra022756	AT5G50860.1	Symbols: | Protein kinase superfamily protein | chr5:20693778-20696983 REVERSE LENGTH=580	737.839	1240.46	1459.84	1531.66	1139.31	1114.2	825.485	1400.1	911.712	1168.96	818.508	789.779
Bra001030	AT3G02130.1	Symbols: RPK2, TOAD2, CLI1 | receptor-like protein kinase 2 | chr3:380726-384181 FORWARD LENGTH=1151	708.183	678.635	1187.11	918.304	763.046	547.69	825.024	648.229	911.148	834.821	1005.11	765.221
Bra007447	AT3G59410.1	Symbols: GCN2 | protein kinase family protein | chr3:21950575-21959151 FORWARD LENGTH=1241	933.402	1492.5	1322.68	1390.7	1522.01	1231.41	821.572	1456.66	1744.89	1572.35	1839.02	1930.7
Bra019271	AT4G23740.1	Symbols: | Leucine-rich repeat protein kinase family protein | chr4:12367063-12369159 FORWARD LENGTH=638	1202.92	1162.76	863.672	809.859	656.644	467.943	817.557	633.038	494.781	539.765	387.573	492.739
Bra011033	AT4G28490.1	Symbols: RLK5, HAE | Leucine-rich receptor-like protein kinase family protein | chr4:14077894-14080965 FORWARD LENGTH=999	800.831	474.924	405.396	361.53	367.043	353.986	816.021	490.542	377.175	651.667	643.867	811.479
Bra019324	AT4G23270.1	Symbols: CRK19 | cysteine-rich RLK (RECEPTOR-like protein kinase) 19 | chr4:12171133-12173794 FORWARD LENGTH=645	1316.13	420.405	411.201	471.052	629.573	332.515	814.772	556.451	953.774	1023.21	596.446	554.006
Bra021039	AT4G17660.1	Symbols: | Protein kinase superfamily protein | chr4:9831401-9833006 FORWARD LENGTH=388	1014.79	179.609	244.747	253.195	219.68	171.891	814.155	321.022	245.939	256.085	183.099	202.73
Bra020494	AT4G11900.1	Symbols: | S-locus lectin protein kinase family protein | chr4:7150241-7153542 REVERSE LENGTH=849	1391.64	1176.4	904.183	882.426	814.229	759.876	809.863	757.215	524.239	537.276	658.966	767.461
Bra017866	AT4G40010.1	Symbols: SNRK2-7, SNRK2.7, SRK2F | SNF1-related protein kinase 2.7 | chr4:18548704-18551056 REVERSE LENGTH=350	351.656	795.838	1052.25	922.479	754.68	810.275	808.886	653.191	940.295	1117.6	810.367	873.862
Bra002500	AT5G60270.1	Symbols: | Concanavalin A-like lectin protein kinase family protein | chr5:24257761-24259767 FORWARD LENGTH=668	708.764	705.193	650.288	706.438	682.327	585.758	806.239	881.127	732.916	629.034	911.376	498.68
Bra012273	AT1G21270.1	Symbols: WAK2 | wall-associated kinase 2 | chr1:7444997-7447345 FORWARD LENGTH=732	1304.41	512.266	731.747	640.118	505.101	430.259	799.603	429.507	444.737	509.251	258.489	229.414
Bra038656	AT5G63710.1	Symbols: | Leucine-rich repeat protein kinase family protein | chr5:25499475-25502598 FORWARD LENGTH=614	1085.49	710.92	454.563	452.596	279.574	232.904	797.58	654.356	654.297	714.888	619.466	666.516
Bra005027	AT2G39660.1	Symbols: BIK1 | botrytis-induced kinase1 | chr2:16531943-16533601 FORWARD LENGTH=395	2521.43	2086.62	1170.76	1641.49	1430.01	1797.43	793.728	592.85	531.436	540.362	537.562	583.831
Bra000509	AT2G27490.1	Symbols: ATCOAE | dephospho-CoA kinase family | chr2:11748087-11749009 REVERSE LENGTH=232	1009.17	976.299	630.24	696.145	695.009	444.407	793.469	1022.8	780.4	1020.22	764.784	891.266
Bra025433	AT1G66880.1	Symbols: | Protein kinase superfamily protein | chr1:24946928-24955438 FORWARD LENGTH=1296	550.199	685.332	822.805	721.497	563.297	547.942	792.345	943.813	925.63	853.432	998.58	1117.12
Bra007433	AT3G59110.1	Symbols: | Protein kinase superfamily protein | chr3:21855673-21857847 FORWARD LENGTH=512	820.636	722.628	692.505	647.226	497.322	530.683	790.858	755.499	568.494	714.7	482.572	592.526
Bra040358	AT3G07070.1	Symbols: | Protein kinase superfamily protein | chr3:2238455-2240074 FORWARD LENGTH=414	230.737	722.275	272.169	482.452	563.346	510.013	789.154	991.831	980.18	1395.82	1276.84	851.952
Bra028913	AT5G01850.1	Symbols: | Protein kinase superfamily protein | chr5:332829-334180 FORWARD LENGTH=333	944.747	589.486	502.655	614.33	629.345	473.812	781.099	722.454	693.083	768.885	743.127	915.982
Bra020137	AT5G20930.1	Symbols: TSL | Protein kinase superfamily protein | chr5:7098213-7102970 FORWARD LENGTH=688	760.303	645.665	562.334	564.785	524.225	431.255	780.599	755.699	683.34	751.191	577.533	653.6
Bra006669	AT5G60300.1	Symbols: | Concanavalin A-like lectin protein kinase family protein | chr5:24264862-24267018 FORWARD LENGTH=718	842.116	692.959	793.783	809.954	886.266	771.708	776.573	402.125	401.433	509.4	316.484	306.681
Bra012999	AT5G60900.1	Symbols: RLK1 | receptor-like protein kinase 1 | chr5:24498467-24501494 REVERSE LENGTH=748	1005.1	674.629	991.924	916.404	1204.41	1436.59	775.201	516.45	618.687	512.83	477.385	621.663
Bra002345	AT5G20930.1	Symbols: TSL | Protein kinase superfamily protein | chr5:7098213-7102970 FORWARD LENGTH=688	912.407	783.82	652.224	760.525	674.251	682.012	773.099	894.505	698.294	793.359	616.517	784.524
Bra024965	AT5G47070.1	Symbols: | Protein kinase superfamily protein | chr5:19118683-19120528 REVERSE LENGTH=410	906.162	508.072	584.154	506.284	554.772	492.933	772.937	450.414	499.979	457.895	442.488	406.547
Bra002791	AT5G56790.1	Symbols: | Protein kinase superfamily protein | chr5:22968610-22971391 FORWARD LENGTH=669	398.331	395.182	730.926	687.375	521.719	495.156	769.192	517.066	564.886	652.757	741.638	477.422
Bra005220	AT2G37050.1	Symbols: | Leucine-rich repeat protein kinase family protein | chr2:15569290-15573477 FORWARD LENGTH=933	705.713	998.6	671.909	1152.37	813.18	1032.87	768.249	911.859	593.785	895.577	765.616	828.377
Bra011255	AT4G31250.1	Symbols: | Leucine-rich repeat protein kinase family protein | chr4:15179201-15181751 REVERSE LENGTH=676	888.949	384.179	324.347	361.294	277.082	412.118	767.336	746.294	546.421	527.627	714.081	681.516
Bra012011	AT2G27490.1	Symbols: ATCOAE | dephospho-CoA kinase family | chr2:11748087-11749009 REVERSE LENGTH=232	677.905	318.561	277.449	299.395	236.997	207.839	766.396	714.868	446.908	490.261	428.021	547.034
Bra016426	AT1G21230.1	Symbols: WAK5 | wall associated kinase 5 | chr1:7429980-7432346 FORWARD LENGTH=733	1224.27	827.321	744.06	860.27	571.682	591.219	765.415	591.334	514.914	643.941	604.658	828.749
Bra020996	AT4G18700.1	Symbols: CIPK12, SnRK3.9, ATWL4, WL4 | CBL-interacting protein kinase 12 | chr4:10289110-10290579 REVERSE LENGTH=489	1162.12	579.842	756.428	678.839	720.055	891.703	759.372	603.342	633.896	854.431	571.361	760.037
Bra001333	AT3G09010.1	Symbols: | Protein kinase superfamily protein | chr3:2750285-2752086 FORWARD LENGTH=393	782.698	1363.39	948.1	1334.33	978.809	1431.81	758.732	1210.42	905.518	1020.93	954.233	1175.6
Bra009990	AT5G28080.2	Symbols: WNK9 | Protein kinase superfamily protein | chr5:10090217-10092392 REVERSE LENGTH=492	696.33	542.599	557.172	441.344	470.082	359.851	755.458	443.826	555.394	519.177	433.728	407.015
Bra038744	AT3G12690.1	Symbols: AGC1.5 | AGC kinase 1.5 | chr3:4030596-4032400 REVERSE LENGTH=577	348.701	634.06	701.521	1011.91	746.144	1402.39	753.513	656.69	891.396	890.932	802.167	967.034
Bra015990	AT1G73460.1	Symbols: | Protein kinase superfamily protein | chr1:27620122-27624899 FORWARD LENGTH=1169	834.489	462.914	439.507	404.925	555.544	392.351	744.603	449.584	460.44	559.573	442.214	439.079
Bra014519	AT1G75950.1	Symbols: SKP1, ASK1, ATSKP1, SKP1A, UIP1 | S phase kinase-associated protein 1 | chr1:28516715-28517454 FORWARD LENGTH=160	430.709	816.803	846.454	785.399	872.875	595.817	743.738	633.472	1076.3	894.515	1130.19	751.677
Bra024443	AT5G67520.1	Symbols: APK4 | adenosine-5'-phosphosulfate (APS) kinase 4 | chr5:26939342-26940842 FORWARD LENGTH=310	410.701	259.239	321.442	243.674	210.707	185.434	740.424	873.891	849.858	861.949	683.969	578.59
Bra008950	AT5G11620.1	Symbols: | SWIM zinc finger family protein / mitogen-activated protein kinase kinase kinase (MAPKKK)-related | chr5:3739076-3740127 REVERSE LENGTH=273	544.302	615.257	733.007	708.864	497.162	597.026	739.549	587.094	513.808	609.71	804.83	735.756
Bra025314	AT5G61760.1	Symbols: ATIPK2BETA, IPK2B, IPK2BETA | inositol polyphosphate kinase 2 beta | chr5:24813916-24814818 REVERSE LENGTH=300	634.773	256.036	281.856	218.915	281.2	105.818	737.553	573.934	445.099	500.614	327.904	361.324
Bra019323	AT4G23160.1	Symbols: CRK8 | cysteine-rich RLK (RECEPTOR-like protein kinase) 8 | chr4:12129485-12134086 FORWARD LENGTH=1262	872.807	681.877	629.683	683.351	479.396	437.184	732.831	726.933	429.007	543.702	420.861	294.247
Bra013083	AT2G16250.1	Symbols: | Leucine-rich repeat protein kinase family protein | chr2:7039682-7042933 REVERSE LENGTH=915	1949.98	911.207	1145.42	1183.54	1422.79	561.599	728.957	795.655	1147.78	1224.07	829.003	795.795
Bra017580	AT5G46080.1	Symbols: | Protein kinase superfamily protein | chr5:18689723-18690721 REVERSE LENGTH=332	551.303	387.774	500.276	399.989	427.499	286.951	724.174	414.914	487.146	519.517	485.966	291.618
Bra008299	AT1G77280.1	Symbols: | Protein kinase protein with adenine nucleotide alpha hydrolases-like domain | chr1:29031468-29035882 REVERSE LENGTH=794	793.405	2104.43	1557.87	1975.91	2115.93	2367.29	722.331	1329.09	1519.96	1525.33	2049.55	2935.96
Bra039858	AT4G14480.1	Symbols: | Protein kinase superfamily protein | chr4:8330081-8331544 REVERSE LENGTH=487	1600.15	777.581	870.607	1420.82	1809.61	1817.99	720.289	464.781	597.718	613.841	736.229	736.423
Bra019074	AT1G66930.1	Symbols: | Protein kinase superfamily protein | chr1:24970523-24973069 FORWARD LENGTH=674	1430.01	1682.42	1745.45	1723.32	1652.13	1388.8	711.24	876.026	877.117	945.504	1129.87	1320.77
Bra005681	AT5G01540.1	Symbols: LECRKA4.1 | lectin receptor kinase a4.1 | chr5:211285-213333 REVERSE LENGTH=682	942.923	256.094	198.857	204.08	192.62	104.113	709.709	304.503	225.627	288.474	237.129	213.589
Bra032171	AT2G23200.1	Symbols: | Protein kinase superfamily protein | chr2:9879351-9881855 FORWARD LENGTH=834	2155.6	283.635	229.395	262.369	240.751	156.897	706.313	277.697	245.145	278.455	208.641	172.22
Bra034047	AT3G09010.1	Symbols: | Protein kinase superfamily protein | chr3:2750285-2752086 FORWARD LENGTH=393	2025.72	1073.41	1267	1199	1127.29	1347.09	705.117	876.919	789.083	814.661	734.286	870.188
Bra025319	AT3G28040.1	Symbols: | Leucine-rich receptor-like protein kinase family protein | chr3:10435139-10438268 FORWARD LENGTH=1016	668.968	829.961	591.455	723.817	554.043	643.249	703.378	841.952	582.299	612.681	443.462	536.181
Bra025041	AT5G46080.1	Symbols: | Protein kinase superfamily protein | chr5:18689723-18690721 REVERSE LENGTH=332	521.794	569.109	636.221	503.885	494.091	346.136	702.477	565.034	544.046	677.746	439.405	369.997
Bra013677	AT4G23180.1	Symbols: CRK10, RLK4 | cysteine-rich RLK (RECEPTOR-like protein kinase) 10 | chr4:12138171-12140780 FORWARD LENGTH=669	687.909	801.136	665.062	694.499	471.803	592.086	700.098	847.174	794.849	1010.78	856.664	944.729
Bra027048	AT1G62400.1	Symbols: HT1 | Protein kinase superfamily protein | chr1:23090243-23091529 FORWARD LENGTH=345	911.376	594.577	828.424	932.464	1099.35	1243.37	697.849	513.563	730.957	637.424	764.345	740.506
Bra019897	AT1G10850.1	Symbols: | Leucine-rich repeat protein kinase family protein | chr1:3612228-3614343 FORWARD LENGTH=663	853.857	768.554	731.645	824.303	763.096	909.331	694.778	610.383	726.375	818.805	715.767	760.822
Bra006184	AT5G13160.1	Symbols: PBS1 | Protein kinase superfamily protein | chr5:4176854-4179682 FORWARD LENGTH=456	300.78	207.284	324.34	209.572	229.85	390.747	693.639	1791.19	722.998	778.118	724.21	920.692
Bra004872	AT2G44830.1	Symbols: | Protein kinase superfamily protein | chr2:18490398-18492779 FORWARD LENGTH=765	829.702	640.635	567.409	654.515	521.435	484.45	690.224	498.193	602.304	273.184	331.276	491.147
Bra031854	AT5G65530.1	Symbols: | Protein kinase superfamily protein | chr5:26190844-26192826 REVERSE LENGTH=456	720.441	875.026	638.876	849.017	684.708	1041.57	686.357	663.455	690.423	501.22	630.23	521.719
Bra001779	AT3G20190.1	Symbols: | Leucine-rich repeat protein kinase family protein | chr3:7044997-7047212 FORWARD LENGTH=679	589.213	280.619	282.386	306.096	323.706	337.716	682.325	456.72	367.822	377.134	253.345	289.276
Bra020821	AT4G23130.2	Symbols: CRK5, RLK6 | cysteine-rich RLK (RECEPTOR-like protein kinase) 5 | chr4:12117688-12120134 REVERSE LENGTH=663	748.868	251.805	171.738	218.945	352.172	130.584	678.731	222.145	292.389	291.884	323.164	404.309
Bra035381	AT5G35750.1	Symbols: AHK2, HK2 | histidine kinase 2 | chr5:13911743-13916337 REVERSE LENGTH=1176	999.377	1097.25	713.691	820.034	712.498	661.206	674.069	757.734	641.377	681.859	558.636	873.316
Bra013681	AT4G23130.2	Symbols: CRK5, RLK6 | cysteine-rich RLK (RECEPTOR-like protein kinase) 5 | chr4:12117688-12120134 REVERSE LENGTH=663	1877.01	1136.15	847.923	674.849	674.293	560.748	672.221	405.719	502.371	356.16	487.815	478.59
Bra015533	AT1G06840.1	Symbols: | Leucine-rich repeat protein kinase family protein | chr1:2097854-2103208 REVERSE LENGTH=953	909.738	936.767	902.588	1146.32	875.042	1003	668.979	1072.16	835.123	897.349	1079.65	1154.05
Bra039305	AT2G45910.1	Symbols: | U-box domain-containing protein kinase family protein | chr2:18894520-18898212 FORWARD LENGTH=834	847.648	916.902	847.055	998.721	901.942	826.385	667.82	1037.52	1132.25	1456.19	1196.83	1156.5
Bra024341	AT5G64960.1	Symbols: CDKC2, CDKC;2 | cyclin dependent kinase group C2 | chr5:25955497-25958427 FORWARD LENGTH=513	1165	895.109	765.572	759.811	958.811	800.802	662.228	779.591	600.026	621.211	550.608	532.422
Bra027572	AT3G47090.1	Symbols: | Leucine-rich repeat protein kinase family protein | chr3:17341512-17344645 REVERSE LENGTH=1009	1143.35	893.405	731.974	797.103	750.961	562.677	661.164	623.167	536.269	708.164	533.466	730.664
Bra030734	AT1G08590.1	Symbols: | Leucine-rich receptor-like protein kinase family protein | chr1:2718859-2721948 FORWARD LENGTH=1029	531.059	734.308	1228.85	1026.03	1084.65	962.349	659.243	738.639	806.469	737.565	1145.65	813.893
Bra036661	AT1G62400.1	Symbols: HT1 | Protein kinase superfamily protein | chr1:23090243-23091529 FORWARD LENGTH=345	686.135	667.145	606.582	903.569	714.538	1065.6	659.132	634.904	766.29	688.451	756.275	819.637
Bra024800	AT2G02950.1	Symbols: PKS1 | phytochrome kinase substrate 1 | chr2:855149-856468 REVERSE LENGTH=439	216.602	205.281	163.836	126.872	179.163	279.576	655.711	142.738	121.132	114.218	338.149	226.824
Bra010372	AT4G28350.1	Symbols: | Concanavalin A-like lectin protein kinase family protein | chr4:14026577-14028622 FORWARD LENGTH=649	2398.87	1311.45	941.197	1530.66	1232.07	1413.99	654.109	134.214	70.7639	141.853	132.713	106.159
Bra040793	AT1G47210.2	Symbols: CYCA3;2 | cyclin-dependent protein kinase 3;2 | chr1:17301036-17302584 FORWARD LENGTH=372	574.627	190.675	331.849	296.886	282.602	269.094	653.209	348.232	250.74	293.718	255.96	300.109
Bra036751	AT1G34420.1	Symbols: | leucine-rich repeat transmembrane protein kinase family protein | chr1:12584587-12587570 FORWARD LENGTH=966	1110.26	700.369	822.063	846.608	835.154	759.451	651.388	525.053	423.747	507.969	502.542	602.802
Bra019329	AT4G23130.2	Symbols: CRK5, RLK6 | cysteine-rich RLK (RECEPTOR-like protein kinase) 5 | chr4:12117688-12120134 REVERSE LENGTH=663	545.109	436.489	348.729	295.803	354.849	298.7	650.173	751.006	717.053	806.882	604.079	790.48
Bra004902	AT2G45340.1	Symbols: | Leucine-rich repeat protein kinase family protein | chr2:18691739-18694466 FORWARD LENGTH=691	359.191	509.958	360.229	432.59	304.228	379.374	649.712	775.581	684.863	533.108	624.667	770.885
Bra001567	AT3G14840.2	Symbols: | Leucine-rich repeat transmembrane protein kinase | chr3:4988271-4993891 FORWARD LENGTH=1020	670.296	655.515	553.215	687.359	576.229	936.768	649.38	400.712	353.688	574.484	525.519	329.997
Bra004195	AT1G66880.1	Symbols: | Protein kinase superfamily protein | chr1:24946928-24955438 FORWARD LENGTH=1296	391.377	776.502	720.877	680.052	738.989	656.471	648.119	597.625	606.893	629.262	568.284	518.796
Bra033615	AT4G39400.1	Symbols: BRI1, CBB2, DWF2, BIN1, ATBRI1 | Leucine-rich receptor-like protein kinase family protein | chr4:18324826-18328416 FORWARD LENGTH=1196	434.839	587.582	513.135	772.469	490.228	480.513	646.774	467.025	436.904	491.035	516.94	464.275
Bra039466	AT3G05050.1	Symbols: | Protein kinase superfamily protein | chr3:1408789-1411194 REVERSE LENGTH=593	463.86	369.667	457.312	485.571	446.442	356.868	644.339	610.564	609.386	552.618	564.279	721.091
Bra021794	AT2G32510.1	Symbols: MAPKKK17 | mitogen-activated protein kinase kinase kinase 17 | chr2:13798821-13799939 REVERSE LENGTH=372	379.612	1063.03	2188.66	865.758	2011.81	1040.17	643.724	1168.68	2384.92	1503.57	2265.46	1274.31
Bra016904	AT1G48480.1	Symbols: RKL1 | receptor-like kinase 1 | chr1:17918475-17920743 FORWARD LENGTH=655	509.405	462.022	662.979	693.359	720.258	698.331	639.31	454.811	517.962	612.75	548.343	454.311
Bra033893	AT3G23000.1	Symbols: CIPK7, SnRK3.10, PKS7, ATSRPK1, ATSR2 | CBL-interacting protein kinase 7 | chr3:8172654-8173943 FORWARD LENGTH=429	641.281	840.412	991.04	785.252	710.823	610.804	637.544	604.794	456.111	596.063	617.229	410.554
Bra003911	AT1G71830.1	Symbols: SERK1, ATSERK1 | somatic embryogenesis receptor-like kinase 1 | chr1:27018575-27021842 FORWARD LENGTH=625	672.334	906.466	701.595	1031.84	681.803	1334.62	637.507	446.369	421.301	446.079	340.729	676.869
Bra027408	AT3G13690.1	Symbols: | Protein kinase protein with adenine nucleotide alpha hydrolases-like domain | chr3:4486920-4490011 FORWARD LENGTH=753	731.435	1115.89	1056.69	1164.8	859.71	1082.73	636.541	794.109	906.316	963.966	761.302	975.294
Bra035132	AT1G79640.1	Symbols: | Protein kinase superfamily protein | chr1:29966913-29971387 REVERSE LENGTH=687	744.969	647.913	697.996	829.547	761.987	1220.81	633.66	712.145	557.789	538.646	600.89	697.738
Bra002974	AT5G54590.2	Symbols: CRLK1 | Protein kinase superfamily protein | chr5:22180480-22182698 FORWARD LENGTH=440	1114.97	1419.32	885.392	1159.11	716.166	942.626	633.462	855.987	559.521	602.879	600.401	846.234
Bra003944	AT1G70740.1	Symbols: | Protein kinase superfamily protein | chr1:26673847-26675687 REVERSE LENGTH=425	777.713	1827.26	1766.32	1765.57	1538.11	1575.46	632.352	1648.95	1609.32	1635.28	1855.41	1861.73
Bra026362	AT4G27300.1	Symbols: | S-locus lectin protein kinase family protein | chr4:13669308-13672348 REVERSE LENGTH=815	1237.46	2124.46	1695.69	2056.29	2069.91	1672.45	630.818	1754.16	1624.67	1757.1	1679.97	1815.56
Bra004984	AT2G40120.1	Symbols: | Protein kinase superfamily protein | chr2:16755137-16757258 REVERSE LENGTH=570	831.187	890.24	637.468	1022.31	810.525	1410.77	630.69	680.277	514.588	691.461	472.729	739.533
Bra013676	AT4G23180.1	Symbols: CRK10, RLK4 | cysteine-rich RLK (RECEPTOR-like protein kinase) 10 | chr4:12138171-12140780 FORWARD LENGTH=669	567.3	791.859	598.117	559.832	390.451	470.197	625.266	759.83	644.84	881.22	570.127	668.988
Bra030517	AT1G02970.1	Symbols: WEE1, ATWEE1 | WEE1 kinase homolog | chr1:673408-676127 FORWARD LENGTH=500	467.293	449.979	513.339	557.32	566.347	458.738	624.244	793.054	805.821	854.493	952.156	928.157
Bra024914	AT5G47810.1	Symbols: PFK2 | phosphofructokinase 2 | chr5:19356569-19357989 REVERSE LENGTH=444	538.395	431.66	460.09	477.147	609.852	485.471	623.083	566.665	588.183	568.716	691.866	659.089
Bra039532	AT3G47110.1	Symbols: | Leucine-rich repeat protein kinase family protein | chr3:17347103-17350296 REVERSE LENGTH=1025	540.74	92.8548	126.351	84.4577	80.4044	54.7487	621.521	225.361	101.593	139.086	48.124	236.904
Bra029158	AT5G51830.1	Symbols: | pfkB-like carbohydrate kinase family protein | chr5:21069709-21071450 FORWARD LENGTH=343	691.328	728.312	646.74	766.083	475.137	881.614	617.959	474.959	399.533	444.678	577.775	657.883
Bra009730	AT5G24080.1	Symbols: | Protein kinase superfamily protein | chr5:8139334-8141014 REVERSE LENGTH=470	240.253	152.192	172.733	113.929	141.836	167.349	617.44	166.49	188.101	143.372	155.091	183.057
Bra013515	AT4G21230.1	Symbols: CRK27 | cysteine-rich RLK (RECEPTOR-like protein kinase) 27 | chr4:11319244-11321679 REVERSE LENGTH=642	120.164	283.264	184.295	77.0563	177.113	400.916	614.617	943.96	117.5	234.626	358.823	564.229
Bra001716	AT3G18690.1	Symbols: MKS1 | MAP kinase substrate 1 | chr3:6429755-6430423 REVERSE LENGTH=222	1113.81	1436.42	880.345	1324.92	1170.94	1462.38	612.749	330.155	313.118	447.446	412.895	610.768
Bra007914	AT1G70430.1	Symbols: | Protein kinase superfamily protein | chr1:26545589-26548756 FORWARD LENGTH=594	502.839	569.324	545.373	520.659	493.054	629.633	612.433	628.34	522.074	548.828	488.191	374.027
Bra008641	AT4G23160.1	Symbols: CRK8 | cysteine-rich RLK (RECEPTOR-like protein kinase) 8 | chr4:12129485-12134086 FORWARD LENGTH=1262	497.976	509.793	901.072	652.154	846.259	560.689	608.285	544.231	553.718	618.831	728.11	499.96
Bra029377	AT5G23580.1	Symbols: CDPK9, ATCDPK9, CPK12, ATCPK12 | calmodulin-like domain protein kinase 9 | chr5:7950388-7952433 REVERSE LENGTH=490	222.127	316.946	219.536	173.96	208.542	169.081	607.358	620.205	723.925	585.223	496.362	649.517
Bra030378	AT1G52540.1	Symbols: | Protein kinase superfamily protein | chr1:19570298-19571884 REVERSE LENGTH=350	348.05	278.956	353.581	288.718	322.183	261.597	603.344	666.696	850.139	838.688	907.83	914.484
Bra031765	AT1G11330.2	Symbols: | S-locus lectin protein kinase family protein | chr1:3810372-3813416 FORWARD LENGTH=842	423.599	563.214	481.655	390.742	380.117	284.489	602.35	406.459	422.231	438.544	388.816	432.555
Bra028581	AT5G10520.1	Symbols: RBK1 | ROP binding protein kinases 1 | chr5:3320584-3322649 REVERSE LENGTH=467	961.016	714.561	702.516	613.573	537.165	396.987	601.979	705.516	687.929	581.743	507.527	482.568
Bra003973	AT1G69910.1	Symbols: | Protein kinase superfamily protein | chr1:26330166-26332076 FORWARD LENGTH=636	411.33	659.534	629.779	755.424	495.439	700.148	600.748	335.034	300.726	298.135	329.7	409.443
Bra039671	AT1G53420.1	Symbols: | Leucine-rich repeat transmembrane protein kinase | chr1:19926626-19931494 REVERSE LENGTH=953	587.545	850.192	639.49	731.044	804.914	876.008	598.714	1176.59	913.522	1221.44	773.423	1091.79
Bra021155	AT3G16030.1	Symbols: CES101 | lectin protein kinase family protein | chr3:5439609-5442802 FORWARD LENGTH=850	586.096	632.589	1091.72	983.455	971.534	922.325	593.831	673.821	927.224	916.679	881.927	697.377
Bra016301	AT1G26970.1	Symbols: | Protein kinase superfamily protein | chr1:9359826-9361666 FORWARD LENGTH=412	375.359	617.069	868.146	883.859	1121.48	872.822	590.905	598.558	652.785	730.676	739.495	636.749
Bra027476	AT1G56130.1	Symbols: | Leucine-rich repeat transmembrane protein kinase | chr1:20994931-21000887 REVERSE LENGTH=1032	586.678	386.884	358.292	351.756	314.932	166.21	587.167	787.424	633.453	694.608	528.025	403.459
Bra027195	AT3G16030.1	Symbols: CES101 | lectin protein kinase family protein | chr3:5439609-5442802 FORWARD LENGTH=850	501.161	614.118	683.866	755.581	323.744	309.712	584.504	779.002	770.39	899.285	751.182	851.571
Bra030412	AT1G51860.1	Symbols: | Leucine-rich repeat protein kinase family protein | chr1:19257634-19261479 REVERSE LENGTH=890	813.833	573.107	467.729	426.979	537.201	318.846	581.619	409.645	352.137	610.748	360.482	283.821
Bra040724	AT1G13640.1	Symbols: | Phosphatidylinositol 3- and 4-kinase family protein | chr1:4677276-4679144 REVERSE LENGTH=622	457.21	239.55	182.558	208.97	117.144	171.461	580.461	363.52	226.902	250.674	282.858	285.452
Bra033401	AT1G03470.1	Symbols: | kinase interacting (KIP1-like) family protein | chr1:866217-867493 REVERSE LENGTH=269	822.375	1156.13	776.763	984.215	791.741	1030.21	580.384	784.062	470.968	608.758	487.857	654.654
Bra040315	AT2G45340.1	Symbols: | Leucine-rich repeat protein kinase family protein | chr2:18691739-18694466 FORWARD LENGTH=691	1088.14	174.285	135.417	159.11	125.874	137.862	577.323	255.415	261.267	204.627	291.078	338.452
Bra036721	AT2G19470.1	Symbols: ckl5 | casein kinase I-like 5 | chr2:8433851-8436295 REVERSE LENGTH=433	1081.82	1556.15	1616.39	1265.55	1609.99	1118.71	575.058	725.195	931.719	656.927	772.644	877.515
Bra013596	AT4G23280.1	Symbols: CRK20 | cysteine-rich RLK (RECEPTOR-like protein kinase) 20 | chr4:12174740-12177471 FORWARD LENGTH=656	357.515	911.937	779.526	928.378	904.451	1203.73	573.645	726.008	672.095	637.139	900.82	997.101
Bra040779	AT5G35380.1	Symbols: | Protein kinase protein with adenine nucleotide alpha hydrolases-like domain | chr5:13593429-13596293 REVERSE LENGTH=731	268.807	446.129	544.006	645.028	458.423	562.323	572.725	392.349	438.588	1869.47	374.044	406.535
Bra018745	AT1G48630.1	Symbols: RACK1B_AT | receptor for activated C kinase 1B | chr1:17981977-17983268 REVERSE LENGTH=326	355.849	585.702	682.853	645.878	501.248	590.578	570.128	445.849	517.78	851.886	437.433	476.075
Bra036778	AT3G47580.1	Symbols: | Leucine-rich repeat protein kinase family protein | chr3:17532687-17535810 FORWARD LENGTH=1011	677.451	428.627	681.154	593.873	590.289	392.854	567.373	387.378	604.288	584.904	511.544	499.747
Bra030815	AT1G56140.1	Symbols: | Leucine-rich repeat transmembrane protein kinase | chr1:21001708-21007725 REVERSE LENGTH=1033	706	993.135	569.828	711.807	503.668	335.859	563.534	725.738	692.894	747.089	573.535	535.181
Bra009977	AT3G05050.1	Symbols: | Protein kinase superfamily protein | chr3:1408789-1411194 REVERSE LENGTH=593	475.874	534.692	661.491	693.22	583.934	998.749	563.079	501.721	592.447	517.959	489.479	599.782
Bra007907	AT1G56140.1	Symbols: | Leucine-rich repeat transmembrane protein kinase | chr1:21001708-21007725 REVERSE LENGTH=1033	912.121	793.405	538.94	532.73	342.839	201.221	555.904	1085.21	634.642	813.407	581.469	523.938
Bra006717	AT3G47090.1	Symbols: | Leucine-rich repeat protein kinase family protein | chr3:17341512-17344645 REVERSE LENGTH=1009	1146.12	2033.83	1612.55	1597.62	1174.33	1439.59	555.011	892.929	744.205	927.873	984.523	1102.86
Bra035217	AT4G11530.1	Symbols: CRK34 | cysteine-rich RLK (RECEPTOR-like protein kinase) 34 | chr4:6987093-6989599 FORWARD LENGTH=669	724.794	711.447	514.148	705.749	611.347	707.398	552.476	675.172	626.989	911.49	822.895	979.461
Bra005599	AT2G32510.1	Symbols: MAPKKK17 | mitogen-activated protein kinase kinase kinase 17 | chr2:13798821-13799939 REVERSE LENGTH=372	493.275	577.133	581.228	470.546	510.598	407.842	545.459	454.083	419.84	512.258	421.931	373.109
Bra025053	AT5G45800.1	Symbols: MEE62 | Leucine-rich repeat protein kinase family protein | chr5:18575765-18578972 REVERSE LENGTH=666	720.384	740.172	389.931	641.828	360.923	549.564	545.283	611.627	437.012	549.052	368.164	743.703
Bra030411	AT1G51860.1	Symbols: | Leucine-rich repeat protein kinase family protein | chr1:19257634-19261479 REVERSE LENGTH=890	247.815	79.6618	53.9494	41.0888	47.1409	32.2251	543.655	383.95	414.834	423.314	393.437	344.571
Bra005848	AT5G05200.1	Symbols: | Protein kinase superfamily protein | chr5:1544206-1547082 REVERSE LENGTH=540	1470.44	1940.17	2387.71	1690.42	2146.65	1497.14	542.664	766.764	294.014	584.264	836.686	582.84
Bra023806	AT3G22790.1	Symbols: | kinase interacting (KIP1-like) family protein | chr3:8052446-8057888 REVERSE LENGTH=1728	1319.1	1450.82	1169.36	1673.75	1162.91	1457.11	542.54	933.736	878.839	852.585	801.11	1100.75
Bra007350	AT3G57700.1	Symbols: | Protein kinase superfamily protein | chr3:21384917-21385939 FORWARD LENGTH=340	1821.75	1459.72	2085.14	1779.23	2256.21	1627.32	541.374	908.128	916.155	1095.06	1006.25	1643.44
Bra007908	AT1G56130.1	Symbols: | Leucine-rich repeat transmembrane protein kinase | chr1:20994931-21000887 REVERSE LENGTH=1032	540.386	643.204	681.332	642.904	659.926	1208.04	537.821	624.016	621.83	559.573	504.395	714.96
Bra022804	AT2G30500.1	Symbols: | kinase interacting (KIP1-like) family protein | chr2:12998329-13000072 REVERSE LENGTH=517	943.184	966.906	837.418	871.958	662.173	925.392	535.334	784.391	595.998	636.688	549.177	773.719
Bra040013	AT1G33260.1	Symbols: | Protein kinase superfamily protein | chr1:12064796-12066114 FORWARD LENGTH=349	530.437	175.665	171.36	194.619	169.109	150.915	533.819	236.83	235.081	259.572	152.73	130.917
Bra018253	AT2G01820.1	Symbols: | Leucine-rich repeat protein kinase family protein | chr2:357664-360681 REVERSE LENGTH=943	233.986	274.076	391.134	235.964	410.395	320.256	533.078	364.262	359.164	1533.97	336.58	523.073
Bra015204	AT3G47570.1	Symbols: | Leucine-rich repeat protein kinase family protein | chr3:17527611-17530748 FORWARD LENGTH=1010	682.604	246.735	257.903	218.551	201.725	145.609	532.506	228.911	276.137	297.301	186.23	146.729
Bra013274	AT5G46570.1	Symbols: BSK2 | BR-signaling kinase 2 | chr5:18894687-18897198 FORWARD LENGTH=489	476.23	387.213	425.497	325.81	377.872	368.988	532.388	507.905	496.84	618.507	452.665	430.35
Bra019199	AT4G24970.1	Symbols: | Histidine kinase-, DNA gyrase B-, and HSP90-like ATPase family protein | chr4:12831125-12835449 FORWARD LENGTH=707	552.257	657.8	569.175	664.915	522.248	409.738	531.068	595.438	635.863	522.955	538.646	579.997
Bra012952	AT5G61480.1	Symbols: PXY | Leucine-rich repeat protein kinase family protein | chr5:24724541-24727842 REVERSE LENGTH=1041	1032.14	1185.28	934.417	1085.58	758.619	1091.81	530.458	447.271	301.515	554.592	290.109	350.545
Bra016112	AT1G71830.1	Symbols: SERK1, ATSERK1 | somatic embryogenesis receptor-like kinase 1 | chr1:27018575-27021842 FORWARD LENGTH=625	1016.6	898.672	868.432	1025.15	900.649	801.128	529.447	812.932	683.004	792.941	618.791	577.489
Bra025563	AT5G40540.1	Symbols: | Protein kinase superfamily protein | chr5:16237630-16239470 FORWARD LENGTH=353	406.833	346.362	314.43	293.762	270.451	230.756	528.978	535.523	557.33	559.078	400.006	422.989
Bra008996	AT5G11020.1	Symbols: | Protein kinase superfamily protein | chr5:3486439-3488983 REVERSE LENGTH=433	556.804	616.49	335.985	394.284	361.654	374.713	528.904	711.32	601.553	615.461	610.638	617.867
Bra028220	AT5G39000.1	Symbols: | Malectin/receptor-like protein kinase family protein | chr5:15611860-15614481 FORWARD LENGTH=873	2719.46	1937.59	2667.55	2102.73	2296.16	2325.25	526.969	919.233	725.884	903.431	1280.85	973.84
Bra011046	AT4G28650.1	Symbols: | Leucine-rich repeat transmembrane protein kinase family protein | chr4:14144155-14147276 REVERSE LENGTH=1013	249.316	330.895	695.391	468.545	434.512	680.453	526.303	445.609	444.205	408.721	474.636	331.475
Bra030001	AT3G50310.1	Symbols: MAPKKK20 | mitogen-activated protein kinase kinase kinase 20 | chr3:18648296-18649324 REVERSE LENGTH=342	547.249	366.95	487.706	471.16	449.979	238.304	525.617	394.219	490.254	323.053	417.697	493.374
Bra006243	AT5G14210.1	Symbols: | Leucine-rich repeat protein kinase family protein | chr5:4578503-4581374 REVERSE LENGTH=775	313.719	749.015	700.617	754.08	575.403	694.001	524.887	713.351	888.73	871.702	975.425	999.906
Bra020340	AT5G59010.1	Symbols: | Protein kinase protein with tetratricopeptide repeat domain | chr5:23820578-23823099 REVERSE LENGTH=489	213.462	175.45	134.56	156.503	79.1486	101.765	524.534	408.835	231.044	237.891	141.876	155.705
Bra016428	AT1G21250.1	Symbols: WAK1, PRO25 | cell wall-associated kinase | chr1:7439512-7441892 FORWARD LENGTH=735	556.848	699.374	752.524	767.772	562.052	418.735	521.303	429.034	368.592	526.073	517.376	387.662
Bra035924	AT5G61550.1	Symbols: | U-box domain-containing protein kinase family protein | chr5:24748325-24751558 FORWARD LENGTH=845	773.955	1305.13	1253	1018.15	951.63	509.673	521.183	1290.08	1525.81	1265.83	1239.86	876.509
Bra036804	AT4G23160.1	Symbols: CRK8 | cysteine-rich RLK (RECEPTOR-like protein kinase) 8 | chr4:12129485-12134086 FORWARD LENGTH=1262	292.145	286.868	285.691	281.922	309.694	239.219	518.06	226.73	343.507	273.014	420.988	294.469
Bra039531	AT3G47110.1	Symbols: | Leucine-rich repeat protein kinase family protein | chr3:17347103-17350296 REVERSE LENGTH=1025	464.638	65.7564	108.049	71.9226	56.7072	63.5945	516.283	228.209	385.059	104.336	103.338	102.434
Bra007352	AT3G57710.1	Symbols: | Protein kinase superfamily protein | chr3:21386233-21387288 REVERSE LENGTH=351	404.248	563.724	716.023	739.79	615.177	605.45	515.179	464.912	768.94	656.813	616.371	533.712
Bra039129	AT3G01300.1	Symbols: | Protein kinase superfamily protein | chr3:90817-93335 REVERSE LENGTH=490	933.576	645.228	436.007	609.613	540.533	349.127	515.059	691.341	730.358	731.747	701.469	787.737
Bra023915	AT1G74490.1	Symbols: | Protein kinase superfamily protein | chr1:27994760-27996496 REVERSE LENGTH=399	334.203	551.85	489.124	519.593	499.977	671.709	511.573	404.533	533.004	338.632	548.937	332.013
Bra031321	AT3G22060.1	Symbols: | Receptor-like protein kinase-related family protein | chr3:7771065-7772137 FORWARD LENGTH=252	289.691	161.379	212.665	166.056	134.738	238.258	511.127	247.078	151.185	156.7	84.9489	174.764
Bra040054	AT3G08680.1	Symbols: | Leucine-rich repeat protein kinase family protein | chr3:2638591-2640590 FORWARD LENGTH=640	834.597	522.341	322.258	472.691	456.722	277.416	510.988	401.464	409.225	448.78	424.321	446.31
Bra017970	AT5G19010.1	Symbols: MPK16 | mitogen-activated protein kinase 16 | chr5:6345096-6347676 REVERSE LENGTH=567	64.5785	144.5	164.766	195.332	152.22	170.493	510.896	672.58	652.979	570.552	655.12	706.138
Bra029680	AT3G07800.1	Symbols: | Thymidine kinase | chr3:2489944-2490935 REVERSE LENGTH=238	183.508	310.934	354.644	330.2	230.218	306.323	509.127	773.447	559.265	480.548	541.969	601.84
Bra033670	AT1G56140.1	Symbols: | Leucine-rich repeat transmembrane protein kinase | chr1:21001708-21007725 REVERSE LENGTH=1033	383.719	389.663	333.04	345.712	241.542	186.327	509.075	705.427	594.349	599.898	471.332	416.488
Bra025234	AT3G26900.1	Symbols: SKL1, ATSKL1 | shikimate kinase like 1 | chr3:9912314-9914424 REVERSE LENGTH=280	666.47	446.248	531.228	689.563	1014.41	1298.37	508.489	1090.95	1380.28	1278.44	1547.51	1345.84
Bra020299	AT5G59680.1	Symbols: | Leucine-rich repeat protein kinase family protein | chr5:24046792-24050801 FORWARD LENGTH=887	907.24	355.726	373.339	374.712	391.307	244.526	506.226	185.111	170.712	158.699	144.966	200.065
Bra006864	AT5G56630.1	Symbols: PFK7 | phosphofructokinase 7 | chr5:22924311-22926728 FORWARD LENGTH=485	707.594	1066.81	954.938	1080.64	1216.44	1476.83	505.581	910.838	891.55	854.458	1024.46	1332.18
Bra020928	AT4G20270.1	Symbols: BAM3 | Leucine-rich receptor-like protein kinase family protein | chr4:10949822-10952924 FORWARD LENGTH=992	895.682	295.887	412.628	96.0428	215.532	139.342	501.219	267.95	122.103	172.443	324.925	533.877
Bra015196	AT5G51270.1	Symbols: | U-box domain-containing protein kinase family protein | chr5:20835137-20838262 REVERSE LENGTH=819	915.852	1104.96	888.905	1211.41	1065.76	1477.61	500.025	917.99	901.496	815.33	678.297	1022.73
Bra017090	AT2G39110.1	Symbols: | Protein kinase superfamily protein | chr2:16319770-16321568 FORWARD LENGTH=435	417.679	338.198	351.441	256.709	305.318	234.145	499.942	663.174	559.85	474.277	487.09	508.549
Bra002542	AT3G51550.1	Symbols: FER | Malectin/receptor-like protein kinase family protein | chr3:19117877-19120564 REVERSE LENGTH=895	243.386	371.364	491.176	489.019	449.32	438.969	499.712	363.1	427.283	439.97	449.281	382.605
Bra040998	AT4G23180.1	Symbols: CRK10, RLK4 | cysteine-rich RLK (RECEPTOR-like protein kinase) 10 | chr4:12138171-12140780 FORWARD LENGTH=669	964.72	1006.94	634.673	628.282	507.638	438.853	498.554	587.923	500.664	630.541	777.015	1172.02
Bra006670	AT5G60270.1	Symbols: | Concanavalin A-like lectin protein kinase family protein | chr5:24257761-24259767 FORWARD LENGTH=668	515.433	532.759	411.776	488.951	392.221	488.674	498.536	426.374	359.164	428.1	363.683	335.684
Bra007792	AT1G11280.1	Symbols: | S-locus lectin protein kinase family protein | chr1:3787456-3790728 REVERSE LENGTH=830	758.63	706.359	552.865	658.896	573.002	431.08	497.322	670.412	597.965	606.162	498.22	761.824
Bra026417	AT4G26610.1	Symbols: D6PKL1, AGC1-2 | D6 protein kinase like 1 | chr4:13425568-13427188 FORWARD LENGTH=506	448.96	524.034	434.738	447.01	427.654	307.057	496.766	514.634	489.885	546.175	533.566	592.286
Bra007759	AT2G26330.1	Symbols: ER, QRP1 | Leucine-rich receptor-like protein kinase family protein | chr2:11208367-11213895 REVERSE LENGTH=976	439.137	404.049	451.528	470.199	378.363	430.21	496.435	354.461	312.19	330.482	307.996	335.952
Bra033176	AT4G10390.1	Symbols: | Protein kinase superfamily protein | chr4:6441949-6443161 REVERSE LENGTH=342	556.636	222.118	200.558	184.134	206.017	182.969	494.868	199.46	275.385	258.6	289.23	294.683
Bra007921	AT1G70520.1	Symbols: CRK2 | cysteine-rich RLK (RECEPTOR-like protein kinase) 2 | chr1:26584888-26587334 REVERSE LENGTH=649	856.839	498.185	617.398	405.239	513.893	462.17	494.729	542.843	404.505	396.818	542.75	552.92
Bra019314	AT4G23290.2	Symbols: CRK21 | cysteine-rich RLK (RECEPTOR-like protein kinase) 21 | chr4:12177910-12180810 REVERSE LENGTH=690	356.179	399.868	515.328	546.786	429.636	688.205	493.658	536.217	460.59	521.329	506.849	661.089
Bra008910	AT5G12180.1	Symbols: CPK17 | calcium-dependent protein kinase 17 | chr5:3937136-3939323 FORWARD LENGTH=528	382.312	303.024	343.174	355.2	509.21	879.456	493.57	376.711	492.549	540.228	603.238	491.339
Bra004733	AT2G42960.1	Symbols: | Protein kinase superfamily protein | chr2:17868597-17870630 REVERSE LENGTH=494	1034.22	740.989	591.351	797.689	744.886	1084.24	493.155	340.729	394.859	343.034	223.4	405.65
Bra040863	AT5G50330.1	Symbols: | Protein kinase superfamily protein | chr5:20485406-20488563 REVERSE LENGTH=479	556.443	609.003	510.34	475.953	464.737	329.965	492.034	625.618	608.088	685.616	746.391	773.708
Bra019656	AT1G14370.1	Symbols: APK2A, PBL2 | protein kinase 2A | chr1:4915859-4917959 FORWARD LENGTH=426	725.191	106.159	199.414	171.729	199.665	299.952	490.663	424.555	274.808	274.454	277.251	271.582
Bra004131	AT1G65800.1	Symbols: ARK2, RK2 | receptor kinase 2 | chr1:24473166-24476523 FORWARD LENGTH=847	700.864	498.22	425.2	330.932	317.72	311.097	489.754	435.71	384.459	444.674	473.515	491.71
Bra003378	AT3G59480.1	Symbols: | pfkB-like carbohydrate kinase family protein | chr3:21983103-21984440 FORWARD LENGTH=326	319.174	376.063	205.592	234.219	291.272	309.998	487.231	572.024	401.185	315.553	543.375	484.09
Bra013014	AT5G23070.1	Symbols: | Thymidine kinase | chr5:7741979-7742827 FORWARD LENGTH=282	590.803	361.321	380.969	389.625	357.053	317.46	486.774	401.595	511.848	459.478	524.479	406.535
Bra024631	AT1G24030.1	Symbols: | Protein kinase superfamily protein | chr1:8503394-8505195 FORWARD LENGTH=375	635.531	862.964	963.84	1072.49	862.08	776.87	483.987	653.729	609.529	548.205	444.07	433.928
Bra013636	AT4G22730.1	Symbols: | Leucine-rich repeat protein kinase family protein | chr4:11941384-11943696 FORWARD LENGTH=688	710.914	277.399	337.179	344.332	327.34	325.553	483.639	258.464	349.358	205.646	155.766	209.543
Bra032522	AT1G04210.1	Symbols: | Leucine-rich repeat protein kinase family protein | chr1:1114696-1119383 FORWARD LENGTH=1112	620.711	579.247	383.233	386.784	388.175	210.312	481.241	531.78	511.318	542.242	438.667	482.416
Bra035934	AT5G61350.1	Symbols: | Protein kinase superfamily protein | chr5:24667973-24670501 FORWARD LENGTH=842	142.876	374.127	414.173	467.618	410.099	417.283	480.248	317.072	363.59	333.312	360.957	323.388
Bra018885	AT1G49340.1	Symbols: ATPI4K ALPHA | Phosphatidylinositol 3- and 4-kinase family protein | chr1:18252355-18263967 FORWARD LENGTH=2028	338.862	447.007	404.775	447.295	367.227	350.987	479.332	598.387	498.738	717.377	620.312	694.351
Bra018609	AT1G08650.1	Symbols: PPCK1, ATPPCK1 | phosphoenolpyruvate carboxylase kinase 1 | chr1:2752206-2753232 FORWARD LENGTH=284	196.326	294.654	417.998	458.47	367.758	472.554	479.16	431.451	443.192	497.701	528.136	585.589
Bra002340	AT4G23160.1	Symbols: CRK8 | cysteine-rich RLK (RECEPTOR-like protein kinase) 8 | chr4:12129485-12134086 FORWARD LENGTH=1262	357.683	182.923	278.172	223.321	197.715	203.195	476.336	291.376	223.757	252.751	204.696	178.535
Bra025044	AT5G46020.1	Symbols: | CONTAINS InterPro DOMAIN/s: Casein kinase substrate, phosphoprotein PP28 (InterPro:IPR019380); Has 30201 Blast hits to 17322 proteins in 780 species: Archae - 12; Bacteria - 1396; Metazoa - 17338; Fungi - 3422; Plants - 5037; Viruses - 0; Other Eukaryotes - 2996 (source: NCBI BLink). | chr5:18663075-18664629 REVERSE LENGTH=164	322.764	485.551	552.886	586.338	622.13	560.879	473.208	677.979	726.89	747.279	763.967	782.014
Bra024026	AT4G31100.1	Symbols: | wall-associated kinase, putative | chr4:15123862-15126426 FORWARD LENGTH=786	331.645	408.232	624.016	714.315	633.71	467.378	472.384	609.019	465.349	443.331	406.609	344.924
Bra040544	AT1G61610.1	Symbols: | S-locus lectin protein kinase family protein | chr1:22733472-22736509 FORWARD LENGTH=842	99.0836	187.105	130.767	121.562	122.489	213.711	472.124	178.565	136.742	138.501	274.849	261.952
Bra038939	AT5G35170.1	Symbols: | adenylate kinase family protein | chr5:13419278-13423482 FORWARD LENGTH=588	301.141	391.517	505.377	494.525	421.538	414.177	470.461	364.39	477.051	456.53	535.219	448.033
Bra027975	AT5G35370.1	Symbols: | S-locus lectin protein kinase family protein | chr5:13588564-13591182 REVERSE LENGTH=872	574.117	316.6	386.441	412.822	340.64	430.21	468.71	422.198	319.513	374.867	349.378	339.116
Bra004752	AT2G43230.2	Symbols: | Protein kinase superfamily protein | chr2:17966475-17968446 FORWARD LENGTH=440	286.674	391.717	519.365	474.034	405.082	500.923	466.915	482.535	544.609	438.43	485.439	933.839
Bra004948	AT3G61410.1	Symbols: | BEST Arabidopsis thaliana protein match is: U-box domain-containing protein kinase family protein (TAIR:AT2G45910.1); Has 232 Blast hits to 229 proteins in 13 species: Archae - 0; Bacteria - 0; Metazoa - 13; Fungi - 0; Plants - 218; Viruses - 0; Other Eukaryotes - 1 (source: NCBI BLink). | chr3:22721112-22722452 FORWARD LENGTH=294	260.108	272.819	312.51	253.45	196.584	146.693	466.427	652.053	577.904	483.386	699.831	395.219
Bra028276	AT5G51800.1	Symbols: | Protein kinase superfamily protein | chr5:21048317-21051906 FORWARD LENGTH=972	626.951	464.351	619.692	386.701	1712.58	659.228	466.105	434.79	564.02	691.309	694.021	428.21
Bra018935	AT1G51890.1	Symbols: | Leucine-rich repeat protein kinase family protein | chr1:19274802-19278528 REVERSE LENGTH=876	707.027	379.378	333.869	329.798	366.858	449.908	465.868	434.285	360.158	233.492	251.704	282.73
Bra039326	AT2G45590.1	Symbols: | Protein kinase superfamily protein | chr2:18786725-18788776 FORWARD LENGTH=683	595.461	413.697	507.794	486.672	534.202	546.77	464.954	421.349	388.267	461.251	413.654	465.329
Bra032331	AT1G29720.1	Symbols: | Leucine-rich repeat transmembrane protein kinase | chr1:10393894-10399771 REVERSE LENGTH=1019	149.572	114.34	174.764	191.415	119.15	126.733	462.219	376.92	462.151	368.294	431.451	275.488
Bra031766	AT1G11300.1	Symbols: | protein serine/threonine kinases;protein kinases;ATP binding;sugar binding;kinases;carbohydrate binding | chr1:3794389-3800719 FORWARD LENGTH=1650	493.275	403.965	425.724	401.076	300.318	290.939	461.34	254.448	313.035	329.665	235.587	308.669
Bra033940	AT1G68400.1	Symbols: | leucine-rich repeat transmembrane protein kinase family protein | chr1:25646401-25648916 REVERSE LENGTH=670	638.738	411.515	389.722	440.026	440.464	473.234	458.4	409.459	338.978	371.358	313.803	344.476
Bra008433	AT1G80870.1	Symbols: | Protein kinase superfamily protein | chr1:30392133-30394211 FORWARD LENGTH=692	415.915	346.096	283.187	339.099	301.46	359.017	458.288	287.19	248.122	281.999	205.238	327.957
Bra018131	AT1G16260.1	Symbols: | Wall-associated kinase family protein | chr1:5559708-5562018 REVERSE LENGTH=720	350.266	287.079	385.451	396.576	373.109	289.775	457.362	293.731	324.511	450.296	352.734	372.19
Bra037067	AT4G14780.1	Symbols: | Protein kinase superfamily protein | chr4:8492989-8494480 FORWARD LENGTH=364	681.688	1132.9	926.82	1191.95	864.516	1074.7	453.868	588.747	680.998	851.536	909.77	766.195
Bra001791	AT3G20530.1	Symbols: | Protein kinase superfamily protein | chr3:7166318-7167806 FORWARD LENGTH=386	220.501	420.024	521.276	689.203	513.154	338.405	453.365	289.97	569.146	432.424	320.756	441.044
Bra012480	AT1G25390.1	Symbols: | Protein kinase superfamily protein | chr1:8906640-8908800 REVERSE LENGTH=629	592.089	548.534	419.764	447.562	341.099	435.955	452.191	421.293	375.96	395.294	525.506	581.942
Bra033169	AT4G10730.1	Symbols: | Protein kinase superfamily protein | chr4:6609793-6614786 REVERSE LENGTH=711	221.859	317.784	366.508	283.969	421.587	226.424	450.369	581.406	641.709	536.349	1059.57	557.507
Bra012998	AT4G23160.1	Symbols: CRK8 | cysteine-rich RLK (RECEPTOR-like protein kinase) 8 | chr4:12129485-12134086 FORWARD LENGTH=1262	242.988	469.942	484.474	419.127	469.423	628.674	446.47	467.965	392.064	421.297	329.708	519.721
Bra032333	AT1G29750.1	Symbols: RKF1 | receptor-like kinase in flowers 1 | chr1:10414071-10419813 REVERSE LENGTH=1006	184.824	185.283	388.018	331.75	243.709	415.488	443.413	270.05	194.875	226.59	506.437	397.321
Bra004229	AT1G67510.1	Symbols: | Leucine-rich repeat protein kinase family protein | chr1:25297477-25300184 REVERSE LENGTH=719	335.856	439.072	305.032	367.32	570.905	342.838	442.524	396.84	260.784	299.783	572.502	369.419
Bra012925	AT3G49670.1	Symbols: BAM2 | Leucine-rich receptor-like protein kinase family protein | chr3:18417741-18420836 FORWARD LENGTH=1002	488.031	708.466	584.516	697.71	481.349	609.303	437.829	448.82	352.891	425.29	373.462	219.164
Bra034743	AT3G12690.1	Symbols: AGC1.5 | AGC kinase 1.5 | chr3:4030596-4032400 REVERSE LENGTH=577	281.821	253.011	331.635	275.712	329.216	386.846	437.546	650.731	281.767	137.477	264.456	221.655
Bra040842	AT2G36350.1	Symbols: | Protein kinase superfamily protein | chr2:15238903-15241864 FORWARD LENGTH=949	802.567	1297.36	1520.3	1441.74	1715.27	3289.95	436.756	444.904	534.904	373.099	558.934	496.977
Bra038771	AT4G21540.1	Symbols: SPHK1 | sphingosine kinase 1 | chr4:11459609-11462356 FORWARD LENGTH=485	273.031	369.607	445.626	477.22	393.309	253.022	435.615	384.414	429.848	416.716	485.839	485.022
Bra002801	AT5G56630.1	Symbols: PFK7 | phosphofructokinase 7 | chr5:22924311-22926728 FORWARD LENGTH=485	586.835	824.914	1824.34	962.349	2257.44	1213.92	435.276	693.814	1204.47	869.541	1012.24	956.033
Bra025288	AT3G27580.1	Symbols: ATPK7, D6PKL3 | Protein kinase superfamily protein | chr3:10217671-10219484 REVERSE LENGTH=578	200.34	353.462	336.388	434.911	449.271	451.566	434.606	577.795	821.131	783.805	704.041	959.241
Bra004194	AT1G66880.1	Symbols: | Protein kinase superfamily protein | chr1:24946928-24955438 FORWARD LENGTH=1296	253.357	839.091	876.77	646.525	772.691	643.46	434.247	339.877	343.96	582.687	504.405	643.837
Bra028371	AT3G24550.1	Symbols: ATPERK1, PERK1 | proline extensin-like receptor kinase 1 | chr3:8960411-8963303 FORWARD LENGTH=652	303.044	324.803	335.043	397.103	287.468	420.357	433.176	428.21	448.425	437.6	420.673	589.832
Bra012544	AT4G23180.1	Symbols: CRK10, RLK4 | cysteine-rich RLK (RECEPTOR-like protein kinase) 10 | chr4:12138171-12140780 FORWARD LENGTH=669	391.071	507.834	382.936	404.129	455.294	344.369	431.882	484.428	428.34	502.411	398.609	374.984
Bra040804	AT1G21230.1	Symbols: WAK5 | wall associated kinase 5 | chr1:7429980-7432346 FORWARD LENGTH=733	320.045	356.408	529.416	524.761	465.219	476.9	431.72	391.145	504.599	542.876	803.662	578.369
Bra020820	AT4G23260.1	Symbols: CRK18 | cysteine-rich RLK (RECEPTOR-like protein kinase) 18 | chr4:12167528-12170055 REVERSE LENGTH=659	652.062	143.373	129.047	124.107	139.689	77.5854	429.294	113.735	102.131	115.69	74.0117	107.211
Bra014313	AT3G47580.1	Symbols: | Leucine-rich repeat protein kinase family protein | chr3:17532687-17535810 FORWARD LENGTH=1011	247.691	163.486	177.84	272.468	221.619	332.514	428.406	497.833	535.3	491.546	250.777	216.904
Bra014438	AT3G61410.1	Symbols: | BEST Arabidopsis thaliana protein match is: U-box domain-containing protein kinase family protein (TAIR:AT2G45910.1); Has 232 Blast hits to 229 proteins in 13 species: Archae - 0; Bacteria - 0; Metazoa - 13; Fungi - 0; Plants - 218; Viruses - 0; Other Eukaryotes - 1 (source: NCBI BLink). | chr3:22721112-22722452 FORWARD LENGTH=294	249.983	351.279	413.784	520.697	467.344	521.812	426.849	348.881	358.302	726.426	522.41	365.936
Bra004249	AT1G67720.1	Symbols: | Leucine-rich repeat protein kinase family protein | chr1:25386494-25390856 FORWARD LENGTH=929	1216.57	946.147	549.49	689.148	492.699	500.54	425.234	372.773	455.454	312.275	302.914	277.272
Bra002494	AT5G60300.1	Symbols: | Concanavalin A-like lectin protein kinase family protein | chr5:24264862-24267018 FORWARD LENGTH=718	424.522	380.199	424.488	445.899	387.605	513.339	423.476	385.978	299.315	304.645	241.982	298.017
Bra023402	AT5G13290.2	Symbols: SOL2, CRN | Protein kinase superfamily protein | chr5:4252924-4254215 REVERSE LENGTH=401	683.966	1193.87	1291	1410.86	1057.15	962.905	422.385	1162.37	1129.76	1121.25	1094.46	1163.8
Bra009240	AT5G06940.1	Symbols: | Leucine-rich repeat receptor-like protein kinase family protein | chr5:2148078-2150771 REVERSE LENGTH=872	521.665	280.497	205.423	309.979	209.96	233.025	421.619	383.626	206.229	213.678	128.9	137.298
Bra025469	AT5G41730.1	Symbols: | Protein kinase family protein | chr5:16684914-16687145 REVERSE LENGTH=711	409.878	302.867	376.838	252.738	364.249	499.319	420.905	253.212	379.232	396.149	444.88	402.554
Bra038911	AT3G51740.1	Symbols: IMK2 | inflorescence meristem receptor-like kinase 2 | chr3:19189248-19191842 FORWARD LENGTH=836	289.349	386.686	433.174	384.282	466.7	601.979	418.232	332.709	459.251	533.582	482.411	510.227
Bra016905	AT1G48480.1	Symbols: RKL1 | receptor-like kinase 1 | chr1:17918475-17920743 FORWARD LENGTH=655	185.997	332.817	505.424	396.815	342.731	591.794	415.749	371.841	487.034	518.795	492.079	469.183
Bra017989	AT3G49370.1	Symbols: | Calcium-dependent protein kinase (CDPK) family protein | chr3:18304954-18307906 REVERSE LENGTH=594	517.265	388.59	475.972	298.033	399.966	323.729	414.274	378.639	274.117	508.099	412.758	363.525
Bra009025	AT5G10520.1	Symbols: RBK1 | ROP binding protein kinases 1 | chr5:3320584-3322649 REVERSE LENGTH=467	266.081	293.17	213.38	249.161	399.598	296.352	412.535	363.96	469.337	469.017	618.634	502.52
Bra014302	AT1G51940.1	Symbols: | protein kinase family protein / peptidoglycan-binding LysM domain-containing protein | chr1:19296092-19298941 REVERSE LENGTH=651	351.285	373.628	268.51	336.229	241.822	500.98	411.103	573.125	572.378	384.158	542.824	590.044
Bra017026	AT2G40120.1	Symbols: | Protein kinase superfamily protein | chr2:16755137-16757258 REVERSE LENGTH=570	460.743	426.818	309.298	445.775	405.096	623.21	410.518	373.097	365.053	358.629	237.072	444.783
Bra002658	AT5G58350.1	Symbols: WNK4, ZIK2 | with no lysine (K) kinase 4 | chr5:23585505-23587681 FORWARD LENGTH=571	193.558	293.21	198.415	213.322	185.921	177.819	410.012	465.527	407.408	482.811	366.279	344.59
Bra001817	AT3G21220.1	Symbols: ATMKK5, ATMAP2K_ALPHA, MAP2K_A, MKK5, ATMEK5, MEK5 | MAP kinase kinase 5 | chr3:7445917-7446963 FORWARD LENGTH=348	206.934	361.295	476.765	436.746	421.391	430.654	409.655	369.052	556.442	447.45	446.518	427.424
Bra001566	AT3G14840.2	Symbols: | Leucine-rich repeat transmembrane protein kinase | chr3:4988271-4993891 FORWARD LENGTH=1020	992.063	598.664	527.478	636.276	439.618	513.582	409.385	320.756	82.4258	99.3278	94.9776	88.5262
Bra013659	AT4G23190.1	Symbols: CRK11, AT-RLK3 | cysteine-rich RLK (RECEPTOR-like protein kinase) 11 | chr4:12141197-12143710 REVERSE LENGTH=667	876.676	713.439	633.876	572.836	507.382	334.497	407.315	439.709	378.797	482.682	561.164	784.191
Bra022095	AT4G04540.1	Symbols: CRK39 | cysteine-rich RLK (RECEPTOR-like protein kinase) 39 | chr4:2259580-2262138 FORWARD LENGTH=659	279.733	258.803	431.631	275.609	272.635	213.805	406.926	339.163	360.905	250.841	460.833	340.98
Bra025468	AT5G41730.1	Symbols: | Protein kinase family protein | chr5:16684914-16687145 REVERSE LENGTH=711	439.015	439.817	263.365	346.498	420.061	460.699	404.525	358.776	355.852	294.404	344.006	305.115
Bra040637	AT3G05050.1	Symbols: | Protein kinase superfamily protein | chr3:1408789-1411194 REVERSE LENGTH=593	220.857	328.626	265.406	301.983	238.886	256.757	404.525	303.744	290.107	395.732	314.428	398.53
Bra002496	AT5G60310.1	Symbols: | Concanavalin A-like lectin protein kinase family protein | chr5:24268011-24269982 FORWARD LENGTH=616	158.997	284.435	252.82	252.657	279.009	576.126	403.35	205.915	291.634	129.537	286.945	451.299
Bra006955	AT3G52890.1	Symbols: KIPK | KCBP-interacting protein kinase | chr3:19609150-19612032 FORWARD LENGTH=934	484.336	539.172	446.347	396.709	536.311	441.676	402.901	533.111	428.164	428.331	373.105	397.408
Bra019863	AT1G11340.1	Symbols: | S-locus lectin protein kinase family protein | chr1:3814116-3817420 REVERSE LENGTH=901	632.172	244.765	283.86	251.228	262.124	351.441	400.291	728.849	220.016	231.067	414.133	1524.71
Bra003671	AT1G77720.1	Symbols: PPK1 | putative protein kinase 1 | chr1:29210730-29213877 FORWARD LENGTH=777	326.63	388.35	490.03	334.499	426.145	363.485	399.006	513.989	515.485	439.03	475.819	477.84
Bra018837	AT1G50240.2	Symbols: FU | Protein kinase family protein with ARM repeat domain | chr1:18607063-18614094 FORWARD LENGTH=1322	615.108	570.567	518.543	588.088	414.006	458.32	398.181	452.757	310.97	410.683	296.471	389.042
Bra002324	AT5G23580.1	Symbols: CDPK9, ATCDPK9, CPK12, ATCPK12 | calmodulin-like domain protein kinase 9 | chr5:7950388-7952433 REVERSE LENGTH=490	184.376	675.49	564.443	486.093	483.135	484.738	397.949	470.259	520.703	473.988	503.89	578.403
Bra039643	AT1G50240.2	Symbols: FU | Protein kinase family protein with ARM repeat domain | chr1:18607063-18614094 FORWARD LENGTH=1322	270.854	381.22	384.69	432.979	471.258	561.341	394.582	280.22	346.823	298.627	302.007	334.22
Bra007909	AT1G56130.1	Symbols: | Leucine-rich repeat transmembrane protein kinase | chr1:20994931-21000887 REVERSE LENGTH=1032	454.561	542.07	530.963	597.229	521.476	880.322	394.04	552.766	467.943	469.884	417.886	607.016
Bra014135	AT1G48405.1	Symbols: | kinase interacting (KIP1-like) family protein | chr1:17884645-17885614 REVERSE LENGTH=297	166.841	427.824	334.382	463.919	376.313	621.336	392.932	374.099	600.664	366.112	487.22	355.824
Bra003834	AT1G73670.1	Symbols: ATMPK15, MPK15 | MAP kinase 15 | chr1:27700212-27703168 FORWARD LENGTH=576	265.421	322.55	272.044	245.119	217.728	143.4	392.682	470.322	443.585	626.664	329.728	546.388
Bra000023	AT2G37840.1	Symbols: | Protein kinase superfamily protein | chr2:15851978-15856047 FORWARD LENGTH=733	403.866	245.815	272.829	243.796	278.653	168.834	392.491	235.333	291.12	277.366	220.38	212.859
Bra019929	AT5G18700.1	Symbols: RUK, EMB3013 | Protein kinase family protein with ARM repeat domain | chr5:6235387-6240733 REVERSE LENGTH=1366	289.706	356.796	451.305	528.656	397.651	555.053	389.08	230.387	489.774	523.164	484.403	248.943
Bra025110	AT2G40560.1	Symbols: | Protein kinase superfamily protein | chr2:16938705-16939616 REVERSE LENGTH=303	97.2082	158.46	227.803	228.525	142.979	158.527	388.978	331.322	356.284	447.877	351.964	387.49
Bra032261	AT1G48630.1	Symbols: RACK1B_AT | receptor for activated C kinase 1B | chr1:17981977-17983268 REVERSE LENGTH=326	242.7	263.822	438.428	354.256	329.694	442.572	388.26	302.643	328.638	363.053	405.645	340.732
Bra002897	AT5G55560.1	Symbols: | Protein kinase superfamily protein | chr5:22506477-22507757 REVERSE LENGTH=314	260.71	293.489	371.358	394.175	361.321	340.548	387.997	216.182	274.265	377.832	259.667	277.918
Bra019629	AT3G53030.1	Symbols: SRPK4 | ser/arg-rich protein kinase 4 | chr3:19662412-19664362 FORWARD LENGTH=529	215.904	226.645	340.281	272.254	421.593	368.114	387.511	297.701	247.219	438.71	414.025	397.163
Bra029316	AT5G61550.1	Symbols: | U-box domain-containing protein kinase family protein | chr5:24748325-24751558 FORWARD LENGTH=845	199.914	216.646	307.747	364.534	395.763	952.639	385.563	404.025	470.692	387.848	458.507	537.857
Bra025884	AT1G21250.1	Symbols: WAK1, PRO25 | cell wall-associated kinase | chr1:7439512-7441892 FORWARD LENGTH=735	2504.39	1120.44	1358.98	1279.57	974.594	1068.55	385.145	359.58	268.536	304.72	463.459	662.065
Bra025014	AT5G46570.1	Symbols: BSK2 | BR-signaling kinase 2 | chr5:18894687-18897198 FORWARD LENGTH=489	336.852	277.037	319.607	285.34	247.882	297.06	384.386	414.777	345.812	365.534	318.875	350.702
Bra016207	AT1G70520.1	Symbols: CRK2 | cysteine-rich RLK (RECEPTOR-like protein kinase) 2 | chr1:26584888-26587334 REVERSE LENGTH=649	1450.77	518.539	386.248	443.032	497.617	427.382	381.604	318.593	217.699	310.721	267.383	197.451
Bra001124	AT3G04810.1	Symbols: ATNEK2, NEK2 | NIMA-related kinase 2 | chr3:1318096-1321101 FORWARD LENGTH=606	511.241	646.206	508.539	789.456	699.825	925.469	381.311	432.191	301.46	354.535	348.801	418.294
Bra020300	AT5G59670.1	Symbols: | Leucine-rich repeat protein kinase family protein | chr5:24041538-24045478 FORWARD LENGTH=868	84.5818	73.2343	99.0857	143.151	602.889	332.779	379.076	451.707	340.275	383.95	885.432	358.205
Bra011374	AT4G32710.1	Symbols: | Protein kinase superfamily protein | chr4:15781362-15783242 FORWARD LENGTH=388	456.872	402.181	295.395	278.849	201.694	234.351	377.544	521.19	403.435	255.987	270.1	202.043
Bra026223	AT1G14390.1	Symbols: | Leucine-rich repeat protein kinase family protein | chr1:4924277-4926794 FORWARD LENGTH=747	642.068	753.34	756.188	750.589	675.039	688.785	376.405	402.534	426.94	440.513	323.822	330.284
Bra021289	AT3G47090.1	Symbols: | Leucine-rich repeat protein kinase family protein | chr3:17341512-17344645 REVERSE LENGTH=1009	479.658	682.054	851.396	717.97	555.951	522.491	376.269	400.962	462.58	430.32	461.446	479.203
Bra026363	AT4G27290.1	Symbols: | S-locus lectin protein kinase family protein | chr4:13666281-13669202 FORWARD LENGTH=783	344.721	596.354	570.729	523.346	721.249	394.82	374.393	491.821	618.57	543.479	647.192	694.32
Bra028414	AT1G29720.1	Symbols: | Leucine-rich repeat transmembrane protein kinase | chr1:10393894-10399771 REVERSE LENGTH=1019	697.639	132.46	415.034	295.71	281.913	78.9147	373.701	631.089	684.099	369.802	400.345	413.692
Bra016442	AT1G20950.1	Symbols: | Phosphofructokinase family protein | chr1:7297467-7301336 REVERSE LENGTH=614	253.876	405.331	393.816	432.165	351.686	449.741	369.349	386.117	377.7	360.813	365.37	367.354
Bra030166	AT1G29720.1	Symbols: | Leucine-rich repeat transmembrane protein kinase | chr1:10393894-10399771 REVERSE LENGTH=1019	130.769	180.785	115.689	101.515	148.176	122.952	368.217	504.33	462.2	574.609	580.469	623.313
Bra032536	AT1G03930.1	Symbols: ADK1, CKL9ALPHA, CKL9BETA | dual specificity kinase 1 | chr1:1005439-1008118 FORWARD LENGTH=471	387.82	374.557	381.118	317.969	285.34	180.569	366.691	594.535	307.352	423.104	203.659	200.312
Bra032277	AT1G49350.1	Symbols: | pfkB-like carbohydrate kinase family protein | chr1:18265070-18267034 FORWARD LENGTH=378	517.414	819.488	923.906	1123.3	1026.74	1217.78	366.671	629.457	744.126	738.196	722.852	1065.76
Bra014311	AT5G56350.1	Symbols: | Pyruvate kinase family protein | chr5:22820254-22822529 REVERSE LENGTH=498	393.408	119.482	157.193	132.928	172.656	165.165	365.586	284.835	294.914	291.403	300.451	308.526
Bra025988	AT1G17230.1	Symbols: | Leucine-rich receptor-like protein kinase family protein | chr1:5891375-5894855 FORWARD LENGTH=1101	220.228	216.016	269.116	631.999	611.266	351.554	365.488	275.768	326.315	274.701	359.11	278.117
Bra011387	AT4G32840.1	Symbols: PFK6 | phosphofructokinase 6 | chr4:15845010-15848305 REVERSE LENGTH=462	617.434	467.274	617.726	519.67	460.748	425.913	365.324	275.966	239.85	324.443	269.249	293.305
Bra014610	AT3G57700.1	Symbols: | Protein kinase superfamily protein | chr3:21384917-21385939 FORWARD LENGTH=340	887.904	342.949	325.635	231.57	1006.94	274.608	365.286	171.747	134.037	202.543	547.423	371.767
Bra010990	AT1G65800.1	Symbols: ARK2, RK2 | receptor kinase 2 | chr1:24473166-24476523 FORWARD LENGTH=847	260.182	491.1	405.857	459.489	273.84	329.336	364.841	435.955	598.33	410.035	336.999	264.272
Bra029018	AT5G54590.2	Symbols: CRLK1 | Protein kinase superfamily protein | chr5:22180480-22182698 FORWARD LENGTH=440	313.393	211.261	333.793	302.008	181.774	113.216	363.492	349.169	268.192	227.866	230.27	272.689
Bra030167	AT1G29720.1	Symbols: | Leucine-rich repeat transmembrane protein kinase | chr1:10393894-10399771 REVERSE LENGTH=1019	704.903	396.598	606.238	513.154	630.555	415.562	363.384	460.672	393.934	441.833	408.432	603.379
Bra018799	AT1G49730.1	Symbols: | Protein kinase superfamily protein | chr1:18402618-18405638 REVERSE LENGTH=693	1041.17	231.344	219.941	199.236	155.473	89.9518	363.269	270.873	140.273	142.694	79.1076	96.4659
Bra037631	AT2G44830.1	Symbols: | Protein kinase superfamily protein | chr2:18490398-18492779 FORWARD LENGTH=765	593.738	813.284	619.054	884.879	800.024	1100.44	361.321	524.508	536.984	659.159	635.961	675.721
Bra036899	AT4G14760.1	Symbols: | kinase interacting (KIP1-like) family protein | chr4:8475718-8481094 FORWARD LENGTH=1710	348.485	364.46	324.521	434.686	447.145	374.305	360.559	413.873	421.794	519.868	420.851	549.544
Bra033463	AT3G57710.1	Symbols: | Protein kinase superfamily protein | chr3:21386233-21387288 REVERSE LENGTH=351	216.89	103.227	122.847	131.938	107.565	128.222	358.934	244.655	207.099	241.322	138.452	171.692
Bra000277	AT2G42880.1	Symbols: ATMPK20, MPK20 | MAP kinase 20 | chr2:17840572-17843947 REVERSE LENGTH=606	447.815	141.29	145.979	141.387	160.534	81.6661	358.741	227.141	138.637	50.9759	70.9928	38.724
Bra031735	AT1G11050.1	Symbols: | Protein kinase superfamily protein | chr1:3681892-3683769 FORWARD LENGTH=625	913.599	317.119	249.737	377.886	316.885	435.276	358.32	53.0757	266.775	350.565	93.5028	126.05
Bra018724	AT1G48405.1	Symbols: | kinase interacting (KIP1-like) family protein | chr1:17884645-17885614 REVERSE LENGTH=297	235.447	425.513	242.067	317.57	496.469	663.313	356.423	860.729	849.938	723.654	857.139	1057.14
Bra019892	AT1G10900.1	Symbols: | Phosphatidylinositol-4-phosphate 5-kinase family protein | chr1:3632396-3636416 REVERSE LENGTH=754	480.841	470.201	375.828	342.294	306.638	326.409	354.377	651.099	513.302	574.409	714.704	608.859
Bra004135	AT1G65950.1	Symbols: | Protein kinase superfamily protein | chr1:24546860-24551119 REVERSE LENGTH=551	1138.14	1079.77	1034.09	925.416	973.723	880.854	352.724	612.734	544.252	584.527	364.534	459.103
Bra002499	AT5G60270.1	Symbols: | Concanavalin A-like lectin protein kinase family protein | chr5:24257761-24259767 FORWARD LENGTH=668	451.239	328.053	610.147	372.083	310.719	260.581	352.187	403.072	493.275	357.09	329.738	409.069
Bra005565	AT2G32710.2	Symbols: KRP4, ACK2, ICK7 | Cyclin-dependent kinase inhibitor family protein | chr2:13873496-13875350 FORWARD LENGTH=286	274.72	436.746	596.328	522.7	506.046	423.507	351.876	284.946	373.068	410.054	418.142	338.267
Bra008038	AT1G72540.1	Symbols: | Protein kinase superfamily protein | chr1:27314932-27316669 REVERSE LENGTH=450	331.697	308.781	386.684	354.66	270.514	211.209	350.886	261.508	166.341	206.799	225.007	127.531
Bra021022	AT4G18150.1	Symbols: | kinase-related protein of unknown function (DUF1296) | chr4:10050211-10053790 FORWARD LENGTH=758	175.516	307.747	457.647	472.365	544.517	816.215	350.641	331.13	583.089	363.323	485.844	624.794
Bra033803	AT3G46760.1	Symbols: | Protein kinase superfamily protein | chr3:17222027-17223040 FORWARD LENGTH=337	165.238	188.378	224.117	185.426	153.21	216.902	349.798	202.827	345.656	171.622	299.45	280.961
Bra009451	AT5G04470.1	Symbols: SIM | cyclin-dependent protein kinase inhibitors | chr5:1266893-1267276 REVERSE LENGTH=127	303.207	320.425	217.505	269.056	312.503	329.446	349.306	275.618	301.543	292.089	269.071	205.384
Bra009522	AT5G03640.1	Symbols: | Protein kinase superfamily protein | chr5:927915-930781 FORWARD LENGTH=926	552.886	927.082	701.599	1095.08	799.109	872.524	348.601	609.903	377.553	623.269	470.377	590.414
Bra019692	AT1G14000.1	Symbols: VIK | VH1-interacting kinase | chr1:4797606-4800043 FORWARD LENGTH=438	296.956	479.713	564.345	577.4	491.851	504.891	348.386	330.68	361.914	446.581	299.885	279.488
Bra008946	AT5G14470.1	Symbols: | GHMP kinase family protein | chr5:4663029-4664657 REVERSE LENGTH=366	579.144	222.943	307.213	165.7	61.8655	65.8871	345.862	272.521	359.441	279.552	252.872	181.087
Bra006192	AT5G13290.1	Symbols: SOL2, CRN | Protein kinase superfamily protein | chr5:4252924-4254215 REVERSE LENGTH=376	558.146	871.705	1103.8	1086.11	700.617	759.58	344.901	833.677	931.755	852.331	1105.73	932.858
Bra039049	AT3G28690.2	Symbols: | Protein kinase superfamily protein | chr3:10755481-10757494 FORWARD LENGTH=453	284.594	271.955	436.51	404.644	401.14	454.157	344.203	363.671	453.257	419.424	500.874	556.474
Bra031123	AT2G20470.1	Symbols: | AGC (cAMP-dependent, cGMP-dependent and protein kinase C) kinase family protein | chr2:8826277-8829497 REVERSE LENGTH=569	515.026	473.092	428.179	372.433	299.008	298.866	343.495	239.873	79.0963	76.8493	191.905	170.289
Bra024400	AT5G65600.1	Symbols: | Concanavalin A-like lectin protein kinase family protein | chr5:26216126-26218153 REVERSE LENGTH=675	355.127	307.979	189.738	279.249	188.544	145.191	343.184	451.794	436.904	467.219	463.656	703.635
Bra018937	AT1G51940.1	Symbols: | protein kinase family protein / peptidoglycan-binding LysM domain-containing protein | chr1:19296092-19298941 REVERSE LENGTH=651	660.09	755.053	188.931	738.313	432.24	1084.19	341.256	853.247	595.757	435.876	453.722	881.691
Bra000880	AT4G02420.1	Symbols: | Concanavalin A-like lectin protein kinase family protein | chr4:1064363-1066372 REVERSE LENGTH=669	294.877	234.158	274.645	254.839	218.635	188.685	340.479	251.692	269.859	283.673	330.238	255.19
Bra005062	AT2G39110.1	Symbols: | Protein kinase superfamily protein | chr2:16319770-16321568 FORWARD LENGTH=435	233.6	840.553	574.235	464.647	350.341	391.13	340.153	874.173	655.411	690.777	825.941	849.376
Bra035458	AT1G58210.1	Symbols: EMB1674 | kinase interacting family protein | chr1:21553621-21558056 FORWARD LENGTH=1246	289.045	176.017	177.718	213.114	213.642	138.351	338.96	235.217	142.156	170.104	196.053	186.199
Bra023894	AT3G21220.1	Symbols: ATMKK5, ATMAP2K_ALPHA, MAP2K_A, MKK5, ATMEK5, MEK5 | MAP kinase kinase 5 | chr3:7445917-7446963 FORWARD LENGTH=348	260.939	333.377	422.931	480.582	550.735	568.995	338.913	295.076	612.675	559.109	529.803	507.864
Bra040508	AT3G01300.1	Symbols: | Protein kinase superfamily protein | chr3:90817-93335 REVERSE LENGTH=490	416.474	424.591	343.275	383.626	383.31	363.578	338.609	394.712	457.323	462.444	497.893	555.842
Bra006774	AT5G58300.1	Symbols: | Leucine-rich repeat protein kinase family protein | chr5:23572821-23574871 FORWARD LENGTH=654	644.163	747.674	846.139	711.489	518.32	369.025	336.635	679.48	707.947	646.877	562.765	547.364
Bra030170	AT1G29740.1	Symbols: | Leucine-rich repeat transmembrane protein kinase | chr1:10407379-10412997 REVERSE LENGTH=1078	273.341	391.655	368.997	261.192	314.599	200.25	335.933	91.2424	194.867	62.5204	440.544	247.497
Bra027730	AT2G46500.1	Symbols: ATPI4K GAMMA 4, UBDK GAMMA 4, PI4K GAMMA 4 | phosphoinositide 4-kinase gamma 4 | chr2:19086741-19088534 REVERSE LENGTH=566	363.862	205.281	149.483	217.468	252.165	164.201	334.96	219.487	137.954	119.768	81.7689	86.9376
Bra035544	AT3G02020.1	Symbols: AK3 | aspartate kinase 3 | chr3:340739-343410 REVERSE LENGTH=559	140.471	384.629	275.007	294.635	278.016	353.414	333.565	265.859	482.407	432.203	598.192	616.783
Bra034987	AT4G35230.1	Symbols: BSK1 | BR-signaling kinase 1 | chr4:16755325-16758041 REVERSE LENGTH=512	296.805	145.51	198.467	161.699	177.869	245.3	333.51	205.98	138.936	159.353	143.34	173.189
Bra030622	AT1G05700.1	Symbols: | Leucine-rich repeat transmembrane protein kinase protein | chr1:1709796-1713245 FORWARD LENGTH=852	282.996	550.524	331.031	334.872	417.804	350.803	332.201	349.334	369.333	309.358	268.479	198.665
Bra038591	AT1G61590.1	Symbols: | Protein kinase superfamily protein | chr1:22723691-22726022 REVERSE LENGTH=424	176.201	221.732	346.013	307.252	348.46	481.947	330.137	307.399	362.949	389.174	352.244	374.978
Bra009352	AT5G08570.1	Symbols: | Pyruvate kinase family protein | chr5:2778433-2780300 FORWARD LENGTH=510	126.836	20.2473	23.6612	22.6127	44.4327	24.5213	330.072	65.3568	82.8712	83.9278	54.2576	81.0881
Bra032404	AT1G30570.1	Symbols: HERK2 | hercules receptor kinase 2 | chr1:10828933-10831482 FORWARD LENGTH=849	193.432	162.275	320.616	202.532	473.99	227.877	327.786	324.579	404.405	308.355	426.549	315.034
Bra025576	AT5G40440.1	Symbols: ATMKK3, MKK3 | mitogen-activated protein kinase kinase 3 | chr5:16182149-16184513 FORWARD LENGTH=520	536.145	557.643	411.725	340.561	323.313	231.09	327.618	408.71	276.29	322.781	353.728	439.161
Bra028580	AT5G10530.1	Symbols: | Concanavalin A-like lectin protein kinase family protein | chr5:3324978-3326933 REVERSE LENGTH=651	236.121	138.62	332.203	314.646	308.538	578.609	327.554	253.211	239.395	354.293	334.854	251.847
Bra018716	AT1G48260.1	Symbols: CIPK17, SnRK3.21 | CBL-interacting protein kinase 17 | chr1:17814226-17817226 REVERSE LENGTH=432	273.053	283.725	527.664	518.548	557.546	667.249	327.222	645.402	558.015	600.415	461.867	802.594
Bra010878	AT1G28390.1	Symbols: | Protein kinase superfamily protein | chr1:9966814-9968226 REVERSE LENGTH=470	398.331	165.09	115.561	167.873	133.38	79.0519	325.22	154.215	134.446	211.055	94.3082	112.239
Bra013451	AT4G20270.1	Symbols: BAM3 | Leucine-rich receptor-like protein kinase family protein | chr4:10949822-10952924 FORWARD LENGTH=992	876.984	279.724	160.191	250.189	266.354	128.352	325.145	93.2186	139.137	66.0437	210.822	129.848
Bra013679	AT4G23290.2	Symbols: CRK21 | cysteine-rich RLK (RECEPTOR-like protein kinase) 21 | chr4:12177910-12180810 REVERSE LENGTH=690	1148.47	928.118	653.994	550.062	424.479	258.114	324.297	443.615	284.608	465.134	288.443	344.71
Bra000744	AT4G11470.1	Symbols: CRK31 | cysteine-rich RLK (RECEPTOR-like protein kinase) 31 | chr4:6967729-6970161 FORWARD LENGTH=666	463.656	1020.35	192.081	772.256	311.851	450.669	323.933	230.123	401.832	283.993	288.49	713.017
Bra030162	AT1G29720.1	Symbols: | Leucine-rich repeat transmembrane protein kinase | chr1:10393894-10399771 REVERSE LENGTH=1019	1831.94	2416.5	1945.78	1425.79	948.328	761.637	323.64	109.131	166.283	133.185	304.796	126.05
Bra012944	AT5G61550.1	Symbols: | U-box domain-containing protein kinase family protein | chr5:24748325-24751558 FORWARD LENGTH=845	653.247	298.598	231.055	380.941	339.833	611.377	323.275	251.405	252.044	267.11	306.608	363.221
Bra031531	AT1G60060.1	Symbols: | Serine/threonine-protein kinase WNK (With No Lysine)-related | chr1:22139282-22141585 FORWARD LENGTH=386	231.471	231.46	288.418	238.707	241.635	265.467	322.84	410.078	258.711	315.126	319.658	296.413
Bra001996	AT2G16750.1	Symbols: | Protein kinase protein with adenine nucleotide alpha hydrolases-like domain | chr2:7271786-7274446 FORWARD LENGTH=617	294.467	306.709	271.616	372.402	256.985	359.258	321.279	385.683	453.043	439.592	272.017	576.339
Bra018553	AT4G02420.1	Symbols: | Concanavalin A-like lectin protein kinase family protein | chr4:1064363-1066372 REVERSE LENGTH=669	645.589	585.84	457.939	539.047	614.729	411.104	320.044	417.788	439.573	407.761	424.321	560.241
Bra031597	AT1G07880.2	Symbols: ATMPK13 | Protein kinase superfamily protein | chr1:2434193-2435712 REVERSE LENGTH=363	307.534	68.6581	84.2946	60.531	52.1226	54.1351	319.564	180.468	94.9044	82.7976	94.4594	70.3752
Bra031479	AT1G60800.1	Symbols: NIK3 | NSP-interacting kinase 3 | chr1:22383601-22386931 REVERSE LENGTH=632	479.212	612.714	486.905	507.263	352.789	512.636	318.257	473.391	295.164	409.129	367.014	540.284
Bra020298	AT5G59680.1	Symbols: | Leucine-rich repeat protein kinase family protein | chr5:24046792-24050801 FORWARD LENGTH=887	220.884	318.561	450.412	580.58	467.924	402.988	318.146	397.525	532.904	509.072	446.091	472.859
Bra020035	AT5G19360.1	Symbols: CPK34 | calcium-dependent protein kinase 34 | chr5:6521716-6523780 REVERSE LENGTH=523	183.482	219.728	281.777	219.458	226.451	298.09	315.886	225.667	322.22	298.444	379.283	292.699
Bra018248	AT2G31390.1	Symbols: | pfkB-like carbohydrate kinase family protein | chr2:13383635-13386116 REVERSE LENGTH=325	590.284	816.408	684.334	554.405	304.469	232.829	315.099	449.429	481.45	495.317	322.004	416.757
Bra035646	AT5G57015.1	Symbols: ckl12 | casein kinase I-like 12 | chr5:23071508-23074577 FORWARD LENGTH=435	441.646	357.066	324.826	381.195	388.905	370.377	308.043	419.054	436.756	244.789	244.593	316.077
Bra029513	AT4G04710.1	Symbols: CPK22 | calcium-dependent protein kinase 22 | chr4:2389598-2392887 REVERSE LENGTH=575	267.609	164.403	224.2	168.831	197.809	74.1432	306.24	376.69	280.754	351.451	235.155	246.413
Bra014122	AT1G48260.1	Symbols: CIPK17, SnRK3.21 | CBL-interacting protein kinase 17 | chr1:17814226-17817226 REVERSE LENGTH=432	211.117	384.553	446.082	405.544	286.767	277.358	305.664	221.329	165.618	149.6	115.681	114.174
Bra037291	AT2G16750.1	Symbols: | Protein kinase protein with adenine nucleotide alpha hydrolases-like domain | chr2:7271786-7274446 FORWARD LENGTH=617	393.211	580.052	551.365	515.479	398.73	332.514	304.155	404.193	356.044	498.765	367.606	259.674
Bra012131	AT5G67080.1	Symbols: MAPKKK19 | mitogen-activated protein kinase kinase kinase 19 | chr5:26772726-26773760 FORWARD LENGTH=344	938.006	53.7413	142.371	86.0401	48.3958	32.5762	302.324	148.313	225.721	96.4289	120.275	117.342
Bra036477	AT2G20495.1	Symbols: | CONTAINS InterPro DOMAIN/s: Serine-threonine protein kinase 19 (InterPro:IPR018865); Has 155 Blast hits to 154 proteins in 53 species: Archae - 0; Bacteria - 0; Metazoa - 95; Fungi - 5; Plants - 34; Viruses - 0; Other Eukaryotes - 21 (source: NCBI BLink). | chr2:8833180-8835034 FORWARD LENGTH=282	395.062	197.122	221.469	295.71	212.622	109.746	302.201	319.054	301.622	309.17	173.534	200.774
Bra001568	AT3G14840.1	Symbols: | Leucine-rich repeat transmembrane protein kinase | chr3:4988271-4988701 FORWARD LENGTH=112	164.155	212.738	349.573	260.768	227.717	241.273	302.178	283.493	279.516	418.332	394.74	400.344
Bra019326	AT4G23320.1	Symbols: CRK24 | cysteine-rich RLK (RECEPTOR-like protein kinase) 24 | chr4:12189182-12191977 REVERSE LENGTH=437	285.554	251.609	173.767	186.868	179.951	106.296	301.942	335.548	283.317	173.277	302.663	309.638
Bra039396	AT3G13530.1	Symbols: MAPKKK7, MAP3KE1 | mitogen-activated protein kinase kinase kinase 7 | chr3:4411934-4419320 REVERSE LENGTH=1368	449.627	467.749	438.581	365.867	476.118	239.284	300.847	429.681	660.731	393.005	319.931	340.231
Bra003921	AT1G71530.1	Symbols: | Protein kinase superfamily protein | chr1:26939766-26942306 FORWARD LENGTH=655	370.736	390.968	426.09	436.201	374.876	693.774	300.726	289.285	351.858	313.515	267.84	434.24
Bra029283	AT5G19010.1	Symbols: MPK16 | mitogen-activated protein kinase 16 | chr5:6345096-6347676 REVERSE LENGTH=567	24.5811	57.9665	59.9862	90.565	47.616	82.5517	299.843	347.113	308.229	321.672	270.835	245.074
Bra029470	AT4G04540.1	Symbols: CRK39 | cysteine-rich RLK (RECEPTOR-like protein kinase) 39 | chr4:2259580-2262138 FORWARD LENGTH=659	5598.25	1182.97	1349.97	1519.03	1572.51	1192.13	299.515	234.071	249.635	175.488	352.906	196.949
Bra026032	AT1G16670.1	Symbols: | Protein kinase superfamily protein | chr1:5697846-5699492 FORWARD LENGTH=390	1549.61	2502.86	2298.65	2667.14	2520.89	3288.7	299.487	493.782	411.21	460.349	408.951	341.692
Bra002490	AT5G60300.1	Symbols: | Concanavalin A-like lectin protein kinase family protein | chr5:24264862-24267018 FORWARD LENGTH=718	224.114	285.682	183.032	405.952	418.299	364.557	298.782	274.284	441.029	442.072	657.221	620.882
Bra001903	AT3G16030.1	Symbols: CES101 | lectin protein kinase family protein | chr3:5439609-5442802 FORWARD LENGTH=850	231.711	491.841	635.248	701.445	683.335	1148.18	298.34	359.53	355.063	380.143	281.14	182.618
Bra022543	AT5G51270.1	Symbols: | U-box domain-containing protein kinase family protein | chr5:20835137-20838262 REVERSE LENGTH=819	208.496	254.814	359.893	344.497	343.163	615.666	298.283	275.099	344.822	341.6	413.462	368.67
Bra025255	AT5G42120.1	Symbols: | Concanavalin A-like lectin protein kinase family protein | chr5:16833073-16835148 REVERSE LENGTH=691	245.077	258.294	399.441	429.359	483.593	284.387	298.23	302.834	832.649	330.359	206.926	118.104
Bra005103	AT2G38490.1	Symbols: CIPK22, SnRK3.19 | CBL-interacting protein kinase 22 | chr2:16113909-16115276 REVERSE LENGTH=455	402.142	186.516	214.796	327.017	211.375	246.237	298.071	290.238	188.794	246.016	474.234	272.992
Bra013682	AT4G23290.2	Symbols: CRK21 | cysteine-rich RLK (RECEPTOR-like protein kinase) 21 | chr4:12177910-12180810 REVERSE LENGTH=690	549.144	564.724	443.162	459.85	451.799	385.458	297.771	428.507	311.75	275.583	523.232	721.497
Bra014708	AT3G56100.1	Symbols: MRLK, IMK3 | meristematic receptor-like kinase | chr3:20817074-20819517 REVERSE LENGTH=719	144.82	282.013	452.729	418.201	476.668	807.136	297.628	325.145	301.486	307.4	376.257	328.845
Bra035966	AT1G56130.1	Symbols: | Leucine-rich repeat transmembrane protein kinase | chr1:20994931-21000887 REVERSE LENGTH=1032	358.246	304.865	363.384	300.034	290.33	196.118	296.603	314.249	311.645	362.895	244.31	222.849
Bra004182	AT4G21380.1	Symbols: ARK3, RK3 | receptor kinase 3 | chr4:11389219-11393090 REVERSE LENGTH=850	251.454	253.749	405.526	168.302	353.307	788.311	296.257	381.634	231.331	220.648	294.492	370.952
Bra028049	AT1G34300.1	Symbols: | lectin protein kinase family protein | chr1:12503450-12505939 FORWARD LENGTH=829	405.662	242.622	225.549	309.631	143.416	98.6734	295.868	196.755	192.978	352.806	134.878	233.598
Bra030169	AT1G29740.1	Symbols: | Leucine-rich repeat transmembrane protein kinase | chr1:10407379-10412997 REVERSE LENGTH=1078	190.35	244.058	271.505	271.763	248.576	171.248	295.432	317.325	313.859	261.877	327.303	295.797
Bra018156	AT4G24450.1	Symbols: GWD3, PWD, ATGWD2 | phosphoglucan, water dikinase | chr4:12635761-12642631 FORWARD LENGTH=1278	239.282	1364.67	514.799	595.659	306.114	400.725	295.3	350.232	111.302	105.551	150.722	514.782
Bra003216	AT3G55550.1	Symbols: | Concanavalin A-like lectin protein kinase family protein | chr3:20600019-20602073 REVERSE LENGTH=684	350.595	191.324	363.648	295.301	272.498	315.052	293.924	266.235	251.371	382.663	438.453	260.052
Bra029425	AT4G11890.1	Symbols: | Protein kinase superfamily protein | chr4:7148269-7149772 FORWARD LENGTH=351	148.794	151.46	188.858	177.383	84.8223	77.1378	293.025	417.989	311.739	479.775	282.454	319.165
Bra012652	AT4G17640.1	Symbols: CKB2 | casein kinase II beta chain 2 | chr4:9825438-9826988 FORWARD LENGTH=282	137.86	325.767	539.951	382.455	403.786	408.34	292.043	269.56	511.857	212.527	539.427	382.405
Bra033598	AT4G39110.1	Symbols: | Malectin/receptor-like protein kinase family protein | chr4:18222483-18225119 REVERSE LENGTH=878	278.284	310.957	221.141	353.814	233.713	189.417	291.338	388.573	354.671	322.908	347.673	394.6
Bra008034	AT1G72460.1	Symbols: | Leucine-rich repeat protein kinase family protein | chr1:27279510-27281533 FORWARD LENGTH=644	1162.56	99.7151	141.071	94.866	128.946	111.227	291.314	38.1771	47.8775	37.3074	42.8025	40.6948
Bra017214	AT2G36960.1	Symbols: TKI1 | TSL-kinase interacting protein 1 | chr2:15523552-15527245 FORWARD LENGTH=743	285.747	388.963	640.172	518.165	518.987	748.425	290.746	372.418	525.374	544.942	423.638	540.558
Bra027088	AT1G61390.1	Symbols: | S-locus lectin protein kinase family protein | chr1:22650338-22653639 REVERSE LENGTH=831	304.228	276.432	299.721	404.738	394.016	354.733	289.433	237.535	277.979	315.704	241.613	183.674
Bra016844	AT1G61360.1	Symbols: | S-locus lectin protein kinase family protein | chr1:22637867-22640974 REVERSE LENGTH=821	391.533	345.386	222.538	241.697	180.192	101.8	287.451	185.922	239.535	288.661	266.05	246.005
Bra038510	AT5G10500.1	Symbols: | kinase interacting (KIP1-like) family protein | chr5:3305418-3308039 FORWARD LENGTH=848	294.974	81.8298	174.997	97.9226	142.369	113.028	285.635	225.847	191.639	181.939	171.654	189.729
Bra036159	AT5G48820.1	Symbols: KRP3, ICK6 | inhibitor/interactor with cyclin-dependent kinase | chr5:19792608-19794346 REVERSE LENGTH=222	320.237	217.715	222.915	247.29	418.118	515.188	285.435	188.127	223.133	190.54	191.905	248.663
Bra040043	AT3G07960.1	Symbols: | Phosphatidylinositol-4-phosphate 5-kinase family protein | chr3:2535274-2538090 FORWARD LENGTH=715	145.973	58.7439	115.475	56.737	81.7394	81.9379	284.682	223.62	126.398	143.909	134.418	96.5325
Bra028583	AT5G10520.1	Symbols: RBK1 | ROP binding protein kinases 1 | chr5:3320584-3322649 REVERSE LENGTH=467	434.212	387.042	461.34	383.396	448.278	542.027	283.285	281.434	296.541	195.47	306.872	446.612
Bra039147	AT3G01085.1	Symbols: | Protein kinase superfamily protein | chr3:28060-30556 FORWARD LENGTH=629	191.577	247.887	339.939	231.548	229.76	233.516	281.489	332.408	278.805	271.247	203.744	243.221
Bra016194	AT1G70690.1	Symbols: HWI1, PDLP5 | Receptor-like protein kinase-related family protein | chr1:26652099-26653381 FORWARD LENGTH=299	105.337	104.916	136.176	113.166	87.4388	70.3205	281.31	211.468	127.542	150.917	68.9362	158.625
Bra035747	AT3G56100.1	Symbols: MRLK, IMK3 | meristematic receptor-like kinase | chr3:20817074-20819517 REVERSE LENGTH=719	243.775	278.015	465.905	474.391	401.404	618.01	280.225	291.415	250.339	205.071	275.516	244.762
Bra013522	AT4G21380.1	Symbols: ARK3, RK3 | receptor kinase 3 | chr4:11389219-11393090 REVERSE LENGTH=850	194.867	147.503	75.1701	67.4607	80.078	208.283	280.197	110.993	85.4389	84.9746	41.8096	58.5941
Bra020876	AT4G20940.1	Symbols: | Leucine-rich receptor-like protein kinase family protein | chr4:11202728-11206038 FORWARD LENGTH=977	272.54	221.497	223.509	236.595	160.838	174.432	279.971	211.328	122.821	191.997	100.041	168.173
Bra016540	AT1G18810.1	Symbols: | phytochrome kinase substrate-related | chr1:6485709-6486872 REVERSE LENGTH=387	121.462	52.4739	51.7222	59.364	65.4633	37.9537	279.544	92.3628	127.645	150.847	95.9824	143.859
Bra013199	AT4G23220.1	Symbols: CRK14 | cysteine-rich RLK (RECEPTOR-like protein kinase) 14 | chr4:12154091-12157091 REVERSE LENGTH=728	694.505	371.12	499.918	439.287	611.183	408.47	278.8	263.952	268.643	231.054	393.741	475.928
Bra004129	AT1G65800.1	Symbols: ARK2, RK2 | receptor kinase 2 | chr1:24473166-24476523 FORWARD LENGTH=847	324.256	231.14	229.313	218.388	118.975	105.989	278.619	285.107	236.677	304.25	198.136	226.69
Bra002181	AT5G18700.1	Symbols: RUK, EMB3013 | Protein kinase family protein with ARM repeat domain | chr5:6235387-6240733 REVERSE LENGTH=1366	248.737	415.4	545.451	485.868	441.888	560.428	276.683	211.555	388.766	454.098	667.78	601.599
Bra005275	AT2G36350.1	Symbols: | Protein kinase superfamily protein | chr2:15238903-15241864 FORWARD LENGTH=949	991.339	1909.03	1948.95	1726.12	1876.87	3040.37	275.979	285.682	422.942	452.044	439.99	476.618
Bra032100	AT2G24370.1	Symbols: | Protein kinase protein with adenine nucleotide alpha hydrolases-like domain | chr2:10369979-10373063 REVERSE LENGTH=788	190.219	182.628	311.009	302.645	263.618	320.767	274.925	212.794	311.15	400.609	332.691	395.1
Bra017773	AT4G23160.1	Symbols: CRK8 | cysteine-rich RLK (RECEPTOR-like protein kinase) 8 | chr4:12129485-12134086 FORWARD LENGTH=1262	225.37	264.887	381.155	361.432	264.453	288.627	274.743	281.78	309.916	373.293	302.525	302.792
Bra004682	AT3G57740.1	Symbols: | Protein kinase superfamily protein | chr3:21392671-21393744 FORWARD LENGTH=357	341.543	102.015	133.01	144.146	205.201	141.952	273.466	236.495	288.2	255.96	295.21	246.097
Bra019427	AT3G44610.1	Symbols: | Protein kinase superfamily protein | chr3:16188266-16192107 REVERSE LENGTH=451	489.187	876.608	559.292	696.519	426.551	511.071	273.243	700.894	541.993	786.869	524.471	672.832
Bra033907	AT2G36350.1	Symbols: | Protein kinase superfamily protein | chr2:15238903-15241864 FORWARD LENGTH=949	1281.95	2025.05	2436.17	1956.7	2219.12	2831.65	272.375	302.58	327.904	519.517	353.47	370.145
Bra002064	AT3G45420.1	Symbols: | Concanavalin A-like lectin protein kinase family protein | chr3:16657263-16659266 REVERSE LENGTH=667	152.73	135.536	305.799	274.332	254.063	828.822	272.149	469.261	250.799	173.589	335.324	456.896
Bra024849	AT2G01830.1	Symbols: WOL, CRE1, WOL1, AHK4, ATCRE1 | CHASE domain containing histidine kinase protein | chr2:363332-367429 REVERSE LENGTH=1057	213.898	159.791	166.638	99.3664	122.433	256.574	271.429	203.423	121.681	171.379	138.573	155.599
Bra015120	AT3G25250.1	Symbols: AGC2-1, AGC2, OXI1, AtOXI1 | AGC (cAMP-dependent, cGMP-dependent and protein kinase C) kinase family protein | chr3:9195566-9196949 FORWARD LENGTH=421	1323.63	1697.66	1693.76	1392.29	1136	873.674	268.499	244.867	442.102	182.099	220.327	116.651
Bra003598	AT1G79680.1	Symbols: WAKL10, ATWAKL10 | WALL ASSOCIATED kinase (WAK)-LIKE 10 | chr1:29980188-29982749 REVERSE LENGTH=769	1011.53	576.718	523.682	477.998	581.228	378.017	268.247	198.178	279.306	406.956	234.961	395.395
Bra025621	AT5G40030.1	Symbols: | Protein kinase superfamily protein | chr5:16026227-16028283 FORWARD LENGTH=499	228.782	26.5693	61.2283	48.1504	42.8448	34.3799	267.883	79.7705	152.395	153.216	119.15	70.1402
Bra029318	AT5G61560.1	Symbols: | U-box domain-containing protein kinase family protein | chr5:24753476-24756506 FORWARD LENGTH=796	1956.07	1341.86	1446.32	1383.39	1549.11	1625.25	267.185	368.294	369.202	244.014	451.765	231.305
Bra040251	AT3G05840.1	Symbols: ATSK12 | Protein kinase superfamily protein | chr3:1740793-1742927 FORWARD LENGTH=409	165.035	178.905	358.196	334.015	373.358	461.858	266.738	386.249	491.794	571.414	310.97	402.635
Bra000607	AT3G18130.1	Symbols: RACK1C_AT | receptor for activated C kinase 1C | chr3:6211109-6212371 REVERSE LENGTH=326	326.517	220.684	171.555	185.395	177.665	201.08	266.505	212.473	257.516	221.509	278.866	223.57
Bra039607	AT2G18470.1	Symbols: PERK4 | roline-rich extensin-like receptor kinase 4 | chr2:8005285-8007767 REVERSE LENGTH=633	105.727	169.501	195.11	157.075	219.813	295.505	266.326	136.378	345.774	304.72	277.284	174.337
Bra027745	AT1G64300.1	Symbols: | Protein kinase family protein | chr1:23863543-23865776 FORWARD LENGTH=717	120.121	229.618	288.809	261.902	192.986	113.959	265.356	155.666	275.385	130.353	267.607	260.636
Bra032188	AT2G23030.1	Symbols: SNRK2-9, SNRK2.9 | SNF1-related protein kinase 2.9 | chr2:9803753-9806603 REVERSE LENGTH=339	187.155	120.613	135.417	126.76	178.785	163.282	264.951	370.716	213.378	231.211	163.998	167.886
Bra007452	AT3G59480.1	Symbols: | pfkB-like carbohydrate kinase family protein | chr3:21983103-21984440 FORWARD LENGTH=326	72.1756	84.0149	201.174	164.091	157.738	191.053	264.248	213.794	130.006	146.711	297.655	293.97
Bra017746	AT4G36070.1	Symbols: CPK18 | calcium-dependent protein kinase 18 | chr4:17056907-17059595 REVERSE LENGTH=534	222.036	107.273	189.237	186.155	200.969	128.084	263.508	191.997	175.724	191.369	387.3	265.118
Bra011857	AT4G39540.1	Symbols: SK2, ATSK2 | shikimate kinase 2 | chr4:18378561-18380253 FORWARD LENGTH=300	243.775	306.395	539.502	436.547	545.145	671.212	263.179	784.339	838.545	524.183	657.196	629.836
Bra002317	AT5G56350.1	Symbols: | Pyruvate kinase family protein | chr5:22820254-22822529 REVERSE LENGTH=498	232.137	152.901	210.545	268.976	272.046	324.806	263.007	168.956	260.734	354.943	212.854	177.091
Bra021540	AT1G50240.2	Symbols: FU | Protein kinase family protein with ARM repeat domain | chr1:18607063-18614094 FORWARD LENGTH=1322	543.563	499.942	363.215	405.673	289.109	213.589	262.23	419.207	371.872	435.903	384.257	318.367
Bra003440	AT3G61160.1	Symbols: | Protein kinase superfamily protein | chr3:22636209-22638593 FORWARD LENGTH=431	538.535	316.021	325.709	340.246	415.403	863.748	261.267	318.729	143.978	123.251	186.591	366.208
Bra012781	AT4G15530.2	Symbols: PPDK | pyruvate orthophosphate dikinase | chr4:8864828-8869183 REVERSE LENGTH=875	328.453	185.821	227.591	138.141	195.519	226.832	261.194	221.21	161.518	229.564	762.933	252.13
Bra008965	AT5G11400.1	Symbols: | Protein kinase superfamily protein | chr5:3637066-3638059 REVERSE LENGTH=206	111.823	75.7353	62.8275	69.2676	45.7578	106.436	260.96	110.312	51.4685	50.8174	62.0137	76.2635
Bra039602	AT2G36350.1	Symbols: | Protein kinase superfamily protein | chr2:15238903-15241864 FORWARD LENGTH=949	1092.05	1801.97	1627.59	1556.25	1734.42	2936.43	260.126	304.859	306.958	354.182	400.136	400.328
Bra015361	AT1G79680.1	Symbols: WAKL10, ATWAKL10 | WALL ASSOCIATED kinase (WAK)-LIKE 10 | chr1:29980188-29982749 REVERSE LENGTH=769	559.477	836.635	339.904	204.59	235.669	228.804	259.415	292.404	300.625	221.787	421.09	165.405
Bra014243	AT1G50240.2	Symbols: FU | Protein kinase family protein with ARM repeat domain | chr1:18607063-18614094 FORWARD LENGTH=1322	573.516	461.382	413.221	374.175	305.436	351.865	258.857	341.284	269.973	303.322	261.873	282.52
Bra038286	AT3G45430.1	Symbols: | Concanavalin A-like lectin protein kinase family protein | chr3:16660759-16662783 REVERSE LENGTH=674	245.385	274.655	309.926	298.291	281.821	236.775	257.97	230.821	254.904	199.247	254.229	150.608
Bra016899	AT2G41970.1	Symbols: | Protein kinase superfamily protein | chr2:17520517-17522304 REVERSE LENGTH=365	184.619	302.615	331.459	352.849	304.745	385.067	257.301	205.012	385.114	230.868	421.845	311.887
Bra001205	AT3G06620.1	Symbols: | PAS domain-containing protein tyrosine kinase family protein | chr3:2062833-2067138 REVERSE LENGTH=773	118.245	143.748	83.5042	383.45	209.396	170.304	257.301	220.385	266.514	245.15	400.951	380.712
Bra013247	AT3G24660.1	Symbols: TMKL1 | transmembrane kinase-like 1 | chr3:9003641-9005751 FORWARD LENGTH=674	286.378	492.359	403.402	381.685	328.802	335.384	257.191	441.009	361.365	390.072	308.474	524.276
Bra038255	AT3G20190.1	Symbols: | Leucine-rich repeat protein kinase family protein | chr3:7044997-7047212 FORWARD LENGTH=679	190.914	202.331	438.802	247.603	237.479	306.864	256.269	281.544	270.97	333.531	237.986	336.526
Bra032577	AT1G02970.1	Symbols: WEE1, ATWEE1 | WEE1 kinase homolog | chr1:673408-676127 FORWARD LENGTH=500	151.188	132.334	94.3931	110.396	106.19	100.447	255.497	229.805	222.035	244.193	154.119	153.845
Bra000745	AT4G11460.1	Symbols: CRK30 | cysteine-rich RLK (RECEPTOR-like protein kinase) 30 | chr4:6964468-6967093 FORWARD LENGTH=700	382.96	202.988	181.572	216.289	220.318	130	253.815	235.395	198.135	189.71	253.072	223.1
Bra020304	AT5G59650.1	Symbols: | Leucine-rich repeat protein kinase family protein | chr5:24031346-24035100 FORWARD LENGTH=892	121.826	232.743	371.552	270.538	220.814	169.541	253.268	217.962	274.117	209.894	252.381	215.915
Bra031975	AT3G03770.1	Symbols: | Leucine-rich repeat protein kinase family protein | chr3:945303-948436 REVERSE LENGTH=802	315.349	215.146	319.67	337.515	355.84	545.394	253.257	532.914	445.148	483.795	439.405	504.475
Bra008452	AT4G23160.1	Symbols: CRK8 | cysteine-rich RLK (RECEPTOR-like protein kinase) 8 | chr4:12129485-12134086 FORWARD LENGTH=1262	286.164	258.299	470.174	275.712	296.744	158.204	252.748	380.039	310.253	295.998	347.368	387.002
Bra007475	AT3G59790.1	Symbols: ATMPK10, MPK10 | MAP kinase 10 | chr3:22092448-22094240 FORWARD LENGTH=393	93.7861	231.465	221.534	236.469	409.737	543.357	252.06	257.994	290.442	342.164	305.079	268.09
Bra034042	AT1G66910.1	Symbols: | Protein kinase superfamily protein | chr1:24961634-24963941 REVERSE LENGTH=666	895.339	953.059	850.885	1028.91	656.23	553.191	250.908	373.456	382.229	286.655	365.267	381.654
Bra016370	AT1G79680.1	Symbols: WAKL10, ATWAKL10 | WALL ASSOCIATED kinase (WAK)-LIKE 10 | chr1:29980188-29982749 REVERSE LENGTH=769	97.8084	175.035	242.321	216.59	193.386	323.364	249.985	249.579	348.88	197.011	318.875	324.933
Bra010841	AT1G29230.1	Symbols: CIPK18, SnRK3.20, ATWL1, WL1, ATCIPK18 | CBL-interacting protein kinase 18 | chr1:10214860-10216422 FORWARD LENGTH=520	719.98	163.077	239.606	312.13	351.46	446.085	247.238	152.886	185.407	129.065	141.711	174.934
Bra014257	AT1G50610.1	Symbols: | Leucine-rich repeat protein kinase family protein | chr1:18742171-18744501 FORWARD LENGTH=686	248.455	198.193	231.055	268.174	303.517	329.896	246.846	194.423	292.745	248.94	262.371	300.768
Bra021016	AT4G18250.1	Symbols: | receptor serine/threonine kinase, putative | chr4:10087343-10091963 REVERSE LENGTH=853	267.83	312.349	235.579	256.496	232.23	95.4278	246.842	221.109	246.154	185.305	215.155	214.683
Bra017588	AT5G01550.1	Symbols: LECRKA4.2 | lectin receptor kinase a4.1 | chr5:214517-216583 REVERSE LENGTH=688	119.74	217.69	223.244	226.645	168.953	241.815	246.51	258.885	218.915	236.424	383.978	383.472
Bra037450	AT5G48940.1	Symbols: | Leucine-rich repeat transmembrane protein kinase family protein | chr5:19839785-19843744 FORWARD LENGTH=1135	117.315	352.664	432.595	525.495	337.916	305.322	246.396	239.572	392.988	238.072	265.102	206.071
Bra008773	AT5G14210.1	Symbols: | Leucine-rich repeat protein kinase family protein | chr5:4578503-4581374 REVERSE LENGTH=775	246.418	455.34	436.01	308.276	254.502	227.21	244.488	264.628	252.213	249.811	244.609	256.999
Bra026926	AT1G11330.2	Symbols: | S-locus lectin protein kinase family protein | chr1:3810372-3813416 FORWARD LENGTH=842	554.561	287.997	295.369	260.34	240.305	354.452	243.556	218.29	170.505	183.527	139.547	151.895
Bra027564	AT2G40560.1	Symbols: | Protein kinase superfamily protein | chr2:16938705-16939616 REVERSE LENGTH=303	115.215	334.645	224.694	216.858	280.646	330.748	243.271	195.409	170.951	310.014	312.114	263.199
Bra011579	AT4G35030.1	Symbols: | Protein kinase superfamily protein | chr4:16676234-16677423 FORWARD LENGTH=321	203.487	194.713	163.753	187.102	171.05	179.714	243.235	37.9877	156.773	60.714	144.264	80.5355
Bra017061	AT2G39660.1	Symbols: BIK1 | botrytis-induced kinase1 | chr2:16531943-16533601 FORWARD LENGTH=395	138.276	115.329	116.354	151.201	127.523	88.062	242.719	131.067	132.414	96.5348	87.7969	157.164
Bra000555	AT2G25790.1	Symbols: | Leucine-rich receptor-like protein kinase family protein | chr2:11000631-11004031 FORWARD LENGTH=960	553.395	89.0485	71.4151	107.167	57.0037	201.807	241.186	122.57	92.2923	119.628	84.3584	90.2933
Bra021308	AT1G61860.1	Symbols: | Protein kinase superfamily protein | chr1:22863079-22864619 REVERSE LENGTH=389	61.0475	119.556	67.7778	107.331	134.509	317.229	240.994	59.4332	124.66	298.374	149.044	204.964
Bra016572	AT1G18040.1	Symbols: CDKD1;3, AT;CDCKD;3, CAK2AT | cyclin-dependent kinase D1;3 | chr1:6207128-6209299 REVERSE LENGTH=391	130.059	281.358	307.522	496.331	778.774	2146.59	240.535	361.478	548.951	281.894	326.876	807.313
Bra012272	AT1G21210.1	Symbols: WAK4 | wall associated kinase 4 | chr1:7424653-7427041 FORWARD LENGTH=738	98.6649	103.788	111.302	98.0851	124.179	87.9068	240.369	267.314	189.672	251.645	111.048	266.728
Bra008121	AT1G73980.1	Symbols: | Phosphoribulokinase / Uridine kinase family | chr1:27820292-27823527 REVERSE LENGTH=643	332.072	240.451	250.319	194.127	223.714	195.415	239.895	314.369	174.888	151.609	304.289	335.452
Bra000677	AT3G57710.1	Symbols: | Protein kinase superfamily protein | chr3:21386233-21387288 REVERSE LENGTH=351	305.655	159.773	104.592	135.408	136.872	186.395	239.068	128.645	94.5095	117.613	94.5561	146.184
Bra005403	AT2G34650.1	Symbols: PID, ABR | Protein kinase superfamily protein | chr2:14589934-14591557 REVERSE LENGTH=438	193.637	234.788	221.112	202.485	161.785	157.886	238.398	213.946	227.142	224.006	147.887	139
Bra012609	AT4G18250.1	Symbols: | receptor serine/threonine kinase, putative | chr4:10087343-10091963 REVERSE LENGTH=853	326.682	586.85	244.488	170.443	162.243	123.752	237.676	238.571	169.182	208.449	277.17	242.717
Bra040186	AT3G04530.1	Symbols: PPCK2, PEPCK2, ATPPCK2 | phosphoenolpyruvate carboxylase kinase 2 | chr3:1221546-1222456 FORWARD LENGTH=278	149.79	173.692	128.682	183.328	179.559	95.4343	237.108	218.158	977.71	163.234	144.2	166.96
Bra009871	AT5G25930.1	Symbols: | Protein kinase family protein with leucine-rich repeat domain | chr5:9050880-9053978 FORWARD LENGTH=1005	278.961	329.756	284.562	303.034	181.109	191.387	237.006	369.248	426.72	335.312	439.332	501.934
Bra016916	AT2G41820.1	Symbols: | Leucine-rich repeat protein kinase family protein | chr2:17447170-17449914 FORWARD LENGTH=890	338.75	332.999	284.675	402.151	372.672	588.548	236.697	483.649	379.483	377.312	412.233	544.17
Bra027650	AT1G63550.1	Symbols: | Receptor-like protein kinase-related family protein | chr1:23569786-23570890 FORWARD LENGTH=324	78.0364	111.01	159.631	126.447	83.4403	142.387	235.645	233.618	90.2284	82.9885	103.724	135.94
Bra039836	AT2G15300.1	Symbols: | Leucine-rich repeat protein kinase family protein | chr2:6649630-6652010 FORWARD LENGTH=744	172.681	197.92	121.473	214.725	159.3	116.001	235.39	237.178	121.71	197.783	279.93	281.332
Bra014141	AT1G48490.1	Symbols: | Protein kinase superfamily protein | chr1:17922345-17928597 REVERSE LENGTH=1235	166.555	198.736	233.665	232.701	264.254	382.35	234.69	193.893	289.84	225.293	228.227	348.377
Bra031235	AT3G20860.1	Symbols: ATNEK5, NEK5 | NIMA-related kinase 5 | chr3:7306147-7308434 FORWARD LENGTH=427	319.327	199.573	100.226	143.393	157.153	149.09	233.856	91.2424	177.45	179.914	79.1144	83.5983
Bra002498	AT5G60280.1	Symbols: | Concanavalin A-like lectin protein kinase family protein | chr5:24260563-24262536 FORWARD LENGTH=657	1034	1516.44	1806.66	1741.09	1927.53	2053.28	232.121	178.541	206.651	200.145	237.904	197.007
Bra034058	AT3G09240.1	Symbols: | Protein kinase protein with tetratricopeptide repeat domain | chr3:2835668-2837956 REVERSE LENGTH=477	77.6334	136.184	165.431	292.58	180.963	268.085	231.828	212.473	244.269	321.803	324.871	270.48
Bra001322	AT3G09240.1	Symbols: | Protein kinase protein with tetratricopeptide repeat domain | chr3:2835668-2837956 REVERSE LENGTH=477	186.182	372.046	433.317	339.34	481.524	196.016	231.768	417.035	356.086	175.509	243.728	394.07
Bra034951	AT3G42880.1	Symbols: | Leucine-rich repeat protein kinase family protein | chr3:14954587-14956577 FORWARD LENGTH=633	13.9795	24.1444	24.51	27.6703	48.7008	73.3504	231.055	71.4964	74.304	110.25	43.0165	54.9588
Bra010817	AT1G29720.1	Symbols: | Leucine-rich repeat transmembrane protein kinase | chr1:10393894-10399771 REVERSE LENGTH=1019	415.469	569.728	527.942	626.349	512.636	571.365	231.016	378.46	399.359	380.866	163.66	363.433
Bra003227	AT3G56100.1	Symbols: MRLK, IMK3 | meristematic receptor-like kinase | chr3:20817074-20819517 REVERSE LENGTH=719	133.277	166.666	280.832	278.336	372.284	415.24	229.903	190.538	241.728	335.6	233.553	211.586
Bra031764	AT1G11330.2	Symbols: | S-locus lectin protein kinase family protein | chr1:3810372-3813416 FORWARD LENGTH=842	755.424	367.95	391.741	334.234	328.802	263.32	229.58	145.659	226.117	130.092	177.896	132.926
Bra035078	AT1G78940.1	Symbols: | Protein kinase protein with adenine nucleotide alpha hydrolases-like domain | chr1:29681056-29683678 REVERSE LENGTH=680	206.471	180.438	156.816	175.181	200.697	236.469	228.892	197.904	233.413	253.71	189.293	223.024
Bra018262	AT2G41920.1	Symbols: | Protein kinase superfamily protein | chr2:17499448-17500404 FORWARD LENGTH=318	212.747	142.461	119.232	115.634	182.126	295.385	227.917	148.061	124.894	166.782	239.395	204.367
Bra021245	AT3G17420.1	Symbols: GPK1 | glyoxysomal protein kinase 1 | chr3:5959462-5961313 REVERSE LENGTH=467	412.118	351.497	191.637	270.322	219.13	216.519	227.744	209.132	112.353	503.503	159.841	213.016
Bra020375	AT5G58320.2	Symbols: | kinase interacting (KIP1-like) family protein | chr5:23577728-23579641 FORWARD LENGTH=558	491.554	229.277	275.609	309.367	418.036	336.01	227.664	323.513	346.359	324.263	295.557	202.506
Bra016799	AT1G12000.1	Symbols: | Phosphofructokinase family protein | chr1:4050159-4053727 REVERSE LENGTH=566	255.2	204.649	434.202	397.26	320.683	358.228	227.562	199.62	323.079	252.821	232.442	285.314
Bra036806	AT5G67380.1	Symbols: CKA1, ATCKA1 | casein kinase alpha 1 | chr5:26881156-26883383 REVERSE LENGTH=409	167.711	292.904	335.812	286.942	333.548	362.274	227.274	189.025	298.226	289.625	269.498	268.895
Bra013660	AT4G23190.1	Symbols: CRK11, AT-RLK3 | cysteine-rich RLK (RECEPTOR-like protein kinase) 11 | chr4:12141197-12143710 REVERSE LENGTH=667	246.128	272.819	375.099	272.809	210.551	122.392	227.032	192.613	233.338	372.219	269.359	305.168
Bra007030	AT3G53840.1	Symbols: | Protein kinase superfamily protein | chr3:19945571-19947719 FORWARD LENGTH=639	335.933	210.548	161.87	145.85	240.191	114.602	226.153	173.694	231.697	209.427	231.044	214.682
Bra036868	AT4G14580.1	Symbols: CIPK4, SnRK3.3 | CBL-interacting protein kinase 4 | chr4:8367887-8369167 REVERSE LENGTH=426	110.071	140.467	252.404	168.554	142.815	157.338	225.943	144.832	182.6	193.97	184.823	280.509
Bra021253	AT1G51800.1	Symbols: | Leucine-rich repeat protein kinase family protein | chr1:19214203-19217833 FORWARD LENGTH=894	514.544	338.174	337.515	440.106	272.401	381.924	224.824	232.789	459.454	219.893	203.757	202.506
Bra014835	AT3G54180.1	Symbols: CDC2B, CDKB1;1 | cyclin-dependent kinase B1;1 | chr3:20059882-20061250 FORWARD LENGTH=309	250.045	105.006	215.335	121.081	71.7263	170.304	224.647	126.672	87.826	111.531	127.393	147.655
Bra037459	AT5G48820.1	Symbols: KRP3, ICK6 | inhibitor/interactor with cyclin-dependent kinase | chr5:19792608-19794346 REVERSE LENGTH=222	667.192	406.432	377.95	488.916	537.774	657.691	224.293	195.183	252.534	233.525	217.897	234.497
Bra015961	AT4G21390.1	Symbols: B120 | S-locus lectin protein kinase family protein | chr4:11394458-11397474 REVERSE LENGTH=849	430.064	649.079	431.617	506.776	464.629	360.905	223.915	600.301	593.924	756.608	839.097	1031.21
Bra021143	AT3G15890.1	Symbols: | Protein kinase superfamily protein | chr3:5374389-5376114 FORWARD LENGTH=361	237.176	252.525	273.719	206.037	335.566	321.442	223.699	200.491	247.419	276.192	284.977	201.941
Bra027054	AT5G49760.1	Symbols: | Leucine-rich repeat protein kinase family protein | chr5:20216679-20221052 FORWARD LENGTH=953	173.126	201.685	171.644	173.087	165.303	167.546	223.164	219.374	205.183	308.413	288.182	300.676
Bra013996	AT3G45790.1	Symbols: | Protein kinase superfamily protein | chr3:16825005-16826222 REVERSE LENGTH=376	149.303	232.057	233.2	196.184	200.663	315.35	222.085	325.587	300.625	338.006	331.855	417.51
Bra007288	AT3G56960.1	Symbols: PIP5K4 | phosphatidyl inositol monophosphate 5 kinase 4 | chr3:21080957-21083885 FORWARD LENGTH=779	386.634	519.31	287.395	219.533	326.162	516.287	222.035	236.434	147.613	329.693	182.064	376.617
Bra011157	AT4G30000.1	Symbols: | Dihydropterin pyrophosphokinase / Dihydropteroate synthase | chr4:14670524-14672397 REVERSE LENGTH=554	197.55	341.39	251.292	216.359	239.383	397.973	221.165	282.605	336.562	358.459	291.759	426.98
Bra022359	AT3G18810.1	Symbols: | Protein kinase superfamily protein | chr3:6480701-6483593 REVERSE LENGTH=700	333.783	273.224	427.173	543.981	426.127	390.35	219.016	419.525	699.571	510.258	649.876	471.384
Bra015746	AT4G23160.1	Symbols: CRK8 | cysteine-rich RLK (RECEPTOR-like protein kinase) 8 | chr4:12129485-12134086 FORWARD LENGTH=1262	193.266	237.745	315.121	287.079	354.206	235.063	217.357	189.405	218.024	245.701	252.1	183.219
Bra013658	AT4G23190.1	Symbols: CRK11, AT-RLK3 | cysteine-rich RLK (RECEPTOR-like protein kinase) 11 | chr4:12141197-12143710 REVERSE LENGTH=667	264.887	670.291	344.328	226.841	414.591	467.403	217.297	382.176	380.848	195.702	368.853	378.536
Bra005280	AT2G36350.1	Symbols: | Protein kinase superfamily protein | chr2:15238903-15241864 FORWARD LENGTH=949	884.092	1257.79	1564.55	1259.88	1593.28	2370.95	216.941	206.099	357.46	265.117	435.276	387.637
Bra019864	AT1G11330.2	Symbols: | S-locus lectin protein kinase family protein | chr1:3810372-3813416 FORWARD LENGTH=842	447.72	459.517	320.308	381.972	399.275	229.027	216.315	269.021	281.414	305.213	143.425	139.015
Bra014114	AT1G48210.1	Symbols: | Protein kinase superfamily protein | chr1:17799551-17801798 FORWARD LENGTH=363	167.516	128.422	185.236	196.572	225.117	283.297	215.674	161.758	295.619	232.118	210.152	225.696
Bra040810	AT4G13750.1	Symbols: NOV | Histidine kinase-, DNA gyrase B-, and HSP90-like ATPase family protein | chr4:7975191-7987558 FORWARD LENGTH=2729	214.34	195.226	186.174	232.462	203.325	140.139	215.165	155.596	209.896	188.731	239.266	197.655
Bra027565	AT2G40560.1	Symbols: | Protein kinase superfamily protein | chr2:16938705-16939616 REVERSE LENGTH=303	141.46	142.051	241.634	221.748	230.942	243.495	213.563	157.932	284.03	176.183	352.063	194.729
Bra013166	AT2G07020.1	Symbols: | Protein kinase protein with adenine nucleotide alpha hydrolases-like domain | chr2:2908473-2911198 REVERSE LENGTH=700	205.184	300.979	405.148	287.264	277.207	229.922	213.266	468.579	323.738	214.452	354.898	351.516
Bra013030	AT2G17090.1	Symbols: SSP | Protein kinase protein with tetratricopeptide repeat domain | chr2:7435088-7437298 REVERSE LENGTH=465	83.9411	298.23	226.209	290.441	203.432	173.256	212.968	219.816	334.806	281.896	250.33	285.599
Bra035538	AT5G35390.1	Symbols: | Leucine-rich repeat protein kinase family protein | chr5:13596918-13598976 FORWARD LENGTH=662	185.434	153.335	280.825	283.121	181.25	317.528	212.564	234.997	278.599	308.487	246.476	280.074
Bra027751	AT1G64210.1	Symbols: | Leucine-rich repeat protein kinase family protein | chr1:23831033-23832863 FORWARD LENGTH=587	66.5216	44.9257	83.3446	51.4506	27.9056	67.402	212.506	80.1243	84.386	78.277	23.1545	249.869
Bra026731	AT1G16160.1	Symbols: WAKL5 | wall associated kinase-like 5 | chr1:5535973-5538269 FORWARD LENGTH=711	144.609	232.368	250.092	197.366	203.535	152.086	212.019	205.69	235.255	186.186	184.179	187.469
Bra015343	AT1G04700.1	Symbols: | PB1 domain-containing protein tyrosine kinase | chr1:1316919-1320653 FORWARD LENGTH=1042	309.413	179.156	248.332	276.79	197.573	338.91	210.859	214.709	201.478	242.765	226.749	201.701
Bra031421	AT1G61590.1	Symbols: | Protein kinase superfamily protein | chr1:22723691-22726022 REVERSE LENGTH=424	372.747	403.424	297.127	335.877	285.968	381.767	210.308	215.207	271.593	276.878	179.894	221.408
Bra006122	AT5G11850.1	Symbols: | Protein kinase superfamily protein | chr5:3816632-3821024 REVERSE LENGTH=880	96.309	198.304	182.099	215.904	218.943	428.979	208.196	190.19	205.788	205.915	313.627	377.145
Bra020156	AT5G21326.1	Symbols: | Ca2+regulated serine-threonine protein kinase family protein | chr5:7218081-7221743 FORWARD LENGTH=439	154.061	86.6079	109.455	48.0055	168.671	154.975	207.971	123.902	101.073	242.439	233.587	245.061
Bra011875	AT4G39110.1	Symbols: | Malectin/receptor-like protein kinase family protein | chr4:18222483-18225119 REVERSE LENGTH=878	72.8098	104.675	118.048	66.0437	393.814	216.517	207.971	166.377	97.1626	125.547	229.24	181.572
Bra024608	AT1G23540.1	Symbols: IGI1, AtPERK12 | Protein kinase superfamily protein | chr1:8346942-8349786 REVERSE LENGTH=720	74.9011	78.4975	54.5746	81.648	66.8087	213.915	207.291	350.693	361.664	293.74	268.247	272.796
Bra019866	AT1G11330.2	Symbols: | S-locus lectin protein kinase family protein | chr1:3810372-3813416 FORWARD LENGTH=842	361.624	359.311	306.386	221.191	186.053	105.892	203.674	159.989	170.937	210.184	141.018	151.23
Bra028916	AT5G01890.1	Symbols: | Leucine-rich receptor-like protein kinase family protein | chr5:341661-344650 REVERSE LENGTH=967	222.102	141.127	76.8044	118.365	66.0793	110.063	201.674	87.6706	61.9592	62.1954	61.8443	75.094
Bra037558	AT3G18810.1	Symbols: | Protein kinase superfamily protein | chr3:6480701-6483593 REVERSE LENGTH=700	57.212	43.1093	89.2822	58.3971	50.2368	57.9735	200.699	52.97	69.3776	77.9232	121.285	56.6929
Bra007476	AT2G43790.1	Symbols: ATMPK6, MPK6, MAPK6, ATMAPK6 | MAP kinase 6 | chr2:18138477-18140693 FORWARD LENGTH=395	130.262	151.304	194.918	166.303	153.347	174.395	200.178	221.329	185.812	168.89	145.991	156.894
Bra006771	AT5G58350.1	Symbols: WNK4, ZIK2 | with no lysine (K) kinase 4 | chr5:23585505-23587681 FORWARD LENGTH=571	126.115	116.376	149.656	74.6088	109.317	89.8765	199.932	312.21	183.424	236.249	97.5323	214.375
Bra014607	AT3G57710.1	Symbols: | Protein kinase superfamily protein | chr3:21386233-21387288 REVERSE LENGTH=351	151.627	196.411	260.403	185.521	244.867	299.497	199.829	80.1822	81.7129	89.2342	101.864	113.143
Bra031727	AT1G11130.1	Symbols: SUB, SCM, SRF9 | Leucine-rich repeat protein kinase family protein | chr1:3723135-3727178 FORWARD LENGTH=768	423.257	107.167	165.387	158.887	95.8584	164.489	199.554	208.638	163.257	260.497	171.68	197.699
Bra040471	AT5G09890.1	Symbols: | Protein kinase family protein | chr5:3085810-3088842 REVERSE LENGTH=515	89.563	173.49	114.582	102.945	187.563	116.747	198.323	194.609	209.57	279.99	199.637	172.546
Bra003030	AT1G11330.1	Symbols: | S-locus lectin protein kinase family protein | chr1:3810372-3813416 FORWARD LENGTH=840	170.898	126.153	111.934	96.5924	77.0546	80.5282	198.027	207.766	246.035	143.228	211.926	179.076
Bra014458	AT4G16130.1	Symbols: ARA1, ISA1, ATISA1 | arabinose kinase | chr4:9120875-9127656 FORWARD LENGTH=1039	167.443	169.285	187.775	174.23	183.421	162.887	196.755	190.48	179.168	178.296	160.303	164.146
Bra024016	AT4G31230.1	Symbols: | Protein kinase protein with adenine nucleotide alpha hydrolases-like domain | chr4:15173071-15176109 REVERSE LENGTH=764	86.1729	171.563	153.902	164.627	172.255	288.813	196.513	181.969	227.574	387.223	220.016	225.627
Bra019865	AT1G11340.1	Symbols: | S-locus lectin protein kinase family protein | chr1:3814116-3817420 REVERSE LENGTH=901	173.636	114.062	144.017	138.13	134.8	130.584	194.904	179.989	220.112	209.502	121.836	156.104
Bra016636	AT1G16670.1	Symbols: | Protein kinase superfamily protein | chr1:5697846-5699492 FORWARD LENGTH=390	159.608	123.587	192.358	157.46	378.728	191.672	194.527	248.138	279.735	265.605	300.245	176.313
Bra000427	AT2G46500.1	Symbols: ATPI4K GAMMA 4, UBDK GAMMA 4, PI4K GAMMA 4 | phosphoinositide 4-kinase gamma 4 | chr2:19086741-19088534 REVERSE LENGTH=566	102.126	91.9544	89.3586	78.1512	317.871	204.701	194.34	128.132	46.7367	103.56	132.743	166.359
Bra011048	AT4G28670.1	Symbols: | Protein kinase family protein with domain of unknown function (DUF26) | chr4:14151387-14153935 FORWARD LENGTH=625	235.716	150.807	207.171	196.266	181.27	377.434	194.126	193.559	222.457	198.218	230.324	305.612
Bra020265	AT5G60090.1	Symbols: | Protein kinase superfamily protein | chr5:24196082-24197725 REVERSE LENGTH=398	341.57	318.701	368.7	363.016	193.905	232.186	193.732	192.246	214.042	279.645	309.294	108.818
Bra001065	AT3G02810.1	Symbols: | Protein kinase superfamily protein | chr3:608729-610785 REVERSE LENGTH=558	74.7507	295.331	174.257	210.753	194.404	209.389	193.514	149.609	234.025	179.152	153.059	171.931
Bra002712	AT5G57630.1	Symbols: CIPK21, SnRK3.4 | CBL-interacting protein kinase 21 | chr5:23341092-23343143 REVERSE LENGTH=416	265.549	504.802	381.924	416.089	536.477	304.302	192.136	115.645	115.421	120.656	106.555	105.704
Bra018010	AT3G45670.1	Symbols: | Protein kinase superfamily protein | chr3:16765320-16766459 FORWARD LENGTH=379	197.876	116.671	201.386	189.712	74.9011	110.448	191.245	180.831	93.3736	105.162	162.121	180.809
Bra007418	AT3G58760.1	Symbols: | Integrin-linked protein kinase family | chr3:21728756-21731740 FORWARD LENGTH=471	192.106	101.539	112.489	125.507	160.24	183.646	190.6	113.767	163.138	179.973	67.5939	99.1808
Bra002546	AT5G59680.1	Symbols: | Leucine-rich repeat protein kinase family protein | chr5:24046792-24050801 FORWARD LENGTH=887	36.0184	61.747	170.285	177.072	159.287	152.581	190.46	196.666	248.937	195.913	202.285	76.2786
Bra016836	AT1G11340.1	Symbols: | S-locus lectin protein kinase family protein | chr1:3814116-3817420 REVERSE LENGTH=901	76.3671	226.778	307.534	286.544	235.867	389.316	189.821	162.907	308.914	387.533	304.896	312.547
Bra021251	AT1G52290.1	Symbols: | Protein kinase superfamily protein | chr1:19470251-19472362 REVERSE LENGTH=509	395.394	222.237	241.635	230.079	234.117	384.71	188.933	223.929	182.364	196.534	173.683	147.191
Bra012148	AT5G67280.1	Symbols: RLK | receptor-like kinase | chr5:26842430-26845126 REVERSE LENGTH=751	76.8918	46.0726	36.8708	99.5169	66.8087	71.4072	188.715	36.0555	105.172	131.593	105.101	114.142
Bra025056	AT5G45780.1	Symbols: | Leucine-rich repeat protein kinase family protein | chr5:18566946-18569625 REVERSE LENGTH=614	385.593	471.106	297.19	297.787	222.441	359.405	188.251	195.47	166.712	174.678	136.2	192.136
Bra011080	AT4G29050.1	Symbols: | Concanavalin A-like lectin protein kinase family protein | chr4:14314870-14316879 REVERSE LENGTH=669	133.61	271.539	437.726	495.847	374.135	501.94	187.526	431.236	509.243	412.434	382.145	400.654
Bra012706	AT4G23210.3	Symbols: CRK13 | cysteine-rich RLK (RECEPTOR-like protein kinase) 13 | chr4:12148892-12151418 REVERSE LENGTH=673	35.6783	62.5795	61.8913	79.2669	66.5579	311.28	187.196	206.222	73.6455	74.295	283.272	228.091
Bra028353	AT3G24190.1	Symbols: | Protein kinase superfamily protein | chr3:8743319-8747703 FORWARD LENGTH=793	477.489	846.822	982.46	810.747	1420.71	1219.8	186.376	453.671	425.164	316.885	465.319	613.119
Bra027269	AT3G15220.1	Symbols: | Protein kinase superfamily protein | chr3:5126899-5131752 REVERSE LENGTH=690	410.739	562.253	485.914	499.259	587.656	398.181	186.376	614.834	653.139	686.241	649.075	640.456
Bra032102	AT2G24360.1	Symbols: | Protein kinase superfamily protein | chr2:10364742-10366075 REVERSE LENGTH=411	245.7	433.525	304.068	150.528	267.384	94.8774	186.376	223.786	159.983	247.643	305.17	241.034
Bra015680	AT1G77280.1	Symbols: | Protein kinase protein with adenine nucleotide alpha hydrolases-like domain | chr1:29031468-29035882 REVERSE LENGTH=794	306.889	228.538	204.504	285.802	235.592	379.099	186.268	218.562	228.322	219.844	254.745	343.617
Bra009806	AT5G24970.1	Symbols: | Protein kinase superfamily protein | chr5:8604358-8608663 REVERSE LENGTH=719	223.609	310.744	283.866	302.734	241.96	183.61	185.933	276.092	250.542	232.118	130.519	198.951
Bra007577	AT3G61160.1	Symbols: | Protein kinase superfamily protein | chr3:22636209-22638593 FORWARD LENGTH=431	227.516	221.13	143.36	231.768	340.394	626.532	185.58	202.839	186.607	256.013	185.665	298.943
Bra016132	AT1G71530.1	Symbols: | Protein kinase superfamily protein | chr1:26939766-26942306 FORWARD LENGTH=655	165.441	331.035	401.226	339.033	299.45	344.553	185.21	136.795	240.704	248.506	218.525	246.32
Bra029203	AT5G63770.1	Symbols: ATDGK2, DGK2 | diacylglycerol kinase 2 | chr5:25519293-25522404 FORWARD LENGTH=712	90.9811	68.2267	150.454	208.042	108.311	201.992	182.508	80.2592	159.489	121.968	105.378	63.4049
Bra001723	AT3G18810.1	Symbols: | Protein kinase superfamily protein | chr3:6480701-6483593 REVERSE LENGTH=700	94.6105	142.24	194.395	241.042	215.169	233.516	182.408	127.531	261.521	259.196	275.477	252.553
Bra035884	AT5G62710.1	Symbols: | Leucine-rich repeat protein kinase family protein | chr5:25187438-25190325 FORWARD LENGTH=604	118.962	104.424	118.539	82.2259	77.6115	84.1561	182.35	249.321	234.528	194.496	254.427	220.197
Bra036723	AT2G19400.1	Symbols: | AGC (cAMP-dependent, cGMP-dependent and protein kinase C) kinase family protein | chr2:8399523-8402481 REVERSE LENGTH=527	538.384	667.068	720.523	773.971	806.881	863.784	180.95	185.078	194.472	235.039	203.316	132.785
Bra013485	AT4G20940.1	Symbols: | Leucine-rich receptor-like protein kinase family protein | chr4:11202728-11206038 FORWARD LENGTH=977	157.804	129.742	68.8835	86.7345	52.3057	55.6185	180.313	86.4335	49.0831	58.5941	51.0539	57.2339
Bra022231	AT3G17680.2	Symbols: | kinase interacting (KIP1-like) family protein | chr3:6043138-6044267 REVERSE LENGTH=357	134.738	150.038	212.95	206.719	179.873	257.849	180.258	131.414	146.809	140.726	168.011	130.046
Bra000704	AT4G10260.1	Symbols: | pfkB-like carbohydrate kinase family protein | chr4:6371486-6372770 REVERSE LENGTH=324	26.0632	560.349	1230.98	702.897	1065.59	572.193	180.237	296.163	490.73	457.014	475.391	322.648
Bra012495	AT1G24650.1	Symbols: | Leucine-rich repeat protein kinase family protein | chr1:8734570-8737315 FORWARD LENGTH=886	193.084	225.035	244.522	172.715	166.395	245.63	180.171	177.237	153.13	159.596	165.062	179.609
Bra025488	AT5G39030.1	Symbols: | Protein kinase superfamily protein | chr5:15620066-15622486 FORWARD LENGTH=806	81.6389	134.963	144.035	120.306	188.163	178.534	178.781	127.663	115.811	149.98	168.61	170.332
Bra014314	AT3G47090.1	Symbols: | Leucine-rich repeat protein kinase family protein | chr3:17341512-17344645 REVERSE LENGTH=1009	145.942	221.656	261.923	151.396	236.671	173.165	178.601	215.775	279.332	150.535	328.82	278.229
Bra017406	AT2G02950.1	Symbols: PKS1 | phytochrome kinase substrate 1 | chr2:855149-856468 REVERSE LENGTH=439	24.2153	40.2282	56.818	38.1771	34.4546	88.7374	177.785	142.025	46.5251	37.5393	47.3712	44.2544
Bra036411	AT3G04050.1	Symbols: | Pyruvate kinase family protein | chr3:1049795-1051522 FORWARD LENGTH=510	180.479	176.896	339.478	328.756	336.899	337.47	177.544	169.84	200.323	195.618	162.168	417.757
Bra020258	AT5G60300.1	Symbols: | Concanavalin A-like lectin protein kinase family protein | chr5:24264862-24267018 FORWARD LENGTH=718	67.387	128.453	181.386	207.581	166.868	205.794	176.896	127.826	146.139	137.15	130.245	167.665
Bra036978	AT4G33770.1	Symbols: | Inositol 1,3,4-trisphosphate 5/6-kinase family protein | chr4:16193589-16196242 REVERSE LENGTH=391	204.488	187.229	183.117	218.244	153.246	182.04	176.811	364.609	328.757	334.969	244.032	547.294
Bra007973	AT1G71530.1	Symbols: | Protein kinase superfamily protein | chr1:26939766-26942306 FORWARD LENGTH=655	109.803	159.487	239.499	255.053	274.91	260.247	176.513	158.702	204.913	136.934	137.404	204.923
Bra009883	AT5G26110.1	Symbols: | Protein kinase superfamily protein | chr5:9118239-9119352 REVERSE LENGTH=226	180.128	169.404	252.552	256.856	285.563	132.278	176.276	172.285	214.849	152.257	235.895	291.229
Bra013240	AT3G24810.1	Symbols: ICK3, KRP5 | Cyclin-dependent kinase inhibitor family protein | chr3:9060990-9061742 FORWARD LENGTH=189	221.996	279.155	222.831	218.635	216.636	282.386	176.219	273.841	217.924	229.305	314.119	294.569
Bra039101	AT3G26940.1	Symbols: CDG1 | Protein kinase superfamily protein | chr3:9936707-9938936 REVERSE LENGTH=432	197.095	269.566	249.543	169.532	98.7471	44.0873	175.33	156.433	81.7484	110.875	114.368	131.269
Bra021992	AT5G45820.1	Symbols: CIPK20, SnRK3.6, PKS18 | CBL-interacting protein kinase 20 | chr5:18587081-18588400 REVERSE LENGTH=439	205.586	143.623	88.6411	55.2522	47.0453	67.6984	174.511	237.744	75.201	45.9541	71.7479	80.1691
Bra020259	AT5G60270.1	Symbols: | Concanavalin A-like lectin protein kinase family protein | chr5:24257761-24259767 FORWARD LENGTH=668	68.0674	137.249	143.345	207.784	202.636	300.914	174.305	158.896	172.35	178.581	223.1	206.723
Bra035740	AT3G20830.1	Symbols: | AGC (cAMP-dependent, cGMP-dependent and protein kinase C) kinase family protein | chr3:7285024-7286250 REVERSE LENGTH=408	341.483	200.053	156.061	160.495	269.517	167.478	173.915	120.02	105.867	138.538	99.7828	93.3524
Bra002599	AT5G59010.1	Symbols: | Protein kinase protein with tetratricopeptide repeat domain | chr5:23820578-23823099 REVERSE LENGTH=489	161.944	172.638	164.169	134.65	158.09	182.035	173.395	213.348	218.704	243.694	169.774	180.192
Bra003390	AT3G59790.1	Symbols: ATMPK10, MPK10 | MAP kinase 10 | chr3:22092448-22094240 FORWARD LENGTH=393	146.61	156.258	235.165	202.363	135.176	99.7079	173.182	131.521	242.263	204.213	148.359	149.575
Bra032182	AT2G23070.1	Symbols: | Protein kinase superfamily protein | chr2:9824162-9826871 REVERSE LENGTH=432	390.186	281.438	242.858	269.386	214.532	194.738	172.756	232.881	181.603	165.672	164.978	159.84
Bra009289	AT5G07140.1	Symbols: | Protein kinase superfamily protein | chr5:2212877-2215133 FORWARD LENGTH=583	106.03	30.9519	82.3982	59.9513	94.6333	47.6696	172.684	112.875	101.913	134.679	114.676	114.029
Bra016950	AT2G41140.1	Symbols: CRK1, ATCRK1, ATCBK3 | CDPK-related kinase 1 | chr2:17150492-17153378 FORWARD LENGTH=576	146.609	154.095	154.471	139.979	145.71	99.9444	172.481	278.471	219.962	256.272	236.506	262.22
Bra022100	AT5G47070.1	Symbols: | Protein kinase superfamily protein | chr5:19118683-19120528 REVERSE LENGTH=410	282.886	489.961	384.449	340.94	329.608	267.895	171.904	272.764	313.088	300.849	348.21	305.45
Bra006142	AT5G12180.1	Symbols: CPK17 | calcium-dependent protein kinase 17 | chr5:3937136-3939323 FORWARD LENGTH=528	290.92	303.033	234.598	218.046	264.609	386.918	171.378	210.309	229.039	356.887	259.358	231.125
Bra013662	AT4G22940.1	Symbols: | Protein kinase superfamily protein | chr4:12021763-12023467 REVERSE LENGTH=458	134.315	161.071	129.419	119.209	126.99	167.339	170.746	196.351	164.766	212.443	499.22	230.209
Bra039575	AT3G01300.1	Symbols: | Protein kinase superfamily protein | chr3:90817-93335 REVERSE LENGTH=490	94.6105	78.061	69.3182	70.7736	82.9885	144.146	170.723	133.287	74.3977	166.47	114.062	189.806
Bra038998	AT2G19400.1	Symbols: | AGC (cAMP-dependent, cGMP-dependent and protein kinase C) kinase family protein | chr2:8399523-8402481 REVERSE LENGTH=527	183.969	235.11	319.683	295.71	204.835	328.727	169.785	241.413	248.598	254.535	260.915	312.923
Bra003650	AT1G78290.2	Symbols: | Protein kinase superfamily protein | chr1:29457457-29458909 REVERSE LENGTH=343	102.26	229.135	293.97	242.017	256.544	227.728	168.907	271.524	237.568	301.575	302.914	220.554
Bra028386	AT2G29000.1	Symbols: | Leucine-rich repeat protein kinase family protein | chr2:12460781-12465037 FORWARD LENGTH=872	616.956	457.198	520.896	471.554	571.405	485.34	168.603	249.803	221.109	292.773	270.888	317.737
Bra027895	AT1G57700.1	Symbols: | Protein kinase superfamily protein | chr1:21371051-21373860 FORWARD LENGTH=692	150.735	143.841	118.87	190.785	166.648	79.8981	168.428	106.509	165.056	234.481	143.101	69.0746
Bra010637	AT2G22480.1	Symbols: PFK5 | phosphofructokinase 5 | chr2:9545670-9548414 FORWARD LENGTH=537	96.3349	151.629	141.127	114.386	117.92	197.069	167.914	152.072	136.895	123.905	146.873	146.337
Bra006475	AT5G18700.1	Symbols: RUK, EMB3013 | Protein kinase family protein with ARM repeat domain | chr5:6235387-6240733 REVERSE LENGTH=1366	94.6766	156.835	214.331	190.923	152.886	170.673	167.738	192.281	194.867	180.493	160.387	169.17
Bra037353	AT4G00710.1	Symbols: BSK3 | BR-signaling kinase 3 | chr4:290807-293096 FORWARD LENGTH=489	256.055	79.117	186.669	90.7314	72.6866	87.4713	166.424	252.025	95.939	185.293	69.3818	95.1287
Bra038467	AT1G66910.1	Symbols: | Protein kinase superfamily protein | chr1:24961634-24963941 REVERSE LENGTH=666	123.933	117.466	62.4851	78.7217	78.5467	169.698	166.312	195.838	143.821	147.728	115.181	183.872
Bra031078	AT1G19390.1	Symbols: | Wall-associated kinase family protein | chr1:6700772-6703368 REVERSE LENGTH=788	60.1851	55.1497	77.1143	50.8417	49.9241	47.5312	165.924	103.495	107.718	110.306	102.951	150.394
Bra002545	AT5G59680.1	Symbols: | Leucine-rich repeat protein kinase family protein | chr5:24046792-24050801 FORWARD LENGTH=887	38.6337	116.457	131.168	122.912	108.77	122.97	165.66	170.25	174.888	178.581	189.201	146.85
Bra020699	AT4G16130.1	Symbols: ARA1, ISA1, ATISA1 | arabinose kinase | chr4:9120875-9127656 FORWARD LENGTH=1039	123.902	223.716	193.531	215.713	333.437	145.887	165.488	229.313	301.894	222.322	210.603	184.428
Bra019913	AT1G10620.1	Symbols: | Protein kinase superfamily protein | chr1:3509001-3511975 REVERSE LENGTH=718	105.329	50.262	65.1331	65.5814	65.4332	72.4358	165.378	67.7267	70.3935	86.1899	83.3958	64.8656
Bra007015	AT3G53590.1	Symbols: | Leucine-rich repeat protein kinase family protein | chr3:19867379-19871651 REVERSE LENGTH=783	124.037	84.5228	70.7635	106.064	67.7537	131.02	163.36	152.984	102.348	142.852	139.238	157.574
Bra005446	AT2G34180.1	Symbols: CIPK13, SnRK3.7, WL2, ATWL2 | CBL-interacting protein kinase 13 | chr2:14430761-14432269 REVERSE LENGTH=502	202.46	167.626	145.785	168.942	267.344	333.294	162.93	353.85	428.888	288.497	194.638	293.241
Bra040030	AT3G07800.1	Symbols: | Thymidine kinase | chr3:2489944-2490935 REVERSE LENGTH=238	81.6882	406.017	610.294	357.287	413.163	270.154	162.284	1143.21	1056.39	1096.99	975.464	1120.44
Bra038894	AT1G52290.1	Symbols: | Protein kinase superfamily protein | chr1:19470251-19472362 REVERSE LENGTH=509	316.871	187.451	169.33	177.497	154.877	216.229	162.173	282.471	167.51	122.043	194.321	204.683
Bra031020	AT4G16130.1	Symbols: ARA1, ISA1, ATISA1 | arabinose kinase | chr4:9120875-9127656 FORWARD LENGTH=1039	138.185	191.694	161.913	157.809	142.147	129.149	161.953	112.502	206.46	207.571	211.565	206.738
Bra019768	AT1G12460.1	Symbols: | Leucine-rich repeat protein kinase family protein | chr1:4247703-4250444 FORWARD LENGTH=882	206.934	249.22	168.907	203.655	169.664	73.1466	161.278	394.044	338.323	139.156	111.687	181.84
Bra027798	AT1G63560.1	Symbols: | Receptor-like protein kinase-related family protein | chr1:23573161-23573940 FORWARD LENGTH=259	106.943	111.995	266.543	192.015	225.209	206.026	160.34	158.784	179.687	169.3	120.354	90.1625
Bra010213	AT1G33770.1	Symbols: | Protein kinase superfamily protein | chr1:12242126-12244462 FORWARD LENGTH=614	97.565	138.544	123.498	292.729	115.69	281.991	160.112	195.925	263.96	270.823	205.396	261.655
Bra010074	AT5G62310.1	Symbols: IRE | AGC (cAMP-dependent, cGMP-dependent and protein kinase C) kinase family protein | chr5:25023405-25028414 FORWARD LENGTH=1168	90.8163	202.441	168.118	308.39	133.537	376	159.848	178.25	307.465	256.333	270.884	422.442
Bra012509	AT1G24485.1	Symbols: | FUNCTIONS IN: molecular_function unknown; INVOLVED IN: biological_process unknown; LOCATED IN: endomembrane system; BEST Arabidopsis thaliana protein match is: protein kinase-related (TAIR:AT3G46280.1); Has 30201 Blast hits to 17322 proteins in 780 species: Archae - 12; Bacteria - 1396; Metazoa - 17338; Fungi - 3422; Plants - 5037; Viruses - 0; Other Eukaryotes - 2996 (source: NCBI BLi…	227.141	372.223	586.501	537.618	508.193	448.614	159.757	756.494	942.488	751.376	671.304	859.923
Bra040816	AT2G07040.1	Symbols: ATPRK2A, PRK2A | Leucine-rich repeat protein kinase family protein | chr2:2916621-2918760 FORWARD LENGTH=647	144.887	144.473	95.7396	41.934	67.2538	121.124	159.476	65.6299	35.5291	122.022	90.8628	35.6212
Bra027087	AT1G61480.1	Symbols: | S-locus lectin protein kinase family protein | chr1:22681420-22684404 REVERSE LENGTH=809	75.9553	74.0551	140.886	135.342	57.2248	66.843	159.275	150.414	84.6668	140.638	72.0805	90.7549
Bra016235	AT1G70110.1	Symbols: | Concanavalin A-like lectin protein kinase family protein | chr1:26406238-26408323 REVERSE LENGTH=666	106.991	152.581	138.378	128.093	96.9059	144.5	158.368	113.186	145.675	156.248	133.287	97.2374
Bra018925	AT1G34300.1	Symbols: | lectin protein kinase family protein | chr1:12503450-12505939 FORWARD LENGTH=829	240.988	84.2674	52.4987	46.712	60.8024	63.6719	157.647	75.8575	52.3451	54.9992	112.094	59.1929
Bra029376	AT5G23580.1	Symbols: CDPK9, ATCDPK9, CPK12, ATCPK12 | calmodulin-like domain protein kinase 9 | chr5:7950388-7952433 REVERSE LENGTH=490	82.5563	70.9155	106.175	89.4312	97.0156	75.4277	156.902	146.49	183.424	172.979	167.932	158.882
Bra014532	AT3G59700.1	Symbols: ATHLECRK, LECRK1, HLECRK | lectin-receptor kinase | chr3:22052146-22054131 FORWARD LENGTH=661	281.104	36.5392	84.2617	52.9881	68.4755	97.3108	156.36	42.4615	88.7488	42.9727	36.0196	34.5988
Bra023157	AT5G13530.1	Symbols: KEG | protein kinases;ubiquitin-protein ligases | chr5:4345618-4354369 FORWARD LENGTH=1625	82.636	113.555	159.45	159.738	93.3529	153.61	156.164	179.745	199.302	125.428	152.229	158.09
Bra007286	AT3G04050.1	Symbols: | Pyruvate kinase family protein | chr3:1049795-1051522 FORWARD LENGTH=510	69.4987	74.4006	147.961	134.291	224.117	318.994	155.757	116.442	131.51	153.098	193.514	157.75
Bra000686	AT1G34300.1	Symbols: | lectin protein kinase family protein | chr1:12503450-12505939 FORWARD LENGTH=829	392.853	411.628	280.321	496.88	411.014	271.201	155.405	117.391	501.559	254.673	124.168	242.054
Bra035282	AT4G10730.1	Symbols: | Protein kinase superfamily protein | chr4:6609793-6614786 REVERSE LENGTH=711	155.118	143.306	143.688	144.71	184.415	134.792	155.053	123.359	110.566	177.646	180.317	186.91
Bra018431	AT1G10620.1	Symbols: | Protein kinase superfamily protein | chr1:3509001-3511975 REVERSE LENGTH=718	87.5482	218.037	188.432	226.479	207.175	214.811	154.746	148.759	261.947	120.805	104.437	121.362
Bra026665	AT2G01450.1	Symbols: ATMPK17, MPK17 | MAP kinase 17 | chr2:199722-202010 REVERSE LENGTH=486	74.6252	173.664	129.408	190.219	152.986	203.907	153.854	193.634	204.942	186.761	172.867	155.525
Bra029454	AT4G12020.1	Symbols: WRKY19, ATWRKY19, MAPKKK11, MEKK4 | protein kinase family protein | chr4:7201656-7208596 FORWARD LENGTH=1798	328.882	398.762	471.609	381.694	387.44	361.188	151.997	94.941	48.7936	88.3463	186.983	233.092
Bra034302	AT2G26290.1	Symbols: ARSK1 | root-specific kinase 1 | chr2:11192237-11194259 REVERSE LENGTH=424	218.681	224.183	241.025	240.848	262.688	146.383	151.776	172.677	245.186	419.379	396.044	248.775
Bra021250	AT1G51800.1	Symbols: | Leucine-rich repeat protein kinase family protein | chr1:19214203-19217833 FORWARD LENGTH=894	192.245	129.78	247.497	151.897	202.902	206.423	151.637	151.481	147.728	124.444	124.903	121.965
Bra018934	AT1G51860.1	Symbols: | Leucine-rich repeat protein kinase family protein | chr1:19257634-19261479 REVERSE LENGTH=890	56.4125	160.664	143.859	83.914	76.0905	55.0279	151.368	49.472	147.415	87.5835	74.8029	100.42
Bra017080	AT2G39360.1	Symbols: | Protein kinase superfamily protein | chr2:16437592-16440039 REVERSE LENGTH=815	124.521	150.249	177.861	174.892	122.996	135.047	150.346	136.527	148.609	207.015	182.359	140.776
Bra039525	AT5G44700.1	Symbols: EDA23, GSO2 | Leucine-rich repeat transmembrane protein kinase | chr5:18033049-18036894 REVERSE LENGTH=1252	116.317	202.988	174.553	198.637	161.22	344.369	150.182	119.694	63.526	102.15	78.6633	115.016
Bra030415	AT1G49100.1	Symbols: | Leucine-rich repeat protein kinase family protein | chr1:18166147-18170105 REVERSE LENGTH=888	117.696	180.082	165.462	104.277	154.126	150.915	149.369	155.397	145.062	242.515	147.562	137.935
Bra019537	AT3G48260.1	Symbols: WNK3 | with no lysine (K) kinase 3 | chr3:17873012-17875220 REVERSE LENGTH=516	312.965	196.948	146.229	345.374	240.765	224.889	149.109	160.711	178.219	203.372	138.795	171.783
Bra019878	AT1G11130.1	Symbols: SUB, SCM, SRF9 | Leucine-rich repeat protein kinase family protein | chr1:3723135-3727178 FORWARD LENGTH=768	157.804	203.96	80.9656	191.132	146.446	164.691	148.19	171.347	122.876	176.687	135.029	126.78
Bra011111	AT4G29450.1	Symbols: | Leucine-rich repeat protein kinase family protein | chr4:14478837-14482626 REVERSE LENGTH=863	70.5201	39.236	74.4207	39.2642	47.7792	126.08	147.346	77.2121	37.5634	89.8593	273.849	168.914
Bra002321	AT5G20690.1	Symbols: | Leucine-rich repeat protein kinase family protein | chr5:7002453-7004551 FORWARD LENGTH=659	95.4083	85.135	74.5521	56.0882	68.2065	120.026	147.268	104.39	44.1628	128.486	117.008	88.4087
Bra035222	AT4G11530.1	Symbols: CRK34 | cysteine-rich RLK (RECEPTOR-like protein kinase) 34 | chr4:6987093-6989599 FORWARD LENGTH=669	130.402	392.998	70.7552	306.809	211.822	111.641	146.915	191.315	133.663	108.818	111.618	121.18
Bra006358	AT5G16500.1	Symbols: | Protein kinase superfamily protein | chr5:5386733-5389003 REVERSE LENGTH=636	162.054	107.202	115.376	104.693	100.41	54.3669	146.645	167.323	107.472	63.9306	78.1695	145.661
Bra023736	AT3G23310.1	Symbols: | AGC (cAMP-dependent, cGMP-dependent and protein kinase C) kinase family protein | chr3:8339799-8343355 FORWARD LENGTH=568	49.7917	135.102	200.341	205.407	201.668	191.905	146.154	167.737	182.583	162.255	162.555	192.237
Bra024655	AT4G29380.1	Symbols: | protein kinase family protein / WD-40 repeat family protein | chr4:14458822-14464692 FORWARD LENGTH=1494	118.296	149.423	240.123	286.181	219.897	236.869	146.052	119.222	169.689	161.585	101.597	112.105
Bra038635	AT4G21380.1	Symbols: ARK3, RK3 | receptor kinase 3 | chr4:11389219-11393090 REVERSE LENGTH=850	141.399	161.421	195.273	253.701	421.294	928.681	146.035	260.858	299.81	266.225	392.34	491.71
Bra016885	AT2G42290.1	Symbols: | Leucine-rich repeat protein kinase family protein | chr2:17616992-17619472 REVERSE LENGTH=646	372.386	86.721	101.34	149.572	151.683	307.745	145.219	127.519	107.209	94.4372	75.6051	148.257
Bra015735	AT1G76540.1	Symbols: CDKB2;1 | cyclin-dependent kinase B2;1 | chr1:28720554-28722351 REVERSE LENGTH=313	229.106	151.964	110.886	93.7708	101.292	52.9276	143.323	166.376	204.389	184.536	171.139	222.365
Bra010115	AT5G62710.1	Symbols: | Leucine-rich repeat protein kinase family protein | chr5:25187438-25190325 FORWARD LENGTH=604	120.695	169.106	149.374	155.764	168.175	192.767	143.193	136.072	142.572	126.632	114.212	157.087
Bra006335	AT5G16000.1	Symbols: NIK1 | NSP-interacting kinase 1 | chr5:5224264-5227003 FORWARD LENGTH=638	117.107	104.344	120.786	135.828	140.523	146.693	142.879	194.599	177.159	193.363	167.554	160.45
Bra006496	AT5G19150.1	Symbols: | pfkB-like carbohydrate kinase family protein | chr5:6426280-6428402 REVERSE LENGTH=365	134.907	140.12	82.8202	184.034	191.681	128.741	142.73	200.288	194.213	411.182	210.114	209.674
Bra029512	AT1G76040.2	Symbols: CPK29 | calcium-dependent protein kinase 29 | chr1:28537743-28540448 FORWARD LENGTH=561	174.515	150.543	261.497	234.729	191.498	139.416	142.628	228.935	162.12	215.793	198.674	284.857
Bra009091	AT5G05160.1	Symbols: | Leucine-rich repeat protein kinase family protein | chr5:1528000-1530017 FORWARD LENGTH=640	153.697	49.387	58.864	72.7536	91.4661	62.6726	142.476	118.976	154.395	108.013	112.492	89.8593
Bra028573	AT5G10720.1	Symbols: AHK5, CKI2, HK5 | histidine kinase 5 | chr5:3386835-3390541 FORWARD LENGTH=922	76.0885	71.4345	77.5597	119.579	335.698	138.064	142.369	358.288	356.414	295.136	234.599	255.35
Bra003386	AT3G59700.1	Symbols: ATHLECRK, LECRK1, HLECRK | lectin-receptor kinase | chr3:22052146-22054131 FORWARD LENGTH=661	282.505	752.214	144.019	293.848	397.72	153.526	142.015	260.692	23.7199	202.543	93.6287	192.432
Bra001023	AT3G01085.1	Symbols: | Protein kinase superfamily protein | chr3:28060-30556 FORWARD LENGTH=629	94.8334	137.242	165.88	163.188	167.023	351.979	141.851	142.459	215.035	182.231	208.054	164.196
Bra009888	AT5G39030.1	Symbols: | Protein kinase superfamily protein | chr5:15620066-15622486 FORWARD LENGTH=806	857.097	274.533	344.195	243.506	280.69	214.417	141.525	88.9747	58.3011	151.115	47.0977	125.843
Bra022410	AT3G19300.1	Symbols: | Protein kinase superfamily protein | chr3:6690242-6693210 REVERSE LENGTH=663	128.622	171.329	169.895	195.838	166.978	252.689	141.387	267.257	238.264	192.615	349.764	165.719
Bra038289	AT3G45330.1	Symbols: | Concanavalin A-like lectin protein kinase family protein | chr3:16632440-16634488 REVERSE LENGTH=682	128.431	112.3	110.323	77.9183	103.419	210.119	140.776	246.131	119.352	63.0079	119.468	196.043
Bra032636	AT1G01450.1	Symbols: | Protein kinase superfamily protein | chr1:164105-165517 REVERSE LENGTH=470	35.8964	110.416	145.405	139.655	79.9432	120.647	140.776	88.3883	133.832	150.426	109.841	108.761
Bra040550	AT3G01840.1	Symbols: | Protein kinase superfamily protein | chr3:296582-298634 REVERSE LENGTH=654	1415.41	87.3733	129.154	120.058	98.2376	161.311	140.234	59.3285	125.625	65.4816	70.2681	124.475
Bra015043	AT5G28080.1	Symbols: WNK9 | Protein kinase superfamily protein | chr5:10090217-10091679 REVERSE LENGTH=406	53.4928	116.976	76.468	66.0437	151.46	160.534	139.572	104.61	164.636	283.83	121.525	77.4065
Bra033228	AT4G16130.1	Symbols: ARA1, ISA1, ATISA1 | arabinose kinase | chr4:9120875-9127656 FORWARD LENGTH=1039	81.2248	127.727	134.089	140.416	107.072	94.7495	138.973	126.05	161.229	151.909	118.998	110.727
Bra006866	AT5G56580.1	Symbols: ATMKK6, ANQ1, MKK6 | MAP kinase kinase 6 | chr5:22904851-22906620 REVERSE LENGTH=356	123.113	224.912	118.193	155.085	183.104	73.8955	138.851	55.9539	59.89	168.244	67.0892	193.749
Bra036977	AT1G24650.1	Symbols: | Leucine-rich repeat protein kinase family protein | chr1:8734570-8737315 FORWARD LENGTH=886	115.211	124.845	173.544	139.504	167.969	181.297	138.648	124.239	141.739	125.165	115.615	137.349
Bra031855	AT3G57640.1	Symbols: | Protein kinase superfamily protein | chr3:21344921-21345991 REVERSE LENGTH=356	162.096	108.512	186.922	145.971	124.94	137.13	138.582	139.236	108.283	155.805	99.8473	150.823
Bra036473	AT2G20470.1	Symbols: | AGC (cAMP-dependent, cGMP-dependent and protein kinase C) kinase family protein | chr2:8826277-8829497 REVERSE LENGTH=569	173.563	194.847	197.034	180.851	126.869	79.362	138.083	211.499	256.237	200.155	179.54	216.155
Bra007255	AT3G56600.1	Symbols: | Protein kinase superfamily protein | chr3:20969087-20970697 FORWARD LENGTH=536	196.239	82.9242	162.794	127.004	127.002	121.303	137.563	130.927	91.3957	135.714	76.7776	108.681
Bra007351	AT3G57710.1	Symbols: | Protein kinase superfamily protein | chr3:21386233-21387288 REVERSE LENGTH=351	216.217	169.876	269.799	202.674	210.208	145.693	137.212	128.648	84.8757	167.455	79.4935	127.809
Bra014699	AT2G40580.1	Symbols: | Protein kinase superfamily protein | chr2:16943964-16944899 FORWARD LENGTH=311	69.6464	112.454	206.678	198.16	236.497	541.886	136.988	155.542	228.118	177.216	225.642	303.957
Bra007353	AT3G57730.1	Symbols: | Protein kinase superfamily protein | chr3:21390328-21391395 REVERSE LENGTH=355	157.76	95.8645	116.38	100.6	134.036	182.18	135.685	181.908	60.25	84.9072	91.6654	244.126
Bra040588	AT5G67080.1	Symbols: MAPKKK19 | mitogen-activated protein kinase kinase kinase 19 | chr5:26772726-26773760 FORWARD LENGTH=344	93.0782	63.3974	139.371	109.086	79.6116	46.3748	135.427	153.862	264.692	115.69	97.8295	121.657
Bra008381	AT3G25490.1	Symbols: | Protein kinase family protein | chr3:9241725-9243113 FORWARD LENGTH=433	154.313	134.729	222.831	199.035	188.689	209.913	135.314	205.794	196.636	153.098	176.377	136.09
Bra039077	AT3G27440.1	Symbols: UKL5 | uridine kinase-like 5 | chr3:10155555-10157931 FORWARD LENGTH=465	254.692	264.887	87.133	92.3357	76.1322	105.733	135.09	286.206	178.7	177.386	91.925	116.861
Bra015279	AT1G03920.1	Symbols: | Protein kinase family protein | chr1:1001473-1004240 FORWARD LENGTH=569	220.82	283.573	219.376	205.791	213.053	257.439	134.352	302.068	181.882	174.291	239.261	292.657
Bra009011	AT5G10720.1	Symbols: AHK5, CKI2, HK5 | histidine kinase 5 | chr5:3386835-3390541 FORWARD LENGTH=922	134.738	195.18	158.869	108.544	138.544	109.446	133.861	156.262	227.607	152.332	213.029	171.956
Bra002544	AT5G59680.1	Symbols: | Leucine-rich repeat protein kinase family protein | chr5:24046792-24050801 FORWARD LENGTH=887	293.656	252.125	389.221	279.398	340.109	324.618	133.687	199.359	267.266	307.942	163.542	112.511
Bra022733	AT5G54590.2	Symbols: CRLK1 | Protein kinase superfamily protein | chr5:22180480-22182698 FORWARD LENGTH=440	255.065	292.415	113.208	265.942	220.007	101.18	133.662	249.147	197.735	304.017	173.96	197.332
Bra015198	AT5G51270.1	Symbols: | U-box domain-containing protein kinase family protein | chr5:20835137-20838262 REVERSE LENGTH=819	115.08	56.9332	75.1792	83.8491	105.581	321.699	132.713	89.8593	53.9886	60.0116	26.7075	131.227
Bra007756	AT2G26420.1	Symbols: PIP5K3 | 1-phosphatidylinositol-4-phosphate 5-kinase 3 | chr2:11239434-11242239 REVERSE LENGTH=705	160.673	160.76	226.713	251.737	252.621	306.302	132.334	140.909	181.417	131.143	149.686	233.216
Bra005653	AT2G42550.1	Symbols: | Protein kinase superfamily protein | chr2:17713196-17714230 FORWARD LENGTH=344	138.917	132.236	171.085	127.234	177.459	129.16	132.236	112.213	170.261	114.947	186.516	95.1425
Bra031674	AT1G09600.1	Symbols: | Protein kinase superfamily protein | chr1:3108617-3111318 FORWARD LENGTH=714	173.165	199.569	184.665	183.945	213.918	262.111	131.783	226.509	274.114	193.749	298.992	237.555
Bra006366	AT5G48380.1	Symbols: BIR1 | BAK1-interacting receptor-like kinase 1 | chr5:19604584-19606532 REVERSE LENGTH=620	351.068	68.4603	110.842	107.499	105.012	138.243	130.272	74.2981	90.4177	92.55	119.547	96.0533
Bra007219	AT5G51350.1	Symbols: | Leucine-rich repeat transmembrane protein kinase family protein | chr5:20867860-20870621 REVERSE LENGTH=895	127.817	159.59	26.7995	47.3058	39.0459	27.6498	129.883	44.8042	40.4371	27.5346	28.9174	25.4739
Bra019185	AT4G25160.1	Symbols: | U-box domain-containing protein kinase family protein | chr4:12903360-12906669 REVERSE LENGTH=835	47.0775	67.8866	117.798	99.1762	137.573	455.483	129.447	90.2169	130.666	136.571	123.346	163.477
Bra018132	AT1G16260.1	Symbols: | Wall-associated kinase family protein | chr1:5559708-5562018 REVERSE LENGTH=720	188.581	354.571	186.174	258.711	338.792	270.063	129.439	203.341	305.414	143.987	213.258	206.118
Bra000746	AT4G11470.1	Symbols: CRK31 | cysteine-rich RLK (RECEPTOR-like protein kinase) 31 | chr4:6967729-6970161 FORWARD LENGTH=666	51.7288	136.994	81.1517	169.497	284.849	372.053	128.678	136.165	172.004	87.2054	159.742	231.073
Bra030201	AT5G63930.1	Symbols: | Leucine-rich repeat protein kinase family protein | chr5:25583006-25586392 FORWARD LENGTH=1102	129.14	111.966	86.7061	90.7824	80.8906	163.194	128.608	184.632	101.9	94.3712	106.805	92.8717
Bra034257	AT1G11280.3	Symbols: | S-locus lectin protein kinase family protein | chr1:3787456-3790621 REVERSE LENGTH=808	353.814	194.876	361.188	214.516	235.1	427.436	128.549	199.809	255.535	156.094	119.975	201.46
Bra037688	AT2G43690.1	Symbols: | Concanavalin A-like lectin protein kinase family protein | chr2:18112589-18114583 FORWARD LENGTH=664	239.08	128.548	145.877	197.111	222.074	328.487	127.325	126.854	115.107	149.814	124.345	126.358
Bra035231	AT1G51800.1	Symbols: | Leucine-rich repeat protein kinase family protein | chr1:19214203-19217833 FORWARD LENGTH=894	170.437	120.314	130.495	129.339	125.946	225.302	125.772	119.439	124.226	106.705	110.959	110.174
Bra025113	AT5G44700.1	Symbols: EDA23, GSO2 | Leucine-rich repeat transmembrane protein kinase | chr5:18033049-18036894 REVERSE LENGTH=1252	133.739	198.867	244.488	193.923	198.434	189.229	125.688	207.145	194.508	142.886	109.26	100.704
Bra027344	AT3G14370.1	Symbols: WAG2 | Protein kinase superfamily protein | chr3:4798026-4799468 REVERSE LENGTH=480	42.3435	75.6051	69.8484	55.7843	50.3236	40.0658	124.972	102.826	97.8454	70.9062	47.858	33.5543
Bra008387	AT1G78940.2	Symbols: | Protein kinase protein with adenine nucleotide alpha hydrolases-like domain | chr1:29680854-29683985 REVERSE LENGTH=754	116.52	58.8199	56.6167	69.3385	70.302	32.0398	124.765	52.7484	25.881	27.9421	217.581	27.736
Bra015796	AT1G76040.2	Symbols: CPK29 | calcium-dependent protein kinase 29 | chr1:28537743-28540448 FORWARD LENGTH=561	226.518	115.478	176.581	156.123	129.703	77.4415	123.323	76.6245	139.453	110.369	128.001	61.3305
Bra039063	AT3G28040.1	Symbols: | Leucine-rich receptor-like protein kinase family protein | chr3:10435139-10438268 FORWARD LENGTH=1016	109.903	69.0536	49.0643	50.3665	67.2589	75.8938	123.199	92.1395	77.5379	99.8381	62.612	38.0794
Bra000319	AT2G43700.1	Symbols: | Concanavalin A-like lectin protein kinase family protein | chr2:18116523-18118499 FORWARD LENGTH=658	145.882	88.2516	36.9797	57.7559	65.1103	70.3765	122.96	77.5762	65.5639	195.47	54.5509	156.748
Bra008505	AT5G63930.1	Symbols: | Leucine-rich repeat protein kinase family protein | chr5:25583006-25586392 FORWARD LENGTH=1102	186.367	132.206	148.147	196.495	150.692	322.103	122.864	97.1901	178.224	149.6	141.255	206.946
Bra000881	AT4G02420.1	Symbols: | Concanavalin A-like lectin protein kinase family protein | chr4:1064363-1066372 REVERSE LENGTH=669	175.061	145.416	224.319	179.917	133.38	173.376	122.163	145.066	92.417	167.246	88.8003	97.8446
Bra017696	AT3G26940.1	Symbols: CDG1 | Protein kinase superfamily protein | chr3:9936707-9938936 REVERSE LENGTH=432	179.489	155.034	163.091	150.155	167.929	274.394	121.655	189.122	173.942	221.898	191.775	220.514
Bra027307	AT3G14840.2	Symbols: | Leucine-rich repeat transmembrane protein kinase | chr3:4988271-4993891 FORWARD LENGTH=1020	141.709	149.56	184.93	150.089	113.717	81.6356	121.321	192.758	106.242	111.803	133.529	128.495
Bra016966	AT2G40850.1	Symbols: ATPI4K GAMMA 1, PI4K GAMMA 1 | phosphoinositide 4-kinase gamma 1 | chr2:17051575-17053260 FORWARD LENGTH=561	123.061	44.7938	103.609	19.1029	23.2285	23.8795	120.48	49.689	25.3031	50.2349	71.9947	22.1079
Bra016842	AT1G11300.1	Symbols: | protein serine/threonine kinases;protein kinases;ATP binding;sugar binding;kinases;carbohydrate binding | chr1:3794389-3800719 FORWARD LENGTH=1650	33.2311	59.9733	57.7388	47.3058	56.4004	81.0966	119.826	60.5399	69.6889	50.9583	85.922	87.0944
Bra025432	AT1G66920.2	Symbols: | Protein kinase superfamily protein | chr1:24965410-24967432 REVERSE LENGTH=617	355.549	294.607	175.017	163.193	149.878	153.08	119.814	43.0432	193.764	118.64	122.838	108.115
Bra025145	AT3G25560.1	Symbols: NIK2 | NSP-interacting kinase 2 | chr3:9279682-9282560 REVERSE LENGTH=635	170.23	153.61	121.812	153.009	179.181	273.713	118.934	161.409	172.46	140.064	154.021	173.922
Bra023358	AT5G12000.1	Symbols: | Protein kinase protein with adenine nucleotide alpha hydrolases-like domain | chr5:3874151-3876780 REVERSE LENGTH=701	133	51.7048	41.705	28.3068	44.2928	52.8892	118.52	76.0905	45.0612	50.2744	43.3225	42.1112
Bra027271	AT3G14270.1	Symbols: FAB1B | phosphatidylinositol-4-phosphate 5-kinase family protein | chr3:4754624-4761185 FORWARD LENGTH=1791	116.821	251.772	64.3111	47.6252	84.7318	210.239	118.231	140.545	84.5387	178.32	53.8984	255.828
Bra022252	AT3G17850.1	Symbols: | Protein kinase superfamily protein | chr3:6109854-6116245 REVERSE LENGTH=1296	39.1111	78.9771	137.384	56.1802	40.8721	57.8562	117.888	132.452	55.1335	94.9502	69.0311	83.5706
Bra033471	AT4G04490.1	Symbols: CRK36 | cysteine-rich RLK (RECEPTOR-like protein kinase) 36 | chr4:2231957-2234638 REVERSE LENGTH=658	2334.23	2469.39	1745.4	2040.4	1782.55	1517.53	116.467	433.75	269.955	234.45	65.7313	329.894
Bra012171	AT2G19210.1	Symbols: | Leucine-rich repeat transmembrane protein kinase protein | chr2:8335639-8339307 REVERSE LENGTH=881	138.722	339.825	177.396	254.309	218.872	216.842	115.949	183.245	182.705	253.781	186.8	174.9
Bra029997	AT3G50230.1	Symbols: | Leucine-rich repeat protein kinase family protein | chr3:18620599-18623200 FORWARD LENGTH=660	89.4505	68.2913	95.4334	119.637	182.031	115.561	115.88	73.8049	138.118	109.335	134.802	104.088
Bra003600	AT1G79640.1	Symbols: | Protein kinase superfamily protein | chr1:29966913-29971387 REVERSE LENGTH=687	43.974	70.8332	82.0441	80.7042	49.8951	87.4713	115.672	172.042	96.3268	97.4291	92.6249	100.147
Bra020338	AT5G59260.1	Symbols: | Concanavalin A-like lectin protein kinase family protein | chr5:23907901-23909925 REVERSE LENGTH=674	129.387	130.777	85.209	112.943	90.2718	110.049	115.265	129.803	115.951	116.455	69.8834	56.2502
Bra035134	AT1G79670.1	Symbols: RFO1, WAKL22 | Wall-associated kinase family protein | chr1:29976887-29979337 REVERSE LENGTH=751	446.507	432.841	300.39	436.421	286.293	336.371	114.905	171.36	312.746	125.468	143.026	162.384
Bra040102	AT4G16970.1	Symbols: | Protein kinase superfamily protein | chr4:9551516-9555766 REVERSE LENGTH=889	106.03	94.5354	85.1937	84.0824	26.5058	18.7946	114.549	75.162	25.8425	28.8503	41.7076	71.789
Bra018757	AT1G75950.1	Symbols: SKP1, ASK1, ATSKP1, SKP1A, UIP1 | S phase kinase-associated protein 1 | chr1:28516715-28517454 FORWARD LENGTH=160	128.82	75.1863	100.341	93.4381	90.5025	151.557	114.546	91.7616	92.4094	91.1131	214.444	121.186
Bra005401	AT5G28080.1	Symbols: WNK9 | Protein kinase superfamily protein | chr5:10090217-10091679 REVERSE LENGTH=406	93.9383	68.8835	59.3225	77.6836	67.2932	175.84	114.356	73.5227	73.7372	77.5672	124.828	145.717
Bra037006	AT4G33430.1	Symbols: BAK1, RKS10, SERK3, ELG, ATSERK3, ATBAK1 | BRI1-associated receptor kinase | chr4:16086654-16090288 REVERSE LENGTH=615	50.3737	94.7114	113.579	109.826	101.22	160.431	114.261	94.1942	101.674	67.9807	75.6051	114.261
Bra027084	AT1G61500.1	Symbols: | S-locus lectin protein kinase family protein | chr1:22689729-22692881 REVERSE LENGTH=804	190.446	184.74	157.164	155.286	161.702	317.63	114.223	69.6557	123.428	55.6391	91.6423	160.629
Bra016388	AT1G22100.1	Symbols: | Inositol-pentakisphosphate 2-kinase family protein | chr1:7798023-7800030 REVERSE LENGTH=441	68.9619	145.546	145.859	151.518	180.961	171.491	114.072	113.143	122.062	120.499	111.421	119.376
Bra006809	AT5G57630.1	Symbols: CIPK21, SnRK3.4 | CBL-interacting protein kinase 21 | chr5:23341092-23343143 REVERSE LENGTH=416	37.301	30.2711	111.956	17.2015	27.1614	26.7925	114.072	28.2871	18.0363	63.7566	64.2999	31.3997
Bra019059	AT4G27290.1	Symbols: | S-locus lectin protein kinase family protein | chr4:13666281-13669202 FORWARD LENGTH=783	161.528	156.57	79.4303	122.826	122.432	228.487	113.963	45.631	47.3029	31.3522	69.9749	96.0706
Bra020264	AT5G60090.1	Symbols: | Protein kinase superfamily protein | chr5:24196082-24197725 REVERSE LENGTH=398	77.4243	119.075	164.625	145.85	132.686	171.986	113.707	123.211	159.302	150.369	107.894	101.759
Bra018936	AT1G51910.1	Symbols: | Leucine-rich repeat protein kinase family protein | chr1:19284277-19288385 REVERSE LENGTH=876	68.0184	107.166	196.136	158.369	229.119	463.62	113.186	123.356	168.79	72.2832	128.595	175.587
Bra008854	AT5G13130.1	Symbols: | Histidine kinase-, DNA gyrase B-, and HSP90-like ATPase family protein | chr5:4166755-4170324 FORWARD LENGTH=708	267.404	326.758	210.859	120.268	96.9059	123.025	113.112	239.877	83.4495	135.555	123.922	166.748
Bra025709	AT1G19090.1	Symbols: RKF2, CRK1 | receptor-like serine/threonine kinase 2 | chr1:6590350-6592615 FORWARD LENGTH=600	82.5453	148.063	112.169	404.88	337.241	394.044	112.51	141.35	197.923	174.437	138.628	186.996
Bra005680	AT5G01560.1	Symbols: LECRKA4.3 | lectin receptor kinase a4.3 | chr5:218170-220245 REVERSE LENGTH=691	200.718	53.4167	59.4535	57.8291	66.1574	102.843	112.187	64.6588	62.3031	82.1162	64.7414	89.3661
Bra014159	AT1G75950.1	Symbols: SKP1, ASK1, ATSKP1, SKP1A, UIP1 | S phase kinase-associated protein 1 | chr1:28516715-28517454 FORWARD LENGTH=160	56.2546	78.4383	113.064	108.835	121.969	197.08	112.079	126.622	152.886	106.889	91.1741	138.313
Bra004684	AT2G42550.1	Symbols: | Protein kinase superfamily protein | chr2:17713196-17714230 FORWARD LENGTH=344	104.57	160.497	221.807	223.228	269.803	409.836	111.853	124.949	199.108	142.053	148.748	188.124
Bra020918	AT4G20450.1	Symbols: | Leucine-rich repeat protein kinase family protein | chr4:11024054-11029008 REVERSE LENGTH=898	130.136	84.3236	140.702	114.077	139.133	202.553	111.574	117.289	115.016	79.0184	90.9147	158.47
Bra020606	AT5G28290.1	Symbols: ATNEK3, NEK3 | NIMA-related kinase 3 | chr5:10278880-10281880 REVERSE LENGTH=568	159.747	128.928	80.4811	97.0609	89.4312	53.9819	110.785	81.803	91.7957	107.082	94.5976	103.564
Bra001718	AT3G18750.1	Symbols: WNK6, ZIK5, ATWNK6 | with no lysine (K) kinase 6 | chr3:6454307-6456830 REVERSE LENGTH=567	61.6621	94.3531	128.553	151.182	224.117	234.405	110.687	140.573	141.387	151.333	174.764	506.913
Bra025987	AT1G72300.1	Symbols: | Leucine-rich receptor-like protein kinase family protein | chr1:27217679-27220966 REVERSE LENGTH=1095	28.0367	126.243	161.348	150.094	159.493	148.923	110.04	197.73	186.089	137.141	102.841	107.831
Bra013868	AT4G25160.1	Symbols: | U-box domain-containing protein kinase family protein | chr4:12903360-12906669 REVERSE LENGTH=835	88.3263	99.0766	96.6495	169.553	167.564	204.489	109.743	79.9848	102.772	241.227	133.01	128.159
Bra006701	AT5G59680.1	Symbols: | Leucine-rich repeat protein kinase family protein | chr5:24046792-24050801 FORWARD LENGTH=887	77.8968	100.105	214.333	174.595	162.768	208.653	109.625	114.732	114.745	111.569	108.677	113.103
Bra013661	AT4G23190.1	Symbols: CRK11, AT-RLK3 | cysteine-rich RLK (RECEPTOR-like protein kinase) 11 | chr4:12141197-12143710 REVERSE LENGTH=667	78.1872	91.1607	106.858	97.2082	87.6519	50.5403	109.379	166.377	108.818	135.102	146.107	90.15
Bra035920	AT5G61550.1	Symbols: | U-box domain-containing protein kinase family protein | chr5:24748325-24751558 FORWARD LENGTH=845	349.553	163.996	195.318	190.35	172.601	269.952	108.79	187.76	92.0071	156.908	240.965	124.06
Bra031135	AT2G20635.1	Symbols: | ATP binding;protein kinases;protein serine/threonine kinases | chr2:8900410-8903384 FORWARD LENGTH=525	72.276	37.0978	36.588	38.9179	92.7452	53.5998	108.483	70.4718	120.736	54.2357	45.7158	52.0636
Bra038581	AT2G01820.1	Symbols: | Leucine-rich repeat protein kinase family protein | chr2:357664-360681 REVERSE LENGTH=943	303.499	161.81	139.859	166.718	148.492	69.9284	108.32	172.729	178.416	181.774	290.757	281.367
Bra004777	AT2G43690.1	Symbols: | Concanavalin A-like lectin protein kinase family protein | chr2:18112589-18114583 FORWARD LENGTH=664	366.554	501.255	70.3521	141.109	104.122	265.716	107.859	194.236	158.746	143.849	312.018	227.508
Bra003723	AT1G76370.1	Symbols: | Protein kinase superfamily protein | chr1:28648660-28650239 REVERSE LENGTH=381	40.8035	63.6476	47.3164	25.9316	41.9731	81.2149	107.419	45.8368	51.9918	53.917	204.839	44.0737
Bra038845	AT4G17660.1	Symbols: | Protein kinase superfamily protein | chr4:9831401-9833006 FORWARD LENGTH=388	140.772	121.737	43.9709	94.0687	139.591	71.1064	107.22	109.344	24.6475	35.1395	77.9006	49.6276
Bra023944	AT3G20530.1	Symbols: | Protein kinase superfamily protein | chr3:7166318-7167806 FORWARD LENGTH=386	180.607	151.859	88.6387	125.355	242.204	92.2193	106.855	120.16	202.729	89.2948	35.902	95.7618
Bra032442	AT1G06030.1	Symbols: | pfkB-like carbohydrate kinase family protein | chr1:1826880-1828130 FORWARD LENGTH=329	119.907	146.895	120.438	136.234	77.1301	77.2992	106.599	147.778	78.8895	74.4066	82.3	90.7549
Bra019890	AT1G10940.1	Symbols: ASK1, SNRK2-4, SNRK2.4, SRK2A | Protein kinase superfamily protein | chr1:3656050-3658170 REVERSE LENGTH=363	109.893	162.652	190.239	200.867	187.257	176.354	105.951	47.4221	166.22	146.124	90.72	55.4469
Bra008541	AT4G00970.1	Symbols: CRK41 | cysteine-rich RLK (RECEPTOR-like protein kinase) 41 | chr4:418437-421694 FORWARD LENGTH=665	84.9393	79.1506	54.6394	64.7575	70.7074	83.3045	105.907	74.7937	91.4001	128.915	101.976	88.5043
Bra000248	AT2G41970.1	Symbols: | Protein kinase superfamily protein | chr2:17520517-17522304 REVERSE LENGTH=365	61.9037	84.5003	97.5856	126.955	118.231	168.916	105.204	85.0583	125.234	108.126	220.954	189.26
Bra019593	AT3G49370.1	Symbols: | Calcium-dependent protein kinase (CDPK) family protein | chr3:18304954-18307906 REVERSE LENGTH=594	113.443	113.534	89.3897	84.6786	184.223	211.859	104.693	124.374	90.6143	198.582	117.645	104.895
Bra028011	AT1G33770.1	Symbols: | Protein kinase superfamily protein | chr1:12242126-12244462 FORWARD LENGTH=614	192.352	219.071	167.069	252.739	428.627	636.174	104.186	119.166	181.109	248.219	208.165	216.15
Bra019319	AT4G23260.1	Symbols: CRK18 | cysteine-rich RLK (RECEPTOR-like protein kinase) 18 | chr4:12167528-12170055 REVERSE LENGTH=659	74.3811	104.902	139.656	181.53	237.686	665.921	103.956	178.219	237.451	205.714	171.181	252.641
Bra028502	AT5G41680.2	Symbols: | Protein kinase superfamily protein | chr5:16668119-16669198 FORWARD LENGTH=333	278.856	189.071	167.039	246.241	192.818	271.15	103.493	98.7443	152.016	167.212	171.738	164.094
Bra009027	AT5G10500.1	Symbols: | kinase interacting (KIP1-like) family protein | chr5:3305418-3308039 FORWARD LENGTH=848	20.4826	17.4307	12.6536	15.3918	16.048	35.2429	102.942	12.7327	15.2389	16.5441	14.931	11.6165
Bra027883	AT1G58210.1	Symbols: EMB1674 | kinase interacting family protein | chr1:21553621-21558056 FORWARD LENGTH=1246	81.1517	210.993	108.386	203.757	97.9904	165.273	102.692	182.849	156.971	72.1802	98.1736	132.713
Bra018220	AT3G46160.1	Symbols: | Protein kinase superfamily protein | chr3:16950955-16952136 FORWARD LENGTH=393	215.318	82.1208	141.374	100.944	86.9421	84.5589	102.66	140.999	153.536	115.48	88.3471	174.857
Bra039527	AT2G40560.1	Symbols: | Protein kinase superfamily protein | chr2:16938705-16939616 REVERSE LENGTH=303	119.932	77.029	94.0474	164.058	99.0878	197.323	102.373	106.039	82.9069	124.991	176.747	214.928
Bra027424	AT3G13530.1	Symbols: MAPKKK7, MAP3KE1 | mitogen-activated protein kinase kinase kinase 7 | chr3:4411934-4419320 REVERSE LENGTH=1368	77.7135	140.656	279.396	139.168	231.055	143.499	102.283	218.219	299.854	195.235	343.845	213.951
Bra008427	AT1G79620.1	Symbols: | Leucine-rich repeat protein kinase family protein | chr1:29957633-29962174 REVERSE LENGTH=971	150.026	111.466	119.851	193.122	121.837	166.527	102.277	80.5198	59.7526	61.0908	45.5654	79.3692
Bra027847	AT1G62400.1	Symbols: HT1 | Protein kinase superfamily protein | chr1:23090243-23091529 FORWARD LENGTH=345	209.895	150.147	134.872	280.628	273.554	329.198	102.205	113.025	178.81	191.415	209.483	237.802
Bra017283	AT2G35890.1	Symbols: CPK25 | calcium-dependent protein kinase 25 | chr2:15067175-15069136 REVERSE LENGTH=520	54.798	43.1055	107.286	183.199	86.7305	93.8766	101.272	62.5805	135.93	80.52	136.936	73.7555
Bra018488	AT3G47580.1	Symbols: | Leucine-rich repeat protein kinase family protein | chr3:17532687-17535810 FORWARD LENGTH=1011	77.2284	91.5153	87.7993	108.213	115.089	127.829	101.101	124.066	106.398	104.868	92.4062	91.1004
Bra017694	AT3G26940.1	Symbols: CDG1 | Protein kinase superfamily protein | chr3:9936707-9938936 REVERSE LENGTH=432	112.982	126.966	197.71	146.24	183.361	199.375	101.056	251.457	232.328	165.35	116.235	182.377
Bra002541	AT5G59700.1	Symbols: | Protein kinase superfamily protein | chr5:24052613-24055102 REVERSE LENGTH=829	54.4775	94.9595	56.8914	62.5039	68.5792	168.831	100.75	40.7842	43.9895	50.9462	58.5377	99.201
Bra015197	AT5G51270.1	Symbols: | U-box domain-containing protein kinase family protein | chr5:20835137-20838262 REVERSE LENGTH=819	95.3134	106.619	112.459	165.239	133.38	168.569	100.562	86.1954	127.45	161.897	139.939	108.946
Bra004366	AT1G69220.1	Symbols: SIK1 | Protein kinase superfamily protein | chr1:26020298-26026119 REVERSE LENGTH=836	403.118	337.324	392.749	369.202	329.855	278.399	100.443	184.618	228.961	128.65	157.5	185.586
Bra018971	AT1G52540.1	Symbols: | Protein kinase superfamily protein | chr1:19570298-19571884 REVERSE LENGTH=350	250.87	86.3306	91.132	84.2585	65.842	98.0282	100.185	120.976	72.357	88.2002	76.478	80.5375
Bra026520	AT3G25560.1	Symbols: NIK2 | NSP-interacting kinase 2 | chr3:9279682-9282560 REVERSE LENGTH=635	118.206	188.446	92.7129	127.49	106.699	56.8173	99.5657	149.562	287.639	152.246	116.8	159.503
Bra006970	AT3G53030.1	Symbols: SRPK4 | ser/arg-rich protein kinase 4 | chr3:19662412-19664362 FORWARD LENGTH=529	98.8727	161.785	145.785	147.461	119.731	132.228	98.9009	86.1954	94.9592	113.907	158.672	118.244
Bra028795	AT5G04190.1	Symbols: PKS4 | phytochrome kinase substrate 4 | chr5:1151114-1152334 FORWARD LENGTH=406	32.3329	74.4339	65.4835	116.535	69.7459	68.0416	98.7249	62.6348	55.8018	77.2779	72.4461	70.4712
Bra015658	AT1G77720.1	Symbols: PPK1 | putative protein kinase 1 | chr1:29210730-29213877 FORWARD LENGTH=777	141.145	345.647	123.681	61.8822	89.3761	131.428	98.5935	138.031	88.6337	161.48	103.456	81.7668
Bra024897	AT2G01210.1	Symbols: | Leucine-rich repeat protein kinase family protein | chr2:119509-121734 REVERSE LENGTH=716	231.165	161.001	115.468	212.607	190.566	330.152	97.2374	155.511	162.549	65.6688	61.0835	137.967
Bra008139	AT1G74360.1	Symbols: | Leucine-rich repeat protein kinase family protein | chr1:27954299-27957911 FORWARD LENGTH=1106	56.5693	37.8095	38.5138	29.2677	39.0476	50.9657	97.1848	105.584	44.1678	27.4397	104.287	111.798
Bra022800	AT2G41910.1	Symbols: | Protein kinase superfamily protein | chr2:17496956-17498077 FORWARD LENGTH=373	64.2391	128.267	172.404	139.401	130.611	238.917	96.6275	135.777	139.79	167.655	119.961	113.518
Bra024725	AT1G26150.1	Symbols: ATPERK10, PERK10 | proline-rich extensin-like receptor kinase 10 | chr1:9039790-9042873 REVERSE LENGTH=762	118.894	99.6352	219.692	79.194	100.713	145.776	96.594	117.835	183.778	145.87	82.7304	149.049
Bra015587	AT2G14510.1	Symbols: | Leucine-rich repeat protein kinase family protein | chr2:6171133-6175052 REVERSE LENGTH=868	44.583	79.4177	138.18	131.447	122.984	387.415	95.8388	39.7328	141.148	88.4715	139.788	50.5059
Bra029500	AT4G04540.1	Symbols: CRK39 | cysteine-rich RLK (RECEPTOR-like protein kinase) 39 | chr4:2259580-2262138 FORWARD LENGTH=659	151.609	124.319	69.7519	55.9353	48.9554	85.768	95.4188	97.4574	132.666	87.3018	91.789	71.2407
Bra012169	AT4G29990.1	Symbols: | Leucine-rich repeat transmembrane protein kinase protein | chr4:14665802-14669438 REVERSE LENGTH=876	85.0538	103.788	101.826	96.6495	123.504	103.523	95.4188	117.576	148.748	66.7675	132.291	94.8848
Bra011534	AT4G34440.1	Symbols: | Protein kinase superfamily protein | chr4:16466008-16468748 FORWARD LENGTH=670	244.867	220.796	155.534	209.488	191.052	230.294	94.7673	163.617	122.368	98.3855	114.16	138.689
Bra010616	AT4G37840.1	Symbols: HKL3 | hexokinase-like 3 | chr4:17790147-17792198 REVERSE LENGTH=493	39.4785	75.7915	105.588	106.832	120.323	155.618	94.7673	79.981	102.85	112.914	117.088	106.26
Bra032283	AT1G49350.1	Symbols: | pfkB-like carbohydrate kinase family protein | chr1:18265070-18267034 FORWARD LENGTH=378	129.688	204.489	238.258	243.044	331.336	403.359	94.4595	143.278	103.513	113.907	111.849	406.82
Bra033014	AT5G56630.1	Symbols: PFK7 | phosphofructokinase 7 | chr5:22924311-22926728 FORWARD LENGTH=485	134.687	256.757	338.727	315.633	502.259	717.659	93.9724	176.495	135.579	231.728	207.745	100.318
Bra030482	AT1G50610.1	Symbols: | Leucine-rich repeat protein kinase family protein | chr1:18742171-18744501 FORWARD LENGTH=686	71.1618	105.775	128.667	171.991	175.109	343.693	93.7262	80.0061	89.3586	72.1715	107.689	136.017
Bra022010	AT5G46020.1	Symbols: | CONTAINS InterPro DOMAIN/s: Casein kinase substrate, phosphoprotein PP28 (InterPro:IPR019380); Has 30201 Blast hits to 17322 proteins in 780 species: Archae - 12; Bacteria - 1396; Metazoa - 17338; Fungi - 3422; Plants - 5037; Viruses - 0; Other Eukaryotes - 2996 (source: NCBI BLink). | chr5:18663075-18664629 REVERSE LENGTH=164	119.235	104.462	118.116	206.228	136.359	121.473	93.5712	92.1048	177.543	143.667	252.894	141.438
Bra032146	AT2G23770.1	Symbols: | protein kinase family protein / peptidoglycan-binding LysM domain-containing protein | chr2:10120242-10122080 REVERSE LENGTH=612	4252.34	632.045	596.639	530.095	857.069	446.113	93.3051	77.2359	83.8436	172.238	207.298	111.179
Bra011747	AT4G37250.1	Symbols: | Leucine-rich repeat protein kinase family protein | chr4:17527789-17530191 REVERSE LENGTH=768	130.772	78.2874	74.0366	69.1635	44.2294	95.3454	93.0538	39.0428	36.8264	59.3417	55.6554	60.6877
Bra021482	AT3G01090.1	Symbols: AKIN10, SNRK1.1, KIN10 | SNF1 kinase homolog 10 | chr3:31437-33977 REVERSE LENGTH=512	57.9957	62.0381	44.5443	96.9834	69.0729	69.2276	92.9132	81.4298	94.6883	59.9208	175.467	138.896
Bra005652	AT2G42550.1	Symbols: | Protein kinase superfamily protein | chr2:17713196-17714230 FORWARD LENGTH=344	86.9856	304.497	222.646	402.932	764.56	2715.35	92.6769	173.383	285.554	162.081	314.863	926.229
Bra025965	AT1G17540.1	Symbols: | Protein kinase protein with adenine nucleotide alpha hydrolases-like domain | chr1:6029551-6032641 REVERSE LENGTH=728	144.323	173.186	224.473	157.452	161.773	294.366	92.55	157.773	169.45	136.75	105.448	129.843
Bra023708	AT5G19150.1	Symbols: | pfkB-like carbohydrate kinase family protein | chr5:6426280-6428402 REVERSE LENGTH=365	14.1819	63.7716	54.7598	50.9319	44.9723	55.7078	92.2477	248.724	214.184	217.423	270.099	320.979
Bra021861	AT2G33580.1	Symbols: | Protein kinase superfamily protein | chr2:14219848-14221842 REVERSE LENGTH=664	78.6856	141.961	125.948	192.525	142.147	521.377	91.6423	162.686	362.367	110.421	118.01	239.952
Bra019363	AT4G22730.1	Symbols: | Leucine-rich repeat protein kinase family protein | chr4:11941384-11943696 FORWARD LENGTH=688	404.794	246.562	109.814	181.822	565.126	196.761	90.991	169.723	283.535	207.971	131.144	158.998
Bra002493	AT5G60300.1	Symbols: | Concanavalin A-like lectin protein kinase family protein | chr5:24264862-24267018 FORWARD LENGTH=718	280.591	171.752	107.854	103.076	87.6876	101.127	89.6024	78.7297	108.716	73.9573	89.3352	93.4597
Bra000320	AT2G43700.1	Symbols: | Concanavalin A-like lectin protein kinase family protein | chr2:18116523-18118499 FORWARD LENGTH=658	129.53	47.235	61.0866	188.544	128.9	65.7759	89.2241	69.2844	70.2773	59.7901	73.4592	84.7948
Bra035246	AT1G66880.1	Symbols: | Protein kinase superfamily protein | chr1:24946928-24955438 FORWARD LENGTH=1296	46.6774	66.3401	123.26	111.56	123.477	317.751	89.1756	78.8427	100.796	87.2655	88.1267	88.5151
Bra030692	AT2G14510.1	Symbols: | Leucine-rich repeat protein kinase family protein | chr2:6171133-6175052 REVERSE LENGTH=868	150.026	126.427	122.847	35.1204	35.7915	40.6476	87.9904	57.5274	30.9257	45.2939	42.4055	30.0702
Bra002873	AT5G55830.1	Symbols: | Concanavalin A-like lectin protein kinase family protein | chr5:22594655-22596700 FORWARD LENGTH=681	48.0659	93.6928	222	109.326	243.402	72.1345	87.8553	114.493	375.577	155.46	167.61	96.309
Bra027053	AT5G49760.1	Symbols: | Leucine-rich repeat protein kinase family protein | chr5:20216679-20221052 FORWARD LENGTH=953	51.9081	40.4866	40.087	41.3275	35.6053	42.7733	87.3395	59.6087	55.7167	74.1126	67.3953	72.5474
Bra031079	AT1G19390.1	Symbols: | Wall-associated kinase family protein | chr1:6700772-6703368 REVERSE LENGTH=788	135.102	72.5495	55.226	54.8268	43.5644	60.8705	87.2973	49.7925	108.46	54.5937	330.696	180.122
Bra002772	AT3G57720.1	Symbols: | Protein kinase superfamily protein | chr3:21387766-21388845 FORWARD LENGTH=359	53.1807	99.9538	109.075	103.098	129.474	80.5284	86.8785	74.7937	80.9804	90.6016	44.2111	65.7634
Bra032374	AT1G30270.1	Symbols: CIPK23, SnRK3.23, ATCIPK23, LKS1 | CBL-interacting protein kinase 23 | chr1:10655270-10658524 FORWARD LENGTH=482	41.1819	65.6299	125.885	155.193	128.808	84.4598	86.5537	89.5164	205.62	96.7784	114.785	104.46
Bra018756	AT1G75950.1	Symbols: SKP1, ASK1, ATSKP1, SKP1A, UIP1 | S phase kinase-associated protein 1 | chr1:28516715-28517454 FORWARD LENGTH=160	292.006	77.2542	111.862	181.844	163.681	438.294	86.2703	81.3394	81.3519	120.941	113.465	104.486
Bra006066	AT5G10530.1	Symbols: | Concanavalin A-like lectin protein kinase family protein | chr5:3324978-3326933 REVERSE LENGTH=651	46.9954	92.2179	130.15	98.2829	129.519	162.386	86.2703	51.3722	100.456	49.0524	67.4787	61.9295
Bra012258	AT1G20930.1	Symbols: CDKB2;2 | cyclin-dependent kinase B2;2 | chr1:7292752-7294664 REVERSE LENGTH=315	85.8153	92.2153	138.701	101.607	62.6044	136.329	85.9484	80.8355	98.3833	49.9519	137.248	104.49
Bra039232	AT2G24130.1	Symbols: | Leucine-rich receptor-like protein kinase family protein | chr2:10258148-10261220 FORWARD LENGTH=980	74.2036	66.0792	84.8166	118.427	90.4601	164.016	85.9134	92.6861	97.6589	59.0672	121.396	63.3166
Bra037463	AT5G48740.1	Symbols: | Leucine-rich repeat protein kinase family protein | chr5:19765324-19769314 REVERSE LENGTH=895	103.189	75.9067	100.273	75.1579	140.036	108.732	85.3964	93.112	93.8132	112.443	230.697	147.562
[truncated: 303 more rows]
