# Supplementary material for: Global Gene-Expression Analysis to Identify Differentially Expressed Genes Critical for the Heat Stress Response in Brassica rapa
Source: PLoS One. 2015 Jun 23;10(6):e0130451. doi: 10.1371/journal.pone.0130451 (PMC4477974; doi:10.1371/journal.pone.0130451)
Supplement: S18 Table — (XLSX) [file pone.0130451.s020.xlsx]

## Sheet: S18 Table
S18 Table. Expression of B. rapa phosphatase genes (450) upon HS (45°C).
Br_SEQ_ID	At_Locus	A_thaliana_homologue_Description	PI Values
			Chiifu						Kenshin
			0	0.5	1	2	3	4h	0	0.5	1	2	3
Bra036796	AT3G51470.1	Symbols: | Protein phosphatase 2C family protein | chr3:19097924-19099244 REVERSE LENGTH=361	446.97	1629.55	2101.98	1292.23	1722.06	1158.27	821.552	2013.01	1894.28	1994.8	1815.67	1048.19
Bra011129	AT4G29690.1	Symbols: | Alkaline-phosphatase-like family protein | chr4:14541084-14542457 REVERSE LENGTH=457	55.5568	935.003	2199.77	1085.32	2612.25	1245.67	238.414	745.405	1367.44	695.675	1110.12	760.252
Bra019669	AT1G14250.1	Symbols: | GDA1/CD39 nucleoside phosphatase family protein | chr1:4868675-4871203 FORWARD LENGTH=488	215.303	90.6464	75.6231	104.481	130.868	238.533	2185.91	2151.48	2619.62	2869.17	2608.91	2578.31
Bra035349	AT5G36700.1	Symbols: ATPGLP1, PGLP1 | 2-phosphoglycolate phosphatase 1 | chr5:14421929-14424430 REVERSE LENGTH=362	28811.2	31529.9	30556.2	28384.8	27456.1	27981.2	33364.8	35661.5	34087.6	35175.6	35944.4	35843.1
Bra007398	AT3G58500.1	Symbols: PP2A-4 | protein phosphatase 2A-4 | chr3:21635503-21638911 REVERSE LENGTH=313	21626.1	23848.4	21042.9	22326.1	22906.9	24570.8	27287.7	27767.2	23673.5	24586.3	26091	30065
Bra024205	AT4G28400.1	Symbols: | Protein phosphatase 2C family protein | chr4:14048499-14050118 FORWARD LENGTH=283	21674.1	22454	18521	25648.6	26624.8	25118.6	23783	22141.8	21179.4	22759.7	23851.3	20008.4
Bra016889	AT2G42220.1	Symbols: | Rhodanese/Cell cycle control phosphatase superfamily protein | chr2:17592105-17593305 FORWARD LENGTH=234	23708.8	24860.6	24325.4	23211.2	25365.3	23383.3	22709.5	27666.9	23975.4	25199.3	24483.4	24207
Bra003340	AT3G58500.1	Symbols: PP2A-4 | protein phosphatase 2A-4 | chr3:21635503-21638911 REVERSE LENGTH=313	19639.6	20599.3	21602.2	24240.1	19956.3	23216.3	20745.8	22127.1	21906.3	23138.1	19003.5	22864.3
Bra036797	AT3G51460.1	Symbols: RHD4 | Phosphoinositide phosphatase family protein | chr3:19093007-19097142 FORWARD LENGTH=597	15747.8	13037.4	12610.4	13674.7	14924.6	10573.1	17323.7	15543.4	14188.6	14259.9	11218.3	10642.7
Bra002333	AT5G20840.1	Symbols: | Phosphoinositide phosphatase family protein | chr5:7061638-7068572 REVERSE LENGTH=831	16544.7	14568.1	14584.2	13858.8	16114.4	14432.3	17204.1	14732.5	16723.4	15333.9	14921.3	14775.5
Bra031553	AT1G07110.1	Symbols: F2KP, ATF2KP, FKFBP | fructose-2,6-bisphosphatase | chr1:2178363-2183980 REVERSE LENGTH=744	22942.8	21871.7	23914.8	24049.2	22386.1	21388.2	16864.9	17844.4	17430.6	19752.8	20084.7	19767.3
Bra014569	AT3G58500.1	Symbols: PP2A-4 | protein phosphatase 2A-4 | chr3:21635503-21638911 REVERSE LENGTH=313	14808.3	17035.4	16826.1	17003.5	16339.1	19710.7	16125	14594	13656.3	14250.6	13077.4	13585.6
Bra016653	AT1G15690.1	Symbols: AVP1, ATAVP3, AVP-3, AtVHP1;1 | Inorganic H pyrophosphatase family protein | chr1:5399115-5402185 FORWARD LENGTH=770	15388.5	15179.2	12625.7	13088.1	13910	12546.1	15719.5	12065.5	14602	16355.5	14274.9	15904.3
Bra003389	AT3G59780.1	Symbols: | Rhodanese/Cell cycle control phosphatase superfamily protein | chr3:22086906-22090324 FORWARD LENGTH=686	14663	17491	16243.7	15703.8	15744.1	16631.9	14732.3	16695.9	15720.9	16120	16026.5	16914.8
Bra000475	AT2G29400.1	Symbols: TOPP1, PP1-AT | type one protein phosphatase 1 | chr2:12613789-12615283 REVERSE LENGTH=318	14594	10686.5	10550.8	9177.42	10695	8226.57	14632.8	11630.6	9804.62	11499.1	10957	9066.74
Bra031382	AT1G22280.1	Symbols: PAPP2C | phytochrome-associated protein phosphatase type 2C | chr1:7874236-7875496 FORWARD LENGTH=281	19176.9	22705.9	18712.5	18826.7	19973.9	19005.4	14564.8	17362.5	17798.2	19052.9	20114.3	19256.9
Bra018346	AT2G30020.1	Symbols: | Protein phosphatase 2C family protein | chr2:12814437-12815904 FORWARD LENGTH=396	23430	29076.9	30405.8	29623.8	28423.9	28483.2	14470	23200.5	26414.9	23559.8	24354.1	25816.7
Bra038738	AT3G12620.1	Symbols: | Protein phosphatase 2C family protein | chr3:4009510-4010993 REVERSE LENGTH=385	12971.8	8344.55	7633.52	8587.69	8845.51	9030.17	14350.7	10802.2	9288.2	10526.8	9558.58	9423.12
Bra024796	AT2G02970.1	Symbols: | GDA1/CD39 nucleoside phosphatase family protein | chr2:865395-868007 REVERSE LENGTH=555	20726	12456.9	12241.5	12200.3	12226.5	11595	14181.9	9310.04	7793.88	7538	5550.86	5420.78
Bra027362	AT3G14205.1	Symbols: | Phosphoinositide phosphatase family protein | chr3:4716008-4720524 REVERSE LENGTH=808	13812.1	13221.1	14792	13207.3	14400.6	12383.7	13817.6	12762.1	13434.7	14534	14380.1	13543.9
Bra007820	AT2G25070.1	Symbols: | Protein phosphatase 2C family protein | chr2:10663517-10665366 REVERSE LENGTH=355	11290.4	12159	12119.5	11994	11266.9	11234.3	13463.5	12949.3	11502.3	12790	12533.5	12987.5
Bra031134	AT4G28400.1	Symbols: | Protein phosphatase 2C family protein | chr4:14048499-14050118 FORWARD LENGTH=283	11728.2	12065.2	13081.7	12768.9	12418.5	11933.3	13337.7	12050.5	12781.5	12410.2	10941	11192.4
Bra039179	AT3G02600.1	Symbols: LPP3, ATLPP3 | lipid phosphate phosphatase 3 | chr3:551534-554411 FORWARD LENGTH=364	14386.1	16859.2	13918	13496.6	13796.1	11487.7	13258.9	13105	12727.1	14348.2	14001.5	13060.1
Bra026314	AT4G27700.1	Symbols: | Rhodanese/Cell cycle control phosphatase superfamily protein | chr4:13826541-13827673 REVERSE LENGTH=224	13198.8	16474.9	16386.1	15469.9	14824.6	14987.1	13190.5	17204.1	15486.5	15819.2	14219.4	14499.4
Bra006579	AT5G20840.1	Symbols: | Phosphoinositide phosphatase family protein | chr5:7061638-7068572 REVERSE LENGTH=831	6468.26	7847.36	8280.87	10507.3	8505.67	9654.17	13025.1	11286.2	11407.8	11170.4	11007.7	11407.4
Bra022205	AT3G17250.1	Symbols: | Protein phosphatase 2C family protein | chr3:5892875-5894426 REVERSE LENGTH=422	11428.3	2919.63	3201.99	3352.99	3218.52	2939.4	12910.1	5334.69	5637.59	6448.22	4225.72	5111.65
Bra038900	AT3G51460.1	Symbols: RHD4 | Phosphoinositide phosphatase family protein | chr3:19093007-19097142 FORWARD LENGTH=597	12376.2	8877.14	10864.2	10127.3	10558.1	8783.91	12851.1	11251.7	8571.6	9526.3	8755.84	8698.62
Bra032043	AT2G25070.1	Symbols: | Protein phosphatase 2C family protein | chr2:10663517-10665366 REVERSE LENGTH=355	14894.8	13092.6	12510.3	13277.8	13768.8	12810.6	12846.2	13889.3	13639.2	14677.6	12933.1	14741.7
Bra026115	AT1G15690.1	Symbols: AVP1, ATAVP3, AVP-3, AtVHP1;1 | Inorganic H pyrophosphatase family protein | chr1:5399115-5402185 FORWARD LENGTH=770	15895.9	17292.5	19904.7	19198.5	16974.2	20732	12817.7	10139.6	9593.89	11168.8	11882.4	9941.96
Bra033566	AT4G38520.1	Symbols: | Protein phosphatase 2C family protein | chr4:18015999-18017514 REVERSE LENGTH=400	14838	11163.1	9892.63	9934.95	10482.4	9981.26	12474.3	10327.8	9768.35	12010.2	7733.72	9789.51
Bra016683	AT1G14700.1	Symbols: PAP3, ATPAP3 | purple acid phosphatase 3 | chr1:5058680-5060988 FORWARD LENGTH=366	9184.8	12817.3	9337.77	11500.6	8417.49	9963.44	12471.1	12233.6	7733.44	9409.4	6818.64	5826.38
Bra034592	AT4G33920.1	Symbols: | Protein phosphatase 2C family protein | chr4:16260876-16262703 FORWARD LENGTH=380	15567.6	19132	16712.1	17971.2	16877.4	18936.6	12406.8	16740.9	18120.5	18218.5	15884.6	17227.2
Bra001056	AT3G02600.1	Symbols: LPP3, ATLPP3 | lipid phosphate phosphatase 3 | chr3:551534-554411 FORWARD LENGTH=364	13206	8675.59	8329.94	8787.23	8227.28	7424.38	11788.9	9893.44	8451.2	9317.82	8686.34	9355.12
Bra007784	AT2G25620.1	Symbols: AtDBP1, DBP1 | DNA-binding protein phosphatase 1 | chr2:10903154-10904978 REVERSE LENGTH=392	11973.3	8588.11	8818.98	8878.89	9086.22	6994.34	11289.1	8867.31	9045.99	10333.8	9283.06	7494.87
Bra014005	AT1G43670.1	Symbols: | Inositol monophosphatase family protein | chr1:16468184-16470347 FORWARD LENGTH=341	8866.84	10602.8	10083.9	8870.97	9221.89	7949.21	11190.3	12398.6	11401	12309.6	11261.3	10454.5
Bra029095	AT5G53140.1	Symbols: | Protein phosphatase 2C family protein | chr5:21549228-21552132 FORWARD LENGTH=420	11580.8	13161.7	11496.2	12268.1	11360.9	11046.3	11173.9	11873.9	11577.1	13029.1	11480.7	13284.6
Bra038946	AT5G34850.1	Symbols: ATPAP26, PAP26 | purple acid phosphatase 26 | chr5:13108475-13111217 REVERSE LENGTH=475	10535.2	11627.7	11379.4	12637.3	11222.2	12595.6	11160.6	12647.9	12732	13088.3	11733	13553.7
Bra003865	AT1G72880.1	Symbols: | Survival protein SurE-like phosphatase/nucleotidase | chr1:27423678-27425928 REVERSE LENGTH=385	12380	13560.8	14523.6	13780.6	13775.9	14159.7	10940.5	13189.5	14149.7	13513.2	11228.7	15060.4
Bra012319	AT1G22280.1	Symbols: PAPP2C | phytochrome-associated protein phosphatase type 2C | chr1:7874236-7875496 FORWARD LENGTH=281	11285.6	14911.4	15076	13508.2	13415.3	13962.1	10710.1	12634.5	13719.5	13337.9	12993.8	12812.2
Bra015497	AT1G06410.1	Symbols: ATTPS7, TPS7, ATTPSA | trehalose-phosphatase/synthase 7 | chr1:1955413-1958153 FORWARD LENGTH=851	14349.7	13939.8	12858.9	12846.1	12700.4	10774	10651.7	12093.2	12410	12684.1	11758.7	12221.2
Bra023024	AT2G35680.1	Symbols: | Phosphotyrosine protein phosphatases superfamily protein | chr2:14997004-14998590 REVERSE LENGTH=337	10543	11225.1	11205.9	10603.6	10462.1	9079.76	10590.4	11997.7	10697.9	11637	10874.1	11770.2
Bra019425	AT3G44620.1	Symbols: | protein tyrosine phosphatases;protein tyrosine phosphatases | chr3:16193858-16195422 FORWARD LENGTH=239	12863.2	13021.5	14313.4	12680.6	11209.2	10929.1	10221.1	16005.8	12324	11663.9	12570.3	13440.9
Bra017464	AT2G01180.1	Symbols: ATPAP1, PAP1, LPP1, ATLPP1 | phosphatidic acid phosphatase 1 | chr2:107182-108555 REVERSE LENGTH=327	17428.9	16705.6	15082.1	16180.2	15746.8	15282.7	10202.1	15224.6	13911.6	15003.3	13722.7	14688.4
Bra019026	AT4G27800.1	Symbols: TAP38, PPH1 | thylakoid-associated phosphatase 38 | chr4:13852013-13854091 REVERSE LENGTH=388	8370.13	10614	9665.05	9290.89	8964.62	7828.46	10009	13245.8	12405.3	13405.5	12987.5	13004.6
Bra033938	AT1G68410.1	Symbols: | Protein phosphatase 2C family protein | chr1:25650262-25652255 REVERSE LENGTH=436	10877.9	12258.3	12058.7	10965.1	10249.8	10980.1	9969.19	12179.7	10707.4	11665.5	10900.4	11479.9
Bra034749	AT3G12620.1	Symbols: | Protein phosphatase 2C family protein | chr3:4009510-4010993 REVERSE LENGTH=385	6763.78	4614.86	5215.16	4975.22	5862.75	5481.9	9848.9	6370.04	6551.3	6817.51	6616.38	6714.76
Bra035179	AT1G15690.1	Symbols: AVP1, ATAVP3, AVP-3, AtVHP1;1 | Inorganic H pyrophosphatase family protein | chr1:5399115-5402185 FORWARD LENGTH=770	6068.3	6325.73	6406.93	5776.49	4448.32	5306.99	9660.08	5029.54	4723.72	5202.22	4080.65	4217.96
Bra016383	AT1G22280.1	Symbols: PAPP2C | phytochrome-associated protein phosphatase type 2C | chr1:7874236-7875496 FORWARD LENGTH=281	10540.6	12383.5	13358.1	12163.4	12059.4	11606.3	9658.9	12509.9	12866.9	14305	15223.2	15968.8
Bra016590	AT1G17720.2	Symbols: ATB BETA | Protein phosphatase 2A, regulatory subunit PR55 | chr1:6093949-6098065 REVERSE LENGTH=500	9961.75	6189.78	7083.71	7238.83	7772.86	8103.49	9601.66	8450.52	8631.77	8791.88	8915.36	8891.97
Bra017303	AT2G35680.1	Symbols: | Phosphotyrosine protein phosphatases superfamily protein | chr2:14997004-14998590 REVERSE LENGTH=337	9421.71	8971.52	9198.13	8979.29	9679.61	8053.48	9556.91	9980.68	12506.6	11058.1	12772.8	10606.1
Bra040598	AT3G02750.1	Symbols: | Protein phosphatase 2C family protein | chr3:593601-595457 REVERSE LENGTH=492	9856.85	9401.13	9956.04	10422.8	8551.68	9272.37	9423.9	9233.33	9026.94	7971.99	8200.06	6958.31
Bra020569	AT5G27930.1	Symbols: | Protein phosphatase 2C family protein | chr5:9958199-9960219 REVERSE LENGTH=373	8575.41	8055.65	8829.09	8339.98	7825.65	9280.68	9410.5	9649.41	10361.8	10220	10753.2	9824.13
Bra038611	AT5G63140.1	Symbols: ATPAP29, PAP29 | purple acid phosphatase 29 | chr5:25328237-25329616 FORWARD LENGTH=389	7995.31	6965.24	6187.87	6658.6	5638.62	5339.23	9233.82	9152.54	8736.29	10873.4	6586.39	11089.3
Bra030759	AT1G09160.1	Symbols: | Protein phosphatase 2C family protein | chr1:2953199-2955059 REVERSE LENGTH=428	11553.2	10627.7	10003.6	10907.5	9868.52	9251.01	9152.96	11031.3	10698.2	10434.2	9910.67	9078.27
Bra013275	AT4G18010.1	Symbols: IP5PII, AT5PTASE2, 5PTASE2 | myo-inositol polyphosphate 5-phosphatase 2 | chr4:9991194-9994099 REVERSE LENGTH=646	8714.97	9142.14	8923.36	8803.26	8171.43	7131.68	8876.4	9374.96	10415.5	11910.2	9398.87	10136.1
Bra016870	AT2G42500.1	Symbols: PP2A-3 | protein phosphatase 2A-3 | chr2:17698099-17701226 REVERSE LENGTH=313	7070.09	6702.33	6901.61	7012.22	6739.59	7494.63	8843.49	7077.23	7705.57	7553.72	7878.4	8030.54
Bra020130	AT5G20840.1	Symbols: | Phosphoinositide phosphatase family protein | chr5:7061638-7068572 REVERSE LENGTH=831	5556.72	6912.26	7339.82	8311.64	7632.16	8264.36	8698.78	8534.71	8255.5	8012.94	8455.75	7985.44
Bra007192	AT3G55800.1	Symbols: SBPASE | sedoheptulose-bisphosphatase | chr3:20709640-20711421 FORWARD LENGTH=393	7576.38	9472.2	9340.31	8924.16	7956.14	7664.57	8662.52	10624.6	9127.41	10303.6	10082.8	10063.4
Bra010104	AT4G27700.1	Symbols: | Rhodanese/Cell cycle control phosphatase superfamily protein | chr4:13826541-13827673 REVERSE LENGTH=224	6634.89	9872.55	6060.15	6850.23	8500.23	8432.85	8602.85	7633.77	9069.88	9780.04	9594.36	8817.87
Bra010103	AT4G27700.1	Symbols: | Rhodanese/Cell cycle control phosphatase superfamily protein | chr4:13826541-13827673 REVERSE LENGTH=224	6808.36	10771.4	10920.2	9431.26	8649.89	8175.04	8429.61	9050.46	10732.2	11216	9672.13	9410.63
Bra015552	AT1G07110.1	Symbols: F2KP, ATF2KP, FKFBP | fructose-2,6-bisphosphatase | chr1:2178363-2183980 REVERSE LENGTH=744	10127.7	11233.4	9752.55	9311.59	9310.56	8931.95	8414.57	12063.5	10846.6	11773.6	13601.6	12073.1
Bra017467	AT5G47760.1	Symbols: PGLP2, ATPGLP2, ATPK5 | 2-phosphoglycolate phosphatase 2 | chr5:19343121-19344979 REVERSE LENGTH=301	5840.32	6322.69	6465.53	6450.79	6295.38	6392.5	8354.07	8881.64	9700.28	10281.4	10573.8	11437.8
Bra027521	AT5G44020.1	Symbols: | HAD superfamily, subfamily IIIB acid phosphatase | chr5:17712433-17714046 FORWARD LENGTH=272	7617.95	3921.6	3388.5	3738.42	3227.91	3032.68	8287.91	5140.05	2993.08	3481.97	2393.04	3040.25
Bra037760	AT5G63980.1	Symbols: SAL1, ALX8, ATSAL1, HOS2, FRY1, RON1 | Inositol monophosphatase family protein | chr5:25609840-25611802 FORWARD LENGTH=407	10807.3	7389.41	6877.95	6976.56	7547.66	7178.03	8269.87	9371.42	8583.96	8383.07	8547.19	8058.41
Bra007669	AT3G62260.1	Symbols: | Protein phosphatase 2C family protein | chr3:23038516-23040391 REVERSE LENGTH=383	11110.4	16333.9	17337.6	14896.2	18131.9	13574	8196.52	10486.9	12416.4	11424.9	11949.2	10138.2
Bra015199	AT5G51260.1	Symbols: | HAD superfamily, subfamily IIIB acid phosphatase | chr5:20832222-20833466 REVERSE LENGTH=257	6716.01	6190.7	5693.66	5852.02	5734.41	6114.8	8164.77	9004.87	7181.94	7684.42	6486.19	7494.09
Bra038298	AT3G45190.1	Symbols: | SIT4 phosphatase-associated family protein | chr3:16541994-16548161 REVERSE LENGTH=789	9710.9	8985.47	9319.57	9725.94	10727.1	9277.09	8162.77	8039.15	7889.65	8317.94	7374	8027.95
Bra011636	AT4G35770.1	Symbols: SEN1, ATSEN1, DIN1 | Rhodanese/Cell cycle control phosphatase superfamily protein | chr4:16945073-16945983 FORWARD LENGTH=182	12353	12629.3	13490.7	11091.4	10341.5	8211.6	8110.33	6651.13	5804.63	2075.93	5767.58	4507.08
Bra036935	AT1G43900.1	Symbols: | Protein phosphatase 2C family protein | chr1:16654045-16655810 FORWARD LENGTH=371	7830.41	6350.95	6683.07	6573.39	6022.26	5583.71	8109.88	8100.75	8456.4	9111.43	9860.67	11334.6
Bra001770	AT3G19980.1	Symbols: ATFYPP3, EMB2736, STPP, FYPP3 | flower-specific, phytochrome-associated protein phosphatase 3 | chr3:6962008-6964761 FORWARD LENGTH=303	7653.97	7169.69	6416.82	7421.89	6907.58	6362.87	8066.06	7262	6985.45	7929.86	7495.51	8177.55
Bra027930	AT3G19980.1	Symbols: ATFYPP3, EMB2736, STPP, FYPP3 | flower-specific, phytochrome-associated protein phosphatase 3 | chr3:6962008-6964761 FORWARD LENGTH=303	7668.94	7626.2	7257.1	7385.55	7348.07	6979.01	7923.43	7596.26	7202.12	7748.12	7544.86	7661.65
Bra014405	AT3G62260.1	Symbols: | Protein phosphatase 2C family protein | chr3:23038516-23040391 REVERSE LENGTH=383	6845.11	6531.16	6618.23	6256.15	5675.4	5946.77	7846.57	9448.08	8642.4	8672.81	6779.05	8468.67
Bra034432	AT1G34750.1	Symbols: | Protein phosphatase 2C family protein | chr1:12736386-12737727 REVERSE LENGTH=282	9852.58	9249.84	9555.68	10271.1	11266.3	10360.1	7759.29	9557.22	9706.62	10898.5	10153.1	10531.4
Bra037302	AT2G16430.2	Symbols: PAP10, ATPAP10 | purple acid phosphatase 10 | chr2:7120502-7122772 REVERSE LENGTH=468	10256.5	2391.2	2374.3	2028.56	2132.18	2222.1	7679.84	4173.33	3280.42	3465.94	3154.54	4254.39
Bra035776	AT3G20500.1	Symbols: ATPAP18, PAP18 | purple acid phosphatase 18 | chr3:7157926-7160244 FORWARD LENGTH=437	12395.3	9712.95	8783.91	8742.43	10171.7	9329.16	7671.03	5268.15	6602.83	7196.18	7502.08	6081.03
Bra000741	AT4G11260.1	Symbols: ATSGT1B, ETA3, RPR1, EDM1, SGT1B | phosphatase-related | chr4:6851515-6853719 REVERSE LENGTH=358	6902.37	6729.02	6766.67	6359.9	6853.68	5677.55	7541.27	7199.3	7973.51	5748.88	9179.48	8909.16
Bra036007	AT5G44020.1	Symbols: | HAD superfamily, subfamily IIIB acid phosphatase | chr5:17712433-17714046 FORWARD LENGTH=272	6277.27	2772.44	2802.08	3117.12	2864.33	2854.43	7468.02	4450.29	2492.55	3067.58	2239.97	2021.3
Bra000153	AT2G39840.1	Symbols: TOPP4 | type one serine/threonine protein phosphatase 4 | chr2:16627430-16628789 FORWARD LENGTH=321	4048.01	4216.93	4479.32	4361.38	4596.61	3760.52	7444.15	6878.59	7372.82	7466.96	8177.22	7622.68
Bra009008	AT5G10740.1	Symbols: | Protein phosphatase 2C family protein | chr5:3393797-3395848 REVERSE LENGTH=354	6427.49	10589.7	9531.31	11402.6	8225.05	9655.25	7438.73	12672.1	13823	13065.6	13426.9	15560.2
Bra018924	AT1G51690.2	Symbols: ATB ALPHA, B ALPHA | protein phosphatase 2A 55 kDa regulatory subunit B alpha isoform | chr1:19166218-19169974 FORWARD LENGTH=512	6087.87	6355.71	5517.84	5996.72	5539.93	4512.22	7389.52	5742.39	5601.52	5013.71	5311.17	4575.89
Bra033309	AT1G02270.1	Symbols: | Calcium-binding endonuclease/exonuclease/phosphatase family | chr1:443301-446197 REVERSE LENGTH=484	11466.4	11878.7	9396.67	9993.11	8643.46	9471.73	7372.83	8615.06	7276.25	7796.67	6975.64	7607.1
Bra024256	AT5G63990.1	Symbols: | Inositol monophosphatase family protein | chr5:25613387-25615736 FORWARD LENGTH=357	6466.23	6438.99	6821.79	5921.29	5853.22	5259.03	7317.34	9772.87	8873.13	9625.18	8873.13	9570.53
Bra038247	AT3G19980.1	Symbols: ATFYPP3, EMB2736, STPP, FYPP3 | flower-specific, phytochrome-associated protein phosphatase 3 | chr3:6962008-6964761 FORWARD LENGTH=303	6487.9	6044.86	6107.15	6166.03	6068.44	5630.85	7288.56	6419.37	6735.93	7211.1	5604.28	6519.73
Bra022698	AT5G54130.2	Symbols: | Calcium-binding endonuclease/exonuclease/phosphatase family | chr5:21962900-21965279 FORWARD LENGTH=436	7938.49	6649.29	6491.98	6605.12	6001.24	5745.13	7225.81	9273.09	9974.89	10391.8	10400	11441.5
Bra018135	AT1G15690.1	Symbols: AVP1, ATAVP3, AVP-3, AtVHP1;1 | Inorganic H pyrophosphatase family protein | chr1:5399115-5402185 FORWARD LENGTH=770	5060.4	4854.81	4958.17	5122.02	4055.35	4616.61	7193.27	5436.61	4481.59	4005.92	4436.17	4820.58
Bra002223	AT5G19280.1	Symbols: KAPP, RAG1 | kinase associated protein phosphatase | chr5:6488450-6493182 FORWARD LENGTH=581	6080.65	7926.49	7952.47	7961.51	8159.99	8449.97	7171.92	7386.02	8278.71	8093.15	9358.95	9175.58
Bra014720	AT3G55800.1	Symbols: SBPASE | sedoheptulose-bisphosphatase | chr3:20709640-20711421 FORWARD LENGTH=393	4261.3	6834	6455.51	6752.49	5996.24	6113.94	7166.67	8239.18	8003.88	9477	8620.01	6205.81
Bra028570	AT5G10740.1	Symbols: | Protein phosphatase 2C family protein | chr5:3393797-3395848 REVERSE LENGTH=354	5126.89	5010.09	4692.43	4613.65	4246.73	4154.7	7096.58	7212.88	7110.66	7058.34	7381.75	7460.49
Bra016030	AT1G72880.1	Symbols: | Survival protein SurE-like phosphatase/nucleotidase | chr1:27423678-27425928 REVERSE LENGTH=385	5510.13	6723.2	6998.59	7274.51	6950.85	7293.5	7027.05	7621.07	7450.16	8100.05	7546.1	7596.08
Bra040157	AT4G28400.1	Symbols: | Protein phosphatase 2C family protein | chr4:14048499-14050118 FORWARD LENGTH=283	6803.7	6780.66	6749.35	6748.93	7302.84	6997.9	6945.64	5878.26	6563.58	6544.18	7287.09	6580.85
Bra024255	AT5G63980.1	Symbols: SAL1, ALX8, ATSAL1, HOS2, FRY1, RON1 | Inositol monophosphatase family protein | chr5:25609840-25611802 FORWARD LENGTH=407	7899.46	6151.15	6669.7	5827.62	7241.15	6411.32	6909.84	5895.25	5452.62	6407.38	6429.2	5001.15
Bra024257	AT5G64000.1	Symbols: SAL2, ATSAL2 | Inositol monophosphatase family protein | chr5:25616664-25618478 FORWARD LENGTH=347	3477.94	3831	5471.09	5156.37	5756.74	5525.03	6900.25	9492.89	9414.22	8869.03	11148.2	9829.96
Bra032731	AT4G13720.1	Symbols: | Inosine triphosphate pyrophosphatase family protein | chr4:7967166-7968894 REVERSE LENGTH=206	6781.32	8972.57	7358.47	8353.68	7781.63	9050.75	6882.97	8671.93	7367.25	7346.87	8129.26	9550.23
Bra036351	AT3G26030.1	Symbols: ATB' DELTA | serine/threonine protein phosphatase 2A 55 kDa regulatory subunit B prime delta | chr3:9517741-9519260 FORWARD LENGTH=477	5488.65	4595.63	3686.95	4031.35	3934.63	3589	6753.09	4900.53	3352.47	4265.28	4193.86	3783.72
Bra004718	AT2G42810.1	Symbols: PAPP5, PP5 | protein phosphatase 5.2 | chr2:17812336-17815896 REVERSE LENGTH=484	6976.97	8859.84	8154.28	8681.17	8896.36	7817.43	6613.26	7573.41	7277.89	7312.93	8401.63	8787.96
Bra025018	AT5G46410.1	Symbols: SSP4 | SCP1-like small phosphatase 4 | chr5:18826007-18828156 FORWARD LENGTH=453	5665.83	4883.47	5165.77	4804.67	4972.59	4602.84	6604.38	8621.96	7913.89	7804.49	7040.45	7795.35
Bra025178	AT3G26020.1	Symbols: | Protein phosphatase 2A regulatory B subunit family protein | chr3:9514363-9516585 FORWARD LENGTH=510	6454.91	5306.51	5318.12	4857.38	4630.43	4565.33	6581.6	6288.46	5838.93	5435.6	4987.22	4693.8
Bra020504	AT5G25510.1	Symbols: | Protein phosphatase 2A regulatory B subunit family protein | chr5:8882728-8884325 REVERSE LENGTH=500	5576.9	3291.45	2893.35	2770.9	2467.59	2557.72	6568.36	3738.57	3307	3565.4	2752.1	3450.85
Bra016108	AT1G71860.1	Symbols: PTP1, ATPTP1 | protein tyrosine phosphatase 1 | chr1:27026866-27028675 FORWARD LENGTH=340	6717.02	5370.29	5516.5	5867.42	6353.43	5558.32	6565.49	6466.6	6157.55	6395.44	5601.89	6219.82
Bra012095	AT5G66720.1	Symbols: | Protein phosphatase 2C family protein | chr5:26639015-26640545 REVERSE LENGTH=414	6938.4	7352.7	6171.41	7058.05	6362.48	5489.9	6558.95	8036.09	7185.06	8083.64	6465.59	7191.37
Bra004120	AT1G65580.1	Symbols: FRA3 | Endonuclease/exonuclease/phosphatase family protein | chr1:24377598-24383940 REVERSE LENGTH=1101	4531.57	4636.05	4416.24	4410.11	4740.82	3978.42	6433.84	6428.24	6527.76	6749.65	7366.77	6817.18
Bra030425	AT1G51690.2	Symbols: ATB ALPHA, B ALPHA | protein phosphatase 2A 55 kDa regulatory subunit B alpha isoform | chr1:19166218-19169974 FORWARD LENGTH=512	5148.43	6382.1	5919.24	5969.48	5604.9	5749.84	6321.82	7042.35	7235.21	7138.66	6824.57	7573.22
Bra005481	AT2G33700.1	Symbols: | Protein phosphatase 2C family protein | chr2:14254200-14255784 FORWARD LENGTH=380	6235.25	6336.57	6335.07	6131.76	5796.58	5665.08	6303.57	7101.17	6415.35	6103.91	7393.61	6968.52
Bra008057	AT1G72880.1	Symbols: | Survival protein SurE-like phosphatase/nucleotidase | chr1:27423678-27425928 REVERSE LENGTH=385	6120.74	7411.75	6944.52	6501.45	6172.43	6578.82	6302.67	6788.33	6660.22	7026.73	6587.33	6643.21
Bra013379	AT4G19180.1	Symbols: | GDA1/CD39 nucleoside phosphatase family protein | chr4:10485518-10487868 REVERSE LENGTH=740	4309.57	3067.42	2637.28	3245.84	2881.01	3191.8	6223.59	4372.69	3259.56	3740.26	3063.73	3721.64
Bra036352	AT3G26020.1	Symbols: | Protein phosphatase 2A regulatory B subunit family protein | chr3:9514363-9516585 FORWARD LENGTH=510	6774.33	5555.77	5647.14	5030.71	5306.14	5043.42	6059.18	7027.67	5970.41	6364.87	6429.84	5930.08
Bra038895	AT3G51370.1	Symbols: | Protein phosphatase 2C family protein | chr3:19070054-19071975 FORWARD LENGTH=379	5850.34	6295.04	5986.98	6073.7	5813.73	5545	6009.63	5057.81	5840.15	6216.15	5814.59	5986.73
Bra030708	AT1G07990.1	Symbols: | SIT4 phosphatase-associated family protein | chr1:2477413-2482898 FORWARD LENGTH=802	5902.9	7879.59	8493.86	8524.08	7941.71	8566.29	5944.16	7938.99	7798.41	7382.8	7992.72	7657.25
Bra008386	AT1G78920.1	Symbols: AVP2, AVPL1, AtVHP2;1, VHP2;1, VP2 | vacuolar H+-pyrophosphatase 2 | chr1:29672340-29676761 FORWARD LENGTH=802	4702.34	4077.72	3122.42	3665.82	3356.73	3989.2	5941.57	4351.65	3670.76	4085.83	3926.65	4094.51
Bra038548	AT2G18700.1	Symbols: ATTPS11, TPS11, ATTPSB | trehalose phosphatase/synthase 11 | chr2:8109043-8111799 FORWARD LENGTH=862	8414.04	6788.58	7233.01	7795.1	7564.47	5842.71	5862.75	6644.02	5788.27	5180.45	5545.49	4798.53
Bra031003	AT1G17720.2	Symbols: ATB BETA | Protein phosphatase 2A, regulatory subunit PR55 | chr1:6093949-6098065 REVERSE LENGTH=500	4732.38	5098.03	5489.08	6259.47	6093.45	6631.32	5764.86	4850.55	5776.91	5172.06	6399.44	5640.51
Bra019295	AT4G23570.1	Symbols: SGT1A | phosphatase-related | chr4:12300015-12302493 FORWARD LENGTH=350	4720.33	11652.1	14124	12420	13905.3	11563.1	5745.76	11396.4	13724.5	13112.1	14661.4	13578.5
Bra010961	AT1G24350.1	Symbols: | Acid phosphatase/vanadium-dependent haloPeroxidase-related protein | chr1:8639098-8640313 REVERSE LENGTH=168	4579.47	2317.98	2684.74	1991.3	2284.25	1959.14	5723.93	5294.71	4321.71	4943.63	4457.31	4587.51
Bra010766	AT1G30470.1	Symbols: | SIT4 phosphatase-associated family protein | chr1:10779423-10786415 FORWARD LENGTH=811	6459.87	7823.23	7245.16	8561.09	9063.18	8658.24	5721.19	7855.64	8358.98	7643.93	8802.67	8564.06
Bra003339	AT3G58490.1	Symbols: | Phosphatidic acid phosphatase (PAP2) family protein | chr3:21633065-21635057 FORWARD LENGTH=416	5060.97	5495.76	5202.36	5339.05	5085.37	5042.96	5699.77	5623.93	5512.84	6362.2	5922.47	4641.13
Bra030651	AT1G06410.1	Symbols: ATTPS7, TPS7, ATTPSA | trehalose-phosphatase/synthase 7 | chr1:1955413-1958153 FORWARD LENGTH=851	5160.35	5799.92	5146.02	5723.66	5788.23	4907.12	5678.32	5331.8	6245.74	5776.33	5890.34	6205.72
Bra031292	AT3G21610.1	Symbols: | Acid phosphatase/vanadium-dependent haloPeroxidase-related protein | chr3:7609377-7610601 REVERSE LENGTH=174	7546.26	5312.75	4685.14	4233.94	4493.52	4139.73	5661.62	5315.49	5146.47	4758.1	5114.07	5250.58
Bra011448	AT4G33500.1	Symbols: | Protein phosphatase 2C family protein | chr4:16112835-16116243 REVERSE LENGTH=724	2672.78	4741.71	4171.01	3758.77	3815.4	3437.04	5576.26	8428.88	7129.98	7043.26	7408.31	8462.57
Bra025952	AT1G17720.2	Symbols: ATB BETA | Protein phosphatase 2A, regulatory subunit PR55 | chr1:6093949-6098065 REVERSE LENGTH=500	7976.36	6954.41	6818.04	6782.78	6943.2	6331.24	5575.07	4911.58	5423.34	5258.69	4901.71	5067.09
Bra018191	AT5G59160.1	Symbols: TOPP2, PPO | type one serine/threonine protein phosphatase 2 | chr5:23879567-23881102 FORWARD LENGTH=312	4353.13	3283.62	3005.81	2680.37	2834.26	2183.55	5554.77	4496.49	3789.13	3910.4	3660.74	3559.27
Bra016856	AT2G42810.2	Symbols: PP5, PP5.2 | protein phosphatase 5.2 | chr2:17812336-17815896 REVERSE LENGTH=538	5704.43	6698.14	5890.71	6198.02	6987.06	6827.26	5538.37	6273.58	5953.36	6366.47	5410.46	6740.07
Bra016328	AT1G23870.1	Symbols: ATTPS9, TPS9 | trehalose-phosphatase/synthase 9 | chr1:8432695-8435506 FORWARD LENGTH=867	2973.78	4321.35	3587.01	2917.81	2752.84	2128.96	5473.98	5149.95	3535.04	3773.36	3839.17	3296.77
Bra040446	AT3G63340.1	Symbols: | Protein phosphatase 2C family protein | chr3:23392181-23397999 REVERSE LENGTH=1041	5066.25	5364.86	4837.33	5125.63	4744.46	5044.3	5459.82	5614.43	5182.77	5623.68	5648.03	6057.91
Bra039707	AT4G14930.1	Symbols: | Survival protein SurE-like phosphatase/nucleotidase | chr4:8538831-8541205 FORWARD LENGTH=315	5443.41	6896.37	5939.77	5565.03	5963.11	5592.82	5451.6	7768.42	6839.33	7146.65	6830.82	7193.57
Bra030026	AT1G24350.1	Symbols: | Acid phosphatase/vanadium-dependent haloPeroxidase-related protein | chr1:8639098-8640313 REVERSE LENGTH=168	2942.93	1606.8	1793.35	1416.23	1574.18	958.349	5411.69	4726.21	3594.77	4055.8	3455.2	3695.03
Bra009551	AT5G03080.1	Symbols: | Phosphatidic acid phosphatase (PAP2) family protein | chr5:721976-722656 FORWARD LENGTH=226	6139.04	3286.1	3519.18	2761.13	3063.06	2366.76	5333.88	4811.67	3978.84	4616.61	3223.29	4007.99
Bra038489	AT4G16580.1	Symbols: | Protein phosphatase 2C family protein | chr4:9341152-9342555 REVERSE LENGTH=467	5552.59	5387.27	5328.65	5618.47	5343.99	4849.2	5205.25	4772.08	5340.08	5602.83	5125.39	4795.52
Bra040607	AT3G02870.1	Symbols: VTC4 | Inositol monophosphatase family protein | chr3:627742-629682 REVERSE LENGTH=271	5552.16	4719.59	4935.88	5276.42	5566.13	5361.05	5194.81	4796.31	5549.18	5248.52	6103.41	5271.81
Bra031294	AT3G21650.1	Symbols: | Protein phosphatase 2A regulatory B subunit family protein | chr3:7621680-7623412 REVERSE LENGTH=546	6324.46	3981.49	3244.06	3658.59	3314.4	3069.04	5148.59	3665.61	2961.14	3876.08	2833	3109.92
Bra025179	AT3G26030.1	Symbols: ATB' DELTA | serine/threonine protein phosphatase 2A 55 kDa regulatory subunit B prime delta | chr3:9517741-9519260 FORWARD LENGTH=477	4195.31	3540.46	3029.19	3169.47	3080.69	2876.85	5087.8	4243.8	3505.79	3708.26	3553.83	3330.37
Bra040530	AT3G05640.1	Symbols: | Protein phosphatase 2C family protein | chr3:1640610-1642227 REVERSE LENGTH=358	4739.48	5511.2	6362.87	5868.27	5735.45	5105.88	4856.23	8960.34	8442.66	8972.39	7547.9	6738.47
Bra003091	AT5G53000.1	Symbols: TAP46 | 2A phosphatase associated protein of 46 kD | chr5:21485654-21487869 REVERSE LENGTH=405	4454.36	3750.27	3924.56	3647.15	3534.5	3766.82	4752.5	6088.04	4567.97	4736.29	4270.53	5309.87
Bra034444	AT1G34120.1	Symbols: IP5PI, AT5P1, ATIP5PI, AT5PTASE1 | inositol polyphosphate 5-phosphatase I | chr1:12426831-12429526 FORWARD LENGTH=586	5017	5340.85	5481.12	6345.19	5857.16	5923.96	4712.45	6621.37	6207.72	6428.69	7349.51	7223.17
Bra035239	AT4G11260.1	Symbols: ATSGT1B, ETA3, RPR1, EDM1, SGT1B | phosphatase-related | chr4:6851515-6853719 REVERSE LENGTH=358	4470.86	6050.12	6978.16	6307.24	7065.51	5964.94	4684.28	7047.08	7535.62	7739	8762.87	7583.78
Bra016973	AT2G40760.1	Symbols: | Rhodanese/Cell cycle control phosphatase superfamily protein | chr2:17010050-17011968 FORWARD LENGTH=474	4454.29	5515.28	5234.16	4153.81	4627.22	4188.48	4683.41	6058.05	5181.67	5384.75	5043.31	4679.43
Bra027833	AT1G59830.1	Symbols: PP2A-1 | protein phosphatase 2A-2 | chr1:22020708-22022293 REVERSE LENGTH=306	4147.7	4016.03	3346.55	3987.27	4440.31	3969.01	4682.39	4324.74	4311.07	5568.99	5051.86	5602.82
Bra038764	AT4G21670.1	Symbols: CPL1, FRY2, ATCPL1 | C-terminal domain phosphatase-like 1 | chr4:11511511-11516922 FORWARD LENGTH=967	4264.69	3718.45	3584.98	3537.11	3290.4	3516.73	4640.4	3886.9	4558.11	4221.57	3494.65	4025.28
Bra022772	AT2G30020.1	Symbols: | Protein phosphatase 2C family protein | chr2:12814437-12815904 FORWARD LENGTH=396	5594.45	12939.2	10987.2	11490.6	9558.73	12043.3	4475.07	8974.86	8223.67	8301.23	9177.53	9195.83
Bra019121	AT4G26080.1	Symbols: ABI1, AtABI1 | Protein phosphatase 2C family protein | chr4:13220231-13221828 REVERSE LENGTH=434	5750.9	2754.76	2874.49	3187.55	3305.41	3609.51	4403.74	2598.32	3414.62	3142.2	3433.18	3119.49
Bra024291	AT5G64380.1	Symbols: | Inositol monophosphatase family protein | chr5:25741342-25743024 FORWARD LENGTH=404	3526.74	4699.84	4558.7	3945.5	4767.24	3783.79	4398.44	5763.03	5170.47	5095.4	5977.86	4863.52
Bra031712	AT1G10430.1	Symbols: PP2A-2 | protein phosphatase 2A-2 | chr1:3428705-3430437 REVERSE LENGTH=306	3065.8	2802.71	2844.75	2905.21	2798.23	2943.46	4390.82	3416.7	3020.39	3852.43	3137.7	3600.59
Bra020335	AT5G59160.1	Symbols: TOPP2, PPO | type one serine/threonine protein phosphatase 2 | chr5:23879567-23881102 FORWARD LENGTH=312	3492.13	2987.57	3091.75	2673.43	2819.25	2406.88	4382.29	3890.92	3495.95	4302.72	3100.32	3649
Bra005765	AT5G03455.1	Symbols: CDC25, ARATH;CDC25, ACR2 | Rhodanese/Cell cycle control phosphatase superfamily protein | chr5:862592-863949 FORWARD LENGTH=146	4006.58	3636.55	3194.89	2633.55	2562.14	2559.01	4363.3	4533.04	4251.47	4347.78	3539.89	4065.18
Bra012624	AT4G18010.1	Symbols: IP5PII, AT5PTASE2, 5PTASE2 | myo-inositol polyphosphate 5-phosphatase 2 | chr4:9991194-9994099 REVERSE LENGTH=646	5554.37	5272.25	4978.34	4372.4	4815.51	3165.89	4361.09	5298.58	5771.07	5261.28	5366.11	5541.85
Bra036972	AT4G33920.1	Symbols: | Protein phosphatase 2C family protein | chr4:16260876-16262703 FORWARD LENGTH=380	8568.61	8350.48	8158.71	6632.56	6638.03	6844.27	4311.28	6100.9	6091.03	6013.79	5824.72	5560.73
Bra018397	AT2G29400.1	Symbols: TOPP1, PP1-AT | type one protein phosphatase 1 | chr2:12613789-12615283 REVERSE LENGTH=318	3684.57	3489.89	3201.99	3543.11	3766.69	3025.98	4283.07	3792.1	3834.27	3973.09	4557.81	4846.06
Bra024150	AT4G29260.1	Symbols: | HAD superfamily, subfamily IIIB acid phosphatase | chr4:14422310-14423409 REVERSE LENGTH=255	2771.62	1798.72	2224.14	1669.02	2160.14	1926.18	4230.08	4176.36	2977.27	3435.1	3339.6	3205.28
Bra006731	AT5G59160.1	Symbols: TOPP2, PPO | type one serine/threonine protein phosphatase 2 | chr5:23879567-23881102 FORWARD LENGTH=312	3171.94	2129.95	2819.63	2494.34	2853.99	2194.92	4222.32	3852.89	3461.3	3317.29	2863.91	2974.88
Bra029552	AT4G05090.1	Symbols: | Inositol monophosphatase family protein | chr4:2609244-2611627 FORWARD LENGTH=397	3694.44	4357.14	4041.49	3918.24	3862.61	3279.62	4179.45	4876.13	5196.43	5418.97	5133.2	5177.18
Bra018666	AT1G07990.1	Symbols: | SIT4 phosphatase-associated family protein | chr1:2477413-2482898 FORWARD LENGTH=802	4255.98	4272.54	4039.34	4251.61	4021.73	3943.95	4174.58	4125.62	4023.64	4161.52	3593.73	4271.58
Bra026874	AT1G13900.1	Symbols: | Purple acid phosphatases superfamily protein | chr1:4753494-4755554 REVERSE LENGTH=656	4302.64	3011.55	2948.58	2899.02	3230.89	2906.68	4163.97	3358.87	3071.73	3601.93	3501.66	3017.55
Bra001296	AT3G09880.1	Symbols: ATB' BETA | Protein phosphatase 2A regulatory B subunit family protein | chr3:3029902-3031931 FORWARD LENGTH=499	4822.45	3131.88	3463.34	3611.52	3669.23	3848.57	4158.43	3196.05	3133.94	3779.62	3628.45	3733
Bra034307	AT2G27190.1	Symbols: PAP1, ATPAP1, PAP12, ATPAP12 | purple acid phosphatase 12 | chr2:11621400-11623438 REVERSE LENGTH=469	3026.27	2675.65	2382.78	2803.9	2159.66	2828.18	4152.39	3043.31	2294.45	2513.31	2546.87	2546.49
Bra033843	AT3G45190.1	Symbols: | SIT4 phosphatase-associated family protein | chr3:16541994-16548161 REVERSE LENGTH=789	3857.78	3421.92	3259.22	2468.47	2356.68	1793.89	4145.82	4004.94	4179.72	3284.17	3175.65	2940.04
Bra018701	AT1G48040.1	Symbols: | Protein phosphatase 2C family protein | chr1:17720064-17721698 REVERSE LENGTH=383	4935.07	3668.84	3701.45	4090.28	5649.04	4863.27	4131.51	3184.29	3809.13	3663.09	3770.87	4382.88
Bra034845	AT3G11410.1	Symbols: ATPP2CA, AHG3, PP2CA | protein phosphatase 2CA | chr3:3584181-3585649 REVERSE LENGTH=399	3363.64	5458.28	5988.21	5066.63	5298.37	4795.3	4112.69	6902.77	7196.44	7977.04	8341.72	7414.29
Bra016373	AT1G22620.1	Symbols: ATSAC1 | Phosphoinositide phosphatase family protein | chr1:7997889-8002787 REVERSE LENGTH=912	4073.84	3721.07	3535.85	3311.49	3800.9	2979.21	4112.19	4095.07	4430.44	4269.09	4259.63	4028.4
Bra014882	AT1G30470.1	Symbols: | SIT4 phosphatase-associated family protein | chr1:10779423-10786415 FORWARD LENGTH=811	5453.17	4333.84	4739.02	4132.76	4274.4	3358.84	4073.39	4080.73	4358.37	4566.95	4902.4	4638.83
Bra006123	AT5G11860.1	Symbols: SSP5 | SCP1-like small phosphatase 5 | chr5:3822024-3823395 REVERSE LENGTH=305	3730.63	3918.38	3594.05	3477.72	4206.44	3475.39	4063.7	4530.64	4554	2868.78	5392.92	5258.85
Bra029730	AT3G08920.1	Symbols: | Rhodanese/Cell cycle control phosphatase superfamily protein | chr3:2712274-2713117 FORWARD LENGTH=214	3700.7	4518.92	4041.11	2945.05	2858.37	2409.82	4049.48	4850.8	2854.46	1962.68	2287.36	1722.33
Bra024900	AT2G01180.1	Symbols: ATPAP1, PAP1, LPP1, ATLPP1 | phosphatidic acid phosphatase 1 | chr2:107182-108555 REVERSE LENGTH=327	3130.76	2711.73	3356.04	3342.5	2379.26	2943.46	4040.9	4983.76	4412.17	4236.93	4488.89	4409.44
Bra029195	AT5G20840.1	Symbols: | Phosphoinositide phosphatase family protein | chr5:7061638-7068572 REVERSE LENGTH=831	3328.19	3355.14	3804.26	3713.99	3597.76	2898.8	3997.42	4059.6	4002.05	3884.18	3095.58	3028.63
Bra021870	AT2G33700.1	Symbols: | Protein phosphatase 2C family protein | chr2:14254200-14255784 FORWARD LENGTH=380	3655.23	4531.03	4891.52	4563.58	4611.5	4024.73	3987.37	5313.39	4837.35	5260.19	4654.83	4256.11
Bra001836	AT3G21610.1	Symbols: | Acid phosphatase/vanadium-dependent haloPeroxidase-related protein | chr3:7609377-7610601 REVERSE LENGTH=174	1330.8	744.853	895.82	897.557	716.281	747.039	3963.74	3907.68	3303.5	3280.07	2998.6	3575.16
Bra013945	AT4G26080.1	Symbols: ABI1, AtABI1 | Protein phosphatase 2C family protein | chr4:13220231-13221828 REVERSE LENGTH=434	7038.96	3745.99	4776.42	3910.18	3883.1	3290.21	3930.62	2638.79	2826.74	2437.06	1515.4	1696.78
Bra014759	AT3G14205.1	Symbols: | Phosphoinositide phosphatase family protein | chr3:4716008-4720524 REVERSE LENGTH=808	4833.4	2709.03	3123.54	2905.53	2873.75	2236.87	3916.66	2936.53	3201.91	3395.23	2808.24	2836.28
Bra020272	AT5G59980.2	Symbols: | Polymerase/histidinol phosphatase-like | chr5:24147207-24149783 FORWARD LENGTH=705	4466.44	4767.18	4472.1	4550.49	4303.45	5244.11	3901.29	5670.77	5626.04	5623.27	5804.63	5412.57
Bra020290	AT5G59770.1	Symbols: | Protein-tyrosine phosphatase-like, PTPLA | chr5:24079521-24081195 REVERSE LENGTH=272	4742.29	4715.01	4387.23	4196.16	3909.12	3674.05	3889.9	4117.01	3896.78	4723.48	4457.88	4698.12
Bra033713	AT5G44020.1	Symbols: | HAD superfamily, subfamily IIIB acid phosphatase | chr5:17712433-17714046 FORWARD LENGTH=272	4525.91	3170.2	2775.6	2736.39	2668.93	2687.67	3872.49	3157.75	2076.33	2170.33	1828.07	2144.9
Bra005692	AT5G01270.1	Symbols: CPL2, ATCPL2 | carboxyl-terminal domain (ctd) phosphatase-like 2 | chr5:108163-112143 REVERSE LENGTH=770	4690	3799.74	3318.26	3232.25	3123.97	2851.82	3782.4	3074.9	3052.38	3379.91	3152.77	3421.19
Bra019934	AT1G10430.1	Symbols: PP2A-2 | protein phosphatase 2A-2 | chr1:3428705-3430437 REVERSE LENGTH=306	3470.72	2995.21	2994	2865.85	3020.67	2683.39	3672.36	2948.25	2716	3588.69	3376.72	3574.3
Bra028851	AT5G03080.1	Symbols: | Phosphatidic acid phosphatase (PAP2) family protein | chr5:721976-722656 FORWARD LENGTH=226	1871.43	424.007	404.682	479.336	861.713	598.444	3620.27	2738.84	2675.43	2667.39	2386.19	2335.17
Bra020905	AT4G21670.1	Symbols: CPL1, FRY2, ATCPL1 | C-terminal domain phosphatase-like 1 | chr4:11511511-11516922 FORWARD LENGTH=967	3564.96	2462.37	2567.12	2627.73	2459.88	2866.65	3603.11	2862.53	3183.29	3295.62	3115	3277.48
Bra021414	AT3G02750.1	Symbols: | Protein phosphatase 2C family protein | chr3:593601-595457 REVERSE LENGTH=492	7092.57	9080	7992.28	8744.32	9149.91	9988.54	3538.78	3100.27	3736.51	3475.33	3778.89	3394.31
Bra012072	AT5G66450.1	Symbols: | Phosphatidic acid phosphatase (PAP2) family protein | chr5:26534801-26535951 FORWARD LENGTH=286	2280.31	2403.61	2688.88	2570.28	2714.3	2407.9	3517.61	4648.99	4169.49	4155.27	4430.45	4274.05
Bra003471	AT3G61770.1	Symbols: | Acid phosphatase/vanadium-dependent haloPeroxidase-related protein | chr3:22864635-22866248 FORWARD LENGTH=284	3613.77	3428.73	3131.76	3114.97	3143.77	2960.84	3493.99	3766.83	3360.77	3360.98	3330.27	3190.01
Bra014764	AT3G55270.1	Symbols: MKP1, ATMKP1 | mitogen-activated protein kinase phosphatase 1 | chr3:20496775-20499408 FORWARD LENGTH=784	3419.77	2238.53	1936.93	2161.45	2206.41	2013.7	3487.85	2662.96	2391.64	2246.81	2362.72	2828.61
Bra006905	AT3G52180.1	Symbols: ATPTPKIS1, DSP4, SEX4, ATSEX4 | dual specificity protein phosphatase (DsPTP1) family protein | chr3:19349884-19353459 REVERSE LENGTH=379	3781.39	4712.62	4519.6	4492.13	4788.53	4748.65	3458.35	4411.6	4778.64	4432.55	3779.26	5155.91
Bra036606	AT5G27930.1	Symbols: | Protein phosphatase 2C family protein | chr5:9958199-9960219 REVERSE LENGTH=373	3502.46	4596.97	4604.7	4868.07	5593.91	5489.99	3316.19	4712.31	5735.76	5760.43	5808.55	5392.03
Bra021410	AT3G02800.1	Symbols: | Tyrosine phosphatase family protein | chr3:606638-607704 REVERSE LENGTH=203	3975.61	2038.36	2230.91	2084.98	2234.45	2097.94	3286.74	2563.8	2907.9	3011.85	2910.48	2907.48
Bra019720	AT1G13460.1	Symbols: | Protein phosphatase 2A regulatory B subunit family protein | chr1:4616504-4618180 FORWARD LENGTH=492	2838.89	3727.38	3199.05	3365.99	2734.06	3658.85	3286.39	3262.64	3133.48	3341.08	3642.33	3844.59
Bra037756	AT5G63870.1	Symbols: PP7, ATPP7 | serine/threonine phosphatase 7 | chr5:25561336-25562908 REVERSE LENGTH=413	3329.81	2137.28	2132.58	1967.02	2241.39	1871.16	3237.65	2420.46	1882.48	2304.67	2031.92	2171.16
Bra006908	AT3G52180.1	Symbols: ATPTPKIS1, DSP4, SEX4, ATSEX4 | dual specificity protein phosphatase (DsPTP1) family protein | chr3:19349884-19353459 REVERSE LENGTH=379	3710.52	4284.78	3831.88	3914.58	4396.39	4612.68	3228.85	4432.23	5156.58	4296.67	4481.39	4850.39
Bra010741	AT4G38520.1	Symbols: | Protein phosphatase 2C family protein | chr4:18015999-18017514 REVERSE LENGTH=400	3296.69	3723.47	3362.31	4400.09	4070.36	4455.64	3104.43	3717.1	3713.15	3915.02	3950.92	4801.64
Bra031940	AT5G64000.1	Symbols: SAL2, ATSAL2 | Inositol monophosphatase family protein | chr5:25616664-25618478 FORWARD LENGTH=347	3158.75	2685.83	2745.94	2366.17	2062.42	1496.22	3102.04	3416.19	2608.37	2594.44	1838.85	1471.84
Bra035076	AT1G78920.1	Symbols: AVP2, AVPL1, AtVHP2;1, VHP2;1, VP2 | vacuolar H+-pyrophosphatase 2 | chr1:29672340-29676761 FORWARD LENGTH=802	2976.64	2227.87	2007.37	1977.29	1888.93	1693.76	3100.17	2236.24	2233.35	2474.71	2026.49	2220.29
Bra012791	AT4G15410.1	Symbols: PUX5 | serine/threonine protein phosphatase 2A 55 kDa regulatory subunit B prime gamma | chr4:8814868-8816596 FORWARD LENGTH=421	4032.96	2232.93	2136.99	1935.07	2401.23	2265.21	3098.18	2528.13	2280.16	2289.31	1961.29	1919.35
Bra001060	AT3G02750.1	Symbols: | Protein phosphatase 2C family protein | chr3:593601-595457 REVERSE LENGTH=492	3131.48	3592.65	3787.94	3669.27	3743.04	3055.3	3077.66	2340.75	2542.21	2633.38	1624.38	2310.83
Bra002681	AT5G58003.1	Symbols: CPL4 | C-terminal domain phosphatase-like 4 | chr5:23480066-23481924 FORWARD LENGTH=440	2353.51	1897.68	2143.35	1948.87	1895.63	2776.37	3029.81	4160.9	4137.66	3365.29	4248.2	3284.39
Bra018331	AT2G30170.1	Symbols: | Protein phosphatase 2C family protein | chr2:12879802-12881474 REVERSE LENGTH=298	3054.58	3812.9	3391.16	3505.65	3465.52	3049.99	3009.98	3993.93	3245.27	3844.56	3725.45	3427.97
Bra034306	AT2G27190.1	Symbols: PAP1, ATPAP1, PAP12, ATPAP12 | purple acid phosphatase 12 | chr2:11621400-11623438 REVERSE LENGTH=469	3951.51	3657.72	2735.1	3818.84	2632.99	3839.16	2994.3	2292.14	2276.67	1999.88	2212.49	2301.3
Bra023165	AT1G31190.1	Symbols: IMPL1 | myo-inositol monophosphatase like 1 | chr1:11144861-11146800 FORWARD LENGTH=371	2001.54	1603.11	2418.31	2026.4	1607.76	1404.25	2987.38	3722.97	3323.29	3564.11	2966.46	3168.82
Bra006653	AT3G50920.1	Symbols: | Phosphatidic acid phosphatase (PAP2) family protein | chr3:18922403-18923533 REVERSE LENGTH=279	2350.89	1261.69	1189.96	1364.84	1164.08	1420.92	2961.14	2322.35	2345.93	2380.78	2317.04	2407.01
Bra019089	AT4G26720.1	Symbols: PPX1, PPX-1 | protein phosphatase X 1 | chr4:13470397-13472154 REVERSE LENGTH=305	3560.35	2408.48	2291.57	2489.55	2592.84	2245.17	2933.07	2254.02	2198	2497.12	2272.49	2248.75
Bra040822	AT2G20050.1	Symbols: | protein serine/threonine phosphatases;protein kinases;catalytics;cAMP-dependent protein kinase regulators;ATP binding;protein serine/threonine phosphatases | chr2:8649779-8654193 REVERSE LENGTH=1094	3714.53	5550.38	4822.67	4340.33	4254.17	3635.57	2901.1	4069.16	3261.1	3663.88	3530.53	4118.11
Bra016247	AT1G69960.1	Symbols: PP2A | serine/threonine protein phosphatase 2A | chr1:26348892-26350511 REVERSE LENGTH=307	2691.18	1752.54	1775.62	1826.54	1733.9	1600.02	2861.35	2609.54	2234.45	2340.38	2269.27	2262.12
Bra034126	AT3G10550.1	Symbols: MTM1, AtMTM1 | Myotubularin-like phosphatases II superfamily | chr3:3293210-3298452 REVERSE LENGTH=840	2922.15	2713.1	2658.23	2221.33	2439.32	1871.62	2846.58	3070.53	2729.07	2465.93	2224.14	2205.86
Bra035360	AT5G36250.1	Symbols: | Protein phosphatase 2C family protein | chr5:14282590-14284376 FORWARD LENGTH=448	2294.29	2189.81	1847.23	1535.85	1916.78	1389.55	2845.34	3195.97	2229.44	2031.95	2648.33	2789.83
Bra037192	AT5G66020.1	Symbols: IBS2, ATSAC1B, ATSAC6, SACIB | Phosphoinositide phosphatase family protein | chr5:26401193-26404691 REVERSE LENGTH=593	3551.92	2597.28	2270.84	2347.84	2347.27	2076.85	2788.17	2223.28	2838	2354.24	2489.55	1990.38
Bra029881	AT3G10940.1	Symbols: | dual specificity protein phosphatase (DsPTP1) family protein | chr3:3422259-3423394 REVERSE LENGTH=282	2551.35	3665.25	3525.81	3075.23	2761.52	2551.09	2742.49	3912.86	3071.48	3711.41	2950.62	3132.96
Bra005487	AT2G33540.1	Symbols: CPL3, ATCPL3 | C-terminal domain phosphatase-like 3 | chr2:14204081-14208797 REVERSE LENGTH=1241	2902.91	1358.19	1493.34	1456.84	1160.29	932.766	2730.85	1953.68	1913.36	2055.61	1647.02	1612.67
Bra040601	AT3G02800.1	Symbols: | Tyrosine phosphatase family protein | chr3:606638-607704 REVERSE LENGTH=203	10049.4	16944.6	14398.3	15847	14625	13581.6	2702.08	6740.38	10479.6	7504.21	10811.5	7627.8
Bra028832	AT5G03470.1	Symbols: ATB' ALPHA | Protein phosphatase 2A regulatory B subunit family protein | chr5:866795-868872 FORWARD LENGTH=495	2317.19	2511.94	2783.05	2334.96	2157.76	2404.72	2686.64	2751.32	2730.85	2783.94	2342	2619.96
Bra013710	AT4G23570.1	Symbols: SGT1A | phosphatase-related | chr4:12300015-12302493 FORWARD LENGTH=350	2105.11	4757.1	7251.43	5640.62	6524.62	5655.25	2677.61	5881.92	7078.99	3394.32	6481.66	4588.39
Bra006789	AT5G58003.1	Symbols: CPL4 | C-terminal domain phosphatase-like 4 | chr5:23480066-23481924 FORWARD LENGTH=440	2679.52	3344.18	2923.15	3359.57	3330.56	4719.59	2633.55	2881.89	2800.42	3111.08	3085.43	4593.65
Bra013843	AT4G24890.1	Symbols: ATPAP24, PAP24 | purple acid phosphatase 24 | chr4:12811510-12814440 REVERSE LENGTH=615	1068.75	1244.32	1110.54	1193.03	1103.85	1172.8	2620.91	1607.76	1530.47	1559.58	1485.7	1636.07
Bra014778	AT3G55050.1	Symbols: | Protein phosphatase 2C family protein | chr3:20400669-20401922 REVERSE LENGTH=384	3334.04	2819.63	2278.25	2189.48	2217.9	1898.21	2617.01	2305.14	2157.8	2443.37	2266.62	2151.99
Bra019498	AT4G23570.1	Symbols: SGT1A | phosphatase-related | chr4:12300015-12302493 FORWARD LENGTH=350	1479.91	5759.89	7513.58	5372.07	6925.5	5355.39	2559.93	5033.19	6896.37	5521.26	7483.12	5202.41
Bra002038	AT3G11410.1	Symbols: ATPP2CA, AHG3, PP2CA | protein phosphatase 2CA | chr3:3584181-3585649 REVERSE LENGTH=399	3230.43	4102.94	4302.83	3435.2	4351.52	3205.6	2436.72	3907.87	4008.58	3737.62	4190.09	3613.92
Bra029801	AT3G09880.1	Symbols: ATB' BETA | Protein phosphatase 2A regulatory B subunit family protein | chr3:3029902-3031931 FORWARD LENGTH=499	2052.07	1767.86	2004.49	1889.38	1533.48	1327.43	2436.45	1375.56	1694.7	1676.93	1501.59	1532.66
Bra002590	AT5G59160.1	Symbols: TOPP2, PPO | type one serine/threonine protein phosphatase 2 | chr5:23879567-23881102 FORWARD LENGTH=312	1715.66	2100.73	2624.13	2322.59	1997.36	1974.5	2411.28	2591.3	2745.33	2409.93	2376.54	2511.49
Bra032214	AT1G47380.1	Symbols: | Protein phosphatase 2C family protein | chr1:17373004-17375305 REVERSE LENGTH=428	4214.83	5817.79	5898.02	5226.11	4469.78	3829.63	2367.78	4732.45	4911.32	4473.9	4857.04	4753.53
Bra026782	AT1G15080.1	Symbols: ATPAP2, ATLPP2, LPP2 | lipid phosphate phosphatase 2 | chr1:5188080-5189476 FORWARD LENGTH=290	1393.11	1915.17	1511.29	2373.79	1836.2	3285.89	2340.99	3522.1	3026.97	3289.09	4101.01	4666.31
Bra013830	AT4G24750.1	Symbols: | Rhodanese/Cell cycle control phosphatase superfamily protein | chr4:12758422-12760749 REVERSE LENGTH=292	1934.47	2002.15	1797.47	2220.78	1738.12	1485.97	2333.96	3005.22	2819.48	2937.85	2664.49	2769.04
Bra014296	AT1G51690.1	Symbols: ATB ALPHA, B ALPHA | protein phosphatase 2A 55 kDa regulatory subunit B alpha isoform | chr1:19166218-19169974 FORWARD LENGTH=513	1716.01	2336.9	2512.96	2393.88	2274.51	2013.28	2332.89	2595.38	2944.51	2531.86	2328.31	2035.17
Bra023979	AT4G31860.1	Symbols: | Protein phosphatase 2C family protein | chr4:15406685-15408589 REVERSE LENGTH=357	1999.07	1474.12	1232.6	1238.08	1143.9	896.442	2278.56	2469.11	2537.44	2399.61	1969.45	2314.73
Bra031607	AT1G07990.1	Symbols: | SIT4 phosphatase-associated family protein | chr1:2477413-2482898 FORWARD LENGTH=802	2429.79	2514.33	2419.67	2622.58	2950.66	2662.96	2263.42	2381.88	3172.96	2521.04	2754.09	2756.47
Bra034206	AT4G03415.1	Symbols: | Protein phosphatase 2C family protein | chr4:1503789-1505510 REVERSE LENGTH=468	3276.62	2198.57	1889.83	2368.96	2398.28	1978.01	2210.65	1499.83	1765.15	1462.13	1567.96	1626.52
Bra038085	AT4G15410.1	Symbols: PUX5 | serine/threonine protein phosphatase 2A 55 kDa regulatory subunit B prime gamma | chr4:8814868-8816596 FORWARD LENGTH=421	1848.65	1016.59	1160.81	1000.85	1079.98	1163.96	2206.98	1579.02	1364.92	1969.91	2052.24	1172.84
Bra016721	AT1G13900.1	Symbols: | Purple acid phosphatases superfamily protein | chr1:4753494-4755554 REVERSE LENGTH=656	4429.06	3309.31	2868.8	3275.3	3015.28	3535.45	2192.32	1951.8	1634.76	1997.31	1727.83	1669.74
Bra010441	AT4G26080.1	Symbols: ABI1, AtABI1 | Protein phosphatase 2C family protein | chr4:13220231-13221828 REVERSE LENGTH=434	958.747	775.619	987.155	789.071	1164.91	688.683	2161.68	999.306	1391.68	1235.94	1244.96	890.116
Bra038743	AT3G12685.1	Symbols: | Acid phosphatase/vanadium-dependent haloPeroxidase-related protein | chr3:4029245-4030261 REVERSE LENGTH=213	2180.98	2716.6	2166.69	2193.97	2167.4	1744.23	2123.43	2945.73	2625.16	3112.99	2515.27	2697.16
Bra028785	AT5G04540.1	Symbols: | Myotubularin-like phosphatases II superfamily | chr5:1296826-1302299 REVERSE LENGTH=833	2132.45	1794.35	1723.37	1761.97	1802.13	1522.56	2098.52	2196.27	2353.21	2070.35	2201.36	2258.54
Bra023595	AT5G17070.1	Symbols: | CONTAINS InterPro DOMAIN/s: Protein phosphatase 4 core regulatory subunit R2 (InterPro:IPR015267); Has 30201 Blast hits to 17322 proteins in 780 species: Archae - 12; Bacteria - 1396; Metazoa - 17338; Fungi - 3422; Plants - 5037; Viruses - 0; Other Eukaryotes - 2996 (source: NCBI BLink). | chr5:5613514-5616088 REVERSE LENGTH=277	2471.52	2822.31	2485.27	2305.88	2262.23	2273.46	2087.67	2061.5	2218.89	2466.77	2178.63	2178.81
Bra012790	AT4G15415.1	Symbols: ATB' GAMMA | Protein phosphatase 2A regulatory B subunit family protein | chr4:8817707-8819349 FORWARD LENGTH=522	2621.07	2188.85	1676.56	1943.14	1932.75	2155.63	2073.76	1507.31	1254.29	1523.41	1379.78	1746.6
Bra016548	AT1G18640.2	Symbols: PSP | 3-phosphoserine phosphatase | chr1:6416524-6418245 REVERSE LENGTH=295	2571.23	3039.71	2987.22	3485.56	3160.64	3347.2	2070.5	2493.17	2294.19	2358.56	2479.55	2197.24
Bra007631	AT3G61770.1	Symbols: | Acid phosphatase/vanadium-dependent haloPeroxidase-related protein | chr3:22864635-22866248 FORWARD LENGTH=284	2018.81	3411.9	2705.15	2821.16	2708.41	2489.82	2056.91	2970.8	2673.84	3120.48	2809.93	3386.78
Bra013218	AT3G25480.1	Symbols: | Rhodanese/Cell cycle control phosphatase superfamily protein | chr3:9235591-9236598 REVERSE LENGTH=264	3629.26	3381.11	3409.07	2898.49	2740.22	2328.99	1913.66	4104.1	3932.45	3809.66	3888.42	3735.74
Bra005315	AT2G35680.1	Symbols: | Phosphotyrosine protein phosphatases superfamily protein | chr2:14997004-14998590 REVERSE LENGTH=337	1297.83	1565.58	2058.34	1786.53	1755.94	1188.51	1910.82	2117.7	2393.54	2405.66	2462.68	2187.79
Bra006383	AT5G17070.1	Symbols: | CONTAINS InterPro DOMAIN/s: Protein phosphatase 4 core regulatory subunit R2 (InterPro:IPR015267); Has 30201 Blast hits to 17322 proteins in 780 species: Archae - 12; Bacteria - 1396; Metazoa - 17338; Fungi - 3422; Plants - 5037; Viruses - 0; Other Eukaryotes - 2996 (source: NCBI BLink). | chr5:5613514-5616088 REVERSE LENGTH=277	1278.86	1313.41	1585.3	1258.86	1422.88	1365.14	1893.3	1842.57	1857.63	1762.13	2150.31	2122.36
Bra022166	AT3G16560.1	Symbols: | Protein phosphatase 2C family protein | chr3:5636051-5637702 REVERSE LENGTH=493	4804.74	3997.82	3653.77	3567.02	3492.84	3790.98	1828.22	2313.58	2104.73	2121.31	2118.84	2014.48
Bra030536	AT1G03590.1	Symbols: | Protein phosphatase 2C family protein | chr1:894480-896257 REVERSE LENGTH=462	1611.72	1445.26	1553.68	1556.22	1553.71	1533.84	1811.13	1428.85	1487.83	1482.52	1684.3	1876.1
Bra033411	AT1G03590.1	Symbols: | Protein phosphatase 2C family protein | chr1:894480-896257 REVERSE LENGTH=462	2938.79	941.459	678.959	796.434	909.365	709.69	1800.42	765.21	411.989	447.016	690.489	498.886
Bra017348	AT3G25800.1	Symbols: PDF1, PR 65, PP2AA2 | protein phosphatase 2A subunit A2 | chr3:9422822-9425783 REVERSE LENGTH=587	1476.46	1726.87	2412.83	2283.14	2717.32	1846.53	1737.63	1613.13	1936.84	1518.01	1864.56	1781.31
Bra021218	AT3G17090.1	Symbols: | Protein phosphatase 2C family protein | chr3:5826984-5829327 FORWARD LENGTH=384	1053.65	723.918	725.599	786.328	661.831	487.229	1717.34	1227.18	1246.02	1500.49	1308.46	1316.97
Bra009846	AT5G25510.1	Symbols: | Protein phosphatase 2A regulatory B subunit family protein | chr5:8882728-8884325 REVERSE LENGTH=500	3143.51	2078.34	2136.87	1937.35	1958.44	1670.58	1657.39	1171.95	1182.96	1258.73	966.709	1121.19
Bra000209	AT2G40860.1	Symbols: | protein kinase family protein / protein phosphatase 2C ( PP2C) family protein | chr2:17053747-17057108 REVERSE LENGTH=658	2384.71	3587.67	2928.74	4641.25	4068.75	4091.35	1656.08	2273.87	2282.66	1282.62	1906.88	1861.16
Bra004054	AT1G68020.2	Symbols: ATTPS6, TPS6 | UDP-Glycosyltransferase / trehalose-phosphatase family protein | chr1:25497493-25500241 FORWARD LENGTH=860	1576.04	1309.48	1202.41	1128.85	1115.08	633.564	1635.06	2246.48	1645.26	1572.45	1519.16	1394.27
Bra035131	AT1G79630.1	Symbols: | Protein phosphatase 2C family protein | chr1:29962931-29965169 REVERSE LENGTH=504	3253.42	4081.42	4265.27	4582.01	4616.87	4160.31	1632.42	1828.61	1638.85	2142.03	1848.01	2098.33
Bra031812	AT5G66450.1	Symbols: | Phosphatidic acid phosphatase (PAP2) family protein | chr5:26534801-26535951 FORWARD LENGTH=286	1091.49	1401.28	1648.57	1553.24	2036.86	1802.89	1594.1	1836.3	1973.05	1839.97	2122.93	2343.11
Bra022542	AT5G51260.1	Symbols: | HAD superfamily, subfamily IIIB acid phosphatase | chr5:20832222-20833466 REVERSE LENGTH=257	1156.95	422.022	378.964	326.962	467.488	337.632	1553.51	901.356	712.318	777.225	723.503	552.944
Bra013069	AT2G16430.2	Symbols: PAP10, ATPAP10 | purple acid phosphatase 10 | chr2:7120502-7122772 REVERSE LENGTH=468	1601.88	692.702	629.213	583.355	516.829	645.608	1550.27	1116.94	1009.49	988.606	1136.52	1007.31
Bra007131	AT3G55050.1	Symbols: | Protein phosphatase 2C family protein | chr3:20400669-20401922 REVERSE LENGTH=384	2044.91	1479.7	1001.47	1015.43	766.302	711.071	1548.75	925.7	772.496	966.714	697.184	635.171
Bra026550	AT2G03450.1	Symbols: PAP9, ATPAP9 | purple acid phosphatase 9 | chr2:1041528-1043569 FORWARD LENGTH=651	1467.46	336.927	303.293	377.285	278.284	315.861	1534.61	415.676	329.242	451.976	245.657	299.747
Bra001064	AT3G02800.1	Symbols: | Tyrosine phosphatase family protein | chr3:606638-607704 REVERSE LENGTH=203	2294.92	1773.32	1614.89	1310	1168.49	810.544	1522.49	2679.76	1973.36	2174.37	1685.17	1417.86
Bra005638	AT2G31830.1	Symbols: | endonuclease/exonuclease/phosphatase family protein | chr2:13532905-13537665 REVERSE LENGTH=1144	1810.7	3407.72	3258.17	2858.62	2608.98	2345.85	1510.05	3320.13	2358.57	2662.96	2341.76	2445.12
Bra010332	AT4G29270.1	Symbols: | HAD superfamily, subfamily IIIB acid phosphatase | chr4:14423797-14424848 REVERSE LENGTH=256	5379.7	4811.4	5684.88	4759.42	2905.49	3761.76	1501.74	1720.36	2525.91	3726.41	1076.55	297.299
Bra002757	AT5G57140.1	Symbols: ATPAP28, PAP28 | purple acid phosphatase 28 | chr5:23149926-23151370 FORWARD LENGTH=397	1835.04	953.864	762.575	704.83	1253.03	714.7	1469.61	710.962	855.599	1017.53	662.647	738.945
Bra000620	AT5G50340.1	Symbols: | ATP-dependent peptidases;nucleotide binding;serine-type endopeptidases;DNA helicases;ATP binding;damaged DNA binding;nucleoside-triphosphatases | chr5:20491635-20495830 REVERSE LENGTH=587	1160.74	1649.16	1101.07	1306.87	1192.67	1138.16	1465.21	1617.86	1637.88	1763.44	1408.64	1642.9
Bra001189	AT3G06270.1	Symbols: | Protein phosphatase 2C family protein | chr3:1896763-1897887 FORWARD LENGTH=348	1077.96	775.619	888.791	608.034	613.2	416.683	1411.73	1249.45	1124.44	1104.55	1030.06	945.565
Bra029133	AT5G52200.1	Symbols: | phosphoprotein phosphatase inhibitors | chr5:21202818-21204719 REVERSE LENGTH=191	2404.57	3145.59	3309.56	2921.37	3162.09	2867.7	1406.1	2358.07	1924.38	1960.81	2343.85	1918.58
Bra013133	AT2G13840.1	Symbols: | Polymerase/histidinol phosphatase-like | chr2:5788616-5791057 REVERSE LENGTH=434	1180.52	976.961	883.032	831.19	986.055	818.226	1405.8	1739.35	1531.87	1241.01	1431.68	1642.73
Bra019670	AT1G14230.1	Symbols: | GDA1/CD39 nucleoside phosphatase family protein | chr1:4861497-4863991 FORWARD LENGTH=503	996.066	610.72	412.707	424.46	462.054	287.199	1400.88	1003.98	1124.96	1074.13	748.268	797.505
Bra035853	AT5G63140.1	Symbols: ATPAP29, PAP29 | purple acid phosphatase 29 | chr5:25328237-25329616 FORWARD LENGTH=389	1161.21	770.387	736.969	785.083	567.885	506.796	1400.86	1155.92	860.358	828.104	513.776	610.984
Bra032613	AT1G02270.1	Symbols: | Calcium-binding endonuclease/exonuclease/phosphatase family | chr1:443301-446197 REVERSE LENGTH=484	1350.18	2242.18	2328.49	2408.99	2404.63	2335.39	1371.76	2739.8	3376.34	3478.79	3441.24	3910.07
Bra033449	AT3G52180.1	Symbols: ATPTPKIS1, DSP4, SEX4, ATSEX4 | dual specificity protein phosphatase (DsPTP1) family protein | chr3:19349884-19353459 REVERSE LENGTH=379	2798.89	5925.45	4961.9	5276.83	4479.95	3495.82	1345.28	3574.25	3088.35	3588.31	2801.88	2957.1
Bra030762	AT1G09195.2	Symbols: | FUNCTIONS IN: molecular_function unknown; INVOLVED IN: biological_process unknown; CONTAINS InterPro DOMAIN/s: Metal-dependent phosphohydrolase, HD subdomain (InterPro:IPR006674), Ppx/GppA phosphatase (InterPro:IPR003695). | chr1:2968137-2971457 REVERSE LENGTH=600	1897.55	1644.56	1633.9	1466.98	1593.26	1217.91	1304.93	1777.03	1535.74	1719.3	1497.13	1553.1
Bra028323	AT3G23610.1	Symbols: DSPTP1 | dual specificity protein phosphatase 1 | chr3:8478280-8479521 FORWARD LENGTH=198	1352.68	1475.27	1655.86	1559.89	1471.66	1689.96	1302.64	1100.55	1227.24	1207.98	1081.11	1041.03
Bra025675	AT1G18640.2	Symbols: PSP | 3-phosphoserine phosphatase | chr1:6416524-6418245 REVERSE LENGTH=295	3164.68	2765.95	2485.83	2528.92	2311.25	2282.57	1262.92	1433.77	1109.34	1431.96	867.375	977.59
Bra037883	AT4G08960.1	Symbols: | phosphotyrosyl phosphatase activator (PTPA) family protein | chr4:5746326-5747994 FORWARD LENGTH=392	995.359	640.899	791.78	955.883	1006.38	1430.52	1254.92	1194.51	1387.04	1304.59	1294.47	1307.65
Bra030983	AT1G17340.1	Symbols: | Phosphoinositide phosphatase family protein | chr1:5934129-5938391 FORWARD LENGTH=785	479.911	762.895	858.489	848.127	852.535	569.109	1198.85	1732.71	2011.16	1775.42	1644.12	1546.81
Bra024524	AT1G22620.1	Symbols: ATSAC1 | Phosphoinositide phosphatase family protein | chr1:7997889-8002787 REVERSE LENGTH=912	592.26	831.365	1023.75	869.281	946.57	641.299	1159.1	1112.33	1479.17	1984.2	1803.04	1532.18
Bra015379	AT1G05000.1	Symbols: | Phosphotyrosine protein phosphatases superfamily protein | chr1:1425660-1428393 FORWARD LENGTH=215	1468.37	903.842	883.757	798.486	944.794	840.06	1154	817.349	718.841	629.655	896.303	748.006
Bra006062	AT5G10480.1	Symbols: PAS2, PEP | Protein-tyrosine phosphatase-like, PTPLA | chr5:3298047-3300048 REVERSE LENGTH=221	1216.53	1270.53	1089.08	1277.22	1282.45	1324.37	1144.22	1082.35	793.276	878.489	706.404	963.47
Bra026890	AT1G13750.1	Symbols: | Purple acid phosphatases superfamily protein | chr1:4715490-4718091 REVERSE LENGTH=613	1090.41	179.172	274.789	229.119	209.96	191.473	1142.33	456.997	372.395	287.617	199.377	227.077
Bra026433	AT1G52940.1	Symbols: PAP5, ATPAP5 | purple acid phosphatase 5 | chr1:19716402-19723716 FORWARD LENGTH=396	1209.45	604.863	392.652	503.182	482.323	607.369	1124.97	882.424	883.284	879.1	811.943	1010.63
Bra033678	AT5G43380.2	Symbols: TOPP6 | type one serine/threonine protein phosphatase 6 | chr5:17420683-17421826 REVERSE LENGTH=327	1012.92	1306.62	1424.52	1054.53	1270.28	1092.7	1123.61	1670.09	2570.32	1813.77	2478.15	2098.12
Bra018709	AT1G48120.1	Symbols: | hydrolases;protein serine/threonine phosphatases | chr1:17774238-17779624 REVERSE LENGTH=1340	7041.57	6313.35	4218.87	5775.38	6104.56	6115.66	1104.55	1975.29	1574.24	2129.78	1652.23	1656.17
Bra013625	AT4G22550.1	Symbols: | Phosphatidic acid phosphatase (PAP2) family protein | chr4:11878255-11878896 REVERSE LENGTH=213	970.043	801.867	755.715	661.221	730.869	630.839	1100.65	1076.82	778.808	1154.16	933.839	971.794
Bra025933	AT1G18030.1	Symbols: | Protein phosphatase 2C family protein | chr1:6204400-6206678 FORWARD LENGTH=351	1094.97	539.057	479.552	451.341	554.682	280.059	1100.23	1027.69	1052.62	980.435	842.114	883.726
Bra005002	AT2G39920.2	Symbols: | HAD superfamily, subfamily IIIB acid phosphatase | chr2:16663201-16664305 REVERSE LENGTH=282	1828.61	1243.07	569.21	1116.49	926.024	841.869	1081.66	859.777	568.998	896.776	1137.92	1213.63
Bra031686	AT1G09870.1	Symbols: | histidine acid phosphatase family protein | chr1:3205817-3208444 FORWARD LENGTH=487	780.461	589.226	704.866	778.619	683.34	809.082	1041.93	889.357	664.166	730.087	595.303	799.488
Bra039553	AT4G15415.1	Symbols: ATB' GAMMA | Protein phosphatase 2A regulatory B subunit family protein | chr4:8817707-8819349 FORWARD LENGTH=522	1552.24	1111.95	1085.68	1237.32	1179.41	1043.3	1039.56	829.868	723.934	725.646	714.747	750.738
Bra035706	AT2G28360.1	Symbols: | SIT4 phosphatase-associated family protein | chr2:12124604-12129879 REVERSE LENGTH=788	783.934	345.804	287.794	287.703	317.155	206.164	1027.48	541.044	531.771	438.407	298.49	288.971
Bra009569	AT5G02760.1	Symbols: | Protein phosphatase 2C family protein | chr5:625377-626817 FORWARD LENGTH=370	6542.07	853.153	636.817	1098.77	1299.04	1243.98	1015.1	265.711	178.905	381.789	249.625	176.479
Bra013867	AT4G25150.1	Symbols: | HAD superfamily, subfamily IIIB acid phosphatase | chr4:12901736-12902882 REVERSE LENGTH=260	942.789	963.592	1080.94	1031.84	1155.59	1307.99	1011.9	1073.91	706.349	864.516	713.56	850.114
Bra030984	AT1G17340.1	Symbols: | Phosphoinositide phosphatase family protein | chr1:5934129-5938391 FORWARD LENGTH=785	3139.56	2569.55	3073.51	3088.62	3515.61	2434.84	1000.8	902.981	1201.7	1193.5	1113.49	1011.96
Bra005526	AT1G43670.1	Symbols: | Inositol monophosphatase family protein | chr1:16468184-16470347 FORWARD LENGTH=341	1218.7	1431.1	1627.62	1761.28	1659.64	2228.34	982.293	1060.05	1496.02	944.888	1609.4	1387.28
Bra023718	AT5G19280.1	Symbols: KAPP, RAG1 | kinase associated protein phosphatase | chr5:6488450-6493182 FORWARD LENGTH=581	681.877	944.667	1030.66	972.737	987.642	692.331	979.989	1063.57	1097.13	1219.65	1292.44	1315.44
Bra010703	AT4G39120.1	Symbols: IMPL2, HISN7 | myo-inositol monophosphatase like 2 | chr4:18225578-18227988 REVERSE LENGTH=375	1382.41	2174.48	1811.34	1743.81	1687.39	1871.95	975.729	1661.69	1235.34	1056.13	1132.74	1462.15
Bra037236	AT1G56360.1	Symbols: PAP6, ATPAP6 | purple acid phosphatase 6 | chr1:21098603-21100842 REVERSE LENGTH=466	547.663	1210.26	1355.67	1112.29	1111.67	1206.87	950.988	872.713	1268.02	1172.08	1500.28	1025.7
Bra019699	AT1G13900.1	Symbols: | Purple acid phosphatases superfamily protein | chr1:4753494-4755554 REVERSE LENGTH=656	657.57	563.662	741.691	597.026	733.138	609.359	946.22	576.042	809.553	928.83	752.969	487.9
Bra003080	AT5G53140.1	Symbols: | Protein phosphatase 2C family protein | chr5:21549228-21552132 FORWARD LENGTH=420	508.848	840.684	947.542	910.026	764.125	846.68	937.612	859.552	817.518	949.507	841.192	868.036
Bra033976	AT1G67820.1	Symbols: | Protein phosphatase 2C family protein | chr1:25429882-25431484 FORWARD LENGTH=445	1448.18	328.779	476.82	356.007	427.525	304.077	930.719	462.871	418.423	359.38	409.279	440.321
Bra009444	AT5G04540.1	Symbols: | Myotubularin-like phosphatases II superfamily | chr5:1296826-1302299 REVERSE LENGTH=833	2008.9	1309.75	1033.24	1091.74	982.769	873.264	923.218	935.819	933.452	862.005	852.099	514.79
Bra021332	AT5G36250.1	Symbols: | Protein phosphatase 2C family protein | chr5:14282590-14284376 FORWARD LENGTH=448	661.564	594.738	578.414	494.902	537.645	308.538	906.51	1093.74	773.29	788.099	697.284	776.345
Bra021541	AT3G14205.1	Symbols: | Phosphoinositide phosphatase family protein | chr3:4716008-4720524 REVERSE LENGTH=808	6792.92	2622.71	3702.46	3415.87	3924.36	2391.86	906.143	2464.93	2302.01	2221.14	2214.82	2618.46
Bra026010	AT1G16980.1	Symbols: ATTPS2, TPS2 | trehalose-phosphatase/synthase 2 | chr1:5807311-5811488 FORWARD LENGTH=821	1663.95	1661.22	1076.53	1595.68	926.284	1659.74	898.913	1909.75	2194.92	2136.66	2041.65	2350.65
Bra003201	AT3G54930.1	Symbols: | Protein phosphatase 2A regulatory B subunit family protein | chr3:20351084-20352659 REVERSE LENGTH=497	646.924	589.146	378.744	453.391	351.765	413.996	896.748	496.432	365.438	324.247	263.855	322.072
Bra009875	AT5G26010.1	Symbols: | Protein phosphatase 2C family protein | chr5:9085512-9087372 REVERSE LENGTH=331	302.748	45.5792	90.8381	71.6455	104.496	120.585	891.38	691.968	437.645	635.14	461.989	487.691
Bra009705	AT5G23720.1	Symbols: PHS1 | dual specificity protein phosphatase family protein | chr5:7998309-8002594 FORWARD LENGTH=929	632.724	600.346	650.59	525.033	549.705	539.302	887.787	573.617	648.088	650.171	635.032	704.396
Bra004980	AT2G40180.1	Symbols: ATHPP2C5, PP2C5 | phosphatase 2C5 | chr2:16782522-16784014 FORWARD LENGTH=390	688.339	513.127	597.37	418.259	334.2	440.747	873.871	327.943	355.299	253.301	175.098	320.213
Bra026259	AT4G28400.1	Symbols: | Protein phosphatase 2C family protein | chr4:14048499-14050118 FORWARD LENGTH=283	468.108	830.877	1071.95	1355.96	1094.2	1056.46	862.989	1057.03	1541.8	907.91	1753.33	1275.39
Bra008620	AT5G16480.1	Symbols: | Phosphotyrosine protein phosphatases superfamily protein | chr5:5381334-5382618 REVERSE LENGTH=204	875.519	745.359	658.46	851.366	835.709	777.904	844.211	934.628	767.068	961.28	991.617	1034.62
Bra040347	AT4G13700.1	Symbols: ATPAP23, PAP23 | purple acid phosphatase 23 | chr4:7957072-7958919 REVERSE LENGTH=458	554.473	606.664	670.212	547.124	406.921	434.054	833.64	998.017	666.116	888.708	2098.2	725.408
Bra028297	AT5G52200.1	Symbols: | phosphoprotein phosphatase inhibitors | chr5:21202818-21204719 REVERSE LENGTH=191	3457.12	3699.03	4151.2	3496.26	3784.66	4020.31	816.681	636.074	1243.65	1220.17	1564.78	1065.44
Bra025953	AT1G17710.1	Symbols: | Pyridoxal phosphate phosphatase-related protein | chr1:6090763-6091975 REVERSE LENGTH=279	474.269	455.071	488.147	340.749	363.238	536.368	810.73	1531.32	1013.86	969.459	833.897	813.635
Bra014076	AT1G47380.1	Symbols: | Protein phosphatase 2C family protein | chr1:17373004-17375305 REVERSE LENGTH=428	1175.26	3049.92	3695.72	3246.82	3261.28	3192.63	800.346	2077.61	3036.13	2120.77	2730.67	1980.64
Bra019139	AT4G25840.1	Symbols: GPP1 | glycerol-3-phosphatase 1 | chr4:13139026-13140719 FORWARD LENGTH=298	1875.24	2134.94	1784.59	1938.15	2098.9	1726.85	786.001	1008.38	725.446	848.923	819.375	804.544
Bra007906	AT1G70290.1	Symbols: ATTPS8, TPS8, ATTPSC | trehalose-6-phosphatase synthase S8 | chr1:26471286-26474078 REVERSE LENGTH=856	550.007	497.84	551.017	653.424	464.293	636.919	781.285	1933.77	1003.86	1587.13	1084.01	1295.88
Bra015558	AT1G07160.1	Symbols: | Protein phosphatase 2C family protein | chr1:2198155-2199678 REVERSE LENGTH=380	542.661	874.102	897.792	769.695	888.362	823.628	776.798	690.452	853.57	796.809	928.905	603.625
Bra012554	AT4G19180.1	Symbols: | GDA1/CD39 nucleoside phosphatase family protein | chr4:10485518-10487868 REVERSE LENGTH=740	143.416	352.333	449.164	409.308	359.879	405.557	770.793	527.761	486.913	596.24	487.399	488.919
Bra025943	AT1G17850.1	Symbols: | Rhodanese/Cell cycle control phosphatase superfamily protein | chr1:6146470-6148820 REVERSE LENGTH=446	853.835	1030.58	1094.92	909.082	963.718	873.909	754.318	1344.42	953.414	1152.71	1091.4	1290.75
Bra013327	AT4G18593.1	Symbols: | dual specificity protein phosphatase-related | chr4:10238154-10238698 FORWARD LENGTH=142	772.896	1143.09	905.609	1008.72	1102.13	1060.1	751.185	1100.14	1007.6	1323.05	1243.96	1669.26
Bra040180	AT4G17770.1	Symbols: ATTPS5, TPS5 | trehalose phosphatase/synthase 5 | chr4:9877055-9880084 FORWARD LENGTH=862	498.313	775.774	939.716	1191.91	942.411	1077.96	746.313	747.945	869.441	736.627	822.672	1031.28
Bra000661	AT4G08960.1	Symbols: | phosphotyrosyl phosphatase activator (PTPA) family protein | chr4:5746326-5747994 FORWARD LENGTH=392	958.768	1041.78	1026.12	1227.96	1272.13	1206.41	743.24	1027.48	1190.48	1111.09	1191.65	1175.21
Bra036813	AT3G51370.1	Symbols: | Protein phosphatase 2C family protein | chr3:19070054-19071975 FORWARD LENGTH=379	690.43	1109.29	912.534	1181.94	1043.08	1685.71	732.003	1293.1	1096.86	1072.94	936.501	950.376
Bra002689	AT5G02760.1	Symbols: | Protein phosphatase 2C family protein | chr5:625377-626817 FORWARD LENGTH=370	2055.34	662.006	561.391	855.316	826.549	1090.98	714.525	393.727	674.601	508.989	529.178	477.411
Bra015615	AT1G47510.1	Symbols: AT5PTASE11, 5PTASE11 | inositol polyphosphate 5-phosphatase 11 | chr1:17435991-17438296 REVERSE LENGTH=334	560.066	303.789	144.483	112.955	60.1258	65.3049	710.891	623.387	342.414	171.379	214.538	222.924
Bra000691	AT1G34120.1	Symbols: IP5PI, AT5P1, ATIP5PI, AT5PTASE1 | inositol polyphosphate 5-phosphatase I | chr1:12426831-12429526 FORWARD LENGTH=586	797.617	511.378	517.714	524.297	412.016	311.173	708.358	630.06	465.264	613.886	465.583	430.35
Bra004705	AT2G42500.1	Symbols: PP2A-3 | protein phosphatase 2A-3 | chr2:17698099-17701226 REVERSE LENGTH=313	707.507	730.467	1019.73	751.942	999.035	785.568	696.33	742.719	784.095	1050.58	1046.16	775.493
Bra013072	AT2G16430.2	Symbols: PAP10, ATPAP10 | purple acid phosphatase 10 | chr2:7120502-7122772 REVERSE LENGTH=468	645.3	852.503	493.983	566.281	367.781	355.34	693.321	843.599	675.448	672.551	790.977	900.814
Bra005009	AT2G39840.1	Symbols: TOPP4 | type one serine/threonine protein phosphatase 4 | chr2:16627430-16628789 FORWARD LENGTH=321	398.137	506.449	453.027	501.513	483.283	469.942	673.182	783.274	833.671	840.869	970.273	1005.11
Bra010216	AT4G31860.1	Symbols: | Protein phosphatase 2C family protein | chr4:15406685-15408589 REVERSE LENGTH=357	639.941	513.208	642.75	564.152	731.565	641.933	668.24	850.534	1053.43	819.521	928.416	938.077
Bra023569	AT5G16480.1	Symbols: | Phosphotyrosine protein phosphatases superfamily protein | chr5:5381334-5382618 REVERSE LENGTH=204	320.71	507.702	604.164	675.099	629.313	654.895	653.221	729.429	819.265	823.153	965.45	935.747
Bra018578	AT1G09160.1	Symbols: | Protein phosphatase 2C family protein | chr1:2953199-2955059 REVERSE LENGTH=428	872.352	1228.77	1126.68	1182.72	544.653	951.965	646.468	1123.43	981.06	1127.25	985.765	961.378
Bra001607	AT3G15820.1	Symbols: ROD1 | phosphatidic acid phosphatase-related / PAP2-related | chr3:5351217-5353573 FORWARD LENGTH=301	396.389	407.124	353.783	370.897	364.866	264.33	641.147	705.923	498.796	489.673	553.888	628.979
Bra021819	AT2G32960.1	Symbols: | Phosphotyrosine protein phosphatases superfamily protein | chr2:13987976-13990720 FORWARD LENGTH=257	332.368	758.898	775.8	754.19	783.756	762.144	635.486	905.174	1183.6	1076.79	1121.89	1370.05
Bra010333	AT4G29260.1	Symbols: | HAD superfamily, subfamily IIIB acid phosphatase | chr4:14422310-14423409 REVERSE LENGTH=255	276.524	500.7	376.744	410.218	286.646	581.108	633.4	375.469	471.028	598.428	582.227	597.416
Bra008568	AT5G17250.1	Symbols: | Alkaline-phosphatase-like family protein | chr5:5668993-5673516 REVERSE LENGTH=925	577.978	323.869	195.044	426.985	294.247	255.71	633.205	425.387	461.193	444.238	365.785	385.631
Bra005540	AT2G32960.1	Symbols: | Phosphotyrosine protein phosphatases superfamily protein | chr2:13987976-13990720 FORWARD LENGTH=257	649.501	1449.19	1023.51	1043.96	708.683	1049.24	613.935	949.101	1090.48	923.563	1447.87	1361.91
Bra004495	AT2G46920.1	Symbols: POL | Protein phosphatase 2C family protein | chr2:19278106-19280921 REVERSE LENGTH=856	544.662	380.516	341.535	440.071	423.227	227.728	587.192	405.435	324.824	422.933	411.824	490.368
Bra026673	AT1G17340.1	Symbols: | Phosphoinositide phosphatase family protein | chr1:5934129-5938391 FORWARD LENGTH=785	600.419	887.155	1293.52	1084.34	1110.48	961.036	577.814	541.016	694.78	684.443	691.857	790.48
Bra011128	AT4G29680.1	Symbols: | Alkaline-phosphatase-like family protein | chr4:14538067-14539557 REVERSE LENGTH=496	505.264	144.15	132.371	126.656	186.348	78.2188	570.706	158.074	170.288	186.997	127.211	99.8331
Bra019980	AT1G09870.1	Symbols: | histidine acid phosphatase family protein | chr1:3205817-3208444 FORWARD LENGTH=487	366.21	285.178	337.424	412.257	278.415	359.701	570.534	641.752	372.182	436.49	419.627	515.58
Bra029480	AT4G03960.1	Symbols: | Phosphotyrosine protein phosphatases superfamily protein | chr4:1887673-1889000 FORWARD LENGTH=198	226.835	171.447	239.395	187.03	202.449	112.413	550.565	600.654	560.344	560.493	350.279	449.109
Bra021202	AT3G16800.1	Symbols: | Protein phosphatase 2C family protein | chr3:5721294-5722923 FORWARD LENGTH=351	274.182	373.377	230.755	299.711	292.299	233.358	546.359	802.728	845.407	837.406	1023.52	998.041
Bra026703	AT1G78200.1	Symbols: | Protein phosphatase 2C family protein | chr1:29420483-29421650 FORWARD LENGTH=283	190.356	196.75	277.33	284.986	180.101	130.471	546.118	1113.47	907.276	624.626	862.674	949.931
Bra030439	AT1G51420.1	Symbols: ATSPP1, SPP1 | sucrose-phosphatase 1 | chr1:19064852-19066704 REVERSE LENGTH=423	340.251	450.534	370.78	287.011	395.451	379.016	540.598	184.361	129.697	240.02	235.544	333.867
Bra009029	AT5G10480.1	Symbols: PAS2, PEP | Protein-tyrosine phosphatase-like, PTPLA | chr5:3298047-3300048 REVERSE LENGTH=221	1094.3	1052.39	831.084	1134.42	900.062	933.392	530.343	539.962	391.294	405.405	320.358	389.605
Bra040363	AT3G07130.1	Symbols: ATPAP15, PAP15 | purple acid phosphatase 15 | chr3:2255763-2257981 REVERSE LENGTH=532	8384.25	900.099	675.219	564.785	726.099	355.998	521.505	188.748	198.821	82.154	34.9733	45.2324
Bra024243	AT5G63870.1	Symbols: PP7, ATPP7 | serine/threonine phosphatase 7 | chr5:25561336-25562908 REVERSE LENGTH=413	784.041	785.678	781.331	711.864	795.258	866.068	514.794	637.184	564.508	635.727	822.404	637.71
Bra000174	AT2G40180.1	Symbols: ATHPP2C5, PP2C5 | phosphatase 2C5 | chr2:16782522-16784014 FORWARD LENGTH=390	217.303	54.2665	60.344	98.1533	85.559	103.393	507.48	72.5366	130.216	66.0401	54.0377	22.2552
Bra026075	AT1G16220.1	Symbols: | Protein phosphatase 2C family protein | chr1:5548653-5550553 FORWARD LENGTH=491	380.813	548.394	684.959	512.762	571.035	360.65	505.481	488.939	457.152	427.791	1300.95	809.35
Bra011120	AT4G29530.1	Symbols: | Pyridoxal phosphate phosphatase-related protein | chr4:14496164-14497310 FORWARD LENGTH=245	502.655	245.229	318.746	211.843	185.824	97.8909	499.278	437.783	345.518	481.304	306.688	292.877
Bra015631	AT1G78090.1	Symbols: ATTPPB, TPPB | trehalose-6-phosphate phosphatase | chr1:29373955-29376295 FORWARD LENGTH=374	749.238	493.663	664.664	529.424	728.008	684.795	467.126	688.599	1061.15	851.913	997.277	741.249
Bra038512	AT2G22530.1	Symbols: | Alkaline-phosphatase-like family protein | chr2:9572971-9577441 REVERSE LENGTH=958	471.96	412.182	559.779	530.7	457.464	226.209	466.393	427.682	574.719	458.647	452.118	413.165
Bra002803	AT5G56610.1	Symbols: | Phosphotyrosine protein phosphatases superfamily protein | chr5:22916738-22918137 FORWARD LENGTH=228	362.72	280.619	268.966	255.463	225.478	202.365	460.608	550.905	445.663	504.197	422.564	515.044
Bra035830	AT3G19980.1	Symbols: ATFYPP3, EMB2736, STPP, FYPP3 | flower-specific, phytochrome-associated protein phosphatase 3 | chr3:6962008-6964761 FORWARD LENGTH=303	410.554	338.96	344.172	331.359	467.775	360.417	452.556	387.771	477.83	875.941	390.977	385.636
Bra035018	AT1G78200.1	Symbols: | Protein phosphatase 2C family protein | chr1:29420483-29421650 FORWARD LENGTH=283	134.179	112.408	95.446	80.4817	74.8029	95.1371	436.752	1004.64	899.563	961.414	897.469	1014.36
Bra015445	AT1G05630.2	Symbols: AT5PTASE13, 5PTASE13 | Endonuclease/exonuclease/phosphatase family protein | chr1:1682483-1687153 FORWARD LENGTH=1136	371.85	422.422	510.164	428.009	432.57	340.996	415.013	802.087	640.192	805.521	786.283	924.12
Bra022295	AT3G18220.1	Symbols: | Phosphatidic acid phosphatase (PAP2) family protein | chr3:6248355-6249799 FORWARD LENGTH=308	129.008	311.329	226.415	293.031	408.948	514.849	414.677	180.531	502.638	485.987	516.819	429.712
Bra000262	AT2G42500.1	Symbols: PP2A-3 | protein phosphatase 2A-3 | chr2:17698099-17701226 REVERSE LENGTH=313	501.126	1194.25	1173.24	1089.67	777.634	1045.44	414.594	370.625	413.291	340.207	266.728	292.785
Bra002766	AT5G57050.1	Symbols: ABI2, AtABI2 | Protein phosphatase 2C family protein | chr5:23087720-23089303 FORWARD LENGTH=423	397.485	471.609	386.626	565.065	490.34	534.06	403.323	381.621	538.932	471.873	542.488	457.821
Bra029819	AT3G10150.1	Symbols: ATPAP16, PAP16 | purple acid phosphatase 16 | chr3:3137502-3139056 REVERSE LENGTH=367	444.849	260.988	177.072	206.618	153.442	170.997	401.062	220.98	172.285	259.572	167.257	165.719
Bra026132	AT1G15415.1	Symbols: | The protein encoded by this gene was identified as a part of pollen proteome by mass spec analysis. It has weak homology to LEA (late embryo abundant) proteins. Encodes protein phosphatase 2A (PP2A) B'gamma subunit. Targeted to nucleus and cytosol. | chr1:5300931-5301412 REVERSE LENGTH=96	752.044	195.304	221.711	249.248	321.802	558.294	386.965	409.479	391.653	322.185	345.479	467.274
Bra005755	AT5G02760.1	Symbols: | Protein phosphatase 2C family protein | chr5:625377-626817 FORWARD LENGTH=370	449.701	342.62	262.71	409.655	475.901	371.767	370.424	161.388	148.979	123.571	526.659	330.358
Bra038610	AT5G63140.1	Symbols: ATPAP29, PAP29 | purple acid phosphatase 29 | chr5:25328237-25329616 FORWARD LENGTH=389	173.044	263.337	378.544	358.769	374.376	932.858	369.589	317.32	351.598	368.155	343.311	341.174
Bra020776	AT3G06110.2	Symbols: MKP2, DSPTP1B | MAPK phosphatase 2 | chr3:1843517-1844577 FORWARD LENGTH=167	68.9445	58.4179	40.1366	33.3739	46.7678	77.6649	369.275	144.05	98.2338	70.2809	54.5571	60.3119
Bra012642	AT4G17770.1	Symbols: ATTPS5, TPS5 | trehalose phosphatase/synthase 5 | chr4:9877055-9880084 FORWARD LENGTH=862	492.029	891.517	812.562	865.889	760.377	863.21	369.117	511.313	506.601	507.92	533.425	645.339
Bra016591	AT1G17710.1	Symbols: | Pyridoxal phosphate phosphatase-related protein | chr1:6090763-6091975 REVERSE LENGTH=279	664.054	1397.05	1087.8	1121.45	615.294	938.924	358.983	733.989	1037.66	776.573	972.313	1233.75
Bra008344	AT1G78090.1	Symbols: ATTPPB, TPPB | trehalose-6-phosphate phosphatase | chr1:29373955-29376295 FORWARD LENGTH=374	879.45	860.542	844.28	715.258	481.257	463.034	356.294	412.555	385.528	433.941	418.617	330.55
Bra010320	AT4G29700.1	Symbols: | Alkaline-phosphatase-like family protein | chr4:14543739-14545124 REVERSE LENGTH=461	1323.19	631.843	744.58	574.248	532.99	763.942	336.313	182.628	166.405	160.495	187.098	128.453
Bra038901	AT3G51470.1	Symbols: | Protein phosphatase 2C family protein | chr3:19097924-19099244 REVERSE LENGTH=361	271.951	380.451	832.834	537.876	507.534	366.142	335.327	689.751	752.08	600.655	642.904	388.812
Bra035568	AT3G15820.1	Symbols: ROD1 | phosphatidic acid phosphatase-related / PAP2-related | chr3:5351217-5353573 FORWARD LENGTH=301	114.283	279.482	297.202	307.639	322.905	317.734	333.489	295.989	296.243	348.317	358.264	328.627
Bra032580	AT1G02270.1	Symbols: | Calcium-binding endonuclease/exonuclease/phosphatase family | chr1:443301-446197 REVERSE LENGTH=484	248.229	340.375	422.202	395.706	442.381	567.164	317.999	428.501	498.849	415.698	407.034	519.832
Bra015496	AT1G78200.1	Symbols: | Protein phosphatase 2C family protein | chr1:29420483-29421650 FORWARD LENGTH=283	90.5676	115.229	98.2001	110.109	123.135	110.202	314.897	869.324	729.623	821.897	592.988	753.469
Bra016660	AT1G15415.1	Symbols: | The protein encoded by this gene was identified as a part of pollen proteome by mass spec analysis. It has weak homology to LEA (late embryo abundant) proteins. Encodes protein phosphatase 2A (PP2A) B'gamma subunit. Targeted to nucleus and cytosol. | chr1:5300931-5301412 REVERSE LENGTH=96	119.754	166.006	184.942	245.867	345.217	595.609	309.609	208.574	306.156	337.183	317.174	348.729
Bra037170	AT5G66450.1	Symbols: | Phosphatidic acid phosphatase (PAP2) family protein | chr5:26534801-26535951 FORWARD LENGTH=286	577.099	351.619	336.442	338.722	243.133	125.931	308.451	349.298	293.74	306.258	255.849	285.68
Bra008933	AT5G11860.1	Symbols: SSP5 | SCP1-like small phosphatase 5 | chr5:3822024-3823395 REVERSE LENGTH=305	316.361	274.909	345.994	248.853	279.646	194.007	307.377	269.042	326.875	268.442	249.471	318.174
Bra019417	AT5G63980.1	Symbols: SAL1, ALX8, ATSAL1, HOS2, FRY1, RON1 | Inositol monophosphatase family protein | chr5:25609840-25611802 FORWARD LENGTH=407	138.185	320.098	361.303	306.818	313.211	311.284	287.175	322.035	458.905	440.831	385.452	466.135
Bra017338	AT3G26030.1	Symbols: ATB' DELTA | serine/threonine protein phosphatase 2A 55 kDa regulatory subunit B prime delta | chr3:9517741-9519260 FORWARD LENGTH=477	236.986	417.349	271.643	266.599	184.636	245.49	285.347	692.335	257.628	439.516	183.269	389.97
Bra030553	AT1G04040.1	Symbols: | HAD superfamily, subfamily IIIB acid phosphatase | chr1:1042564-1043819 REVERSE LENGTH=271	231.438	128.548	151.794	184.126	145.018	139.149	277.896	172.583	181.166	173.62	176.535	124.782
Bra002059	AT2G21045.1	Symbols: | Rhodanese/Cell cycle control phosphatase superfamily protein | chr2:9027858-9028805 FORWARD LENGTH=169	266.682	157.146	215.564	234.21	216.275	168.916	277.546	215.44	171.996	188.719	225.286	178.627
Bra031783	AT1G11800.1	Symbols: | endonuclease/exonuclease/phosphatase family protein | chr1:3985520-3987263 REVERSE LENGTH=441	183.608	234.755	257.032	243.793	274.632	174.961	276.897	317.104	260.378	370.867	301.435	338.534
Bra031002	AT1G17710.1	Symbols: | Pyridoxal phosphate phosphatase-related protein | chr1:6090763-6091975 REVERSE LENGTH=279	906.424	1314.96	1222.27	938.836	784.656	549.894	270.44	602.082	424.193	442.071	410.465	216.626
Bra039919	AT2G18130.1	Symbols: PAP11, ATPAP11 | purple acid phosphatase 11 | chr2:7879308-7883935 REVERSE LENGTH=441	217.728	294.524	333.513	356.459	240.447	340.821	261.345	250.386	356.865	249.663	249.343	239.212
Bra027595	AT4G19500.1	Symbols: | nucleoside-triphosphatases;transmembrane receptors;nucleotide binding;ATP binding | chr4:10625787-10630140 FORWARD LENGTH=1309	446.728	277.293	403.144	478.94	350.897	236.078	250.609	315.417	330.332	302.044	317.664	319.683
Bra007117	AT3G54930.1	Symbols: | Protein phosphatase 2A regulatory B subunit family protein | chr3:20351084-20352659 REVERSE LENGTH=497	262.755	321.1	284.315	314.728	272.007	338.966	250.065	388.868	268.014	300.541	274.7	220.871
Bra010160	AT1G67120.1	Symbols: | ATPases;nucleotide binding;ATP binding;nucleoside-triphosphatases;transcription factor binding | chr1:25069727-25095526 REVERSE LENGTH=5393	80.1276	112.643	174.087	157.584	174.129	182.882	248.885	206.876	259.528	245.618	183.552	214.019
Bra015619	AT1G47380.1	Symbols: | Protein phosphatase 2C family protein | chr1:17373004-17375305 REVERSE LENGTH=428	154.739	215.122	303.7	278.264	294.422	237.661	245.099	242.193	306.393	277.331	184.016	213.569
Bra028240	AT5G39400.1	Symbols: ATPTEN1, PTEN1 | Calcium/lipid-binding (CaLB) phosphatase | chr5:15766251-15767922 FORWARD LENGTH=412	67.9435	147.495	241.448	159.111	178.666	216.017	243.761	187.337	329.419	297.536	343.003	241.793
Bra029624	AT3G07130.1	Symbols: ATPAP15, PAP15 | purple acid phosphatase 15 | chr3:2255763-2257981 REVERSE LENGTH=532	152.993	54.0504	132.908	75.4121	128.001	66.6697	240.709	158.036	139.326	292.558	140.675	98.542
Bra027677	AT1G64040.1	Symbols: TOPP3 | type one serine/threonine protein phosphatase 3 | chr1:23758626-23760274 REVERSE LENGTH=322	296.797	378.645	464.693	305.762	367.49	242.812	239.035	626.728	607.674	534.683	520.651	486.034
Bra031075	AT5G03470.1	Symbols: ATB' ALPHA | Protein phosphatase 2A regulatory B subunit family protein | chr5:866795-868872 FORWARD LENGTH=495	167.443	192.228	227.895	184.339	305.795	447.914	222.34	180.618	228.399	449.988	370.3	309.135
Bra001821	AT1G17720.1	Symbols: ATB BETA | Protein phosphatase 2A, regulatory subunit PR55 | chr1:6093949-6098065 REVERSE LENGTH=501	216.023	160.206	217.562	150.348	195.415	324.747	220.952	172.777	187.442	203.933	187.2	188.832
Bra025982	AT1G17340.1	Symbols: | Phosphoinositide phosphatase family protein | chr1:5934129-5938391 FORWARD LENGTH=785	113.115	145.985	143.807	96.9129	87.0077	71.3495	220.041	546.903	379.028	232.854	143.048	105.62
Bra022179	AT3G16800.1	Symbols: | Protein phosphatase 2C family protein | chr3:5721294-5722923 FORWARD LENGTH=351	122.654	306.894	471.84	378.029	509.962	618.632	218.549	294.616	434.027	417.588	479.701	296.401
Bra000333	AT2G43900.1	Symbols: | Endonuclease/exonuclease/phosphatase family protein | chr2:18178801-18183823 REVERSE LENGTH=1316	132.232	132.296	257.099	164.888	178.973	204.293	213.719	174.645	236.552	191.293	168.2	146.113
Bra012879	AT3G50920.1	Symbols: | Phosphatidic acid phosphatase (PAP2) family protein | chr3:18922403-18923533 REVERSE LENGTH=279	138.656	93.2408	137.646	84.8494	62.4098	49.7314	213.033	180.952	229.859	252.156	142.452	148.019
Bra022903	AT2G32770.3	Symbols: PAP13, ATPAP13 | purple acid phosphatase 13 | chr2:13895838-13898203 FORWARD LENGTH=545	184.951	216.769	155.395	226.255	175.008	218.222	207.192	203.196	252.648	215.314	224.744	211.089
Bra027205	AT3G15820.1	Symbols: ROD1 | phosphatidic acid phosphatase-related / PAP2-related | chr3:5351217-5353573 FORWARD LENGTH=301	372.979	310.993	253.785	239.087	237.681	299.604	205.72	324.804	205.697	207.738	259.804	278.784
Bra013546	AT4G21670.1	Symbols: CPL1, FRY2, ATCPL1 | C-terminal domain phosphatase-like 1 | chr4:11511511-11516922 FORWARD LENGTH=967	124.577	175.557	225.099	223.665	164.777	158.09	204.174	148.467	177.401	165.248	172.674	101.478
Bra036915	AT4G14930.1	Symbols: | Survival protein SurE-like phosphatase/nucleotidase | chr4:8538831-8541205 FORWARD LENGTH=315	182.479	183.396	234.666	305.862	202.144	190.076	200.784	243.769	202.155	245.364	177.969	193.749
Bra025162	AT3G25800.1	Symbols: PDF1, PR 65, PP2AA2 | protein phosphatase 2A subunit A2 | chr3:9422822-9425783 REVERSE LENGTH=587	177.265	100.806	58.7383	71.7186	108.668	59.1929	197.895	386.904	82.69	208.719	118.39	230.702
Bra007688	AT3G62620.1	Symbols: | sucrose-phosphatase-related | chr3:23159845-23161606 FORWARD LENGTH=358	333.636	273.129	197.434	294.335	321.802	461.492	189.885	278.839	256.229	277.859	385.125	569.699
Bra022244	AT3G17790.1	Symbols: ATACP5, ATPAP17, PAP17 | purple acid phosphatase 17 | chr3:6089779-6090988 FORWARD LENGTH=338	411.268	429.323	438.322	336.47	351.008	231.016	186.693	342.453	339.626	285.267	290.67	247.118
Bra011657	AT4G36050.2	Symbols: | endonuclease/exonuclease/phosphatase family protein | chr4:17052323-17055044 REVERSE LENGTH=610	334.316	557.044	551.152	303.96	349.536	349.573	182.122	188.748	188.915	259.039	250.74	120.175
Bra013400	AT4G19500.1	Symbols: | nucleoside-triphosphatases;transmembrane receptors;nucleotide binding;ATP binding | chr4:10625787-10630140 FORWARD LENGTH=1309	147.924	172.22	185.243	181.527	168.953	165.839	181.013	230.062	184.653	254.44	176.905	201.839
Bra018569	AT1G09280.1	Symbols: | CONTAINS InterPro DOMAIN/s: Rhodanese-like (InterPro:IPR001763), Serine hydrolase (InterPro:IPR005645); BEST Arabidopsis thaliana protein match is: Rhodanese/Cell cycle control phosphatase superfamily protein (TAIR:AT2G40760.1); Has 5925 Blast hits to 5912 proteins in 1592 species: Archae - 0; Bacteria - 2946; Metazoa - 156; Fungi - 408; Plants - 229; Viruses - 0; Other Eukaryotes - 21…	197.406	174.497	120.332	131.904	134.195	82.7482	179.943	170.874	163.7	268.284	218.998	186.06
Bra012540	AT4G19500.1	Symbols: | nucleoside-triphosphatases;transmembrane receptors;nucleotide binding;ATP binding | chr4:10625787-10630140 FORWARD LENGTH=1309	1954.14	1688.93	1437.14	1393.13	1296.63	1176.36	178.896	186.711	67.4116	212.386	110.895	73.3028
Bra003014	AT5G54130.2	Symbols: | Calcium-binding endonuclease/exonuclease/phosphatase family | chr5:21962900-21965279 FORWARD LENGTH=436	1089.66	2581.59	1685.45	1812.47	1415.12	1444.16	175.914	158.896	269.71	239.007	329.406	255.19
Bra001589	AT3G15260.1	Symbols: | Protein phosphatase 2C family protein | chr3:5138842-5140242 FORWARD LENGTH=289	141.454	137.576	244.416	208.67	168.465	204.735	172.178	133.675	229.258	172.279	236.796	151.216
Bra037033	AT4G32950.1	Symbols: | Protein phosphatase 2C family protein | chr4:15904444-15906010 REVERSE LENGTH=326	171.201	135.13	168.467	169.668	238.469	163.21	170.875	176.117	167.941	146.551	160	118.163
Bra004238	AT1G67600.1	Symbols: | Acid phosphatase/vanadium-dependent haloPeroxidase-related protein | chr1:25336701-25337455 REVERSE LENGTH=163	163.709	144.675	311.048	122.809	190.664	182.997	162.68	131.525	155.691	127.235	93.6392	111.225
Bra006495	AT2G42810.1	Symbols: PAPP5, PP5 | protein phosphatase 5.2 | chr2:17812336-17815896 REVERSE LENGTH=484	56.7165	70.175	41.2422	176.075	160.871	112.047	162.552	151.594	375.398	199.71	381.958	174.211
Bra034542	AT4G32950.1	Symbols: | Protein phosphatase 2C family protein | chr4:15904444-15906010 REVERSE LENGTH=326	98.0936	180.006	157.081	192.694	157.824	336.98	161.674	142.95	158.961	133.16	136.277	172.782
Bra011130	AT4G29700.1	Symbols: | Alkaline-phosphatase-like family protein | chr4:14543739-14545124 REVERSE LENGTH=461	99.7381	145.433	147.007	167.027	151.553	234.877	158.989	119.575	112.034	56.191	108.041	104.262
Bra040230	AT3G06270.1	Symbols: | Protein phosphatase 2C family protein | chr3:1896763-1897887 FORWARD LENGTH=348	515.677	256.655	200.056	170.859	187.102	146.008	157.698	312.557	294.926	164.351	125.478	106.361
Bra028065	AT1G34750.1	Symbols: | Protein phosphatase 2C family protein | chr1:12736386-12737727 REVERSE LENGTH=282	173.636	191.999	329.746	253.687	270.858	192.831	138.792	203.58	205.669	208.399	115.793	147.146
Bra030617	AT1G05630.2	Symbols: AT5PTASE13, 5PTASE13 | Endonuclease/exonuclease/phosphatase family protein | chr1:1682483-1687153 FORWARD LENGTH=1136	140.21	202.663	192.503	218.404	180.961	247.943	134.081	223.78	171.701	149.257	95.6293	238.259
Bra024138	AT4G29680.1	Symbols: | Alkaline-phosphatase-like family protein | chr4:14538067-14539557 REVERSE LENGTH=496	93.1704	60.1586	80.196	68.8655	20.7191	74.2824	130.678	58.0051	100.769	54.5902	32.7084	64.3984
Bra010321	AT4G29680.1	Symbols: | Alkaline-phosphatase-like family protein | chr4:14538067-14539557 REVERSE LENGTH=496	129.371	200.132	179.373	194.176	222.537	174.92	128.678	138.249	173.935	131.559	126.018	173.942
Bra030478	AT1G03445.1	Symbols: BSU1 | Serine/threonine protein phosphatase family protein | chr1:854653-859599 REVERSE LENGTH=793	101.559	118.094	113.186	118.286	89.0776	210.988	117.406	116.623	125.424	130.992	123.82	105.296
Bra011091	AT4G29270.1	Symbols: | HAD superfamily, subfamily IIIB acid phosphatase | chr4:14423797-14424848 REVERSE LENGTH=256	55.3712	200.081	129.241	229.794	213.23	187.575	113.954	54.0001	132.639	191.338	149.343	78.8787
Bra013071	AT2G16430.2	Symbols: PAP10, ATPAP10 | purple acid phosphatase 10 | chr2:7120502-7122772 REVERSE LENGTH=468	96.7411	95.0845	123.5	112.667	109.25	188.558	111.692	117.291	116.248	85.3709	109.663	116.782
Bra040228	AT3G06270.1	Symbols: | Protein phosphatase 2C family protein | chr3:1896763-1897887 FORWARD LENGTH=348	185.422	123.562	149.662	107.397	128.146	102.793	110.191	103.448	206.441	93.63	141.008	161.165
Bra021138	AT3G15820.1	Symbols: ROD1 | phosphatidic acid phosphatase-related / PAP2-related | chr3:5351217-5353573 FORWARD LENGTH=301	84.1232	103.534	110.864	100.75	107.409	123.91	109.285	138.571	118.841	90.123	27.355	54.6955
Bra002517	AT5G59980.2	Symbols: | Polymerase/histidinol phosphatase-like | chr5:24147207-24149783 FORWARD LENGTH=705	51.8874	57.3529	107.42	146.146	85.76	172.138	109.095	121.175	143.715	136.644	159.578	125.972
Bra032392	AT1G30470.3	Symbols: | SIT4 phosphatase-associated family protein | chr1:10779435-10786415 FORWARD LENGTH=764	75.4541	109.734	84.5526	169.291	146.156	332.185	109.062	224.003	300.742	152.262	196.211	271.835
Bra017398	AT1G10430.1	Symbols: PP2A-2 | protein phosphatase 2A-2 | chr1:3428705-3430437 REVERSE LENGTH=306	107.076	114.487	211.279	184.658	122.533	171.127	99.8335	95.3918	111.82	98.3855	103.673	93.0324
Bra020479	AT5G24940.1	Symbols: | Protein phosphatase 2C family protein | chr5:8591407-8593601 REVERSE LENGTH=447	142.071	175.074	179.456	174.306	195.55	244.02	99.2592	79.804	170.054	116.958	164.405	102.546
Bra010554	AT1G56360.1	Symbols: PAP6, ATPAP6 | purple acid phosphatase 6 | chr1:21098603-21100842 REVERSE LENGTH=466	36.9742	51.0224	118.437	132.518	110.405	94.7495	93.2458	121.812	104.564	70.9927	93.2186	94.0687
Bra028720	AT5G06750.1	Symbols: | Protein phosphatase 2C family protein | chr5:2086403-2088245 REVERSE LENGTH=393	89.4312	66.437	88.3556	73.2579	92.0156	79.8911	92.1266	91.6056	86.4936	90.6538	72.7432	99.1405
Bra032809	AT1G24350.1	Symbols: | Acid phosphatase/vanadium-dependent haloPeroxidase-related protein | chr1:8639098-8640313 REVERSE LENGTH=168	39.7533	38.3144	56.0973	31.331	18.7857	44.3306	91.5444	66.7134	142.886	48.9879	201.664	45.8063
Bra032456	AT1G05630.2	Symbols: AT5PTASE13, 5PTASE13 | Endonuclease/exonuclease/phosphatase family protein | chr1:1682483-1687153 FORWARD LENGTH=1136	108.097	147.769	120.474	179.245	156.501	175.773	89.2722	129.783	173.366	166.3	131.797	135.896
Bra022988	AT2G34740.1	Symbols: | Protein phosphatase 2C family protein | chr2:14658730-14660305 FORWARD LENGTH=339	144.89	141.433	183.293	177.666	223.642	314.672	82.3594	128.07	97.7616	113.452	126.293	84.7609
Bra019043	AT4G27550.1	Symbols: ATTPS4, TPS4 | trehalose-6-phosphatase synthase S4 | chr4:13755689-13759740 FORWARD LENGTH=795	31.3955	83.5267	86.9988	90.972	278.511	114.642	77.0288	56.0761	133.67	104.997	87.3327	85.1411
Bra027266	AT3G15260.1	Symbols: | Protein phosphatase 2C family protein | chr3:5138842-5140242 FORWARD LENGTH=289	64.6353	61.9927	44.4696	56.167	101.101	142.128	77.0085	75.6041	59.1793	50.2065	79.438	49.9987
Bra003221	AT3G55800.1	Symbols: SBPASE | sedoheptulose-bisphosphatase | chr3:20709640-20711421 FORWARD LENGTH=393	29.2945	30.8821	42.9495	35.0551	29.2681	32.9152	76.698	49.3929	55.9098	60.9406	73.2467	85.6156
Bra025992	AT5G20840.1	Symbols: | Phosphoinositide phosphatase family protein | chr5:7061638-7068572 REVERSE LENGTH=831	52.8155	51.5987	58.0071	43.8391	58.989	92.9439	75.2691	54.5072	70.4157	47.8518	54.022	76.1606
Bra021274	AT3G17790.1	Symbols: ATACP5, ATPAP17, PAP17 | purple acid phosphatase 17 | chr3:6089779-6090988 FORWARD LENGTH=338	114.599	217.322	279.522	185.283	192.895	193.763	73.0252	151.292	139.829	120.259	89.3314	98.7354
Bra028534	AT3G52810.1	Symbols: ATPAP21, PAP21 | purple acid phosphatase 21 | chr3:19571089-19573640 REVERSE LENGTH=437	72.9968	126.221	101.101	384.165	187.061	283.788	72.9756	137.484	168.395	202.358	107.894	205.091
Bra006948	AT3G52780.1	Symbols: ATPAP20, PAP20 | Purple acid phosphatases superfamily protein | chr3:19561525-19564195 REVERSE LENGTH=427	32.2121	83.3502	110.885	102.957	119.731	173.256	72.2941	57.069	81.6383	76.8123	111.22	101.985
Bra028865	AT5G02760.1	Symbols: | Protein phosphatase 2C family protein | chr5:625377-626817 FORWARD LENGTH=370	49.8393	87.3445	43.9036	138.675	136.107	153.622	68.1722	69.6829	56.8911	62.0506	94.5531	52.2332
Bra017755	AT1G56360.1	Symbols: PAP6, ATPAP6 | purple acid phosphatase 6 | chr1:21098603-21100842 REVERSE LENGTH=466	254.732	331.711	247.886	298.033	182.886	111.412	65.9183	48.8299	31.1673	44.5926	141.711	249.515
Bra006951	AT3G52820.1	Symbols: ATPAP22, PAP22 | purple acid phosphatase 22 | chr3:19574236-19576938 REVERSE LENGTH=434	46.616	92.3533	62.6377	123.538	79.7628	104.333	63.1879	45.2178	87.5924	105.762	99.1833	71.1132
Bra030224	AT4G15410.1	Symbols: PUX5 | serine/threonine protein phosphatase 2A 55 kDa regulatory subunit B prime gamma | chr4:8814868-8816596 FORWARD LENGTH=421	35.2778	68.0855	80.4189	89.1946	86.5779	194.729	58.6554	48.0144	108.919	82.2889	45.4559	86.5279
Bra014966	AT3G23610.1	Symbols: DSPTP1 | dual specificity protein phosphatase 1 | chr3:8478280-8479521 FORWARD LENGTH=198	175.748	104.8	104.041	142.849	97.9851	86.9082	53.4284	102.996	108.393	125.818	55.763	73.9533
Bra026627	AT2G01880.1	Symbols: PAP7, ATPAP7 | purple acid phosphatase 7 | chr2:391563-393967 REVERSE LENGTH=328	56.8296	69.6649	43.6138	55.0638	43.2423	53.1731	50.1219	85.5942	57.0908	53.6061	53.9392	74.9775
Bra009643	AT5G01700.2	Symbols: | Protein phosphatase 2C family protein | chr5:260848-262492 REVERSE LENGTH=382	78.8855	91.5153	104.808	80.2911	86.8918	59.0244	45.8711	84.4185	62.9047	62.4926	73.2599	60.4403
Bra029160	AT5G51760.1	Symbols: AHG1 | Protein phosphatase 2C family protein | chr5:21026916-21028912 FORWARD LENGTH=416	38.0667	29.3328	24.6304	40.1835	24.2618	51.298	44.1833	42.3629	70.4455	51.5859	76.0559	30.4282
Bra019705	AT1G13750.1	Symbols: | Purple acid phosphatases superfamily protein | chr1:4715490-4718091 REVERSE LENGTH=613	66.6697	54.827	89.0117	89.6545	74.2126	70.9336	43.8742	75.6109	63.969	88.8745	69.1674	61.4715
Bra014262	AT1G51420.1	Symbols: ATSPP1, SPP1 | sucrose-phosphatase 1 | chr1:19064852-19066704 REVERSE LENGTH=423	68.0498	88.117	105.124	95.2725	107.758	143.273	40.5743	41.4044	40.2795	62.1853	80.731	62.1278
Bra026263	AT5G39400.1	Symbols: ATPTEN1, PTEN1 | Calcium/lipid-binding (CaLB) phosphatase | chr5:15766251-15767922 FORWARD LENGTH=412	56.5693	44.3769	49.8887	46.9413	77.8009	82.456	40.4093	38.302	46.9218	51.5859	58.3504	45.0223
Bra024845	AT2G01880.1	Symbols: PAP7, ATPAP7 | purple acid phosphatase 7 | chr2:391563-393967 REVERSE LENGTH=328	191.65	64.918	69.55	130.734	189.013	303.053	40.1303	116.336	54.4256	52.0253	40.0522	67.8787
Bra030223	AT4G15410.1	Symbols: PUX5 | serine/threonine protein phosphatase 2A 55 kDa regulatory subunit B prime gamma | chr4:8814868-8816596 FORWARD LENGTH=421	27.7402	38.5997	36.4179	28.9031	52.2741	103.264	36.8337	33.4449	26.7379	24.5499	30.7642	31.3886
Bra017025	AT2G40180.1	Symbols: ATHPP2C5, PP2C5 | phosphatase 2C5 | chr2:16782522-16784014 FORWARD LENGTH=390	49.9694	57.2988	83.2238	92.3436	88.9163	192.795	36.342	102.443	156.516	49.7783	65.9777	100.586
Bra026011	AT1G16980.1	Symbols: ATTPS2, TPS2 | trehalose-phosphatase/synthase 2 | chr1:5807311-5811488 FORWARD LENGTH=821	68.4347	37.5846	71.1415	60.2597	52.9881	50.8208	35.9833	32.8918	41.8912	43.792	40.0497	42.0755
Bra032531	AT1G04040.1	Symbols: | HAD superfamily, subfamily IIIB acid phosphatase | chr1:1042564-1043819 REVERSE LENGTH=271	30.266	22.2889	27.8156	25.4476	18.4451	27.0132	34.8385	28.0732	27.2999	26.8858	28.6981	24.7025
Bra009224	AT5G06750.1	Symbols: | Protein phosphatase 2C family protein | chr5:2086403-2088245 REVERSE LENGTH=393	25.5387	29.3471	41.0876	62.347	54.2352	32.3812	34.7114	53.3359	57.5659	69.9339	38.1828	31.434
Bra000074	AT2G38600.1	Symbols: | HAD superfamily, subfamily IIIB acid phosphatase | chr2:16145907-16146857 FORWARD LENGTH=251	44.3727	43.0354	220.24	226.534	141.661	143.572	34.5248	104.119	198.787	67.5787	58.4222	41.445
Bra034020	AT1G67120.1	Symbols: | ATPases;nucleotide binding;ATP binding;nucleoside-triphosphatases;transcription factor binding | chr1:25069727-25095526 REVERSE LENGTH=5393	17.5692	48.5305	23.4128	45.8773	46.35	33.9223	32.6162	39.089	59.9023	20.9225	72.7823	76.1822
Bra028431	AT5G39400.1	Symbols: ATPTEN1, PTEN1 | Calcium/lipid-binding (CaLB) phosphatase | chr5:15766251-15767922 FORWARD LENGTH=412	20.9352	29.2505	31.6396	32.3252	33.4755	47.9506	29.9999	49.6119	34.3208	40.2638	35.4764	21.3077
Bra004500	AT2G46880.1	Symbols: ATPAP14, PAP14 | purple acid phosphatase 14 | chr2:19264910-19266412 REVERSE LENGTH=401	33.8431	22.5197	23.6808	35.2764	42.267	138.627	27.9975	57.6982	38.5907	35.5648	40.1444	67.3589
Bra023230	AT1G51420.1	Symbols: ATSPP1, SPP1 | sucrose-phosphatase 1 | chr1:19064852-19066704 REVERSE LENGTH=423	59.245	115.806	45.0088	84.9446	137.471	117.152	26.6262	37.986	47.8717	42.9794	49.7906	49.0613
Bra014942	AT3G23360.1	Symbols: | Protein phosphatase 2C family protein | chr3:8355257-8356381 REVERSE LENGTH=260	11.7043	10.5819	15.8066	13.8318	21.7786	12.4106	24.14	14.2282	11.6948	13.1961	16.3065	18.3541
Bra000731	AT4G11040.1	Symbols: | Protein phosphatase 2C family protein | chr4:6745161-6746667 FORWARD LENGTH=295	29.6441	22.4846	22.1221	28.2874	23.3157	38.3772	22.6954	27.052	22.6954	33.3917	19.6505	24.2212
Bra005094	AT2G38600.1	Symbols: | HAD superfamily, subfamily IIIB acid phosphatase | chr2:16145907-16146857 FORWARD LENGTH=251	15.7796	14.549	17.2656	14.8276	25.515	39.1744	13.1127	20.2948	21.5494	17.3306	25.5052	30.121
Bra035258	AT4G11040.1	Symbols: | Protein phosphatase 2C family protein | chr4:6745161-6746667 FORWARD LENGTH=295	18.2122	11.6008	10.8897	11.9967	19.5316	33.0809	11.2996	10.9071	12.2027	10.0983	12.8732	17.5225
