# Supplementary material for: Global Gene-Expression Analysis to Identify Differentially Expressed Genes Critical for the Heat Stress Response in Brassica rapa
Source: PLoS One. 2015 Jun 23;10(6):e0130451. doi: 10.1371/journal.pone.0130451 (PMC4477974; doi:10.1371/journal.pone.0130451)
Supplement: S19 Table — (XLSX) [file pone.0130451.s021.xlsx]

## Sheet: S19 Table
S19 Table. Expression profile of transcription factor genes upon HS treatment.
Classificartion	Br_SEQ_ID	At Locus	A_thaliana_homologue_Description	PI values
				Chiifu						Kenshin
				0	0.5	1	2	3	4h	0	0.5	1	2	3	4h	C/K	K/C	C0.5/Cc	C1/Cc	C2/Cc	C3/Cc	C4/Cc	K0.5/Kc	K1/Kc	K2/Kc	K3/Kc	K4/Kc	C0.5/K0.5	C1/K1	C2/K2	C3/K3	C4/k4
MYB	Bra024224	AT4G28110.1	Symbols: AtMYB41, MYB41 | MYB domain protein 41 | chr4:13968166-13969384 REVERSE LENGTH=282	943.612	2919.48	2784.63	3155.93	2721.49	3514.14	1691.59	3066.25	3009.73	2788.63	3465.35	3093.63	0.557825	1.79268	3.09394	2.95103	3.34452	2.88412	3.72414	1.81264	1.77923	1.64853	2.04858	1.82883	1.70687	1.6586	2.02879	1.40787	2.03635
	Bra003801	AT1G74430.1	Symbols: MYB95, ATMYB95, ATMYBCP66 | MYB domain protein 95 | chr1:27975409-27977118 FORWARD LENGTH=271	580.207	1613.77	1538.78	1351.19	1356.67	1540.47	358.173	1438.66	1497.17	1601.54	1755.17	2188.88	1.61991	0.617319	2.78137	2.65212	2.32881	2.33825	2.65504	4.01666	4.18002	4.47141	4.90034	6.11124	0.692458	0.634476	0.520821	0.477161	0.434451
	Bra022602	AT5G52600.1	Symbols: AtMYB82, MYB82 | MYB domain protein 82 | chr5:21343197-21343968 REVERSE LENGTH=201	836.299	2945.05	2395.46	2399.91	1889.72	1520.98	569.771	3763.15	3517.32	3095.68	3475.81	3265.6	1.46778	0.681301	3.52153	2.86436	2.86968	2.25962	1.8187	6.60467	6.17322	5.4332	6.10036	5.73143	0.533187	0.463998	0.528175	0.370408	0.317321
	Bra016164	AT1G71030.1	Symbols: ATMYBL2, MYBL2 | MYB-like 2 | chr1:26795383-26796226 REVERSE LENGTH=195	716.162	2643.7	2079.49	1598.4	1028.93	1138.23	178.58	499.979	363.885	379.435	228.471	229.017	4.01031	0.249357	3.69148	2.90366	2.2319	1.43673	1.58935	2.79975	2.03766	2.12473	1.27938	1.28243	1.31851	1.425	1.05044	1.12299	1.23932
	Bra008705	AT5G15310.1	Symbols: ATMYB16, ATMIXTA, MYB16 | MYB domain protein 16 | chr5:4974894-4976106 FORWARD LENGTH=326	5373.32	799.203	793.783	797.703	782.471	709.75	7087.73	1266.57	1060.35	797.914	612.437	1094.04	0.758116	1.31906	0.148735	0.147727	0.148456	0.145622	0.132088	0.178699	0.149604	0.112577	0.0864081	0.154357	0.832324	0.987454	1.31871	1.68528	0.85573
	Bra000360	AT2G44730.1	Symbols: | Alcohol dehydrogenase transcription factor MYB/SANT-like family protein | chr2:18437447-18438565 REVERSE LENGTH=372	5705.82	3390.21	3250.43	3381.51	4095.84	3220.62	7694.54	5187.98	5747.95	6241.21	5839.12	5375.01	0.741541	1.34854	0.594167	0.569669	0.592642	0.717835	0.564445	0.674242	0.747017	0.811122	0.758865	0.698549	0.881237	0.762592	0.730645	0.945933	0.808025
	Bra004859	AT2G44730.1	Symbols: | Alcohol dehydrogenase transcription factor MYB/SANT-like family protein | chr2:18437447-18438565 REVERSE LENGTH=372	2331.88	1881.76	2459.51	2192.14	2724.3	2150.45	2106.96	1175.47	1159.57	1042.9	1291.44	853.742	1.10675	0.903546	0.806971	1.05473	0.940074	1.16828	0.922196	0.557899	0.550352	0.494979	0.61294	0.405201	1.44645	1.91647	1.89922	1.90603	2.2759
	Bra001951	AT3G24490.1	Symbols: | Alcohol dehydrogenase transcription factor MYB/SANT-like family protein | chr3:8911022-8912023 FORWARD LENGTH=333	1063.49	1041.18	1156.25	898.051	836.281	689.116	1235.19	1218.9	1221.17	1487.23	1318.99	1107.91	0.860993	1.16145	0.979022	1.08722	0.844438	0.786355	0.647976	0.986812	0.98865	1.20405	1.06784	0.896955	0.992106	1.0997	0.701331	0.736395	0.722417
	Bra016531	AT1G18960.1	Symbols: | MYB-like HTH transcriptional regulator family protein | chr1:6552854-6553940 FORWARD LENGTH=307	94.0778	112.005	134.204	82.1084	81.7082	246.729	120.295	61.2107	135.684	87.4897	91.789	52.8139	0.782059	1.27868	1.19056	1.42652	0.872771	0.868517	2.62261	0.508838	1.12793	0.727293	0.763033	0.439037	2.33976	1.26473	1.20003	1.13824	5.97355
	Bra005124	AT2G38300.1	Symbols: | MYB-like HTH transcriptional regulator family protein | chr2:16044175-16045679 REVERSE LENGTH=340	1112.58	780.599	822.507	1589.43	2132.67	3501.89	1415.05	2265.59	2070.99	2478.04	2541.28	4042.71	0.786248	1.27186	0.701612	0.739279	1.4286	1.91687	3.14754	1.60107	1.46355	1.7512	1.79589	2.85694	0.438215	0.505129	0.815781	1.06736	1.10172
	Bra024909	AT2G01060.1	Symbols: | MYB-like HTH transcriptional regulator family protein | chr2:73456-74902 REVERSE LENGTH=286	4700.69	4850.55	5126.56	4621.91	5322.81	5224.64	5420.3	7045.68	6367.22	6679.67	6963.72	7072.97	0.867238	1.15309	1.03188	1.0906	0.983241	1.13235	1.11146	1.29987	1.1747	1.23234	1.28475	1.3049	0.793834	0.928406	0.797863	0.881376	0.851758
	Bra014348	AT2G01060.1	Symbols: | MYB-like HTH transcriptional regulator family protein | chr2:73456-74902 REVERSE LENGTH=286	6283.02	6502.78	6616.02	6900.08	7269.26	7768.25	4918.21	7285.07	7996.58	7678	8637.84	9231.62	1.2775	0.782778	1.03498	1.053	1.09821	1.15697	1.23639	1.48124	1.62591	1.56114	1.7563	1.87703	0.698721	0.647636	0.703468	0.658755	0.658694
	Bra036679	AT2G20400.1	Symbols: | MYB-like HTH transcriptional regulator family protein | chr2:8799624-8801621 FORWARD LENGTH=397	871.714	394.859	364.998	383.374	328.756	379.923	1081.83	755.371	831.408	805.392	739.108	713.332	0.805777	1.24104	0.452969	0.418713	0.439793	0.377137	0.435834	0.698234	0.76852	0.744472	0.683202	0.659375	0.648734	0.54483	0.590745	0.552015	0.660981
	Bra036469	AT2G20400.1	Symbols: | MYB-like HTH transcriptional regulator family protein | chr2:8799624-8801621 FORWARD LENGTH=397	706.654	415.35	497.201	503.885	543.189	599.154	779.874	482.248	571.396	572.489	522.339	625.834	0.906113	1.10362	0.58777	0.703599	0.713058	0.768677	0.847875	0.618367	0.732677	0.734079	0.669774	0.802481	0.95052	0.960312	0.971364	1.14767	1.05657
	Bra001484	AT3G13040.1	Symbols: | MYB-like HTH transcriptional regulator family protein | chr3:4172415-4174456 REVERSE LENGTH=449	744.516	1315.26	1168.09	1260.25	1179.63	1517.51	1207.4	1604.41	1748.93	1560.73	2073.17	2220.11	0.616627	1.62172	1.7666	1.56893	1.69271	1.58443	2.03825	1.32881	1.44851	1.29264	1.71705	1.83875	1.32945	1.08313	1.3095	0.922758	1.1085
	Bra039364	AT3G13040.1	Symbols: | MYB-like HTH transcriptional regulator family protein | chr3:4172415-4174456 REVERSE LENGTH=449	1601.76	3662.88	2417.18	2360.03	2384.76	2399.27	1516.72	1924.69	1601.22	1975.47	1598.64	1646.04	1.05607	0.946908	2.28678	1.50908	1.4734	1.48884	1.4979	1.26898	1.05571	1.30246	1.05401	1.08526	1.80206	1.42944	1.13124	1.41254	1.38021
	Bra038033	AT3G13040.1	Symbols: | MYB-like HTH transcriptional regulator family protein | chr3:4172415-4174456 REVERSE LENGTH=449	397.451	319.234	295.164	324.607	206.584	286.432	269.364	334.744	287.521	292.639	218.65	196.276	1.47552	0.677729	0.803203	0.742642	0.816722	0.519772	0.720672	1.24272	1.06741	1.08641	0.811727	0.728665	0.646327	0.695744	0.751764	0.640329	0.989032
	Bra005912	AT5G06800.1	Symbols: | MYB-like HTH transcriptional regulator family protein | chr5:2103374-2105680 FORWARD LENGTH=375	419.599	184.499	152.294	126.041	136.026	189.451	461.025	503.682	403.341	406.257	460.349	361.21	0.910144	1.09873	0.439703	0.362951	0.300384	0.324181	0.451505	1.09253	0.874879	0.881204	0.998534	0.783493	0.402465	0.414859	0.34088	0.324657	0.576272
	Bra028717	AT5G06800.1	Symbols: | MYB-like HTH transcriptional regulator family protein | chr5:2103374-2105680 FORWARD LENGTH=375	427.626	333.125	337.145	429.923	282.694	537.064	341.868	531.803	568.47	511.044	437.306	712.798	1.25085	0.799456	0.77901	0.788411	1.00537	0.661078	1.25592	1.55558	1.66283	1.49486	1.27917	2.08501	0.500784	0.474137	0.672553	0.516804	0.602357
	Bra009228	AT5G06800.1	Symbols: | MYB-like HTH transcriptional regulator family protein | chr5:2103374-2105680 FORWARD LENGTH=375	455.135	408.805	338.996	342.146	276.531	501.375	226.433	286.035	318.829	260.34	343.773	323.169	2.01002	0.497507	0.898206	0.744825	0.751746	0.60758	1.1016	1.26322	1.40805	1.14974	1.51821	1.42722	0.711044	0.528976	0.653838	0.400195	0.771849
	Bra039470	AT5G58340.1	Symbols: | MYB-like HTH transcriptional regulator family protein | chr5:23582607-23584245 FORWARD LENGTH=448	94.8866	236.465	348.24	305.322	188.332	373.858	219.971	182.91	305.518	355.553	350.654	495.803	0.43136	2.31825	2.49208	3.67007	3.21776	1.98481	3.94005	0.831519	1.3889	1.61636	1.59409	2.25395	2.99702	2.64242	1.99074	1.2451	1.74807
	Bra002659	AT5G58340.1	Symbols: | MYB-like HTH transcriptional regulator family protein | chr5:23582607-23584245 FORWARD LENGTH=448	53.8587	87.6981	127.965	107.884	291.669	184.396	56.7165	118.159	177.72	143.711	187.433	165.515	0.949613	1.05306	1.6283	2.37594	2.00309	5.41545	3.4237	2.08333	3.13348	2.53385	3.30473	2.91829	0.781586	0.758243	0.790534	1.63869	1.17319
	Bra004330	AT1G68670.1	Symbols: | MYB-like transcription factor family protein | chr1:25782344-25783873 FORWARD LENGTH=354	2921.16	8915.45	8308.32	8350.44	7713.15	7571.69	7299.65	14862.6	10949.4	9508.6	11553.2	7092.23	0.400178	2.49889	3.05202	2.84419	2.8586	2.64044	2.59201	2.03607	1.49999	1.30261	1.58271	0.971585	1.49898	1.89614	2.19452	1.66831	2.66782
	Bra038360	AT1G68670.1	Symbols: | MYB-like transcription factor family protein | chr1:25782344-25783873 FORWARD LENGTH=354	9880.07	15253.5	15044.4	15277.9	12849.1	16693	11618.2	19222.9	16029.8	15155.7	17444.5	13947.1	0.850396	1.17592	1.54387	1.5227	1.54634	1.30051	1.68956	1.65455	1.37971	1.30448	1.50148	1.20045	0.933103	1.10364	1.1854	0.86615	1.40744
	Bra007892	AT1G70000.1	Symbols: | MYB-like transcription factor family protein | chr1:26363674-26364635 REVERSE LENGTH=261	619.773	476.609	462.496	492.155	451.645	412.422	435.728	510.268	335.877	466.961	410.294	535.404	1.42239	0.703045	0.769006	0.746235	0.794089	0.728726	0.66544	1.17107	0.770841	1.07168	0.941629	1.22876	0.656669	0.968078	0.740976	0.7739	0.541556
	Bra003969	AT1G70000.1	Symbols: | MYB-like transcription factor family protein | chr1:26363674-26364635 REVERSE LENGTH=261	2996.69	4692.18	5457.38	4700.58	5263.21	4178.23	1927.26	4291.26	5705.67	5516.52	7031.94	5583.59	1.5549	0.64313	1.56579	1.82114	1.56859	1.75634	1.39428	2.22661	2.96051	2.86236	3.64867	2.89716	0.703215	0.615143	0.548005	0.481364	0.481257
	Bra012471	AT1G25550.1	Symbols: | MYB-like transcription factor family protein | chr1:8976644-8977942 FORWARD LENGTH=344	1213.88	582.596	805.737	377.725	232.59	281.34	3233.74	3291.98	1412.71	1175.72	1064.82	756.777	0.37538	2.66397	0.479945	0.66377	0.311172	0.191609	0.231769	1.01801	0.436866	0.363579	0.329284	0.234025	0.471454	1.51939	0.855857	0.581894	0.99036
	Bra004471	AT2G47210.1	Symbols: | MYB-like transcription factor family protein | chr2:19379039-19382204 FORWARD LENGTH=441	2702.17	2594.6	2673.64	2838.75	2873.86	2679.88	2499.92	3076.85	3550.51	3522.9	3529.22	4530.39	1.0809	0.925153	0.960191	0.989442	1.05054	1.06354	0.991751	1.23078	1.42025	1.40921	1.41173	1.81221	0.780149	0.696668	0.745487	0.753356	0.547259
	Bra021391	AT2G47210.1	Symbols: | MYB-like transcription factor family protein | chr2:19379039-19382204 FORWARD LENGTH=441	2049.53	2067.86	2164.72	1982.7	2158.56	2301.7	1778.32	2252.38	2526.81	2651.81	2799.69	2804.82	1.15251	0.867672	1.00894	1.0562	0.967393	1.0532	1.12304	1.26658	1.4209	1.49119	1.57435	1.57723	0.79659	0.743335	0.648739	0.668975	0.712032
	Bra025161	AT3G25790.1	Symbols: | MYB-like transcription factor family protein | chr3:9413196-9414951 FORWARD LENGTH=357	95.8131	78.8576	120.849	103.481	99.3877	91.254	100.202	101.051	121.425	111.599	115.058	86.9434	0.956199	1.04581	0.823036	1.2613	1.08003	1.03731	0.952417	1.00847	1.2118	1.11374	1.14826	0.867681	0.816121	1.04085	0.969732	0.903373	1.09766
	Bra017349	AT3G25790.1	Symbols: | MYB-like transcription factor family protein | chr3:9413196-9414951 FORWARD LENGTH=357	285.071	531.618	486.248	302.007	349.712	363.96	75.2934	95.3289	101.253	53.0468	239.062	315.979	3.78614	0.264122	1.86486	1.70571	1.05941	1.22675	1.27673	1.2661	1.34478	0.704535	3.17507	4.19664	1.47292	1.26839	1.5037	0.38637	0.304228
	Bra017487	AT5G47390.1	Symbols: | MYB-like transcription factor family protein | chr5:19227001-19228546 FORWARD LENGTH=365	205.462	326.43	454.994	446.25	232.294	424.246	643.211	668.775	553.021	572.746	521.797	549.56	0.319432	3.13056	1.58876	2.21449	2.17193	1.13059	2.06484	1.03974	0.859782	0.890448	0.811238	0.854401	1.52803	2.57564	2.43915	1.39366	2.41671
	Bra012665	AT5G47390.1	Symbols: | MYB-like transcription factor family protein | chr5:19227001-19228546 FORWARD LENGTH=365	5378.94	6344.94	5180.54	4977.16	5445.97	4025.67	7678.94	8461.26	7599.07	8173.44	8135.63	8440.03	0.700479	1.42759	1.17959	0.963115	0.925305	1.01246	0.748413	1.10188	0.989599	1.0644	1.05947	1.09911	1.07053	0.973238	0.869323	0.955627	0.680924
	Bra022127	AT5G47390.1	Symbols: | MYB-like transcription factor family protein | chr5:19227001-19228546 FORWARD LENGTH=365	2233.32	1301.41	1393.03	1343.23	1590.79	1164.02	2695.26	2705.85	2103.63	2342.26	2041.15	2172.53	0.82861	1.20684	0.582724	0.623748	0.60145	0.712298	0.521206	1.00393	0.780492	0.869029	0.757311	0.806056	0.580444	0.799173	0.692094	0.940562	0.646613
	Bra026253	AT5G47390.1	Symbols: | MYB-like transcription factor family protein | chr5:19227001-19228546 FORWARD LENGTH=365	9957.2	10519.3	10369.4	10299.6	10274.9	9208.08	9999.86	13488.3	12892.4	11855.8	12221.4	12714.9	0.995734	1.00428	1.05645	1.0414	1.03439	1.03191	0.924766	1.34885	1.28926	1.1856	1.22216	1.27151	0.783225	0.807749	0.872461	0.844332	0.727299
	Bra002790	AT5G56840.1	Symbols: | MYB-like transcription factor family protein | chr5:22980789-22982152 FORWARD LENGTH=233	1012.87	379.378	683.654	397.739	479.895	279.229	1918.1	880.774	1146.26	1211.12	589.146	818.446	0.528059	1.89373	0.374557	0.674967	0.392685	0.473797	0.275681	0.459191	0.597602	0.631417	0.307151	0.426696	0.81569	1.12946	0.621911	1.54256	0.646083
	Bra006853	AT5G56840.1	Symbols: | MYB-like transcription factor family protein | chr5:22980789-22982152 FORWARD LENGTH=233	3828.32	4252.76	4413.32	4198.03	5234.61	4727.57	4352.18	4038.77	4235.97	4753.82	3889.24	4072.01	0.879633	1.13684	1.11087	1.15281	1.09657	1.36734	1.23489	0.927988	0.973298	1.09228	0.89363	0.935625	1.19707	1.18443	1.00393	1.53009	1.31986
	Bra012936	AT5G61620.1	Symbols: | MYB-like transcription factor family protein | chr5:24772383-24773507 FORWARD LENGTH=317	287.516	172.609	217.432	229.757	227.135	248.859	547.005	278.471	237.979	287.639	268.065	252.635	0.525619	1.90252	0.600346	0.756243	0.79911	0.789991	0.865548	0.509083	0.435058	0.525843	0.49006	0.461851	1.17927	1.73826	1.51967	1.61203	1.87408
	Bra029320	AT5G61620.1	Symbols: | MYB-like transcription factor family protein | chr5:24772383-24773507 FORWARD LENGTH=317	92.4321	69.6346	144.933	104.895	85.0549	115.818	113.168	131.267	62.0891	61.3642	87.297	86.7316	0.816769	1.22434	0.753359	1.56799	1.13483	0.920188	1.25301	1.15993	0.548645	0.54224	0.771393	0.766397	0.649487	2.85794	2.09286	1.19289	1.63493
	Bra040649	AT3G05380.2	Symbols: ALY2, ATALY2 | DIRP ;MYB-like DNA-binding domain | chr3:1540562-1546139 FORWARD LENGTH=1052	755.88	579.005	409.855	425.645	329.35	196.202	842.954	1136.74	859.896	1013.06	1180.91	993.133	0.896704	1.1152	0.766001	0.542222	0.563112	0.435717	0.259568	1.34852	1.0201	1.2018	1.40092	1.17816	0.568031	0.531539	0.468558	0.311023	0.220317
	Bra039443	AT3G05380.2	Symbols: ALY2, ATALY2 | DIRP ;MYB-like DNA-binding domain | chr3:1540562-1546139 FORWARD LENGTH=1052	1940.7	2059.95	2057.21	2019.1	2008.12	2146.16	1908.82	2080.02	1895.56	2267.58	2267.78	2642.27	1.0167	0.983573	1.06145	1.06004	1.0404	1.03474	1.10587	1.08969	0.993053	1.18795	1.18805	1.38424	0.974082	1.06745	0.875794	0.870954	0.798898
	Bra009950	AT5G27610.1	Symbols: ATALY1, ALY1 | DIRP ;MYB-like DNA-binding domain | chr5:9764852-9769706 FORWARD LENGTH=971	1025.94	1184.52	1510.19	1133.91	1198.64	1083.9	493.049	898.032	1012.81	806.602	727.148	964.469	2.08081	0.480583	1.15457	1.47201	1.10524	1.16833	1.05649	1.82138	2.05418	1.63595	1.4748	1.95613	0.633897	0.716592	0.675597	0.792199	0.540094
	Bra020584	AT5G27610.1	Symbols: ATALY1, ALY1 | DIRP ;MYB-like DNA-binding domain | chr5:9764852-9769706 FORWARD LENGTH=971	242.542	186.531	159.405	212.667	209.982	213.849	94.0551	100.88	119.58	102.989	98.2376	51.2489	2.57872	0.387789	0.769067	0.657226	0.876825	0.865755	0.881699	1.07256	1.27138	1.09499	1.04447	0.544882	0.717037	0.516938	0.800764	0.828895	1.61815
	Bra027160	AT1G09770.1	Symbols: ATCDC5, CDC5, ATMYBCDC5 | cell division cycle 5 | chr1:3162002-3165122 FORWARD LENGTH=844	193.194	280.809	389.286	347.536	331.07	322.947	278.68	224.23	292.479	319.184	157.063	203.544	0.693247	1.44249	1.45351	2.015	1.7989	1.71367	1.67162	0.804615	1.04952	1.14534	0.563596	0.730386	1.80646	1.91993	1.57062	3.04059	2.28868
	Bra030798	AT1G09770.1	Symbols: ATCDC5, CDC5, ATMYBCDC5 | cell division cycle 5 | chr1:3162002-3165122 FORWARD LENGTH=844	2496.64	2526.55	2212.2	3006.56	2428.16	2737.2	2660.38	2926.75	2645.76	2880.79	2965	2978.91	0.938452	1.06558	1.01198	0.886071	1.20424	0.972571	1.09635	1.10012	0.994505	1.08285	1.1145	1.11973	0.919878	0.890967	1.11211	0.872651	0.979122
	Bra019993	AT1G09770.1	Symbols: ATCDC5, CDC5, ATMYBCDC5 | cell division cycle 5 | chr1:3162002-3165122 FORWARD LENGTH=844	6502.19	5995.9	5802.86	5603.76	5334.92	5208.61	6341.46	5625.75	5779.72	5802.05	4650.05	5821.52	1.02535	0.975281	0.922135	0.892447	0.861827	0.82048	0.801055	0.887138	0.911418	0.914939	0.733278	0.918009	1.03945	0.979185	0.94195	1.11892	0.8726
	Bra001323	AT3G09230.1	Symbols: AtMYB1, MYB1 | MYB domain protein 1 | chr3:2833460-2835134 FORWARD LENGTH=393	848.083	946.378	921.126	963.232	1140.34	809.126	1313.13	1326.79	1524.79	1587.68	1501.83	1649.51	0.645848	1.54835	1.1159	1.08613	1.13578	1.34461	0.954065	1.0104	1.16119	1.20908	1.1437	1.25617	1.10441	0.935359	0.939371	1.17566	0.759505
	Bra034057	AT3G09230.1	Symbols: AtMYB1, MYB1 | MYB domain protein 1 | chr3:2833460-2835134 FORWARD LENGTH=393	969.704	1207.65	1187.06	1131.25	1342.8	970.108	1274.91	1645.62	1679.09	1795.89	2239.64	2227.95	0.760606	1.31474	1.24538	1.22415	1.16659	1.38475	1.00042	1.29077	1.31703	1.40864	1.7567	1.74754	0.964832	0.929478	0.828169	0.788267	0.572473
	Bra001472	AT3G12820.1	Symbols: AtMYB10, MYB10 | MYB domain protein 10 | chr3:4074328-4075614 REVERSE LENGTH=239	38.222	71.0904	49.4125	91.8174	96.5853	68.3647	69.5857	60.0955	85.0506	206.488	238.331	120.675	0.54928	1.82057	1.85993	1.29278	2.40221	2.52696	1.78862	0.863619	1.22224	2.96739	3.425	1.73419	2.15365	1.05771	0.809537	0.737797	1.03139
	Bra039344	AT3G12820.1	Symbols: AtMYB10, MYB10 | MYB domain protein 10 | chr3:4074328-4075614 REVERSE LENGTH=239	119.314	131.361	178.581	255.145	288.59	684.47	128.779	105.8	250.94	256.376	287.034	287.693	0.926502	1.07933	1.10097	1.49673	2.13843	2.41874	5.73671	0.821563	1.94861	1.99082	2.22889	2.23401	1.34009	0.768102	1.07415	1.08518	2.5679
	Bra013526	AT4G21440.1	Symbols: ATMYB102, ATM4, MYB102 | MYB-like 102 | chr4:11418425-11419652 REVERSE LENGTH=350	122.432	62.7583	75.3464	97.0276	95.4552	176.661	356.199	365.222	229.328	281.325	185.621	69.7695	0.343718	2.90936	0.512597	0.615414	0.792502	0.779659	1.44293	1.02533	0.64382	0.789797	0.521116	0.195872	0.499933	0.95588	1.00342	1.49613	7.3667
	Bra020892	AT4G21440.1	Symbols: ATMYB102, ATM4, MYB102 | MYB-like 102 | chr4:11418425-11419652 REVERSE LENGTH=350	26.194	39.236	21.4951	27.8041	17.6806	21.7441	58.1919	13.0171	22.5124	12.6174	15.2043	16.4276	0.450131	2.22157	1.4979	0.820612	1.06147	0.674987	0.830118	0.223693	0.386865	0.216824	0.261279	0.2823	6.69624	2.12118	4.89553	2.5834	2.94055
	Bra038774	AT4G21440.1	Symbols: ATMYB102, ATM4, MYB102 | MYB-like 102 | chr4:11418425-11419652 REVERSE LENGTH=350	319.174	318.174	150.452	195.035	204.794	211.062	151.368	91.6056	134.418	114.646	518.978	149.804	2.1086	0.474249	0.996867	0.471379	0.611062	0.641637	0.661276	0.605185	0.888021	0.757399	3.42858	0.989668	1.64721	0.53082	0.806789	0.187144	0.66818
	Bra002847	AT5G56110.1	Symbols: AtMYB103, ATMYB80, MYB103, MS188 | MYB domain protein 103 | chr5:22719191-22720664 FORWARD LENGTH=320	11.3335	16.6479	20.7593	18.842	12.6456	19.776	17.1059	21.2712	15.2604	13.7731	11.9105	13.2297	0.662549	1.50932	1.46891	1.83168	1.6625	1.11577	1.74492	1.2435	0.892113	0.805167	0.69628	0.7734	1.18127	2.05319	2.0648	1.60248	2.25616
	Bra035604	AT5G56110.1	Symbols: AtMYB103, ATMYB80, MYB103, MS188 | MYB domain protein 103 | chr5:22719191-22720664 FORWARD LENGTH=320	16.6207	19.8642	14.6182	14.3221	130.664	24.2439	15.2173	24.7904	11.8479	26.2523	17.5152	16.6207	1.09222	0.915563	1.19515	0.879518	0.861703	7.86152	1.45866	1.62909	0.778581	1.72516	1.15101	1.09222	0.733628	1.12964	0.499491	6.83013	1.33549
	Bra027771	AT1G63910.1	Symbols: AtMYB103, MYB103 | MYB domain protein 103 | chr1:23719968-23721625 REVERSE LENGTH=370	18.5688	21.8303	29.9857	28.3149	26.472	38.033	22.4155	19.2167	22.0108	27.2914	32.8279	26.4148	0.828391	1.20716	1.17564	1.61484	1.52486	1.42562	2.04822	0.857295	0.981946	1.21752	1.46452	1.17842	1.37134	1.64453	1.25243	0.973438	1.73811
	Bra027668	AT1G63910.1	Symbols: AtMYB103, MYB103 | MYB domain protein 103 | chr1:23719968-23721625 REVERSE LENGTH=370	260.858	376.634	183.527	257.497	36.2716	60.8277	75.9418	159.868	225.554	87.9334	126.641	135.767	3.43497	0.291123	1.44383	0.703551	0.987116	0.139047	0.233183	2.10514	2.97009	1.15791	1.66761	1.78778	0.685859	0.236879	0.852501	0.0833814	0.130432
	Bra020346	AT5G58850.1	Symbols: ATMYB119, MYB119 | MYB domain protein 119 | chr5:23763945-23765441 FORWARD LENGTH=430	51.5705	76.7564	64.7264	107.096	170.081	148.923	112.339	79.3639	79.0394	129.065	45.6969	91.3789	0.459061	2.17836	1.48838	1.25511	2.07669	3.29803	2.88776	0.706468	0.703579	1.14889	0.406777	0.813421	2.10679	1.78389	1.80757	8.10771	3.55014
	Bra006744	AT5G58850.1	Symbols: ATMYB119, MYB119 | MYB domain protein 119 | chr5:23763945-23765441 FORWARD LENGTH=430	16.8635	25.8149	32.2523	34.2095	26.1094	37.6321	23.593	24.5964	34.4473	38.379	26.939	26.7568	0.714767	1.39906	1.53082	1.91255	2.02861	1.54828	2.23157	1.04253	1.46006	1.62671	1.14182	1.1341	1.46837	1.30991	1.24706	1.35597	1.9677
	Bra035547	AT5G55020.1	Symbols: ATMYB120, MYB120 | MYB domain protein 120 | chr5:22324599-22326248 REVERSE LENGTH=523	28.1347	36.1429	51.2993	35.2487	39.8846	114.055	43.1264	47.8071	59.3797	107.912	61.0553	59.5562	0.652378	1.53285	1.28464	1.82335	1.25286	1.41763	4.05389	1.10853	1.37688	2.50223	1.41573	1.38097	1.15886	1.32426	0.500696	1.00134	2.93554
	Bra028997	AT5G55020.1	Symbols: ATMYB120, MYB120 | MYB domain protein 120 | chr5:22324599-22326248 REVERSE LENGTH=523	55.0883	59.8793	77.5167	221.647	132.38	161.127	60.888	66.8189	178.424	108.877	112.734	82.9316	0.904748	1.10528	1.08697	1.40714	4.02349	2.40305	2.92489	1.09741	2.93036	1.78815	1.8515	1.36204	0.990489	0.480191	2.25008	1.2979	2.14744
	Bra002938	AT5G55020.1	Symbols: ATMYB120, MYB120 | MYB domain protein 120 | chr5:22324599-22326248 REVERSE LENGTH=523	61.3148	60.4287	109.747	116.365	83.4365	130.769	25.8172	109.722	51.4685	80.2234	92.2753	35.226	2.37496	0.42106	0.985548	1.78989	1.89783	1.36079	2.13275	4.24996	1.99357	3.10736	3.57418	1.36444	0.231896	0.897832	0.610752	0.380728	1.56309
	Bra020744	AT3G30210.1	Symbols: ATMYB121, MYB121 | MYB domain protein 121 | chr3:11838567-11840313 FORWARD LENGTH=276	172.994	165.312	238.431	146.638	195.416	202.471	246.783	174.955	193.512	229.585	248.326	224.557	0.700996	1.42654	0.955594	1.37826	0.847648	1.12961	1.17039	0.708943	0.784138	0.930311	1.00625	0.909937	1.34791	1.75768	0.911144	1.12259	1.28624
	Bra036202	AT3G30210.1	Symbols: ATMYB121, MYB121 | MYB domain protein 121 | chr3:11838567-11840313 FORWARD LENGTH=276	83.5775	81.2141	95.3776	97.3114	81.7342	66.5917	92.5484	109.887	134.991	109.465	125.717	101.417	0.903068	1.10734	0.971722	1.14119	1.16433	0.977945	0.796766	1.18735	1.4586	1.18279	1.35839	1.09583	0.818398	0.782386	0.984392	0.719928	0.727091
	Bra025410	AT3G30210.1	Symbols: ATMYB121, MYB121 | MYB domain protein 121 | chr3:11838567-11840313 FORWARD LENGTH=276	40.5085	36.6241	25.9096	31.2939	57.9479	77.0789	44.4229	42.5779	31.9885	50.4332	47.2129	86.1024	0.911883	1.09663	0.904109	0.639609	0.772527	1.43051	1.90278	0.958467	0.72009	1.1353	1.06281	1.93824	0.943286	0.888234	0.680462	1.34598	0.981705
	Bra015939	AT1G74080.1	Symbols: ATMYB122, MYB122 | MYB domain protein 122 | chr1:27855972-27857432 FORWARD LENGTH=333	96.9157	137.249	156.626	57.2565	106.269	111.765	173.776	437.535	112.667	101.695	101.695	217.571	0.557705	1.79306	1.41617	1.61611	0.590787	1.09651	1.15322	2.51781	0.648346	0.585207	0.585207	1.25202	0.562461	2.49266	1.00953	1.87371	0.921087
	Bra008131	AT1G74080.1	Symbols: ATMYB122, MYB122 | MYB domain protein 122 | chr1:27855972-27857432 FORWARD LENGTH=333	43.0165	21.0975	46.7153	20.6509	56.6234	32.4566	51.8065	23.0958	36.8104	20.5998	26.3115	54.5163	0.83033	1.20434	0.490451	1.08599	0.480069	1.31632	0.754515	0.445809	0.710536	0.39763	0.50788	1.05231	1.10014	1.5284	1.20733	2.59179	0.717011
	Bra015481	AT1G06180.1	Symbols: ATMYB13, ATMYBLFGN, MYB13 | MYB domain protein 13 | chr1:1889510-1891089 FORWARD LENGTH=246	487.215	263.693	204.59	159.617	229.505	178.74	311.721	228.947	80.3207	90.7038	44.1309	59.4717	1.56298	0.639802	0.541225	0.419917	0.327611	0.471055	0.366861	0.734461	0.257669	0.290978	0.141572	0.190785	0.736901	1.62968	1.1259	3.32732	1.9229
	Bra021708	AT2G31180.1	Symbols: ATMYB14, MYB14AT, MYB14 | MYB domain protein 14 | chr2:13286806-13288175 REVERSE LENGTH=249	13.6163	24.1444	47.1953	73.5292	69.3031	204.293	31.0907	41.0127	69.9356	57.8197	79.4563	71.023	0.437954	2.28334	1.7732	3.46609	5.40009	5.08972	15.0036	1.31913	2.24941	1.85971	2.55563	2.28438	1.34422	1.54089	2.90372	1.99157	6.56789
	Bra022831	AT2G31180.1	Symbols: ATMYB14, MYB14AT, MYB14 | MYB domain protein 14 | chr2:13286806-13288175 REVERSE LENGTH=249	15.1407	16.7644	34.1787	20.0062	17.429	23.9655	22.8693	17.738	16.8091	13.4633	18.5165	18.0674	0.662053	1.51045	1.10724	2.25741	1.32135	1.15114	1.58285	0.775625	0.735007	0.588706	0.809666	0.790029	1.42755	3.07127	2.2445	1.42174	2.00354
	Bra018267	AT2G31180.1	Symbols: ATMYB14, MYB14AT, MYB14 | MYB domain protein 14 | chr2:13286806-13288175 REVERSE LENGTH=249	12.6545	11.2501	11.6962	11.8583	10.9962	10.6154	12.6265	11.0421	10.8221	10.3135	12.3612	10.9271	1.00222	0.997787	0.88902	0.924272	0.937082	0.868956	0.838864	0.874518	0.857094	0.816814	0.978989	0.86541	1.01658	1.07838	1.14724	0.887606	0.969325
	Bra006296	AT5G15310.1	Symbols: ATMYB16, ATMIXTA, MYB16 | MYB domain protein 16 | chr5:4974894-4976106 FORWARD LENGTH=326	125.769	148.859	159.98	230.284	217.818	178.448	191.823	163.809	191.219	258.388	234.183	144.872	0.655651	1.5252	1.18359	1.27201	1.83101	1.73189	1.41886	0.853959	0.996851	1.34701	1.22083	0.755238	1.386	1.27603	1.35931	1.41862	1.87869
	Bra023515	AT5G15310.1	Symbols: ATMYB16, ATMIXTA, MYB16 | MYB domain protein 16 | chr5:4974894-4976106 FORWARD LENGTH=326	1110.18	786.989	899.645	853.859	849.544	720.311	1672.61	878.349	594.772	873.674	781.766	967.683	0.663741	1.50661	0.708884	0.81036	0.769118	0.765231	0.648824	0.525137	0.355595	0.522342	0.467393	0.578547	1.3499	2.27888	1.47244	1.63723	1.12147
	Bra007588	AT3G61250.1	Symbols: AtMYB17, MYB17 | MYB domain protein 17 | chr3:22671306-22672551 FORWARD LENGTH=299	135.102	234.378	142.369	361.924	274.21	188.832	210.719	201.285	292.479	339.877	224.274	226.645	0.641148	1.5597	1.73482	1.05379	2.67889	2.02965	1.3977	0.955229	1.388	1.61294	1.06433	1.07558	1.81613	0.759211	1.66088	1.90698	1.29949
	Bra014446	AT3G61250.1	Symbols: AtMYB17, MYB17 | MYB domain protein 17 | chr3:22671306-22672551 FORWARD LENGTH=299	69.4746	148.482	31.6013	64.4072	85.2145	69.1496	83.3394	91.9917	130.87	33.7464	75.4754	120.803	0.833635	1.19957	2.13721	0.454861	0.927061	1.22656	0.995322	1.10382	1.57033	0.404927	0.905639	1.44953	1.9362	0.28966	2.28945	1.35435	0.686651
	Bra003443	AT3G61250.1	Symbols: AtMYB17, MYB17 | MYB domain protein 17 | chr3:22671306-22672551 FORWARD LENGTH=299	33.2863	35.759	18.7009	23.6903	25.7102	34.4133	36.9446	31.8796	35.2009	29.7658	31.9289	40.4982	0.900979	1.1099	1.07429	0.56182	0.711713	0.772396	1.03386	0.862903	0.952802	0.805687	0.864237	1.09619	1.24497	0.58965	0.883361	0.893731	0.94314
	Bra019154	AT4G25560.1	Symbols: AtMYB18, MYB18 | MYB domain protein 18 | chr4:13052555-13053573 FORWARD LENGTH=283	185.986	203.506	240.164	145.377	132.205	205.311	132.818	256.856	130.306	272.863	221.156	275.847	1.40031	0.714129	1.0942	1.2913	0.781656	0.710833	1.10391	1.93389	0.981087	2.05441	1.66511	2.07688	0.565802	1.31619	0.380476	0.4269	0.531521
	Bra013900	AT4G25560.1	Symbols: AtMYB18, MYB18 | MYB domain protein 18 | chr4:13052555-13053573 FORWARD LENGTH=283	773.792	1013.33	856.23	462.859	388.091	286.655	30.7305	58.4225	31.2448	15.0564	22.6783	60.9895	25.1799	0.0397142	1.30956	1.10654	0.59817	0.501544	0.370455	1.90112	1.01674	0.48995	0.737974	1.98466	0.688837	1.08832	1.22088	0.679624	0.186659
	Bra029129	AT5G52260.1	Symbols: AtMYB19, MYB19 | MYB domain protein 19 | chr5:21220165-21221223 FORWARD LENGTH=268	56.9228	60.5015	139.57	106.705	260.581	144.942	136.259	81.8936	132.438	93.7678	283.669	153.019	0.417754	2.39375	1.06287	2.45192	1.87456	4.5778	2.54629	0.601014	0.971958	0.688159	2.08184	1.123	1.76846	2.52266	2.72402	2.19892	2.2674
	Bra021389	AT2G47190.1	Symbols: ATMYB2, MYB2 | MYB domain protein 2 | chr2:19376284-19377297 FORWARD LENGTH=273	77.2409	115.884	187.631	171.729	149.053	205.571	193.303	147.75	187.285	186.181	129.001	173.552	0.399585	2.5026	1.50029	2.42917	2.22329	1.92972	2.66143	0.764344	0.968868	0.963156	0.667351	0.897824	1.96285	2.50722	2.30834	2.8916	2.96431
	Bra004473	AT2G47190.1	Symbols: ATMYB2, MYB2 | MYB domain protein 2 | chr2:19376284-19377297 FORWARD LENGTH=273	359.075	70.5437	141.461	114.416	104.372	39.076	256.197	213.886	230.553	120.054	92.4327	131.824	1.40156	0.713492	0.19646	0.393959	0.318641	0.290669	0.108824	0.83485	0.899905	0.4686	0.360788	0.514542	0.235323	0.437779	0.679984	0.805652	0.211497
	Bra025300	AT3G27810.1	Symbols: ATMYB21, ATMYB3, MYB21 | MYB domain protein 21 | chr3:10307596-10310093 FORWARD LENGTH=226	606.532	685.503	635.492	632.916	697.278	321.395	1904.94	1215.41	1336.17	1439.92	1144.52	1021.48	0.3184	3.14071	1.1302	1.04775	1.0435	1.14961	0.52989	0.638031	0.701424	0.755887	0.600817	0.536227	1.77139	1.49374	1.3805	1.91342	0.988182
	Bra039067	AT3G27810.1	Symbols: ATMYB21, ATMYB3, MYB21 | MYB domain protein 21 | chr3:10307596-10310093 FORWARD LENGTH=226	1590.8	1238.19	1367.47	969.31	1063.46	837.082	4826.64	3375.28	4202.59	4165.34	3168.51	2953.07	0.329587	3.0341	0.778344	0.859612	0.609322	0.668506	0.526202	0.699302	0.870707	0.86299	0.656463	0.611827	1.11303	0.987257	0.70606	1.01835	0.86005
	Bra028550	AT3G53200.1	Symbols: AtMYB27, MYB27 | MYB domain protein 27 | chr3:19718426-19719394 REVERSE LENGTH=238	26.941	24.2187	21.6374	31.1264	39.2269	49.648	27.113	24.3435	38.3473	29.8067	32.1424	38.243	0.993656	1.00638	0.898953	0.80314	1.15535	1.45603	1.84284	0.897853	1.41435	1.09935	1.1855	1.4105	1.00122	0.567851	1.05094	1.2282	1.30651
	Bra006977	AT3G53200.1	Symbols: AtMYB27, MYB27 | MYB domain protein 27 | chr3:19718426-19719394 REVERSE LENGTH=238	29.822	32.1553	42.3385	52.7237	70.9699	69.7695	20.8089	55.5685	52.3942	35.9018	32.1648	51.2741	1.43314	0.69777	1.07824	1.41971	1.76795	2.37978	2.33953	2.67042	2.51787	1.72531	1.54572	2.46405	0.403772	0.563851	1.02471	1.53959	0.949467
	Bra024526	AT1G22640.1	Symbols: ATMYB3, MYB3 | MYB domain protein 3 | chr1:8006289-8007219 FORWARD LENGTH=257	465.023	551.567	386.117	562.737	655.948	510.423	533.495	638.405	550.764	710.08	728.081	954.313	0.871654	1.14724	1.18611	0.830318	1.21013	1.41057	1.09763	1.19665	1.03237	1.331	1.36474	1.78879	0.991192	0.804284	0.909189	1.03358	0.613614
	Bra012337	AT1G22640.1	Symbols: ATMYB3, MYB3 | MYB domain protein 3 | chr1:8006289-8007219 FORWARD LENGTH=257	150.348	143.509	97.286	120.021	252.654	84.1948	144.002	87.7931	58.8696	104.693	105.329	81.9984	1.04407	0.957791	0.954512	0.647072	0.798288	1.68046	0.559999	0.609666	0.408811	0.727025	0.731441	0.569425	1.56563	1.58281	1.09802	2.29747	0.983447
	Bra039040	AT3G28910.1	Symbols: ATMYB30, MYB30 | MYB domain protein 30 | chr3:10911443-10912856 FORWARD LENGTH=323	534.451	409.694	263.949	582.72	537.235	482.035	425.562	260.849	205.891	118.104	348.979	438.596	1.25587	0.79626	0.76657	0.493869	1.09032	1.00521	0.901926	0.612952	0.48381	0.277525	0.820043	1.03063	1.25062	1.02079	3.92871	1.2258	0.875123
	Bra033067	AT3G28910.1	Symbols: ATMYB30, MYB30 | MYB domain protein 30 | chr3:10911443-10912856 FORWARD LENGTH=323	912.349	641.136	628.289	806.765	704.393	837.756	725.302	437.67	303.572	340.613	430.231	487.474	1.25789	0.794983	0.702731	0.68865	0.884272	0.772065	0.918241	0.603431	0.418546	0.469615	0.593175	0.672098	1.16456	1.64534	1.88297	1.30158	1.36623
	Bra025361	AT3G28910.1	Symbols: ATMYB30, MYB30 | MYB domain protein 30 | chr3:10911443-10912856 FORWARD LENGTH=323	2520.48	1020.04	821.702	1870.48	1550.28	2346.53	1394.85	777.275	377.775	580.563	350.377	560.903	1.80699	0.553406	0.404701	0.32601	0.742113	0.615073	0.930985	0.557246	0.270836	0.416219	0.251193	0.402124	0.726251	1.20372	1.78299	2.44861	2.31517
	Bra017685	AT4G34990.1	Symbols: AtMYB32, MYB32 | MYB domain protein 32 | chr4:16661370-16662289 REVERSE LENGTH=274	186.367	106.785	122.071	108.689	197.425	114.062	271.086	178.32	315.976	252.347	236.147	276.228	0.687483	1.45458	0.572982	0.655003	0.583199	1.05933	0.612029	0.657799	1.16559	0.930874	0.871115	1.01897	0.87106	0.561948	0.626506	1.21607	0.600636
	Bra011576	AT4G34990.1	Symbols: AtMYB32, MYB32 | MYB domain protein 32 | chr4:16661370-16662289 REVERSE LENGTH=274	545.283	326.22	335.424	322.898	275.755	261.875	644.127	345.647	377.55	341.84	361.595	476.685	0.846546	1.18127	0.598258	0.615137	0.592166	0.50571	0.480255	0.536613	0.586142	0.530703	0.561372	0.740048	1.11488	1.04947	1.11581	0.900846	0.648951
	Bra029350	AT5G60890.1	Symbols: ATMYB34, ATR1, MYB34 | MYB domain protein 34 | chr5:24495029-24496220 FORWARD LENGTH=295	116.177	71.3118	81.4489	55.1818	49.549	57.0773	193.749	320.797	276.032	323.768	218.707	200.053	0.599626	1.66771	0.61382	0.701076	0.47498	0.426496	0.491296	1.65573	1.42469	1.67107	1.12882	1.03254	0.370724	0.492091	0.284237	0.377826	0.475814
	Bra013000	AT5G60890.1	Symbols: ATMYB34, ATR1, MYB34 | MYB domain protein 34 | chr5:24495029-24496220 FORWARD LENGTH=295	57.7388	23.6903	26.1928	37.5203	42.1814	36.0931	58.2662	32.7568	47.9608	46.8988	63.5461	25.1443	0.990948	1.00913	0.410301	0.453643	0.649828	0.730556	0.62511	0.562192	0.823132	0.804906	1.09062	0.431542	0.729824	0.551118	0.807335	0.669855	1.44855
	Bra035954	AT5G60890.1	Symbols: ATMYB34, ATR1, MYB34 | MYB domain protein 34 | chr5:24495029-24496220 FORWARD LENGTH=295	30.6616	28.168	55.2597	29.1567	40.6307	79.0975	24.8006	60.3267	27.968	17.7097	76.4123	136.482	1.23632	0.808849	0.918674	1.80224	0.950919	1.32513	2.57969	2.43247	1.12771	0.714084	3.08107	5.50317	0.377671	1.59814	1.33166	0.430089	0.468765
	Bra029349	AT5G60890.1	Symbols: ATMYB34, ATR1, MYB34 | MYB domain protein 34 | chr5:24495029-24496220 FORWARD LENGTH=295	6958.22	4693.89	4211.91	4971.63	4362.96	6071.89	2109.67	1099.58	1312.49	1196.53	712.441	593.637	3.29825	0.303191	0.674582	0.605314	0.714497	0.627022	0.872621	0.521209	0.62213	0.567165	0.337703	0.281389	1.29426	0.97297	1.25977	1.85673	3.10113
	Bra025337	AT3G28470.1	Symbols: ATMYB35, TDF1 | Duplicated homeodomain-like superfamily protein | chr3:10674579-10675724 REVERSE LENGTH=317	413.872	289.525	312.794	247.173	260.682	284.514	408.927	482.898	402.513	406.924	349.728	418.95	1.01209	0.988052	0.699552	0.755775	0.597221	0.629861	0.687444	1.18089	0.984315	0.995102	0.855233	1.02451	0.592394	0.767818	0.600161	0.736479	0.670998
	Bra008522	AT4G00540.1	Symbols: ATMYB3R2, PC-MYB2, MYB3R-2, MYB3R2 | MYB domain protein 3r2 | chr4:234597-237356 REVERSE LENGTH=437	141.97	168.112	238.568	161.884	334.82	369.601	225.25	142.839	226.857	355.91	224.722	214.721	0.630277	1.5866	1.18414	1.68041	1.14027	2.35839	2.60337	0.634135	1.00713	1.58007	0.997656	0.953256	1.86733	1.66851	0.721659	2.36393	2.73103
	Bra008523	AT4G00540.2	Symbols: ATMYB3R2, PC-MYB2, MYB3R-2, MYB3R2 | MYB domain protein 3r2 | chr4:235403-237356 REVERSE LENGTH=405	39.7946	54.3125	94.8494	79.1117	86.4414	158.21	84.5917	55.6487	51.7512	61.326	95.5992	68.0855	0.470431	2.12571	1.36482	2.38347	1.988	2.17219	3.97567	0.657851	0.611776	0.724965	1.13013	0.804872	2.07467	3.89599	2.7422	1.92208	4.9395
	Bra009597	AT5G02320.1	Symbols: ATMYB3R5, MYB3R-5 | MYB domain protein 3r-5 | chr5:483445-486347 REVERSE LENGTH=548	571.852	160.664	195.333	174.945	177.228	165.497	775.016	348.479	406.21	336.744	184.01	285.258	0.737858	1.35527	0.280954	0.34158	0.305927	0.309919	0.289405	0.449641	0.524131	0.434499	0.237427	0.368067	0.62484	0.651706	0.704091	1.30532	0.786284
	Bra010736	AT4G38620.1	Symbols: ATMYB4, MYB4 | MYB domain protein 4 | chr4:18053866-18054876 FORWARD LENGTH=282	245.949	83.1036	105.357	85.6905	119.069	91.7344	312.251	95.7556	49.9181	171.997	90.5187	90.9631	0.787664	1.26958	0.33789	0.428369	0.348408	0.484121	0.372981	0.306662	0.159865	0.550829	0.289891	0.291314	1.10183	2.67956	0.632515	1.67001	1.28034
	Bra033572	AT4G38620.1	Symbols: ATMYB4, MYB4 | MYB domain protein 4 | chr4:18053866-18054876 FORWARD LENGTH=282	66.0144	24.0529	34.0645	26.3144	29.9468	31.516	73.4103	96.7832	155.593	38.0539	29.0952	46.6299	0.899253	1.11203	0.364358	0.516016	0.398616	0.45364	0.477411	1.31839	2.1195	0.518373	0.396337	0.635196	0.276367	0.243461	0.768976	1.14458	0.751597
	Bra008764	AT5G14340.1	Symbols: AtMYB40, MYB40 | MYB domain protein 40 | chr5:4623367-4624779 FORWARD LENGTH=263	64.6197	63.7174	69.4621	71.322	73.8955	71.5008	72.8874	71.6303	78.1602	73.3754	97.3381	69.4907	0.886569	1.12794	0.986037	1.07494	1.10372	1.14354	1.10649	0.982753	1.07234	1.0067	1.33546	0.953398	1.00334	1.00242	1.09638	0.856294	1.16057
	Bra006249	AT5G14340.1	Symbols: AtMYB40, MYB40 | MYB domain protein 40 | chr5:4623367-4624779 FORWARD LENGTH=263	146.433	114.245	103.448	138.57	153.648	91.0265	88.973	101.146	100.731	71.2936	81.0653	144.743	1.64581	0.607602	0.780186	0.706453	0.946303	1.04927	0.621626	1.13682	1.13215	0.801295	0.911122	1.62682	0.68629	0.623991	1.18097	1.15163	0.382111
	Bra026281	AT4G28110.1	Symbols: AtMYB41, MYB41 | MYB domain protein 41 | chr4:13968166-13969384 REVERSE LENGTH=282	128.465	106.162	170.828	140.99	156.162	153.712	140.079	118.029	107.168	177.463	142.035	132.099	0.91709	1.09041	0.826389	1.32976	1.0975	1.2156	1.19653	0.842589	0.765054	1.26688	1.01396	0.943032	0.980773	1.73813	0.866301	1.19886	1.26881
	Bra018027	AT3G48920.1	Symbols: AtMYB45, MYB45 | MYB domain protein 45 | chr3:18139392-18140561 FORWARD LENGTH=261	84.7429	212.295	263.636	307.415	259.238	314.205	208.776	352.737	473.053	455.017	364.903	414.399	0.405903	2.46364	2.50517	3.11101	3.62762	3.05911	3.70774	1.68955	2.26584	2.17945	1.74782	1.9849	1.48274	1.37301	1.66447	1.75024	1.86798
	Bra008875	AT5G12870.1	Symbols: ATMYB46, MYB46 | MYB domain protein 46 | chr5:4062939-4064939 REVERSE LENGTH=280	47.1608	107.931	94.9227	135.644	97.5792	282.347	42.3778	63.1075	132.612	95.7765	104.574	145.705	1.11287	0.898581	2.28857	2.01275	2.8762	2.06907	5.9869	1.48916	3.12928	2.26006	2.46766	3.43824	1.53682	0.643198	1.27262	0.838476	1.74127
	Bra023380	AT5G12870.1	Symbols: ATMYB46, MYB46 | MYB domain protein 46 | chr5:4062939-4064939 REVERSE LENGTH=280	267.609	218.367	177.404	383.047	269.963	441.797	230.48	256.678	404.109	208.945	180.181	154.157	1.16109	0.861257	0.815993	0.662922	1.43137	1.0088	1.6509	1.11367	1.75334	0.906565	0.781764	0.668852	0.732708	0.378092	1.57889	1.29041	2.46827
	Bra006166	AT5G12870.1	Symbols: ATMYB46, MYB46 | MYB domain protein 46 | chr5:4062939-4064939 REVERSE LENGTH=280	33.7404	12.8076	17.5597	21.4046	18.5904	48.151	18.8296	17.7418	20.1211	21.6612	16.0279	29.7853	1.79188	0.558073	0.379592	0.520435	0.634391	0.550983	1.4271	0.942229	1.06859	1.15038	0.851208	1.58183	0.402866	0.487031	0.551462	0.647296	0.902182
	Bra016546	AT1G18710.1	Symbols: AtMYB47, MYB47 | MYB domain protein 47 | chr1:6450781-6452986 FORWARD LENGTH=267	101.367	99.4862	188.311	114.73	219.232	161.938	465.729	153.624	145.192	172.239	178.849	142.972	0.217652	4.59448	0.981446	1.85772	1.13183	2.16276	1.59754	0.329857	0.311752	0.369827	0.384019	0.306985	2.97537	5.95895	3.06043	5.63189	5.20397
	Bra025681	AT1G18710.1	Symbols: AtMYB47, MYB47 | MYB domain protein 47 | chr1:6450781-6452986 FORWARD LENGTH=267	1774.37	2098.14	2195.97	1996.25	1924.32	1874.83	3127.99	3104.7	3551.87	3435.53	3903.04	2875.79	0.567256	1.76287	1.18247	1.23761	1.12505	1.08451	1.05662	0.992554	1.13551	1.09832	1.24778	0.919373	1.19134	1.08991	1.02434	0.869151	1.14928
	Bra031041	AT1G18710.1	Symbols: AtMYB47, MYB47 | MYB domain protein 47 | chr1:6450781-6452986 FORWARD LENGTH=267	1438.97	1805.14	2011.52	1768.75	3167.39	1491.92	1741.64	3127.05	3463.24	3389.21	2298.88	2620.12	0.826216	1.21034	1.25447	1.39789	1.22918	2.20115	1.0368	1.79546	1.98849	1.94599	1.31995	1.5044	0.698687	0.702989	0.631647	1.6676	0.689177
	Bra025678	AT1G18710.1	Symbols: AtMYB47, MYB47 | MYB domain protein 47 | chr1:6450781-6452986 FORWARD LENGTH=267	3207.87	4086.13	3435.75	3240.77	5178.72	3129.62	1957.95	2095.67	1718.83	1677.87	1409.01	1561.95	1.63838	0.610358	1.27378	1.07104	1.01026	1.61438	0.975607	1.07034	0.877872	0.856952	0.719635	0.797748	1.19007	1.22004	1.17889	2.24333	1.22295
	Bra018223	AT3G46130.1	Symbols: ATMYB48, ATMYB48-3, MYB48 | MYB domain protein 48 | chr3:16945433-16946376 FORWARD LENGTH=256	900.547	1121.29	640.951	666.201	550.733	392.304	1045.87	2052.77	2307.4	2620.55	3980.17	3390.22	0.861051	1.16137	1.24512	0.711735	0.739774	0.611554	0.435629	1.96274	2.2062	2.50562	3.80561	3.24153	0.634379	0.322607	0.295246	0.160698	0.13439
	Bra039395	AT3G13540.1	Symbols: ATMYB5, MYB5 | MYB domain protein 5 | chr3:4420239-4421443 FORWARD LENGTH=249	191.2	296.227	221.329	447.469	516.554	970.03	87.5761	128.073	222.776	126.342	130.987	234.796	2.18324	0.458034	1.5493	1.15758	2.34032	2.70164	5.07338	1.46242	2.5438	1.44265	1.49569	2.68105	1.05941	0.455059	1.62223	1.80628	1.89231
	Bra027423	AT3G13540.1	Symbols: ATMYB5, MYB5 | MYB domain protein 5 | chr3:4420239-4421443 FORWARD LENGTH=249	509.673	624.304	556.534	548.854	918.234	610.657	117.28	87.5931	126.308	136.113	179.213	133.601	4.34578	0.230108	1.22491	1.09194	1.07687	1.80161	1.19813	0.746872	1.07698	1.16058	1.52808	1.13916	1.64006	1.0139	0.927875	1.17901	1.05177
	Bra031008	AT1G17950.1	Symbols: ATMYB52, BW52, MYB52 | MYB domain protein 52 | chr1:6177764-6179063 FORWARD LENGTH=249	14.8905	28.5275	19.0428	52.8883	25.9268	25.6877	18.7556	35.7484	28.6026	21.9145	39.8073	19.6826	0.793923	1.25957	1.91582	1.27886	3.55181	1.74116	1.72511	1.90601	1.52502	1.16842	2.12242	1.04943	1.00515	0.838585	3.03983	0.820366	1.64386
	Bra016575	AT1G17950.1	Symbols: ATMYB52, BW52, MYB52 | MYB domain protein 52 | chr1:6177764-6179063 FORWARD LENGTH=249	29.4844	35.1635	35.1314	28.5004	40.3156	73.1466	36.3078	27.3589	23.6226	21.9848	20.8664	25.781	0.812068	1.23142	1.19261	1.19153	0.966626	1.36735	2.48086	0.753527	0.650621	0.605512	0.574708	0.710068	1.58271	1.83137	1.59638	2.37921	3.49383
	Bra024368	AT5G65230.1	Symbols: AtMYB53, MYB53 | MYB domain protein 53 | chr5:26068290-26069408 FORWARD LENGTH=310	24.4422	18.4746	22.0743	24.3644	21.6627	30.021	27.2764	36.1355	36.9503	21.8474	36.392	24.669	0.896093	1.11596	0.755848	0.903122	0.996817	0.886283	1.22824	1.32479	1.35466	0.800963	1.33419	0.904408	0.570542	0.666677	1.24452	0.664283	1.35806
	Bra008096	AT1G73410.1	Symbols: ATMYB54, MYB54 | MYB domain protein 54 | chr1:27601852-27603038 FORWARD LENGTH=243	103.835	49.0603	482.06	43.9018	49.4816	49.2986	117.207	59.8536	188.915	84.9493	174.836	72.2126	0.885911	1.12878	0.472483	4.64256	0.422803	0.476541	0.474778	0.510666	1.61181	0.72478	1.49169	0.616112	0.92523	2.88034	0.583354	0.319465	0.770604
	Bra015992	AT1G73410.1	Symbols: ATMYB54, MYB54 | MYB domain protein 54 | chr1:27601852-27603038 FORWARD LENGTH=243	144.07	53.1928	88.709	43.6765	21.5465	28.7275	28.556	35.4042	68.2163	63.1461	79.1144	59.0919	5.04517	0.198209	0.369215	0.615735	0.303162	0.149556	0.1994	1.23982	2.38886	2.21131	2.7705	2.06933	0.297798	0.257753	0.137096	0.0539815	0.0963593
	Bra023637	AT5G17800.1	Symbols: AtMYB56, MYB56 | MYB domain protein 56 | chr5:5877247-5879071 FORWARD LENGTH=323	357.03	268.85	503.96	475.77	540.676	749.755	480.832	638.357	508.151	654.833	431.596	624.516	0.742525	1.34676	0.753018	1.41153	1.33258	1.51437	2.09998	1.32761	1.05682	1.36187	0.897602	1.29882	0.567198	1.33565	0.978487	1.68713	1.61683
	Bra002107	AT5G17800.1	Symbols: AtMYB56, MYB56 | MYB domain protein 56 | chr5:5877247-5879071 FORWARD LENGTH=323	407.729	445.386	701.599	687.556	544.58	1187.78	502.655	425.387	457.786	464.617	519.92	665.597	0.811151	1.23282	1.09236	1.72075	1.68631	1.33564	2.91316	0.84628	0.910736	0.924326	1.03435	1.32416	1.29078	1.8894	1.82436	1.29129	2.2
	Bra006422	AT5G17800.1	Symbols: AtMYB56, MYB56 | MYB domain protein 56 | chr5:5877247-5879071 FORWARD LENGTH=323	293.429	263.391	234.099	278.44	367.22	608.33	348.929	318.784	258.731	415.105	205.499	252.374	0.840942	1.18914	0.897631	0.797805	0.948918	1.25148	2.07318	0.913607	0.7415	1.18965	0.588942	0.723282	0.982513	1.07593	0.797641	2.12496	2.86635
	Bra001005	AT3G01530.1	Symbols: ATMYB57, MYB57 | MYB domain protein 57 | chr3:210352-211151 REVERSE LENGTH=206	570.486	962.568	1078.43	1153.86	850.988	1296.01	1328.23	841.284	1020.2	895.841	899.092	839.84	0.429508	2.32824	1.68728	1.89037	2.02259	1.49169	2.27176	0.633387	0.76809	0.674462	0.67691	0.6323	2.66389	2.46113	2.99882	2.20368	3.59286
	Bra039108	AT3G01530.1	Symbols: ATMYB57, MYB57 | MYB domain protein 57 | chr3:210352-211151 REVERSE LENGTH=206	17.3401	17.0305	20.0564	22.2714	15.4375	22.9309	16.6574	16.1159	15.7883	25.7385	17.6256	21.5605	1.04098	0.960629	0.982145	1.15665	1.28439	0.890277	1.32242	0.967492	0.947825	1.54517	1.05812	1.29435	1.01515	1.22032	0.831227	0.841373	1.02169
	Bra026048	AT1G16490.1	Symbols: ATMYB58, MYB58 | MYB domain protein 58 | chr1:5629859-5630844 REVERSE LENGTH=274	50.4154	56.0618	58.475	59.9831	41.4587	63.3425	57.4118	50.9662	33.6706	56.1065	100.737	26.622	0.878137	1.13878	1.112	1.15986	1.18978	0.822342	1.25641	0.88773	0.586475	0.977264	1.75464	0.463703	1.25263	1.97769	1.21746	0.468667	2.70952
	Bra026720	AT1G16490.1	Symbols: ATMYB58, MYB58 | MYB domain protein 58 | chr1:5629859-5630844 REVERSE LENGTH=274	63.6472	36.6649	55.3084	27.5861	24.4474	27.3209	38.9033	46.9373	46.8091	40.3371	39.4503	50.1124	1.63604	0.611233	0.576065	0.868984	0.433422	0.384108	0.429255	1.20651	1.20322	1.03686	1.01406	1.28813	0.477463	0.722217	0.418016	0.378782	0.33324
	Bra000680	AT4G09460.1	Symbols: AtMYB6, MYB6 | MYB domain protein 6 | chr4:5993019-5994038 FORWARD LENGTH=236	2647.09	2555.96	2608.98	3272.7	2690.09	2629.41	2376.53	2735.91	2937.89	2438.3	2044	2095.23	1.11385	0.89779	0.965574	0.985603	1.23634	1.01624	0.993321	1.15122	1.23621	1.02599	0.860078	0.881634	0.838739	0.797278	1.20502	1.18157	1.12668
	Bra003619	AT1G79180.1	Symbols: ATMYB63, MYB63 | MYB domain protein 63 | chr1:29786509-29787589 FORWARD LENGTH=294	50.575	109.549	76.4373	127.455	142.935	168.239	155.572	153.729	184.736	173.635	140.573	184.223	0.325091	3.07607	2.16607	1.51137	2.52012	2.8262	3.32652	0.988153	1.18746	1.11611	0.903588	1.18417	2.19204	1.27277	2.25795	3.12775	2.80917
	Bra035097	AT1G79180.1	Symbols: ATMYB63, MYB63 | MYB domain protein 63 | chr1:29786509-29787589 FORWARD LENGTH=294	360.406	59.8573	32.9554	114.767	85.8787	163.268	302.618	97.1309	115.636	77.3378	66.8686	68.3785	1.19096	0.839659	0.166083	0.0914397	0.318438	0.238283	0.453011	0.320969	0.382119	0.255562	0.220967	0.225956	0.517443	0.239296	1.24603	1.07837	2.00486
	Bra002042	AT3G11440.1	Symbols: ATMYB65, MYB65 | MYB domain protein 65 | chr3:3603056-3604929 FORWARD LENGTH=553	1092.98	492.22	473.954	373.109	361.043	305.868	1332.49	957.072	819.071	588.7	446.091	486.22	0.820254	1.21913	0.450347	0.433635	0.341369	0.330329	0.279848	0.718258	0.614692	0.441804	0.33478	0.364896	0.626998	0.70545	0.772669	0.986705	0.766925
	Bra034842	AT3G11440.1	Symbols: ATMYB65, MYB65 | MYB domain protein 65 | chr3:3603056-3604929 FORWARD LENGTH=553	1700.68	743.029	811.756	697.291	798.624	595.21	1824.53	1122.26	981.118	787.386	561.856	592.855	0.93212	1.07282	0.436901	0.477313	0.410007	0.469591	0.349984	0.615095	0.537737	0.431556	0.307946	0.324936	0.710298	0.887631	0.950068	1.52492	1.07709
	Bra037828	AT5G65790.1	Symbols: ATMYB68, MYB68 | MYB domain protein 68 | chr5:26323035-26324385 FORWARD LENGTH=374	102.205	106.787	191.332	102.989	215.199	159.901	476.322	401.534	206.924	176.452	195.903	176.657	0.214571	4.66046	1.04483	1.87204	1.00767	2.10556	1.56451	0.842989	0.43442	0.370447	0.411283	0.370877	1.23944	4.30929	2.72015	5.1195	4.21841
	Bra024419	AT5G65790.1	Symbols: ATMYB68, MYB68 | MYB domain protein 68 | chr5:26323035-26324385 FORWARD LENGTH=374	123.535	76.2815	59.8046	69.9886	94.1975	64.8266	57.7617	98.9182	131.731	139.156	79.7894	72.8492	2.1387	0.467574	0.617489	0.484111	0.566549	0.762517	0.524763	1.71252	2.28059	2.40914	1.38135	1.2612	0.360573	0.212274	0.235166	0.552006	0.416081
	Bra031847	AT5G65790.1	Symbols: ATMYB68, MYB68 | MYB domain protein 68 | chr5:26323035-26324385 FORWARD LENGTH=374	160.192	29.7565	20.5432	22.0775	31.88	111.64	40.0047	35.9609	42.1106	39.9394	23.2887	21.8086	4.00433	0.24973	0.185755	0.128241	0.137819	0.199011	0.696914	0.898917	1.05264	0.998368	0.582149	0.545151	0.206643	0.121828	0.138044	0.341856	1.27839
	Bra034565	AT4G33450.1	Symbols: ATMYB69, MYB69 | MYB domain protein 69 | chr4:16095746-16096603 REVERSE LENGTH=250	37.342	26.7379	83.7132	58.3222	34.0829	155.906	135.088	110.991	57.6995	92.8213	116.967	94.5679	0.276427	3.61759	0.716028	2.2418	1.56184	0.912723	4.17508	0.82162	0.427125	0.687117	0.865858	0.700047	0.871483	5.24857	2.27303	1.05413	5.96401
	Bra011441	AT4G33450.1	Symbols: ATMYB69, MYB69 | MYB domain protein 69 | chr4:16095746-16096603 REVERSE LENGTH=250	76.9895	138.071	197.567	149.852	133.464	151.896	76.7005	144.592	106.953	143.329	163.538	137.692	1.00377	0.996246	1.79337	2.56616	1.9464	1.73354	1.97294	1.88515	1.39442	1.86868	2.13216	1.79519	0.951316	1.8403	1.04159	0.81304	1.09902
	Bra037004	AT4G33450.1	Symbols: ATMYB69, MYB69 | MYB domain protein 69 | chr4:16095746-16096603 REVERSE LENGTH=250	17.1538	14.8895	17.5253	14.3247	16.048	18.6649	16.7212	20.8691	17.4859	19.9514	19.8002	17.3634	1.02587	0.974781	0.868	1.02166	0.835074	0.935536	1.08809	1.24806	1.04573	1.19318	1.18414	1.03841	0.695478	0.976978	0.699873	0.790057	1.04785
	Bra032176	AT2G23290.1	Symbols: AtMYB70, MYB70 | MYB domain protein 70 | chr2:9904895-9905824 REVERSE LENGTH=309	215.375	111.93	73.8598	107.164	120.868	105.812	254.725	198.439	227.877	263.388	162.164	250.732	0.84552	1.1827	0.519698	0.342936	0.497569	0.561198	0.491292	0.779032	0.8946	1.03401	0.636624	0.984324	0.667107	0.38334	0.481204	0.881522	0.499116
	Bra030812	AT1G56160.1	Symbols: ATMYB72, MYB72 | MYB domain protein 72 | chr1:21022384-21023444 FORWARD LENGTH=296	38.8688	46.1975	50.9583	34.5699	96.4561	135.607	31.2768	81.448	32.6211	40.7359	58.8949	82.5196	1.24274	0.804676	1.18855	1.31103	0.8894	2.48158	3.48884	2.6041	1.04298	1.30243	1.88302	2.63836	0.456414	1.25701	0.682876	1.31787	1.32235
	Bra029553	AT4G05100.1	Symbols: AtMYB74, MYB74 | MYB domain protein 74 | chr4:2618557-2619790 FORWARD LENGTH=324	900.767	709.257	608.998	518.501	500.39	266.192	1136.16	1566.13	1619.09	1493.66	908.608	820.26	0.792817	1.26133	0.787392	0.676088	0.575622	0.555515	0.295517	1.37844	1.42505	1.31466	0.799718	0.721958	0.571219	0.47443	0.43785	0.694639	0.409327
	Bra010022	AT5G49620.1	Symbols: AtMYB78, MYB78 | MYB domain protein 78 | chr5:20137491-20139384 REVERSE LENGTH=307	411.895	417.553	679.257	613.24	550.164	569.849	473.027	387.378	549.684	401.748	693.69	354.831	0.870764	1.14842	1.01374	1.6491	1.48883	1.33569	1.38348	0.818934	1.16206	0.849313	1.46649	0.750128	1.23787	1.41912	1.75298	0.910807	1.84433
	Bra010021	AT5G49620.1	Symbols: AtMYB78, MYB78 | MYB domain protein 78 | chr5:20137491-20139384 REVERSE LENGTH=307	534.905	699.56	676.884	751.877	762.643	741.272	600.791	644.16	736.026	757.489	805.011	727.096	0.890335	1.12317	1.30782	1.26543	1.40563	1.42575	1.3858	1.07219	1.22509	1.26082	1.33992	1.21023	1.21977	1.03292	1.11485	1.06406	1.14507
	Bra020624	AT5G49620.1	Symbols: AtMYB78, MYB78 | MYB domain protein 78 | chr5:20137491-20139384 REVERSE LENGTH=307	743.999	359.976	306.495	383.102	361.513	363.568	673.552	315.533	427.849	327.881	375.918	321.136	1.10459	0.905313	0.483839	0.411956	0.514923	0.485905	0.488667	0.468461	0.635213	0.486794	0.558113	0.47678	1.03283	0.648532	1.05778	0.870622	1.02493
	Bra000531	AT2G26960.1	Symbols: AtMYB81, MYB81 | MYB domain protein 81 | chr2:11506065-11507425 REVERSE LENGTH=427	553.536	410.266	485.313	483.805	335.172	303.908	500.85	436.183	609.834	391.195	399.655	422.408	1.10519	0.904819	0.741173	0.876751	0.874026	0.605511	0.54903	0.870885	1.2176	0.781062	0.797953	0.843382	0.851057	0.720066	1.11902	0.75883	0.650986
	Bra029113	AT5G52600.1	Symbols: AtMYB82, MYB82 | MYB domain protein 82 | chr5:21343197-21343968 REVERSE LENGTH=201	245.729	575.904	507.126	512.183	572.599	516.752	270.081	952.692	986.12	1036.68	1035.03	838.014	0.909834	1.0991	2.34366	2.06376	2.08434	2.33021	2.10293	3.52743	3.6512	3.8384	3.83229	3.10282	0.664409	0.565228	0.543023	0.608044	0.677748
	Bra009910	AT5G26660.1	Symbols: ATMYB86, MYB86 | MYB domain protein 86 | chr5:9331775-9333044 REVERSE LENGTH=352	43.9487	86.8431	88.9208	99.3437	98.3019	147.126	185.031	71.0551	189.197	148.04	99.1405	80.9802	0.237521	4.21016	1.97601	2.02329	2.26045	2.23674	3.34768	0.384017	1.02252	0.800082	0.535805	0.437657	5.14563	1.97873	2.82527	4.17455	7.64908
	Bra036588	AT5G26660.1	Symbols: ATMYB86, MYB86 | MYB domain protein 86 | chr5:9331775-9333044 REVERSE LENGTH=352	385.335	145.545	110.988	55.8608	162.131	67.1048	1081.37	493.29	690.591	611.523	321.34	414.547	0.35634	2.80631	0.37771	0.28803	0.144967	0.420753	0.174147	0.456171	0.638626	0.565508	0.29716	0.383354	0.828001	0.451015	0.256348	1.41591	0.454272
	Bra020526	AT5G26660.1	Symbols: ATMYB86, MYB86 | MYB domain protein 86 | chr5:9331775-9333044 REVERSE LENGTH=352	21.9756	13.8768	19.8301	23.0918	49.6361	27.0365	25.1986	16.5337	32.7627	18.6093	23.4734	24.4744	0.872096	1.14666	0.631464	0.902369	1.05079	2.25869	1.2303	0.656136	1.30018	0.738505	0.931536	0.97126	0.962399	0.694034	1.42286	2.4247	1.2667
	Bra006370	AT5G16770.1	Symbols: AtMYB9, MYB9 | MYB domain protein 9 | chr5:5515209-5516734 FORWARD LENGTH=336	45.3652	50.184	65.529	117.973	55.5523	84.0734	91.2894	145.016	86.0649	51.3812	66.2007	78.6113	0.496938	2.01232	1.10622	1.44448	2.60052	1.22456	1.85326	1.58853	0.94277	0.562839	0.725174	0.861122	0.696381	1.53216	4.62036	1.68864	2.15214
	Bra008596	AT5G16770.1	Symbols: AtMYB9, MYB9 | MYB domain protein 9 | chr5:5515209-5516734 FORWARD LENGTH=336	16.7884	18.4756	15.9594	13.6909	20.5195	15.3395	16.9645	26.1176	20.63	23.0212	19.3716	24.0096	0.989619	1.01049	1.1005	0.950621	0.815498	1.22224	0.913696	1.53954	1.21607	1.35702	1.14189	1.41528	0.714821	0.781716	0.600946	1.07037	0.645592
	Bra004162	AT1G66390.1	Symbols: ATMYB90, PAP2, MYB90 | MYB domain protein 90 | chr1:24764052-24765400 FORWARD LENGTH=249	72.304	76.7272	120.831	147.728	104.527	172.581	106.223	86.7043	138.97	106.76	76.4686	104.428	0.680681	1.46912	1.06118	1.67115	2.04315	1.44566	2.38688	0.816248	1.30829	1.00506	0.719887	0.983102	1.30006	1.27736	2.03287	2.00818	2.42791
	Bra001917	AT1G66390.1	Symbols: ATMYB90, PAP2, MYB90 | MYB domain protein 90 | chr1:24764052-24765400 FORWARD LENGTH=249	69.2766	53.4694	65.927	52.8299	59.8104	97.5581	40.6329	46.6374	54.3686	39.407	42.4402	61.8822	1.70494	0.586531	0.771825	0.951649	0.762594	0.863356	1.40824	1.14777	1.33804	0.96983	1.04448	1.52296	0.672453	0.711224	0.786317	0.826591	0.924674
	Bra028063	AT1G34670.1	Symbols: AtMYB93, MYB93 | MYB domain protein 93 | chr1:12709128-12710423 FORWARD LENGTH=365	150.902	110.661	168.444	147.704	47.6092	97.3108	156.525	386.779	359.629	110.051	519.442	189.923	0.964076	1.03726	0.73333	1.11625	0.978807	0.315497	0.644861	2.47104	2.29758	0.703089	3.31859	1.21337	0.29677	0.485836	1.39215	0.0950698	0.531462
	Bra007957	AT1G71030.1	Symbols: ATMYBL2, MYBL2 | MYB-like 2 | chr1:26795383-26796226 REVERSE LENGTH=195	503.733	893.209	533.38	895.35	774.785	944.794	439.553	714.342	432.873	667.333	522.179	674.883	1.14601	0.872591	1.77318	1.05885	1.77743	1.53809	1.87558	1.62516	0.984803	1.51821	1.18798	1.53538	1.09108	1.07519	1.17074	1.29471	1.22157
	Bra012149	AT5G67300.1	Symbols: ATMYBR1, ATMYB44, MYBR1, MYB44 | MYB domain protein r1 | chr5:26854109-26855026 FORWARD LENGTH=305	8499.85	13945.7	14877.4	11935	12071.3	11279.8	10224.6	12604.1	15303.9	12884.6	12792.3	12925.5	0.831314	1.20292	1.6407	1.75031	1.40414	1.42018	1.32706	1.23272	1.49677	1.26016	1.25113	1.26416	1.33096	1.16939	1.11426	1.13512	1.04976
	Bra000011	AT2G37630.1	Symbols: ATPHAN, AS1, ATMYB91, MYB91 | MYB-like HTH transcriptional regulator family protein | chr2:15781798-15782901 REVERSE LENGTH=367	6578.01	5644.38	3991.39	5466.7	5696.25	7460.45	6130.34	4145.64	3978.94	4230.77	4520.06	5516.62	1.07303	0.931944	0.858068	0.606778	0.831057	0.865953	1.13415	0.67625	0.649057	0.690136	0.737326	0.899888	1.26886	0.93486	1.20419	1.17445	1.26032
	Bra005177	AT2G37630.1	Symbols: ATPHAN, AS1, ATMYB91, MYB91 | MYB-like HTH transcriptional regulator family protein | chr2:15781798-15782901 REVERSE LENGTH=367	15841.2	9422.67	9302.14	11629.9	10542.9	14630.7	12313.4	7130.96	7024.7	8083.69	7724.18	8891.42	1.2865	0.777302	0.59482	0.587212	0.734155	0.665537	0.923585	0.579122	0.570492	0.656495	0.627299	0.722093	1.02711	1.02931	1.11829	1.06096	1.27904
	Bra008160	AT1G74650.1	Symbols: ATY13, ATMYB31, MYB31 | MYB domain protein 31 | chr1:28041493-28042773 FORWARD LENGTH=330	12.8012	13.5863	20.2754	22.379	13.0988	17.5557	17.4366	21.8982	18.8557	21.9904	16.5917	17.3243	0.734157	1.36211	1.06133	1.58387	1.7482	1.02325	1.37141	1.25588	1.08139	1.26116	0.951544	0.99356	0.845092	1.46466	1.38618	1.07535	1.3803
	Bra003793	AT1G74650.1	Symbols: ATY13, ATMYB31, MYB31 | MYB domain protein 31 | chr1:28041493-28042773 FORWARD LENGTH=330	208.496	488.331	371.347	511.1	484.8	383.25	246.123	580.844	370.6	421.289	445.359	533.298	0.847121	1.18047	2.34216	1.78107	2.45137	2.32522	1.83816	2.35997	1.50575	1.7117	1.8095	2.16679	0.992451	1.18285	1.43212	1.28501	0.848334
	Bra015899	AT1G74650.1	Symbols: ATY13, ATMYB31, MYB31 | MYB domain protein 31 | chr1:28041493-28042773 FORWARD LENGTH=330	34.6243	44.3791	42.7878	45.246	44.1229	45.6881	24.4748	29.4872	25.6203	28.7235	35.4042	40.077	1.41469	0.706868	1.28173	1.23577	1.30677	1.27433	1.31954	1.2048	1.0468	1.17359	1.44656	1.63748	1.06386	1.18052	1.11348	0.880942	0.805835
	Bra034738	AT3G12720.1	Symbols: ATY53, ATMYB67, MYB67 | MYB domain protein 67 | chr3:4043407-4044522 REVERSE LENGTH=307	13.7146	25.494	27.346	31.0754	22.8902	54.4984	20.3576	20.0311	30.1701	22.439	30.0227	20.6835	0.673685	1.48437	1.85889	1.99393	2.26586	1.66904	3.97375	0.983962	1.48201	1.10224	1.47477	1.01601	1.88919	1.34543	2.05569	1.13173	3.91114
	Bra039339	AT3G12720.1	Symbols: ATY53, ATMYB67, MYB67 | MYB domain protein 67 | chr3:4043407-4044522 REVERSE LENGTH=307	63.9399	71.5938	65.0807	126.322	96.105	175.154	61.4972	62.6324	161.115	71.4926	102.166	87.4713	1.03972	0.961797	1.1197	1.01784	1.97564	1.50305	2.73935	1.01846	2.61988	1.16253	1.66131	1.42236	1.09941	0.388508	1.69942	0.904738	1.92592
	Bra007536	AT3G60460.1	Symbols: DUO1 | MYB-like HTH transcriptional regulator family protein | chr3:22342429-22343491 REVERSE LENGTH=297	68.3889	50.1391	37.0433	37.8439	46.5047	113.388	151.521	220.127	40.9725	34.1306	89.5306	181.386	0.451349	2.21558	0.733147	0.541657	0.553363	0.680004	1.65799	1.45278	0.270408	0.225253	0.590879	1.1971	0.50465	2.00311	2.45663	1.15083	1.385
	Bra003413	AT3G60460.1	Symbols: DUO1 | MYB-like HTH transcriptional regulator family protein | chr3:22342429-22343491 REVERSE LENGTH=297	527.84	824.015	1104.82	1048.07	1113.94	1522.81	1151.29	825.303	909.932	1126.93	1172.03	1220.05	0.458477	2.18113	1.56111	2.0931	1.98558	2.11037	2.88498	0.716851	0.790359	0.978841	1.01801	1.05972	2.17773	2.64829	2.0285	2.07303	2.72239
	Bra008539	AT4G01060.3	Symbols: ETC3, CPL3 | CAPRICE-like MYB3 | chr4:460534-460967 FORWARD LENGTH=75	138.037	247.998	292.479	219.097	199.665	249.053	215.761	283.677	202.905	200.525	145.025	192.255	0.639768	1.56307	1.79661	2.11884	1.58723	1.44646	1.80425	1.31477	0.940416	0.929385	0.672156	0.891055	1.36647	2.25309	1.70783	2.15197	2.02484
	Bra000941	AT4G01060.3	Symbols: ETC3, CPL3 | CAPRICE-like MYB3 | chr4:460534-460967 FORWARD LENGTH=75	158.48	161.925	145.62	162.952	193.194	312.756	239.322	138.135	149.553	202.295	113.453	231.007	0.662204	1.51011	1.02174	0.918854	1.02822	1.21904	1.97347	0.577193	0.624903	0.845284	0.47406	0.965256	1.77018	1.4704	1.21642	2.5715	2.04451
	Bra026837	AT1G14350.1	Symbols: FLP, AtMYB124, MYB124 | Duplicated homeodomain-like superfamily protein | chr1:4908427-4910647 FORWARD LENGTH=436	171.997	231.044	293.787	292.395	259.746	314.782	259.507	227.7	190.047	304.273	284.562	293.327	0.662784	1.50879	1.3433	1.70809	1.7	1.51018	1.83016	0.877433	0.732339	1.1725	1.09655	1.13032	1.53095	2.33238	1.44989	1.37721	1.61915
	Bra019658	AT1G14350.1	Symbols: FLP, AtMYB124, MYB124 | Duplicated homeodomain-like superfamily protein | chr1:4908427-4910647 FORWARD LENGTH=436	2921.7	4828.37	5448.77	4846.45	4231.23	5430.85	4128.92	4534.73	4337.1	4384.65	4494.17	4582.63	0.707618	1.41319	1.65259	1.86493	1.65878	1.44821	1.8588	1.09828	1.05042	1.06194	1.08846	1.10989	1.5047	1.77542	1.56203	1.33051	1.67476
	Bra025311	AT3G27920.1	Symbols: GL1, ATMYB0, ATGL1, MYB0 | MYB domain protein 0 | chr3:10361945-10363506 REVERSE LENGTH=228	100.704	233.821	129.748	104.895	74.4375	194.536	110.202	165.137	106.953	100.521	114.655	200.053	0.913813	1.09432	2.32186	1.28841	1.04162	0.739171	1.93176	1.49849	0.970518	0.912152	1.04041	1.81533	1.54947	1.32755	1.14193	0.710463	1.06414
	Bra039065	AT3G27920.1	Symbols: GL1, ATMYB0, ATGL1, MYB0 | MYB domain protein 0 | chr3:10361945-10363506 REVERSE LENGTH=228	359.561	291.239	259.144	221.967	273.737	252.149	138.568	161.357	180.02	202.433	172.045	147.657	2.59483	0.385381	0.809985	0.720723	0.617328	0.761309	0.701269	1.16446	1.29915	1.46089	1.24159	1.06559	0.695588	0.554767	0.422569	0.613171	0.658103
	Bra026841	AT1G13300.1	Symbols: HRS1 | MYB-like transcription factor family protein | chr1:4556977-4558591 FORWARD LENGTH=344	37.6002	47.436	37.6398	72.0261	69.9353	71.242	155.016	82.5514	76.8846	64.5534	188.073	204.624	0.242557	4.12274	1.26159	1.00105	1.91558	1.85997	1.89472	0.532535	0.495978	0.416431	1.21325	1.32002	2.36903	2.01834	4.59999	1.53305	1.43538
	Bra016734	AT1G13300.1	Symbols: HRS1 | MYB-like transcription factor family protein | chr1:4556977-4558591 FORWARD LENGTH=344	271.07	346.505	299.327	300.281	559.711	475.931	371.078	253.98	205.248	322.259	259.349	384.914	0.730493	1.36894	1.27829	1.10424	1.10776	2.06482	1.75575	0.684438	0.553113	0.86844	0.698907	1.03729	1.86764	1.99641	1.27558	2.95436	1.69264
	Bra019824	AT1G13300.1	Symbols: HRS1 | MYB-like transcription factor family protein | chr1:4556977-4558591 FORWARD LENGTH=344	95.6179	115.589	188.418	95.8352	56.7925	65.453	94.2538	166.502	215.562	64.4956	132.518	98.041	1.01447	0.985734	1.20886	1.97053	1.00227	0.593953	0.684527	1.76653	2.28704	0.684276	1.40597	1.04018	0.684316	0.861608	1.46472	0.42245	0.658084
	Bra025574	AT2G25230.1	Symbols: MYB100, AtMYB100 | MYB domain protein 100 | chr2:10747211-10748467 REVERSE LENGTH=234	37.2495	23.9543	27.113	21.5501	19.0254	29.5577	30.8947	36.38	27.1487	28.1907	22.444	26.9694	1.20569	0.829399	0.643077	0.727876	0.578534	0.510756	0.793506	1.17755	0.878749	0.912477	0.726468	0.872946	0.546115	0.828308	0.634026	0.703068	0.908998
	Bra022888	AT2G32460.1	Symbols: MYB101, ATMYB101, ATM1 | MYB domain protein 101 | chr2:13782419-13784363 REVERSE LENGTH=490	127.225	281.997	306.24	275.54	296.998	233.581	199.948	184.172	225.924	280.198	157.22	174.986	0.63629	1.57161	2.21652	2.40707	2.16577	2.33443	1.83597	0.921099	1.12991	1.40135	0.786304	0.875158	2.40639	2.13032	1.54548	2.96886	2.09787
	Bra021791	AT2G32460.1	Symbols: MYB101, ATMYB101, ATM1 | MYB domain protein 101 | chr2:13782419-13784363 REVERSE LENGTH=490	16.6207	22.6946	12.9961	14.2437	13.0401	15.1162	20.2871	20.0109	12.9636	14.4898	21.8299	28.1013	0.819274	1.22059	1.36544	0.781923	0.856986	0.78457	0.90948	0.986385	0.639007	0.714237	1.07605	1.38518	1.38429	1.22365	1.19986	0.729121	0.656579
	Bra005597	AT2G32460.1	Symbols: MYB101, ATMYB101, ATM1 | MYB domain protein 101 | chr2:13782419-13784363 REVERSE LENGTH=490	101.607	148.717	187.431	179.794	166.462	171.971	88.647	98.3626	103.639	164.712	168.267	75.244	1.1462	0.87245	1.46365	1.84467	1.7695	1.63829	1.69251	1.1096	1.16912	1.85807	1.89817	0.848805	1.31908	1.57782	0.952336	0.863091	1.99399
	Bra004394	AT1G69560.1	Symbols: MYB105, LOF2, ATMYB105 | MYB domain protein 105 | chr1:26157755-26158906 FORWARD LENGTH=330	205.666	296.341	366.406	325.942	358.924	564.969	255.175	255.95	314.721	280.201	322.904	286.902	0.80598	1.24073	1.44088	1.78156	1.58481	1.74518	2.74702	1.00304	1.23335	1.09807	1.26542	1.12433	1.43652	1.44448	1.44327	1.37913	2.44324
	Bra003995	AT1G69560.1	Symbols: MYB105, LOF2, ATMYB105 | MYB domain protein 105 | chr1:26157755-26158906 FORWARD LENGTH=330	268.775	311.77	394.628	641.428	607.219	1192.08	269.382	229.311	304.914	244.359	391.055	447.507	0.997747	1.00226	1.15997	1.46825	2.38649	2.25921	4.43523	0.851248	1.1319	0.90711	1.45167	1.66124	1.36267	1.29715	2.63087	1.55628	2.66984
	Bra039142	AT3G01140.1	Symbols: MYB106, NOK, AtMYB106 | MYB domain protein 106 | chr3:46619-48143 REVERSE LENGTH=388	284.348	460.544	480.589	639.397	537.461	772.266	223.089	420.173	486.631	465.716	493.589	506.577	1.27459	0.784563	1.61965	1.69014	2.24864	1.89015	2.71592	1.88343	2.18133	2.08758	2.21252	2.27074	0.859946	0.774822	1.07715	0.854298	1.19605
	Bra021483	AT3G01140.1	Symbols: MYB106, NOK, AtMYB106 | MYB domain protein 106 | chr3:46619-48143 REVERSE LENGTH=388	858.758	713.382	494.783	671.165	556.689	1044.79	414.495	436.728	555.242	562.395	597.149	645.573	2.07182	0.482668	0.830714	0.576161	0.781553	0.648249	1.21663	1.05364	1.33956	1.35682	1.44067	1.55749	0.788424	0.430111	0.576018	0.449965	0.781146
	Bra032028	AT3G02940.1	Symbols: MYB107, AtMYB107 | MYB domain protein 107 | chr3:662141-663830 FORWARD LENGTH=321	47.0775	29.7671	114.534	51.1579	25.9668	30.6285	64.4142	16.8659	47.2579	91.875	47.0084	36.3863	0.730856	1.36826	0.6323	2.43288	1.08667	0.551576	0.650597	0.261835	0.733657	1.42632	0.729783	0.56488	2.41488	3.3161	0.761875	0.755807	1.15174
	Bra021382	AT3G02940.1	Symbols: MYB107, AtMYB107 | MYB domain protein 107 | chr3:662141-663830 FORWARD LENGTH=321	16.0644	38.1705	25.5123	27.6658	39.4212	47.0704	19.3452	18.1706	23.2608	32.8933	28.8459	23.6294	0.830408	1.20423	2.37609	1.58813	1.72218	2.45395	2.93011	0.939282	1.20241	1.70033	1.49111	1.22146	2.52969	1.32079	1.01285	1.64571	2.39885
	Bra001202	AT3G06490.1	Symbols: MYB108, AtMYB108, BOS1 | MYB domain protein 108 | chr3:2004298-2006358 FORWARD LENGTH=323	3535.57	3174.83	3370.25	3440.81	4020.93	3166.22	3348.49	2201.35	2820.24	2360.72	2795.21	2299.25	1.05587	0.947086	0.897968	0.953241	0.973198	1.13728	0.895533	0.657416	0.842242	0.70501	0.834767	0.686653	1.36591	1.13179	1.3804	1.36239	1.3042
	Bra029582	AT3G06490.1	Symbols: MYB108, AtMYB108, BOS1 | MYB domain protein 108 | chr3:2004298-2006358 FORWARD LENGTH=323	765.314	328.007	486.558	389.933	425.232	270.59	460.819	295.507	356.414	216.025	207.562	209.347	1.66077	0.602131	0.428591	0.635763	0.509507	0.555631	0.353567	0.641265	0.773436	0.468785	0.45042	0.454293	0.668353	0.821998	1.08687	1.23358	0.77828
	Bra040274	AT3G06490.1	Symbols: MYB108, AtMYB108, BOS1 | MYB domain protein 108 | chr3:2004298-2006358 FORWARD LENGTH=323	1449.84	453.099	377.119	320.412	379.738	283.895	665.655	241.184	305.995	265.523	190.126	103.218	2.17807	0.459123	0.312517	0.260111	0.220998	0.261917	0.195811	0.362326	0.45969	0.39889	0.285622	0.155062	0.862529	0.565839	0.554033	0.917005	1.26279
	Bra005006	AT3G55730.1	Symbols: MYB109, AtMYB109 | MYB domain protein 109 | chr3:20682114-20683963 REVERSE LENGTH=399	200.277	149.521	362.025	252.063	229.119	167.331	492.54	409.645	201.682	214.387	252.39	261.007	0.406621	2.45929	0.746571	1.80762	1.25857	1.14401	0.835498	0.831699	0.409473	0.435268	0.512425	0.52992	0.897646	4.4145	2.89149	2.23254	1.57665
	Bra007186	AT3G55730.1	Symbols: MYB109, AtMYB109 | MYB domain protein 109 | chr3:20682114-20683963 REVERSE LENGTH=399	1023.19	509.191	419.547	551.064	615.405	400.884	444.188	335.47	318.823	504.618	363.98	383.099	2.30351	0.434121	0.49765	0.410038	0.538574	0.601457	0.391798	0.755243	0.717766	1.13605	0.819428	0.86247	0.658927	0.57127	0.474078	0.733997	0.454274
	Bra033078	AT3G29020.2	Symbols: MYB110 | MYB domain protein 110 | chr3:11008233-11009419 REVERSE LENGTH=305	287.838	470.157	459.026	441.358	581.126	620.053	1228.66	440.156	479.323	574.765	543.296	525.485	0.23427	4.26858	1.63341	1.59474	1.53336	2.01893	2.15417	0.358241	0.390119	0.467798	0.442186	0.42769	4.55953	4.08783	3.27781	4.56581	5.03677
	Bra025652	AT3G29020.2	Symbols: MYB110 | MYB domain protein 110 | chr3:11008233-11009419 REVERSE LENGTH=305	429.081	983.573	1402.31	955.931	1011.7	896.988	541.809	540.106	650.988	771.276	681.499	603.59	0.791941	1.26272	2.29228	3.26817	2.22786	2.35783	2.09049	0.996857	1.20151	1.42352	1.25782	1.11403	2.29951	2.72006	1.56503	1.87453	1.87651
	Bra039036	AT3G29020.1	Symbols: MYB110, AtMYB110 | MYB domain protein 110 | chr3:11008614-11009413 REVERSE LENGTH=233	13.0843	16.8824	15.9816	14.5178	21.8565	83.6239	13.6077	23.8667	50.4403	14.2807	30.7442	28.9676	0.961536	1.04	1.29028	1.22143	1.10956	1.67044	6.39116	1.75391	3.70675	1.04946	2.25932	2.12877	0.735658	0.329516	1.05727	0.739353	3.00229
	Bra036145	AT5G49330.1	Symbols: MYB111, ATMYB111, PFG3 | MYB domain protein 111 | chr5:19999147-20001293 REVERSE LENGTH=342	108.413	279.024	96.9875	129.428	199.126	528.312	314.331	201.058	122.062	85.6404	70.6394	310.819	0.344901	2.89938	2.57371	0.894611	1.19384	1.83674	4.87314	0.639638	0.388323	0.272453	0.224729	0.988827	4.0237	2.30378	4.38183	8.1731	4.92821
	Bra037419	AT5G49330.1	Symbols: MYB111, ATMYB111, PFG3 | MYB domain protein 111 | chr5:19999147-20001293 REVERSE LENGTH=342	237.96	64.4215	74.7834	103.368	97.9174	133.994	599.294	111.174	119.814	133.852	107.399	151.182	0.397067	2.51847	0.270724	0.314269	0.434392	0.411487	0.563095	0.185508	0.199925	0.223349	0.179209	0.252267	1.45936	1.57193	1.9449	2.29613	2.23214
	Bra020647	AT5G49330.1	Symbols: MYB111, ATMYB111, PFG3 | MYB domain protein 111 | chr5:19999147-20001293 REVERSE LENGTH=342	38.3966	25.4081	24.6929	26.4995	47.451	27.6638	43.5008	24.4689	25.2271	32.7251	41.5776	29.6762	0.882664	1.13293	0.661728	0.643101	0.690152	1.23581	0.720475	0.562493	0.579923	0.752287	0.955789	0.682199	1.17642	1.10894	0.917405	1.29298	1.05611
	Bra025575	AT5G40360.1	Symbols: MYB115, AtMYB115 | MYB domain protein 115 | chr5:16145220-16146579 FORWARD LENGTH=359	16.6916	12.947	19.3663	13.8591	13.1478	14.9473	15.0187	12.4119	14.1152	13.1575	12.5176	12.0963	1.11139	0.899776	0.77566	1.16024	0.830304	0.78769	0.895498	0.82643	0.939842	0.876074	0.833468	0.805416	0.938567	1.23451	0.947755	0.945075	1.11185
	Bra025564	AT5G40360.1	Symbols: MYB115, AtMYB115 | MYB domain protein 115 | chr5:16145220-16146579 FORWARD LENGTH=359	61.605	61.9779	19.0916	35.1751	22.2468	27.1664	30.6671	43.3646	85.5769	48.1064	111.418	21.5637	2.00883	0.497802	1.00605	0.309903	0.570978	0.36112	0.440977	1.41404	2.79051	1.56866	3.63314	0.703154	0.711473	0.111056	0.36399	0.099396	0.627142
	Bra024760	AT1G25340.1	Symbols: MYB116, AtMYB116 | MYB domain protein 116 | chr1:8885210-8886271 FORWARD LENGTH=283	437.695	724.924	667.288	427.321	448.979	329.461	291.557	359.845	445.962	414.729	363.394	429.58	1.50123	0.666119	1.65623	1.52455	0.976299	1.02578	0.752718	1.23422	1.52959	1.42246	1.24639	1.4734	1.34193	0.996707	0.686344	0.823001	0.510872
	Bra012482	AT1G25340.1	Symbols: MYB116, AtMYB116 | MYB domain protein 116 | chr1:8885210-8886271 FORWARD LENGTH=283	412.175	104.511	575.187	133.38	166.432	180.143	177.03	323.604	393.87	522.848	652.972	711.37	2.32828	0.429502	0.25356	1.39549	0.3236	0.40379	0.437055	1.82796	2.22488	2.95344	3.68848	4.01836	0.138712	0.627222	0.109567	0.109473	0.108764
	Bra016285	AT1G26780.2	Symbols: MYB117, AtMYB117, LOF1 | MYB domain protein 117 | chr1:9271033-9272463 FORWARD LENGTH=359	170.979	280.972	362.218	340.137	264.455	370.802	308.356	279.58	227.842	304.591	272.941	268.766	0.554486	1.80347	1.64331	2.11849	1.98935	1.54671	2.1687	0.906679	0.738893	0.98779	0.885149	0.871609	1.81245	2.86712	2.01394	1.7474	2.48815
	Bra024685	AT1G26780.2	Symbols: MYB117, AtMYB117, LOF1 | MYB domain protein 117 | chr1:9271033-9272463 FORWARD LENGTH=359	793.054	1545.36	1845.92	1891.3	1444.85	2187.31	1423.61	1068.88	1659.56	1781.07	1977.62	1421.01	0.557073	1.7951	1.94862	2.32761	2.38483	1.82188	2.75808	0.750824	1.16574	1.25109	1.38916	0.998174	2.59531	1.99668	1.9062	1.3115	2.76313
	Bra033027	AT3G27785.1	Symbols: MYB118, ATMYB118, PGA37 | MYB domain protein 118 | chr3:10288767-10290712 REVERSE LENGTH=437	108.228	465.025	128.159	242.515	458.254	796.215	111.285	235.297	160.58	580.201	191.498	332.698	0.97253	1.02825	4.29672	1.18416	2.24078	4.23415	7.35683	2.11436	1.44296	5.21365	1.72079	2.9896	2.03216	0.820644	0.429791	2.46059	2.4608
	Bra025299	AT3G27785.1	Symbols: MYB118, ATMYB118, PGA37 | MYB domain protein 118 | chr3:10288767-10290712 REVERSE LENGTH=437	41.1241	37.0271	24.2828	13.9215	16.4394	17.3334	11.0187	12.8732	15.5914	19.9514	14.5266	15.9408	3.73221	0.267938	0.900375	0.590476	0.338524	0.399751	0.42149	1.1683	1.41499	1.81069	1.31836	1.4467	0.770668	0.417299	0.186959	0.303219	0.291345
	Bra004456	AT2G47460.1	Symbols: MYB12, ATMYB12, PFG1 | MYB domain protein 12 | chr2:19476438-19479242 FORWARD LENGTH=371	317.279	285.136	314.177	381.149	361.999	600.797	279.53	226.433	274.889	255.323	243.641	235.26	1.13504	0.881023	0.898692	0.990223	1.20131	1.14095	1.89359	0.810049	0.983397	0.913401	0.871609	0.841627	1.10943	1.00694	1.3152	1.30901	2.24992
	Bra000453	AT2G47460.1	Symbols: MYB12, ATMYB12, PFG1 | MYB domain protein 12 | chr2:19476438-19479242 FORWARD LENGTH=371	564.941	405.295	266.584	458.845	431.305	577.563	277.051	192.86	268.287	357.09	280.285	298.071	2.03912	0.490407	0.717411	0.471879	0.8122	0.763451	1.02234	0.696117	0.968367	1.2889	1.01167	1.07587	1.03059	0.487294	0.630151	0.754643	0.950246
	Bra023742	AT3G23250.1	Symbols: MYB15, ATY19, ATMYB15 | MYB domain protein 15 | chr3:8309492-8310624 FORWARD LENGTH=285	811.479	1353.87	1582.83	875.492	1227.85	946.238	1056.98	2402.12	2197.39	1845.93	2077.36	1629	0.767734	1.30254	1.6684	1.95055	1.07888	1.5131	1.16607	2.27263	2.07893	1.74642	1.96537	1.54118	0.734128	0.938246	0.617769	0.76988	0.756604
	Bra001907	AT3G23250.1	Symbols: MYB15, ATY19, ATMYB15 | MYB domain protein 15 | chr3:8309492-8310624 FORWARD LENGTH=285	3655.56	7028.47	6286.07	6432.22	5219.24	4979.21	3905.73	7085.76	7306.86	7010.73	7599.25	6176.47	0.935948	1.06844	1.92268	1.71959	1.75957	1.42775	1.36209	1.8142	1.87081	1.79499	1.94567	1.58139	1.0598	0.919172	0.980271	0.733812	0.861328
	Bra014929	AT3G23250.1	Symbols: MYB15, ATY19, ATMYB15 | MYB domain protein 15 | chr3:8309492-8310624 FORWARD LENGTH=285	222.475	166.739	241.45	205.312	218.201	234.497	150.089	211.684	181.692	176.211	213.798	184.339	1.48229	0.674633	0.749473	1.08529	0.922854	0.980789	1.05404	1.41039	1.21056	1.17404	1.42447	1.2282	0.531394	0.896518	0.786048	0.688527	0.858198
	Bra004155	AT1G66230.1	Symbols: MYB20, AtMYB20 | MYB domain protein 20 | chr1:24677322-24678246 FORWARD LENGTH=282	445.645	727.188	769.644	847.573	693.256	556.534	363.489	738.46	760.432	747.738	655.188	496.71	1.22602	0.815647	1.63177	1.72703	1.9019	1.55562	1.24883	2.03159	2.09204	2.05711	1.8025	1.36651	0.803197	0.825528	0.924549	0.863038	0.913884
	Bra025589	AT5G40330.1	Symbols: MYB23, ATMYB23, ATMYBRTF | MYB domain protein 23 | chr5:16127849-16129468 FORWARD LENGTH=219	43.4084	59.6263	61.9369	50.3451	59.0948	62.1182	66.9841	74.9011	73.0384	68.4603	85.9645	181.727	0.64804	1.54311	1.37361	1.42684	1.1598	1.36137	1.43102	1.11819	1.09038	1.02204	1.28336	2.71299	1.22842	1.30857	1.13479	1.06079	0.52747
	Bra027389	AT3G13890.2	Symbols: MYB26 | MYB domain protein 26 | chr3:4576744-4578027 REVERSE LENGTH=358	98.91	98.2106	106.075	127.595	142.972	180.961	137.097	105.415	102.652	127.607	133.953	125.55	0.72146	1.38608	0.992929	1.07244	1.29001	1.44548	1.82955	0.768908	0.748755	0.930779	0.977067	0.915775	1.29135	1.4323	1.38595	1.4794	1.99782
	Bra021515	AT3G13890.1	Symbols: MYB26, ATMYB26, MS35 | MYB domain protein 26 | chr3:4576744-4578027 REVERSE LENGTH=367	34.3677	37.606	25.8604	39.9559	39.7697	63.5945	43.6247	37.4692	38.8592	45.0537	34.2864	50.3026	0.787804	1.26935	1.09423	0.752462	1.1626	1.15718	1.85041	0.858899	0.890761	1.03276	0.78594	1.15308	1.27399	0.844741	1.12573	1.47235	1.60476
	Bra029311	AT5G61420.2	Symbols: MYB28, HAG1 | MYB domain protein 28 | chr5:24689475-24690795 REVERSE LENGTH=366	70.6497	103.518	25.4453	27.3552	28.4592	25.6939	148.942	33.5232	166.321	45.1579	457.19	95.3454	0.474344	2.10818	1.46523	0.360161	0.387195	0.402821	0.36368	0.225076	1.11668	0.303191	3.06958	0.640151	6.50994	0.322528	1.27707	0.13123	0.568116
	Bra012961	AT5G61420.2	Symbols: MYB28, HAG1 | MYB domain protein 28 | chr5:24689475-24690795 REVERSE LENGTH=366	1170.37	1325.01	541.164	901.747	692.335	609.94	744.636	762.859	521.56	476.493	297.655	310.267	1.57173	0.63624	1.13213	0.462387	0.77048	0.591552	0.521151	1.02447	0.700423	0.639901	0.399732	0.416669	1.10509	0.660154	1.20406	1.47987	1.25076
	Bra035929	AT5G61420.2	Symbols: MYB28, HAG1 | MYB domain protein 28 | chr5:24689475-24690795 REVERSE LENGTH=366	1227.79	2179.65	1397.57	1338.88	884.701	758.902	563.743	1017.03	833.468	661.487	585.224	566.172	2.17793	0.459153	1.77526	1.13828	1.09048	0.720564	0.618104	1.80407	1.47845	1.17338	1.0381	1.00431	0.984034	0.769913	0.929346	0.694115	0.615452
	Bra009245	AT5G07690.1	Symbols: MYB29, ATMYB29, PMG2 | MYB domain protein 29 | chr5:2447090-2448285 FORWARD LENGTH=336	239.834	426.204	448.674	324.275	1314.43	650.789	940.136	611.267	906.961	657.618	807.746	453.643	0.255106	3.91994	1.77708	1.87077	1.35208	5.48058	2.7135	0.65019	0.964713	0.699492	0.85918	0.482529	2.73317	1.9392	1.93295	6.37885	5.62349
	Bra005949	AT5G07690.1	Symbols: MYB29, ATMYB29, PMG2 | MYB domain protein 29 | chr5:2447090-2448285 FORWARD LENGTH=336	160.221	127.969	84.8488	105.135	168.665	95.9554	170.754	111.174	108.821	141.314	140.061	75.306	0.938315	1.06574	0.798703	0.529574	0.656187	1.0527	0.598894	0.651077	0.637297	0.827588	0.82025	0.44102	1.22674	0.830968	0.792891	1.28339	1.35797
	Bra028369	AT3G24310.1	Symbols: MYB305, ATMYB71 | MYB domain protein 305 | chr3:8811336-8812330 REVERSE LENGTH=269	24.3491	44.1868	34.2956	142.668	87.8888	100.577	37.8392	53.6017	75.5169	67.0847	53.5078	46.4049	0.643489	1.55403	1.81472	1.4085	5.85927	3.60953	4.13062	1.41657	1.99573	1.77289	1.41408	1.22637	1.28107	0.705754	3.30493	2.55256	3.36817
	Bra001941	AT3G24310.1	Symbols: MYB305, ATMYB71 | MYB domain protein 305 | chr3:8811336-8812330 REVERSE LENGTH=269	123.974	63.3142	62.8484	88.9079	127.523	224.943	69.6649	194.007	161.33	118.135	277.174	269.236	1.77958	0.561932	0.510705	0.506948	0.71715	1.02863	1.81444	2.78486	2.3158	1.69576	3.97868	3.86473	0.183386	0.218908	0.422907	0.258535	0.469486
	Bra015029	AT3G24310.1	Symbols: MYB305, ATMYB71 | MYB domain protein 305 | chr3:8811336-8812330 REVERSE LENGTH=269	113.538	49.3602	184.527	74.8556	64.8976	46.9059	44.7707	57.3269	52.7557	80.1258	57.6773	75.1487	2.53599	0.394323	0.434746	1.62524	0.6593	0.571594	0.41313	1.28046	1.17835	1.78969	1.28828	1.67852	0.339524	1.37925	0.368387	0.443687	0.246127
	Bra020428	AT5G57620.1	Symbols: MYB36, AtMYB36 | MYB domain protein 36 | chr5:23334904-23336388 FORWARD LENGTH=333	59.6262	34.4506	58.3336	89.5485	72.8654	67.282	86.184	57.1998	25.0209	92.8492	159.275	140.28	0.691848	1.4454	0.577776	0.978322	1.50183	1.22204	1.1284	0.663694	0.29032	1.07734	1.84808	1.62768	0.870546	3.36981	1.39402	0.661246	0.693254
	Bra006811	AT5G57620.1	Symbols: MYB36, AtMYB36 | MYB domain protein 36 | chr5:23334904-23336388 FORWARD LENGTH=333	25.5569	21.0268	26.6783	21.6219	15.2895	28.986	24.5296	33.8512	21.9734	20.7412	21.6591	21.4359	1.04188	0.959803	0.822745	1.04388	0.84603	0.598253	1.13418	1.38001	0.895791	0.845558	0.882978	0.873879	0.596185	1.16531	1.00056	0.67754	1.29786
	Bra021033	AT4G17785.1	Symbols: MYB39 | MYB domain protein 39 | chr4:9881867-9883368 REVERSE LENGTH=360	60.4543	161.071	121.941	63.5945	92.0156	294.934	645.878	115.007	92.1884	188.719	355.868	268.357	0.0936002	10.6837	2.66434	2.01708	1.05194	1.52207	4.87863	0.178063	0.142733	0.29219	0.550983	0.415492	14.9629	14.1318	3.6002	2.76246	11.7418
	Bra012641	AT4G17785.1	Symbols: MYB39 | MYB domain protein 39 | chr4:9881867-9883368 REVERSE LENGTH=360	16.5325	18.1505	15.831	17.4933	18.4288	23.1751	15.1479	12.8631	20.7998	40.4332	16.5595	16.9872	1.09141	0.91625	1.09787	0.957568	1.05812	1.1147	1.40179	0.849167	1.37311	2.66923	1.09319	1.12142	1.29288	0.69737	0.396413	1.01968	1.25001
	Bra040181	AT4G17785.1	Symbols: MYB39 | MYB domain protein 39 | chr4:9881867-9883368 REVERSE LENGTH=360	17.4767	15.2897	12.8242	20.5346	13.0602	19.3229	12.3438	14.6444	23.2034	12.29	16.6267	13.7868	1.41583	0.7063	0.874862	0.733788	1.17497	0.747292	1.10564	1.18638	1.87976	0.995642	1.34697	1.1169	0.737423	0.390363	1.18011	0.554796	0.989916
	Bra001311	AT3G09370.1	Symbols: MYB3R-3, AtMYB3R3 | MYB domain protein 3r-3 | chr3:2879534-2882128 FORWARD LENGTH=505	89.183	161.515	394.425	361.98	304.635	383.023	354.247	222.609	251.191	273.184	345.559	326.796	0.251754	3.97214	1.81105	4.42265	4.05885	3.41584	4.2948	0.628401	0.709084	0.771168	0.975475	0.922509	2.882	6.23713	5.26324	3.50172	4.65556
	Bra034067	AT3G09370.1	Symbols: MYB3R-3, AtMYB3R3 | MYB domain protein 3r-3 | chr3:2879534-2882128 FORWARD LENGTH=505	1005.56	608.548	692.564	611.276	811.747	738.22	1052.92	1062.21	1061.63	844.699	849.562	943.22	0.95502	1.0471	0.605183	0.688735	0.607896	0.807259	0.734138	1.00882	1.00827	0.802244	0.806863	0.895814	0.59989	0.683084	0.757744	1.00049	0.819521
	Bra029762	AT3G09370.1	Symbols: MYB3R-3, AtMYB3R3 | MYB domain protein 3r-3 | chr3:2879534-2882128 FORWARD LENGTH=505	978.947	664.813	727.453	675.985	645.44	451.72	996.634	973.034	765.574	873.674	769.887	789.894	0.982253	1.01807	0.67911	0.743097	0.690523	0.659321	0.461435	0.97632	0.76816	0.876625	0.772487	0.792562	0.695581	0.967374	0.787706	0.853504	0.582206
	Bra006102	AT5G11510.1	Symbols: MYB3R-4, AtMYB3R4 | MYB domain protein 3r-4 | chr5:3680452-3684684 FORWARD LENGTH=961	358.224	374.293	317.943	351.776	237.908	251.061	384.688	447.726	389.942	361.44	408.762	457.825	0.931207	1.07388	1.04486	0.887554	0.982	0.664132	0.700849	1.16387	1.01366	0.939567	1.06258	1.19012	0.897746	0.875595	1.04516	0.625018	0.588889
	Bra008956	AT5G11510.1	Symbols: MYB3R-4, AtMYB3R4 | MYB domain protein 3r-4 | chr5:3680452-3684684 FORWARD LENGTH=961	20.1949	17.0386	16.9411	20.0185	29.6193	21.0223	19.757	16.3262	16.6677	17.0181	19.476	27.7184	1.02216	0.978316	0.843708	0.83888	0.991265	1.46667	1.04097	0.82635	0.843635	0.861371	0.985777	1.40297	1.02101	0.994364	1.1508	1.48783	0.741979
	Bra023576	AT5G16600.1	Symbols: MYB43, AtMYB43 | MYB domain protein 43 | chr5:5438291-5440214 FORWARD LENGTH=327	1105.59	3006.14	4199.64	3191.31	3174.04	2431.09	1462.65	2072.02	2476.98	1943.8	2428.81	1741.18	0.755881	1.32296	2.71904	3.79855	2.88652	2.8709	2.19891	1.41662	1.69349	1.32896	1.66055	1.19043	1.91938	2.24303	2.17202	1.72888	1.84716
	Bra008610	AT5G16600.1	Symbols: MYB43, AtMYB43 | MYB domain protein 43 | chr5:5438291-5440214 FORWARD LENGTH=327	3415.87	9515.68	13935	11184.2	13656.8	10455.3	3840.16	6284.79	8016.24	6282.34	8035.75	5561.7	0.889512	1.12421	2.78573	4.07949	3.27419	3.99804	3.0608	1.6366	2.08748	1.63596	2.09256	1.4483	1.70215	1.95427	2.00139	1.9106	2.11338
	Bra029033	AT5G54230.1	Symbols: MYB49, AtMYB49 | MYB domain protein 49 | chr5:22016357-22017845 REVERSE LENGTH=319	111.164	79.194	85.559	94.1077	107.135	105.938	115.343	88.3467	87.9981	143.455	120.05	105.683	0.963769	1.03759	0.712407	0.769665	0.846566	0.963756	0.952988	0.765948	0.762925	1.24373	1.04081	0.91625	0.930099	1.00883	0.68067	0.925969	1.0401
	Bra013415	AT3G18100.1	Symbols: MYB4R1, AtMYB4R1 | MYB domain protein 4r1 | chr3:6200689-6204583 FORWARD LENGTH=847	71.7371	63.181	44.7889	42.6697	26.7379	51.4387	58.9133	38.4866	41.8955	31.4075	36.4963	140.971	1.21767	0.821239	0.88073	0.624348	0.594807	0.372721	0.717045	0.653275	0.711138	0.533114	0.619492	2.39286	1.34818	0.877956	1.11572	0.601656	0.299661
	Bra022280	AT3G18100.1	Symbols: MYB4R1, AtMYB4R1 | MYB domain protein 4r1 | chr3:6200689-6204583 FORWARD LENGTH=847	1757.38	1028.54	1063.33	963.102	1078.51	948.062	1364.99	992.661	792.877	685.039	498.582	553.339	1.28747	0.776719	0.585269	0.605065	0.548033	0.613703	0.539475	0.72723	0.580867	0.501864	0.365264	0.40538	0.804793	1.04166	1.092	1.68016	1.33079
	Bra031035	AT1G18570.1	Symbols: MYB51, AtMYB51, BW51A, BW51B, HIG1 | MYB domain protein 51 | chr1:6389765-6391026 FORWARD LENGTH=352	455.135	977.571	822.481	865.581	809.632	562.104	480.898	1772.44	1731.72	2100.64	2890.39	3375.04	0.946427	1.05661	2.14787	1.80711	1.90181	1.77888	1.23503	3.68569	3.60101	4.36816	6.0104	7.0182	0.58276	0.501835	0.43538	0.295967	0.175975
	Bra016553	AT1G18570.1	Symbols: MYB51, AtMYB51, BW51A, BW51B, HIG1 | MYB domain protein 51 | chr1:6389765-6391026 FORWARD LENGTH=352	664.96	720.113	534.791	579.217	486.246	481.618	644.55	1092.56	1184.45	1107.15	2050.64	1976.79	1.03167	0.969306	1.08294	0.804245	0.871055	0.731241	0.724281	1.69507	1.83764	1.71771	3.18151	3.06693	0.638876	0.437652	0.507103	0.229841	0.236158
	Bra025666	AT1G18570.1	Symbols: MYB51, AtMYB51, BW51A, BW51B, HIG1 | MYB domain protein 51 | chr1:6389765-6391026 FORWARD LENGTH=352	270.079	314.25	166.905	150.693	136.934	129.521	216.133	341.174	211.969	362.508	267.183	253.967	1.2496	0.800258	1.16355	0.617986	0.557959	0.507015	0.479567	1.57854	0.980734	1.67725	1.2362	1.17505	0.737105	0.630126	0.332664	0.410141	0.408125
	Bra036317	AT4G01680.1	Symbols: MYB55, AtMYB55 | MYB domain protein 55 | chr4:716222-717415 REVERSE LENGTH=336	102.219	146.822	106.926	200.442	243.084	268.996	289.399	190.969	213.445	206.809	257.632	277.582	0.353211	2.83117	1.43635	1.04605	1.96091	2.37807	2.63157	0.659881	0.737546	0.714615	0.890231	0.959167	2.17668	1.41828	2.744	2.6713	2.74359
	Bra020289	AT5G59780.3	Symbols: MYB59, ATMYB59-3 | MYB domain protein 59 | chr5:24082425-24083350 REVERSE LENGTH=235	1128.68	2650.65	1903.52	1901.66	1464.2	1728.3	1088.98	1542.73	1735.54	1571.83	2559.97	2579.78	1.03646	0.964826	2.34845	1.6865	1.68485	1.29727	1.53126	1.41667	1.59373	1.4434	2.3508	2.36899	1.65772	1.05821	1.16728	0.551842	0.646376
	Bra006694	AT5G59780.3	Symbols: MYB59, ATMYB59-3 | MYB domain protein 59 | chr5:24082425-24083350 REVERSE LENGTH=235	2332.14	1265.45	928.405	1030.02	1000.12	1114.8	2194.19	1183.9	1446.39	1320.33	1608.97	1603.47	1.06287	0.940848	0.542613	0.398091	0.441663	0.428842	0.478016	0.539561	0.659191	0.601739	0.733287	0.73078	1.00566	0.603909	0.733978	0.584822	0.654117
	Bra002533	AT5G59780.3	Symbols: MYB59, ATMYB59-3 | MYB domain protein 59 | chr5:24082425-24083350 REVERSE LENGTH=235	1598.79	922.356	678.835	829.841	989.505	819.071	1210.55	1024.89	1278.72	1037.81	1263.69	1263.47	1.32071	0.757166	0.576909	0.424593	0.519043	0.618909	0.512307	0.846632	1.05631	0.857305	1.0439	1.04372	0.681416	0.401957	0.605436	0.592883	0.490849
	Bra018598	AT1G08810.1	Symbols: MYB60, AtMYB60 | MYB domain protein 60 | chr1:2819279-2820329 REVERSE LENGTH=280	830.95	798.081	710.015	1086.55	1197.33	1657.1	580.432	933.952	758.821	766.989	869.756	1252.48	1.43161	0.698516	0.960444	0.854462	1.3076	1.44092	1.99422	1.60906	1.30734	1.32141	1.49846	2.15784	0.596896	0.653589	0.989548	0.961597	0.924175
	Bra030743	AT1G08810.1	Symbols: MYB60, AtMYB60 | MYB domain protein 60 | chr1:2819279-2820329 REVERSE LENGTH=280	3597.75	1697.58	1616.38	1817.83	2144.64	2728.25	2194.42	1876.55	1458.03	1518.56	1499.27	2025.13	1.6395	0.609942	0.471845	0.449275	0.505269	0.596106	0.758321	0.855146	0.664426	0.69201	0.683219	0.922854	0.551771	0.676185	0.730147	0.872496	0.821713
	Bra030783	AT1G09540.1	Symbols: MYB61, ATMYB61 | MYB domain protein 61 | chr1:3086333-3087689 FORWARD LENGTH=366	351.664	127.854	156.011	167.772	195.702	335.544	322.951	89.4221	87.7664	60.2955	86.4696	155.709	1.08891	0.918351	0.363569	0.443637	0.47708	0.556503	0.954161	0.276891	0.271764	0.186702	0.267748	0.482144	1.31304	1.63243	2.55531	2.07845	1.97899
	Bra020016	AT1G09540.1	Symbols: MYB61, ATMYB61 | MYB domain protein 61 | chr1:3086333-3087689 FORWARD LENGTH=366	281.247	102.307	87.8434	156.543	108.044	177.525	206.797	94.3457	121.186	54.3342	63.2856	103.338	1.36001	0.735286	0.363762	0.312335	0.556603	0.384161	0.631207	0.456224	0.586014	0.262742	0.306028	0.499707	0.797333	0.532983	2.11844	1.25531	1.26315
	Bra031669	AT1G09540.1	Symbols: MYB61, ATMYB61 | MYB domain protein 61 | chr1:3086333-3087689 FORWARD LENGTH=366	170.062	123.952	107.118	112.955	68.5842	89.1573	93.4207	58.1969	62.4695	63.4877	62.9779	69.8752	1.82039	0.549333	0.728864	0.629876	0.664199	0.403289	0.524264	0.622955	0.66869	0.679589	0.674132	0.747963	1.17001	0.941955	0.977354	0.598235	0.700922
	Bra033948	AT1G68320.1	Symbols: MYB62, AtMYB62, BW62B, BW62C | MYB domain protein 62 | chr1:25603842-25604884 FORWARD LENGTH=286	175.701	113.66	374.456	185.775	229.334	187.271	264.067	183.294	142.175	249.693	182.849	179.15	0.665365	1.50293	0.646894	2.13121	1.05734	1.30525	1.06585	0.694119	0.538405	0.945567	0.692434	0.678426	0.931964	3.95838	1.1182	1.88502	1.57106
	Bra004297	AT1G68320.1	Symbols: MYB62, AtMYB62, BW62B, BW62C | MYB domain protein 62 | chr1:25603842-25604884 FORWARD LENGTH=286	171.645	153.266	272.636	219.311	201.681	202.033	154.831	132.592	122.857	155.019	154.229	228.811	1.1086	0.902042	0.892924	1.58837	1.2777	1.17499	1.17704	0.856366	0.793491	1.00121	0.996112	1.47781	1.04269	2.00175	1.27615	1.17958	0.796475
	Bra004041	AT1G68320.1	Symbols: MYB62, AtMYB62, BW62B, BW62C | MYB domain protein 62 | chr1:25603842-25604884 FORWARD LENGTH=286	162.955	161.071	245.123	180.364	166.463	178.569	88.6997	149.832	96.5569	231.018	107.737	296.124	1.83715	0.54432	0.988439	1.50424	1.10683	1.02153	1.09582	1.68921	1.08858	2.6045	1.21463	3.3385	0.58515	1.38183	0.42497	0.841022	0.328237
	Bra013055	AT2G16720.1	Symbols: MYB7, ATMYB7, ATY49 | MYB domain protein 7 | chr2:7255669-7256550 REVERSE LENGTH=269	1699.22	2526.04	3817.78	3849.67	5115.27	5024.59	556.442	1992.67	2693.65	1837.91	3970.64	2649.89	3.05372	0.327469	1.48659	2.24678	2.26555	3.01036	2.957	3.58109	4.84085	3.30297	7.13577	4.7622	0.415121	0.46413	0.685914	0.42187	0.620931
	Bra011749	AT4G37260.1	Symbols: MYB73, ATMYB73 | MYB domain protein 73 | chr4:17540602-17541564 FORWARD LENGTH=320	11568.6	13358.3	12649.1	12317.5	9844.38	10211.5	13115.6	12462	11803.4	13676.1	14057.4	13315.2	0.882049	1.13372	1.1547	1.0934	1.06474	0.850957	0.882691	0.950166	0.899951	1.04274	1.07181	1.01522	1.21526	1.21495	1.0211	0.793946	0.869459
	Bra017813	AT4G37260.1	Symbols: MYB73, ATMYB73 | MYB domain protein 73 | chr4:17540602-17541564 FORWARD LENGTH=320	3592.25	4397.01	3286.35	3868.54	3233.1	2668.05	3104	3343.21	3520.9	3641.81	2588.94	2854.22	1.1573	0.864082	1.22403	0.914844	1.07691	0.900021	0.742724	1.07707	1.13431	1.17326	0.834066	0.91953	1.13645	0.80652	0.917878	1.07908	0.807722
	Bra010593	AT4G37260.1	Symbols: MYB73, ATMYB73 | MYB domain protein 73 | chr4:17540602-17541564 FORWARD LENGTH=320	646.766	828.534	453.858	472.043	371.5	258.034	480.905	380.854	355.285	396.274	351.294	386.21	1.34489	0.743553	1.28104	0.701734	0.729851	0.574396	0.39896	0.791953	0.738784	0.824017	0.730485	0.80309	1.61757	0.94985	0.885723	0.786322	0.496782
	Bra036048	AT3G50060.1	Symbols: MYB77 | MYB domain protein 77 | chr3:18558146-18559051 REVERSE LENGTH=301	14509.7	20740.3	21225.2	22063.3	22218.5	20362.7	13104.7	22071.1	23067.8	22814.5	22283.7	21654.4	1.10721	0.903168	1.42941	1.46283	1.52059	1.53129	1.40339	1.68421	1.76027	1.74094	1.70044	1.65241	0.848711	0.831025	0.87343	0.900526	0.849294
	Bra012910	AT3G50060.1	Symbols: MYB77 | MYB domain protein 77 | chr3:18558146-18559051 REVERSE LENGTH=301	4613.71	10789.7	9690.92	9163.73	10383	10780.8	2805.67	8361.05	7562.58	7894.15	9443.97	8187.41	1.64442	0.608116	2.33862	2.10046	1.9862	2.25047	2.33669	2.98005	2.69546	2.81364	3.36603	2.91817	0.784756	0.779258	0.705916	0.668582	0.800739
	Bra029990	AT3G50060.1	Symbols: MYB77 | MYB domain protein 77 | chr3:18558146-18559051 REVERSE LENGTH=301	14929.7	18945.8	16492.2	17526.1	16179.3	16461.6	8274.42	13778.4	14001.4	14367	12908.4	12524.7	1.80432	0.554225	1.269	1.10466	1.17391	1.0837	1.10261	1.66518	1.69213	1.73632	1.56004	1.51367	0.76208	0.65282	0.676092	0.694662	0.728436
	Bra001284	AT3G08500.1	Symbols: MYB83, AtMYB83 | MYB domain protein 83 | chr3:2576958-2578072 REVERSE LENGTH=343	145.083	113.666	83.2473	114.951	103.367	355.07	154.477	120.151	95.0041	79.5498	53.9868	110.748	0.939188	1.06475	0.783455	0.573791	0.792312	0.712468	2.44736	0.777792	0.615005	0.514962	0.349481	0.716922	1.00728	0.932986	1.53858	2.03865	3.4137
	Bra029696	AT3G08500.1	Symbols: MYB83, AtMYB83 | MYB domain protein 83 | chr3:2576958-2578072 REVERSE LENGTH=343	198.849	143.624	122.398	134.778	128.718	319.802	114.211	209.82	114.785	79.7803	63.1554	170.192	1.74107	0.57436	0.722277	0.615532	0.677791	0.647315	1.60827	1.83713	1.00503	0.698534	0.552971	1.49015	0.393156	0.612454	0.970304	1.17061	1.07926
	Bra020837	AT4G22680.1	Symbols: MYB85, AtMYB85 | MYB domain protein 85 | chr4:11922789-11924080 REVERSE LENGTH=266	79.3164	135.98	114.175	151.803	138.761	140.283	182.209	88.7431	121.61	48.1064	104.287	113.708	0.435305	2.29724	1.7144	1.43949	1.91389	1.74946	1.76865	0.48704	0.66742	0.264018	0.572348	0.624053	3.52004	2.15679	7.2491	3.05664	2.83414
	Bra013633	AT4G22680.1	Symbols: MYB85, AtMYB85 | MYB domain protein 85 | chr4:11922789-11924080 REVERSE LENGTH=266	218.681	300.156	304.397	418.747	424.944	580.002	237.121	230.645	325.766	222.164	168.748	328.211	0.922234	1.08432	1.37257	1.39197	1.91488	1.94321	2.65227	0.972689	1.37384	0.936922	0.711654	1.38415	1.41111	1.0132	2.04379	2.73056	1.91618
	Bra019368	AT4G22680.1	Symbols: MYB85, AtMYB85 | MYB domain protein 85 | chr4:11922789-11924080 REVERSE LENGTH=266	39.0181	36.7621	45.2974	55.3981	34.47	59.5562	41.4783	27.5698	41.5765	64.2144	43.4103	40.7798	0.940687	1.06305	0.942181	1.16093	1.41981	0.883436	1.52637	0.66468	1.00237	1.54814	1.04658	0.98316	1.41749	1.15819	0.917101	0.844118	1.55252
	Bra011785	AT4G37780.1	Symbols: MYB87, ATMYB87 | MYB domain protein 87 | chr4:17758404-17759526 REVERSE LENGTH=305	35.316	18.9332	31.7435	14.4426	25.0775	20.3757	18.3044	19.3553	11.9571	28.2701	28.3809	23.5068	1.92937	0.518303	0.536108	0.898842	0.408953	0.710089	0.576954	1.05741	0.653236	1.54444	1.5505	1.28422	0.507	1.37598	0.26479	0.457975	0.449265
	Bra026578	AT2G02820.2	Symbols: MYB88 | MYB domain protein 88 | chr2:804716-807139 REVERSE LENGTH=484	4826	5229.73	5533.18	4710.23	4052.99	4465.48	4354.88	5030.51	4794.78	4704.62	4033.28	3697.9	1.10818	0.902379	1.08366	1.14654	0.976011	0.839824	0.925296	1.15514	1.10101	1.08031	0.926152	0.849139	0.938115	1.04135	0.903455	0.906789	1.08969
	Bra024804	AT2G02820.2	Symbols: MYB88 | MYB domain protein 88 | chr2:804716-807139 REVERSE LENGTH=484	2616.6	2306.75	2130.05	2009.17	1856.26	1574.03	1963.89	2370.58	2328.79	2046.72	1987.17	1791.81	1.33236	0.75055	0.881583	0.814053	0.767855	0.709417	0.601555	1.20708	1.1858	1.04218	1.01185	0.912378	0.730341	0.686498	0.73678	0.701106	0.659327
	Bra028593	AT5G10280.1	Symbols: MYB92, ATMYB92, ATMYB64 | MYB domain protein 92 | chr5:3232776-3233956 FORWARD LENGTH=334	26.697	34.9193	37.606	34.1939	60.8001	118.353	70.8387	67.9804	31.239	42.9733	39.6648	91.7957	0.37687	2.65343	1.30799	1.40862	1.28081	2.27741	4.43319	0.959651	0.440988	0.606636	0.559931	1.29584	1.36298	3.19424	2.11134	4.06731	3.42109
	Bra009044	AT5G10280.1	Symbols: MYB92, ATMYB92, ATMYB64 | MYB domain protein 92 | chr5:3232776-3233956 FORWARD LENGTH=334	187.886	298.147	460.507	525.664	1272.21	946.184	429.362	287.337	374.895	461.875	668.286	546.534	0.437593	2.28523	1.58685	2.45099	2.79778	6.77118	5.03595	0.669219	0.873144	1.07572	1.55646	1.2729	2.3712	2.80709	2.60084	4.35036	3.95629
	Bra006055	AT5G10280.1	Symbols: MYB92, ATMYB92, ATMYB64 | MYB domain protein 92 | chr5:3232776-3233956 FORWARD LENGTH=334	34.5098	69.4358	48.4673	39.8149	84.0957	98.3573	66.4547	34.8789	77.7041	31.893	105.584	65.7244	0.519298	1.92568	2.01206	1.40445	1.15373	2.43686	2.85013	0.524852	1.16928	0.479921	1.58881	0.989011	3.83357	1.20112	2.40399	1.53377	2.8818
	Bra035893	AT3G47600.1	Symbols: MYB94, ATMYBCP70, ATMYB94 | MYB domain protein 94 | chr3:17539627-17541035 REVERSE LENGTH=333	8822	4019.15	4796.69	4809.23	4909.53	5543.84	5324.38	4415.28	2815	3018.85	2375.66	2691.7	1.65691	0.603534	0.455583	0.543719	0.545141	0.55651	0.628411	0.829257	0.5287	0.566986	0.446185	0.505542	0.549386	1.02841	0.961471	1.24726	1.24304
	Bra008149	AT1G74430.1	Symbols: MYB95, ATMYB95, ATMYBCP66 | MYB domain protein 95 | chr1:27975409-27977118 FORWARD LENGTH=271	738.359	1589.16	1913.73	1344.71	1352.6	1042.84	943.746	1787.72	1222.54	1347.42	1042.06	976.33	0.78237	1.27817	2.15229	2.59187	1.82121	1.8319	1.41238	1.89428	1.29541	1.42774	1.10417	1.03453	1.1362	2.00081	1.2756	1.65907	1.36524
	Bra015911	AT1G74430.1	Symbols: MYB95, ATMYB95, ATMYBCP66 | MYB domain protein 95 | chr1:27975409-27977118 FORWARD LENGTH=271	4034.78	9734.73	8935.35	9844.31	10739.5	10730.2	1656.85	5877.12	5567.54	5522.16	7117.92	8632.64	2.43521	0.410642	2.4127	2.21458	2.43986	2.66173	2.65943	3.54716	3.36032	3.33293	4.29606	5.21027	0.680178	0.65904	0.732048	0.619576	0.51042
	Bra015912	AT1G74430.1	Symbols: MYB95, ATMYB95, ATMYBCP66 | MYB domain protein 95 | chr1:27975409-27977118 FORWARD LENGTH=271	11131.5	27493	23070.3	25012.4	24408.2	29114.4	1751.27	8935.68	8467.52	10366.1	7273.61	12556.5	6.35624	0.157326	2.46984	2.07252	2.24699	2.19271	2.6155	5.1024	4.83507	5.91919	4.15333	7.16994	0.484054	0.428644	0.379612	0.527941	0.364786
	Bra010085	AT5G62470.2	Symbols: MYB96 | MYB domain protein 96 | chr5:25079434-25080858 REVERSE LENGTH=352	52.6085	55.603	112.435	141.576	98.9491	290.064	240.451	291.787	364.882	319.452	300.482	314.745	0.218791	4.57057	1.05692	2.1372	2.69112	1.88086	5.51363	1.2135	1.51749	1.32855	1.24966	1.30898	0.87097	1.40838	2.0256	1.5051	4.21217
	Bra029258	AT5G62470.2	Symbols: MYB96 | MYB domain protein 96 | chr5:25079434-25080858 REVERSE LENGTH=352	2058.31	1236.65	1403.28	1703.38	1415.43	1449.48	1730.5	1646.18	1264.81	1475.75	1189.45	1467.52	1.18943	0.840738	0.600808	0.681763	0.827562	0.687666	0.704209	0.951274	0.730893	0.852788	0.687345	0.848032	0.631583	0.932781	0.97042	1.00047	0.830403
	Bra013346	AT4G18770.1	Symbols: MYB98, AtMYB98 | MYB domain protein 98 | chr4:10311068-10312557 FORWARD LENGTH=427	109.057	169.605	269.59	329.155	302.804	775.452	161.704	159.326	249.635	579.331	472.581	292.377	0.674424	1.48275	1.5552	2.47201	3.01819	2.77657	7.11052	0.985294	1.54378	3.58266	2.92251	1.8081	1.57841	1.60127	0.842444	0.950063	3.93259
	Bra012579	AT4G18770.1	Symbols: MYB98, AtMYB98 | MYB domain protein 98 | chr4:10311068-10312557 FORWARD LENGTH=427	273.507	451.543	197.951	206.645	289.203	280.826	209.841	242.841	453.061	863.352	418.931	204.219	1.3034	0.767224	1.65094	0.723751	0.755538	1.05739	1.02676	1.15726	2.15907	4.11432	1.99642	0.973208	1.42659	0.335215	0.183636	0.529642	1.05503
	Bra020992	AT4G18770.1	Symbols: MYB98, AtMYB98 | MYB domain protein 98 | chr4:10311068-10312557 FORWARD LENGTH=427	153.73	78.0081	125.132	161.238	28.3609	127.409	66.6031	21.5322	348.525	78.673	106.658	242.266	2.30815	0.433247	0.507436	0.813973	1.04884	0.184485	0.828784	0.323291	5.23286	1.18122	1.6014	3.63746	1.56959	0.15555	0.887928	0.115203	0.227847
	Bra004593	AT2G40970.1	Symbols: MYBC1 | Homeodomain-like superfamily protein | chr2:17097772-17098518 REVERSE LENGTH=248	100.769	131.648	194.678	156.307	148.92	132.787	289.565	110.754	127.234	224.154	200.378	138.424	0.348001	2.87355	1.30643	1.93192	1.55114	1.47784	1.31774	0.382484	0.439397	0.774106	0.691997	0.478041	3.41565	4.39676	2.00378	2.13561	2.75653
	Bra002145	AT5G18240.1	Symbols: MYR1, ATMYR1 | MYB-related protein 1 | chr5:6028617-6030573 REVERSE LENGTH=402	4316.18	2461.71	1804.78	1696.53	1126.29	787.523	2183.78	1898.32	2050.05	1776.85	2200.01	1816.9	1.97647	0.505952	0.570345	0.418143	0.393063	0.260946	0.182458	0.869282	0.938762	0.813658	1.00743	0.831998	0.65611	0.445419	0.483081	0.259021	0.219301
	Bra039763	AT1G56650.1	Symbols: PAP1, MYB75, SIAA1, ATMYB75 | production of anthocyanin pigment 1 | chr1:21233714-21235089 REVERSE LENGTH=248	61.5591	64.8369	114.444	87.761	95.8811	138.616	72.7084	76.0905	84.2674	128.539	61.0835	96.3193	0.846657	1.18112	1.05325	1.85909	1.42564	1.55755	2.25175	1.04652	1.15898	1.76787	0.840116	1.32473	1.00643	1.60408	0.806416	1.85396	1.69978
	Bra011376	AT4G32730.2	Symbols: PC-MYB1, MYB3R-1, ATMYB3R-1, ATMYB3R1 | Homeodomain-like protein | chr4:15791039-15795643 FORWARD LENGTH=995	587.688	609.427	565.982	504.123	588.446	532.265	653.08	804.276	422.803	403.841	447.161	588.48	0.899871	1.11127	1.03699	0.963065	0.857807	1.00129	0.905693	1.23151	0.647398	0.618364	0.684696	0.901084	0.842047	1.48759	1.38722	1.46239	1.00512
	Bra034531	AT4G32730.2	Symbols: PC-MYB1, MYB3R-1, ATMYB3R-1, ATMYB3R1 | Homeodomain-like protein | chr4:15791039-15795643 FORWARD LENGTH=995	478.368	418.905	310.178	380.559	322.183	257.886	506.717	391.187	409.586	444.215	462.753	428.311	0.944054	1.05926	0.875696	0.648409	0.795536	0.673504	0.539095	0.772003	0.808313	0.876653	0.913238	0.845267	1.13432	0.802175	0.90747	0.737491	0.637781
	Bra037045	AT4G32730.2	Symbols: PC-MYB1, MYB3R-1, ATMYB3R-1, ATMYB3R1 | Homeodomain-like protein | chr4:15791039-15795643 FORWARD LENGTH=995	439.461	321.127	346.863	362.044	285.893	248.859	419.924	285.723	224.726	249.087	215.84	200.585	1.04653	0.955543	0.730729	0.789292	0.823836	0.650554	0.566282	0.680416	0.535159	0.593172	0.513998	0.47767	1.07394	1.47487	1.38887	1.26567	1.18551
	Bra020228	AT5G23000.1	Symbols: RAX1, MYB37, ATMYB37 | MYB domain protein 37 | chr5:7696234-7697712 FORWARD LENGTH=329	52.3194	54.6829	52.6698	102.767	113.275	354.627	62.0706	56.0435	91.6077	180.767	57.2108	174.764	0.842901	1.18638	1.04517	1.0067	1.96422	2.16507	6.77812	0.902899	1.47586	2.91228	0.921705	2.81557	1.15758	0.682108	0.674462	2.34898	2.40737
	Bra002448	AT5G23000.1	Symbols: RAX1, MYB37, ATMYB37 | MYB domain protein 37 | chr5:7696234-7697712 FORWARD LENGTH=329	217.618	540.062	223.665	390.524	228.746	667.803	86.4071	367.886	324.662	127.344	193.694	400.535	2.51852	0.397059	2.4817	1.02779	1.79454	1.05114	3.06869	4.25759	3.75735	1.47377	2.24164	4.63544	0.582888	0.27354	1.21765	0.468913	0.662007
	Bra017963	AT3G49690.1	Symbols: RAX3, MYB84, ATMYB84 | MYB domain protein 84 | chr3:18427941-18429100 FORWARD LENGTH=310	26.3249	56.9641	17.9777	17.3246	22.9025	85.7277	28.365	17.3997	21.0318	16.5421	30.7939	37.8759	0.928077	1.0775	2.16389	0.682916	0.658107	0.869994	3.25653	0.613421	0.74147	0.583187	1.08563	1.3353	3.52757	0.92103	1.12847	0.801372	2.43879
	Bra023486	AT5G14750.1	Symbols: WER, ATMYB66, WER1, MYB66 | MYB domain protein 66 | chr5:4763656-4764738 REVERSE LENGTH=203	18.2122	31.2508	28.9363	29.2535	30.1198	54.4661	21.7813	40.5036	22.7196	41.2051	27.8114	35.5265	0.836139	1.19597	1.71593	1.58884	1.60626	1.65383	2.99064	1.85956	1.04308	1.89176	1.27685	1.63106	0.92276	1.52322	0.849079	1.29524	1.83356
	Bra008740	AT5G14750.1	Symbols: WER, ATMYB66, WER1, MYB66 | MYB domain protein 66 | chr5:4763656-4764738 REVERSE LENGTH=203	119.07	118.853	97.6581	162.496	169.418	230.266	117.524	139.979	127.396	207.072	118.673	237.886	1.01315	0.987016	0.998178	0.820174	1.36471	1.42284	1.93387	1.19107	1.084	1.76196	1.00978	2.02415	0.838053	0.756618	0.774543	1.40907	0.9554
bHLH	Bra027501	AT5G43650.1	Symbols: bHLH92 | basic helix-loop-helix (bHLH) DNA-binding superfamily protein | chr5:17533310-17534758 REVERSE LENGTH=247	1760.76	3488.84	3054.47	2918.01	2715.46	2778.99	657.314	2731.48	2861.05	2660.7	3844.95	3304.89	2.67872	0.373313	1.98144	1.73475	1.65724	1.54221	1.57829	4.15552	4.35264	4.04784	5.84949	5.02787	0.476821	0.39855	0.409415	0.263649	0.313908
	Bra031721	AT1G10585.1	Symbols: | basic helix-loop-helix (bHLH) DNA-binding superfamily protein | chr1:3494115-3495104 REVERSE LENGTH=181	2552.38	88.7736	132.481	141.721	168.081	84.8757	2958.43	796.525	141.581	150.247	106.445	76.8401	0.862748	1.15909	0.0347807	0.0519049	0.055525	0.0658527	0.0332536	0.269239	0.0478568	0.0507861	0.0359802	0.0259733	0.129182	1.08459	1.09331	1.83025	1.2803
	Bra020878	AT4G20970.1	Symbols: | basic helix-loop-helix (bHLH) DNA-binding superfamily protein | chr4:11215259-11216212 FORWARD LENGTH=190	1444.59	81.703	188.748	215.21	218.339	63.915	2331.68	521.016	497.914	423.757	247.744	235.506	0.619549	1.61408	0.0565579	0.130659	0.148977	0.151143	0.0442444	0.223451	0.213543	0.181739	0.106251	0.101003	0.253111	0.61186	0.819728	1.4225	0.438051
	Bra031275	AT3G21330.1	Symbols: | basic helix-loop-helix (bHLH) DNA-binding superfamily protein | chr3:7507720-7508841 FORWARD LENGTH=373	2638.51	409.932	471.756	604.516	611.765	818.654	2377.16	765.494	557.768	287.97	392.221	312.979	1.10994	0.900948	0.155365	0.178796	0.229113	0.23186	0.310271	0.32202	0.234636	0.12114	0.164996	0.131661	0.482469	0.762015	1.8913	1.40525	2.35659
	Bra038792	AT4G20970.1	Symbols: | basic helix-loop-helix (bHLH) DNA-binding superfamily protein | chr4:11215259-11216212 FORWARD LENGTH=190	2119.12	409.637	741.736	653.075	585.184	327.871	1752.06	761.367	602.369	612.105	312.241	523.849	1.2095	0.826787	0.193305	0.350021	0.308182	0.276145	0.15472	0.434555	0.343806	0.349363	0.178214	0.29899	0.444835	1.01808	0.882126	1.54952	0.517476
	Bra033063	AT3G28857.1	Symbols: | basic helix-loop-helix (bHLH) DNA-binding family protein | chr3:10855781-10856313 REVERSE LENGTH=92	72.0559	57.3529	85.4056	81.632	102.471	116.192	136.425	74.7335	88.4662	143.711	152.164	66.199	0.528172	1.89332	0.79595	1.18527	1.1329	1.4221	1.61253	0.547799	0.64846	1.05341	1.11537	0.485241	1.453	1.82782	1.07546	1.27501	3.32314
	Bra025358	AT3G28857.1	Symbols: | basic helix-loop-helix (bHLH) DNA-binding family protein | chr3:10855781-10856313 REVERSE LENGTH=92	101.098	160.297	67.0361	186.911	68.5842	177.232	95.4236	101.923	115.11	122.082	129.447	175.127	1.05947	0.943872	1.58556	0.66308	1.84881	0.678393	1.75307	1.06811	1.20631	1.27937	1.35655	1.83526	1.48445	0.549679	1.4451	0.500087	0.955217
	Bra013263	AT4G17880.1	Symbols: | Basic helix-loop-helix (bHLH) DNA-binding family protein | chr4:9933702-9935471 REVERSE LENGTH=589	185.572	415.208	339.735	421.182	307.466	454.481	291.612	419.283	450.152	462.435	462.831	470.341	0.636366	1.57142	2.23745	1.83074	2.26964	1.65686	2.44908	1.43781	1.54367	1.58579	1.58715	1.6129	1.55615	1.18597	1.43124	1.04392	1.51843
	Bra013264	AT4G17880.1	Symbols: | Basic helix-loop-helix (bHLH) DNA-binding family protein | chr4:9933702-9935471 REVERSE LENGTH=589	1504.79	1085.95	1171.71	1118.63	1241.14	737.516	774.375	1013.42	988.046	1081.36	768.83	866.552	1.94323	0.514607	0.721662	0.778653	0.743379	0.824793	0.490112	1.30869	1.27593	1.39643	0.992839	1.11903	0.551437	0.610265	0.532343	0.830741	0.437978
	Bra024998	AT5G46760.1	Symbols: | Basic helix-loop-helix (bHLH) DNA-binding family protein | chr5:18974231-18976009 FORWARD LENGTH=592	9672.33	8767.29	10064	8664.03	10821.1	8858.24	8836.23	7058.75	9115.9	9187.67	10029.1	7989.87	1.09462	0.913558	0.90643	1.04049	0.895754	1.11877	0.915833	0.798842	1.03165	1.03977	1.135	0.904217	1.13468	1.00857	0.86149	0.985701	1.01285
	Bra017527	AT5G46760.1	Symbols: | Basic helix-loop-helix (bHLH) DNA-binding family protein | chr5:18974231-18976009 FORWARD LENGTH=592	7218.95	3886	3838.67	4045.8	5291.64	4465.72	6034.27	3167.53	3691.09	3894.23	3486.45	3398.29	1.19633	0.835893	0.538305	0.531749	0.560442	0.733021	0.618611	0.524923	0.611688	0.645352	0.577775	0.563165	1.02549	0.869314	0.868427	1.2687	1.09845
	Bra035639	AT5G56960.1	Symbols: | basic helix-loop-helix (bHLH) DNA-binding family protein | chr5:23038703-23041174 REVERSE LENGTH=466	409.988	324.803	335.647	395.905	317.953	516.313	712.715	483.329	458.005	396.304	796.859	722.151	0.575248	1.73838	0.792226	0.818675	0.96565	0.775518	1.25934	0.678152	0.64262	0.556048	1.11806	1.01324	1.16821	1.27396	1.73663	0.693627	1.24288
	Bra030184	AT1G29950.1	Symbols: | basic helix-loop-helix (bHLH) DNA-binding superfamily protein | chr1:10493461-10494216 FORWARD LENGTH=251	2995.98	3489.04	2774.65	3479.19	2826.99	3539.49	2642.84	2318.94	2938.38	3304.31	3263.5	3617.14	1.13362	0.882129	1.16457	0.926124	1.16129	0.943594	1.18141	0.877442	1.11183	1.25029	1.23485	1.36866	1.32724	0.832975	0.928815	0.764139	0.863192
	Bra010806	AT1G29950.1	Symbols: | basic helix-loop-helix (bHLH) DNA-binding superfamily protein | chr1:10493461-10494216 FORWARD LENGTH=251	5066.6	4849.21	4077.19	4647.79	3751.1	4417	3396.08	3153.52	3794.32	4605.27	4850.39	4983.03	1.4919	0.670288	0.957094	0.804719	0.917339	0.740358	0.871788	0.928576	1.11726	1.35605	1.42823	1.46729	1.03071	0.720258	0.676476	0.518374	0.594149
	Bra033273	AT1G01260.1	Symbols: | basic helix-loop-helix (bHLH) DNA-binding superfamily protein | chr1:109595-111367 FORWARD LENGTH=590	9586.89	9468.47	7701.56	8408.83	8925.27	8426.2	7189.44	6360.21	6153.89	7256.59	6344.65	7297.56	1.33347	0.749924	0.987648	0.803343	0.877118	0.930987	0.878929	0.88466	0.855962	1.00934	0.882496	1.01504	1.11642	0.938526	0.869001	1.05495	0.865907
	Bra023159	AT1G31050.1	Symbols: | basic helix-loop-helix (bHLH) DNA-binding superfamily protein | chr1:11075720-11079140 REVERSE LENGTH=434	38.5779	63.7914	105.818	60.7672	75.9436	66.5609	76.6769	66.1851	138.424	53.608	102.132	63.526	0.503123	1.98759	1.65357	2.74297	1.57518	1.96858	1.72536	0.863169	1.80529	0.699141	1.33198	0.828489	1.9157	1.51941	2.25302	1.47793	2.08254
	Bra023158	AT1G31050.1	Symbols: | basic helix-loop-helix (bHLH) DNA-binding superfamily protein | chr1:11075720-11079140 REVERSE LENGTH=434	128.835	193.1	125.948	228.644	254.404	114.239	108.228	153.573	193.905	180.952	107.34	90.8544	1.1904	0.840051	1.49882	0.977591	1.7747	1.97465	0.886708	1.41898	1.79163	1.67195	0.991795	0.839472	1.05627	0.545642	1.06146	1.99099	1.05627
	Bra034421	AT1G35460.1	Symbols: | basic helix-loop-helix (bHLH) DNA-binding superfamily protein | chr1:13040092-13041907 FORWARD LENGTH=259	471.746	528.979	604.919	550.174	641.636	480.496	724.494	1042.51	982.059	1100.26	1360.91	1147.56	0.651139	1.53577	1.12132	1.2823	1.16625	1.36013	1.01855	1.43895	1.35551	1.51866	1.87843	1.58395	0.779264	0.945989	0.767947	0.724079	0.643044
	Bra028088	AT1G35460.1	Symbols: | basic helix-loop-helix (bHLH) DNA-binding superfamily protein | chr1:13040092-13041907 FORWARD LENGTH=259	220.48	1829.68	1461.63	1399.65	1178.04	1542.37	273.862	1259.99	1352.35	1235.31	1946.71	1947.59	0.805077	1.24212	8.29862	6.62931	6.34819	5.34307	6.99551	4.60082	4.93807	4.5107	7.10836	7.11157	1.80373	1.34249	1.40736	0.75166	0.983679
	Bra036760	AT1G35460.1	Symbols: | basic helix-loop-helix (bHLH) DNA-binding superfamily protein | chr1:13040092-13041907 FORWARD LENGTH=259	208.831	271.395	241.794	207.683	212.6	166.492	148.845	261.794	144.323	209.025	215.623	139.278	1.40301	0.712753	1.29959	1.15785	0.994503	1.01805	0.797257	1.75884	0.969619	1.40431	1.44864	0.935725	0.738893	1.19412	0.708177	0.702761	0.852021
	Bra005644	AT1G05710.1	Symbols: | basic helix-loop-helix (bHLH) DNA-binding superfamily protein | chr1:1716198-1717023 FORWARD LENGTH=149	1091.62	265.412	308.189	299.267	358.219	330.79	2143.23	2915.16	1796.39	2320.33	1458.74	1358.36	0.509334	1.96335	0.243136	0.282323	0.274149	0.328154	0.303027	1.36017	0.838169	1.08263	0.680627	0.633791	0.178754	0.336832	0.253225	0.482134	0.478118
	Bra015450	AT1G05710.1	Symbols: | basic helix-loop-helix (bHLH) DNA-binding superfamily protein | chr1:1716198-1717023 FORWARD LENGTH=149	608.784	524.563	665.386	613.979	605.348	795.47	765.769	543.563	742.763	906.718	1178.52	804.756	0.794997	1.25787	0.861657	1.09298	1.00853	0.994356	1.30665	0.709826	0.969957	1.18406	1.539	1.05091	1.2139	1.12683	0.851757	0.646104	1.24335
	Bra022863	AT1G05710.1	Symbols: | basic helix-loop-helix (bHLH) DNA-binding superfamily protein | chr1:1716198-1717023 FORWARD LENGTH=149	3216.94	1438.91	863.126	1368.07	931.026	1345.61	3378.5	2053.42	1539.4	1970.66	1223.56	1670.44	0.95218	1.05022	0.447292	0.268307	0.425271	0.289414	0.418289	0.60779	0.455646	0.583294	0.362161	0.494432	0.735931	0.588849	0.729084	0.79913	0.845998
	Bra015456	AT1G05805.1	Symbols: | basic helix-loop-helix (bHLH) DNA-binding superfamily protein | chr1:1744843-1747427 FORWARD LENGTH=362	7639.4	3701.2	3327.95	3141.9	3560.89	2262.52	7614.12	5390.99	3795.61	4183.57	3169.5	2673.73	1.00332	0.996691	0.484488	0.43563	0.411276	0.466122	0.296165	0.708025	0.498496	0.549449	0.416266	0.351154	0.684281	0.873888	0.748524	1.11977	0.843403
	Bra015480	AT1G06170.1	Symbols: | basic helix-loop-helix (bHLH) DNA-binding superfamily protein | chr1:1885146-1886564 REVERSE LENGTH=420	28.4366	25.3217	30.1939	29.8938	20.6614	44.6857	16.0227	23.1207	24.6929	21.0567	21.5322	24.6915	1.77477	0.563453	0.890462	1.0618	1.05124	0.726578	1.57142	1.443	1.54112	1.31418	1.34386	1.54103	0.617092	0.688978	0.799924	0.540666	1.01972
	Bra018896	AT1G51140.1	Symbols: | basic helix-loop-helix (bHLH) DNA-binding superfamily protein | chr1:18943802-18945613 REVERSE LENGTH=379	77.4171	170.173	188.907	221.573	286.18	529.39	205.839	149.064	154.88	168.245	310.756	402.67	0.376105	2.65883	2.19813	2.44012	2.86207	3.6966	6.83815	0.724178	0.752433	0.817362	1.5097	1.95624	3.03535	3.24297	3.50159	2.44856	3.49556
	Bra027080	AT1G61660.1	Symbols: | basic helix-loop-helix (bHLH) DNA-binding superfamily protein | chr1:22754003-22756171 REVERSE LENGTH=393	1688.1	1785.32	1676.16	1575.05	1267.06	998.192	1744.68	1632.18	2047.01	1915.5	1984.39	1673.43	0.96757	1.03352	1.05759	0.992927	0.933031	0.750583	0.591311	0.935518	1.17329	1.09791	1.13739	0.959162	1.13049	0.846278	0.849826	0.659915	0.616487
	Bra031413	AT1G61660.1	Symbols: | basic helix-loop-helix (bHLH) DNA-binding superfamily protein | chr1:22754003-22756171 REVERSE LENGTH=393	1346.86	2243.76	2255.69	1881.08	2096.81	1544.3	1391.8	2031.46	2542.37	1993.67	1949.51	1704.27	0.967711	1.03337	1.66592	1.67478	1.39664	1.55681	1.14659	1.45959	1.82668	1.43244	1.40071	1.22451	1.14136	0.916843	0.975008	1.11145	0.93637
	Bra036640	AT1G62975.1	Symbols: | basic helix-loop-helix (bHLH) DNA-binding superfamily protein | chr1:23328901-23330522 FORWARD LENGTH=259	212.805	64.6487	70.8337	106.148	77.5419	52.3504	269.572	222.796	244.122	182.466	136.331	154.671	0.789418	1.26676	0.303793	0.332857	0.498804	0.36438	0.246002	0.82648	0.905591	0.676873	0.505731	0.573765	0.367574	0.367558	0.736924	0.720501	0.42875
	Bra033950	AT1G68240.1	Symbols: | basic helix-loop-helix (bHLH) DNA-binding superfamily protein | chr1:25575179-25576066 REVERSE LENGTH=185	172.156	197.434	99.2042	158.454	146.146	291.024	118.012	78.2163	125.972	85.9906	51.3048	87.3057	1.4588	0.685495	1.14683	0.576246	0.920409	0.848916	1.69047	0.662783	1.06745	0.72866	0.434742	0.739804	1.73033	0.539834	1.26315	1.95269	2.28502
	Bra004015	AT1G68810.1	Symbols: | basic helix-loop-helix (bHLH) DNA-binding superfamily protein | chr1:25861289-25862882 FORWARD LENGTH=368	1458.44	1430.39	1404.31	1644.73	1264.19	1862	780.284	850.759	864.848	801.682	622.642	544.821	1.86911	0.535013	0.980767	0.962885	1.12773	0.86681	1.27671	1.09032	1.10838	1.02742	0.797968	0.698234	0.899523	0.868735	1.09763	1.08627	1.82848
	Bra004338	AT1G68810.1	Symbols: | basic helix-loop-helix (bHLH) DNA-binding superfamily protein | chr1:25861289-25862882 FORWARD LENGTH=368	3029.1	2731.07	2648.54	3200.53	2836.31	4246.51	1260.56	1410.39	1469.92	1259.43	1285.94	1501.57	2.40298	0.41615	0.901611	0.874365	1.05659	0.936354	1.4019	1.11886	1.16608	0.999104	1.02013	1.19119	0.80583	0.74983	1.05754	0.917874	1.17689
	Bra004348	AT1G68920.3	Symbols: | basic helix-loop-helix (bHLH) DNA-binding superfamily protein | chr1:25915620-25917675 FORWARD LENGTH=485	458.249	503.816	523.597	532.182	481.554	336.31	432.072	418.226	453.835	486.497	368.338	438.264	1.06058	0.942876	1.09944	1.1426	1.16134	1.05086	0.733902	0.967954	1.05037	1.12596	0.852492	1.01433	1.13584	1.08781	1.03142	1.23269	0.723533
	Bra038336	AT1G68920.1	Symbols: | basic helix-loop-helix (bHLH) DNA-binding superfamily protein | chr1:25915620-25917675 FORWARD LENGTH=486	39.0392	32.3834	36.7825	35.5301	35.2247	38.6277	33.9048	43.1685	48.0594	44.2238	56.2693	43.4334	1.15144	0.868481	0.82951	0.942194	0.910113	0.902291	0.989459	1.27323	1.41748	1.30435	1.65963	1.28104	0.651502	0.664696	0.697751	0.543671	0.772388
	Bra016156	AT1G71200.1	Symbols: | basic helix-loop-helix (bHLH) DNA-binding superfamily protein | chr1:26835973-26837308 REVERSE LENGTH=234	46.6505	67.3791	32.5065	47.1067	51.4678	67.796	42.5768	25.3478	50.2368	77.6836	35.2278	34.4412	1.09568	0.912676	1.44434	0.696809	1.00978	1.10326	1.45327	0.595343	1.17991	1.82455	0.827394	0.808919	2.42606	0.590561	0.553439	1.33342	1.79656
	Bra007968	AT1G71200.1	Symbols: | basic helix-loop-helix (bHLH) DNA-binding superfamily protein | chr1:26835973-26837308 REVERSE LENGTH=234	13.8907	17.8411	16.3323	22.4167	22.5443	71.6678	11.9026	14.9618	29.0602	16.5134	13.4848	22.529	1.16703	0.856875	1.28439	1.17577	1.61379	1.62298	5.15941	1.25702	2.4415	1.38738	1.13293	1.89278	1.02178	0.481578	1.1632	1.43255	2.72584
	Bra003886	AT1G72210.1	Symbols: | basic helix-loop-helix (bHLH) DNA-binding superfamily protein | chr1:27180066-27182268 FORWARD LENGTH=320	59.5384	35.2347	24.1538	23.2034	32.3131	26.3808	79.0251	35.9323	49.007	33.6665	41.6352	33.5543	0.753411	1.3273	0.591798	0.405684	0.389722	0.542727	0.443089	0.454695	0.620145	0.426023	0.52686	0.424603	1.30153	0.654177	0.91479	1.03012	1.04354
	Bra016080	AT1G72210.1	Symbols: | basic helix-loop-helix (bHLH) DNA-binding superfamily protein | chr1:27180066-27182268 FORWARD LENGTH=320	299.249	192.351	152.25	138.494	146.729	147.682	314.119	356.952	256.68	201.053	226.326	258.374	0.952661	1.04969	0.642779	0.508774	0.462805	0.490324	0.493509	1.13636	0.817143	0.640054	0.72051	0.822535	0.565648	0.622625	0.723073	0.680523	0.599985
	Bra008017	AT1G72210.1	Symbols: | basic helix-loop-helix (bHLH) DNA-binding superfamily protein | chr1:27180066-27182268 FORWARD LENGTH=320	667.434	172.454	163.57	127.388	126.115	147.747	487.829	214.085	187.555	215.843	221.85	229.017	1.36817	0.730902	0.258384	0.245073	0.190862	0.188955	0.221366	0.438853	0.384469	0.442456	0.45477	0.469462	0.588771	0.637433	0.43137	0.415496	0.471531
	Bra027958	AT1G72210.1	Symbols: | basic helix-loop-helix (bHLH) DNA-binding superfamily protein | chr1:27180066-27182268 FORWARD LENGTH=320	30.3333	16.663	20.9895	14.4722	16.4276	12.7259	17.5772	29.8896	18.7593	15.9562	20.431	38.8373	1.72572	0.579469	0.54933	0.691962	0.477106	0.54157	0.419536	1.70048	1.06725	0.907778	1.16236	2.20953	0.323045	0.648359	0.525576	0.465923	0.189876
	Bra018572	AT1G09250.1	Symbols: | basic helix-loop-helix (bHLH) DNA-binding superfamily protein | chr1:2989509-2990132 FORWARD LENGTH=207	2792.21	1914.71	1898.48	2167.64	1737.42	1889.73	1881.39	1479.24	1364.3	1778.37	1714.25	1375.33	1.48412	0.6738	0.685733	0.67992	0.776317	0.622238	0.676786	0.786248	0.725155	0.945243	0.911161	0.731018	0.872158	0.93762	0.821289	0.682907	0.925814
	Bra031700	AT1G10120.1	Symbols: | basic helix-loop-helix (bHLH) DNA-binding superfamily protein | chr1:3304228-3305984 REVERSE LENGTH=366	213.103	277.731	266.532	240.372	249.593	194.035	181.462	116.372	126.798	101.818	70.8544	106.121	1.17437	0.851523	1.30327	1.25072	1.12796	1.17123	0.910522	0.641302	0.698758	0.561098	0.390464	0.584811	2.03223	1.78992	2.01027	2.99959	1.55695
	Bra019962	AT1G10120.1	Symbols: | basic helix-loop-helix (bHLH) DNA-binding superfamily protein | chr1:3304228-3305984 REVERSE LENGTH=366	382.001	1019.53	956.062	1034.82	870.719	767.739	289.266	432.47	465.141	407.469	364.265	268.46	1.32059	0.757239	2.66892	2.50277	2.70895	2.27936	2.00978	1.49506	1.608	1.40863	1.25927	0.928073	1.78516	1.55645	1.92311	1.81006	2.16554
	Bra018461	AT1G10120.1	Symbols: | basic helix-loop-helix (bHLH) DNA-binding superfamily protein | chr1:3304228-3305984 REVERSE LENGTH=366	224.284	237.087	226.849	221.59	264.466	236.662	86.5686	170.382	200.835	180.952	101.533	134.628	2.59082	0.385978	1.05708	1.01144	0.987988	1.17916	1.05519	1.96817	2.31995	2.09027	1.17286	1.55516	0.537089	0.435973	0.47266	1.00537	0.678508
	Bra031723	AT1G10610.1	Symbols: | basic helix-loop-helix (bHLH) DNA-binding superfamily protein | chr1:3506463-3508752 FORWARD LENGTH=441	48.0814	18.2859	48.3627	38.3979	82.71	54.3658	49.3691	59.5654	25.0634	89.8593	41.1801	70.4646	0.973917	1.02678	0.380311	1.00585	0.798602	1.72021	1.1307	1.20653	0.507674	1.82015	0.834127	1.4273	0.31521	1.98129	0.438755	2.06229	0.792196
	Bra019914	AT1G10610.1	Symbols: | basic helix-loop-helix (bHLH) DNA-binding superfamily protein | chr1:3506463-3508752 FORWARD LENGTH=441	52.4492	31.447	67.0435	57.7695	55.1091	36.8843	41.3101	42.5587	63.582	37.2686	28.091	40.8046	1.26965	0.787621	0.599571	1.27826	1.10144	1.05071	0.703239	1.03023	1.53914	0.902167	0.680003	0.987763	0.58198	0.8305	1.22088	1.54516	0.71195
	Bra019773	AT1G12540.1	Symbols: | basic helix-loop-helix (bHLH) DNA-binding superfamily protein | chr1:4272960-4273980 FORWARD LENGTH=257	18.6899	12.3151	14.1059	12.7758	12.2635	16.4843	10.3798	13.9645	13.0011	17.1156	13.7437	17.8269	1.8006	0.555369	0.658917	0.754734	0.683567	0.656157	0.88199	1.34535	1.25254	1.64893	1.32408	1.71746	0.489773	0.602563	0.414551	0.495556	0.513543
	Bra033368	AT1G03040.1	Symbols: | basic helix-loop-helix (bHLH) DNA-binding superfamily protein | chr1:704279-706457 REVERSE LENGTH=302	4018.49	3841.59	4625.79	4122.52	4424.22	3870.42	3996.62	5378.72	5294.73	5242.75	5267.62	5381.52	1.00547	0.994558	0.955978	1.15113	1.02589	1.10097	0.963153	1.34582	1.3248	1.3118	1.31802	1.34652	0.710333	0.868905	0.782048	0.835319	0.715292
	Bra012329	AT1G22490.1	Symbols: | basic helix-loop-helix (bHLH) DNA-binding superfamily protein | chr1:7938448-7940489 REVERSE LENGTH=304	39.6221	47.1057	42.9269	39.9526	47.2383	46.1879	510.109	276.077	180.21	238.942	74.9588	127.13	0.0776738	12.8744	1.18887	1.08341	1.00834	1.19222	1.16571	0.541212	0.353277	0.468414	0.146947	0.249221	2.19669	3.06673	2.15267	8.11329	4.67741
	Bra040856	AT1G22490.1	Symbols: | basic helix-loop-helix (bHLH) DNA-binding superfamily protein | chr1:7938448-7940489 REVERSE LENGTH=304	235.626	242.37	55.1441	81.648	110.514	89.8016	165.924	170.771	123.025	82.7083	123.699	222.09	1.42008	0.704184	1.02862	0.234032	0.346515	0.469023	0.381119	1.02921	0.741454	0.498471	0.745516	1.3385	0.999426	0.31564	0.695156	0.629125	0.284735
	Bra016377	AT1G22490.1	Symbols: | basic helix-loop-helix (bHLH) DNA-binding superfamily protein | chr1:7938448-7940489 REVERSE LENGTH=304	1332.84	690.385	692.377	586.822	677.23	385.588	726.058	936.326	843.361	845.126	830.693	1082.61	1.83572	0.544745	0.51798	0.519475	0.440279	0.508111	0.289298	1.2896	1.16156	1.16399	1.14411	1.49108	0.401659	0.447221	0.378249	0.444108	0.194019
	Bra010993	AT1G25330.1	Symbols: | basic helix-loop-helix (bHLH) DNA-binding superfamily protein | chr1:8880515-8882018 REVERSE LENGTH=223	19.4938	18.8878	15.1486	18.2122	16.4263	60.5481	14.9866	16.1715	15.1999	18.6151	26.9729	22.6845	1.30075	0.768788	0.968913	0.777098	0.934256	0.842642	3.10602	1.07906	1.01423	1.24212	1.7998	1.51365	0.89792	0.766193	0.752149	0.468186	2.052
	Bra010925	AT1G27660.1	Symbols: | basic helix-loop-helix (bHLH) DNA-binding superfamily protein | chr1:9621701-9625666 FORWARD LENGTH=453	646.674	719.749	761.173	696.617	507.867	519.803	726.376	801.257	781.227	828.942	723.164	713.811	0.890274	1.12325	1.113	1.17706	1.07723	0.785352	0.80381	1.10309	1.07551	1.1412	0.995578	0.982702	1.00899	1.09442	0.943944	0.788841	0.817959
	Bra018269	AT2G31210.1	Symbols: | basic helix-loop-helix (bHLH) DNA-binding superfamily protein | chr2:13296655-13298139 FORWARD LENGTH=428	100.704	107.353	107.805	139.248	156.961	346.352	170.947	210.062	218.367	212.233	219.723	215.475	0.589095	1.69752	1.06603	1.07051	1.38275	1.55864	3.43931	1.22881	1.2774	1.24151	1.28533	1.26048	0.867524	0.838044	1.11376	1.21264	2.72857
	Bra021710	AT2G31210.1	Symbols: | basic helix-loop-helix (bHLH) DNA-binding superfamily protein | chr2:13296655-13298139 FORWARD LENGTH=428	446.507	584.646	190.785	156.803	208.714	380.174	80.4606	216.627	44.2694	136.948	104.481	162.552	5.54939	0.1802	1.30938	0.427283	0.351177	0.467437	0.85144	2.69234	0.5502	1.70205	1.29854	2.02027	0.486335	0.776597	0.206326	0.359972	0.421449
	Bra021711	AT2G31220.1	Symbols: | basic helix-loop-helix (bHLH) DNA-binding superfamily protein | chr2:13303014-13304661 FORWARD LENGTH=458	125.381	190.861	223.874	203.056	171.692	208.542	102.712	79.3919	196.305	95.0747	122.606	85.9094	1.2207	0.819199	1.52225	1.78555	1.61951	1.36936	1.66327	0.772956	1.91122	0.925644	1.19369	0.836411	1.96938	0.934247	1.74961	1.14717	1.98858
	Bra018270	AT2G31220.1	Symbols: | basic helix-loop-helix (bHLH) DNA-binding superfamily protein | chr2:13303014-13304661 FORWARD LENGTH=458	427.182	559.591	578.285	638.095	650.425	700.867	220.542	358.378	473.37	412.275	359.546	441.135	1.93696	0.516272	1.30996	1.35372	1.49373	1.52259	1.64068	1.62499	2.14639	1.86937	1.63028	2.00023	0.806135	0.630695	0.799055	0.933945	0.820243
	Bra005389	AT2G34820.1	Symbols: | basic helix-loop-helix (bHLH) DNA-binding superfamily protein | chr2:14689632-14690594 FORWARD LENGTH=291	16.6207	22.5665	23.165	62.1427	65.4633	85.3786	22.2252	25.6126	30.6616	23.5077	25.1456	41.7076	0.747831	1.3372	1.35773	1.39374	3.73887	3.93866	5.13688	1.15241	1.37959	1.0577	1.1314	1.87659	1.17817	1.01026	3.53489	3.48123	2.73735
	Bra021933	AT2G34820.1	Symbols: | basic helix-loop-helix (bHLH) DNA-binding superfamily protein | chr2:14689632-14690594 FORWARD LENGTH=291	66.9841	45.8074	55.799	54.6833	50.3819	53.3596	68.1894	75.31	153.346	51.2511	66.0523	81.6803	0.982324	1.01799	0.683855	0.833019	0.816362	0.752147	0.796601	1.10442	2.24882	0.751599	0.968659	1.19784	0.619196	0.370424	1.08617	0.776483	0.665029
	Bra022993	AT2G34820.1	Symbols: | basic helix-loop-helix (bHLH) DNA-binding superfamily protein | chr2:14689632-14690594 FORWARD LENGTH=291	153.21	74.6341	65.968	21.3021	17.696	25.4739	26.1358	18.9799	30.6496	17.9973	18.3732	21.549	5.86207	0.170588	0.487136	0.430572	0.139039	0.115502	0.166268	0.726203	1.17271	0.688607	0.70299	0.824501	0.670798	0.367162	0.201913	0.164301	0.201659
	Bra017024	AT2G40200.1	Symbols: | basic helix-loop-helix (bHLH) DNA-binding superfamily protein | chr2:16791098-16792027 FORWARD LENGTH=254	22.9614	25.5807	19.7491	16.6424	29.1166	31.5234	41.815	39.1442	39.7283	20.1293	36.1498	50.0074	0.549119	1.8211	1.11407	0.8601	0.724799	1.26807	1.37289	0.936128	0.950097	0.481389	0.864518	1.19592	1.19009	0.905276	1.50564	1.46679	1.14798
	Bra000177	AT2G40200.1	Symbols: | basic helix-loop-helix (bHLH) DNA-binding superfamily protein | chr2:16791098-16792027 FORWARD LENGTH=254	461.635	265.545	290.082	398.721	180.382	628.164	454.563	419.283	418.423	393.979	839.462	596.533	1.01556	0.984681	0.575227	0.62838	0.863715	0.390746	1.36074	0.922387	0.920495	0.86672	1.84675	1.31232	0.623629	0.682654	0.996532	0.211586	1.03689
	Bra016951	AT2G41130.1	Symbols: | basic helix-loop-helix (bHLH) DNA-binding superfamily protein | chr2:17143360-17144686 FORWARD LENGTH=253	612.174	476.793	406.082	539.48	342.878	319.838	394.228	315.998	486.109	405.986	324.998	167.21	1.55284	0.64398	0.778852	0.663344	0.881253	0.560099	0.522463	0.801562	1.23307	1.02983	0.824391	0.424145	0.971668	0.537963	0.85573	0.679409	1.2318
	Bra004599	AT2G41130.1	Symbols: | basic helix-loop-helix (bHLH) DNA-binding superfamily protein | chr2:17143360-17144686 FORWARD LENGTH=253	499.647	422.713	316.34	365.337	299.898	405.128	249.395	273.855	275.462	207.6	219.265	250.021	2.00344	0.499142	0.846023	0.633127	0.73119	0.60022	0.810828	1.09808	1.10452	0.832414	0.879188	1.00251	0.770459	0.573214	0.878397	0.682698	0.808798
	Bra004678	AT2G42280.1	Symbols: | basic helix-loop-helix (bHLH) DNA-binding superfamily protein | chr2:17611428-17613163 REVERSE LENGTH=359	6350.39	3626.26	5151.03	4310.65	4787.2	3577.89	8249.63	4096.48	3334.75	3220.5	2884.94	2282.23	0.769779	1.29907	0.571029	0.811136	0.678801	0.753843	0.563413	0.496565	0.40423	0.390381	0.349705	0.276646	1.14996	2.00662	1.73882	2.15565	2.03658
	Bra016886	AT2G42280.1	Symbols: | basic helix-loop-helix (bHLH) DNA-binding superfamily protein | chr2:17611428-17613163 REVERSE LENGTH=359	19261	9899.97	10816.4	10625.5	13132.6	10496.9	16596.4	10601.8	9749.04	8659.97	7750.78	7486.74	1.16055	0.861658	0.51399	0.56157	0.551659	0.681823	0.544982	0.638801	0.587419	0.521798	0.467016	0.451106	0.804617	0.955996	1.05723	1.45996	1.2081
	Bra004679	AT2G42300.1	Symbols: | basic helix-loop-helix (bHLH) DNA-binding superfamily protein | chr2:17621542-17624635 FORWARD LENGTH=327	563.46	762.197	755.872	708.808	652.193	666.503	342.304	480.513	422.691	616.996	597.655	570.903	1.64608	0.607504	1.35271	1.34148	1.25796	1.15748	1.18288	1.40376	1.23484	1.80248	1.74598	1.66782	0.963631	1.08636	0.697903	0.66294	0.709233
	Bra037732	AT2G43140.2	Symbols: | basic helix-loop-helix (bHLH) DNA-binding superfamily protein | chr2:17931680-17935639 REVERSE LENGTH=309	27.9744	38.4866	14.8062	19.0673	25.5492	66.1744	26.652	31.6758	26.2231	36.0703	31.5108	64.2151	1.04962	0.952728	1.37578	0.529277	0.681598	0.913306	2.36553	1.1885	0.983907	1.35338	1.18231	2.40939	1.15758	0.537934	0.503626	0.772479	0.981797
	Bra004748	AT2G43140.2	Symbols: | basic helix-loop-helix (bHLH) DNA-binding superfamily protein | chr2:17931680-17935639 REVERSE LENGTH=309	8103.71	5025.33	4992.04	4617.81	5517.76	4302.51	7659.87	5209.35	5881.16	5897.68	6980.57	6341.07	1.05794	0.94523	0.620127	0.616019	0.569839	0.680893	0.530931	0.680083	0.767788	0.769945	0.911317	0.82783	0.91184	0.802329	0.740103	0.747153	0.641353
	Bra000291	AT2G43140.2	Symbols: | basic helix-loop-helix (bHLH) DNA-binding superfamily protein | chr2:17931680-17935639 REVERSE LENGTH=309	4499.78	3545.35	3266.04	3007.03	2922.15	2129.45	4013.45	2537.77	3108.16	3049.07	2810.81	2789.83	1.12118	0.891921	0.787894	0.725822	0.668262	0.649398	0.473234	0.632316	0.774436	0.759713	0.700348	0.69512	1.24604	0.937227	0.879624	0.927252	0.680795
	Bra004505	AT2G46810.1	Symbols: | basic helix-loop-helix (bHLH) DNA-binding superfamily protein | chr2:19239694-19242373 FORWARD LENGTH=371	524.46	646.553	476.147	517.284	516.554	569.068	754.238	539.959	725.489	1056.79	664.924	692.739	0.695351	1.43812	1.2328	0.90788	0.986317	0.984925	1.08506	0.7159	0.961883	1.40114	0.881584	0.918462	1.72202	0.943857	0.703941	1.11722	1.18138
	Bra040483	AT2G46810.1	Symbols: | basic helix-loop-helix (bHLH) DNA-binding superfamily protein | chr2:19239694-19242373 FORWARD LENGTH=371	197.129	107.494	113.439	108.503	116.755	174.146	103.122	217.732	129.697	158.153	80.9868	142.691	1.91161	0.523119	0.545298	0.575456	0.550416	0.592277	0.883411	2.1114	1.2577	1.53365	0.785349	1.38371	0.258263	0.457544	0.358893	0.754158	0.638437
	Bra039819	AT2G14760.3	Symbols: | basic helix-loop-helix (bHLH) DNA-binding superfamily protein | chr2:6321840-6323312 REVERSE LENGTH=341	48.691	64.4323	78.6464	77.1672	62.9058	64.3243	60.7921	59.5408	42.8562	69.4981	34.5305	63.5441	0.800943	1.24853	1.32329	1.61521	1.58483	1.29194	1.32107	0.979417	0.704963	1.14321	0.56801	1.04527	1.3511	2.2912	1.3863	2.2745	1.26386
	Bra024474	AT2G18300.1	Symbols: | basic helix-loop-helix (bHLH) DNA-binding superfamily protein | chr2:7953022-7954446 REVERSE LENGTH=335	4398.36	9088.87	8166.33	7956.64	10141.7	8622.19	3644.93	4654.98	4053.75	4664.25	5532.76	4952.05	1.20671	0.828702	2.06642	1.85668	1.809	2.30579	1.96032	1.27711	1.11216	1.27965	1.51793	1.35861	1.61804	1.66943	1.41366	1.51903	1.44288
	Bra039618	AT2G18300.2	Symbols: | basic helix-loop-helix (bHLH) DNA-binding superfamily protein | chr2:7953022-7954446 REVERSE LENGTH=337	6401.14	6795.8	6678.63	5461.27	6838.35	5569.21	6958.15	6674.94	5464.97	5247.91	4877.97	4034.09	0.919949	1.08702	1.06165	1.04335	0.853171	1.0683	0.870034	0.959298	0.785406	0.754211	0.701044	0.579765	1.1067	1.32842	1.13121	1.52387	1.50067
	Bra037226	AT2G18300.2	Symbols: | basic helix-loop-helix (bHLH) DNA-binding superfamily protein | chr2:7953022-7954446 REVERSE LENGTH=337	621.568	1812.16	1196.51	1216.14	1100.75	1108.44	431.396	964.924	906.831	925.291	1116.35	970.834	1.44083	0.694045	2.91547	1.92499	1.95657	1.77092	1.7833	2.23675	2.10208	2.14488	2.58776	2.25045	1.30344	0.915751	0.912206	0.684346	0.792419
	Bra031111	AT2G20100.1	Symbols: | basic helix-loop-helix (bHLH) DNA-binding superfamily protein | chr2:8678185-8681809 FORWARD LENGTH=362	314.83	316.449	322.951	298.862	248.442	185.591	136.2	232.23	206.023	204.205	211.934	237.326	2.31153	0.432614	1.00514	1.02579	0.949281	0.789131	0.589496	1.70507	1.51265	1.4993	1.55605	1.74248	0.589504	0.678144	0.633148	0.507137	0.338308
	Bra030210	AT2G22750.2	Symbols: | basic helix-loop-helix (bHLH) DNA-binding superfamily protein | chr2:9672145-9673624 FORWARD LENGTH=305	122.879	231.421	229.096	192.847	314.802	498.034	219.484	223.275	230.156	172.747	195.044	293.784	0.559854	1.78618	1.88332	1.8644	1.56941	2.56189	4.05304	1.01727	1.04862	0.78706	0.888648	1.33852	1.85135	1.77795	1.99401	2.8829	3.028
	Bra039924	AT2G22750.2	Symbols: | basic helix-loop-helix (bHLH) DNA-binding superfamily protein | chr2:9672145-9673624 FORWARD LENGTH=305	157.311	245.396	201.71	206.087	299.392	192.821	114.675	147.025	264.479	288.817	159.285	159.026	1.3718	0.72897	1.55994	1.28224	1.31006	1.90319	1.22573	1.2821	2.30634	2.51857	1.38901	1.38675	1.21671	0.555963	0.520161	1.37017	0.883885
	Bra030208	AT2G22760.1	Symbols: | basic helix-loop-helix (bHLH) DNA-binding superfamily protein | chr2:9678012-9679165 FORWARD LENGTH=295	1159.63	3065.82	2287.99	2806.31	1629.39	2722.3	1577.03	6094.4	5821.52	5565.18	5914.5	5198.6	0.735325	1.35994	2.64379	1.97303	2.42	1.40509	2.34756	3.86448	3.69145	3.5289	3.7504	3.29645	0.684126	0.534488	0.685768	0.374652	0.712148
	Bra039926	AT2G22760.1	Symbols: | basic helix-loop-helix (bHLH) DNA-binding superfamily protein | chr2:9678012-9679165 FORWARD LENGTH=295	329.562	693.062	330.184	426.739	297.715	435.534	131.075	359.555	436.304	391.248	433.905	389.08	2.5143	0.397725	2.10298	1.00189	1.29487	0.903366	1.32155	2.74312	3.32866	2.98492	3.31036	2.96838	0.766636	0.300988	0.433803	0.272891	0.445211
	Bra029590	AT3G06590.1	Symbols: | basic helix-loop-helix (bHLH) DNA-binding superfamily protein | chr3:2054647-2055312 REVERSE LENGTH=221	2378.72	5321.58	5706.29	6037.9	5670.9	5900.79	4631.65	4398.47	5059	5198.63	5384.89	5625.08	0.513579	1.94712	2.23716	2.39889	2.5383	2.38401	2.48066	0.949655	1.09227	1.12241	1.16263	1.21449	2.35576	2.19625	2.26146	2.05054	2.04256
	Bra040278	AT3G06590.1	Symbols: | basic helix-loop-helix (bHLH) DNA-binding superfamily protein | chr3:2054647-2055312 REVERSE LENGTH=221	3941.84	6495.94	7174.58	7999.04	6166.83	6885.78	6444.65	5357.69	6330.04	5948.38	4608.43	4954.52	0.611645	1.63493	1.64795	1.82011	2.02927	1.56445	1.74684	0.831339	0.982216	0.922995	0.715078	0.76878	1.98228	1.85306	2.19857	2.18781	2.27223
	Bra014672	AT3G56770.1	Symbols: | basic helix-loop-helix (bHLH) DNA-binding superfamily protein | chr3:21029202-21030618 REVERSE LENGTH=230	95.8131	187.2	224.01	155.627	200.053	273.512	222.628	260.247	208.249	246.923	277.738	283.922	0.430373	2.32357	1.9538	2.33799	1.62428	2.08795	2.85464	1.16898	0.935412	1.10913	1.24754	1.27532	1.67138	2.49942	1.46446	1.67365	2.23837
	Bra003300	AT3G57800.2	Symbols: | basic helix-loop-helix (bHLH) DNA-binding superfamily protein | chr3:21408034-21411321 REVERSE LENGTH=379	1799.66	1206.74	1151.07	1290.71	1287.54	1216.19	2780.49	1595.14	1628.37	1588.23	1640.27	1604.16	0.647246	1.54501	0.670538	0.639604	0.717197	0.715435	0.675789	0.57369	0.585641	0.571205	0.589921	0.576934	1.16882	1.09214	1.25559	1.21276	1.17134
	Bra007358	AT3G57800.2	Symbols: | basic helix-loop-helix (bHLH) DNA-binding superfamily protein | chr3:21408034-21411321 REVERSE LENGTH=379	900.767	979.597	651.61	753.311	700.06	541.303	1132.15	895.007	685.889	665.413	595.636	673.757	0.795625	1.25687	1.08751	0.723395	0.8363	0.777182	0.600936	0.790537	0.605829	0.587743	0.52611	0.595113	1.37566	1.19406	1.4229	1.47722	1.00978
	Bra014603	AT3G57800.2	Symbols: | basic helix-loop-helix (bHLH) DNA-binding superfamily protein | chr3:21408034-21411321 REVERSE LENGTH=379	911.692	644.647	951.219	668.286	591.166	575.776	900.49	670.886	697.096	721.095	772.514	730.546	1.01244	0.987713	0.707089	1.04336	0.733017	0.648427	0.631547	0.745023	0.77413	0.800781	0.857882	0.811276	0.949083	1.34778	0.915378	0.755847	0.778461
	Bra007644	AT3G61950.1	Symbols: | basic helix-loop-helix (bHLH) DNA-binding superfamily protein | chr3:22939661-22941332 FORWARD LENGTH=358	256.055	384.94	374.47	383.343	307.534	349.727	352.316	283.84	333.533	276.804	222.417	287.31	0.726777	1.37594	1.50335	1.46246	1.49711	1.20105	1.36583	0.80564	0.946687	0.78567	0.6313	0.81549	1.86603	1.54482	1.90552	1.9025	1.67486
	Bra029640	AT3G07340.1	Symbols: | basic helix-loop-helix (bHLH) DNA-binding superfamily protein | chr3:2341188-2343288 REVERSE LENGTH=456	47.9206	41.0038	38.9884	35.8108	45.5466	61.7229	25.8273	54.9634	15.9612	30.0714	17.4812	21.9214	1.85542	0.53896	0.855661	0.813604	0.747294	0.95046	1.28802	2.12811	0.617997	1.16433	0.67685	0.848769	0.402075	1.31652	0.641826	1.40424	1.51752
	Bra022428	AT3G19500.1	Symbols: | basic helix-loop-helix (bHLH) DNA-binding superfamily protein | chr3:6759289-6760893 REVERSE LENGTH=270	21.4276	26.7379	22.7577	28.6808	44.372	81.7596	34.307	38.6337	32.9198	38.3764	62.4485	52.3194	0.624584	1.60107	1.24783	1.06207	1.3385	2.07079	3.81562	1.12612	0.959565	1.11862	1.82028	1.52504	1.10808	1.10683	1.19656	1.13762	2.50199
	Bra038211	AT3G19500.1	Symbols: | basic helix-loop-helix (bHLH) DNA-binding superfamily protein | chr3:6759289-6760893 REVERSE LENGTH=270	338.718	156.989	285.598	226.535	169.793	409.005	155.378	246.804	169.988	266.82	206.925	292.639	2.17996	0.458724	0.46348	0.843173	0.668801	0.501281	1.20751	1.58841	1.09403	1.71723	1.33175	1.8834	0.291789	0.770705	0.389465	0.376407	0.641132
	Bra001798	AT3G20640.1	Symbols: | basic helix-loop-helix (bHLH) DNA-binding superfamily protein | chr3:7210654-7213199 REVERSE LENGTH=454	881.883	400.017	306.639	317.311	311.471	200.118	765.022	327.181	217.794	268.83	197.201	180.906	1.15276	0.867487	0.453594	0.347709	0.359811	0.353189	0.226921	0.427675	0.28469	0.351402	0.257772	0.236472	1.0606	1.22136	1.02393	1.37016	0.959613
	Bra023939	AT3G20640.1	Symbols: | basic helix-loop-helix (bHLH) DNA-binding superfamily protein | chr3:7210654-7213199 REVERSE LENGTH=454	362.877	265.384	185.922	199.36	150.572	147.498	304.529	270.561	182.821	229.949	175.29	203.531	1.1916	0.839207	0.731333	0.512355	0.549387	0.414939	0.406468	0.888457	0.60034	0.755097	0.57561	0.668347	0.82315	0.853442	0.727572	0.720869	0.60817
	Bra035761	AT3G20640.1	Symbols: | basic helix-loop-helix (bHLH) DNA-binding superfamily protein | chr3:7210654-7213199 REVERSE LENGTH=454	319.536	480.21	416.209	260.099	260.144	142.572	261.479	189.903	143.357	264.758	205.505	170.756	1.22203	0.818308	1.50284	1.30254	0.81399	0.81413	0.446184	0.726265	0.548254	1.01254	0.785933	0.653039	2.06927	2.3758	0.803908	1.03588	0.683243
	Bra001826	AT3G21330.1	Symbols: | basic helix-loop-helix (bHLH) DNA-binding superfamily protein | chr3:7507720-7508841 FORWARD LENGTH=373	2522.86	702.82	784.248	1002.15	1122.13	1185.76	1527.42	711.32	344.627	386.033	212.683	219.487	1.65171	0.605432	0.278581	0.310857	0.397228	0.444785	0.470006	0.4657	0.225627	0.252735	0.139243	0.143698	0.598197	1.37775	1.57171	3.1943	3.27079
	Bra031324	AT3G22100.1	Symbols: | basic helix-loop-helix (bHLH) DNA-binding superfamily protein | chr3:7783711-7784469 REVERSE LENGTH=252	58.7874	34.2998	40.0185	47.2067	47.2723	80.6077	55.1356	210.126	26.1889	26.3395	31.4509	89.7886	1.06623	0.937881	0.583455	0.680733	0.803007	0.804123	1.37117	3.81108	0.474991	0.477722	0.570428	1.6285	0.153095	1.43315	1.68091	1.40968	0.841983
	Bra028335	AT3G23690.1	Symbols: | basic helix-loop-helix (bHLH) DNA-binding superfamily protein | chr3:8528933-8530655 REVERSE LENGTH=371	62.6719	304.182	238.258	217.738	209.396	122.275	185.983	146.886	159.773	101.226	132.713	59.7312	0.336976	2.96757	4.85356	3.80167	3.47425	3.34115	1.95103	0.789782	0.859073	0.544276	0.713576	0.321165	6.14545	4.42532	6.38326	4.68226	6.07487
	Bra014972	AT3G23690.1	Symbols: | basic helix-loop-helix (bHLH) DNA-binding superfamily protein | chr3:8528933-8530655 REVERSE LENGTH=371	144.09	325.238	292.807	302.032	378.294	518.292	357.094	509.599	439.032	312.713	213.359	380.859	0.403507	2.47827	2.25719	2.03211	2.09613	2.6254	3.597	1.42707	1.22946	0.875716	0.597487	1.06655	1.58169	1.65285	2.39362	4.39407	3.37255
	Bra035730	AT3G23690.1	Symbols: | basic helix-loop-helix (bHLH) DNA-binding superfamily protein | chr3:8528933-8530655 REVERSE LENGTH=371	901.741	717.177	750.337	634.016	709.843	409.677	1029.91	1207.45	1045.06	867.581	908.359	852.093	0.875553	1.14214	0.795325	0.832098	0.703102	0.787192	0.454318	1.17238	1.01471	0.842385	0.881979	0.827347	0.678383	0.820035	0.834656	0.892529	0.549126
	Bra037059	AT3G23690.1	Symbols: | basic helix-loop-helix (bHLH) DNA-binding superfamily protein | chr3:8528933-8530655 REVERSE LENGTH=371	56.4078	69.7827	62.1414	95.6476	48.1783	50.0074	33.8558	47.7531	35.2211	41.3835	29.2983	28.6444	1.66612	0.600197	1.23711	1.10165	1.69564	0.854107	0.886533	1.41049	1.04033	1.22235	0.865385	0.846071	0.877082	1.05894	1.38721	0.986968	1.04782
	Bra019167	AT4G25400.1	Symbols: | basic helix-loop-helix (bHLH) DNA-binding superfamily protein | chr4:12981295-12982335 FORWARD LENGTH=163	168.03	106.788	115.956	147.126	114.229	92.8492	82.6872	132.195	129.796	80.6923	119.342	123.805	2.03212	0.492098	0.635529	0.690091	0.875594	0.679813	0.552575	1.59874	1.56972	0.975874	1.44329	1.49727	0.39752	0.439626	0.89724	0.471015	0.369055
	Bra013486	AT4G20970.1	Symbols: | basic helix-loop-helix (bHLH) DNA-binding superfamily protein | chr4:11215259-11216212 FORWARD LENGTH=190	399.152	272.007	276.672	217.002	401.871	261.433	472.25	270.238	261.646	315.477	285.783	296.589	0.845213	1.18313	0.681462	0.693149	0.543658	1.00681	0.654971	0.572235	0.554041	0.66803	0.605152	0.628034	1.19088	1.25108	0.813822	1.66373	1.04289
	Bra010467	AT4G25410.1	Symbols: | basic helix-loop-helix (bHLH) DNA-binding superfamily protein | chr4:12985772-12987149 FORWARD LENGTH=230	330.884	278.555	358.321	324.049	362.434	379.397	728.962	514.497	508.02	499.469	430.136	360.969	0.453911	2.20307	0.841851	1.08292	0.979343	1.09535	1.14662	0.705794	0.696909	0.685178	0.590066	0.495182	1.19277	1.55389	1.42933	1.85632	2.31554
	Bra019166	AT4G25410.1	Symbols: | basic helix-loop-helix (bHLH) DNA-binding superfamily protein | chr4:12985772-12987149 FORWARD LENGTH=230	18.2759	24.5426	18.2122	21.8222	23.9208	80.0845	31.7536	30.2291	37.9537	23.4437	26.7075	23.236	0.575554	1.73746	1.34289	0.996515	1.19404	1.30887	4.38197	0.95199	1.19526	0.738301	0.841086	0.73176	1.41062	0.833724	1.61729	1.55617	5.98827
	Bra013889	AT4G25410.1	Symbols: | basic helix-loop-helix (bHLH) DNA-binding superfamily protein | chr4:12985772-12987149 FORWARD LENGTH=230	1232.87	493.897	704.866	676.646	667.572	613.683	2123.15	1297.79	1467.35	723.654	1163.64	750.687	0.58068	1.72212	0.400608	0.571728	0.548838	0.541478	0.497768	0.611257	0.691119	0.34084	0.548072	0.353572	0.655383	0.827249	1.61025	0.987968	1.40782
	Bra011061	AT4G28811.1	Symbols: | basic helix-loop-helix (bHLH) DNA-binding superfamily protein | chr4:14225335-14227840 FORWARD LENGTH=544	196.464	391.01	365.876	414.148	371.183	600.969	215.295	338.61	340.999	363.053	365.907	620.543	0.912534	1.09585	1.99024	1.86231	2.10801	1.88932	3.05893	1.57277	1.58387	1.6863	1.69956	2.88229	1.26543	1.1758	1.25008	1.11165	1.06128
	Bra011062	AT4G28811.1	Symbols: | basic helix-loop-helix (bHLH) DNA-binding superfamily protein | chr4:14225335-14227840 FORWARD LENGTH=544	1546.67	1776.24	1830.49	1894.9	1849.47	2181.66	1015.3	1344.56	1715.14	1549.38	1667.13	2079.93	1.52336	0.656443	1.14843	1.1835	1.22515	1.19578	1.41055	1.3243	1.68929	1.52603	1.64201	2.04859	0.867198	0.700591	0.802833	0.72824	0.688549
	Bra010337	AT4G29100.1	Symbols: | basic helix-loop-helix (bHLH) DNA-binding superfamily protein | chr4:14341140-14344575 FORWARD LENGTH=407	495.96	1073.05	748.061	731.732	668.064	509.117	636.399	921.497	857.538	824.479	959.524	903.593	0.779322	1.28317	2.16358	1.50831	1.47539	1.34701	1.02653	1.44799	1.34748	1.29554	1.50774	1.41985	1.4942	1.11935	1.13882	0.893398	0.722982
	Bra024164	AT4G29100.1	Symbols: | basic helix-loop-helix (bHLH) DNA-binding superfamily protein | chr4:14341140-14344575 FORWARD LENGTH=407	650.508	926.235	752.951	723.654	679.219	606.48	640.989	1081.04	1163.79	1126.57	1250.12	1287.5	1.01485	0.985367	1.42386	1.15748	1.11244	1.04414	0.932318	1.68652	1.81562	1.75755	1.9503	2.00861	0.844262	0.637514	0.632952	0.535372	0.464159
	Bra011083	AT4G29100.1	Symbols: | basic helix-loop-helix (bHLH) DNA-binding superfamily protein | chr4:14341140-14344575 FORWARD LENGTH=407	1040.23	999.598	812.767	700.154	549	515.113	891.13	1143.9	1153.48	944.719	720.656	931.929	1.16732	0.856666	0.960939	0.781334	0.673076	0.527768	0.495191	1.28365	1.2944	1.06014	0.808699	1.04578	0.748599	0.603626	0.634896	0.652613	0.473512
	Bra024115	AT4G29930.1	Symbols: | basic helix-loop-helix (bHLH) DNA-binding superfamily protein | chr4:14644108-14647449 FORWARD LENGTH=254	52.6099	126.243	83.916	99.8289	71.4873	121.807	134.077	201.937	332.368	233.052	234.971	205.801	0.392386	2.54851	2.39961	1.59506	1.89753	1.35882	2.31529	1.50613	2.47893	1.7382	1.75251	1.53495	1.59323	0.643446	1.09167	0.775357	1.50838
	Bra011152	AT4G29930.1	Symbols: | basic helix-loop-helix (bHLH) DNA-binding superfamily protein | chr4:14644108-14647449 FORWARD LENGTH=254	172.572	73.2386	71.6648	66.9775	84.9504	163.081	126.248	116.156	99.9582	60.4961	106.147	115.076	1.36693	0.731567	0.424394	0.415275	0.388113	0.492261	0.945003	0.920062	0.791761	0.479185	0.840782	0.911508	0.461267	0.524495	0.809945	0.58548	1.03675
	Bra013128	AT4G37850.1	Symbols: | basic helix-loop-helix (bHLH) DNA-binding superfamily protein | chr4:17796362-17797647 REVERSE LENGTH=328	101.173	83.4515	93.844	114.247	102.62	92.7456	279.408	156.105	163.34	98.4811	193.795	155.31	0.362098	2.76169	0.82484	0.92756	1.12922	1.0143	0.916703	0.558699	0.584593	0.352463	0.693591	0.555854	1.47636	1.58668	3.20381	1.46239	1.64918
	Bra010617	AT4G37850.1	Symbols: | basic helix-loop-helix (bHLH) DNA-binding superfamily protein | chr4:17796362-17797647 REVERSE LENGTH=328	53.3278	50.3848	36.8633	37.5116	46.994	110.197	63.8018	49.1939	38.4959	34.3704	72.3358	95.4221	0.835835	1.19641	0.944813	0.691259	0.703415	0.881229	2.06641	0.771043	0.603367	0.538706	1.13376	1.4956	1.22537	1.14567	1.30575	0.777264	1.38166
	Bra011790	AT4G37850.1	Symbols: | basic helix-loop-helix (bHLH) DNA-binding superfamily protein | chr4:17796362-17797647 REVERSE LENGTH=328	60.3981	37.5397	35.8089	36.9633	51.8342	84.1405	38.3894	28.556	37.5681	32.5401	35.9165	55.6988	1.5733	0.635606	0.621538	0.592881	0.611994	0.858209	1.3931	0.743851	0.978606	0.847632	0.935584	1.45089	0.835567	0.605843	0.722004	0.917298	0.960168
	Bra010635	AT4G38070.1	Symbols: | basic helix-loop-helix (bHLH) DNA-binding superfamily protein | chr4:17876535-17882569 FORWARD LENGTH=1513	24.9302	27.3305	38.7692	30.6461	31.9864	35.5804	21.4606	24.9014	27.5395	47.0953	23.7567	19.1732	1.16167	0.860827	1.09628	1.55511	1.22928	1.28304	1.4272	1.16033	1.28326	2.1945	1.10699	0.893414	0.9448	1.21184	0.560162	1.15903	1.59747
	Bra010633	AT4G38070.1	Symbols: | basic helix-loop-helix (bHLH) DNA-binding superfamily protein | chr4:17876535-17882569 FORWARD LENGTH=1513	44.0107	43.4767	71.3328	41.8514	31.9566	79.616	27.0365	31.5087	27.2333	21.9775	25.8604	41.3587	1.62783	0.614317	0.987867	1.62081	0.950937	0.72611	1.80901	1.16541	1.00728	0.812883	0.9565	1.52974	0.847653	1.60909	1.16983	0.759132	1.18257
	Bra010634	AT4G38070.1	Symbols: | basic helix-loop-helix (bHLH) DNA-binding superfamily protein | chr4:17876535-17882569 FORWARD LENGTH=1513	43.5994	17.0532	18.5207	42.1615	22.6102	16.7341	22.8945	18.9799	17.3233	16.122	21.8299	15.6783	1.90436	0.52511	0.391134	0.424793	0.96702	0.51859	0.383815	0.829016	0.756658	0.704187	0.9535	0.684806	0.471805	0.561406	1.37324	0.54388	0.560472
	Bra029562	AT4G05170.1	Symbols: | basic helix-loop-helix (bHLH) DNA-binding superfamily protein | chr4:2667990-2669187 REVERSE LENGTH=238	20.8831	20.9913	16.3057	19.7844	16.3942	20.8193	19.0673	29.658	18.9728	17.802	30.9682	23.1143	1.09523	0.913049	1.00518	0.780808	0.947388	0.785046	0.996945	1.55544	0.995044	0.93364	1.62415	1.21225	0.646237	0.784697	1.01472	0.483358	0.822393
	Bra037414	AT4G01460.1	Symbols: | basic helix-loop-helix (bHLH) DNA-binding superfamily protein | chr4:621334-622697 FORWARD LENGTH=315	288.846	361.163	344.724	278.289	148.748	154.346	225.127	417.155	209.046	243.322	168.617	196.949	1.28304	0.779401	1.25037	1.19345	0.963451	0.514973	0.534354	1.85298	0.928569	1.08082	0.748986	0.874835	0.674787	1.28526	0.891407	0.687561	0.610805
	Bra012720	AT4G16430.1	Symbols: | basic helix-loop-helix (bHLH) DNA-binding superfamily protein | chr4:9267599-9269002 FORWARD LENGTH=467	1077.61	873.831	959.962	782.246	847.57	633.404	1108.54	1000.25	1221.54	1130.17	1317.14	1270.74	0.972098	1.0287	0.810897	0.890825	0.725908	0.786528	0.587786	0.902313	1.10194	1.01951	1.18818	1.14632	0.898687	0.808418	0.712015	0.661963	0.51276
	Bra038458	AT4G16430.1	Symbols: | basic helix-loop-helix (bHLH) DNA-binding superfamily protein | chr4:9267599-9269002 FORWARD LENGTH=467	2862.13	2339.89	2321.32	2552.72	2918.41	2145.54	2764.87	3019.1	2714.19	3404.7	2774.49	3027.02	1.03518	0.966018	0.817534	0.811046	0.891895	1.01966	0.749631	1.09195	0.98167	1.23141	1.00348	1.09481	0.748692	0.82619	0.724285	1.01613	0.68471
	Bra020694	AT5G48560.1	Symbols: | basic helix-loop-helix (bHLH) DNA-binding superfamily protein | chr5:19684160-19686871 FORWARD LENGTH=498	127.66	194.903	435.034	117.232	155.326	255.503	320.542	191.646	343.052	365.534	356.976	485.064	0.398263	2.5109	1.52674	3.40775	0.918314	1.21672	2.00143	0.597881	1.07022	1.14036	1.11366	1.51326	2.55358	3.18415	0.805283	1.09253	1.3226
	Bra037478	AT5G48560.1	Symbols: | basic helix-loop-helix (bHLH) DNA-binding superfamily protein | chr5:19684160-19686871 FORWARD LENGTH=498	408.331	226.066	131.067	143.927	110.405	134.628	980.173	480.414	370.674	366.894	243.071	250.376	0.416591	2.40044	0.553634	0.320982	0.352476	0.270381	0.329703	0.490132	0.378172	0.374316	0.247988	0.255441	1.12956	0.848773	0.941655	1.0903	1.29072
	Bra020691	AT5G48560.1	Symbols: | basic helix-loop-helix (bHLH) DNA-binding superfamily protein | chr5:19684160-19686871 FORWARD LENGTH=498	164.213	93.4851	95.248	87.3652	85.5273	74.3859	323.025	248.672	190.798	180.418	113.453	109.538	0.50836	1.96711	0.569292	0.580027	0.532024	0.520831	0.452984	0.769823	0.59066	0.558526	0.35122	0.339101	0.73951	0.981998	0.952549	1.48292	1.33584
	Bra022753	AT5G50915.1	Symbols: | basic helix-loop-helix (bHLH) DNA-binding superfamily protein | chr5:20710764-20712252 REVERSE LENGTH=286	245.716	171.295	203.888	150.233	106.476	152.972	534.229	440.106	253.904	198.66	113.907	127.077	0.459945	2.17417	0.697126	0.829771	0.611409	0.43333	0.622556	0.823815	0.475272	0.371863	0.213218	0.23787	0.846216	1.74589	1.64418	2.03234	2.61721
	Bra022562	AT5G51780.1	Symbols: | basic helix-loop-helix (bHLH) DNA-binding superfamily protein | chr5:21034879-21036446 FORWARD LENGTH=174	21.8997	21.1437	19.714	15.948	23.6721	51.5773	20.3516	18.633	56.1223	20.4146	33.8692	32.0624	1.07607	0.92931	0.965479	0.900195	0.728229	1.08093	2.35516	0.915555	2.75764	1.0031	1.6642	1.57542	1.05453	0.326437	0.725982	0.64952	1.49494
	Bra028275	AT5G51780.1	Symbols: | basic helix-loop-helix (bHLH) DNA-binding superfamily protein | chr5:21034879-21036446 FORWARD LENGTH=174	21.918	17.7677	15.9716	13.8013	24.7877	28.4615	15.4478	21.3658	20.5037	32.7321	17.3364	14.8289	1.41884	0.7048	0.810644	0.728698	0.629679	1.13093	1.29854	1.3831	1.32729	2.11888	1.12226	0.959936	0.586108	0.549012	0.297175	1.00773	1.35274
	Bra006831	AT5G57150.1	Symbols: | basic helix-loop-helix (bHLH) DNA-binding superfamily protein | chr5:23152361-23154872 FORWARD LENGTH=247	166.793	59.3457	167.35	52.7162	178.388	68.1563	139.062	174.778	262.164	249.197	319.054	510.081	1.19941	0.83374	0.355805	1.00334	0.316058	1.06952	0.408628	1.25684	1.88523	1.79198	2.29433	3.66801	0.283096	0.53221	0.176373	0.466157	0.111403
	Bra020462	AT5G57150.1	Symbols: | basic helix-loop-helix (bHLH) DNA-binding superfamily protein | chr5:23152361-23154872 FORWARD LENGTH=247	4216.35	1306.04	2194.69	2221.95	2563.93	2712.61	2947.07	1253.33	2062.03	2366.29	2157.89	2227.15	1.43069	0.698962	0.309756	0.520519	0.526984	0.608092	0.643355	0.42528	0.699688	0.80293	0.732215	0.755717	0.728358	0.74393	0.656327	0.830483	0.851318
	Bra002756	AT5G57150.1	Symbols: | basic helix-loop-helix (bHLH) DNA-binding superfamily protein | chr5:23152361-23154872 FORWARD LENGTH=247	3361.2	1031.44	1403.77	1199	1581.36	943.321	2293.73	1504.21	2574.89	1960.36	2099.12	1970.2	1.46539	0.682414	0.306867	0.41764	0.356718	0.470475	0.28065	0.655792	1.12258	0.85466	0.915156	0.85895	0.467933	0.372036	0.41738	0.514093	0.326736
	Bra031865	AT5G65320.1	Symbols: | basic helix-loop-helix (bHLH) DNA-binding superfamily protein | chr5:26107368-26108640 REVERSE LENGTH=296	37.4185	37.2556	34.5863	32.789	28.294	31.6141	28.3127	52.5587	38.9179	50.3439	33.5042	42.2648	1.32162	0.75665	0.995647	0.92431	0.876278	0.75615	0.844879	1.85636	1.37457	1.77814	1.18336	1.49279	0.536342	0.672434	0.492806	0.638984	0.565975
	Bra009022	AT5G10570.1	Symbols: | basic helix-loop-helix (bHLH) DNA-binding superfamily protein | chr5:3341357-3342877 FORWARD LENGTH=315	67.3613	85.2569	98.5031	97.5176	100.438	145.368	91.9983	120.688	107.198	109.332	113.619	92.1887	0.732202	1.36574	1.26567	1.46231	1.44768	1.49103	2.15803	1.31185	1.16522	1.18841	1.23501	1.00207	0.964794	1.25497	1.21816	1.2073	2.15358
	Bra002697	AT5G57780.1	sequence-specific DNA binding transcription factors (a bHLH)	818.645	104.344	90.3174	121.645	82.889	108.256	494.174	136.527	72.7637	97.098	74.3562	63.8766	1.65659	0.603649	0.127459	0.110325	0.148593	0.101251	0.132238	0.276273	0.147243	0.196485	0.150466	0.129259	0.461353	0.749274	0.756255	0.672921	1.02304
	Bra012133	AT5G67110.1	Symbols: ALC | basic helix-loop-helix (bHLH) DNA-binding superfamily protein | chr5:26785332-26786338 REVERSE LENGTH=210	860.794	1057.62	975.94	1252.7	1017.41	1168.82	821.87	1284.74	1159.55	1253.61	1053.03	1235.31	1.04736	0.954781	1.22866	1.13377	1.45528	1.18194	1.35784	1.56319	1.41087	1.52531	1.28126	1.50305	0.785992	0.803596	0.954088	0.922485	0.903391
	Bra002004	AT2G16910.1	Symbols: AMS | basic helix-loop-helix (bHLH) DNA-binding superfamily protein | chr2:7331721-7334077 FORWARD LENGTH=571	183.33	275.566	298.599	424.096	461.518	879.821	212.291	284.352	454.929	368.752	530.076	378.357	0.863579	1.15797	1.50311	1.62875	2.31329	2.51742	4.79911	1.33944	2.14295	1.73701	2.49693	1.78226	1.12219	0.760051	1.33177	1.0082	2.69272
	Bra013041	AT2G16910.1	Symbols: AMS | basic helix-loop-helix (bHLH) DNA-binding superfamily protein | chr2:7331721-7334077 FORWARD LENGTH=571	91.2704	112.124	73.8598	117.973	130.841	109.963	56.0687	86.4754	115.777	87.4788	65.9419	94.3547	1.62783	0.614314	1.22848	0.809242	1.29257	1.43355	1.2048	1.54231	2.06491	1.56021	1.17609	1.68284	0.79652	0.391901	0.828458	1.21891	0.715935
	Bra004532	AT2G46510.1	Symbols: ATAIB, AIB | ABA-inducible bHLH-type transcription factor | chr2:19091187-19092887 REVERSE LENGTH=566	5892.97	8025.62	7398.59	7970.87	8748.1	8560.37	7672.66	6817.81	7277.83	7863.42	7122.65	8188.21	0.768048	1.302	1.3619	1.25549	1.35261	1.4845	1.45264	0.888585	0.948541	1.02486	0.928316	1.06719	1.53266	1.32361	1.31979	1.59913	1.36118
	Bra039279	AT2G46510.1	Symbols: ATAIB, AIB | ABA-inducible bHLH-type transcription factor | chr2:19091187-19092887 REVERSE LENGTH=566	4935.57	2952.38	2616.22	2845.58	2866.92	2765.18	3147.78	2491.25	2450.65	2997.42	2747.35	2648.63	1.56795	0.637774	0.598184	0.530075	0.576545	0.580869	0.560255	0.791431	0.778533	0.952233	0.87279	0.841428	0.755826	0.680863	0.605467	0.665532	0.665839
	Bra037343	AT4G00480.1	Symbols: ATMYC1, myc1 | basic helix-loop-helix (bHLH) DNA-binding superfamily protein | chr4:217106-219684 REVERSE LENGTH=526	14.2419	13.0836	13.2392	19.1669	36.0348	66.138	17.1156	14.6711	21.7899	16.1685	30.6108	30.1907	0.832101	1.20178	0.91867	0.929595	1.34581	2.5302	4.6439	0.857177	1.2731	0.944665	1.78847	1.76393	1.07174	0.730181	1.42464	1.41472	2.6327
	Bra000970	AT4G00480.1	Symbols: ATMYC1, myc1 | basic helix-loop-helix (bHLH) DNA-binding superfamily protein | chr4:217106-219684 REVERSE LENGTH=526	175.008	139.297	107.46	160.183	600.969	351.441	63.9734	112.355	610.748	233.525	141.35	140.776	2.73564	0.365546	0.795946	0.614029	0.91529	3.43395	2.00814	1.75628	9.54691	3.65035	2.20951	2.20054	0.453201	0.0643171	0.250741	1.55417	0.912568
	Bra010178	AT1G32640.1	Symbols: ATMYC2, RD22BP1, JAI1, JIN1, MYC2, ZBF1 | Basic helix-loop-helix (bHLH) DNA-binding family protein | chr1:11799042-11800913 REVERSE LENGTH=623	11008.9	13213.2	13347.2	14086.6	15058.1	14977.1	12382	11209.7	14340.1	14520	15612.7	14700.4	0.889105	1.12473	1.20023	1.2124	1.27956	1.36781	1.36045	0.905322	1.15814	1.17267	1.26092	1.18724	1.32575	1.04685	1.09115	1.08477	1.1459
	Bra013520	AT4G21340.1	Symbols: B70 | basic helix-loop-helix (bHLH) DNA-binding superfamily protein | chr4:11353064-11354628 FORWARD LENGTH=301	238.83	201.443	222.319	232.641	203.285	246.077	259.572	224.562	219.552	380.195	190.303	178.32	0.920092	1.08685	0.843458	0.930867	0.974086	0.85117	1.03034	0.865124	0.845823	1.4647	0.733141	0.686977	0.974956	1.10055	0.665042	1.16099	1.49982
	Bra014658	AT3G56970.1	Symbols: bHLH038, ORG2 | basic helix-loop-helix (bHLH) DNA-binding superfamily protein | chr3:21084204-21085094 REVERSE LENGTH=253	75.2251	123.025	235.47	205.803	177.757	213.305	190.886	91.3108	43.4012	192.495	221.237	250.74	0.394084	2.53753	1.63542	3.13021	2.73583	2.363	2.83556	0.478353	0.227367	1.00843	1.159	1.31356	3.41887	13.7672	2.71296	2.03883	2.15868
	Bra014653	AT3G56970.1	Symbols: bHLH038, ORG2 | basic helix-loop-helix (bHLH) DNA-binding superfamily protein | chr3:21084204-21085094 REVERSE LENGTH=253	700.089	1554.14	2566.33	2527.71	2251.22	2507.75	1247.7	1345.8	1404.72	1335.56	1452.14	1381.13	0.561104	1.7822	2.21992	3.66572	3.61056	3.21562	3.58204	1.07862	1.12585	1.07042	1.16385	1.10694	2.0581	3.25596	3.37303	2.76291	3.23599
	Bra014654	AT3G56970.1	Symbols: bHLH038, ORG2 | basic helix-loop-helix (bHLH) DNA-binding superfamily protein | chr3:21084204-21085094 REVERSE LENGTH=253	38.8688	42.206	74.2126	63.1483	44.3082	67.049	44.0814	45.6217	32.6216	25.0287	26.7921	26.732	0.881751	1.13411	1.08586	1.90931	1.62465	1.13994	1.72501	1.03494	0.740031	0.567784	0.607787	0.606424	1.0492	2.58004	2.86139	1.87556	2.84456
	Bra041013	AT3G56970.1	Symbols: bHLH038, ORG2 | basic helix-loop-helix (bHLH) DNA-binding superfamily protein | chr3:21084204-21085094 REVERSE LENGTH=253	56.1029	29.6355	39.3118	31.0754	49.857	49.857	61.3324	50.3413	185.135	40.0987	65.387	63.9818	0.914735	1.09321	0.528235	0.700709	0.5539	0.888671	0.888671	0.820795	3.01855	0.653793	1.06611	1.0432	0.643565	0.232134	0.84721	0.833565	0.851872
	Bra014657	AT3G56970.1	Symbols: bHLH038, ORG2 | basic helix-loop-helix (bHLH) DNA-binding superfamily protein | chr3:21084204-21085094 REVERSE LENGTH=253	1719.97	1980.26	2595.9	2707.82	3297.47	3551.75	1567	1867.77	2230.84	2369.36	3097.84	2734.67	1.09762	0.911062	1.15133	1.50927	1.57434	1.91717	2.06501	1.19194	1.42364	1.51204	1.97692	1.74516	0.965933	1.06015	1.04121	0.969773	1.18327
	Bra014659	AT3G56970.1	Symbols: bHLH038, ORG2 | basic helix-loop-helix (bHLH) DNA-binding superfamily protein | chr3:21084204-21085094 REVERSE LENGTH=253	31.7985	16.1129	22.2215	18.0615	14.4057	19.6286	18.2491	26.7016	14.6163	31.4137	15.1739	19.5651	1.74247	0.573898	0.506719	0.698822	0.567998	0.453031	0.617281	1.46317	0.800933	1.72138	0.831488	1.07211	0.346315	0.872511	0.329966	0.544844	0.575761
	Bra014971	AT3G56980.1	Symbols: bHLH039, ORG3 | basic helix-loop-helix (bHLH) DNA-binding superfamily protein | chr3:21086612-21087494 REVERSE LENGTH=258	49.619	24.3714	43.2526	35.0835	23.8975	83.7589	108.413	29.0606	30.5497	12.2282	136.316	62.5114	0.457685	2.18491	0.491171	0.871694	0.707058	0.48162	1.68804	0.268055	0.28179	0.112793	1.25738	0.576604	1.83235	3.09342	6.26865	0.383035	2.92756
	Bra014970	AT3G56980.1	Symbols: bHLH039, ORG3 | basic helix-loop-helix (bHLH) DNA-binding superfamily protein | chr3:21086612-21087494 REVERSE LENGTH=258	78.1498	59.3457	57.499	70.1498	75.2426	217.261	131.8	64.5704	68.6978	30.3006	91.6972	306.948	0.592942	1.6865	0.759384	0.735754	0.897632	0.9628	2.78006	0.489912	0.521228	0.229898	0.69573	2.32889	1.55004	1.41158	3.90448	1.38387	1.19373
	Bra003260	AT3G56980.1	Symbols: bHLH039, ORG3 | basic helix-loop-helix (bHLH) DNA-binding superfamily protein | chr3:21086612-21087494 REVERSE LENGTH=258	87.7054	159.537	128.125	84.2967	96.2724	47.9299	101.133	88.2228	121.636	206.229	85.218	75.5249	0.867228	1.1531	1.81901	1.46086	0.961135	1.09768	0.546487	0.872344	1.20273	2.03919	0.842633	0.746788	2.0852	1.21461	0.471333	1.30268	0.731784
	Bra007289	AT3G56980.1	Symbols: bHLH039, ORG3 | basic helix-loop-helix (bHLH) DNA-binding superfamily protein | chr3:21086612-21087494 REVERSE LENGTH=258	124.801	118.417	109.426	86.5774	102.666	127.124	118.022	49.4489	156.432	33.3912	55.3546	88.9352	1.05744	0.945682	0.948847	0.876804	0.693724	0.822638	1.01861	0.41898	1.32545	0.282924	0.469019	0.753548	2.26466	0.661515	2.45198	1.75395	1.35176
	Bra007290	AT3G56980.1	Symbols: bHLH039, ORG3 | basic helix-loop-helix (bHLH) DNA-binding superfamily protein | chr3:21086612-21087494 REVERSE LENGTH=258	34.1721	20.118	80.1402	23.4443	40.9887	69.6735	28.556	59.2326	36.581	28.8851	62.6013	40.6451	1.19667	0.835652	0.588726	2.34519	0.686066	1.19948	2.0389	2.07426	1.28103	1.01152	2.19223	1.42335	0.283824	1.83071	0.678249	0.54715	1.43247
	Bra003261	AT3G56980.1	Symbols: bHLH039, ORG3 | basic helix-loop-helix (bHLH) DNA-binding superfamily protein | chr3:21086612-21087494 REVERSE LENGTH=258	220.025	347.562	29.6017	53.3034	145.405	250.108	27.4364	97.6744	80.0557	55.2935	56.0653	116.958	8.01946	0.124697	1.57965	0.134538	0.242261	0.660857	1.13673	3.56003	2.91786	2.01533	2.04346	4.26288	0.443718	0.0461083	0.120209	0.3234	0.266657
	Bra025007	AT5G46690.1	Symbols: bHLH071 | beta HLH protein 71 | chr5:18945639-18947434 FORWARD LENGTH=327	222.85	34.2804	42.493	56.9995	31.7493	39.8129	64.189	52.7398	36.2224	76.7725	24.2648	29.4599	3.47178	0.288037	0.153827	0.19068	0.255775	0.142469	0.178653	0.821633	0.564309	1.19604	0.378021	0.458956	0.187221	0.3379	0.213852	0.376882	0.389261
	Bra017533	AT5G46690.1	Symbols: bHLH071 | beta HLH protein 71 | chr5:18945639-18947434 FORWARD LENGTH=327	185.186	324.564	46.1559	264.219	88.8933	145.292	47.0096	102.409	82.6706	174.551	107.894	97.3528	3.93932	0.253851	1.75264	0.249241	1.42678	0.480022	0.784573	2.17847	1.75859	3.71309	2.29515	2.07091	0.804527	0.141728	0.384256	0.209146	0.378854
	Bra031852	AT5G65640.1	Symbols: bHLH093 | beta HLH protein 93 | chr5:26237137-26238904 FORWARD LENGTH=351	253.599	188.662	143.941	158.577	191.995	270.631	273.32	137.194	112.946	167.902	150.576	214.22	0.927846	1.07776	0.743938	0.567593	0.625306	0.757081	1.06716	0.501954	0.413237	0.614306	0.550915	0.78377	1.48209	1.37353	1.01791	1.37423	1.36157
	Bra024404	AT5G65640.1	Symbols: bHLH093 | beta HLH protein 93 | chr5:26237137-26238904 FORWARD LENGTH=351	268.862	724.742	492.453	665.21	585.135	1012.92	267.664	644.737	557.821	376.405	209.469	785.554	1.00448	0.995544	2.69559	1.83162	2.47417	2.17634	3.76743	2.40876	2.08403	1.40626	0.782582	2.93485	1.11908	0.878882	1.7594	2.78097	1.28369
	Bra004609	AT2G41240.1	Symbols: bHLH100 | basic helix-loop-helix protein 100 | chr2:17198331-17199320 REVERSE LENGTH=242	35.9896	16.2019	22.4384	20.1946	23.1928	42.6598	71.2476	29.5377	42.8619	98.1625	38.1436	241.825	0.505134	1.97967	0.450183	0.623469	0.561123	0.644431	1.18534	0.414578	0.601591	1.37777	0.535367	3.39415	1.08588	1.03637	0.40727	1.20372	0.349229
	Bra016946	AT2G41240.1	Symbols: bHLH100 | basic helix-loop-helix protein 100 | chr2:17198331-17199320 REVERSE LENGTH=242	27.5824	24.0535	47.8569	23.0663	13.594	17.825	23.0747	17.2572	26.1889	56.5772	16.8032	28.8856	1.19535	0.836573	0.87206	1.73505	0.836269	0.492851	0.646245	0.747884	1.13496	2.45191	0.728209	1.25183	1.16604	1.52873	0.341068	0.676798	0.516241
	Bra041033	AT4G14410.1	Symbols: bHLH104 | basic helix-loop-helix (bHLH) DNA-binding superfamily protein | chr4:8300077-8301503 FORWARD LENGTH=283	2908.43	2315.47	2356.7	1871.73	1677.7	1570.6	3159.97	3031.27	2991.96	2715.93	2802.58	2737.06	0.920398	1.08649	0.796124	0.8103	0.643553	0.57684	0.540016	0.959272	0.946832	0.85948	0.886901	0.866166	0.829925	0.855801	0.748771	0.6504	0.623456
	Bra011658	AT4G36060.1	Symbols: bHLH11 | basic helix-loop-helix (bHLH) DNA-binding superfamily protein | chr4:17055397-17056567 FORWARD LENGTH=286	108.553	189.676	198.047	333.254	234.682	161.348	313.515	195.3	227.369	228.23	123.306	129.305	0.346245	2.88813	1.74731	1.82443	3.06997	2.16191	1.48635	0.622937	0.725225	0.727972	0.393302	0.412436	2.80496	2.51567	4.21715	5.49683	3.60383
	Bra017745	AT4G36060.1	Symbols: bHLH11 | basic helix-loop-helix (bHLH) DNA-binding superfamily protein | chr4:17055397-17056567 FORWARD LENGTH=286	5060.17	1203.5	1530.07	740.322	903.477	515.644	3954.23	2443.77	1914	2133.2	2302.87	2147.2	1.27969	0.781442	0.237838	0.302375	0.146304	0.178547	0.101903	0.618014	0.484039	0.539473	0.582381	0.543013	0.384842	0.624692	0.271198	0.30658	0.187661
	Bra030459	AT1G51070.1	Symbols: bHLH115 | basic helix-loop-helix (bHLH) DNA-binding superfamily protein | chr1:18928018-18929513 FORWARD LENGTH=226	1945.22	1746.85	2327.59	2273.08	1599.37	1999.13	1525.11	2188.53	1470.07	1444.5	1252.13	1141.41	1.27546	0.78403	0.898022	1.19657	1.16855	0.822205	1.02771	1.435	0.963911	0.947145	0.82101	0.748412	0.6258	1.24137	1.23376	1.00146	1.37319
	Bra026510	AT3G25710.1	Symbols: bHLH32, ATAIG1, TMO5 | basic helix-loop-helix 32 | chr3:9369598-9371096 FORWARD LENGTH=344	178.284	412.016	335.983	522.477	272.34	393.434	160.835	372.522	329.821	367.694	352.906	370.436	1.10849	0.902128	2.31101	1.88454	2.93059	1.52756	2.20678	2.31617	2.05068	2.28616	2.19421	2.30321	0.99777	0.918982	1.28188	0.696178	0.958135
	Bra025158	AT3G25710.1	Symbols: bHLH32, ATAIG1, TMO5 | basic helix-loop-helix 32 | chr3:9369598-9371096 FORWARD LENGTH=344	204.339	110.844	85.0527	98.3981	106.639	81.8786	165.917	181.09	250.75	190.433	164.084	157.339	1.23157	0.811969	0.542452	0.416233	0.481543	0.521873	0.4007	1.09145	1.5113	1.14776	0.988952	0.948299	0.497001	0.275414	0.41955	0.527703	0.422546
	Bra023751	AT3G23210.1	Symbols: bHLH34 | basic helix-loop-helix (bHLH) DNA-binding superfamily protein | chr3:8283255-8284915 REVERSE LENGTH=320	18.0335	23.7377	20.1773	36.8921	18.4776	23.6949	59.3316	151.331	177.45	198.52	192.781	176.164	0.303944	3.29008	1.31631	1.11888	2.04575	1.02463	1.31394	2.5506	2.99082	3.34594	3.24921	2.96914	0.51608	0.374105	0.611414	0.315346	0.442531
	Bra014923	AT3G23210.1	Symbols: bHLH34 | basic helix-loop-helix (bHLH) DNA-binding superfamily protein | chr3:8283255-8284915 REVERSE LENGTH=320	1036.08	1726.96	1406.31	1365.4	1402.96	1702.15	843.673	2096.36	2104.72	1898.6	2284.22	2555.84	1.22806	0.814293	1.66682	1.35734	1.31785	1.3541	1.64288	2.4848	2.49471	2.2504	2.70747	3.02942	0.670807	0.544086	0.585608	0.500136	0.542307
	Bra033690	AT5G43650.1	Symbols: bHLH92 | basic helix-loop-helix (bHLH) DNA-binding superfamily protein | chr5:17533310-17534758 REVERSE LENGTH=247	233.632	982.573	601.053	712.627	597.377	344.678	191.324	807.469	1256.39	1000.69	1246.24	1033.04	1.22113	0.818912	4.20564	2.57265	3.05021	2.55691	1.4753	4.22043	6.56682	5.23034	6.51377	5.39943	0.996497	0.391765	0.583176	0.39254	0.273233
	Bra029354	AT5G08130.6	Symbols: BIM1 | basic helix-loop-helix (bHLH) DNA-binding superfamily protein | chr5:2606655-2609571 REVERSE LENGTH=529	1275.86	1327.1	1147.6	1105.54	807.537	1017.35	1024.59	955.45	584.343	743.555	568.127	781.753	1.24524	0.803058	1.04016	0.899472	0.866506	0.632935	0.797384	0.932519	0.570319	0.72571	0.554492	0.762991	1.11543	1.57714	1.19401	1.14147	1.04508
	Bra005969	AT5G08130.2	Symbols: BIM1 | basic helix-loop-helix (bHLH) DNA-binding superfamily protein | chr5:2606655-2609571 REVERSE LENGTH=529	46.5383	87.7572	114.914	133.785	82.7083	101.533	97.3489	217.962	170.248	185.772	146.46	116.42	0.478057	2.0918	1.8857	2.46924	2.87473	1.77721	2.18171	2.23898	1.74884	1.90831	1.50449	1.1959	0.842214	1.41192	1.50643	1.18127	1.82432
	Bra009322	AT5G08130.2	Symbols: BIM1 | basic helix-loop-helix (bHLH) DNA-binding superfamily protein | chr5:2606655-2609571 REVERSE LENGTH=529	5524.63	4374.34	4376.39	4810.52	4605.97	5228.78	8544.21	6106.9	6971.56	7224.76	6655.04	6966.46	0.646593	1.54657	0.791789	0.79216	0.870741	0.833716	0.946449	0.714741	0.81594	0.845574	0.778895	0.815343	1.1078	0.970856	1.02976	1.07038	1.1608
	Bra006286	AT5G15160.1	Symbols: BNQ2, bHLH134 | BANQUO 2 | chr5:4921487-4922553 REVERSE LENGTH=94	174.3	181.537	160.995	156.404	210.545	227.566	161.262	147.46	125.754	147.289	175.931	181.087	1.08085	0.925198	1.04152	0.923666	0.897326	1.20795	1.3056	0.914413	0.779812	0.913352	1.09096	1.12294	1.139	1.18447	0.982454	1.10723	1.16267
	Bra023508	AT5G15160.1	Symbols: BNQ2, bHLH134 | BANQUO 2 | chr5:4921487-4922553 REVERSE LENGTH=94	58.5851	39.5687	30.0788	44.1601	36.6136	59.7312	43.2521	38.3831	25.7877	31.9032	23.969	35.5692	1.3545	0.738278	0.675406	0.513421	0.753777	0.624964	1.01956	0.887427	0.596218	0.73761	0.55417	0.822369	0.761083	0.861128	1.02192	1.12775	1.23979
	Bra008716	AT5G15160.1	Symbols: BNQ2, bHLH134 | BANQUO 2 | chr5:4921487-4922553 REVERSE LENGTH=94	481.857	273.766	231.778	302.403	185.977	223.025	236.674	143.633	205.156	85.4682	90.7098	180.812	2.03595	0.491171	0.568148	0.48101	0.627578	0.385959	0.462845	0.606881	0.866829	0.361122	0.383269	0.763971	0.936176	0.554907	1.73786	1.00702	0.605841
	Bra018117	AT3G47710.1	Symbols: BNQ3, bHLH161 | BANQUO 3 | chr3:17590729-17591455 FORWARD LENGTH=92	26.7408	29.9304	41.6833	35.1751	44.0737	44.9495	60.7196	31.7921	30.1124	23.1165	38.5849	59.4077	0.440398	2.27067	1.11928	1.55879	1.31541	1.64818	1.68093	0.523589	0.495926	0.380709	0.63546	0.978394	2.13771	3.14319	3.45516	2.59368	1.71805
	Bra013519	AT4G21330.1	Symbols: DYT1 | basic helix-loop-helix (bHLH) DNA-binding superfamily protein | chr4:11349922-11350694 FORWARD LENGTH=207	98.0287	96.218	94.5972	85.2311	71.4216	57.552	59.8363	60.541	78.064	199.18	129.697	152.365	1.63828	0.610396	0.981529	0.964995	0.86945	0.728578	0.587093	1.01178	1.30463	3.32875	2.16753	2.54636	0.970104	0.739672	0.261194	0.336133	0.230561
	Bra027796	AT1G63650.1	Symbols: EGL3, EGL1, ATMYC-2 | basic helix-loop-helix (bHLH) DNA-binding superfamily protein | chr1:23599809-23602734 FORWARD LENGTH=596	54.1707	84.5228	93.3191	117.973	102.622	279.012	46.705	110.211	79.0252	112.092	73.6343	166.832	1.15985	0.862182	1.5603	1.72269	2.1778	1.89442	5.15061	2.35973	1.69201	2.4	1.57658	3.57204	0.661223	1.01813	0.907417	1.2016	1.44192
	Bra027653	AT1G63650.1	Symbols: EGL3, EGL1, ATMYC-2 | basic helix-loop-helix (bHLH) DNA-binding superfamily protein | chr1:23599809-23602734 FORWARD LENGTH=596	138.761	112.102	77.6007	150.59	139.309	207.443	97.7054	110.895	96.6962	107.49	121.989	153.679	1.4202	0.704127	0.807878	0.55924	1.08525	1.00395	1.49497	1.13499	0.989671	1.10014	1.24854	1.57288	0.711791	0.565077	0.986459	0.804099	0.950463
	Bra032434	AT1G06150.1	Symbols: EMB1444 | basic helix-loop-helix (bHLH) DNA-binding superfamily protein | chr1:1867129-1873194 REVERSE LENGTH=1322	1616.12	598.637	401.631	532.33	542.531	458.341	1415.2	655.383	599.549	594.27	481.977	636.074	1.14197	0.875678	0.370416	0.248516	0.329388	0.3357	0.283606	0.463103	0.42365	0.419919	0.340572	0.449459	0.799857	0.586606	0.784407	0.985695	0.630994
	Bra015477	AT1G06150.1	Symbols: EMB1444 | basic helix-loop-helix (bHLH) DNA-binding superfamily protein | chr1:1867129-1873194 REVERSE LENGTH=1322	19.6333	21.815	31.7184	55.7842	20.5413	27.1503	14.6752	29.1007	21.0985	40.9557	23.2065	18.3524	1.33786	0.747465	1.11112	1.61554	2.84131	1.04625	1.38287	1.98298	1.4377	2.79081	1.58134	1.25057	0.560328	1.1237	1.01809	0.661621	1.10579
	Bra034392	AT2G28160.1	Symbols: FIT1, ATbHLH029, FRU, bHLH029, ATbHLH29, ATFIT1 | FER-like regulator of iron uptake | chr2:12004713-12005908 FORWARD LENGTH=318	132.044	89.4483	51.9506	113.083	154.126	190.886	64.189	84.804	110.965	92.813	53.5211	195.856	2.05711	0.486118	0.677413	0.393434	0.856404	1.16723	1.44562	1.32116	1.72872	1.44593	0.833805	3.05124	0.512741	0.227586	0.592285	1.39989	0.473783
	Bra000495	AT2G28160.1	Symbols: FIT1, ATbHLH029, FRU, bHLH029, ATbHLH29, ATFIT1 | FER-like regulator of iron uptake | chr2:12004713-12005908 FORWARD LENGTH=318	112.797	35.689	72.7165	265.446	95.3454	36.5357	44.3865	45.631	28.0602	96.5754	64.1197	51.9812	2.54125	0.393508	0.3164	0.644667	2.35331	0.845283	0.323907	1.02804	0.632179	2.17578	1.44458	1.1711	0.307771	1.01975	1.08159	0.585142	0.276582
	Bra011972	AT2G28160.1	Symbols: FIT1, ATbHLH029, FRU, bHLH029, ATbHLH29, ATFIT1 | FER-like regulator of iron uptake | chr2:12004713-12005908 FORWARD LENGTH=318	219.294	250.119	169.513	166.686	84.4854	146.91	78.9685	115.811	240.497	240.651	213.796	561.597	2.77698	0.360103	1.14056	0.772994	0.760103	0.385261	0.669923	1.46655	3.04548	3.04743	2.70736	7.11166	0.777721	0.253817	0.249424	0.142301	0.0942006
	Bra033903	AT3G24140.1	Symbols: FMA | basic helix-loop-helix (bHLH) DNA-binding superfamily protein | chr3:8715525-8717772 REVERSE LENGTH=414	731.479	1081.56	1631.11	1847.46	2073.01	2278.68	1241.98	992.413	1205.43	1315.95	1498.87	1478.92	0.588962	1.6979	1.47859	2.22988	2.52565	2.834	3.11517	0.799057	0.970571	1.05956	1.20684	1.19078	1.85042	2.29749	2.38368	2.34828	2.61608
	Bra028351	AT3G24140.1	Symbols: FMA | basic helix-loop-helix (bHLH) DNA-binding superfamily protein | chr3:8715525-8717772 REVERSE LENGTH=414	33.0016	53.5296	34.6034	73.164	27.3391	29.5903	27.6368	54.3191	28.1212	29.6204	37.4435	47.8167	1.19412	0.837438	1.62203	1.04854	2.21698	0.828417	0.896632	1.96546	1.01753	1.07177	1.35484	1.73018	0.825266	1.03048	2.06852	0.611449	0.51823
	Bra028357	AT3G24140.1	Symbols: FMA | basic helix-loop-helix (bHLH) DNA-binding superfamily protein | chr3:8715525-8717772 REVERSE LENGTH=414	1690.39	1615.01	1533.48	2517.09	2928.78	4676.35	1269.45	977.123	1239.29	1530.46	1614.52	2150.18	1.33159	0.750981	0.955407	0.907175	1.48906	1.73261	2.76643	0.769722	0.976242	1.20561	1.27183	1.69379	1.24124	0.929253	1.23511	1.3623	1.63328
	Bra001929	AT3G24140.1	Symbols: FMA | basic helix-loop-helix (bHLH) DNA-binding superfamily protein | chr3:8715525-8717772 REVERSE LENGTH=414	1596.46	1179.97	1151.27	2305.47	2072.49	3007.37	969.166	764.76	743.958	975.935	789.811	1297.55	1.64725	0.607072	0.739117	0.721139	1.44411	1.29818	1.88377	0.789091	0.767627	1.00698	0.814939	1.33883	0.936669	0.93944	1.4341	1.59298	1.40703
	Bra025508	AT5G41315.1	Symbols: GL3, MYC6.2 | basic helix-loop-helix (bHLH) DNA-binding superfamily protein | chr5:16529457-16532866 FORWARD LENGTH=637	137.263	108.349	106.156	92.4324	117.105	107.715	149.143	106.445	104.671	125.948	28.4994	136.579	0.920345	1.08655	0.789353	0.773377	0.673396	0.853143	0.784734	0.713711	0.701816	0.844478	0.191088	0.915759	1.10598	1.10196	0.797411	4.46467	0.856923
	Bra036801	AT5G67060.1	Symbols: HEC1 | basic helix-loop-helix (bHLH) DNA-binding superfamily protein | chr5:26766276-26767001 FORWARD LENGTH=241	79.4276	104.678	111.302	183.799	130.242	230.046	149.877	176.089	160.539	177.561	278.756	177.011	0.529952	1.88696	1.3179	1.4013	2.31404	1.63976	2.8963	1.17489	1.07114	1.18471	1.8599	1.18104	1.12173	1.30824	1.95326	0.881638	2.45232
	Bra037128	AT5G67060.1	Symbols: HEC1 | basic helix-loop-helix (bHLH) DNA-binding superfamily protein | chr5:26766276-26767001 FORWARD LENGTH=241	130.297	57.4587	118.244	93.6076	94.3174	155.51	75.3047	137.548	110.743	135.043	64.9058	142.923	1.73026	0.577947	0.440983	0.907496	0.718417	0.723865	1.1935	1.82655	1.4706	1.79329	0.861909	1.89793	0.241429	0.617093	0.400615	0.839839	0.628845
	Bra012128	AT5G67060.1	Symbols: HEC1 | basic helix-loop-helix (bHLH) DNA-binding superfamily protein | chr5:26766276-26767001 FORWARD LENGTH=241	116.032	84.9439	135.075	115.025	67.0178	158.58	57.4672	68.3215	78.8453	105.471	90.6925	70.5244	2.0191	0.49527	0.732073	1.16412	0.991321	0.57758	1.36669	1.18888	1.37201	1.83533	1.57816	1.22721	0.615768	0.84848	0.540134	0.365983	1.11366
	Bra030002	AT3G50330.1	Symbols: HEC2 | basic helix-loop-helix (bHLH) DNA-binding superfamily protein | chr3:18657423-18658118 REVERSE LENGTH=231	16.6374	18.4423	26.6783	33.1583	36.6139	84.2631	34.2448	25.1584	26.7823	44.5926	16.7666	65.3737	0.485837	2.0583	1.10848	1.60351	1.993	2.2007	5.06468	0.734663	0.782084	1.30217	0.48961	1.90901	1.50883	2.05031	1.53052	4.4948	2.65304
	Bra036071	AT3G50330.1	Symbols: HEC2 | basic helix-loop-helix (bHLH) DNA-binding superfamily protein | chr3:18657423-18658118 REVERSE LENGTH=231	102.423	79.5838	130.455	98.4939	57.1234	107.935	68.0258	49.8003	119.894	92.6798	47.2369	83.0849	1.50565	0.664165	0.777011	1.27369	0.961638	0.55772	1.05382	0.73208	1.76248	1.36242	0.694397	1.22137	1.06138	0.722669	0.70583	0.803172	0.862812
	Bra028620	AT5G09750.1	Symbols: HEC3 | basic helix-loop-helix (bHLH) DNA-binding superfamily protein | chr5:3026401-3027075 REVERSE LENGTH=224	3273.72	4253.49	3678.6	4008.62	3993.84	4126.04	4586.47	3544.03	4399.93	4466.2	3798.06	3767.61	0.713778	1.401	1.29928	1.12368	1.22448	1.21997	1.26035	0.772714	0.959328	0.973777	0.828101	0.821462	1.68145	1.17132	1.25746	1.47321	1.53428
	Bra032610	AT1G02340.1	Symbols: HFR1, RSF1, FBI1, REP1 | basic helix-loop-helix (bHLH) DNA-binding superfamily protein | chr1:465933-467685 REVERSE LENGTH=292	45.3993	72.7582	59.0624	61.4006	47.2811	45.6985	146.915	45.1018	41.3656	40.1955	58.2784	50.5477	0.309017	3.23606	1.60263	1.30095	1.35246	1.04145	1.00659	0.306992	0.281561	0.273597	0.396681	0.344061	5.22042	4.6205	4.94325	2.62541	2.92562
	Bra033315	AT1G02340.1	Symbols: HFR1, RSF1, FBI1, REP1 | basic helix-loop-helix (bHLH) DNA-binding superfamily protein | chr1:465933-467685 REVERSE LENGTH=292	6546.94	5131.58	4864.17	4926.19	4433.89	4699.78	4362.41	3150.84	2837.4	3655.49	3633.73	3335.15	1.50076	0.666328	0.783814	0.742968	0.752442	0.677246	0.717859	0.72227	0.65042	0.837952	0.832964	0.76452	1.08521	1.14229	0.897953	0.813056	0.938967
	Bra037738	AT2G43060.1	Symbols: IBH1 | ILI1 binding bHLH 1 | chr2:17909247-17909717 FORWARD LENGTH=156	886.269	566.426	645.153	461.414	496.626	397.813	626.136	560.775	435.084	465.319	611.895	494.68	1.41546	0.706485	0.639113	0.727943	0.520625	0.560356	0.448863	0.895612	0.694871	0.74316	0.977256	0.790052	0.713605	1.04759	0.700556	0.573397	0.568143
	Bra004740	AT2G43060.1	Symbols: IBH1 | ILI1 binding bHLH 1 | chr2:17909247-17909717 FORWARD LENGTH=156	2506.24	1877.22	1701.12	1614.55	1838.67	1240.26	1673.83	1447.29	1352.86	1097.53	1834.39	1225.77	1.49731	0.667865	0.749018	0.678754	0.644212	0.733637	0.494869	0.864658	0.808242	0.6557	1.09592	0.732315	0.86626	0.83979	0.98248	0.669423	0.67576
	Bra034246	AT3G26744.1	Symbols: ICE1, ATICE1, SCRM | basic helix-loop-helix (bHLH) DNA-binding superfamily protein | chr3:9832953-9834790 REVERSE LENGTH=494	253.506	316.962	385.905	580.437	578.057	473.404	614.117	515.311	736.229	750.701	718.571	531.977	0.412798	2.42249	1.25031	1.52227	2.28964	2.28025	1.86743	0.839109	1.19884	1.22241	1.17009	0.866247	1.49005	1.26979	1.87306	1.94878	2.15577
	Bra025226	AT3G26744.1	Symbols: ICE1, ATICE1, SCRM | basic helix-loop-helix (bHLH) DNA-binding superfamily protein | chr3:9832953-9834790 REVERSE LENGTH=494	1337.08	1247.49	920.016	1393.49	1286.08	1704.19	1654.42	1478.47	1235.58	1311.78	1223.38	1747.54	0.808187	1.23734	0.932996	0.688078	1.04219	0.961857	1.27456	0.893649	0.746836	0.792894	0.739462	1.05629	1.04403	0.921325	1.31441	1.30075	1.20664
	Bra032947	AT3G26744.1	Symbols: ICE1, ATICE1, SCRM | basic helix-loop-helix (bHLH) DNA-binding superfamily protein | chr3:9832953-9834790 REVERSE LENGTH=494	2300.1	1966.83	1792.8	2401.35	2121.55	2545.07	2337.05	2253.51	2303.62	2198.4	2521.67	2974.15	0.984189	1.01606	0.855106	0.779444	1.04402	0.922373	1.1065	0.964254	0.985696	0.940673	1.079	1.27261	0.886806	0.790756	1.10986	0.854843	0.869477
	Bra029011	AT5G54680.1	Symbols: ILR3, bHLH105 | basic helix-loop-helix (bHLH) DNA-binding superfamily protein | chr5:22217270-22218993 FORWARD LENGTH=234	1244.12	1744.71	2123.92	1941.28	1883.33	1748.38	2038.09	2821.7	2630.14	2611.52	2392.09	2255.74	0.610434	1.63818	1.40236	1.70717	1.56036	1.51378	1.40531	1.38448	1.29049	1.28136	1.17369	1.10679	1.01292	1.32288	1.21774	1.28976	1.26972
	Bra002964	AT5G54680.1	Symbols: ILR3, bHLH105 | basic helix-loop-helix (bHLH) DNA-binding superfamily protein | chr5:22217270-22218993 FORWARD LENGTH=234	4104.62	4011.7	3755.2	3171.03	3310.96	3241.98	4248.15	4424.01	4526.63	4546.98	4897	4566.74	0.966214	1.03497	0.977362	0.914872	0.772551	0.806642	0.789837	1.0414	1.06555	1.07034	1.15274	1.07499	0.938511	0.858588	0.721779	0.699763	0.734735
	Bra022738	AT5G54680.1	Symbols: ILR3, bHLH105 | basic helix-loop-helix (bHLH) DNA-binding superfamily protein | chr5:22217270-22218993 FORWARD LENGTH=234	5683.99	5008.09	5694.59	4932.2	5621.39	4859.52	5371.59	5952	6079.82	5913.41	6304.38	6482.59	1.05816	0.945039	0.881087	1.00186	0.867736	0.988987	0.854949	1.10805	1.13185	1.10087	1.17365	1.20683	0.795168	0.885159	0.788229	0.842657	0.708426
	Bra000979	AT4G00120.1	Symbols: IND1, GT140, IND, EDA33 | basic helix-loop-helix (bHLH) DNA-binding superfamily protein | chr4:42601-43197 REVERSE LENGTH=198	139.278	100.179	183.435	154.313	90.3007	112.787	68.5303	92.6861	118.967	94.7954	67.893	106.405	2.03236	0.49204	0.719274	1.31704	1.10795	0.648349	0.809798	1.35248	1.73598	1.38326	0.9907	1.55267	0.531817	0.758675	0.800968	0.654435	0.521551
	Bra024672	AT1G26945.1	Symbols: KDR | basic helix-loop-helix (bHLH) DNA-binding superfamily protein | chr1:9351571-9352474 FORWARD LENGTH=94	56.4412	117.929	161.675	172.087	175.008	165.178	87.5408	100.984	162.371	171.544	151.402	184.51	0.644742	1.55101	2.08941	2.86449	3.04896	3.10071	2.92655	1.15356	1.8548	1.95959	1.7295	2.1077	1.81127	1.54436	1.55592	1.79284	1.3885
	Bra012435	AT1G26945.1	Symbols: KDR | basic helix-loop-helix (bHLH) DNA-binding superfamily protein | chr1:9351571-9352474 FORWARD LENGTH=94	148.831	163.984	117.808	136.045	133.98	124.829	147.007	149.965	77.8554	200.662	145.454	211.339	1.01241	0.987744	1.10181	0.791556	0.91409	0.900216	0.83873	1.02012	0.529603	1.36498	0.989436	1.43761	1.08008	1.49462	0.669672	0.909827	0.583419
	Bra016299	AT1G26945.1	Symbols: KDR | basic helix-loop-helix (bHLH) DNA-binding superfamily protein | chr1:9351571-9352474 FORWARD LENGTH=94	262.637	230.285	385.024	441.961	312.983	122.84	195.002	203.192	197.997	339.34	102.583	184.434	1.34684	0.742477	0.876819	1.46599	1.68278	1.19169	0.467718	1.042	1.01536	1.74019	0.526061	0.945806	0.841477	1.44382	0.967012	2.26531	0.494518
	Bra020775	AT3G06120.1	Symbols: MUTE | basic helix-loop-helix (bHLH) DNA-binding superfamily protein | chr3:1846531-1848016 FORWARD LENGTH=202	211.749	89.6608	139.643	188.834	196.288	263.918	116.372	210.712	147.728	90.1259	147.562	258.544	1.81959	0.549575	0.42343	0.659474	0.891782	0.926984	1.24637	1.81068	1.26945	0.774464	1.26802	2.2217	0.233852	0.519498	1.15148	0.731049	0.560998
	Bra040234	AT3G06120.1	Symbols: MUTE | basic helix-loop-helix (bHLH) DNA-binding superfamily protein | chr3:1846531-1848016 FORWARD LENGTH=202	283.478	194.189	58.9746	112.264	47.9663	76.2013	85.9134	93.8432	124.032	63.3974	37.5548	63.1019	3.29958	0.303069	0.685023	0.208039	0.396024	0.169206	0.268809	1.0923	1.44369	0.737922	0.437124	0.734483	0.627138	0.144103	0.536674	0.38709	0.365983
	Bra001183	AT3G06120.1	Symbols: MUTE | basic helix-loop-helix (bHLH) DNA-binding superfamily protein | chr3:1846531-1848016 FORWARD LENGTH=202	200.277	243.488	78.0537	121.325	103.473	63.0388	53.3543	63.9818	88.4187	68.4603	37.9106	96.4289	3.75372	0.266403	1.21576	0.389729	0.605786	0.516649	0.314758	1.19919	1.6572	1.28313	0.710544	1.80733	1.01382	0.235173	0.472117	0.727118	0.174156
	Bra030207	AT2G22770.1	Symbols: NAI1 | basic helix-loop-helix (bHLH) DNA-binding superfamily protein | chr2:9684858-9686321 FORWARD LENGTH=320	532.265	1137.46	987.505	1036.98	821.19	904.405	621.47	995.942	819.679	908.156	878.505	930.015	0.856461	1.1676	2.13702	1.85529	1.94824	1.54282	1.69916	1.60256	1.31894	1.4613	1.41359	1.49648	1.3335	1.40666	1.33322	1.09142	1.13544
	Bra039927	AT2G22770.1	Symbols: NAI1 | basic helix-loop-helix (bHLH) DNA-binding superfamily protein | chr2:9684858-9686321 FORWARD LENGTH=320	1775.88	2153.77	2292.08	1842.67	1910.28	2225	1738.4	2101.91	1499.65	1658.1	1468.96	1442.53	1.02156	0.978895	1.21279	1.29067	1.03761	1.07568	1.2529	1.20911	0.862661	0.953808	0.845007	0.829803	1.00305	1.49615	1.08786	1.27298	1.50988
	Bra028443	AT5G39860.1	Symbols: PRE1, BNQ1, bHLH136 | basic helix-loop-helix (bHLH) DNA-binding family protein | chr5:15957689-15958303 FORWARD LENGTH=92	54.3342	56.769	137.212	104.39	64.3111	73.5824	95.657	96.102	67.1131	89.4312	68.3264	86.084	0.568011	1.76053	1.04481	2.52533	1.92126	1.18362	1.35426	1.00465	0.701602	0.934915	0.714285	0.899924	1.03997	3.59938	2.05501	1.65707	1.50486
	Bra019509	AT3G47640.1	Symbols: PYE | basic helix-loop-helix (bHLH) DNA-binding superfamily protein | chr3:17568035-17569101 FORWARD LENGTH=240	3229.38	6688.2	5392.97	5971.78	4573.09	5490.65	3400.08	5985.48	5251.08	5269.84	6613.26	6969.71	0.949795	1.05286	2.07105	1.66997	1.8492	1.41609	1.70022	1.76039	1.5444	1.54992	1.94503	2.04987	1.17647	1.08131	1.1931	0.728055	0.829429
	Bra033788	AT3G47640.1	Symbols: PYE | basic helix-loop-helix (bHLH) DNA-binding superfamily protein | chr3:17568035-17569101 FORWARD LENGTH=240	59.6723	79.6618	111.862	125.399	117.363	249.007	60.038	92.4621	120.707	117.946	121.968	181.042	0.993909	1.00613	1.33499	1.87461	2.10146	1.96679	4.17291	1.54006	2.01051	1.96452	2.03151	3.01546	0.866842	0.932403	1.06971	0.968141	1.38384
	Bra018796	AT1G49770.1	Symbols: RGE1, ZOU | basic helix-loop-helix (bHLH) DNA-binding superfamily protein | chr1:18424578-18426531 FORWARD LENGTH=308	78.6905	151.441	268.536	173.658	188.978	294.737	166.34	125.183	88.5274	174.136	201.076	179.076	0.47307	2.11385	1.92451	3.41256	2.20685	2.40154	3.74552	0.752573	0.532208	1.04687	1.20883	1.07657	2.55725	6.41208	2.10805	1.98667	3.47914
	Bra040671	AT1G49770.1	Symbols: RGE1, ZOU | basic helix-loop-helix (bHLH) DNA-binding superfamily protein | chr1:18424578-18426531 FORWARD LENGTH=308	59.604	50.4651	70.0309	55.7843	83.2954	50.3078	82.3166	41.6063	36.8271	135.305	53.6314	74.7632	0.724082	1.38106	0.846673	1.17494	0.935915	1.39748	0.844034	0.505442	0.447384	1.64371	0.651526	0.90824	1.67511	2.62624	0.56939	2.14493	0.929308
	Bra019794	AT1G12860.1	Symbols: SCRM2, ICE2 | basic helix-loop-helix (bHLH) DNA-binding superfamily protein | chr1:4384758-4386392 FORWARD LENGTH=450	209.425	131.757	64.7246	183.691	42.2047	68.4442	220.542	296.163	194.609	322.369	156.645	332.478	0.949592	1.05308	0.629137	0.309059	0.877121	0.201527	0.32682	1.34289	0.882412	1.46171	0.710273	1.50755	0.468496	0.350243	0.600064	0.283731	0.216789
	Bra016749	AT1G12860.1	Symbols: SCRM2, ICE2 | basic helix-loop-helix (bHLH) DNA-binding superfamily protein | chr1:4384758-4386392 FORWARD LENGTH=450	1171.76	1017	958.072	974.768	862.184	719.155	1018.92	1024.97	1007.6	953.121	1425.47	1429.23	1.15	0.869564	0.867925	0.817635	0.831884	0.735803	0.613739	1.00594	0.98889	0.935423	1.399	1.40269	0.862802	0.826821	0.889313	0.525949	0.437544
	Bra003073	AT5G53210.1	Symbols: SPCH | basic helix-loop-helix (bHLH) DNA-binding superfamily protein | chr5:21586606-21588941 REVERSE LENGTH=364	24.6949	33.8601	37.6029	49.4263	120.823	128.644	96.3403	97.5835	189.677	145.681	177.319	93.6131	0.25633	3.90122	1.37114	1.5227	2.00148	4.89263	5.20933	1.0129	1.96882	1.51215	1.84055	0.971692	1.35367	0.773406	1.3236	2.65825	5.3611
	Bra022638	AT5G53210.1	Symbols: SPCH | basic helix-loop-helix (bHLH) DNA-binding superfamily protein | chr5:21586606-21588941 REVERSE LENGTH=364	86.0119	112.458	105.643	114.73	90.9455	180.109	126.991	113.046	97.4422	135.744	97.4285	102.123	0.677307	1.47644	1.30747	1.22824	1.33389	1.05736	2.094	0.890189	0.767316	1.06893	0.767208	0.804175	1.46876	1.60069	1.24787	1.37819	2.60391
	Bra029088	AT5G53210.1	Symbols: SPCH | basic helix-loop-helix (bHLH) DNA-binding superfamily protein | chr5:21586606-21588941 REVERSE LENGTH=364	161.654	124.636	124.106	153.384	126.749	84.5589	68.9114	134.998	141.555	184.325	292.172	226.645	2.34582	0.426289	0.771005	0.767726	0.948841	0.784076	0.523086	1.95901	2.05416	2.67481	4.23982	3.28893	0.393569	0.373742	0.354732	0.184931	0.159044
	Bra011740	AT4G36930.1	Symbols: SPT | basic helix-loop-helix (bHLH) DNA-binding superfamily protein | chr4:17414167-17415945 FORWARD LENGTH=373	263.882	304.001	425.645	295.811	297.461	299.614	253.165	262.113	195.341	328.82	278.368	241.904	1.04233	0.959387	1.15203	1.61301	1.121	1.12725	1.13541	1.03534	0.771596	1.29884	1.09955	0.955519	1.11271	2.09049	0.863078	1.02519	1.18826
	Bra010591	AT4G36930.1	Symbols: SPT | basic helix-loop-helix (bHLH) DNA-binding superfamily protein | chr4:17414167-17415945 FORWARD LENGTH=373	791.033	332.691	376.534	333.452	280.25	197.661	662.162	1079.16	926.82	744.341	675.349	591.368	1.19462	0.837085	0.420578	0.476003	0.42154	0.354284	0.249877	1.62975	1.39969	1.12411	1.01992	0.893087	0.258062	0.340078	0.375	0.347366	0.27979
	Bra037887	AT4G09820.1	Symbols: TT8, bHLH42 | basic helix-loop-helix (bHLH) DNA-binding superfamily protein | chr4:6182067-6186261 FORWARD LENGTH=518	29.5678	22.7196	16.1733	19.7742	34.3704	75.4277	13.0969	18.5742	14.5266	28.3609	15.3626	22.0102	2.25762	0.442945	0.76839	0.54699	0.668775	1.16243	2.55101	1.41821	1.10916	2.16547	1.173	1.68057	0.541801	0.493156	0.308836	0.99099	1.51795
	Bra037311	AT4G00050.1	Symbols: UNE10 | basic helix-loop-helix (bHLH) DNA-binding superfamily protein | chr4:17863-19848 FORWARD LENGTH=399	34.4469	43.4153	68.6471	47.3058	156.117	169.997	115.283	40.0775	43.9924	41.9007	82.1105	60.9013	0.298803	3.34669	1.26035	1.99284	1.3733	4.53211	4.93504	0.347644	0.381604	0.363459	0.712252	0.528277	3.62541	5.22227	3.7784	6.36307	9.34178
	Bra000560	AT4G00050.1	Symbols: UNE10 | basic helix-loop-helix (bHLH) DNA-binding superfamily protein | chr4:17863-19848 FORWARD LENGTH=399	523.51	812.487	871.751	805.424	794.006	542.043	1038.9	1208.57	1246.02	1101.39	1153.35	793.159	0.503908	1.98449	1.552	1.6652	1.53851	1.5167	1.0354	1.16332	1.19936	1.06015	1.11016	0.76346	1.33412	1.38841	1.45122	1.36619	1.3562
	Bra037312	AT4G00050.1	Symbols: UNE10 | basic helix-loop-helix (bHLH) DNA-binding superfamily protein | chr4:17863-19848 FORWARD LENGTH=399	544.023	587.61	691.419	631.759	619.024	705.229	610.635	1075.8	1041	864.387	989.634	1133.73	0.890914	1.12244	1.08012	1.27094	1.16127	1.13786	1.29632	1.76177	1.70478	1.41555	1.62066	1.85664	0.613087	0.745513	0.820366	0.702097	0.698208
	Bra018539	AT4G02590.1	Symbols: UNE12 | basic helix-loop-helix (bHLH) DNA-binding superfamily protein | chr4:1137968-1140306 REVERSE LENGTH=310	131.378	409.557	487.228	487.228	342.921	330.504	313.615	238.738	320.899	281.533	333.668	190.496	0.418915	2.38712	3.11739	3.7086	3.7086	2.61019	2.51567	0.761245	1.02323	0.897703	1.06394	0.60742	4.09512	3.62442	4.13121	2.45332	4.14157
	Bra036256	AT4G02590.1	Symbols: UNE12 | basic helix-loop-helix (bHLH) DNA-binding superfamily protein | chr4:1137968-1140306 REVERSE LENGTH=310	4482.97	4026.23	3617.96	3894.64	3853.85	4144.57	3727.38	3710.02	3494.52	3114.41	3505.58	3936.36	1.20271	0.831453	0.898117	0.807045	0.868763	0.859664	0.924514	0.995343	0.937527	0.835549	0.940494	1.05607	0.902319	0.860823	1.03975	0.914056	0.875432
	Bra000872	AT4G02590.1	Symbols: UNE12 | basic helix-loop-helix (bHLH) DNA-binding superfamily protein | chr4:1137968-1140306 REVERSE LENGTH=310	2353.87	2750.13	2793.66	2220.71	2395.3	1813.44	1297.16	896.831	912.809	765.438	1034.88	1068.87	1.81463	0.551075	1.16834	1.18684	0.943429	1.0176	0.770408	0.69138	0.703698	0.590088	0.797804	0.824008	1.68987	1.68657	1.5988	1.2755	0.934952
NAC	Bra024306	AT5G64530.1	Symbols: ANAC104, XND1 | xylem NAC domain 1 | chr5:25795360-25796699 FORWARD LENGTH=187	635.047	1220.96	869.444	1118.28	781.656	1007.85	315.1	885.58	911.393	907.149	1543.89	1621.7	2.01538	0.496184	1.92263	1.3691	1.76094	1.23086	1.58705	2.81047	2.89239	2.87892	4.89968	5.14662	0.684095	0.473346	0.611666	0.251213	0.308367
	Bra037779	AT5G64530.1	Symbols: ANAC104, XND1 | xylem NAC domain 1 | chr5:25795360-25796699 FORWARD LENGTH=187	743.461	1824.17	1297.74	1573.25	1284.77	1563.26	360.822	970.184	980.417	1217.96	2002.41	2534.72	2.06046	0.485327	2.45362	1.74554	2.11612	1.72809	2.10268	2.68882	2.71718	3.37551	5.54958	7.02485	0.912528	0.642409	0.626902	0.311392	0.29932
	Bra020182	AT5G22290.1	Symbols: aNAC089, NAC089 | NAC domain containing protein 89 | chr5:7376044-7377498 REVERSE LENGTH=340	571.458	1829.11	1832.55	2246.94	2539.05	2689.28	336.219	928.127	1156.39	1160.56	1811.44	2045.05	1.69966	0.588353	3.20078	3.2068	3.93194	4.44311	4.706	2.76048	3.4394	3.4518	5.38768	6.08249	1.1595	0.932372	1.1391	0.82468	0.773695
	Bra002408	AT5G22380.1	Symbols: aNAC090, NAC090 | NAC domain containing protein 90 | chr5:7408924-7410038 REVERSE LENGTH=235	1558.4	3596.07	5010.25	3908.17	3458.37	2771.77	1254.62	2715.01	3074.47	2647.35	3642.36	3464.49	1.24213	0.805069	2.30754	3.215	2.50781	2.21918	1.7786	2.16401	2.45052	2.11008	2.90316	2.76139	1.06633	1.31197	1.18849	0.764402	0.644097
	Bra019599	AT3G49530.1	Symbols: ANAC062, NTL6, NAC062 | NAC domain containing protein 62 | chr3:18362639-18364717 REVERSE LENGTH=469	1187.62	3861.84	3776.73	3464.49	3207.03	3111.66	1654.32	4446.47	5268.15	4963.64	4899.62	4148.7	0.71789	1.39297	3.25175	3.18008	2.91717	2.70038	2.62008	2.68779	3.18448	3.00041	2.96171	2.5078	1.20982	0.998619	0.972257	0.911764	1.04477
	Bra013034	AT2G17040.1	Symbols: aNAC036, NAC036 | NAC domain containing protein 36 | chr2:7407123-7408120 FORWARD LENGTH=276	2190.25	6962.46	7445.5	7208.39	6723.18	6911.87	1133.09	6282.8	5451.16	5704.9	8340.03	7322.68	1.93299	0.517334	3.17884	3.39938	3.29113	3.06959	3.15574	5.54484	4.81088	5.03482	7.36043	6.46258	0.573298	0.706603	0.653674	0.41704	0.488311
	Bra023395	AT5G13180.1	Symbols: ANAC083, VNI2, NAC083 | NAC domain containing protein 83 | chr5:4196643-4197577 FORWARD LENGTH=252	3305.4	1059.03	1115.35	1017.91	993.088	913.908	3426.93	1355.48	1122.48	1181.63	976.922	865.098	0.964537	1.03677	0.320394	0.337433	0.307954	0.300444	0.276489	0.395538	0.327547	0.344807	0.285072	0.252441	0.810021	1.03018	0.893118	1.05392	1.09526
	Bra006186	AT5G13180.1	Symbols: ANAC083, VNI2, NAC083 | NAC domain containing protein 83 | chr5:4196643-4197577 FORWARD LENGTH=252	1269.31	402.618	308.775	430.875	352.138	230.452	1195.73	399.135	379.065	376.229	285.767	396.137	1.06154	0.942031	0.317194	0.243262	0.339456	0.277425	0.181557	0.3338	0.317016	0.314644	0.23899	0.331293	0.950252	0.767351	1.07886	1.16082	0.548025
	Bra006229	AT5G14000.1	Symbols: aNAC084, NAC084 | NAC domain containing protein 84 | chr5:4518177-4519034 FORWARD LENGTH=206	1623.73	654.597	558.034	528.527	481.997	587.229	1622.05	900.071	818.271	763.407	923.553	798.961	1.00104	0.998965	0.403144	0.343674	0.325502	0.296846	0.361654	0.554897	0.504467	0.470643	0.569374	0.492562	0.72652	0.681262	0.69161	0.521354	0.73423
	Bra002859	AT1G60340.1	Symbols: | NAC (No Apical Meristem) domain transcriptional regulator superfamily protein | chr1:22238734-22240399 REVERSE LENGTH=371	23.3556	34.4959	58.3227	68.4892	56.7177	153.789	124.888	39.4523	63.7703	57.9097	66.4204	80.652	0.187012	5.34724	1.47699	2.49716	2.93245	2.42844	6.58467	0.315901	0.51062	0.463693	0.53184	0.645795	4.67547	4.89045	6.32413	4.56611	10.1962
	Bra007254	AT3G56520.1	Symbols: | NAC (No Apical Meristem) domain transcriptional regulator superfamily protein | chr3:20947107-20947731 REVERSE LENGTH=175	912.433	1765.86	2539.2	2464.64	2369.94	2621.11	2594.27	1823.62	2861.27	2523.01	3280.54	1742.15	0.351711	2.84324	1.93533	2.78289	2.70117	2.59739	2.87266	0.702941	1.10292	0.972532	1.26453	0.671538	2.75319	2.5232	2.77747	2.05403	4.27774
	Bra025521	AT3G56520.1	Symbols: | NAC (No Apical Meristem) domain transcriptional regulator superfamily protein | chr3:20947107-20947731 REVERSE LENGTH=175	155.699	174.506	172.447	163.85	164.79	307.542	325.412	208.294	297.174	292.639	294.191	239.292	0.478467	2.09001	1.12079	1.10757	1.05235	1.05839	1.97523	0.640093	0.913224	0.899288	0.904057	0.735351	1.75098	1.21281	1.17021	1.17071	2.68611
	Bra028486	AT3G56520.1	Symbols: | NAC (No Apical Meristem) domain transcriptional regulator superfamily protein | chr3:20947107-20947731 REVERSE LENGTH=175	391.875	388.873	527.992	379.016	391.694	307.196	398.58	480.271	458.005	369.274	437.502	425.08	0.983178	1.01711	0.992339	1.34735	0.967186	0.999538	0.783913	1.20496	1.14909	0.926474	1.09765	1.06649	0.823549	1.17253	1.04394	0.910615	0.735043
	Bra003244	AT3G56520.1	Symbols: | NAC (No Apical Meristem) domain transcriptional regulator superfamily protein | chr3:20947107-20947731 REVERSE LENGTH=175	32.33	25.0466	32.4923	31.2823	24.8304	25.1282	30.999	27.8142	38.3581	26.5218	59.9546	42.7291	1.04294	0.958831	0.774717	1.00502	0.967594	0.76803	0.777241	0.897261	1.2374	0.85557	1.93408	1.3784	0.863424	0.812204	1.13094	0.397103	0.563871
	Bra034719	AT3G12910.1	Symbols: | NAC (No Apical Meristem) domain transcriptional regulator superfamily protein | chr3:4109417-4110648 FORWARD LENGTH=303	270.222	445.408	602.316	828.165	322.605	460.924	225.674	458.276	282.591	545.781	179.019	279.561	1.1974	0.835143	1.6483	2.22897	3.06476	1.19385	1.70572	2.0307	1.25221	2.41845	0.793264	1.23878	0.811693	1.78003	1.26724	1.50499	1.37694
	Bra039353	AT3G12910.1	Symbols: | NAC (No Apical Meristem) domain transcriptional regulator superfamily protein | chr3:4109417-4110648 FORWARD LENGTH=303	44.0814	49.6544	50.5116	52.2664	87.0373	289.07	36.0408	46.1505	67.1131	182.849	67.4155	167.293	1.2231	0.817597	1.12643	1.14587	1.18568	1.97447	6.55764	1.28051	1.86214	5.07339	1.87053	4.64177	0.879671	0.615351	0.233706	1.05556	1.41275
	Bra001480	AT3G12977.1	Symbols: | NAC (No Apical Meristem) domain transcriptional regulator superfamily protein | chr3:4143832-4145860 FORWARD LENGTH=279	447.716	283.573	227.725	217.562	114.587	148.78	551.549	409.371	211.95	195.264	197.332	283.091	0.811743	1.23192	0.633377	0.508637	0.485938	0.255937	0.332309	0.742221	0.384281	0.354028	0.357778	0.513265	0.853354	1.32361	1.37259	0.715351	0.647441
	Bra034713	AT3G12977.1	Symbols: | NAC (No Apical Meristem) domain transcriptional regulator superfamily protein | chr3:4143832-4145860 FORWARD LENGTH=279	250.155	104.895	117.105	104.693	115.074	80.723	258.988	233.927	72.5907	104.027	65.6296	44.1301	0.965894	1.03531	0.41932	0.46813	0.418513	0.460011	0.322692	0.903235	0.280286	0.401667	0.253408	0.170394	0.464242	1.67019	1.04194	1.8153	1.89379
	Bra028306	AT5G52380.1	Symbols: | VASCULAR-RELATED NAC-DOMAIN 6 | chr5:21261521-21263061 REVERSE LENGTH=268	1032.12	679.821	599.14	731.674	638.834	669.405	988.393	758.528	893.562	860.001	902.016	1030.14	1.04424	0.957634	0.658665	0.580495	0.708904	0.618953	0.648573	0.767436	0.904055	0.8701	0.912609	1.04224	0.858267	0.642101	0.814738	0.678224	0.622289
	Bra029118	AT5G52380.1	Symbols: | VASCULAR-RELATED NAC-DOMAIN 6 | chr5:21261521-21263061 REVERSE LENGTH=268	3523.51	2640.96	2832.59	2917.33	3057.59	3180.86	809.933	1265.3	1542.96	1474.11	1671.21	1559.69	4.35037	0.229865	0.749525	0.803911	0.827961	0.867768	0.902753	1.56223	1.90505	1.82004	2.06339	1.9257	0.47978	0.42199	0.454914	0.420554	0.468792
	Bra033296	AT1G01010.1	Symbols: ANAC001, NAC001 | NAC domain containing protein 1 | chr1:3760-5630 FORWARD LENGTH=429	5916.58	3088.85	3122.35	3350	4368.63	3741.42	2719.06	2297.8	2507.98	2312.19	2600.22	2530.69	2.17597	0.459566	0.522067	0.527729	0.566205	0.738371	0.632362	0.845071	0.92237	0.850364	0.956294	0.930722	0.617778	0.572144	0.665839	0.772117	0.679431
	Bra033300	AT1G02220.1	Symbols: ANAC003, NAC003 | NAC domain containing protein 3 | chr1:428902-430567 REVERSE LENGTH=394	233.672	282.918	260.636	186.376	284.311	76.1641	399.572	280.479	220.414	177.519	211.269	106.303	0.584806	1.70997	1.21075	1.11539	0.797597	1.21671	0.325944	0.701949	0.551625	0.444273	0.528738	0.266042	1.72484	2.02201	1.79529	2.30116	1.22516
	Bra032615	AT1G02230.1	Symbols: ANAC004, NAC004 | NAC domain containing protein 4 | chr1:435174-436775 REVERSE LENGTH=359	183.794	71.4345	74.3314	55.2748	97.3814	147.261	114.259	91.1387	53.9225	85.8652	68.4395	79.0073	1.60857	0.621669	0.388666	0.404428	0.300743	0.52984	0.801229	0.79765	0.471932	0.751496	0.598986	0.691476	0.487264	0.856962	0.400193	0.884562	1.15872
	Bra033306	AT1G02250.1	Symbols: aNAC005, NAC005 | NAC domain containing protein 5 | chr1:437951-439559 REVERSE LENGTH=362	103.072	122.09	218.497	141.029	185.2	229.719	147.655	112.444	131.627	148.243	151.291	141.394	0.69806	1.43254	1.18451	2.11985	1.36826	1.7968	2.22872	0.761532	0.89145	1.00398	1.02462	0.957597	1.55543	2.37798	1.36283	1.75362	2.32741
	Bra033305	AT1G02250.1	Symbols: aNAC005, NAC005 | NAC domain containing protein 5 | chr1:437951-439559 REVERSE LENGTH=362	126.817	158.788	35.7213	63.3974	99.063	261.763	160.673	113.288	159.942	82.2322	80.4179	128.6	0.789286	1.26697	1.2521	0.281676	0.499912	0.781149	2.0641	0.705084	0.99545	0.511798	0.500507	0.800383	1.77582	0.282963	0.976776	1.56072	2.57889
	Bra033302	AT1G02250.1	Symbols: aNAC005, NAC005 | NAC domain containing protein 5 | chr1:437951-439559 REVERSE LENGTH=362	68.7004	50.4515	50.3903	61.3605	141.528	264.646	80.8265	52.193	76.3859	32.6909	106.567	148.634	0.849974	1.17651	0.73437	0.733479	0.893161	2.06008	3.85218	0.645741	0.94506	0.404458	1.31847	1.83893	1.13725	0.776119	2.20829	1.56248	2.0948
	Bra033308	AT1G02250.1	Symbols: aNAC005, NAC005 | NAC domain containing protein 5 | chr1:437951-439559 REVERSE LENGTH=362	16.9238	15.8494	14.4739	14.7693	14.7143	21.7945	16.2449	15.741	15.5763	20.7496	13.1912	14.1571	1.04179	0.959885	0.936515	0.855239	0.872694	0.869444	1.2878	0.968981	0.958842	1.2773	0.812021	0.87148	0.966495	0.89195	0.683234	1.07072	1.47772
	Bra033298	AT1G02250.1	Symbols: aNAC005, NAC005 | NAC domain containing protein 5 | chr1:437951-439559 REVERSE LENGTH=362	21.7415	19.8048	27.4364	34.5669	23.5416	57.2655	20.8664	26.7084	21.5742	19.8795	29.8276	37.6552	1.04194	0.95975	0.910922	1.26194	1.5899	1.0828	2.63393	1.27997	1.03392	0.952704	1.42946	1.80459	0.711673	1.22054	1.66883	0.757488	1.45957
	Bra033303	AT1G02250.1	Symbols: aNAC005, NAC005 | NAC domain containing protein 5 | chr1:437951-439559 REVERSE LENGTH=362	764.422	399.116	463.509	271.192	437.22	233.165	336.519	189.067	291.711	213.617	168.907	130.611	2.27156	0.440227	0.522115	0.606352	0.354767	0.571962	0.305021	0.561832	0.866849	0.634784	0.501924	0.388124	0.929308	0.69949	0.558879	1.13954	0.785887
	Bra033299	AT1G02250.1	Symbols: aNAC005, NAC005 | NAC domain containing protein 5 | chr1:437951-439559 REVERSE LENGTH=362	264.593	93.7497	90.4946	154.965	106.906	108.038	97.1351	35.074	117.335	30.6707	67.695	110.617	2.72397	0.367111	0.354317	0.342014	0.585673	0.404039	0.408318	0.361085	1.20796	0.315753	0.696916	1.1388	0.981256	0.283135	1.85485	0.579753	0.358552
	Bra004575	AT1G03490.1	Symbols: ANAC006, NAC006 | NAC domain containing protein 6 | chr1:871874-872906 FORWARD LENGTH=281	49.5209	72.978	74.1611	131.324	95.5976	109.203	59.3909	95.3789	60.839	90.0068	63.1751	45.2974	0.833813	1.19931	1.47368	1.49757	2.65189	1.93045	2.20519	1.60595	1.02438	1.5155	1.06372	0.762699	0.917637	1.46193	1.74985	1.81482	2.8913
	Bra033406	AT1G03490.1	Symbols: ANAC006, NAC006 | NAC domain containing protein 6 | chr1:871874-872906 FORWARD LENGTH=281	22.2873	36.1292	27.1418	41.0874	60.9054	198.989	25.0311	32.0329	46.4723	50.9583	41.7911	102.546	0.890384	1.12311	1.62107	1.21781	1.84353	2.73274	8.92836	1.27972	1.85658	2.0358	1.66957	4.09674	1.26673	0.655944	0.905558	1.6368	2.17938
	Bra033405	AT1G03490.1	Symbols: ANAC006, NAC006 | NAC domain containing protein 6 | chr1:871874-872906 FORWARD LENGTH=281	62.2865	61.5489	96.54	73.179	46.8788	194.696	47.1765	68.856	70.184	67.5637	57.4352	98.5247	1.32029	0.757411	0.988158	1.54993	1.17488	0.752632	3.12581	1.45954	1.48769	1.43215	1.21745	2.08843	0.677034	1.04184	0.820361	0.618202	1.49673
	Bra030099	AT1G28470.1	Symbols: ANAC010, SND3, NAC010 | NAC domain containing protein 10 | chr1:10010259-10011867 FORWARD LENGTH=314	42.5307	25.9621	15.5381	54.3664	46.0811	26.8341	47.0671	84.1148	45.631	64.3823	76.9129	48.7017	0.903618	1.10666	0.610432	0.365338	1.27829	1.08348	0.630935	1.78713	0.969488	1.36788	1.63411	1.03473	0.341572	0.376836	0.934499	0.663038	0.609758
	Bra032910	AT1G28470.1	Symbols: ANAC010, SND3, NAC010 | NAC domain containing protein 10 | chr1:10010259-10011867 FORWARD LENGTH=314	508.644	217.027	236.683	164.766	150.101	111.438	194.011	146.206	133.423	196.609	140.854	128.788	2.62173	0.381428	0.426678	0.465322	0.323932	0.2951	0.219088	0.753596	0.687708	1.01339	0.72601	0.663818	0.566188	0.676626	0.319651	0.406468	0.330043
	Bra035488	AT1G32510.1	Symbols: ANAC011, NAC011 | NAC domain containing protein 11 | chr1:11757000-11758118 FORWARD LENGTH=283	108.668	150.924	29.4392	33.436	22.7766	25.9924	81.3605	187.72	32.7084	29.0122	75.6051	70.3752	1.33564	0.748707	1.38885	0.27091	0.307689	0.209598	0.239191	2.30726	0.402018	0.356588	0.929261	0.86498	0.601949	0.673874	0.86287	0.225554	0.276528
	Bra010183	AT1G32770.1	Symbols: ANAC012, SND1, NST3, NAC012 | NAC domain containing protein 12 | chr1:11865343-11866950 REVERSE LENGTH=358	55.5433	71.3893	91.6555	62.2388	68.1559	55.5333	83.4584	61.4395	61.2486	63.5583	67.1053	58.3376	0.665521	1.50258	1.28529	1.65016	1.12055	1.22708	0.99982	0.736169	0.733882	0.761557	0.804057	0.699002	1.74592	2.24854	1.47139	1.52611	1.43035
	Bra023288	AT1G32770.1	Symbols: ANAC012, SND1, NST3, NAC012 | NAC domain containing protein 12 | chr1:11865343-11866950 REVERSE LENGTH=358	37.0352	54.1101	115.454	63.9886	29.016	23.4048	24.0328	33.3511	68.6136	45.7418	67.3018	59.8223	1.54103	0.648918	1.46105	3.11741	1.72778	0.783471	0.631961	1.38773	2.855	1.90331	2.80041	2.48919	1.05283	1.09191	0.907777	0.27977	0.253882
	Bra010193	AT1G33060.1	Symbols: ANAC014, NAC014 | NAC 014 | chr1:11975518-11978493 REVERSE LENGTH=648	5757.54	5664.21	5275.78	6467.78	6281.48	7358.1	5531.01	4453.51	4489.64	4721.61	5106.59	5599.63	1.04096	0.960655	0.98379	0.916325	1.12336	1.091	1.27799	0.805189	0.811722	0.853661	0.923265	1.01241	1.22181	1.12887	1.31593	1.18168	1.26233
	Bra034439	AT1G34180.1	Symbols: aNAC016, NAC016 | NAC domain containing protein 16 | chr1:12448726-12451120 FORWARD LENGTH=564	1325.94	1170.47	1242.88	1221.87	1402.77	1349.67	1412.49	1619.46	1518.93	1809.82	2044.84	2235.38	0.938725	1.06527	0.882747	0.937358	0.921512	1.05794	1.0179	1.14653	1.07536	1.2813	1.44768	1.58258	0.769931	0.871672	0.719202	0.730783	0.643188
	Bra034436	AT1G34190.1	Symbols: aNAC017, NAC017 | NAC domain containing protein 17 | chr1:12451729-12453914 FORWARD LENGTH=557	153.914	168.812	177.26	171.345	168.051	264.163	215.507	113.767	194.487	173.689	178.85	98.2251	0.714195	1.40018	1.09679	1.15168	1.11325	1.09185	1.7163	0.527904	0.902463	0.805955	0.829903	0.455786	2.07764	1.27615	1.38128	1.31563	3.76559
	Bra028039	AT1G34190.1	Symbols: aNAC017, NAC017 | NAC domain containing protein 17 | chr1:12451729-12453914 FORWARD LENGTH=557	849.653	503.953	738.264	649.993	571.893	389.94	1032.94	781.847	767.832	884.156	745.992	663.433	0.822558	1.21572	0.593128	0.868901	0.76501	0.67309	0.45894	0.756914	0.743346	0.855961	0.722203	0.642276	0.783613	1.1689	0.893744	0.931996	0.714553
	Bra036744	AT1G34190.1	Symbols: aNAC017, NAC017 | NAC domain containing protein 17 | chr1:12451729-12453914 FORWARD LENGTH=557	1530.46	829.926	1172.01	1032.25	959.339	605.024	1619.85	1304.12	1116.67	1219.17	874.234	955.076	0.944816	1.05841	0.542272	0.765789	0.67447	0.62683	0.395322	0.805087	0.689366	0.752644	0.539701	0.589608	0.673557	1.11086	0.896135	1.16144	0.670483
	Bra018998	AT1G52890.1	Symbols: ANAC019, NAC019 | NAC domain containing protein 19 | chr1:19697292-19698444 REVERSE LENGTH=317	337.792	367.471	455.388	353.488	317.677	250.44	250.807	411.64	414.264	336.324	381.554	247.274	1.34682	0.742489	1.08786	1.34813	1.04647	0.940452	0.741403	1.64126	1.65172	1.34097	1.52131	0.985913	0.66282	0.816196	0.780382	0.618187	0.751996
	Bra030807	AT1G54330.1	Symbols: ANAC020, NAC020 | NAC domain containing protein 20 | chr1:20279715-20280889 REVERSE LENGTH=301	1569.86	3281.67	3758.22	3965.28	3161.12	4033.28	4841.8	2913.64	3146.13	3204.91	3105.18	3161.19	0.324231	3.08422	2.09042	2.39398	2.52588	2.01363	2.5692	0.601768	0.649785	0.661925	0.641328	0.652896	3.4738	3.68427	3.81596	3.13979	3.93508
	Bra003335	AT1G54330.1	Symbols: ANAC020, NAC020 | NAC domain containing protein 20 | chr1:20279715-20280889 REVERSE LENGTH=301	765.423	473.062	650.201	628.46	569.332	746.693	421.619	442.164	484.869	406.018	360.968	545.776	1.81544	0.550831	0.61804	0.849466	0.821062	0.743814	0.97553	1.04873	1.15002	0.962997	0.856147	1.29448	0.589323	0.738655	0.852611	0.868791	0.753609
	Bra002857	AT1G60280.1	Symbols: ANAC023, NAC023 | NAC domain containing protein 23 | chr1:22226885-22227928 REVERSE LENGTH=347	231.313	872.216	752.08	1100.39	2013.36	2193.84	958.459	774.97	1280.18	905.21	1347.72	1384.94	0.241338	4.14356	3.77072	3.25135	4.75715	8.70405	9.48429	0.808558	1.33566	0.944443	1.40613	1.44497	4.66351	2.43426	5.03699	6.19007	6.56368
	Bra035412	AT1G60280.1	Symbols: ANAC023, NAC023 | NAC domain containing protein 23 | chr1:22226885-22227928 REVERSE LENGTH=347	205.772	428.627	484.418	426.887	451.746	716.794	359.099	360.405	482.814	376.858	543.739	447.145	0.573023	1.74513	2.08302	2.35415	2.07456	2.19537	3.48344	1.00364	1.34452	1.04945	1.51418	1.24519	2.07547	1.75093	1.9768	1.44988	2.79752
	Bra031518	AT1G60280.1	Symbols: ANAC023, NAC023 | NAC domain containing protein 23 | chr1:22226885-22227928 REVERSE LENGTH=347	406.505	637.143	392.987	339.757	368.415	579.893	264.33	318.875	430.201	363.71	367.31	601.276	1.53787	0.65025	1.56737	0.966746	0.8358	0.906299	1.42653	1.20635	1.62751	1.37597	1.38959	2.27472	1.29926	0.594001	0.607427	0.652206	0.627126
	Bra029571	AT1G60280.1	Symbols: ANAC023, NAC023 | NAC domain containing protein 23 | chr1:22226885-22227928 REVERSE LENGTH=347	1219.87	1606.87	2063.13	880.321	1042.81	498.19	85.2977	1015.26	477.759	437.146	314.576	249.869	14.3013	0.0699236	1.31725	1.69127	0.721651	0.854853	0.408396	11.9025	5.60108	5.12494	3.68798	2.92938	0.110669	0.301954	0.140812	0.231795	0.139414
	Bra027101	AT1G61110.1	Symbols: aNAC025, NAC025 | NAC domain containing protein 25 | chr1:22516730-22518055 FORWARD LENGTH=323	74.5992	75.8208	70.9943	100.2	63.5003	258.285	70.4752	83.1601	92.4321	86.3147	65.4914	96.5569	1.05852	0.944718	1.01638	0.951676	1.34318	0.85122	3.4623	1.17999	1.31155	1.22475	0.929283	1.37008	0.861342	0.725609	1.09669	0.915996	2.52707
	Bra039745	AT1G65910.1	Symbols: aNAC028, NAC028 | NAC domain containing protein 28 | chr1:24520933-24524108 REVERSE LENGTH=631	826.988	613.038	419.804	494.442	326.517	475.81	681.34	578.895	551.325	370.367	402.395	525.683	1.21377	0.823881	0.74129	0.50763	0.597883	0.394827	0.575353	0.849642	0.809178	0.543586	0.590594	0.771543	0.872474	0.627341	1.09989	0.668525	0.745717
	Bra008309	AT1G77450.1	Symbols: aNAC032, NAC032 | NAC domain containing protein 32 | chr1:29100029-29100981 FORWARD LENGTH=253	12967.4	9028.24	6204.51	5530.36	6212.23	6361.62	10337.1	10473.6	9438.66	9225.73	7715.16	7171.66	1.25445	0.797161	0.696226	0.47847	0.426482	0.479065	0.490586	1.0132	0.913086	0.892487	0.746356	0.693779	0.687152	0.524014	0.477858	0.641872	0.707121
	Bra024818	AT2G02450.1	Symbols: ANAC034, ANAC035, LOV1, NAC035 | NAC domain containing protein 35 | chr2:648044-650649 FORWARD LENGTH=379	558.993	475.339	587.327	622.808	400.136	390.865	707.591	681.062	565.709	609.712	569.456	653.322	0.789995	1.26583	0.850349	1.05069	1.11416	0.715816	0.699231	0.962508	0.799486	0.861673	0.804781	0.923305	0.883472	1.3142	1.29302	0.889454	0.757313
	Bra017416	AT2G02450.2	Symbols: ANAC034, ANAC035, LOV1, NAC035 | NAC domain containing protein 35 | chr2:648044-650649 FORWARD LENGTH=414	167.275	65.4359	67.4633	58.0396	79.2574	33.5857	141.847	139.129	104.617	314.876	216.302	122.45	1.17926	0.847987	0.391188	0.403308	0.346971	0.473815	0.200781	0.980839	0.737534	2.21983	1.5249	0.863254	0.39883	0.546833	0.156305	0.310719	0.232587
	Bra026595	AT2G02450.2	Symbols: ANAC034, ANAC035, LOV1, NAC035 | NAC domain containing protein 35 | chr2:648044-650649 FORWARD LENGTH=414	718.414	557.562	396.593	448.145	438.802	429.682	290.093	296.808	288.504	333.174	285.226	439.673	2.4765	0.403796	0.776101	0.55204	0.623798	0.610793	0.598098	1.02315	0.994522	1.14851	0.983223	1.51563	0.758543	0.55508	0.543138	0.621215	0.394621
	Bra002018	AT2G17040.1	Symbols: aNAC036, NAC036 | NAC domain containing protein 36 | chr2:7407123-7408120 FORWARD LENGTH=276	10970.3	11999.2	10797.8	11948.6	10950.6	11372.5	6406.23	9917.94	8733.49	9732.91	9894.87	11710.3	1.71244	0.583961	1.09379	0.984276	1.08918	0.998204	1.03666	1.54817	1.36328	1.51929	1.54457	1.82795	0.706504	0.72199	0.7169	0.646267	0.567116
	Bra037283	AT2G17040.1	Symbols: aNAC036, NAC036 | NAC domain containing protein 36 | chr2:7407123-7408120 FORWARD LENGTH=276	1401.3	2215.44	2618.54	2336.19	2219.09	2132.78	707.058	2359.42	2294.7	2240.46	2959.75	3290.44	1.98187	0.504573	1.58099	1.86865	1.66716	1.58359	1.522	3.33695	3.24542	3.16871	4.18601	4.65371	0.473782	0.575781	0.526132	0.378307	0.327051
	Bra032095	AT2G24430.1	Symbols: ANAC038, NAC038 | NAC domain containing protein 38 | chr2:10383517-10386386 REVERSE LENGTH=316	39.236	73.606	136.705	79.2247	96.985	137.645	66.168	51.2537	104.387	141.37	142.859	74.1356	0.592975	1.68641	1.87598	3.48417	2.01918	2.47184	3.50813	0.7746	1.57761	2.13653	2.15903	1.12041	2.42187	2.20852	0.945076	1.14488	3.1311
	Bra007855	AT2G24430.1	Symbols: ANAC038, NAC038 | NAC domain containing protein 38 | chr2:10383517-10386386 REVERSE LENGTH=316	54.9162	117.012	195.496	177.889	77.3389	119.419	52.5143	106.789	138.174	147.563	140.79	132.442	1.04574	0.956262	2.13074	3.5599	3.23928	1.40831	2.17457	2.03352	2.63117	2.80996	2.68098	2.52202	1.04781	1.35297	1.15279	0.525295	0.862233
	Bra012024	AT2G27300.1	Symbols: ANAC040, NTL8 | NTM1-like 8 | chr2:11680417-11681955 REVERSE LENGTH=335	169.339	175.312	159.51	313.298	93.3985	42.4554	98.36	106.87	164.766	97.8109	57.9665	121.847	1.72162	0.580847	1.03527	0.941957	1.85012	0.551547	0.250712	1.08652	1.67513	0.994417	0.58933	1.23879	0.952834	0.562318	1.86051	0.935889	0.202386
	Bra005492	AT2G33480.1	Symbols: ANAC041, NAC041 | NAC domain containing protein 41 | chr2:14181275-14182247 FORWARD LENGTH=268	455.346	220.842	261.764	213.057	244.014	108.77	361.942	120.082	91.7571	84.005	99.2125	133.242	1.25806	0.794872	0.484998	0.574868	0.467901	0.535887	0.238873	0.331771	0.253513	0.232095	0.274112	0.368131	1.46184	2.26761	2.01599	1.955	0.648882
	Bra021856	AT2G33480.1	Symbols: ANAC041, NAC041 | NAC domain containing protein 41 | chr2:14181275-14182247 FORWARD LENGTH=268	1082.24	120.543	201.493	162.851	342.668	124.885	705.323	152.115	103.948	192.351	162.01	91.0461	1.53439	0.651725	0.111383	0.186181	0.150476	0.316628	0.115395	0.215667	0.147376	0.272713	0.229696	0.129084	0.516457	1.26331	0.551773	1.37847	0.89395
	Bra004736	AT2G43000.1	Symbols: aNAC042, NAC042 | NAC domain containing protein 42 | chr2:17880617-17882584 REVERSE LENGTH=275	64.6642	72.1957	108.276	85.3332	86.1991	89.7035	138.458	139.547	100.211	130.52	144.592	205.149	0.467031	2.14118	1.11647	1.67444	1.31964	1.33303	1.38722	1.00787	0.723765	0.942669	1.0443	1.48167	1.10776	2.31351	1.39989	1.27648	0.936255
	Bra000282	AT2G43000.1	Symbols: aNAC042, NAC042 | NAC domain containing protein 42 | chr2:17880617-17882584 REVERSE LENGTH=275	48.6191	40.5119	53.5439	31.6915	62.6778	65.9667	78.633	68.3366	72.8674	76.5092	83.4628	137.672	0.618304	1.61733	0.833251	1.10129	0.651832	1.28916	1.35681	0.869058	0.926677	0.972991	1.06142	1.75082	0.958798	1.18843	0.669926	1.21456	0.774956
	Bra037743	AT2G43000.1	Symbols: aNAC042, NAC042 | NAC domain containing protein 42 | chr2:17880617-17882584 REVERSE LENGTH=275	588.819	280.99	251.293	247.347	403.489	197.79	503.679	332.434	250.915	367.71	470.112	688.21	1.16904	0.855405	0.477209	0.426775	0.420073	0.685251	0.33591	0.660012	0.498165	0.730048	0.933356	1.36637	0.723032	0.856694	0.575404	0.73418	0.245842
	Bra032009	AT3G03200.1	Symbols: aNAC045, NAC045 | NAC domain containing protein 45 | chr3:736141-738527 REVERSE LENGTH=479	28.1305	20.615	17.1286	20.272	17.7801	15.1072	23.8768	20.5162	64.0484	32.3542	18.3732	52.9467	1.17815	0.848787	0.732834	0.608898	0.720641	0.632058	0.53704	0.859252	2.68245	1.35505	0.7695	2.2175	0.852874	0.226993	0.53182	0.821387	0.242183
	Bra021366	AT3G03200.1	Symbols: aNAC045, NAC045 | NAC domain containing protein 45 | chr3:736141-738527 REVERSE LENGTH=479	225.48	122.256	86.6053	72.9314	81.8298	70.0808	83.2494	66.0379	41.7531	117.105	54.4811	68.9705	2.70849	0.36921	0.542203	0.384093	0.32345	0.362914	0.310807	0.793254	0.501542	1.40668	0.654432	0.82848	0.683518	0.765824	0.229939	0.554547	0.375153
	Bra031950	AT3G04060.1	Symbols: aNAC046, NAC046 | NAC domain containing protein 46 | chr3:1053625-1054952 REVERSE LENGTH=338	599.546	743.444	953.034	754.196	804.544	630.541	576.959	717.441	918.555	769.932	1024.92	1024.17	1.03915	0.962326	1.24001	1.58959	1.25795	1.34192	1.0517	1.24349	1.59206	1.33447	1.77642	1.77512	0.997205	0.998449	0.942658	0.755409	0.592466
	Bra040153	AT3G04060.1	Symbols: aNAC046, NAC046 | NAC domain containing protein 46 | chr3:1053625-1054952 REVERSE LENGTH=338	2087.15	2253.05	1994.16	1905.04	2187.79	1902.17	1564.64	1929.24	1343.12	1424.05	1516.12	1340.13	1.33395	0.749654	1.07949	0.955446	0.912747	1.04822	0.911372	1.23302	0.858421	0.910145	0.96899	0.85651	0.875478	1.11303	1.00286	1.08176	1.06405
	Bra031949	AT3G04070.1	Symbols: aNAC047, NAC047 | NAC domain containing protein 47 | chr3:1061573-1062976 REVERSE LENGTH=359	235.967	213.801	330.941	264.462	272.7	151.056	730.585	445.041	524.139	387.281	389.266	232.811	0.322984	3.09613	0.906063	1.40249	1.12076	1.15567	0.640157	0.609157	0.717424	0.530097	0.532814	0.318664	1.4874	1.9549	2.11425	2.16899	2.00888
	Bra040152	AT3G04070.1	Symbols: aNAC047, NAC047 | NAC domain containing protein 47 | chr3:1061573-1062976 REVERSE LENGTH=359	4152.07	1494.41	1146.39	880.116	1533.71	741.742	2830.25	2219.12	1486.25	1493.88	1168.15	986.317	1.46703	0.681648	0.359919	0.276101	0.21197	0.369384	0.178644	0.784072	0.52513	0.527826	0.412737	0.348491	0.459038	0.525776	0.401591	0.894962	0.512621
	Bra033297	AT3G04430.1	Symbols: aNAC049, NAC049 | NAC domain containing protein 49 | chr3:1175506-1176986 REVERSE LENGTH=198	14.6436	28.065	30.3101	34.6794	22.9165	30.291	30.6781	30.0293	23.4132	21.9323	30.8799	25.834	0.477331	2.09498	1.91654	2.06985	2.36823	1.56495	2.06855	0.978851	0.763189	0.714917	1.00658	0.842099	1.95794	2.71211	3.31259	1.55472	2.45642
	Bra001365	AT3G10480.1	Symbols: ANAC050, NAC050 | NAC domain containing protein 50 | chr3:3264410-3266781 FORWARD LENGTH=447	1331.99	2194.62	2307.07	2619.37	2515.25	2705.42	2453.14	2701.06	2679.72	2861.51	2664.13	3406.63	0.542973	1.84171	1.64762	1.73205	1.96651	1.88834	2.03111	1.10106	1.09236	1.16647	1.08601	1.38868	1.4964	1.5856	1.68587	1.73879	1.46262
	Bra023314	AT3G10480.1	Symbols: ANAC050, NAC050 | NAC domain containing protein 50 | chr3:3264410-3266781 FORWARD LENGTH=447	80.3256	150.053	204.074	212.068	142.494	255.893	123.473	115.107	161.927	181.512	131.963	121.414	0.650552	1.53716	1.86806	2.54058	2.6401	1.77396	3.1857	0.932244	1.31144	1.47005	1.06876	0.983324	2.00383	1.93725	1.79592	1.65983	3.23972
	Bra001366	AT3G10480.1	Symbols: ANAC050, NAC050 | NAC domain containing protein 50 | chr3:3264410-3266781 FORWARD LENGTH=447	4053.39	3801	3471.77	4435.79	4663.39	4826.64	4337.4	4476.44	5084.72	5131.85	5748.98	5829.89	0.934521	1.07007	0.937734	0.85651	1.09434	1.15049	1.19077	1.03206	1.1723	1.18316	1.32544	1.3441	0.908607	0.730626	0.924928	0.868005	0.885922
	Bra029844	AT3G10480.1	Symbols: ANAC050, NAC050 | NAC domain containing protein 50 | chr3:3264410-3266781 FORWARD LENGTH=447	5026.24	5944	5943.56	6422.25	6148.7	6340.07	4913.22	5783.72	5608.89	5644.99	5743.4	5800.1	1.023	0.977514	1.18259	1.18251	1.27774	1.22332	1.26139	1.17718	1.14159	1.14894	1.16897	1.18051	1.0046	1.03584	1.11211	1.0465	1.06852
	Bra008980	AT3G10490.2	Symbols: ANAC052, NAC052 | NAC domain containing protein 52 | chr3:3268075-3270608 FORWARD LENGTH=451	57.1617	91.485	102.108	107.618	109.397	230.734	87.2172	84.1552	105.667	62.9038	34.3545	112.226	0.655395	1.5258	1.60046	1.7863	1.88269	1.91382	4.03651	0.964892	1.21154	0.721232	0.393896	1.28674	1.65869	1.47441	2.61039	4.85869	3.137
	Bra034119	AT3G10490.2	Symbols: ANAC052, NAC052 | NAC domain containing protein 52 | chr3:3268075-3270608 FORWARD LENGTH=451	6211	6848.43	6659.54	7161.89	6742.54	7431.16	7143.66	8668.38	8312.22	8661.3	10500.8	10788.1	0.869442	1.15016	1.10263	1.07222	1.1531	1.08558	1.19645	1.21344	1.16358	1.21245	1.46995	1.51016	0.908683	0.921481	0.951051	0.738517	0.792266
	Bra034118	AT3G10490.2	Symbols: ANAC052, NAC052 | NAC domain containing protein 52 | chr3:3268075-3270608 FORWARD LENGTH=451	4221.92	5811.38	5493.19	5473.94	5284.49	5137.37	4646.72	6076.58	5722.36	5165.99	5974.65	5949.11	0.908581	1.10062	1.37648	1.30111	1.29655	1.25168	1.21683	1.30771	1.23148	1.11175	1.28578	1.28028	1.05258	1.05654	1.16623	0.97348	0.950441
	Bra034120	AT3G10500.1	Symbols: aNAC053, NAC053 | NAC domain containing protein 53 | chr3:3271718-3273887 FORWARD LENGTH=549	3765.76	3516.46	3690.06	3208.26	3153.04	2662.96	3869.86	4415.94	4670.73	4290.95	4207.3	4107.84	0.9731	1.02764	0.933798	0.979898	0.851956	0.837292	0.707151	1.14111	1.20695	1.10881	1.0872	1.0615	0.818324	0.811879	0.768349	0.770138	0.666183
	Bra022236	AT3G17730.1	Symbols: aNAC057, NAC057 | NAC domain containing protein 57 | chr3:6064379-6065813 FORWARD LENGTH=246	196.2	360.117	313.238	308.544	176.112	168.335	269.06	200.879	191.054	199.71	165.506	136.213	0.729205	1.37136	1.83546	1.59652	1.5726	0.897615	0.857977	0.746596	0.71008	0.742251	0.615127	0.506255	2.45844	2.24837	2.11869	1.45924	1.69475
	Bra001705	AT3G18400.1	Symbols: aNAC058, NAC058 | NAC domain containing protein 58 | chr3:6318745-6320593 REVERSE LENGTH=314	63.5435	113.907	53.5389	55.9	84.8223	143.942	97.0892	130.806	103.155	109.224	53.164	59.2892	0.654486	1.52792	1.79258	0.842555	0.879712	1.33487	2.26525	1.34728	1.06248	1.12499	0.547579	0.610667	1.33052	0.793011	0.781976	2.43777	3.70947
	Bra022319	AT3G18400.1	Symbols: aNAC058, NAC058 | NAC domain containing protein 58 | chr3:6318745-6320593 REVERSE LENGTH=314	16.3902	18.7958	22.8549	20.6409	21.2586	53.9412	18.3629	20.1149	19.8297	24.0812	21.7706	30.0207	0.892571	1.12036	1.14677	1.39442	1.25934	1.29703	3.29106	1.09541	1.07988	1.31141	1.18558	1.63486	1.04689	1.29128	0.960301	1.09401	2.01306
	Bra037585	AT3G18400.1	Symbols: aNAC058, NAC058 | NAC domain containing protein 58 | chr3:6318745-6320593 REVERSE LENGTH=314	148.081	189.244	187.543	256.271	193.61	128.682	83.3845	146.438	163.035	160.916	83.7708	76.4435	1.77588	0.563101	1.27798	1.26649	1.73061	1.30746	0.868997	1.75618	1.95522	1.92981	1.00463	0.916759	0.727703	0.647748	0.896781	1.30143	0.947902
	Bra021471	AT3G44290.1	Symbols: aNAC060, NAC060 | NAC domain containing protein 60 | chr3:15972909-15975019 REVERSE LENGTH=335	91.9292	173.982	363.886	253.32	199.914	366.505	179.451	221.953	255.771	137.471	226.632	179.509	0.51228	1.95206	1.89257	3.95833	2.7556	2.17465	3.98682	1.23684	1.4253	0.766064	1.26292	1.00032	1.53016	2.7772	3.59709	1.72193	3.98553
	Bra019442	AT3G44350.2	Symbols: aNAC061, NAC061 | NAC domain containing protein 61 | chr3:16022836-16024487 REVERSE LENGTH=241	2818.28	6142.51	6026.44	6158.25	5236.32	5895.62	2209.63	5302.65	4751.02	5333.24	5891.83	4621.14	1.27545	0.784035	2.17952	2.13834	2.18511	1.85798	2.09192	2.39979	2.15014	2.41363	2.66643	2.09136	0.908214	0.994511	0.905319	0.696805	1.00027
	Bra019459	AT3G44350.2	Symbols: aNAC061, NAC061 | NAC domain containing protein 61 | chr3:16022836-16024487 REVERSE LENGTH=241	4279.17	7905	9077.69	7987.8	9113.47	8094.99	3028.53	8502.6	9619.59	10723.9	10172.5	11067.8	1.41295	0.707738	1.84732	2.12137	1.86667	2.12973	1.89172	2.8075	3.17632	3.54096	3.35889	3.65451	0.657995	0.667869	0.527165	0.634057	0.517639
	Bra017980	AT3G49530.1	Symbols: ANAC062, NTL6, NAC062 | NAC domain containing protein 62 | chr3:18362639-18364717 REVERSE LENGTH=469	11740.7	15111.2	16405.7	15264.5	13711.6	16222.3	10416.9	15067.6	15121.1	15044.4	15227.8	15399.9	1.12708	0.887247	1.28708	1.39734	1.30014	1.16787	1.38171	1.44646	1.45159	1.44423	1.46184	1.47836	0.889814	0.962622	0.900227	0.798906	0.934629
	Bra008553	AT4G01550.1	Symbols: aNAC069, NAC069 | NAC domain containing protein 69 | chr4:674025-676225 REVERSE LENGTH=457	1076.02	2039.82	1638.65	1463.79	1390.33	1413.16	1549.87	1901.06	1788.81	1912.4	1926.58	1983.14	0.694265	1.44037	1.89571	1.52288	1.36037	1.2921	1.31332	1.22659	1.15417	1.23391	1.24306	1.27955	1.54551	1.31946	1.10249	1.03946	1.02639
	Bra027596	AT4G01550.1	Symbols: aNAC069, NAC069 | NAC domain containing protein 69 | chr4:674025-676225 REVERSE LENGTH=457	2261.54	2213.01	2039.55	2030.5	1863.38	1722.63	2634.95	2351.92	2104.09	2458.23	2001.45	2061.92	0.858286	1.16511	0.978541	0.901841	0.89784	0.823943	0.761707	0.892586	0.798531	0.932932	0.759578	0.782527	1.0963	1.12937	0.962384	1.08474	0.973393
	Bra036326	AT4G01550.1	Symbols: aNAC069, NAC069 | NAC domain containing protein 69 | chr4:674025-676225 REVERSE LENGTH=457	143.057	162.849	263.744	209.322	179.367	285.359	166.227	169.175	208.495	216.609	171.378	172.939	0.860612	1.16196	1.13835	1.84363	1.46321	1.25381	1.99472	1.01773	1.25428	1.30309	1.03099	1.04038	1.11851	1.46987	1.12287	1.21613	1.9173
	Bra036327	AT4G01550.1	Symbols: aNAC069, NAC069 | NAC domain containing protein 69 | chr4:674025-676225 REVERSE LENGTH=457	35646.5	36976.6	39501.2	43459.3	42550.1	45732.6	32000.8	38011.7	33124.2	39213.9	36747	38173.6	1.11393	0.897726	1.03731	1.10814	1.21917	1.19367	1.28295	1.18784	1.03511	1.2254	1.14832	1.1929	0.87328	1.07055	0.994916	1.0395	1.07549
	Bra036328	AT4G01550.1	Symbols: aNAC069, NAC069 | NAC domain containing protein 69 | chr4:674025-676225 REVERSE LENGTH=457	47.8203	40.3148	82.1413	27.934	54.2352	36.3546	19.6304	26.3229	33.1116	22.1904	17.8416	41.8481	2.43603	0.410503	0.843048	1.71771	0.584145	1.13415	0.760234	1.34093	1.68675	1.13041	0.908876	2.1318	0.628706	1.01835	0.516755	1.24786	0.356616
	Bra037914	AT4G10350.1	Symbols: ANAC070, BRN2, NAC070 | NAC domain containing protein 70 | chr4:6415287-6416829 REVERSE LENGTH=341	106.866	326.581	333.461	347.77	295.691	196.977	243.313	526.353	357.853	494.243	385.418	402.18	0.439212	2.2768	3.05599	3.12037	3.25426	2.76693	1.84321	2.16328	1.47075	2.03131	1.58404	1.65293	1.41267	2.12161	1.60205	1.74675	1.11512
	Bra000709	AT4G10350.1	Symbols: ANAC070, BRN2, NAC070 | NAC domain containing protein 70 | chr4:6415287-6416829 REVERSE LENGTH=341	217.728	202.729	440.424	321.351	256.127	279.89	195.292	309.681	338.383	705.22	360.22	314.543	1.11488	0.896954	0.931111	2.02282	1.47593	1.17636	1.2855	1.58573	1.7327	3.61111	1.84452	1.61063	0.58718	1.16743	0.408719	0.637761	0.798137
	Bra012626	AT4G17980.1	Symbols: aNAC071, NAC071 | NAC domain containing protein 71 | chr4:9978850-9980038 REVERSE LENGTH=262	131.868	70.1434	173.292	86.7961	154.948	190.49	337.192	79.0414	65.3046	87.0339	124.055	83.2641	0.391077	2.55704	0.531921	1.31413	0.658204	1.17502	1.44455	0.234411	0.193672	0.258114	0.367906	0.246934	2.26919	6.78536	2.55006	3.19381	5.84995
	Bra013272	AT4G17980.1	Symbols: aNAC071, NAC071 | NAC domain containing protein 71 | chr4:9978850-9980038 REVERSE LENGTH=262	142.152	35.7095	85.4601	43.6765	120.054	88.051	325.368	127.826	146.729	122.33	76.6056	79.3736	0.436896	2.28887	0.251206	0.601188	0.307252	0.844547	0.619414	0.392866	0.450963	0.375974	0.235443	0.24395	0.63942	1.33312	0.817216	3.58705	2.5391
	Bra011034	AT4G28500.1	Symbols: ANAC073, SND2, NAC073 | NAC domain containing protein 73 | chr4:14083014-14084266 FORWARD LENGTH=305	123.396	90.0836	73.0846	93.466	52.9259	35.226	115.672	138.901	188.302	79.5787	53.2099	58.6136	1.06678	0.937405	0.730037	0.592277	0.757448	0.428911	0.285471	1.20082	1.6279	0.687969	0.460007	0.506722	0.60795	0.36383	1.10099	0.932402	0.563368
	Bra024197	AT4G28500.1	Symbols: ANAC073, SND2, NAC073 | NAC domain containing protein 73 | chr4:14083014-14084266 FORWARD LENGTH=305	174.365	125.184	125.398	131.566	53.8655	50.5836	142.122	124.495	74.9953	41.6034	41.8955	68.3466	1.22687	0.815083	0.717942	0.71917	0.754544	0.308924	0.290102	0.875973	0.527683	0.29273	0.294785	0.480901	0.819594	1.36288	2.57761	1.04796	0.603247
	Bra011037	AT4G28530.1	Symbols: aNAC074, NAC074 | NAC domain containing protein 74 | chr4:14090725-14094603 REVERSE LENGTH=352	115.957	266.146	179.218	407.349	227.135	317.46	316.275	236.83	311.983	278.001	261.189	614.603	0.366633	2.72752	2.29521	1.54556	3.51293	1.95879	2.73774	0.74881	0.98643	0.878985	0.825829	1.94326	3.06515	1.56682	3.99658	2.3719	1.40884
	Bra010362	AT4G28530.1	Symbols: aNAC074, NAC074 | NAC domain containing protein 74 | chr4:14090725-14094603 REVERSE LENGTH=352	76.3202	117.466	232.086	175.367	146.339	201.386	191.959	157.831	193.523	191.526	188.275	241.757	0.397586	2.51518	1.53912	3.04095	2.29778	1.91743	2.6387	0.822212	1.00815	0.997744	0.980808	1.25942	1.87193	3.01638	2.30297	1.95495	2.09517
	Bra024194	AT4G28530.1	Symbols: aNAC074, NAC074 | NAC domain containing protein 74 | chr4:14090725-14094603 REVERSE LENGTH=352	92.5354	145.415	139.536	147.59	195.155	224.8	217.743	266.284	197.329	280.591	295.59	350.275	0.424975	2.35308	1.57145	1.50792	1.59496	2.10898	2.42934	1.22293	0.906247	1.28863	1.35752	1.60866	1.28499	1.66392	1.23771	1.55355	1.51016
	Bra024152	AT4G29230.1	Symbols: aNAC075, NAC075 | NAC domain containing protein 75 | chr4:14410338-14414956 FORWARD LENGTH=498	648.058	495.955	369.277	442.257	314.144	360.155	528.076	394.132	447.195	394.832	362.044	453.922	1.22721	0.814859	0.765294	0.569821	0.682434	0.484747	0.555745	0.746355	0.846838	0.74768	0.685591	0.859577	1.02538	0.67288	0.912735	0.70705	0.646533
	Bra011090	AT4G29230.1	Symbols: aNAC075, NAC075 | NAC domain containing protein 75 | chr4:14410338-14414956 FORWARD LENGTH=498	715.203	655.996	320.34	528.379	343.261	407.321	524.5	398.975	452.312	407.173	372.106	462.705	1.36359	0.733358	0.917217	0.447901	0.738782	0.479949	0.569518	0.760677	0.862368	0.776307	0.709449	0.882183	1.20579	0.519385	0.951662	0.67651	0.645578
	Bra017750	AT4G36160.1	Symbols: ANAC076, VND2, NAC076 | NAC domain containing protein 76 | chr4:17110877-17112891 REVERSE LENGTH=377	105.21	249.156	199.428	223.161	137.664	263.674	125.673	157.818	116.235	111.069	112.62	124.553	0.837173	1.1945	2.36818	1.89552	2.1211	1.30847	2.50617	1.25578	0.9249	0.883794	0.896135	0.991088	1.88582	2.04944	2.4	1.46012	2.5287
	Bra011667	AT4G36160.1	Symbols: ANAC076, VND2, NAC076 | NAC domain containing protein 76 | chr4:17110877-17112891 REVERSE LENGTH=377	441.746	517.106	629.885	703.739	616.962	853.971	451.895	575.303	396.155	427	608.67	559.58	0.977541	1.02297	1.1706	1.4259	1.59309	1.39664	1.93317	1.27309	0.876653	0.94491	1.34693	1.2383	0.919492	1.62653	1.68597	1.03691	1.56115
	Bra009246	AT5G07680.1	Symbols: ANAC080, ANAC079, ATNAC4, NAC080 | NAC domain containing protein 80 | chr5:2436092-2437322 FORWARD LENGTH=329	229.489	388.362	333.799	538.304	294.118	400.308	215.8	279.117	325.651	184.694	369.104	246.414	1.06343	0.94035	1.69229	1.45453	2.34566	1.28162	1.74435	1.29341	1.50904	0.855857	1.7104	1.14186	1.3084	0.963878	2.74072	0.749312	1.52763
	Bra028685	AT5G07680.1	Symbols: ANAC080, ANAC079, ATNAC4, NAC080 | NAC domain containing protein 80 | chr5:2436092-2437322 FORWARD LENGTH=329	380.061	141.495	71.471	117.485	63.0594	47.9043	231.313	71.3793	66.4899	69.9192	61.5903	67.6734	1.64306	0.608621	0.372295	0.188051	0.309121	0.165919	0.126044	0.308583	0.287446	0.302271	0.266264	0.292562	1.20647	0.654216	1.02266	0.623138	0.430827
	Bra006019	AT5G09330.1	Symbols: aNAC082, VNI1, NAC082 | NAC domain containing protein 82 | chr5:2892623-2894708 REVERSE LENGTH=489	823.214	656.23	702.808	929.591	853.568	561.563	1352.5	1478.1	1646.53	1807.38	1510.88	1656.75	0.608661	1.64295	0.797156	0.853737	1.12922	1.03687	0.682159	1.09287	1.2174	1.33633	1.1171	1.22495	0.729419	0.70128	0.84502	0.928181	0.556886
	Bra028640	AT5G09330.1	Symbols: aNAC082, VNI1, NAC082 | NAC domain containing protein 82 | chr5:2892623-2894708 REVERSE LENGTH=489	378.508	349.65	292.897	300.517	248.818	209.692	522.783	296.405	329.692	401.685	408.4	360.109	0.724025	1.38117	0.923759	0.77382	0.793952	0.657365	0.553996	0.566975	0.630648	0.768359	0.781204	0.688831	1.62928	1.22702	1.03331	0.841477	0.804256
	Bra009379	AT5G09330.1	Symbols: aNAC082, VNI1, NAC082 | NAC domain containing protein 82 | chr5:2892623-2894708 REVERSE LENGTH=489	4869.68	4537.72	3313.18	3492.06	3230.94	3617.86	4118.7	4328	3836.68	4528.05	4162.88	4532.7	1.18233	0.845785	0.931831	0.680369	0.717103	0.663481	0.742936	1.05082	0.931527	1.09939	1.01073	1.10052	0.886768	0.730381	0.652274	0.65644	0.675079
	Bra008849	AT5G13180.1	Symbols: ANAC083, VNI2, NAC083 | NAC domain containing protein 83 | chr5:4196643-4197577 FORWARD LENGTH=252	4197.03	3425.54	3727.31	2931.27	3038.16	2541.4	3980.28	3767.51	4694.44	3827.96	3947.14	3035.55	1.05446	0.948356	0.816182	0.888083	0.698415	0.723883	0.605523	0.946544	1.17942	0.961731	0.991674	0.762647	0.862276	0.75298	0.726206	0.729961	0.793976
	Bra008788	AT5G14000.1	Symbols: aNAC084, NAC084 | NAC domain containing protein 84 | chr5:4518177-4519034 FORWARD LENGTH=206	617.942	462.468	326.12	496.259	394.269	557.734	875.711	437.62	468.924	408.24	518.742	395.025	0.705646	1.41714	0.7484	0.527752	0.803083	0.638036	0.902567	0.499731	0.535478	0.466181	0.592367	0.451091	1.49761	0.985571	1.72269	1.0771	2.00086
	Bra006257	AT5G14490.1	Symbols: aNAC085, NAC085 | NAC domain containing protein 85 | chr5:4670779-4672072 REVERSE LENGTH=350	120.757	217.52	70.9228	78.484	69.7795	88.815	245.719	161.758	76.4909	221.859	243.237	78.5004	0.491443	2.03482	1.8013	0.587318	0.649933	0.577851	0.735485	0.658305	0.311294	0.902897	0.989899	0.319472	2.73628	1.8867	0.719831	0.583747	2.30219
	Bra006392	AT5G17260.1	Symbols: aNAC086, NAC086 | NAC domain containing protein 86 | chr5:5675323-5677912 REVERSE LENGTH=476	64.2123	73.6819	37.279	78.5647	61.2403	88.2912	62.5796	64.5029	63.0078	41.285	74.1565	57.4495	1.02609	0.974573	1.14747	0.580559	1.22351	0.953716	1.37499	1.03073	1.00684	0.65972	1.18499	0.918023	1.11326	0.576613	1.8546	0.804827	1.49777
	Bra008567	AT5G17260.1	Symbols: aNAC086, NAC086 | NAC domain containing protein 86 | chr5:5675323-5677912 REVERSE LENGTH=476	13.8896	13.4369	11.8196	12.9446	14.0015	14.2293	11.8906	11.6837	9.6235	10.6681	9.3833	9.5206	1.16812	0.856079	0.967407	0.850968	0.931963	1.00806	1.02446	0.9826	0.809337	0.897188	0.789136	0.800683	0.984539	1.05144	1.03876	1.27742	1.27948
	Bra023669	AT5G18270.1	Symbols: ANAC087 | Arabidopsis NAC domain containing protein 87 | chr5:6041241-6042743 REVERSE LENGTH=335	534.338	494.672	508.665	429.359	364.491	274.061	965.441	915.966	858.989	740.048	831.346	682.016	0.553465	1.8068	0.925766	0.951954	0.803534	0.682136	0.512898	0.948754	0.889737	0.766539	0.861105	0.706429	0.97577	1.06993	1.04826	0.792163	0.726043
	Bra006449	AT5G18270.1	Symbols: ANAC087 | Arabidopsis NAC domain containing protein 87 | chr5:6041241-6042743 REVERSE LENGTH=335	629.154	793.327	947.211	589.723	568.937	472.808	461.15	540.96	564.515	583.195	659.274	534.577	1.36432	0.732968	1.26094	1.50553	0.937327	0.904289	0.751498	1.17307	1.22415	1.26465	1.42963	1.15923	1.07491	1.22986	0.741173	0.632533	0.648276
	Bra002148	AT5G18270.1	Symbols: ANAC087 | Arabidopsis NAC domain containing protein 87 | chr5:6041241-6042743 REVERSE LENGTH=335	1213.66	786.615	801.709	603.242	661.329	385.323	609.48	847.749	489.968	579.711	646.951	559.321	1.9913	0.502183	0.648135	0.660571	0.497044	0.544905	0.317488	1.39094	0.803912	0.951157	1.06148	0.917702	0.465969	0.821697	0.522568	0.513344	0.34596
	Bra006619	AT5G22290.1	Symbols: aNAC089, NAC089 | NAC domain containing protein 89 | chr5:7376044-7377498 REVERSE LENGTH=340	55.0772	158.182	157.504	245.433	242.191	442.993	102.07	153.052	317.971	208.859	214.839	296.933	0.539602	1.85322	2.87201	2.8597	4.45616	4.3973	8.04313	1.49948	3.11522	2.04623	2.10482	2.90911	1.91533	0.917974	2.17774	2.08916	2.76481
	Bra002403	AT5G22290.1	Symbols: aNAC089, NAC089 | NAC domain containing protein 89 | chr5:7376044-7377498 REVERSE LENGTH=340	70.3417	61.1763	62.4183	105.951	85.768	106.296	60.888	36.392	52.5733	60.4052	27.0832	101.258	1.15526	0.865603	0.869702	0.887358	1.50623	1.21931	1.51114	0.597688	0.863443	0.992071	0.444804	1.66302	1.45511	1.0277	1.51827	2.74122	0.90867
	Bra006624	AT5G22380.1	Symbols: aNAC090, NAC090 | NAC domain containing protein 90 | chr5:7408924-7410038 REVERSE LENGTH=235	6174.65	7427.16	11251.6	9563.32	9997.21	7297.71	4595.26	7444.7	8574.78	8915.85	8195.43	10192.6	1.3437	0.744214	1.20285	1.82222	1.5488	1.61907	1.18188	1.62008	1.86601	1.94023	1.78345	2.21807	0.74246	0.976538	0.798259	0.907831	0.532843
	Bra020188	AT5G22380.1	Symbols: aNAC090, NAC090 | NAC domain containing protein 90 | chr5:7408924-7410038 REVERSE LENGTH=235	2846.12	4163.6	6392.65	4626.25	5009.76	3036.17	1496.84	2524.98	3968.5	3330.78	3325.02	3062.6	1.90142	0.525923	1.4629	2.24609	1.62546	1.76021	1.06678	1.68687	2.65125	2.22521	2.22136	2.04604	0.867228	0.847182	0.730475	0.792401	0.521384
	Bra036520	AT5G24590.2	Symbols: ANAC091, TIP | TCV-interacting protein | chr5:8416920-8418723 REVERSE LENGTH=451	13015.5	13138.6	11970.5	13381	13664.5	12606.5	10667.3	10760	11888.9	12176.5	12595.9	13072.5	1.22013	0.819584	1.00946	0.919711	1.02808	1.04986	0.968576	1.00869	1.11452	1.14148	1.1808	1.22547	1.00076	0.82521	0.900658	0.889116	0.790368
	Bra009774	AT5G24590.2	Symbols: ANAC091, TIP | TCV-interacting protein | chr5:8416920-8418723 REVERSE LENGTH=451	5292.31	12269.1	10935.2	10388.1	9344.62	9612.41	2126.24	5189.29	5437.47	5640.05	5666.74	5443.1	2.48905	0.40176	2.31829	2.06624	1.96287	1.7657	1.8163	2.44059	2.55732	2.65259	2.66515	2.55997	0.949887	0.807973	0.73998	0.662514	0.709501
	Bra028441	AT5G39820.1	Symbols: aNAC094, NAC094 | NAC domain containing protein 94 | chr5:15939300-15940491 REVERSE LENGTH=337	302.405	233.128	123.829	76.4507	65.6863	75.1916	107.397	82.0441	56.4873	129.693	59.2268	52.5905	2.81577	0.355143	0.770913	0.409481	0.252809	0.217213	0.248645	0.763933	0.525967	1.2076	0.551475	0.489683	1.00914	0.778529	0.209348	0.393876	0.507768
	Bra022046	AT5G46590.1	Symbols: aNAC096, NAC096 | NAC domain containing protein 96 | chr5:18905679-18906811 FORWARD LENGTH=292	220.404	80.7929	47.4212	59.7263	108.553	74.295	239.584	167.426	36.0931	109.367	75.6777	129.418	0.919945	1.08702	0.366567	0.215156	0.270986	0.492518	0.337086	0.69882	0.150649	0.456487	0.315871	0.540178	0.524552	1.42819	0.593632	1.55924	0.624027
	Bra025012	AT5G46590.1	Symbols: aNAC096, NAC096 | NAC domain containing protein 96 | chr5:18905679-18906811 FORWARD LENGTH=292	1037.5	77.6263	77.8872	71.7978	91.2985	52.6555	406.839	140.885	77.1208	64.7917	49.0855	30.6129	2.55015	0.392134	0.0748205	0.075072	0.0692027	0.0879986	0.0507523	0.346292	0.189561	0.159256	0.120651	0.0752457	0.216062	0.396031	0.434536	0.729365	0.674487
	Bra035712	AT5G50820.1	Symbols: aNAC097, NAC097 | NAC domain containing protein 97 | chr5:20679225-20680006 FORWARD LENGTH=193	461.829	420.145	594.804	419.849	424.294	544.706	651.508	418.776	575.46	589.02	442.542	520.491	0.708862	1.41071	0.909741	1.28793	0.909101	0.918725	1.17945	0.64278	0.883274	0.904087	0.679258	0.798902	1.41532	1.45813	1.00555	1.35254	1.47634
	Bra002802	AT5G56620.1	Symbols: aNAC099, NAC099 | NAC domain containing protein 99 | chr5:22918521-22921139 REVERSE LENGTH=386	156.73	96.1792	165.548	138.351	93.7206	84.0279	141.387	117.982	107.824	109.353	126.352	147.655	1.10852	0.902106	0.613662	1.05626	0.882735	0.597975	0.536132	0.834461	0.762616	0.77343	0.893661	1.04433	0.735399	1.38505	1.14132	0.66913	0.513373
	Bra012960	AT5G61430.1	Symbols: ANAC100, ATNAC5, NAC100 | NAC domain containing protein 100 | chr5:24701328-24702553 REVERSE LENGTH=336	66.0313	46.4859	27.0459	27.6703	29.395	56.8181	143.952	65.7244	68.9271	74.5516	125.308	39.5342	0.458704	2.18006	0.703998	0.409592	0.419048	0.445168	0.860472	0.456572	0.47882	0.517892	0.870485	0.274635	1.54192	0.85542	0.809142	0.511402	3.13315
	Bra029313	AT5G61430.1	Symbols: ANAC100, ATNAC5, NAC100 | NAC domain containing protein 100 | chr5:24701328-24702553 REVERSE LENGTH=336	564.366	155.395	138.162	98.1919	51.1827	53.8016	437.267	217.369	296.609	108.237	128.501	112.881	1.29067	0.774793	0.275344	0.244809	0.173986	0.0906906	0.095331	0.497108	0.678325	0.247531	0.293873	0.258151	0.553892	0.360903	0.702887	0.308605	0.369284
	Bra029201	AT5G63790.1	Symbols: ANAC102, NAC102 | NAC domain containing protein 102 | chr5:25526887-25528013 REVERSE LENGTH=312	8249.94	12994.7	10856.9	10785.9	10322.5	10013.5	5233.55	9765.6	10353.9	9168.87	10349.7	7801.61	1.57636	0.634374	1.57513	1.316	1.30739	1.25122	1.21377	1.86596	1.97837	1.75194	1.97757	1.49069	0.844137	0.665193	0.746253	0.632707	0.81423
	Bra038663	AT5G63790.1	Symbols: ANAC102, NAC102 | NAC domain containing protein 102 | chr5:25526887-25528013 REVERSE LENGTH=312	7313.55	12146.5	11276.4	10072.8	8167.62	10039.4	4226.76	9054.74	9357.33	8604.47	9837.4	9510.11	1.7303	0.577935	1.66082	1.54185	1.37728	1.11678	1.37271	2.14224	2.21383	2.03571	2.32741	2.24998	0.775273	0.696463	0.676559	0.479838	0.610101
	Bra024263	AT5G64060.1	Symbols: aNAC103, NAC103 | NAC domain containing protein 103 | chr5:25633818-25635152 REVERSE LENGTH=356	717.149	1068.94	741.694	1147.72	937.034	1015.82	1087.01	1118.25	1468.53	1481.59	1482.67	1960.56	0.659745	1.51574	1.49054	1.03423	1.60039	1.30661	1.41647	1.02874	1.35098	1.363	1.36399	1.80363	1.4489	0.765537	1.17417	0.957933	0.785346
	Bra031915	AT5G64530.1	Symbols: ANAC104, XND1 | xylem NAC domain 1 | chr5:25795360-25796699 FORWARD LENGTH=187	357.502	633.547	503.831	570.355	427.095	502.979	239.795	249.147	497.512	305.59	472.729	612.691	1.49087	0.670751	1.77215	1.40931	1.59539	1.19466	1.40693	1.039	2.07474	1.27438	1.97139	2.55506	1.70563	0.679271	1.25189	0.606002	0.550643
	Bra012065	AT5G66300.1	Symbols: ANAC105, VND3, NAC105 | NAC domain containing protein 105 | chr5:26480005-26481247 REVERSE LENGTH=292	297.813	377.98	372.274	345.293	402.506	259.655	303.479	245.274	257.925	311.099	192.589	148.334	0.98133	1.01903	1.26919	1.25003	1.15943	1.35154	0.871873	0.808207	0.849894	1.02511	0.634604	0.488778	1.57037	1.4708	1.13103	2.12974	1.78378
	Bra012342	AT1G32870.1	Symbols: ANAC13, ANAC013, NAC13 | NAC domain protein 13 | chr1:11911745-11913692 FORWARD LENGTH=528	1080.94	1304.82	1165.09	1065.4	1600.54	1199.88	1375.35	1601.36	1695.69	1581.67	2218.58	1988.93	0.785938	1.27236	1.20712	1.07785	0.985624	1.48069	1.11003	1.16433	1.23292	1.15001	1.6131	1.44613	1.03675	0.874228	0.857055	0.917916	0.767591
	Bra033239	AT1G01720.1	Symbols: ATAF1, ANAC002 | NAC (No Apical Meristem) domain transcriptional regulator superfamily protein | chr1:268471-269514 FORWARD LENGTH=289	9994.18	15852.2	14551.3	11936.9	12601.3	10766	6519.15	14762.8	16515.5	14773.3	16604	13563.8	1.53305	0.652295	1.58614	1.45598	1.19439	1.26086	1.07723	2.26453	2.53338	2.26614	2.54696	2.08061	0.70043	0.574717	0.527057	0.495047	0.517746
	Bra006015	AT5G08790.1	Symbols: ATAF2, aNAC081 | NAC (No Apical Meristem) domain transcriptional regulator superfamily protein | chr5:2859113-2860144 REVERSE LENGTH=283	15197.2	16384.5	14716.5	12703.5	14832.4	13435.4	10501.3	13693.3	15802.2	14078.6	14753.8	11104.3	1.44717	0.691002	1.07813	0.968369	0.835911	0.975996	0.884071	1.30396	1.50479	1.34065	1.40495	1.05742	0.826808	0.643527	0.62351	0.694684	0.836063
	Bra009370	AT5G08790.1	Symbols: ATAF2, aNAC081 | NAC (No Apical Meristem) domain transcriptional regulator superfamily protein | chr5:2859113-2860144 REVERSE LENGTH=283	14551.2	15924.3	15824	14883.1	14359.5	13525.3	8702.39	8690.87	8315.28	6613.26	8195.1	6932.98	1.67209	0.598053	1.09436	1.08747	1.02281	0.986826	0.929497	0.998676	0.955517	0.759936	0.941707	0.796675	1.09581	1.1381	1.34591	1.04791	1.16672
	Bra028645	AT5G08790.1	Symbols: ATAF2, aNAC081 | NAC (No Apical Meristem) domain transcriptional regulator superfamily protein | chr5:2859113-2860144 REVERSE LENGTH=283	15817.5	17065.9	14352	12975.1	18995.1	16541	8716.79	11058.1	14448.6	12960.7	14074.7	10906.9	1.8146	0.551085	1.07893	0.907349	0.8203	1.20089	1.04574	1.2686	1.65756	1.48687	1.61467	1.25125	0.850486	0.547401	0.551697	0.74374	0.835755
	Bra021114	AT3G15510.1	Symbols: ATNAC2, ANAC056, NARS1, NAC2 | NAC domain containing protein 2 | chr3:5243696-5245037 FORWARD LENGTH=364	1925.91	1403.18	1047.79	1056.72	1352.15	799.312	2858.6	2029.39	2371.42	2361.95	2598.72	2628.34	0.673725	1.48429	0.72858	0.544049	0.548686	0.702084	0.415031	0.709924	0.829574	0.826261	0.909088	0.91945	1.02628	0.655818	0.664059	0.772294	0.45139
	Bra027237	AT3G15510.1	Symbols: ATNAC2, ANAC056, NARS1, NAC2 | NAC domain containing protein 2 | chr3:5243696-5245037 FORWARD LENGTH=364	545.461	473.478	416.413	406.448	445.386	314.731	680.249	596.036	517.674	528.246	766.257	660.598	0.801855	1.24711	0.868033	0.763415	0.745146	0.816531	0.577	0.876203	0.761007	0.776548	1.12644	0.971112	0.990676	1.00316	0.959562	0.72488	0.594164
	Bra001597	AT3G15510.1	Symbols: ATNAC2, ANAC056, NARS1, NAC2 | NAC domain containing protein 2 | chr3:5243696-5245037 FORWARD LENGTH=364	370.971	452.191	316.263	310.974	365.467	329.756	204.395	298.49	427.344	248.663	224.064	501.865	1.81497	0.550973	1.21894	0.852528	0.83827	0.985163	0.8889	1.46036	2.09078	1.21658	1.09623	2.45537	0.834685	0.407757	0.689038	0.898683	0.362023
	Bra025658	AT5G39610.1	Symbols: ATNAC2, ORE1, ANAC092, ATNAC6, NAC2, NAC6 | NAC domain containing protein 6 | chr5:15858591-15859650 REVERSE LENGTH=285	105.395	142.267	171.867	143.809	207.42	185.469	300.989	181.168	104.372	162.958	125.068	87.7087	0.350162	2.85582	1.34985	1.63069	1.36448	1.96803	1.75975	0.601909	0.346764	0.541408	0.415523	0.291402	2.24261	4.70261	2.52023	4.73625	6.03892
	Bra028435	AT5G39610.1	Symbols: ATNAC2, ORE1, ANAC092, ATNAC6, NAC2, NAC6 | NAC domain containing protein 6 | chr5:15858591-15859650 REVERSE LENGTH=285	72.2322	31.0291	64.4582	34.1363	47.8612	45.7777	78.3129	64.01	47.768	47.8335	53.2531	50.6442	0.922354	1.08418	0.429574	0.892375	0.472591	0.662602	0.633758	0.817362	0.609963	0.6108	0.680004	0.64669	0.525562	1.463	0.773725	0.974409	0.980001
	Bra001596	AT3G15500.1	Symbols: ATNAC3, ANAC055, NAC055, NAC3 | NAC domain containing protein 3 | chr3:5234731-5235882 FORWARD LENGTH=317	78.5286	94.6264	62.4957	50.0957	72.8232	46.2044	749.755	299.022	205.96	77.6836	92.7061	80.4205	0.104739	9.54754	1.20499	0.795834	0.637929	0.927346	0.588377	0.398826	0.274703	0.103612	0.123649	0.107262	3.02135	2.89707	6.15691	7.49986	5.4854
	Bra021113	AT3G15500.1	Symbols: ATNAC3, ANAC055, NAC055, NAC3 | NAC domain containing protein 3 | chr3:5234731-5235882 FORWARD LENGTH=317	101.571	57.6264	101.669	111.055	431.449	89.0052	243.049	86.5395	165.939	122.928	164.273	73.3262	0.417903	2.3929	0.567351	1.00096	1.09337	4.24776	0.876286	0.356058	0.682739	0.505775	0.675884	0.301693	1.59342	1.4661	2.16178	6.28474	2.90456
	Bra027238	AT3G15500.1	Symbols: ATNAC3, ANAC055, NAC055, NAC3 | NAC domain containing protein 3 | chr3:5234731-5235882 FORWARD LENGTH=317	826.44	363.128	558.674	435.396	436.118	122.99	675.805	510.423	463.995	543.188	414.025	386.784	1.2229	0.81773	0.439388	0.676001	0.526833	0.527707	0.148819	0.755281	0.686581	0.803764	0.61264	0.572331	0.581754	0.98459	0.655457	0.861366	0.260023
	Bra036223	AT3G29035.1	Symbols: ATNAC3, ANAC059, NAC3 | NAC domain containing protein 3 | chr3:11033839-11035006 FORWARD LENGTH=318	148.919	182.282	293.164	227.34	186.849	215.553	107.1	217.343	189.36	174.438	294.404	422.034	1.39047	0.719183	1.22403	1.96861	1.5266	1.2547	1.44745	2.02935	1.76807	1.62874	2.74887	3.94056	0.603167	1.11343	0.93729	0.456443	0.367321
	Bra025374	AT3G29035.1	Symbols: ATNAC3, ANAC059, NAC3 | NAC domain containing protein 3 | chr3:11033839-11035006 FORWARD LENGTH=318	1758.72	1204.48	1171.01	1059.44	1108.05	972.609	1050.62	917.514	783.683	864.106	903.514	772.646	1.67398	0.597378	0.684862	0.665831	0.602393	0.630032	0.553021	0.873307	0.745924	0.822472	0.859982	0.735419	0.784216	0.892625	0.732417	0.732611	0.751981
	Bra001586	AT3G15170.1	Symbols: CUC1, ANAC054, ATNAC1 | NAC (No Apical Meristem) domain transcriptional regulator superfamily protein | chr3:5109912-5111435 FORWARD LENGTH=310	431.014	306.021	369.378	347.817	318.637	377.117	371.641	288.586	288.627	352.605	291.933	289.07	1.15976	0.862248	0.710002	0.856998	0.806974	0.739273	0.874953	0.776518	0.776629	0.948779	0.785524	0.777821	0.914341	1.10348	0.85054	0.941121	1.12488
	Bra021592	AT3G15170.1	Symbols: CUC1, ANAC054, ATNAC1 | NAC (No Apical Meristem) domain transcriptional regulator superfamily protein | chr3:5109912-5111435 FORWARD LENGTH=310	324.761	365.747	411.365	360.349	368.961	332.184	278.381	285.605	389.785	490.43	536.549	403.517	1.16661	0.857187	1.1262	1.26667	1.10958	1.1361	1.02286	1.02595	1.40019	1.76172	1.92739	1.44951	1.09772	0.904644	0.629828	0.58945	0.705655
	Bra022685	AT5G53950.1	Symbols: CUC2, ANAC098, ATCUC2 | NAC (No Apical Meristem) domain transcriptional regulator superfamily protein | chr5:21901966-21903795 REVERSE LENGTH=375	241.11	256.757	348.21	313.303	250.647	299.477	275.099	386.936	210.46	275.89	202.043	251.211	0.876448	1.14097	1.0649	1.4442	1.29942	1.03955	1.24208	1.40653	0.765034	1.00288	0.734437	0.913166	0.757106	1.88775	1.29569	1.41544	1.36019
	Bra003023	AT5G53950.1	Symbols: CUC2, ANAC098, ATCUC2 | NAC (No Apical Meristem) domain transcriptional regulator superfamily protein | chr5:21901966-21903795 REVERSE LENGTH=375	319.262	210.323	182.943	198.839	216.08	349.885	168.598	177.85	184.776	213.988	199.377	210.044	1.89363	0.528087	0.658779	0.573018	0.622808	0.676811	1.09592	1.05488	1.09596	1.26922	1.18256	1.24583	0.624508	0.522848	0.490701	0.572328	0.879671
	Bra008259	AT1G76420.1	Symbols: CUC3, NAC368, ANAC031 | NAC (No Apical Meristem) domain transcriptional regulator superfamily protein | chr1:28672029-28673835 REVERSE LENGTH=334	36.1094	48.3969	46.3714	62.5039	120.647	439.516	78.1829	34.0591	67.907	60.4961	61.9879	127.919	0.461858	2.16517	1.34029	1.28419	1.73096	3.34115	12.1718	0.435634	0.868566	0.773777	0.792858	1.63615	3.07663	1.47852	2.23703	4.21406	7.43928
	Bra015750	AT1G76420.1	Symbols: CUC3, NAC368, ANAC031 | NAC (No Apical Meristem) domain transcriptional regulator superfamily protein | chr1:28672029-28673835 REVERSE LENGTH=334	15.8718	18.3421	17.3394	42.9447	50.1529	171.884	17.7676	40.5469	70.9411	28.4281	24.8192	90.3357	0.8933	1.11944	1.15564	1.09247	2.70572	3.15987	10.8295	2.28207	3.99272	1.6	1.39688	5.08429	0.5064	0.273614	1.69108	2.2621	2.13
	Bra016294	AT1G26870.1	Symbols: FEZ, ANAC009 | NAC (No Apical Meristem) domain transcriptional regulator superfamily protein | chr1:9312856-9314983 FORWARD LENGTH=425	19.7769	39.6534	39.1565	45.9177	50.4968	63.973	34.7114	26.3273	28.9934	27.9617	38.2813	34.7594	0.569752	1.75515	2.00504	1.97991	2.32178	2.55332	3.23473	0.758463	0.83527	0.805548	1.10285	1.00138	2.64355	2.37038	2.88224	2.31521	3.23027
	Bra004403	AT1G26870.1	Symbols: FEZ, ANAC009 | NAC (No Apical Meristem) domain transcriptional regulator superfamily protein | chr1:9312856-9314983 FORWARD LENGTH=425	17.5707	13.9402	11.5649	13.2099	14.4965	27.6498	26.8114	15.7317	14.3452	10.8514	37.4316	22.0496	0.655344	1.52592	0.793378	0.658192	0.751814	0.825038	1.57363	0.586754	0.535041	0.404731	1.39611	0.822396	1.35215	1.23017	1.85757	0.590956	1.91347
	Bra024677	AT1G26870.1	Symbols: FEZ, ANAC009 | NAC (No Apical Meristem) domain transcriptional regulator superfamily protein | chr1:9312856-9314983 FORWARD LENGTH=425	394.638	563.063	483.25	417.661	469.514	387.147	189.89	75.1487	64.3265	200.222	105.993	113.943	2.07825	0.481175	1.42678	1.22454	1.05834	1.18973	0.981018	0.395749	0.338757	1.05441	0.558181	0.600047	3.60528	3.61481	1.00373	2.13145	1.6349
	Bra030820	AT1G56010.2	Symbols: NAC1, ANAC022 | NAC domain containing protein 1 | chr1:20946852-20949144 REVERSE LENGTH=324	689.544	639.699	495.835	496.956	620.36	497.933	752.016	829.171	639.131	523.277	557.307	734.219	0.916927	1.0906	0.927713	0.719077	0.720702	0.899667	0.722119	1.1026	0.84989	0.695832	0.741084	0.976334	0.841389	0.846082	1.03574	1.21399	0.739623
	Bra028790	AT5G04410.1	Symbols: NAC2, aNAC078 | NAC domain containing protein 2 | chr5:1243980-1246416 FORWARD LENGTH=567	648.868	579.805	721.914	597.386	718.97	397.683	833.563	896.618	942.979	962.173	891.096	918.386	0.778427	1.28464	0.893564	1.11257	0.920659	1.10804	0.612887	1.07565	1.13126	1.15429	1.06902	1.10176	0.830724	0.98348	0.797598	1.0365	0.556281
	Bra009456	AT5G04410.1	Symbols: NAC2, aNAC078 | NAC domain containing protein 2 | chr5:1243980-1246416 FORWARD LENGTH=567	6529.19	5791.17	7552.02	6741.44	7021.98	5762.12	6902.91	5526.56	7672.95	7699.23	6713.52	6995.22	0.945861	1.05724	0.886966	1.15665	1.03251	1.07547	0.882517	0.800613	1.11155	1.11536	0.972564	1.01337	1.10786	1.04058	0.925717	1.10581	0.870871
	Bra005804	AT5G04410.1	Symbols: NAC2, aNAC078 | NAC domain containing protein 2 | chr5:1243980-1246416 FORWARD LENGTH=567	10737.3	10350.1	11078.4	10153.3	11414.9	8894.62	10373.5	12168.4	13230.4	13844	12235.7	11371.9	1.03507	0.966118	0.963939	1.03177	0.94561	1.06311	0.828385	1.17303	1.2754	1.33455	1.17952	1.09625	0.821753	0.808973	0.708559	0.901309	0.755657
	Bra018997	AT1G52880.1	Symbols: NAM, ANAC018, ATNAM, NARS2 | NAC (No Apical Meristem) domain transcriptional regulator superfamily protein | chr1:19689285-19690430 REVERSE LENGTH=320	4213.71	2808.84	3024.8	2402.17	3097.92	1818.46	5467.06	4978.16	5641.77	5362.88	4186.67	3816.78	0.770745	1.29745	0.666595	0.717847	0.570084	0.7352	0.431558	0.910574	1.03196	0.980944	0.765799	0.698141	0.732061	0.695617	0.581159	0.960043	0.618153
	Bra004385	AT1G69490.1	Symbols: NAP, ANAC029, ATNAP | NAC-like, activated by AP3/PI | chr1:26122233-26123222 FORWARD LENGTH=268	547.544	589.739	512.561	389.625	572.95	345.328	1685.13	1727.33	1125.94	1155.5	1622.49	1123.74	0.324927	3.07762	1.07706	0.936109	0.711587	1.0464	0.630685	1.02504	0.668162	0.685704	0.962828	0.666857	1.05075	1.40102	1.03775	1.0868	0.945759
	Bra003998	AT1G69490.1	Symbols: NAP, ANAC029, ATNAP | NAC-like, activated by AP3/PI | chr1:26122233-26123222 FORWARD LENGTH=268	2151.82	747.576	582.673	410.278	450.421	244.359	4797.62	2718.79	1389.72	1372.58	1538.01	1251.55	0.448518	2.22956	0.347416	0.270781	0.190666	0.209321	0.113559	0.566696	0.289669	0.286096	0.320578	0.260869	0.613055	0.934797	0.666439	0.652949	0.435311
	Bra040486	AT2G46770.1	Symbols: NST1, EMB2301, ANAC043 | NAC (No Apical Meristem) domain transcriptional regulator superfamily protein | chr2:19220917-19222822 REVERSE LENGTH=365	301.1	568.747	1249.99	1030.17	1135.08	1196.77	1176.42	1053.27	1252.36	1073.49	1475.59	1022.35	0.255946	3.90707	1.8889	4.15141	3.42136	3.76978	3.97466	0.895318	1.06455	0.912506	1.25431	0.869035	2.10975	3.89968	3.74941	3.00547	4.57365
	Bra004509	AT2G46770.1	Symbols: NST1, EMB2301, ANAC043 | NAC (No Apical Meristem) domain transcriptional regulator superfamily protein | chr2:19220917-19222822 REVERSE LENGTH=365	198.234	298.97	493.479	299.811	522.524	567.907	368.84	356.782	511.752	348.508	519.163	405.88	0.537453	1.86063	1.50817	2.48938	1.51241	2.63589	2.86483	0.967308	1.38746	0.944876	1.40756	1.10042	1.55914	1.79419	1.60064	1.87267	2.60339
	Bra003478	AT3G61910.1	Symbols: NST2, ANAC066, NAC066 | NAC domain protein 66 | chr3:22929193-22930407 REVERSE LENGTH=334	46.1222	109.838	70.0262	70.5267	87.5716	118.758	118.305	82.9166	68.4677	97.733	83.823	58.117	0.389858	2.56503	2.38146	1.51828	1.52913	1.89869	2.57486	0.700871	0.578739	0.82611	0.708533	0.491247	3.39785	2.62342	1.851	2.67974	5.24147
	Bra007640	AT3G61910.1	Symbols: NST2, ANAC066, NAC066 | NAC domain protein 66 | chr3:22929193-22930407 REVERSE LENGTH=334	64.7763	135.308	146.339	163.192	139.877	141.711	126.827	131.585	110.635	144.001	107.506	116.385	0.510745	1.95792	2.08885	2.25914	2.51932	2.15939	2.1877	1.03752	0.87233	1.13541	0.847659	0.917667	2.01332	2.58978	2.21886	2.54747	2.38398
	Bra026353	AT4G27410.2	Symbols: RD26, ANAC072 | NAC (No Apical Meristem) domain transcriptional regulator superfamily protein | chr4:13707928-13709013 REVERSE LENGTH=297	3783.46	6572.9	5823.84	5409.74	5695.45	4642.39	5518.34	7488.06	7371.23	8238.75	7692.78	7959.79	0.685616	1.45854	1.73727	1.53929	1.42984	1.50535	1.22702	1.35694	1.33577	1.49298	1.39404	1.44242	1.28029	1.15236	0.957711	1.07985	0.850666
	Bra019052	AT4G27410.2	Symbols: RD26, ANAC072 | NAC (No Apical Meristem) domain transcriptional regulator superfamily protein | chr4:13707928-13709013 REVERSE LENGTH=297	13368.3	13331.1	16084	13790.9	13642.6	12806.5	13509.8	14705	15809	12989	15839.6	12338.8	0.989526	1.01058	0.997217	1.20314	1.03161	1.02052	0.957975	1.08847	1.17019	0.96145	1.17245	0.913322	0.916165	1.02816	1.07298	0.870414	1.04889
	Bra003602	AT1G79580.1	Symbols: SMB, ANAC033 | NAC (No Apical Meristem) domain transcriptional regulator superfamily protein | chr1:29941020-29942925 REVERSE LENGTH=371	132.962	51.8121	58.6732	40.9812	96.5853	62.8797	188.73	156.626	86.2809	45.5842	51.8121	55.2346	0.704509	1.41943	0.389676	0.441278	0.308217	0.726413	0.472915	0.829895	0.457166	0.241531	0.27453	0.292665	0.469549	0.965247	1.2761	2.64602	1.61589
	Bra035127	AT1G79580.1	Symbols: SMB, ANAC033 | NAC (No Apical Meristem) domain transcriptional regulator superfamily protein | chr1:29941020-29942925 REVERSE LENGTH=371	13.3216	14.4137	13.8873	13.4314	12.3804	23.8478	18.3294	16.7776	13.1483	15.9225	18.4776	18.0446	0.726789	1.37592	1.08198	1.04246	1.00824	0.929348	1.79016	0.915338	0.717334	0.868686	1.00809	0.984462	1.18205	1.45325	1.16065	0.921894	1.81841
	Bra008423	AT1G79580.1	Symbols: SMB, ANAC033 | NAC (No Apical Meristem) domain transcriptional regulator superfamily protein | chr1:29941020-29942925 REVERSE LENGTH=371	69.5641	26.7379	25.9296	22.0459	21.3808	24.0647	27.3551	92.8696	19.7704	39.4234	31.6373	32.8063	2.543	0.393236	0.384363	0.372744	0.316915	0.307354	0.345936	3.39496	0.722732	1.44117	1.15654	1.19928	0.113216	0.515743	0.219901	0.265753	0.288454
	Bra030811	AT1G25580.1	Symbols: SOG1, ANAC008 | NAC (No Apical Meristem) domain transcriptional regulator superfamily protein | chr1:8997064-8999600 REVERSE LENGTH=449	17.9499	18.6439	37.279	35.7788	81.0231	179.738	59.97	21.9634	34.437	30.4146	84.1528	103.184	0.299315	3.34097	1.03866	2.07684	1.99326	4.51385	10.0133	0.36624	0.574237	0.507164	1.40325	1.72059	2.83602	3.61669	3.93021	3.21671	5.81969
	Bra024733	AT1G25580.1	Symbols: SOG1, ANAC008 | NAC (No Apical Meristem) domain transcriptional regulator superfamily protein | chr1:8997064-8999600 REVERSE LENGTH=449	10303.2	10253.9	9163.63	10732.2	11254.4	10658.2	9758.58	11407.1	13603.6	14853.5	12945.6	12933	1.05581	0.947141	0.995215	0.889396	1.04164	1.09232	1.03446	1.16893	1.39401	1.5221	1.32659	1.3253	0.85139	0.638011	0.684344	0.823407	0.780547
	Bra039915	AT2G18060.1	Symbols: VND1, ANAC037 | vascular related NAC-domain protein 1 | chr2:7848399-7850303 REVERSE LENGTH=365	103.189	94.6877	112.723	124.838	69.7795	95.7332	129.809	107.472	139.372	117.95	137.566	122.336	0.794929	1.25797	0.917614	1.09239	1.2098	0.67623	0.927746	0.827924	1.07367	0.908643	1.05976	0.942431	1.10833	1.01744	1.33144	0.638099	0.984418
	Bra019750	AT1G12260.1	Symbols: VND4, EMB2749, ANAC007, NAC007 | NAC 007 | chr1:4163058-4164486 REVERSE LENGTH=395	140.841	157.47	194.538	215.683	198.006	228.719	200.204	161.978	227.304	186.23	210.951	176.973	0.703487	1.42149	1.11807	1.38126	1.53139	1.40588	1.62395	0.809065	1.13536	0.930201	1.05368	0.883963	1.38193	1.21658	1.6463	1.33426	1.83713
	Bra026981	AT1G12260.1	Symbols: VND4, EMB2749, ANAC007, NAC007 | NAC 007 | chr1:4163058-4164486 REVERSE LENGTH=395	317.707	245.332	286.479	339.374	261.174	428.394	307.775	444.701	299.322	372.621	254.286	389.905	1.03227	0.968738	0.772196	0.901708	1.0682	0.822059	1.34839	1.44489	0.972535	1.21069	0.826207	1.26685	0.534432	0.927173	0.882303	0.994979	1.06437
	Bra016783	AT1G12260.1	Symbols: VND4, EMB2749, ANAC007, NAC007 | NAC 007 | chr1:4163058-4164486 REVERSE LENGTH=395	142.714	157.155	93.6847	196.6	165.915	150.805	136.82	150.003	157.822	107.878	99.305	121.053	1.04308	0.958701	1.10119	0.656451	1.37758	1.16257	1.05669	1.09635	1.1535	0.788467	0.725808	0.884761	1.00441	0.569094	1.74716	1.60176	1.19433
	Bra027024	AT1G62700.1	Symbols: VND5, ANAC026 | Arabidopsis NAC domain containing protein 26 | chr1:23216218-23217916 REVERSE LENGTH=394	69.1733	86.6451	65.0624	85.9352	242.802	95.8262	48.3535	70.457	60.0872	235.052	135.588	75.8181	1.43057	0.69902	1.25258	0.940571	1.24232	3.51005	1.38531	1.45712	1.24266	4.86112	2.8041	1.568	0.859625	0.756898	0.255562	1.25176	0.883488
	Bra010077	AT5G62380.1	Symbols: VND6, ANAC101, NAC101 | NAC-domain protein 101 | chr5:25050684-25051858 FORWARD LENGTH=348	34.6342	45.1125	76.8577	63.191	88.7736	95.4156	85.4572	73.2659	67.893	60.2466	84.2322	76.09	0.405281	2.46742	1.30254	2.21913	1.82453	2.56318	2.75495	0.85734	0.794468	0.704992	0.985665	0.890387	1.51928	2.79322	2.58801	2.60045	3.09411
	Bra029264	AT5G62380.1	Symbols: VND6, ANAC101, NAC101 | NAC-domain protein 101 | chr5:25050684-25051858 FORWARD LENGTH=348	24.023	33.547	52.9881	68.7041	61.9219	94.0047	55.7885	54.9849	53.717	60.7891	57.3012	81.5447	0.430608	2.3223	1.39645	2.20572	2.85993	2.57761	3.91311	0.985596	0.962869	1.08963	1.02711	1.46168	1.41686	2.29078	2.62467	2.50956	2.67714
	Bra029266	AT5G62380.1	Symbols: VND6, ANAC101, NAC101 | NAC-domain protein 101 | chr5:25050684-25051858 FORWARD LENGTH=348	158.833	146.508	172.003	191.415	182.021	427.108	241.799	156.083	206.798	271.187	217.6	292.744	0.65688	1.52235	0.922403	1.08292	1.20513	1.14599	2.68904	0.645507	0.855248	1.12154	0.899921	1.21069	1.42896	1.2662	1.07454	1.27343	2.22108
	Bra035896	AT5G62380.1	Symbols: VND6, ANAC101, NAC101 | NAC-domain protein 101 | chr5:25050684-25051858 FORWARD LENGTH=348	30.0235	26.3921	17.0775	32.24	21.6191	38.024	29.6736	37.2278	25.0651	31.1352	26.5771	87.2054	1.01179	0.988346	0.879048	0.568804	1.07383	0.720073	1.26647	1.25458	0.844694	1.04926	0.895648	2.93882	0.700673	0.673386	1.02342	0.803968	0.430946
	Bra007996	AT1G71930.1	Symbols: VND7, ANAC030 | vascular related NAC-domain protein 7 | chr1:27076205-27077829 FORWARD LENGTH=324	22.0276	49.216	34.6535	38.2028	32.0692	79.8296	34.0869	41.7542	97.8726	29.6888	62.1995	48.1499	0.646219	1.54746	2.23429	1.57319	1.73432	1.45586	3.62407	1.22493	2.87127	0.870974	1.82473	1.41256	1.82401	0.547906	1.99124	0.797851	2.5656
	Bra016098	AT1G71930.1	Symbols: VND7, ANAC030 | vascular related NAC-domain protein 7 | chr1:27076205-27077829 FORWARD LENGTH=324	355.97	72.1501	98.7716	93.5911	59.9285	84.1948	105.234	101.206	66.878	53.9523	61.3632	49.5716	3.38265	0.295626	0.202686	0.277472	0.262919	0.168353	0.236522	0.961723	0.635517	0.512689	0.583112	0.471061	0.210753	0.436608	0.512823	0.288714	0.502106
Homeodomain	Bra018772	AT1G49010.1	Symbols: | Duplicated homeodomain-like superfamily protein | chr1:18132714-18133778 FORWARD LENGTH=314	394.75	1231.03	1173.77	874.626	953.224	810.683	451.971	1167.91	936.469	893.735	1165.9	1275.59	0.873397	1.14496	3.11851	2.97345	2.21565	2.41475	2.05366	2.58404	2.07197	1.97742	2.57959	2.82228	1.20683	1.43509	1.12047	0.9361	0.72766
	Bra014169	AT1G49010.1	Symbols: | Duplicated homeodomain-like superfamily protein | chr1:18132714-18133778 FORWARD LENGTH=314	518.989	1652.32	1481.7	1345.36	1186.9	1492.79	492.126	682.908	655.249	757.655	769.13	728.035	1.05459	0.94824	3.18373	2.85497	2.59227	2.28695	2.87634	1.38767	1.33147	1.53955	1.56287	1.47937	2.2943	2.14423	1.68378	1.4633	1.94431
	Bra008563	AT5G17300.1	Symbols: RVE1 | homeodomain-like superfamily protein | chr5:5690435-5692435 REVERSE LENGTH=387	493.296	1030.22	1045.79	1589.7	2312.56	2788.05	609.721	1306.67	1464.8	1362.87	2033.49	2123.45	0.809052	1.23601	2.08844	2.12001	3.22261	4.68798	5.65188	2.14306	2.40241	2.23524	3.33512	3.48266	0.974513	0.882449	1.44173	1.40564	1.62286
	Bra031209	AT2G21650.1	Symbols: MEE3, ATRL2, RSM1 | homeodomain-like superfamily protein | chr2:9259654-9260419 FORWARD LENGTH=101	2164.81	766.901	582.922	454.986	463.118	440.291	312.45	77.82	273.901	252.147	249.055	213.525	6.9285	0.144331	0.354258	0.269272	0.210174	0.21393	0.203386	0.249064	0.876623	0.807	0.797104	0.683389	1.42236	0.307169	0.260438	0.268384	0.297613
	Bra002610	AT5G58900.1	Symbols: | homeodomain-like transcriptional regulator | chr5:23783275-23784667 REVERSE LENGTH=288	1293.17	564.676	258.807	236.352	274.863	300.757	1069.02	439.872	405.591	676.003	301.47	379.31	1.20968	0.826666	0.43666	0.200134	0.182769	0.21255	0.232573	0.411472	0.379405	0.632358	0.282006	0.35482	1.06121	0.527494	0.289029	0.753707	0.655468
	Bra006741	AT5G58900.1	Symbols: | homeodomain-like transcriptional regulator | chr5:23783275-23784667 REVERSE LENGTH=288	3996.91	1946.8	1563.52	1579.02	1539.06	1796.85	439.118	317.404	261.534	195.618	346.581	368.127	9.10213	0.109864	0.487076	0.391182	0.39506	0.385062	0.44956	0.722822	0.595589	0.445479	0.789266	0.838333	0.673854	0.656799	0.88682	0.487874	0.536255
	Bra008285	AT1G76880.1	Symbols: | Duplicated homeodomain-like superfamily protein | chr1:28865594-28867931 FORWARD LENGTH=603	363.223	393.288	449.042	414.581	415.287	256.999	500.293	418.776	411.336	435.545	350.751	409.766	0.726021	1.37737	1.08277	1.23627	1.1414	1.14334	0.707552	0.837061	0.82219	0.87058	0.701091	0.819052	1.29354	1.50363	1.31107	1.6308	0.863866
	Bra003703	AT1G76880.1	Symbols: | Duplicated homeodomain-like superfamily protein | chr1:28865594-28867931 FORWARD LENGTH=603	12989.3	11864.4	10413.6	12318.9	12747.3	14311.3	14029.4	10145.8	9797.2	10161.6	10160.2	10099.6	0.925863	1.08007	0.913398	0.801706	0.948388	0.981369	1.10178	0.723181	0.698333	0.724308	0.724208	0.719888	1.26303	1.14803	1.30937	1.35509	1.53048
	Bra015716	AT1G76880.1	Symbols: | Duplicated homeodomain-like superfamily protein | chr1:28865594-28867931 FORWARD LENGTH=603	4101.42	3247.57	3200.33	3440.81	2985.59	3692.33	3529.74	3006.65	2609.23	2672.84	2137.94	2608.98	1.16196	0.860614	0.791816	0.780298	0.838931	0.727941	0.900256	0.851805	0.739213	0.757234	0.605693	0.739142	0.929574	1.05558	1.10789	1.20183	1.21797
	Bra005139	AT2G38090.1	Symbols: | Duplicated homeodomain-like superfamily protein | chr2:15945278-15946775 FORWARD LENGTH=298	618.979	198.089	203.321	205.643	181.224	99.7331	524.673	342.264	248.606	334.108	298.958	282.565	1.17974	0.847643	0.320025	0.328478	0.332229	0.292779	0.161125	0.652338	0.47383	0.636793	0.569799	0.538554	0.490582	0.69324	0.521723	0.513829	0.299181
	Bra000038	AT2G38090.1	Symbols: | Duplicated homeodomain-like superfamily protein | chr2:15945278-15946775 FORWARD LENGTH=298	412.245	196.211	128.391	156.005	110.865	152.101	269.674	261.877	201.649	249.193	173.105	119.684	1.52868	0.65416	0.475957	0.311443	0.378428	0.26893	0.368958	0.971087	0.747751	0.924053	0.641905	0.44381	0.490128	0.416507	0.409531	0.418956	0.831342
	Bra017138	AT2G38090.1	Symbols: | Duplicated homeodomain-like superfamily protein | chr2:15945278-15946775 FORWARD LENGTH=298	298.108	166.164	108.818	126.381	64.9415	80.0151	179.665	144.592	155.775	102.701	101.826	158.86	1.65924	0.602684	0.557395	0.365029	0.423944	0.217846	0.26841	0.804787	0.86703	0.571625	0.566755	0.884201	0.6926	0.42101	0.741647	0.384374	0.303562
	Bra006915	AT3G52250.1	Symbols: | Duplicated homeodomain-like superfamily protein | chr3:19376629-19383100 FORWARD LENGTH=1656	8628.65	9384.59	9456.5	11928.4	10403.2	11124.1	9479.08	9878.89	9688.53	9855.13	9938.76	10861	0.910283	1.09856	1.08761	1.09594	1.38242	1.20566	1.28921	1.04218	1.0221	1.03967	1.04849	1.14579	1.04359	1.07225	1.32967	1.14989	1.12517
	Bra012815	AT3G52250.1	Symbols: | Duplicated homeodomain-like superfamily protein | chr3:19376629-19383100 FORWARD LENGTH=1656	3891.25	3082.58	3344.29	3676.49	3546.05	3199.81	3149.67	3084.86	2918.01	3245.55	3124.58	3314.46	1.23545	0.809424	0.792182	0.859438	0.94481	0.911288	0.822309	0.979423	0.926449	1.03044	0.992034	1.05232	0.808825	0.927669	0.916898	0.918606	0.781425
	Bra034132	AT3G10595.1	Symbols: | Duplicated homeodomain-like superfamily protein | chr3:3311905-3312815 REVERSE LENGTH=183	14.3572	13.2999	10.9549	13.1241	15.3436	12.4736	12.7594	12.3858	14.5553	9.5964	11.8281	15.7517	1.12523	0.888711	0.926358	0.763025	0.914113	1.0687	0.868805	0.97072	1.14075	0.752104	0.927011	1.23452	0.9543	0.668879	1.21541	1.15285	0.70376
	Bra034131	AT3G10595.1	Symbols: | Duplicated homeodomain-like superfamily protein | chr3:3311905-3312815 REVERSE LENGTH=183	381.246	117.576	139.121	118.699	91.379	94.7306	116.032	211.487	170.954	118.252	176.422	293.311	3.2857	0.304349	0.308399	0.364911	0.311345	0.239685	0.248476	1.82266	1.47333	1.01913	1.52046	2.52785	0.169203	0.247677	0.3055	0.15764	0.0982957
	Bra034173	AT3G11280.1	Symbols: | Duplicated homeodomain-like superfamily protein | chr3:3533477-3534393 REVERSE LENGTH=263	2734.31	2266.19	1381.31	1613.21	1796.05	1333.18	5221.83	6927.87	8059.38	7210.47	9429.57	10499.3	0.523631	1.90974	0.828798	0.505177	0.589988	0.656857	0.487575	1.32671	1.5434	1.38083	1.8058	2.01066	0.6247	0.327314	0.42727	0.363749	0.242495
	Bra034853	AT3G11280.1	Symbols: | Duplicated homeodomain-like superfamily protein | chr3:3533477-3534393 REVERSE LENGTH=263	2427.94	1405.75	1130.06	968.544	1312.69	803.416	2414.62	1327.59	1472.51	1047.34	1065.8	1081.85	1.00552	0.994514	0.578989	0.46544	0.398916	0.54066	0.330904	0.549813	0.609831	0.433749	0.441395	0.448042	1.05306	0.763228	0.919692	1.22489	0.738557
	Bra009994	AT5G28300.1	Symbols: | Duplicated homeodomain-like superfamily protein | chr5:10292789-10295101 REVERSE LENGTH=619	1149.41	385.795	316.468	460.385	418.146	522.877	957.525	605.394	466.906	494.349	315.482	419.618	1.2004	0.833058	0.335646	0.275331	0.40054	0.363792	0.454909	0.632249	0.487618	0.516278	0.329477	0.438232	0.530877	0.564645	0.775823	1.10415	1.03806
	Bra020607	AT5G28300.1	Symbols: | Duplicated homeodomain-like superfamily protein | chr5:10292789-10295101 REVERSE LENGTH=619	509.839	168.933	175.109	140.564	166.766	171.532	410.479	199.811	189.62	230.498	274.492	194.961	1.24206	0.805115	0.331346	0.343459	0.275703	0.327095	0.336443	0.486775	0.461948	0.561534	0.668711	0.47496	0.680696	0.743502	0.490981	0.489143	0.708362
	Bra029856	AT5G04760.1	Symbols: | Duplicated homeodomain-like superfamily protein | chr5:1373752-1374529 REVERSE LENGTH=215	112.31	170.815	242.696	210.984	437.643	918.138	288.973	254.514	381.22	393.157	377.011	363.525	0.388652	2.57299	1.52092	2.16095	1.87859	3.89674	8.17503	0.880754	1.31922	1.36053	1.30466	1.25799	1.72684	1.63804	1.38077	2.98679	6.49849
	Bra009432	AT5G04760.1	Symbols: | Duplicated homeodomain-like superfamily protein | chr5:1373752-1374529 REVERSE LENGTH=215	22.5087	17.9819	18.0621	16.4143	24.8789	25.7099	46.3253	35.3121	25.4052	33.974	27.9054	30.8948	0.485884	2.05811	0.798887	0.80245	0.729242	1.1053	1.14222	0.762264	0.548409	0.733379	0.602379	0.66691	1.04804	1.46323	0.99436	1.83489	1.71271
	Bra028780	AT5G04760.1	Symbols: | Duplicated homeodomain-like superfamily protein | chr5:1373752-1374529 REVERSE LENGTH=215	373.935	387.892	557.958	412.422	424.016	317.529	412.972	468.2	481.45	540.393	482.819	468.76	0.905473	1.1044	1.03732	1.49213	1.10292	1.13393	0.849156	1.13373	1.16582	1.30855	1.16913	1.13509	0.914964	1.2799	0.842862	0.96989	0.748096
	Bra005818	AT5G04760.1	Symbols: | Duplicated homeodomain-like superfamily protein | chr5:1373752-1374529 REVERSE LENGTH=215	3672.42	4803.61	4476.02	4088.66	4270.39	3926.99	2973.99	6082.49	5400.57	6194.53	6025.79	5561.48	1.23485	0.809818	1.30802	1.21882	1.11334	1.16283	1.06932	2.04523	1.81593	2.0829	2.02616	1.87004	0.639549	0.671181	0.534515	0.573906	0.571816
	Bra009134	AT5G05790.1	Symbols: | Duplicated homeodomain-like superfamily protein | chr5:1740724-1741671 REVERSE LENGTH=277	2761.13	1357.46	1153.15	1328.86	1290.63	1220.81	1989.43	1898.91	1667.27	1281.28	1484.05	1766.92	1.3879	0.720513	0.491632	0.417637	0.481274	0.467428	0.442141	0.9545	0.838064	0.644044	0.745967	0.888154	0.515068	0.498335	0.747269	0.626607	0.497821
	Bra025078	AT5G45420.1	Symbols: | Duplicated homeodomain-like superfamily protein | chr5:18405668-18406597 REVERSE LENGTH=309	6110.78	3061.58	3028.54	3037.64	3802.04	3605.78	3661.88	2348.28	2234.45	2430.35	2263.34	2488.88	1.66875	0.599249	0.501013	0.495606	0.497095	0.622186	0.590069	0.641277	0.610192	0.663689	0.618081	0.679673	0.781274	0.812213	0.748988	1.00664	0.868166
	Bra005997	AT5G08520.1	Symbols: | Duplicated homeodomain-like superfamily protein | chr5:2755470-2757741 REVERSE LENGTH=298	2005.05	3038.27	2949.67	3069.38	2999.02	2652.63	2845.7	3440.88	3110.73	2962.27	4158.91	3695.38	0.704589	1.41927	1.51531	1.47112	1.53082	1.49573	1.32297	1.20915	1.09313	1.04096	1.46147	1.29858	1.2532	1.34578	1.47058	1.02344	1.01878
	Bra028654	AT5G08520.1	Symbols: | Duplicated homeodomain-like superfamily protein | chr5:2755470-2757741 REVERSE LENGTH=298	1871.43	1554.08	1761.7	1782.05	2041.49	1954.31	2365.42	2224.23	2579.37	2326.22	2961.98	2173.39	0.791162	1.26396	0.830424	0.941366	0.95224	1.09087	1.04429	0.940311	1.09045	0.983428	1.2522	0.918818	0.883138	0.863283	0.968286	0.871164	1.13656
	Bra009346	AT5G08520.1	Symbols: | Duplicated homeodomain-like superfamily protein | chr5:2755470-2757741 REVERSE LENGTH=298	2847.6	3125.42	3075.2	3079.02	3505.79	3542.09	2719.38	2515.27	2294.67	2505.58	3230.52	3110.75	1.04715	0.954973	1.09756	1.07993	1.08127	1.23114	1.24389	0.924942	0.843821	0.921379	1.18796	1.14392	1.18663	1.27981	1.17353	1.03635	1.08739
	Bra028892	AT5G01200.1	Symbols: | Duplicated homeodomain-like superfamily protein | chr5:77116-78294 FORWARD LENGTH=267	608.695	363.128	308.34	274.486	225.295	187.803	459.878	382.21	330.061	238.544	321.806	273.869	1.3236	0.755515	0.596568	0.506559	0.450942	0.370128	0.308534	0.831112	0.717714	0.518711	0.699764	0.595525	0.717795	0.705795	0.86935	0.528933	0.518087
	Bra018794	AT1G49560.1	Symbols: | homeodomain-like superfamily protein | chr1:18342725-18344101 FORWARD LENGTH=333	40.0735	72.8076	19.7518	32.3949	35.2645	49.7797	48.0593	44.2923	47.3179	57.4591	28.3035	32.1973	0.833834	1.19928	1.81685	0.492889	0.808387	0.879996	1.24221	0.921618	0.984573	1.19559	0.588929	0.669949	1.97137	0.500612	0.676142	1.49423	1.85418
	Bra040662	AT1G49560.1	Symbols: | homeodomain-like superfamily protein | chr1:18342725-18344101 FORWARD LENGTH=333	131.588	126.133	87.07	93.6661	74.8891	74.202	21.2395	22.2377	23.0059	54.893	45.0612	66.7433	6.19544	0.161409	0.958545	0.661686	0.711813	0.569118	0.563896	1.047	1.08317	2.58448	2.12158	3.14241	0.915518	0.610882	0.275419	0.268253	0.179447
	Bra033257	AT1G01520.1	Symbols: | homeodomain-like superfamily protein | chr1:190596-192139 FORWARD LENGTH=287	119.367	244.609	359.403	360.857	310.685	300.726	247.227	474.073	627.849	343.747	572.175	405.131	0.482823	2.07115	2.04922	3.01091	3.02309	2.60277	2.51934	1.91756	2.53956	1.39041	2.31437	1.6387	1.06866	1.1856	2.17424	1.12461	1.5374
	Bra035457	AT1G58220.1	Symbols: | homeodomain-like superfamily protein | chr1:21558388-21562669 REVERSE LENGTH=834	509.794	837.283	781.125	812.609	881.621	1017.35	520.623	808.852	701.556	809.666	655.201	1124.48	0.9792	1.02124	1.64239	1.53224	1.59399	1.72937	1.99561	1.55362	1.34753	1.55519	1.25849	2.15987	1.05714	1.13707	1.02495	1.37416	0.923947
	Bra027882	AT1G58220.1	Symbols: | homeodomain-like superfamily protein | chr1:21558388-21562669 REVERSE LENGTH=834	2010.32	1618.11	1655.55	1494.32	1581.36	1568.24	1943.07	1994.51	2209.23	2128.3	2061.11	2224.68	1.03461	0.966548	0.804902	0.823526	0.743324	0.786621	0.780095	1.02647	1.13698	1.09533	1.06075	1.14493	0.784143	0.72431	0.678632	0.741571	0.681347
	Bra007867	AT1G69580.1	Symbols: | homeodomain-like superfamily protein | chr1:26172127-26173612 FORWARD LENGTH=336	760.127	785.165	571.414	580.679	497.003	380.094	1037.61	1201.34	1057.2	1047.45	1197.94	926.233	0.732575	1.36505	1.03294	0.751735	0.763924	0.653842	0.50004	1.1578	1.01888	1.00948	1.15452	0.89266	0.89216	0.737805	0.756747	0.566333	0.560169
	Bra004397	AT1G69580.1	Symbols: | homeodomain-like superfamily protein | chr1:26172127-26173612 FORWARD LENGTH=336	864.636	899.865	437.645	579.293	452.738	289.488	1106.62	1125.56	1054.84	887.208	927.844	750.373	0.781331	1.27987	1.04074	0.506161	0.669985	0.523617	0.334809	1.01712	0.953209	0.801728	0.838449	0.678076	1.02323	0.531007	0.835676	0.624507	0.493763
	Bra016289	AT1G69580.2	Symbols: | homeodomain-like superfamily protein | chr1:26172127-26173612 FORWARD LENGTH=337	95.656	85.6221	116.223	89.7944	106.159	66.6697	84.386	120.526	110.635	108.752	136.545	107.806	1.13355	0.882182	0.895104	1.21501	0.938722	1.1098	0.696974	1.42827	1.31106	1.28874	1.6181	1.27753	0.626705	0.92674	0.7284	0.685866	0.545562
	Bra003993	AT1G69580.2	Symbols: | homeodomain-like superfamily protein | chr1:26172127-26173612 FORWARD LENGTH=337	488.284	517.773	279.286	403.498	364.35	410.09	220.952	290.1	325.766	231.369	376.534	363.71	2.20991	0.452507	1.06039	0.571975	0.826359	0.746185	0.83986	1.31295	1.47437	1.04715	1.70414	1.6461	0.807639	0.387944	0.789154	0.437865	0.51021
	Bra008169	AT1G74840.2	Symbols: | homeodomain-like superfamily protein | chr1:28116201-28117317 REVERSE LENGTH=239	3121.82	4529.36	4488.66	5271.57	4226.84	5456.48	3540.28	2994.85	3588.69	3692.9	4620.22	3741.52	0.8818	1.13404	1.45087	1.43783	1.68862	1.35397	1.74785	0.845936	1.01367	1.04311	1.30504	1.05684	1.71511	1.41844	1.61883	1.03749	1.65384
	Bra015890	AT1G74840.1	Symbols: | homeodomain-like superfamily protein | chr1:28116201-28117317 REVERSE LENGTH=265	2645.85	3712.38	2269.4	2881.55	2623.27	3640.62	1822.14	1509.76	1931.81	1902.64	2573.88	2530.09	1.45206	0.688678	1.4031	0.857721	1.08908	0.991466	1.37597	0.828564	1.06019	1.04418	1.41256	1.38853	1.69341	0.809027	1.043	0.701893	0.990959
	Bra019998	AT1G09710.1	Symbols: | homeodomain-like superfamily protein | chr1:3141119-3144232 FORWARD LENGTH=610	1297.66	1704.75	1401.22	1786.35	2006.05	1438.23	1135.25	1701.08	2033.69	2299.74	2240.37	2105.08	1.14306	0.874844	1.31371	1.07981	1.37659	1.5459	1.10833	1.49842	1.7914	2.02576	1.97346	1.85429	0.876731	0.602771	0.679545	0.783344	0.59771
	Bra026202	AT1G14600.1	Symbols: | homeodomain-like superfamily protein | chr1:5001185-5003370 REVERSE LENGTH=255	74.8732	46.6646	19.8161	43.1937	43.0165	57.4963	184.301	42.7573	71.2966	38.8295	23.4661	35.8141	0.406255	2.46151	0.623248	0.264662	0.576891	0.574525	0.767916	0.231997	0.386849	0.210685	0.127325	0.194324	2.68645	0.684149	2.73817	4.51227	3.95173
	Bra026818	AT1G14600.1	Symbols: | homeodomain-like superfamily protein | chr1:5001185-5003370 REVERSE LENGTH=255	506.534	582.734	528.496	475.627	448.099	406.055	712.839	905.544	755.549	565.475	929.273	1221.15	0.710587	1.40729	1.15043	1.04336	0.938983	0.884638	0.801634	1.27033	1.05992	0.793272	1.30362	1.71308	0.905615	0.984378	1.18368	0.678599	0.467949
	Bra031060	AT1G19000.1	Symbols: | homeodomain-like superfamily protein | chr1:6561335-6562684 REVERSE LENGTH=285	317.155	553.16	476.322	625.921	561.829	460.349	337.664	313.266	383.109	353.917	501.144	375.72	0.939262	1.06467	1.74413	1.50186	1.97355	1.77147	1.4515	0.927745	1.13459	1.04813	1.48415	1.1127	1.87997	1.32371	1.88292	1.19359	1.30448
	Bra016530	AT1G19000.1	Symbols: | homeodomain-like superfamily protein | chr1:6561335-6562684 REVERSE LENGTH=285	7399.76	11928.4	11034.9	10247.5	10548.1	10191.4	6631.96	10566.6	9341	9325.93	9974.64	10836.5	1.11577	0.89624	1.612	1.49125	1.38484	1.42547	1.37726	1.59328	1.40848	1.40621	1.50403	1.63398	1.01175	1.05876	0.984805	0.947766	0.842886
	Bra026548	AT2G03500.1	Symbols: | homeodomain-like superfamily protein | chr2:1059926-1062259 FORWARD LENGTH=432	196.113	155.081	162.237	166.087	80.9262	153.61	152.626	180.088	208.246	219.656	190.253	167.753	1.28493	0.778255	0.790774	0.827263	0.846894	0.412651	0.783273	1.17993	1.36442	1.43918	1.24653	1.09911	0.670187	0.606311	0.588457	0.331039	0.712642
	Bra025115	AT2G03500.1	Symbols: | homeodomain-like superfamily protein | chr2:1059926-1062259 FORWARD LENGTH=432	1180.31	1295.04	1104.31	908.664	569.92	542.311	808.039	1137.52	1059.22	690.58	843.422	711.536	1.46071	0.684599	1.0972	0.93561	0.769852	0.482856	0.459465	1.40775	1.31085	0.854637	1.04379	0.880571	0.7794	0.713742	0.900794	0.4626	0.52178
	Bra005486	AT2G33550.1	Symbols: | homeodomain-like superfamily protein | chr2:14210180-14211487 REVERSE LENGTH=314	493.971	504.383	354.665	330.974	370.368	258.498	532.099	664.805	330.173	382.488	385.598	356.637	0.928344	1.07719	1.02108	0.717987	0.670027	0.749777	0.523306	1.2494	0.62051	0.718829	0.724673	0.670246	0.817254	1.15709	0.93211	1.03464	0.780768
	Bra021860	AT2G33550.1	Symbols: | homeodomain-like superfamily protein | chr2:14210180-14211487 REVERSE LENGTH=314	357.98	360.56	274.115	308.87	230.902	232.712	347.647	434.276	283.107	417.605	337.174	500.709	1.02972	0.971135	1.00721	0.765727	0.862814	0.645014	0.65007	1.24919	0.814352	1.20123	0.969875	1.44028	0.80629	0.94029	0.718273	0.665049	0.45135
	Bra005127	AT2G38250.1	Symbols: | homeodomain-like superfamily protein | chr2:16018384-16019500 FORWARD LENGTH=289	2226.16	655.612	603.645	462.483	576.554	579.673	1891.89	1355.4	1047.54	998.238	743.127	478.025	1.17669	0.849845	0.294504	0.27116	0.207749	0.25899	0.260391	0.716426	0.5537	0.527641	0.392796	0.252671	0.411073	0.489723	0.393732	0.659351	1.03056
	Bra000046	AT2G38250.1	Symbols: | homeodomain-like superfamily protein | chr2:16018384-16019500 FORWARD LENGTH=289	1493.18	537.857	649.293	468.601	540.283	277.812	1082.14	613.274	482.827	478.368	351.385	203.878	1.37984	0.724722	0.360209	0.434839	0.313828	0.361834	0.186054	0.566723	0.446178	0.442057	0.324713	0.188403	0.6356	0.974587	0.709925	1.11432	0.987534
	Bra000180	AT2G40260.1	Symbols: | homeodomain-like superfamily protein | chr2:16816818-16818473 REVERSE LENGTH=410	417.632	364.094	313.515	584.08	685.405	1167.45	405.396	460.336	265.989	311.809	348.729	567.802	1.03018	0.970701	0.871806	0.750697	1.39855	1.64117	2.7954	1.13552	0.656121	0.769147	0.860218	1.40061	0.767758	1.14414	1.81832	1.90785	1.99585
	Bra004973	AT2G40260.1	Symbols: | homeodomain-like superfamily protein | chr2:16816818-16818473 REVERSE LENGTH=410	376.868	188.933	192.712	353.384	366.757	615.044	306.423	237.543	191.415	287.589	491.525	416.108	1.22989	0.813078	0.501324	0.511351	0.937686	0.973171	1.63199	0.775213	0.624676	0.938536	1.60407	1.35795	0.646692	0.818587	0.999095	0.606687	1.2018
	Bra017021	AT2G40260.1	Symbols: | homeodomain-like superfamily protein | chr2:16816818-16818473 REVERSE LENGTH=410	881.151	485.667	367.685	996.149	1173.47	2072.89	598.275	603.474	415.075	589.213	550.608	865.284	1.47282	0.67897	0.551173	0.417278	1.13051	1.33175	2.35248	1.00869	0.693786	0.984853	0.920326	1.4463	0.546425	0.60145	1.1479	1.44704	1.62655
	Bra000270	AT2G42660.1	Symbols: | homeodomain-like superfamily protein | chr2:17767065-17768258 REVERSE LENGTH=255	14.7565	35.6379	25.6371	24.6929	54.9388	125.65	38.419	34.7555	33.7664	40.325	46.9014	40.4577	0.384094	2.60353	2.41506	1.73734	1.67336	3.72302	8.51489	0.904644	0.878898	1.04961	1.22079	1.05306	2.66963	1.97673	1.59426	3.04969	8.08582
	Bra015134	AT2G06020.1	Symbols: | homeodomain-like superfamily protein | chr2:2342535-2346207 FORWARD LENGTH=301	74.7507	61.4367	48.6686	63.2741	54.3792	50.5808	51.4876	49.78	109.887	82.4549	58.0729	63.7103	1.45182	0.688791	0.821888	0.651079	0.846468	0.727474	0.67666	0.966835	2.13424	1.60145	1.1279	1.23739	0.850081	0.305063	0.528563	0.644981	0.546844
	Bra017425	AT2G02060.1	Symbols: | homeodomain-like superfamily protein | chr2:495691-497609 FORWARD LENGTH=256	206.934	151.304	120.643	139.015	98.9192	196.885	338.831	129.954	133.666	138.203	174.894	146.294	0.610729	1.63739	0.73117	0.583002	0.671784	0.478023	0.951439	0.383536	0.394492	0.407882	0.516169	0.431761	1.90639	1.47786	1.64701	0.926098	2.20362
	Bra026618	AT2G02060.1	Symbols: | homeodomain-like superfamily protein | chr2:495691-497609 FORWARD LENGTH=256	707.964	247.756	182.276	276.099	251.288	273.449	1011.43	286.853	226.117	207.176	175.202	166.066	0.699963	1.42865	0.349956	0.257465	0.38999	0.354945	0.386247	0.283611	0.223562	0.204835	0.173222	0.164189	1.23393	1.15165	1.90393	2.04907	2.35245
	Bra024836	AT2G02060.1	Symbols: | homeodomain-like superfamily protein | chr2:495691-497609 FORWARD LENGTH=256	194.411	96.5666	189.405	276.897	134.074	171.455	255.359	243.24	486.442	197.951	181.992	249.999	0.761324	1.3135	0.496714	0.97425	1.42429	0.689642	0.88192	0.952541	1.90493	0.775187	0.712691	0.97901	0.521462	0.511435	1.83735	0.96766	0.900829
	Bra036412	AT3G04030.3	Symbols: | homeodomain-like superfamily protein | chr3:1042920-1044574 REVERSE LENGTH=394	126.216	59.5148	39.9269	56.5678	62.5296	77.6745	65.1253	231.961	213.266	144.209	205.505	283.674	1.93805	0.515983	0.471531	0.316338	0.448182	0.495417	0.615409	3.56176	3.2747	2.21433	3.15553	4.35582	0.132387	0.0966005	0.202401	0.157	0.141284
	Bra031952	AT3G04030.3	Symbols: | homeodomain-like superfamily protein | chr3:1042920-1044574 REVERSE LENGTH=394	223.406	393.838	163.739	162.879	32.7308	107.682	100.825	333.248	220.849	206.887	171.397	290.812	2.21578	0.451308	1.76288	0.732921	0.729072	0.146508	0.482001	3.30521	2.19042	2.05194	1.69995	2.88432	0.533364	0.334603	0.355308	0.086184	0.167111
	Bra040196	AT3G04450.1	Symbols: | homeodomain-like superfamily protein | chr3:1184302-1186264 FORWARD LENGTH=442	3531.75	5552	5229.73	4536.8	5078.01	5219.21	4861.87	8648.82	7508.84	7334.25	9569.6	8251.5	0.726418	1.37662	1.57203	1.48078	1.28458	1.43782	1.4778	1.77891	1.54443	1.50852	1.9683	1.69719	0.883702	0.958782	0.851544	0.730488	0.870734
	Bra006999	AT3G53440.1	Symbols: | homeodomain-like superfamily protein | chr3:19810936-19812474 FORWARD LENGTH=512	625.427	661.147	519.125	475.443	561.932	404.664	1096.7	1002.12	986.423	968.72	889.295	996.2	0.570281	1.75352	1.05711	0.830033	0.760189	0.898477	0.64702	0.913759	0.899447	0.883304	0.810883	0.908361	1.15688	0.922826	0.86062	1.10802	0.712294
	Bra029778	AT3G09600.1	Symbols: | homeodomain-like superfamily protein | chr3:2946459-2948270 FORWARD LENGTH=298	1017.59	1640.27	1480.66	1527.62	1585.39	1240.94	1402.27	2898.77	2750.68	2706.26	2193.41	2894.33	0.725673	1.37803	1.61192	1.45507	1.50121	1.55799	1.21949	2.0672	1.96159	1.92991	1.56419	2.06403	0.779759	0.741778	0.777866	0.996036	0.590829
	Bra034074	AT3G09600.1	Symbols: | homeodomain-like superfamily protein | chr3:2946459-2948270 FORWARD LENGTH=298	296.897	454.59	298.361	342.298	299.681	254.644	221.665	428.914	659.769	346.423	396.754	439.365	1.3394	0.746606	1.53114	1.00493	1.15292	1.00938	0.857685	1.93496	2.97642	1.56282	1.78988	1.98211	0.7913	0.33763	0.737716	0.563935	0.432712
	Bra034130	AT3G10580.1	Symbols: | homeodomain-like superfamily protein | chr3:3307083-3308230 REVERSE LENGTH=287	45.2996	51.7784	69.3663	71.1435	34.0077	46.7392	47.8544	138.332	57.7366	51.5421	76.821	65.7333	0.946613	1.0564	1.14302	1.53128	1.57051	0.750728	1.03178	2.89069	1.20651	1.07706	1.60531	1.37361	0.395415	1.26918	1.45814	0.467654	0.751144
	Bra001378	AT3G10760.1	Symbols: | homeodomain-like superfamily protein | chr3:3369814-3370821 FORWARD LENGTH=335	54.0246	68.3295	77.5141	68.88	69.4297	73.5829	136.638	215.013	329.37	235.802	365.497	273.464	0.395385	2.52918	1.26478	1.43479	1.27497	1.28515	1.36203	1.5736	2.41053	1.72574	2.67493	2.00138	0.803755	0.595219	0.738798	0.480442	0.680545
	Bra034144	AT3G10760.1	Symbols: | homeodomain-like superfamily protein | chr3:3369814-3370821 FORWARD LENGTH=335	869.238	610.903	523.192	460.228	443.202	335.989	1016.74	765.209	623.304	742.06	569.589	571.285	0.854927	1.16969	0.702803	0.601897	0.529461	0.509874	0.386533	0.75261	0.613042	0.729842	0.560211	0.561879	0.93382	0.981821	0.725446	0.910147	0.687929
	Bra029866	AT3G10760.1	Symbols: | homeodomain-like superfamily protein | chr3:3369814-3370821 FORWARD LENGTH=335	2906.45	1411.32	1428.12	1218.45	1703.76	1532.38	2963.31	1907.98	2229.12	2045.32	2131.45	1808.21	0.980812	1.01956	0.485582	0.491362	0.419223	0.5862	0.527234	0.643868	0.75224	0.690215	0.71928	0.610199	0.754164	0.653199	0.60738	0.814981	0.864036
	Bra034737	AT3G12730.1	Symbols: | homeodomain-like superfamily protein | chr3:4047234-4048356 REVERSE LENGTH=235	140.894	235.109	281.062	245.572	229.013	120.951	986.05	734.109	954.683	734.349	917.514	846.05	0.142887	6.99852	1.66869	1.99485	1.74296	1.62543	0.858454	0.744495	0.968189	0.744738	0.930494	0.858019	2.24138	2.06039	2.34036	1.74684	1.00051
	Bra039340	AT3G12730.1	Symbols: | homeodomain-like superfamily protein | chr3:4047234-4048356 REVERSE LENGTH=235	3870.1	2476.29	1817.11	1635.53	1549.91	1466.13	2859.42	2948.46	2927.42	2490.45	2888.27	3101.56	1.35346	0.738849	0.639852	0.469525	0.422607	0.400483	0.378835	1.03114	1.02378	0.870963	1.01009	1.08468	0.620529	0.458619	0.485217	0.396483	0.349259
	Bra027170	AT3G16350.1	Symbols: | homeodomain-like superfamily protein | chr3:5547828-5549397 FORWARD LENGTH=387	5006.74	2140.95	2589.93	2304.69	3078.2	1961.18	4929.81	2950.92	3674.94	3517.83	2913.66	2488.56	1.01561	0.984635	0.427614	0.517289	0.460317	0.614811	0.391708	0.598587	0.745453	0.713583	0.591029	0.504798	0.714372	0.693926	0.645079	1.04024	0.775969
	Bra028359	AT3G24120.1	Symbols: | homeodomain-like superfamily protein | chr3:8705925-8708148 REVERSE LENGTH=295	1009.01	1247.52	1098.82	974.818	830.795	658.338	1137.16	1522.58	1186.52	1026.83	881.765	935.328	0.887307	1.12701	1.23638	1.08901	0.966113	0.823376	0.652459	1.33893	1.04341	0.902978	0.77541	0.822512	0.923408	1.0437	1.06992	1.06186	0.793252
	Bra001927	AT3G24120.1	Symbols: | homeodomain-like superfamily protein | chr3:8705925-8708148 REVERSE LENGTH=295	4050.34	4196.24	4273.87	3871.85	3953.19	2896.64	4412.17	5838.76	5213.76	4400.02	4921.6	5164.09	0.917993	1.08933	1.03602	1.05519	0.955932	0.976014	0.71516	1.32333	1.18168	0.997246	1.11546	1.17042	0.782889	0.892958	0.958572	0.874988	0.611029
	Bra015090	AT3G24860.1	Symbols: | homeodomain-like superfamily protein | chr3:9073642-9074574 FORWARD LENGTH=310	2039.88	993.818	1098.91	1101.41	1188.01	891.926	2233.84	1498.84	1332	1471.67	1334.8	1382.93	0.913172	1.09508	0.487194	0.538713	0.539939	0.582392	0.437244	0.67097	0.596283	0.658807	0.597536	0.619082	0.726104	0.903453	0.81957	0.974656	0.706279
	Bra036354	AT3G25990.1	Symbols: | homeodomain-like superfamily protein | chr3:9504846-9506703 REVERSE LENGTH=372	2768.41	2713.47	2331.71	2662.02	2561.17	2232.71	2534.85	3604.85	4018.73	3720.73	4049.68	4279.34	1.09214	0.915634	0.980155	0.842256	0.96157	0.925141	0.806495	1.42212	1.58539	1.46783	1.5976	1.6882	0.689223	0.531261	0.655096	0.579081	0.477724
	Bra034196	AT4G03250.1	Symbols: | homeodomain-like superfamily protein | chr4:1425050-1427744 FORWARD LENGTH=507	749.462	151.46	280.055	199.978	284.838	153.611	559.772	374.099	239.021	267.72	222.636	206.285	1.33887	0.746898	0.202092	0.373675	0.266829	0.380057	0.204962	0.668306	0.426997	0.478266	0.397726	0.368516	0.302394	0.875122	0.557908	0.955573	0.556181
	Bra017795	AT4G37180.1	Symbols: | homeodomain-like superfamily protein | chr4:17504648-17506107 FORWARD LENGTH=356	503.885	600.33	439.185	816.7	430.547	771.942	1079.81	951.344	780.35	895.406	1011.51	809.904	0.466642	2.14297	1.1914	0.871598	1.62081	0.854455	1.53198	0.881029	0.722673	0.829226	0.936748	0.750043	1.35229	1.20607	1.9546	0.91215	2.04252
	Bra010581	AT4G37180.1	Symbols: | homeodomain-like superfamily protein | chr4:17504648-17506107 FORWARD LENGTH=356	830.32	924.748	574.263	641.099	397.063	496.183	659.126	607.888	540.837	429.349	434.331	436.728	1.25973	0.793822	1.11372	0.691616	0.772111	0.478205	0.59758	0.922264	0.820537	0.651391	0.65895	0.662587	1.2076	0.842883	1.18533	0.725707	0.90189
	Bra011720	AT4G37180.1	Symbols: | homeodomain-like superfamily protein | chr4:17504648-17506107 FORWARD LENGTH=356	10534.8	6085.2	5873.9	4627.67	3075.96	3879.03	6454.66	6415	4274.89	2912.16	3726.7	2937.58	1.63212	0.612699	0.577628	0.557571	0.439275	0.291981	0.368211	0.993856	0.662295	0.451172	0.577366	0.45511	0.5812	0.841877	0.973631	0.505712	0.80906
	Bra010701	AT4G39160.1	Symbols: | homeodomain-like superfamily protein | chr4:18236828-18239744 FORWARD LENGTH=601	141.693	182.099	163.672	272.016	209.118	128.808	266.303	229.627	261.063	213.23	383.842	282.21	0.532074	1.87944	1.28517	1.15512	1.91976	1.47585	0.909064	0.862277	0.980323	0.800704	1.44137	1.05973	1.49043	1.1783	2.39758	1.02392	0.857824
	Bra033600	AT4G39160.1	Symbols: | homeodomain-like superfamily protein | chr4:18236828-18239744 FORWARD LENGTH=601	1250.05	1324.29	1262.09	1247.43	1352.4	1174.56	1061.78	1285.45	1237.41	1284.88	1267.48	1250.42	1.17732	0.84939	1.05939	1.00963	0.997904	1.08188	0.93961	1.21066	1.16541	1.21012	1.19373	1.17766	0.875054	0.866331	0.824633	0.906298	0.79786
	Bra029503	AT4G04580.1	Symbols: | homeodomain-like superfamily protein | chr4:2293761-2294906 REVERSE LENGTH=166	64.5225	32.8063	52.8686	24.7455	59.6737	79.9027	36.0408	35.5039	73.0934	50.9583	53.7602	32.6078	1.79026	0.558577	0.508447	0.819382	0.383517	0.924851	1.23837	0.985103	2.02807	1.41391	1.49165	0.904747	0.516136	0.40402	0.271247	0.620019	1.36875
	Bra037365	AT4G01280.1	Symbols: | homeodomain-like superfamily protein | chr4:535288-536854 FORWARD LENGTH=302	367.402	697.893	1750.73	632.848	1161.69	622.908	552.079	1055.2	1554.6	1054.47	1578.22	936.194	0.665488	1.50266	1.89954	4.76516	1.72249	3.1619	1.69544	1.91132	2.8159	1.91	2.85869	1.69576	0.993834	1.69223	0.90183	1.10607	0.999811
	Bra026070	AT4G12670.1	Symbols: | homeodomain-like superfamily protein | chr4:7472530-7474519 FORWARD LENGTH=499	388.886	348.858	323.044	415.684	268.348	280.431	310.377	392.09	434.035	275.488	462.173	402.519	1.25295	0.798118	0.89707	0.830691	1.06891	0.690043	0.721114	1.26327	1.39841	0.887592	1.48907	1.29687	0.710117	0.594024	1.20428	0.463405	0.556041
	Bra001377	AT5G05090.1	Symbols: | homeodomain-like superfamily protein | chr5:1503393-1504193 FORWARD LENGTH=266	3675.04	16565.1	22023.1	16476.4	19361.2	18317.9	4439.09	16280.5	19690.5	17306.6	17581.8	15573.9	0.827881	1.2079	4.50746	5.99262	4.48333	5.2683	4.98441	3.66753	4.43571	3.89868	3.96068	3.50835	1.22902	1.35099	1.14996	1.33015	1.42073
	Bra009087	AT5G05090.1	Symbols: | homeodomain-like superfamily protein | chr5:1503393-1504193 FORWARD LENGTH=266	1147.4	1583.52	1351.21	1174.66	1243.26	938.326	1338.49	1297.55	1094.49	1050.04	962.312	927.78	0.857235	1.16654	1.38009	1.17763	1.02376	1.08355	0.817785	0.969413	0.817705	0.784496	0.718953	0.693154	1.42364	1.44016	1.30499	1.50711	1.1798
	Bra005837	AT5G05090.1	Symbols: | homeodomain-like superfamily protein | chr5:1503393-1504193 FORWARD LENGTH=266	21.6093	33.9175	23.1452	29.6169	27.6584	30.3185	23.6721	32.9444	33.6001	30.7709	41.009	38.9737	0.912859	1.09546	1.56958	1.07108	1.37056	1.27993	1.40303	1.3917	1.4194	1.29988	1.73238	1.6464	1.12782	0.754599	1.05438	0.738829	0.852182
	Bra005688	AT5G01380.1	Symbols: | homeodomain-like superfamily protein | chr5:155784-157451 REVERSE LENGTH=323	7186.28	1496.36	1779.73	1511.28	1620.09	1136.64	4453.15	3168.82	2368.4	1696.41	1381.92	847.405	1.61375	0.619674	0.208225	0.247657	0.210301	0.225442	0.158168	0.711591	0.531848	0.380946	0.310324	0.190293	0.292618	0.465653	0.552049	0.726473	0.83118
	Bra028899	AT5G01380.1	Symbols: | homeodomain-like superfamily protein | chr5:155784-157451 REVERSE LENGTH=323	178.958	28.168	27.1195	25.0362	24.7399	15.057	99.9042	44.9495	30.1701	36.7221	26.4732	21.3928	1.7913	0.558255	0.1574	0.151541	0.1399	0.138244	0.0841371	0.449926	0.30199	0.367573	0.264986	0.214133	0.349835	0.501808	0.380604	0.521704	0.392919
	Bra025071	AT5G45580.1	Symbols: | homeodomain-like superfamily protein | chr5:18481092-18482598 REVERSE LENGTH=264	329.261	65.8769	29.5433	48.2011	57.6827	106.146	337.835	229.575	62.1989	72.7265	48.5885	53.7283	0.974621	1.02604	0.200075	0.0897261	0.146392	0.175188	0.322376	0.679548	0.18411	0.215272	0.143823	0.159037	0.294424	0.48735	0.680031	1.21808	2.02705
	Bra024925	AT5G47660.1	Symbols: | homeodomain-like superfamily protein | chr5:19313008-19314636 FORWARD LENGTH=398	518.545	753.263	1122.73	951.623	1125.89	1219.02	928.405	1109.94	967.762	1163.31	1189.19	1009.02	0.558533	1.7904	1.45265	2.16515	1.83518	2.17125	2.35085	1.19553	1.04239	1.25302	1.2809	1.08683	1.21506	2.0771	1.4646	1.6951	2.16303
	Bra022149	AT5G47660.1	Symbols: | homeodomain-like superfamily protein | chr5:19313008-19314636 FORWARD LENGTH=398	3257.91	3138.5	2606.59	3066.2	3079.94	2826.38	2897.42	2545.77	2173.75	2707.27	2717.69	2766.85	1.12442	0.889349	0.963348	0.80008	0.941156	0.945373	0.867544	0.878633	0.750236	0.934373	0.937969	0.954936	1.09642	1.06644	1.00726	1.00789	0.908484
	Bra029111	AT5G52660.1	Symbols: | homeodomain-like superfamily protein | chr5:21359423-21362037 REVERSE LENGTH=330	3213.55	2512.76	2523.2	2225.1	2377.73	2176.26	2814.14	2817.02	2941.05	2748.25	2895.07	2529.82	1.14193	0.875711	0.781927	0.785175	0.692412	0.739908	0.677214	1.00102	1.0451	0.976586	1.02876	0.898967	0.781127	0.751294	0.709013	0.719224	0.753324
	Bra003117	AT5G52660.2	Symbols: | homeodomain-like superfamily protein | chr5:21359423-21362037 REVERSE LENGTH=331	1037.02	1366.13	1389.41	1069.66	872.979	852.908	1126.33	1128.9	1160.69	1481.27	1027.32	1201.41	0.920707	1.08612	1.31736	1.33981	1.03147	0.841815	0.822461	1.00228	1.03051	1.31513	0.912095	1.06666	1.31436	1.30015	0.784314	0.922947	0.771062
	Bra014277	AT4G12750.1	Symbols: | homeodomain-like transcriptional regulator | chr4:7498009-7503920 REVERSE LENGTH=1131	51.6882	61.1763	62.1126	65.3638	91.7026	108.668	54.9378	57.4742	109.553	61.7057	100.904	127.213	0.940849	1.06287	1.18356	1.20168	1.26458	1.77415	2.10238	1.04617	1.99413	1.12319	1.8367	2.31558	1.13133	0.602609	1.12588	0.965947	0.907925
	Bra033725	AT5G44180.1	Symbols: | homeodomain-like transcriptional regulator | chr5:17783172-17789872 FORWARD LENGTH=1694	1952.75	2860.58	2437.81	2380.03	2497.09	2360.97	1376.19	1610.48	1730.15	1683.37	1950.96	2008.82	1.41895	0.704745	1.4649	1.2484	1.21881	1.27876	1.20905	1.17025	1.2572	1.22321	1.41765	1.4597	1.25179	0.992997	0.996402	0.902023	0.828288
	Bra009699	AT5G23650.1	Symbols: | homeodomain-like transcriptional regulator | chr5:7969812-7971019 FORWARD LENGTH=337	16.8183	28.6274	14.578	33.5293	17.2544	34.047	39.8814	22.0897	26.5261	16.113	17.9741	17.6988	0.421708	2.37131	1.70216	0.866794	1.99362	1.02593	2.0244	0.553885	0.665125	0.404023	0.450689	0.443786	3.07313	1.30321	4.93442	2.27636	4.56166
	Bra029380	AT5G23650.1	Symbols: | homeodomain-like transcriptional regulator | chr5:7969812-7971019 FORWARD LENGTH=337	128.828	290.976	210.112	154.969	98.4384	347.544	173.583	127.166	278.233	273.684	247.496	173.552	0.742169	1.3474	2.25864	1.63095	1.20291	0.764107	2.69774	0.732595	1.60288	1.57668	1.42581	0.999821	3.08307	1.01751	0.762943	0.535912	2.69822
	Bra016598	AT1G17520.1	Symbols: | homeodomain-like/winged-helix DNA-binding family protein | chr1:6024959-6027224 REVERSE LENGTH=296	166.997	239.998	196.041	301.732	409.151	440.313	379.999	419.347	436.827	368.796	454.598	368.424	0.439467	2.27548	1.43714	1.17392	1.80681	2.45005	2.63665	1.10355	1.14955	0.970518	1.19631	0.969539	1.30229	1.0212	1.8617	2.048	2.71949
	Bra030992	AT1G17520.1	Symbols: | homeodomain-like/winged-helix DNA-binding family protein | chr1:6024959-6027224 REVERSE LENGTH=296	2648.15	4644.32	4033.48	4492.13	4953.43	4200.28	2011.62	3092.96	3379.27	3468.62	2810.85	3759.52	1.31643	0.759632	1.7538	1.52313	1.69633	1.87052	1.58612	1.53755	1.67987	1.72429	1.39731	1.8689	1.14065	0.906693	0.983782	1.33866	0.84869
	Bra025967	AT1G17520.1	Symbols: | homeodomain-like/winged-helix DNA-binding family protein | chr1:6024959-6027224 REVERSE LENGTH=296	176.497	256.961	80.3928	124.569	192.145	275.894	124.711	134.991	166.05	140.841	166.868	203.427	1.41525	0.70659	1.45589	0.455491	0.705785	1.08866	1.56317	1.08243	1.33148	1.12934	1.33804	1.63119	1.34502	0.342094	0.624954	0.813623	0.958299
	Bra003611	AT1G79430.2	Symbols: APL, WDY | homeodomain-like superfamily protein | chr1:29877521-29879135 REVERSE LENGTH=358	967.248	601.282	543.403	441.489	371.396	303.284	1219.4	770.406	802.291	733.385	822.895	723.474	0.793216	1.26069	0.621642	0.561803	0.456438	0.383972	0.313554	0.631791	0.657939	0.601431	0.674836	0.593303	0.983936	0.853883	0.75892	0.568985	0.528488
	Bra008411	AT1G79430.2	Symbols: APL, WDY | homeodomain-like superfamily protein | chr1:29877521-29879135 REVERSE LENGTH=358	2094.1	1478.76	1029.95	944.532	853.19	820.2	2233.05	1963.48	1933.74	1661.2	1951.45	1634.44	0.937776	1.06635	0.706155	0.491834	0.451044	0.407426	0.391672	0.879282	0.865964	0.743915	0.873894	0.731932	0.803105	0.567962	0.606311	0.466218	0.535121
	Bra035118	AT1G79430.2	Symbols: APL, WDY | homeodomain-like superfamily protein | chr1:29877521-29879135 REVERSE LENGTH=358	1159.51	1000.31	581.048	668.557	584.291	440.288	1026.95	1110.09	1035.08	1004.56	1210.59	1168.52	1.12908	0.885676	0.862701	0.501115	0.576586	0.503912	0.379719	1.08096	1.00792	0.978198	1.17882	1.13785	0.798089	0.497179	0.589437	0.427471	0.333715
	Bra005310	AT2G35940.1	Symbols: BLH1, EDA29 | BEL1-like homeodomain 1 | chr2:15089171-15091699 REVERSE LENGTH=680	8928.81	9526.39	9319.06	9562.52	8958.61	8405.35	9092.28	8488.4	9200.76	8391.89	8797.95	9250.87	0.982021	1.01831	1.06693	1.04371	1.07097	1.00334	0.941374	0.933583	1.01193	0.922969	0.967629	1.01744	1.14283	1.0314	1.16036	1.0369	0.925236
	Bra023045	AT2G35940.1	Symbols: BLH1, EDA29 | BEL1-like homeodomain 1 | chr2:15089171-15091699 REVERSE LENGTH=680	7645.16	8345.16	8114.97	7782.75	7520.43	6328.34	7368.54	7654.54	6844.15	7659.54	7033.54	7456.13	1.03754	0.963818	1.09156	1.06145	1.018	0.983685	0.827758	1.03881	0.928834	1.03949	0.954536	1.01189	1.05078	1.14278	0.979321	1.03054	0.818034
	Bra017277	AT2G35940.1	Symbols: BLH1, EDA29 | BEL1-like homeodomain 1 | chr2:15089171-15091699 REVERSE LENGTH=680	9193.62	9489.79	8806.1	9617.65	8947.13	9332.47	7914.37	7520.65	7535.39	6479.41	7935.59	8353.07	1.16164	0.860855	1.03221	0.957849	1.04612	0.973189	1.0151	0.950253	0.952115	0.818689	1.00268	1.05543	1.08625	1.00602	1.2778	0.970587	0.96179
	Bra015844	AT1G75430.1	Symbols: BLH11 | BEL1-like homeodomain 11 | chr1:28308121-28309517 REVERSE LENGTH=290	30.0235	64.1949	74.7747	93.7687	110.698	191.905	108.262	57.4428	125.1	86.4287	76.7776	98.6329	0.277323	3.60591	2.13816	2.49054	3.12318	3.68705	6.39183	0.530591	1.15553	0.798329	0.709183	0.911057	4.02976	2.15532	3.91214	5.199	7.01583
	Bra010577	AT4G36870.1	Symbols: BLH2, SAW1 | BEL1-like homeodomain 2 | chr4:17369423-17373723 FORWARD LENGTH=739	1546.61	1590.88	1543.9	1402.7	1318.76	1208.99	1941.84	1966.43	1997.49	1808.38	1968.76	2158.18	0.796466	1.25555	1.02862	0.998248	0.906951	0.852678	0.781703	1.01266	1.02866	0.931271	1.01386	1.11141	1.01576	0.970437	0.973885	0.841019	0.703344
	Bra011713	AT4G36870.1	Symbols: BLH2, SAW1 | BEL1-like homeodomain 2 | chr4:17369423-17373723 FORWARD LENGTH=739	1784.26	2238.76	1876.64	2279.66	1922.7	2007.95	1731.51	1862.04	1621.55	1993.53	1911.69	2153.21	1.03046	0.970436	1.25473	1.05177	1.27765	1.07759	1.12537	1.07539	0.936495	1.15132	1.10406	1.24354	1.16677	1.1231	1.10972	0.976025	0.904968
	Bra015845	AT1G75410.1	Symbols: BLH3 | BEL1-like homeodomain 3 | chr1:28300095-28301890 REVERSE LENGTH=524	6332.81	6398.64	6680.67	6088.58	5993.79	5723.87	6775.18	7667.2	7704.8	7635.22	8103.84	6672.5	0.934707	1.06985	1.0104	1.05493	0.961434	0.946466	0.903844	1.13166	1.13721	1.12694	1.19611	0.984845	0.892843	0.927648	0.853137	0.791289	0.917752
	Bra003753	AT1G75410.1	Symbols: BLH3 | BEL1-like homeodomain 3 | chr1:28300095-28301890 REVERSE LENGTH=524	2654.04	3305.29	3443.13	3005.29	3162.48	2487.02	2567.54	3712.49	3063.52	3256.78	2980.46	2697.24	1.03369	0.967408	1.24538	1.29732	1.13235	1.19157	0.93707	1.44593	1.19317	1.26844	1.16082	1.05052	0.861299	1.08728	0.892704	1.02649	0.892009
	Bra008197	AT1G75410.1	Symbols: BLH3 | BEL1-like homeodomain 3 | chr1:28300095-28301890 REVERSE LENGTH=524	2749.54	3227.7	3556.43	2433.48	2747.85	1787.3	2486.41	3270.32	2693.47	2831.23	2784.94	2922.68	1.10583	0.9043	1.17391	1.29346	0.88505	0.999385	0.650036	1.31528	1.08328	1.13868	1.12006	1.17546	0.892515	1.19403	0.777258	0.892257	0.553005
	Bra039212	AT2G23760.1	Symbols: BLH4, SAW2 | BEL1-like homeodomain 4 | chr2:10107951-10112736 REVERSE LENGTH=627	2223.28	2303.38	2086.26	2221.32	1724.72	1837.28	2387.29	2480.52	2129.54	2373.59	1802.83	2155.43	0.931299	1.07377	1.03603	0.93837	0.999118	0.775755	0.826383	1.03905	0.892032	0.994261	0.755178	0.902877	0.997089	1.05195	1.00489	1.02725	0.915277
	Bra032147	AT2G23760.1	Symbols: BLH4, SAW2 | BEL1-like homeodomain 4 | chr2:10107951-10112736 REVERSE LENGTH=627	8207.17	6337.36	4534.23	6351.89	6000.61	4909.64	6755.9	5307.46	5149.99	5729.27	4691.64	5266.37	1.21482	0.82317	0.772174	0.552472	0.773944	0.731142	0.598214	0.785604	0.762295	0.848039	0.694451	0.779522	0.982905	0.724748	0.912627	1.05284	0.767411
	Bra034335	AT2G27220.1	Symbols: BLH5 | BEL1-like homeodomain 5 | chr2:11637306-11639537 REVERSE LENGTH=431	146.587	144.675	200.183	258.643	274.902	412.312	40.6951	38.1769	48.2007	110.396	109.584	126.179	3.60208	0.277617	0.986957	1.36563	1.76443	1.87535	2.81275	0.93812	1.18443	2.71276	2.69281	3.10059	1.05206	1.15298	0.65042	0.69643	0.907163
	Bra017666	AT4G34610.1	Symbols: BLH6 | BEL1-like homeodomain 6 | chr4:16530546-16532498 REVERSE LENGTH=532	437.277	478.935	360.168	355.553	370.441	214.98	430.58	678.186	438.49	520.291	375.034	418.404	1.01555	0.984685	1.09527	0.823661	0.813107	0.847154	0.491633	1.57505	1.01837	1.20835	0.870997	0.971722	0.695384	0.808803	0.672907	0.972625	0.505941
	Bra013076	AT2G16400.1	Symbols: BLH7 | BEL1-like homeodomain 7 | chr2:7101490-7103200 REVERSE LENGTH=482	3153.67	5960.72	6593.79	6130.48	6101.5	5548.27	4200.88	8366.43	8407.11	8097.16	8457.54	8129.38	0.750717	1.33206	1.89009	2.09083	1.94392	1.93473	1.75931	1.99159	2.00127	1.92749	2.01328	1.93516	0.949036	1.04475	1.00852	0.960985	0.909126
	Bra013075	AT2G16400.1	Symbols: BLH7 | BEL1-like homeodomain 7 | chr2:7101490-7103200 REVERSE LENGTH=482	257.322	557.044	465.329	419.763	391.544	374.817	339.331	234.9	508.535	278.238	421.312	349.864	0.758322	1.3187	2.16477	1.80835	1.63128	1.52161	1.45661	0.692244	1.49864	0.81996	1.2416	1.03104	3.12718	1.20666	1.98946	1.22553	1.41275
	Bra001976	AT2G16400.1	Symbols: BLH7 | BEL1-like homeodomain 7 | chr2:7101490-7103200 REVERSE LENGTH=482	691.089	1011.23	806.728	807.572	682.586	605.128	149.044	214.34	207.614	172.239	107.104	221.283	4.63681	0.215665	1.46324	1.16733	1.16855	0.987696	0.875615	1.4381	1.39297	1.15563	0.718607	1.48468	1.01748	0.838013	1.01118	1.37446	0.589766
	Bra004539	AT2G46410.1	Symbols: CPC | homeodomain-like superfamily protein | chr2:19049315-19050185 REVERSE LENGTH=94	32.1205	56.0973	14.6782	14.3064	16.1155	22.859	58.7798	47.6092	28.3609	29.214	50.0254	25.781	0.546455	1.82998	1.74646	0.456973	0.445398	0.50172	0.711664	0.809959	0.482494	0.497007	0.851064	0.438603	2.15624	0.947106	0.896159	0.589521	1.62257
	Bra039283	AT2G46410.1	Symbols: CPC | homeodomain-like superfamily protein | chr2:19049315-19050185 REVERSE LENGTH=94	37.3476	22.1588	22.9104	25.3726	43.9198	37.807	24.5956	32.547	26.389	40.9277	32.3874	25.3616	1.51847	0.658559	0.593313	0.613437	0.679364	1.17597	1.0123	1.32329	1.07292	1.66403	1.3168	1.03114	0.448363	0.571748	0.408265	0.893057	0.981726
	Bra027727	AT1G64570.1	Symbols: DUO3 | homeodomain-like superfamily protein | chr1:23978868-23983925 FORWARD LENGTH=1239	42.4899	67.1574	160.364	170.467	166.952	79.033	238.228	884.784	1014.36	1030.18	1272.97	970.265	0.178358	5.6067	1.58055	3.77417	4.01194	3.92922	1.86004	3.71402	4.25794	4.32434	5.34349	4.07284	0.425563	0.886384	0.927757	0.735327	0.456694
	Bra032635	AT1G01380.1	Symbols: ETC1 | homeodomain-like superfamily protein | chr1:147267-147740 FORWARD LENGTH=83	25.345	32.2804	37.1931	36.5357	55.0066	98.653	120	73.006	49.0116	41.4727	43.5008	25.3389	0.211208	4.73466	1.27364	1.46747	1.44153	2.17031	3.8924	0.608383	0.40843	0.345606	0.362507	0.211157	2.09348	3.59296	4.17104	5.98696	18.4337
	Bra026903	AT1G13450.1	Symbols: GT-1 | homeodomain-like superfamily protein | chr1:4612999-4615115 REVERSE LENGTH=406	2677.8	2077.26	2358.83	2058.81	2094.94	1946.17	3252	2845.71	2587.31	2587.17	2575.58	2345.47	0.823432	1.21443	0.775734	0.880884	0.768844	0.782336	0.726779	0.875065	0.795606	0.795563	0.791999	0.721239	0.886488	1.10719	0.966415	0.9878	1.00768
	Bra019721	AT1G13450.1	Symbols: GT-1 | homeodomain-like superfamily protein | chr1:4612999-4615115 REVERSE LENGTH=406	4598.13	4610.78	4613.49	4425.85	4736.29	4221.57	3958.11	4310.54	5311.11	4788.11	5046.52	4606.02	1.1617	0.860809	1.00275	1.00334	0.962533	1.03005	0.918106	1.08904	1.34183	1.2097	1.27498	1.16369	0.920766	0.74774	0.795681	0.807891	0.78896
	Bra038213	AT3G19510.1	Symbols: HAT3.1 | homeodomain-like protein with RING/FYVE/PHD-type zinc finger domain | chr3:6763205-6766049 REVERSE LENGTH=723	2307.14	2119.88	1800.49	2161.91	2390.37	2436.58	2432.8	2165.2	2182.03	2227.87	2438.21	2145.77	0.948348	1.05447	0.918835	0.780399	0.937052	1.03607	1.0561	0.890003	0.896921	0.915764	1.00222	0.882017	1.03239	0.870087	1.02325	1.03378	1.19737
	Bra022429	AT3G19510.1	Symbols: HAT3.1 | homeodomain-like protein with RING/FYVE/PHD-type zinc finger domain | chr3:6763205-6766049 REVERSE LENGTH=723	2010.55	1556.39	1840.2	1725.56	1753.67	2469.91	1443.91	1958.96	1795.42	2258.84	1903.9	1454.15	1.39243	0.718167	0.774112	0.915272	0.858253	0.872234	1.22847	1.35671	1.24344	1.56439	1.31857	1.00709	0.570582	0.736079	0.548618	0.661499	1.21982
	Bra003439	AT3G61150.1	Symbols: HDG1, HD-GL2-1 | homeodomain GLABROUS 1 | chr3:22630769-22634875 FORWARD LENGTH=808	10119.7	4730.16	4986.73	5525.93	5980.52	5913.64	7624.52	4490.81	3476.03	3234.13	3529.61	3492.2	1.32726	0.753433	0.467421	0.492774	0.546057	0.590978	0.584369	0.588996	0.455901	0.424175	0.462929	0.458022	0.79359	1.08088	1.28734	1.27661	1.27585
	Bra004934	AT3G61150.1	Symbols: HDG1, HD-GL2-1 | homeodomain GLABROUS 1 | chr3:22630769-22634875 FORWARD LENGTH=808	1163.07	331.225	311.097	274.655	260.682	172.354	535.959	316.525	227.987	265.036	189.871	225.269	2.17007	0.460814	0.284785	0.267479	0.236147	0.224133	0.148189	0.590577	0.425381	0.494508	0.354264	0.42031	0.482215	0.628798	0.477538	0.632671	0.35257
	Bra003213	AT1G34650.1	Symbols: HDG10 | homeodomain GLABROUS 10 | chr1:12693011-12697778 FORWARD LENGTH=708	87.9546	20.0909	47.9532	32.6628	23.9208	20.3919	91.7932	137.932	49.9675	69.4984	41.2279	38.243	0.958182	1.04364	0.228424	0.545204	0.37136	0.271968	0.231846	1.50264	0.544349	0.757119	0.449139	0.416621	0.152015	1.00157	0.49049	0.605531	0.55649
	Bra023611	AT1G34650.1	Symbols: HDG10 | homeodomain GLABROUS 10 | chr1:12693011-12697778 FORWARD LENGTH=708	175.33	97.0156	147.762	117.535	135.945	245.21	104.592	71.7054	60.8273	129.633	337.605	117.159	1.67632	0.596544	0.553331	0.842765	0.670364	0.775366	1.39856	0.685573	0.581567	1.23942	3.22783	1.12015	0.807109	1.44913	0.540871	0.240213	1.24855
	Bra008562	AT1G34650.1	Symbols: HDG10 | homeodomain GLABROUS 10 | chr1:12693011-12697778 FORWARD LENGTH=708	148.841	77.8583	79.8481	62.6219	148.849	62.9259	81.6571	74.4911	55.4592	80.1713	77.1471	66.9592	1.82276	0.54862	0.523097	0.536466	0.42073	1.00005	0.422773	0.912243	0.679172	0.981804	0.944769	0.820005	0.573419	0.789882	0.428527	1.05852	0.515573
	Bra003846	AT1G73360.1	Symbols: HDG11, EDT1, ATHDG11 | homeodomain GLABROUS 11 | chr1:27578893-27581820 REVERSE LENGTH=722	100.841	118.144	133.521	160.711	87.9317	82.4258	164.256	124.933	82.1392	95.2247	133.01	109.417	0.613926	1.62886	1.17159	1.32407	1.59371	0.871984	0.817384	0.760599	0.500068	0.579733	0.809773	0.666137	1.54035	2.64779	2.74903	1.07683	1.22705
	Bra015119	AT1G73360.1	Symbols: HDG11, EDT1, ATHDG11 | homeodomain GLABROUS 11 | chr1:27578893-27581820 REVERSE LENGTH=722	365.065	602.113	606.102	689.232	608.184	843.627	553.232	574.019	677.331	556.303	712.441	528.849	0.659877	1.51543	1.64933	1.66026	1.88797	1.66596	2.3109	1.03757	1.22432	1.00555	1.28778	0.955926	1.5896	1.35607	1.87755	1.29367	2.41744
	Bra007562	AT1G73360.1	Symbols: HDG11, EDT1, ATHDG11 | homeodomain GLABROUS 11 | chr1:27578893-27581820 REVERSE LENGTH=722	269.477	234.515	379.895	260.627	162.155	240.016	263.785	381.977	445.663	304.033	331.561	264.676	1.02158	0.978878	0.87026	1.40975	0.967159	0.60174	0.890673	1.44806	1.68949	1.15258	1.25694	1.00338	0.600982	0.834421	0.839126	0.478735	0.887675
	Bra015996	AT1G73360.1	Symbols: HDG11, EDT1, ATHDG11 | homeodomain GLABROUS 11 | chr1:27578893-27581820 REVERSE LENGTH=722	155.45	153.608	139.757	163.85	135.436	110.995	55.5116	76.6093	100.731	109.759	70.2681	78.0712	2.80032	0.357103	0.988151	0.899048	1.05404	0.871251	0.714024	1.38006	1.81459	1.97723	1.26583	1.40639	0.71602	0.495454	0.533089	0.688286	0.507698
	Bra016578	AT1G17920.1	Symbols: HDG12 | homeodomain GLABROUS 12 | chr1:6162214-6165033 REVERSE LENGTH=687	415.469	316.331	504.649	356.068	319.414	456.015	442.971	365.996	326.461	317.838	287.95	321.233	0.937915	1.0662	0.761383	1.21465	0.857027	0.768803	1.09759	0.82623	0.736981	0.717514	0.650043	0.725178	0.921514	1.64814	1.19444	1.1827	1.51355
	Bra025938	AT1G17920.1	Symbols: HDG12 | homeodomain GLABROUS 12 | chr1:6162214-6165033 REVERSE LENGTH=687	659.09	383.46	457.464	396.773	446.147	374.109	524.388	406.307	444.168	383.197	303.762	336.829	1.25687	0.795624	0.581802	0.694084	0.602001	0.676914	0.567614	0.774821	0.847022	0.730751	0.57927	0.642328	0.750886	0.819441	0.823812	1.16856	0.883683
	Bra005588	AT1G05230.3	Symbols: HDG2 | homeodomain GLABROUS 2 | chr1:1513388-1517024 REVERSE LENGTH=719	70.155	63.9576	70.536	55.5137	66.2979	104.756	69.8737	54.562	36.8921	86.6877	48.4517	57.9903	1.00403	0.99599	0.911661	1.00543	0.791301	0.94502	1.49321	0.780866	0.527983	1.24063	0.693418	0.82993	1.1675	1.90429	0.63782	1.36284	1.7992
	Bra021779	AT1G05230.3	Symbols: HDG2 | homeodomain GLABROUS 2 | chr1:1513388-1517024 REVERSE LENGTH=719	39.9146	485.405	62.1601	107.236	140.943	166.595	32.5196	65.6697	64.1638	107.211	109.131	107.682	1.2274	0.814729	12.1611	1.55733	2.68664	3.53111	4.17379	2.01939	1.97308	3.29681	3.35585	3.3113	6.02216	0.789287	0.814919	1.05223	1.26047
	Bra015401	AT1G05230.1	Symbols: HDG2 | homeodomain GLABROUS 2 | chr1:1513388-1517024 REVERSE LENGTH=721	597.994	877.053	790.396	954.571	1055.01	916.924	534.653	1255	1190.29	813.539	697.692	1165.02	1.11847	0.894078	1.46666	1.32175	1.59629	1.76425	1.53333	2.34732	2.22629	1.52162	1.30494	2.17902	0.624823	0.5937	1.04907	1.35197	0.70368
	Bra032478	AT1G05230.1	Symbols: HDG2 | homeodomain GLABROUS 2 | chr1:1513388-1517024 REVERSE LENGTH=721	1896.94	2559.58	2618.04	2905.06	2748.69	2849.6	1400.03	2326.04	2394.41	2323.59	2527.43	3382.64	1.35493	0.738047	1.34932	1.38014	1.53145	1.44901	1.50221	1.66142	1.71026	1.65967	1.80527	2.41612	0.812148	0.806978	0.92274	0.802658	0.621744
	Bra021035	AT4G17710.1	Symbols: HDG4 | homeodomain GLABROUS 4 | chr4:9856327-9859288 REVERSE LENGTH=709	340.137	634.364	643.401	436.313	525.998	290.137	220.024	480.027	655.044	504.063	642.47	767.557	1.54591	0.646869	1.86502	1.89159	1.28276	1.54643	0.853	2.1817	2.97715	2.29095	2.92	3.48851	0.854848	0.635371	0.559925	0.529599	0.244517
	Bra028295	AT5G52170.1	Symbols: HDG7 | homeodomain GLABROUS 7 | chr5:21196974-21199959 FORWARD LENGTH=682	263.508	151.29	185.114	203.934	107.691	188.302	193.118	191.405	277.763	260.172	215.575	218.188	1.36449	0.732873	0.574138	0.702499	0.77392	0.408682	0.714597	0.99113	1.43831	1.34722	1.11629	1.12982	0.579276	0.48842	0.574458	0.366109	0.632489
	Bra032003	AT3G03260.1	Symbols: HDG8 | homeodomain GLABROUS 8 | chr3:755356-759234 REVERSE LENGTH=699	23.3272	63.8268	40.4846	85.7729	85.6261	158.892	123.9	51.7004	106.961	254.187	137.981	145.954	0.188274	5.3114	2.73615	1.73551	3.67695	3.67065	6.81145	0.417275	0.863285	2.05155	1.11365	1.178	6.55719	2.01036	1.79228	3.29606	5.78222
	Bra020066	AT3G03260.1	Symbols: HDG8 | homeodomain GLABROUS 8 | chr3:755356-759234 REVERSE LENGTH=699	27.9204	13.1521	30.6115	30.2745	32.8063	132.592	61.6626	26.0359	152.294	34.6794	36.257	49.0362	0.452793	2.20851	0.471057	1.09638	1.08431	1.17499	4.74893	0.422232	2.4698	0.562406	0.58799	0.795234	1.11564	0.443917	1.92799	1.99832	5.97174
	Bra021363	AT3G03260.1	Symbols: HDG8 | homeodomain GLABROUS 8 | chr3:755356-759234 REVERSE LENGTH=699	214.897	37.2673	42.4751	54.6396	41.2353	91.7105	127.199	86.8731	23.9999	85.7291	232.294	142.998	1.68946	0.591907	0.173419	0.197653	0.254259	0.191884	0.426765	0.68297	0.18868	0.673976	1.82623	1.12421	0.253919	1.04756	0.377253	0.105071	0.379614
	Bra023570	AT5G16560.1	Symbols: KAN, KAN1 | homeodomain-like superfamily protein | chr5:5407365-5411092 REVERSE LENGTH=403	187.37	268.804	255.849	266.005	322.348	249.892	144.865	211.062	261.742	265.784	269.685	216.904	1.29341	0.773149	1.43462	1.36547	1.41968	1.72038	1.33368	1.45696	1.8068	1.8347	1.86163	1.49728	0.984666	0.755742	0.773792	0.924127	0.890734
	Bra008613	AT5G16560.1	Symbols: KAN, KAN1 | homeodomain-like superfamily protein | chr5:5407365-5411092 REVERSE LENGTH=403	54.0303	20.7493	75.4277	23.2984	30.9145	38.3764	37.7635	45.9338	48.7906	26.8011	46.561	95.9141	1.43075	0.698932	0.384031	1.39603	0.43121	0.57217	0.710276	1.21635	1.292	0.709709	1.23296	2.53986	0.315723	1.08051	0.607587	0.464061	0.279651
	Bra023254	AT1G32240.1	Symbols: KAN2 | homeodomain-like superfamily protein | chr1:11625882-11630355 REVERSE LENGTH=388	219.505	605.45	553.109	523.099	420.155	322.613	199.485	492.359	570.09	444.686	594.173	484.804	1.10036	0.908795	2.75825	2.5198	2.38308	1.9141	1.46973	2.46815	2.85781	2.22917	2.97853	2.43028	1.11754	0.881725	1.06905	0.642632	0.604758
	Bra033844	AT1G32240.1	Symbols: KAN2 | homeodomain-like superfamily protein | chr1:11625882-11630355 REVERSE LENGTH=388	385.571	302.913	349.26	245.207	158.277	170.904	229.359	342.558	161.178	191.577	171.532	177.09	1.68108	0.594855	0.785622	0.905825	0.635958	0.4105	0.443249	1.49355	0.702732	0.835271	0.747876	0.772108	0.526011	1.289	0.761379	0.548888	0.574076
	Bra021038	AT4G17695.1	Symbols: KAN3 | homeodomain-like superfamily protein | chr4:9848134-9850698 REVERSE LENGTH=322	154.831	101.238	128.622	271.23	227.931	118.879	367.227	277.988	238.126	201.869	293.601	176.729	0.421622	2.37179	0.653861	0.830725	1.75178	1.47213	0.767798	0.756992	0.648444	0.549712	0.799508	0.481253	0.863762	1.28111	3.18673	1.84129	1.59542
	Bra040176	AT4G17695.1	Symbols: KAN3 | homeodomain-like superfamily protein | chr4:9848134-9850698 REVERSE LENGTH=322	105.892	111.274	201.109	185.395	156.667	120.668	146.293	135.68	204.329	78.8062	176.512	82.1888	0.723835	1.38153	1.05083	1.89919	1.75079	1.4795	1.13954	0.927454	1.39671	0.538687	1.20656	0.56181	1.13302	1.35976	3.25011	1.22621	2.02834
	Bra035311	AT5G42630.1	Symbols: KAN4, ATS | homeodomain-like superfamily protein | chr5:17073997-17075747 REVERSE LENGTH=276	100.921	123.081	167.281	95.5921	55.6368	95.1705	78.9704	88.001	155.968	95.8909	51.9524	51.4684	1.27796	0.782497	1.21958	1.65754	0.947197	0.551291	0.94302	1.11435	1.97502	1.21426	0.657872	0.651743	1.09443	0.839255	0.780059	0.837991	1.44692
	Bra018540	AT4G02560.1	Symbols: LD | homeodomain-like superfamily protein | chr4:1123656-1128252 REVERSE LENGTH=953	11955.9	9316.76	9324.62	10178.9	9925.9	10262.2	11965.9	11255.8	11212.3	10346.2	10848.2	11400	0.999164	1.00084	0.77926	0.779918	0.85137	0.830209	0.858338	0.940656	0.937021	0.86464	0.906593	0.952707	0.828422	0.832338	0.984653	0.915747	0.900946
	Bra033291	AT1G01060.4	Symbols: LHY, LHY1 | homeodomain-like superfamily protein | chr1:33992-37061 REVERSE LENGTH=644	7794.95	8411.02	9384.03	12065.5	10612.6	12240.7	8602.01	10004.2	10364.2	10866.4	11920.1	12966.6	0.906178	1.10354	1.07903	1.20386	1.54786	1.36147	1.57034	1.16301	1.20486	1.26324	1.38573	1.50739	0.927797	0.999172	1.22531	0.982491	1.04176
	Bra030496	AT1G01060.1	Symbols: LHY, LHY1 | homeodomain-like superfamily protein | chr1:33992-37061 REVERSE LENGTH=645	3911.68	4067.07	3961.86	4202.61	3284.38	3749.71	6513.18	6826.69	6415.34	7176.63	6067.31	7161	0.600579	1.66506	1.03972	1.01283	1.07437	0.839634	0.958593	1.04813	0.984978	1.10186	0.931543	1.09946	0.991976	1.02827	0.975053	0.901337	0.871874
	Bra000579	AT2G21650.1	Symbols: MEE3, ATRL2, RSM1 | homeodomain-like superfamily protein | chr2:9259654-9260419 FORWARD LENGTH=101	28.1209	72.4917	180.247	188.757	168.617	192.182	50.0254	45.9338	201.608	129.065	84.1948	111.881	0.562132	1.77894	2.57786	6.40972	6.71234	5.99615	6.83413	0.91821	4.03011	2.57999	1.68304	2.23648	2.80748	1.59046	2.60169	3.56269	3.05575
	Bra030285	AT2G21650.1	Symbols: MEE3, ATRL2, RSM1 | homeodomain-like superfamily protein | chr2:9259654-9260419 FORWARD LENGTH=101	2166.2	1858.61	1977.67	1452.33	1563.94	1611.54	661.791	735.274	1163.51	641.497	1191.14	738.989	3.27324	0.305508	0.858005	0.912967	0.670451	0.721974	0.743948	1.11104	1.75812	0.969335	1.79987	1.11665	0.772256	0.519285	0.691661	0.401125	0.666232
	Bra018204	AT3G46640.1	Symbols: PCL1, LUX | homeodomain-like superfamily protein | chr3:17183248-17184219 FORWARD LENGTH=323	271.319	282.812	403.841	344.249	335.396	276.405	472.04	330.794	303.943	335.312	311.838	334.83	0.57478	1.7398	1.04236	1.48844	1.2688	1.23617	1.01875	0.700775	0.643892	0.710347	0.660618	0.709325	1.48744	2.31162	1.78617	1.87123	1.43622
	Bra033809	AT3G46640.1	Symbols: PCL1, LUX | homeodomain-like superfamily protein | chr3:17183248-17184219 FORWARD LENGTH=323	910.702	444.269	453.006	379.61	398.389	468.078	1099.01	572.136	493.849	664.98	648.036	589.568	0.828657	1.20677	0.487831	0.497425	0.416832	0.437453	0.513975	0.520592	0.449358	0.605072	0.589654	0.536454	0.93707	1.10697	0.688897	0.74188	0.958097
	Bra026791	AT2G01500.1	Symbols: PFS2, WOX6, HOS9 | homeodomain-like superfamily protein | chr2:224470-225997 REVERSE LENGTH=271	173.311	222.293	225.007	220.514	268.378	269.234	220.249	213.933	182.415	303.323	283.395	190.24	0.786887	1.27083	1.28262	1.29828	1.27236	1.54853	1.55347	0.971323	0.828222	1.37718	1.2867	0.86375	1.32049	1.56756	0.923887	1.20349	1.79852
	Bra017448	AT2G01500.1	Symbols: PFS2, WOX6, HOS9 | homeodomain-like superfamily protein | chr2:224470-225997 REVERSE LENGTH=271	2131.9	2013.34	1460.46	1445.73	2081.53	5130.5	862.693	1153.35	1379.78	631.183	1157.1	1862.15	2.47122	0.404659	0.944388	0.685051	0.678142	0.976373	2.40654	1.33692	1.59939	0.731643	1.34127	2.15853	0.706391	0.428321	0.926875	0.727949	1.1149
	Bra036123	AT5G29000.2	Symbols: PHL1 | homeodomain-like superfamily protein | chr5:11022336-11024229 REVERSE LENGTH=413	1042.71	1710.15	1320.52	1476.99	1112.27	1581.05	1080.67	1608.85	1548.94	1214.92	1761.88	1107.24	0.964874	1.03641	1.6401	1.26643	1.41649	1.06671	1.51629	1.48875	1.43331	1.12423	1.63036	1.02459	1.10166	0.883568	1.25997	0.65428	1.4799
	Bra020622	AT5G29000.2	Symbols: PHL1 | homeodomain-like superfamily protein | chr5:11022336-11024229 REVERSE LENGTH=413	578.711	765.513	725.664	687.192	847.155	746.08	550.936	480.146	484.581	542.791	493.173	511.322	1.05041	0.952005	1.32279	1.25393	1.18745	1.46387	1.28921	0.87151	0.87956	0.985216	0.895155	0.928097	1.51781	1.42564	1.20527	1.63532	1.38909
	Bra011153	AT4G29940.1	Symbols: PRHA | pathogenesis related homeodomain protein A | chr4:14648346-14652710 REVERSE LENGTH=796	108.724	109.353	100.477	124.632	65.8853	75.2448	184.163	190.645	215.665	91.3914	105.993	112.529	0.590368	1.69386	1.00579	0.924147	1.14632	0.605987	0.692072	1.0352	1.17105	0.496253	0.575539	0.611029	0.971588	0.789158	2.30994	1.0529	1.13263
	Bra010310	AT4G29940.1	Symbols: PRHA | pathogenesis related homeodomain protein A | chr4:14648346-14652710 REVERSE LENGTH=796	395.377	391.411	331.331	390.174	363.656	339.608	368.608	376.814	365.185	414.859	516.196	550.3	1.07262	0.932295	0.989969	0.838013	0.98684	0.91977	0.858947	1.02226	0.990714	1.12547	1.40039	1.49291	0.96841	0.845868	0.876821	0.656794	0.57535
	Bra000484	AT2G28610.1	Symbols: PRS, WOX3, PRS1 | homeodomain-like superfamily protein | chr2:12262115-12263286 FORWARD LENGTH=244	48.0927	53.8521	69.2766	99.3682	85.0451	162.567	82.3166	74.6547	98.7974	90.8613	111.377	111.863	0.584241	1.71162	1.11976	1.44048	2.06618	1.76836	3.38028	0.906922	1.20021	1.1038	1.35303	1.35894	1.23468	1.20019	1.87187	1.30696	2.48745
	Bra035688	AT2G28610.1	Symbols: PRS, WOX3, PRS1 | homeodomain-like superfamily protein | chr2:12262115-12263286 FORWARD LENGTH=244	157.145	206.972	287.886	287.014	217.611	420.857	181.404	191.723	93.0324	120.549	191.695	285.815	0.866271	1.15437	1.31708	1.83198	1.82643	1.38478	2.67814	1.05688	0.512846	0.664533	1.05673	1.57557	1.24619	3.57217	2.74844	1.31044	1.69979
	Bra023610	AT5G17300.1	Symbols: RVE1 | homeodomain-like superfamily protein | chr5:5690435-5692435 REVERSE LENGTH=387	258.904	403.066	608.88	746.622	869.36	1009.1	188.293	159.605	452.002	251.488	433.433	171.201	1.37501	0.72727	1.55682	2.35176	2.88378	3.35785	3.89758	0.847642	2.40052	1.33562	2.30191	0.909227	1.83664	0.979686	2.15913	1.45872	4.2867
	Bra006394	AT5G17300.1	Symbols: RVE1 | homeodomain-like superfamily protein | chr5:5690435-5692435 REVERSE LENGTH=387	1093.58	497.58	416.989	418.487	407.025	438.895	287.997	209.674	181.615	267.431	270.192	242.404	3.79719	0.263352	0.455001	0.381306	0.382676	0.372195	0.401338	0.728042	0.630614	0.92859	0.938176	0.841689	0.624965	0.604659	0.412105	0.396722	0.476824
	Bra039503	AT5G37260.1	Symbols: RVE2, CIR1 | homeodomain-like superfamily protein | chr5:14751344-14752972 REVERSE LENGTH=287	244.616	211.19	172.019	201.23	215.036	269.392	314.143	374.204	281.627	302.702	368.759	368.702	0.778677	1.28423	0.863353	0.703221	0.822636	0.879076	1.10129	1.19119	0.896493	0.96358	1.17386	1.17368	0.724782	0.784413	0.853729	0.748878	0.938322
	Bra037840	AT5G67580.1	Symbols: TRB2, ATTRB2, TBP3, ATTBP3 | homeodomain-like/winged-helix DNA-binding family protein | chr5:26955843-26957073 REVERSE LENGTH=299	1145.63	1035.11	1189.22	1033.89	1292.99	868.077	1293.51	1414.53	1627.55	1472.98	1598.11	1332.33	0.885675	1.12908	0.903529	1.03805	0.902464	1.12863	0.757729	1.09356	1.25824	1.13875	1.23548	1.03001	0.826228	0.824999	0.792507	0.913511	0.735651
	Bra037839	AT5G67580.1	Symbols: TRB2, ATTRB2, TBP3, ATTBP3 | homeodomain-like/winged-helix DNA-binding family protein | chr5:26955843-26957073 REVERSE LENGTH=299	1121.4	892.654	1141.57	1122.39	1150.48	840.897	1151.34	1482.2	1273.85	1184.69	1173.99	1118.24	0.973996	1.0267	0.796017	1.01799	1.00088	1.02593	0.749864	1.28737	1.10641	1.02897	1.01967	0.971251	0.618329	0.920084	0.972707	1.00614	0.77206
	Bra024438	AT5G67580.1	Symbols: TRB2, ATTRB2, TBP3, ATTBP3 | homeodomain-like/winged-helix DNA-binding family protein | chr5:26955843-26957073 REVERSE LENGTH=299	2635.66	2253.61	2328.17	2304.81	2110.41	1797.96	2564.2	2929.74	3388.81	3215.42	3166.04	3296.47	1.02787	0.972887	0.855046	0.883335	0.874472	0.800714	0.682167	1.14256	1.32159	1.25397	1.23471	1.28557	0.748363	0.66839	0.697365	0.648504	0.530632
	Bra037837	AT5G67580.1	Symbols: TRB2, ATTRB2, TBP3, ATTBP3 | homeodomain-like/winged-helix DNA-binding family protein | chr5:26955843-26957073 REVERSE LENGTH=299	1540.73	899.127	1325.18	1126.57	1293.24	1125.28	1134.62	1420.6	1548.48	1179.64	1443.65	1231.09	1.35793	0.736417	0.583572	0.860099	0.731192	0.839368	0.730355	1.25205	1.36476	1.03968	1.27236	1.08502	0.466094	0.630221	0.703287	0.659692	0.673123
	Bra022637	AT5G53200.1	Symbols: TRY | homeodomain-like superfamily protein | chr5:21582913-21583960 FORWARD LENGTH=106	116.293	349.1	189.932	228.644	207.521	449.988	435.873	514.414	207.824	207.359	222.988	218.079	0.266805	3.74806	3.0019	1.63322	1.9661	1.78447	3.86943	1.18019	0.476799	0.475733	0.511589	0.500327	2.54357	3.42538	4.13279	3.48808	7.73381
	Bra024485	AT2G17950.1	Symbols: WUS, PGA6, WUS1 | homeodomain-like superfamily protein | chr2:7809100-7810671 REVERSE LENGTH=292	55.7078	160.401	142.025	120.73	144.5	314.688	282.591	137.664	137.954	116.719	168.486	296.686	0.197132	5.07274	2.87933	2.54946	2.1672	2.59389	5.6489	0.487149	0.488175	0.413032	0.596219	1.04988	5.91057	5.22243	5.24706	4.35057	5.38053
	Bra039894	AT2G17950.1	Symbols: WUS, PGA6, WUS1 | homeodomain-like superfamily protein | chr2:7809100-7810671 REVERSE LENGTH=292	250.155	427.728	431.185	465.133	390.599	396.468	791.599	400.849	607.564	563.072	1241.84	590.207	0.316012	3.16443	1.70985	1.72367	1.85938	1.56143	1.58489	0.506379	0.767515	0.71131	1.56877	0.745588	3.37663	2.24578	2.61402	0.995317	2.12569
	Bra037245	AT2G17950.1	Symbols: WUS, PGA6, WUS1 | homeodomain-like superfamily protein | chr2:7809100-7810671 REVERSE LENGTH=292	105.182	185.283	298.284	290.599	215.793	371.619	263.632	230.645	307.187	236.576	248.515	249.325	0.398973	2.50644	1.76155	2.83588	2.76282	2.05162	3.5331	0.874875	1.16521	0.897372	0.942659	0.945731	2.01348	2.43379	3.07879	2.17641	3.73584
C2H2	Bra036013	AT5G44160.1	Symbols: NUC | C2H2-like zinc finger protein | chr5:17773091-17775513 FORWARD LENGTH=466	742.226	2255	1820	1476.99	1328.06	1170.86	559.925	2143.57	1855.61	1917.94	2463.31	2218.89	1.32558	0.754386	3.03816	2.45208	1.98995	1.78929	1.5775	3.82832	3.31403	3.42535	4.39936	3.96283	0.793602	0.739909	0.580947	0.406717	0.398073
	Bra035609	AT5G56200.1	Symbols: | C2H2 type zinc finger transcription factor family | chr5:22747768-22749249 FORWARD LENGTH=493	1274.61	298.414	256.368	322.817	454.822	571.452	1029.08	297.136	262.447	303.322	249.969	395.395	1.23859	0.807369	0.234122	0.201134	0.253267	0.356832	0.448335	0.288739	0.255031	0.294751	0.242905	0.384222	0.810841	0.788668	0.859259	1.46902	1.16686
	Bra005197	AT2G37430.1	Symbols: | C2H2 and C2HC zinc fingers superfamily protein | chr2:15706454-15706990 FORWARD LENGTH=178	858.016	178.665	151.322	142.201	131.92	83.815	1464.56	204.461	45.8958	54.3342	28.4456	31.3542	0.585852	1.70691	0.20823	0.176363	0.165732	0.15375	0.0976847	0.139606	0.0313376	0.0370993	0.0194226	0.0214086	1.49156	5.62783	4.46726	7.91603	4.56287
	Bra018369	AT2G29660.1	Symbols: | zinc finger (C2H2 type) family protein | chr2:12679346-12680467 FORWARD LENGTH=373	6793.47	6430	6072.86	5670.73	5121.09	3385.62	885.141	849.766	705.823	1050.72	685.257	772.924	7.67501	0.130293	0.946497	0.893926	0.834732	0.753825	0.498364	0.960035	0.797413	1.18707	0.774178	0.873221	0.985899	1.12103	0.70319	0.97371	0.570719
	Bra029904	AT3G48550.1	Symbols: | BEST Arabidopsis thaliana protein match is: C2H2-like zinc finger protein (TAIR:AT2G01940.3); Has 78 Blast hits to 78 proteins in 11 species: Archae - 0; Bacteria - 0; Metazoa - 0; Fungi - 0; Plants - 78; Viruses - 0; Other Eukaryotes - 0 (source: NCBI BLink). | chr3:17994048-17994595 FORWARD LENGTH=158	26.2383	62.2455	72.866	107.768	78.2926	86.0402	43.338	50.8994	110.202	46.68	109.079	56.6349	0.605434	1.65171	2.37231	2.77709	4.10728	2.98391	3.27918	1.17448	2.54285	1.07711	2.51694	1.30682	2.01989	1.09212	3.81322	1.18553	2.50929
	Bra018049	AT3G48550.1	Symbols: | BEST Arabidopsis thaliana protein match is: C2H2-like zinc finger protein (TAIR:AT2G01940.3); Has 78 Blast hits to 78 proteins in 11 species: Archae - 0; Bacteria - 0; Metazoa - 0; Fungi - 0; Plants - 78; Viruses - 0; Other Eukaryotes - 0 (source: NCBI BLink). | chr3:17994048-17994595 FORWARD LENGTH=158	125.774	51.5621	51.4594	43.0388	28.852	67.8305	69.2374	131.668	144.925	139.791	215.513	255.56	1.81656	0.550491	0.409958	0.409142	0.342192	0.229396	0.539305	1.90169	2.09316	2.01901	3.11267	3.69107	0.215576	0.195466	0.169485	0.0736974	0.146111
	Bra018814	AT1G49590.1	Symbols: | C2H2 and C2HC zinc fingers superfamily protein | chr1:18354997-18356409 FORWARD LENGTH=242	3990.78	3829.8	3165.53	3229.53	3000.31	2743.19	3125.15	2635.43	2373.26	2861.25	2275.66	2514.92	1.27699	0.783093	0.959662	0.793211	0.809248	0.75181	0.687382	0.843297	0.759407	0.915556	0.728176	0.804736	1.13799	1.04451	0.883887	1.03246	0.854171
	Bra033944	AT1G68360.1	Symbols: | C2H2 and C2HC zinc fingers superfamily protein | chr1:25621678-25622412 REVERSE LENGTH=244	154.313	131.946	101.201	150.202	200.969	134.018	148.469	129.149	189.506	124.777	70.7024	85.794	1.03936	0.962129	0.855054	0.655816	0.973359	1.30235	0.868482	0.869872	1.2764	0.840425	0.47621	0.577858	0.982966	0.513801	1.15818	2.73482	1.50293
	Bra004300	AT1G68360.1	Symbols: | C2H2 and C2HC zinc fingers superfamily protein | chr1:25621678-25622412 REVERSE LENGTH=244	125.518	139.916	140.74	123.068	179.603	187.199	113.628	102.976	179.554	53.6394	283.995	149.989	1.10464	0.905273	1.11471	1.12127	0.980481	1.43089	1.49141	0.906256	1.58019	0.472061	2.49934	1.32	1.23002	0.709581	2.07702	0.572509	1.12986
	Bra030981	AT2G37430.1	Symbols: | C2H2 and C2HC zinc fingers superfamily protein | chr2:15706454-15706990 FORWARD LENGTH=178	65.7703	74.0475	26.7379	66.6561	29.6193	30.7073	232.561	63.3974	29.7878	38.612	18.9777	17.5966	0.282809	3.53596	1.12585	0.406535	1.01347	0.450345	0.466887	0.272605	0.128086	0.16603	0.0816031	0.0756644	4.12996	3.17392	6.10414	5.51872	6.17049
	Bra017188	AT2G37430.1	Symbols: | C2H2 and C2HC zinc fingers superfamily protein | chr2:15706454-15706990 FORWARD LENGTH=178	981.817	528.979	357.458	406.24	300.47	206.887	701.592	378.016	257.874	155.274	190.679	85.8914	1.39941	0.714585	0.538776	0.364078	0.413763	0.306035	0.210718	0.538797	0.367556	0.221317	0.27178	0.122424	0.999959	0.990539	1.86955	1.12604	1.72122
	Bra012914	AT3G49930.1	Symbols: | C2H2 and C2HC zinc fingers superfamily protein | chr3:18510246-18510893 FORWARD LENGTH=215	27.1023	42.4691	32.2735	41.6275	52.269	41.1205	31.1673	82.1232	86.6053	122.469	44.1309	50.8113	0.869575	1.14999	1.56699	1.1908	1.53594	1.92858	1.51723	2.63492	2.77872	3.92941	1.41594	1.63028	0.594703	0.428543	0.390883	1.36205	0.93066
	Bra029985	AT3G49930.1	Symbols: | C2H2 and C2HC zinc fingers superfamily protein | chr3:18510246-18510893 FORWARD LENGTH=215	295.164	435.155	127.834	332.619	326.375	152.22	209.383	212.021	173.109	210.342	165.907	231.344	1.40968	0.709379	1.47428	0.433095	1.1269	1.10574	0.515713	1.0126	0.826758	1.00458	0.792361	1.10488	1.45594	0.523847	1.12176	1.3955	0.466758
	Bra014861	AT3G53820.1	Symbols: | C2H2 and C2HC zinc fingers superfamily protein | chr3:19938706-19939134 FORWARD LENGTH=142	29.1937	27.4461	43.7273	38.4673	30.4992	37.1685	85.55	26.5771	87.086	38.4959	13.8908	20.5905	0.341247	2.93043	0.940138	1.49783	1.31766	1.04472	1.27317	0.310662	1.01795	0.449981	0.162371	0.240684	3.02624	1.47142	2.92825	6.43416	5.2898
	Bra007029	AT3G53820.1	Symbols: | C2H2 and C2HC zinc fingers superfamily protein | chr3:19938706-19939134 FORWARD LENGTH=142	15.343	13.7002	11.2742	14.7693	12.064	12.4441	16.8799	11.1211	15.8378	12.3495	15.5662	23.8912	0.908951	1.10017	0.892928	0.734811	0.962608	0.786287	0.81106	0.658837	0.938264	0.73161	0.922174	1.41536	1.35531	0.78316	1.31574	0.852645	0.57304
	Bra001026	AT3G01030.1	Symbols: | C2H2 and C2HC zinc fingers superfamily protein | chr3:6657-7772 FORWARD LENGTH=371	46.1084	92.1291	109.308	118.427	129.043	220.884	68.6671	83.5335	126.041	92.992	87.4807	96.3136	0.671477	1.48925	1.9981	2.37067	2.56845	2.79869	4.79054	1.2165	1.83554	1.35424	1.27398	1.40262	1.6425	1.29154	1.89659	2.1968	3.41543
	Bra034187	AT4G03120.1	Symbols: | C2H2 and C2HC zinc fingers superfamily protein | chr4:1385747-1387331 FORWARD LENGTH=207	4886.26	4695.19	4197.02	4408.35	4565.2	4158.88	5979.62	4176.36	4343.24	4154.88	3724.65	3557.99	0.817152	1.22376	0.960896	0.858943	0.902193	0.934293	0.851138	0.698432	0.72634	0.69484	0.622891	0.595019	1.37579	1.18256	1.29842	1.49993	1.43044
	Bra012638	AT4G17810.1	Symbols: | C2H2 and C2HC zinc fingers superfamily protein | chr4:9906918-9907532 FORWARD LENGTH=204	747.674	924.14	618.746	606.355	461.981	616.31	780.204	1003.05	669.776	830.837	640.057	917.008	0.958306	1.04351	1.23602	0.827561	0.810988	0.617891	0.824303	1.28563	0.858463	1.0649	0.820371	1.17534	0.961415	0.964004	0.761565	0.753184	0.701329
	Bra013257	AT4G17810.1	Symbols: | C2H2 and C2HC zinc fingers superfamily protein | chr4:9906918-9907532 FORWARD LENGTH=204	875.17	1021.89	887.814	826.627	569.729	792.361	731.821	1039.6	513.786	583.742	410.065	764.031	1.19588	0.836204	1.16765	1.01445	0.944533	0.650992	0.90538	1.42057	0.702065	0.797657	0.560335	1.04401	0.821959	1.44495	1.18413	1.16179	0.867211
	Bra005840	AT5G05120.1	Symbols: | C2H2 and C2HC zinc fingers superfamily protein | chr5:1511232-1511837 FORWARD LENGTH=201	35.9775	30.4445	33.6326	37.0612	33.7401	51.6194	35.7611	30.7552	66.0612	38.0213	81.3413	67.3361	1.00605	0.993985	0.846209	0.934823	1.03012	0.937811	1.43477	0.860018	1.84729	1.0632	2.27457	1.88294	0.983944	0.506051	0.968885	0.412302	0.761982
	Bra033683	AT5G43540.1	Symbols: | C2H2 and C2HC zinc fingers superfamily protein | chr5:17496993-17497406 FORWARD LENGTH=137	50.014	72.978	112.31	75.4787	78.7469	145.014	100.804	65.9251	65.9951	75.2041	63.7588	117.654	0.496151	2.01552	1.45915	2.24557	1.50915	1.5745	2.89947	0.653993	0.654687	0.746043	0.632503	1.16716	2.23114	3.42999	2.02288	2.48931	2.48422
	Bra027500	AT5G43540.1	Symbols: | C2H2 and C2HC zinc fingers superfamily protein | chr5:17496993-17497406 FORWARD LENGTH=137	58.5299	123.486	177.931	442.385	144.757	201.015	78.098	117.558	472.396	94.5456	108.765	119.667	0.749442	1.33433	2.10979	3.04	7.55827	2.47321	3.4344	1.50526	6.04876	1.2106	1.39267	1.53227	1.40161	0.502583	6.2434	1.77588	2.24138
	Bra028914	AT5G01860.1	Symbols: | C2H2 and C2HC zinc fingers superfamily protein | chr5:335630-336277 FORWARD LENGTH=215	25.7075	63.8571	37.4297	40.9945	77.9051	88.3632	34.9111	28.5719	25.3031	143.849	73.3412	29.6395	0.73637	1.35801	2.48399	1.45598	1.59465	3.03044	3.43725	0.818419	0.724787	4.12044	2.1008	0.848999	3.03511	2.00884	0.38701	1.44252	4.04859
	Bra005665	AT5G01860.1	Symbols: | C2H2 and C2HC zinc fingers superfamily protein | chr5:335630-336277 FORWARD LENGTH=215	162.237	126.78	79.1052	141.925	123.611	110.522	87.1123	179.757	114.785	137.055	137.08	150.146	1.86239	0.536945	0.781449	0.48759	0.8748	0.761916	0.681238	2.06351	1.31767	1.57331	1.5736	1.72359	0.378699	0.370041	0.556024	0.484186	0.395243
	Bra009000	AT5G10970.1	Symbols: | C2H2 and C2HC zinc fingers superfamily protein | chr5:3469268-3470086 FORWARD LENGTH=272	77.905	93.5493	99.2324	86.3703	74.2188	185.619	169.974	147.424	159.25	342.823	225.431	161.58	0.458335	2.18181	1.20081	1.27376	1.10866	0.952683	2.38263	0.867333	0.936908	2.01691	1.32627	0.950616	1.38449	1.35954	0.549682	0.718319	2.50641
	Bra002437	AT5G22890.1	Symbols: | C2H2 and C2HC zinc fingers superfamily protein | chr5:7653541-7654662 REVERSE LENGTH=373	40.0629	69.9356	116.665	112.173	174.171	377.559	109.897	92.84	108.013	66.4144	106.785	165.721	0.36455	2.74311	1.74564	2.91205	2.79992	4.34744	9.42416	0.844791	0.982857	0.604333	0.971683	1.50797	2.06636	2.96284	4.63308	4.47413	6.24958
	Bra002438	AT5G22890.1	Symbols: | C2H2 and C2HC zinc fingers superfamily protein | chr5:7653541-7654662 REVERSE LENGTH=373	1321.02	2932.92	4227.04	4110.51	3149.26	3909.59	2927.61	2425.91	3221.42	3571.08	2972.71	2712.77	0.451228	2.21617	2.22019	3.19983	3.11162	2.38396	2.95952	0.828632	1.10036	1.21979	1.01541	0.926616	2.67935	2.90799	2.55094	2.34779	3.19391
	Bra020223	AT5G22890.1	Symbols: | C2H2 and C2HC zinc fingers superfamily protein | chr5:7653541-7654662 REVERSE LENGTH=373	285.421	230.285	386.461	80.4944	162.173	236.648	235.528	651.164	154.701	150.023	173.385	176.164	1.21183	0.825195	0.806826	1.354	0.28202	0.568189	0.829119	2.7647	0.656826	0.636965	0.736155	0.747954	0.291831	2.06143	0.442756	0.771834	1.10852
	Bra020224	AT5G22890.1	Symbols: | C2H2 and C2HC zinc fingers superfamily protein | chr5:7653541-7654662 REVERSE LENGTH=373	182.908	98.5621	252.237	229.88	137.499	255.985	126.371	140.929	142.005	164.627	171.081	217.643	1.44739	0.690899	0.538862	1.37904	1.25681	0.751739	1.39953	1.1152	1.12372	1.30273	1.3538	1.72225	0.483197	1.22721	0.96475	0.555281	0.812614
	Bra036592	AT5G26749.1	Symbols: | C2H2 and C2HC zinc fingers superfamily protein | chr5:9398285-9399239 REVERSE LENGTH=147	627.93	1236.32	1340.73	1311.9	1135.9	1426.01	913.525	1221.54	1265.94	1243.83	1092.81	1352.33	0.68737	1.45482	1.96888	2.13516	2.08925	1.80896	2.27097	1.33717	1.38577	1.36157	1.19626	1.48034	1.47242	1.54077	1.53444	1.51218	1.53408
	Bra009937	AT5G27880.1	Symbols: | C2H2 and C2HC zinc fingers superfamily protein | chr5:9885908-9886744 FORWARD LENGTH=278	233.403	283.671	459.766	316.145	400.997	535.359	448.247	265.192	379.961	443.716	411.329	434.672	0.520702	1.92049	1.21537	1.96984	1.3545	1.71805	2.29371	0.59162	0.84766	0.989892	0.917639	0.969715	2.05431	2.32385	1.36833	1.87225	2.36534
	Bra036608	AT5G27880.1	Symbols: | C2H2 and C2HC zinc fingers superfamily protein | chr5:9885908-9886744 FORWARD LENGTH=278	237.82	252.85	609.7	445.038	502.655	492.338	449.988	534.559	495.491	493.75	1896.44	651.459	0.528503	1.89214	1.0632	2.5637	1.87132	2.11359	2.07021	1.18794	1.10112	1.09725	4.21442	1.44773	0.894993	2.32827	1.70546	0.501514	1.42998
	Bra020571	AT5G27880.1	Symbols: | C2H2 and C2HC zinc fingers superfamily protein | chr5:9885908-9886744 FORWARD LENGTH=278	180.85	161.515	360.838	233.165	270.223	356.573	279.408	376.711	238.654	230.681	307.598	521.063	0.647261	1.54497	0.893088	1.99523	1.28927	1.49418	1.97165	1.34825	0.854142	0.825606	1.10089	1.86488	0.662407	2.33595	1.56161	1.35725	1.05725
	Bra036609	AT5G27880.1	Symbols: | C2H2 and C2HC zinc fingers superfamily protein | chr5:9885908-9886744 FORWARD LENGTH=278	179.35	133.991	242.7	279.618	224.928	125.735	197.406	168.478	148.313	245.006	273.461	231.934	0.908534	1.10067	0.747092	1.35322	1.55906	1.25413	0.701059	0.853459	0.751309	1.24113	1.38527	1.17491	0.875369	1.80115	1.25617	0.90533	0.596693
	Bra018817	AT1G49900.1	Symbols: | C2H2 type zinc finger transcription factor family | chr1:18474108-18477643 REVERSE LENGTH=917	50.8855	23.9256	14.447	21.911	26.472	26.7379	52.4899	29.1799	17.0085	16.3344	28.9621	29.061	0.969434	1.03153	0.470185	0.283912	0.430594	0.520227	0.525452	0.555915	0.324034	0.311191	0.551765	0.553649	0.845786	0.87618	1.3837	0.942841	0.94907
	Bra002836	AT5G56200.1	Symbols: | C2H2 type zinc finger transcription factor family | chr5:22747768-22749249 FORWARD LENGTH=493	181.519	79.5082	97.0523	131.797	200.112	334.082	258.344	103.045	75.3464	93.4429	115.913	160.608	0.702625	1.42323	0.438016	0.534667	0.726078	1.10243	1.84048	0.398867	0.291651	0.3617	0.448677	0.621683	1.09815	1.83324	2.00741	2.45707	2.96048
	Bra028943	AT5G56200.1	Symbols: | C2H2 type zinc finger transcription factor family | chr5:22747768-22749249 FORWARD LENGTH=493	217.35	179.172	128.02	373.358	103.605	294.265	169.582	144.482	138.058	53.3378	75.9756	70.8429	1.28168	0.780225	0.824348	0.589004	1.71777	0.476674	1.35388	0.851989	0.814108	0.314525	0.448017	0.41775	0.967557	0.723496	5.46148	1.06396	3.24088
	Bra032510	AT1G04445.1	Symbols: | C2H2-like zinc finger protein | chr1:1207344-1207862 FORWARD LENGTH=172	4083.61	5280.73	5231.24	4469.11	4211.84	4284.32	3996.74	5049.59	5786.61	5574.8	6220.83	5046.4	1.02174	0.978727	1.29315	1.28103	1.0944	1.0314	1.04915	1.26343	1.44783	1.39484	1.55648	1.26263	1.02353	0.884794	0.784609	0.662651	0.830925
	Bra030571	AT1G04445.1	Symbols: | C2H2-like zinc finger protein | chr1:1207344-1207862 FORWARD LENGTH=172	218.981	166.319	277.054	322.828	252.923	249.339	94.4391	220.127	247.7	306.506	254.616	417.757	2.31875	0.431266	0.759513	1.2652	1.47423	1.155	1.13863	2.33089	2.62285	3.24554	2.69609	4.42356	0.325847	0.482374	0.454232	0.428399	0.257402
	Bra008218	AT1G75710.1	Symbols: | C2H2-like zinc finger protein | chr1:28428806-28431128 FORWARD LENGTH=462	47.1594	41.4182	44.4696	58.015	48.3126	35.0053	68.9963	78.4472	80.8127	57.1234	43.3531	45.3929	0.683506	1.46304	0.87826	0.942964	1.23019	1.02445	0.742276	1.13698	1.17126	0.82792	0.628339	0.657903	0.772452	0.805084	1.48588	1.63041	1.12824
	Bra015824	AT1G75710.1	Symbols: | C2H2-like zinc finger protein | chr1:28428806-28431128 FORWARD LENGTH=462	1310.91	805.107	780.099	791.989	1112.76	679.033	1781.57	1239.93	1655.24	1389.51	1016.44	935.451	0.735817	1.35903	0.614159	0.595082	0.604152	0.848845	0.517986	0.695976	0.929091	0.779936	0.57053	0.525071	0.882443	0.640499	0.774618	1.48782	0.986506
	Bra015598	AT1G75710.1	Symbols: | C2H2-like zinc finger protein | chr1:28428806-28431128 FORWARD LENGTH=462	183.229	178.219	178.22	156.547	118.149	78.2661	99.1405	59.7786	98.982	72.3876	83.9323	78.6633	1.84818	0.541074	0.972657	0.972663	0.854379	0.644816	0.427149	0.602969	0.998401	0.730152	0.8466	0.793453	1.61311	0.97422	1.17014	0.761654	0.538342
	Bra014094	AT1G75710.1	Symbols: | C2H2-like zinc finger protein | chr1:28428806-28431128 FORWARD LENGTH=462	2366.72	1192.94	1002.61	926.729	1176.32	797.746	657.424	527.199	657.959	633.609	662.265	778.885	3.59999	0.277779	0.504048	0.423628	0.391567	0.497025	0.337068	0.801916	1.00081	0.963775	1.00736	1.18475	0.628554	0.423284	0.406284	0.493392	0.284505
	Bra023223	AT1G14580.1	Symbols: | C2H2-like zinc finger protein | chr1:4990070-4992442 FORWARD LENGTH=467	37.0091	33.4587	23.0076	24.6333	39.0476	50.244	61.2206	89.1826	70.1108	108.261	54.54	77.3725	0.60452	1.6542	0.904067	0.621674	0.665601	1.05508	1.35761	1.45674	1.14522	1.76838	0.890877	1.26383	0.620609	0.542845	0.376391	1.18432	1.0742
	Bra016694	AT1G14580.1	Symbols: | C2H2-like zinc finger protein | chr1:4990070-4992442 FORWARD LENGTH=467	3358.68	3900.37	3741.58	3744.37	3418.24	3552.85	2777.76	3991.63	3615.81	3272.84	3702.31	2810.85	1.20913	0.827039	1.16128	1.114	1.11483	1.01773	1.05781	1.437	1.3017	1.17823	1.33284	1.01191	0.808131	0.855806	0.946194	0.763582	1.04536
	Bra026204	AT1G14580.1	Symbols: | C2H2-like zinc finger protein | chr1:4990070-4992442 FORWARD LENGTH=467	200.91	55.6029	52.1348	44.0147	300.726	118.747	165.266	45.503	80.0151	47.076	118.39	76.5328	1.21568	0.822587	0.276755	0.259493	0.219077	1.49682	0.591046	0.275332	0.484159	0.28485	0.71636	0.463089	1.00517	0.535967	0.769095	2.08948	1.27631
	Bra026819	AT1G14580.1	Symbols: | C2H2-like zinc finger protein | chr1:4990070-4992442 FORWARD LENGTH=467	2462.33	3022.49	2673.04	3418.96	2799.76	2867.47	1720.16	2535.11	2508.78	2478.5	2364.17	2127.68	1.43145	0.69859	1.22749	1.08557	1.38851	1.13704	1.16454	1.47376	1.45846	1.44085	1.37439	1.23691	0.832896	0.74433	0.963669	0.827303	0.941489
	Bra026203	AT1G14580.1	Symbols: | C2H2-like zinc finger protein | chr1:4990070-4992442 FORWARD LENGTH=467	135.778	51.0229	24.9927	62.0337	44.641	77.5983	68.9958	84.3065	25.1116	49.8751	59.1016	107.614	1.96792	0.508152	0.375782	0.18407	0.456876	0.328779	0.571509	1.22191	0.363958	0.722872	0.856597	1.55972	0.307537	0.505746	0.632029	0.38382	0.366418
	Bra024706	AT1G26590.1	Symbols: | C2H2-like zinc finger protein | chr1:9189624-9190709 FORWARD LENGTH=361	232.538	178.219	366.622	161.673	230.727	305.539	303.91	225.35	209.587	257.904	111.293	83.9592	0.765154	1.30693	0.766408	1.57661	0.695254	0.992212	1.31393	0.741502	0.689635	0.84862	0.366204	0.276263	1.03359	2.28615	0.819276	2.70945	4.75608
	Bra016278	AT1G26590.1	Symbols: | C2H2-like zinc finger protein | chr1:9189624-9190709 FORWARD LENGTH=361	106.168	181.786	191.798	188.612	233.353	221.85	126.854	154.114	221.621	200.39	211.375	171.452	0.836931	1.19484	1.71225	1.80655	1.77654	2.19796	2.08961	1.21489	1.74706	1.57969	1.66629	1.35157	1.40938	1.03406	1.12461	1.31908	1.54606
	Bra012452	AT1G26590.1	Symbols: | C2H2-like zinc finger protein | chr1:9189624-9190709 FORWARD LENGTH=361	91.8566	151.683	51.8993	72.2412	54.8453	35.3385	36.0665	27.635	48.8434	26.1926	48.2457	49.7833	2.54687	0.392639	1.6513	0.565003	0.786456	0.597075	0.384714	0.766224	1.35426	0.726231	1.33769	1.38032	2.15512	0.417205	1.08293	0.446349	0.278714
	Bra024704	AT1G26610.1	Symbols: | C2H2-like zinc finger protein | chr1:9193735-9195102 FORWARD LENGTH=455	48.4908	19.9581	31.3316	30.2337	36.3426	61.1866	59.8094	28.6852	68.3138	53.5987	30.0402	29.6395	0.810755	1.23342	0.411585	0.646135	0.623494	0.749474	1.26182	0.47961	1.14219	0.896158	0.502266	0.495566	0.858166	0.565697	0.69574	1.49219	2.54622
	Bra012450	AT1G26610.1	Symbols: | C2H2-like zinc finger protein | chr1:9193735-9195102 FORWARD LENGTH=455	327.007	177.589	357.132	290.599	121.39	160.591	231.948	134.174	190.108	122.609	127.863	155.82	1.40983	0.709306	0.543074	1.09212	0.888663	0.371215	0.491093	0.578466	0.819615	0.528606	0.551257	0.671789	0.938818	1.33248	1.68115	0.673398	0.731024
	Bra016280	AT1G26610.1	Symbols: | C2H2-like zinc finger protein | chr1:9193735-9195102 FORWARD LENGTH=455	436.355	168.302	161.821	120.444	137.72	106.141	196.798	279.295	147.415	123.977	88.6926	198.859	2.21727	0.451004	0.3857	0.370847	0.276023	0.315615	0.243245	1.4192	0.749068	0.629971	0.450678	1.01047	0.271773	0.495078	0.438152	0.70031	0.240724
	Bra000372	AT2G45120.1	Symbols: | C2H2-like zinc finger protein | chr2:18603680-18604624 FORWARD LENGTH=314	102.508	85.9631	158.112	99.9674	274.614	210.279	247.585	162.856	93.5555	219.857	233.007	341.57	0.414032	2.41527	0.838599	1.54244	0.975216	2.67895	2.05134	0.657778	0.377872	0.888006	0.941119	1.37961	1.2749	4.0819	1.09821	2.84656	1.4869
	Bra040325	AT2G45120.1	Symbols: | C2H2-like zinc finger protein | chr2:18603680-18604624 FORWARD LENGTH=314	230.535	163.499	215.414	226.966	176.081	259.238	331.59	185.526	182.285	239.029	152.254	243.35	0.695241	1.43835	0.709216	0.934409	0.984519	0.763793	1.12451	0.559504	0.54973	0.720857	0.459163	0.733888	1.26758	1.69976	1.36576	1.66344	1.53226
	Bra002027	AT2G17180.1	Symbols: | C2H2-like zinc finger protein | chr2:7476835-7477647 REVERSE LENGTH=270	39.1043	34.3775	64.2151	49.3375	54.1131	69.4441	42.0207	36.2343	60.6386	291.979	36.2825	94.4555	0.930596	1.07458	0.879123	1.64215	1.26169	1.38381	1.77587	0.862296	1.44306	6.94846	0.863443	2.24783	1.01951	1.13796	0.181578	1.60267	0.790036
	Bra039606	AT2G18490.1	Symbols: | C2H2-like zinc finger protein | chr2:8020668-8021423 FORWARD LENGTH=251	28.3159	25.4818	28.5298	32.096	56.6476	29.5379	40.5893	26.0653	34.3208	77.4439	89.1339	28.0191	0.69762	1.43345	0.899911	1.00755	1.1335	2.00056	1.04316	0.642172	0.845563	1.90799	2.196	0.690308	1.40136	1.19158	0.59408	0.911003	1.51115
	Bra033840	AT3G45260.1	Symbols: | C2H2-like zinc finger protein | chr3:16596850-16598550 REVERSE LENGTH=446	5159.19	1895.74	1563.46	1498.74	1809.79	1404.77	6518.76	3603.96	4039.39	4307.19	2880.06	3294.73	0.791437	1.26352	0.367449	0.303044	0.290499	0.35079	0.272285	0.55286	0.619656	0.660738	0.441811	0.505423	0.664634	0.489051	0.439659	0.793981	0.538727
	Bra038293	AT3G45260.1	Symbols: | C2H2-like zinc finger protein | chr3:16596850-16598550 REVERSE LENGTH=446	32.5436	18.5904	22.8657	19.6573	14.3042	20.8405	25.9296	34.0698	55.5228	21.662	29.5933	19.987	1.25508	0.796765	0.571246	0.702617	0.60403	0.43954	0.640387	1.31393	2.14129	0.835416	1.14129	0.770818	0.43476	0.328128	0.723029	0.385124	0.830789
	Bra007545	AT3G60580.1	Symbols: | C2H2-like zinc finger protein | chr3:22394007-22394873 FORWARD LENGTH=288	214.476	263.822	244.747	232.537	313.418	378.848	289.93	194.084	210.536	207.861	331.901	399.523	0.739751	1.35181	1.23008	1.14114	1.08421	1.46132	1.76639	0.669417	0.726161	0.716935	1.14476	1.378	1.83754	1.57147	1.51228	1.27653	1.28185
	Bra014483	AT3G60580.1	Symbols: | C2H2-like zinc finger protein | chr3:22394007-22394873 FORWARD LENGTH=288	208.597	200.789	262.654	241.184	209.775	460.06	266.962	201.895	159.081	194.651	155.572	187.376	0.781373	1.2798	0.962569	1.25915	1.15622	1.00565	2.2055	0.756269	0.595894	0.729134	0.58275	0.701883	1.27279	2.11304	1.58574	1.72569	3.14226
	Bra003422	AT3G60580.1	Symbols: | C2H2-like zinc finger protein | chr3:22394007-22394873 FORWARD LENGTH=288	256.97	129.26	266.252	224.016	181.775	316.892	198.297	150.673	174.199	186.84	150.906	153.21	1.29588	0.771674	0.503016	1.03612	0.871759	0.707378	1.23319	0.759835	0.878475	0.942223	0.76101	0.772629	0.662007	1.17945	0.925215	0.929526	1.59609
	Bra013903	AT4G25610.1	Symbols: | C2H2-like zinc finger protein | chr4:13063801-13066860 FORWARD LENGTH=586	1825.75	1800.28	1732.98	1940.68	1692.01	1779.38	2130.26	2112.02	2054.31	2280.2	1566	1648.53	0.857055	1.16679	0.98605	0.949188	1.06295	0.926748	0.974602	0.991438	0.964347	1.07039	0.735122	0.773863	0.994565	0.98428	0.993053	1.26067	1.2594
	Bra019150	AT4G25610.1	Symbols: | C2H2-like zinc finger protein | chr4:13063801-13066860 FORWARD LENGTH=586	1951.72	1782.46	1765.54	2045.01	2099.42	1561.02	581.33	702.036	825.991	626.913	533.839	524.73	3.35734	0.297855	0.913276	0.904607	1.0478	1.07568	0.799818	1.20764	1.42086	1.07841	0.918306	0.902637	0.75625	0.63666	0.971613	1.17137	0.88609
	Bra011601	AT4G35280.1	Symbols: | C2H2-like zinc finger protein | chr4:16787429-16788283 REVERSE LENGTH=284	51.3344	43.3408	69.0311	88.2366	79.3983	80.0047	114.313	51.8069	56.261	56.7231	79.3521	54.2615	0.449069	2.22683	0.844284	1.34473	1.71886	1.54669	1.5585	0.453202	0.492166	0.496209	0.694165	0.474675	1.86293	2.73228	3.46398	2.22813	3.2833
	Bra017706	AT4G35280.1	Symbols: | C2H2-like zinc finger protein | chr4:16787429-16788283 REVERSE LENGTH=284	26.3882	18.5184	32.5705	26.3737	36.9441	76.6451	23.0747	24.3222	21.6674	33.6802	23.1567	36.1846	1.1436	0.874433	0.701768	1.23428	0.999451	1.40002	2.90452	1.05406	0.939011	1.45962	1.00355	1.56815	0.665774	1.31445	0.684735	1.39507	1.8522
	Bra012701	AT4G16610.1	Symbols: | C2H2-like zinc finger protein | chr4:9354568-9355182 REVERSE LENGTH=204	157.316	212.738	335.71	333.757	266.989	313.738	429.599	279.973	343.685	314.858	310.636	320.073	0.366193	2.7308	1.3523	2.13399	2.12157	1.69715	1.99432	0.651708	0.800014	0.732911	0.723084	0.745051	2.07501	2.66744	2.89472	2.3471	2.67675
	Bra038491	AT4G16610.1	Symbols: | C2H2-like zinc finger protein | chr4:9354568-9355182 REVERSE LENGTH=204	346.092	369.436	578.797	507.835	477.032	571.146	457.95	455.056	389.206	488.325	432.044	395.43	0.755742	1.3232	1.06745	1.67238	1.46734	1.37834	1.65027	0.993681	0.849888	1.06633	0.943431	0.863479	1.07424	1.96777	1.37607	1.46099	1.91119
	Bra040741	AT4G16610.1	Symbols: | C2H2-like zinc finger protein | chr4:9354568-9355182 REVERSE LENGTH=204	75.45	93.6653	102.447	91.926	114.482	126.892	84.0759	97.6342	89.8409	74.9194	46.9718	103.218	0.897403	1.11433	1.24142	1.35781	1.21837	1.51732	1.6818	1.16126	1.06857	0.891092	0.558683	1.22768	1.06903	1.27068	1.36728	2.71589	1.36991
	Bra036156	AT5G48890.1	Symbols: | C2H2-like zinc finger protein | chr5:19820353-19820874 FORWARD LENGTH=173	97.0248	111.995	186.932	128.928	143.07	126.168	152.886	117.803	123.135	147.452	108.481	94.1	0.634622	1.57574	1.15429	1.92664	1.32881	1.47457	1.30037	0.770528	0.805404	0.964457	0.709555	0.615491	1.49805	2.39214	1.37779	2.07816	2.11273
	Bra037455	AT5G48890.1	Symbols: | C2H2-like zinc finger protein | chr5:19820353-19820874 FORWARD LENGTH=173	400.69	158.109	118.005	142.258	125.169	144.804	159.877	98.3663	100.96	153.759	156.813	137.449	2.50624	0.399004	0.394592	0.294504	0.355033	0.312384	0.361387	0.615262	0.631485	0.961733	0.980835	0.859717	0.641339	0.466368	0.369159	0.318487	0.420355
	Bra029148	AT5G52010.1	Symbols: | C2H2-like zinc finger protein | chr5:21121626-21122816 REVERSE LENGTH=396	2287.76	2189.19	2062.34	1947.13	1628.24	1483.65	1750.06	1651.72	1668.89	1879.61	1931.77	2015.02	1.30725	0.764967	0.956914	0.901467	0.851108	0.711718	0.648516	0.943808	0.953619	1.07403	1.10383	1.1514	1.01389	0.945312	0.792446	0.644771	0.563241
	Bra029315	AT5G61470.1	Symbols: | C2H2-like zinc finger protein | chr5:24722870-24723784 FORWARD LENGTH=304	25.6119	90.7161	52.1348	82.505	137.612	250.155	47.5252	48.3534	43.7402	51.0324	49.7906	135.377	0.538912	1.85559	3.54195	2.03557	3.22135	5.37297	9.76714	1.01743	0.920358	1.0738	1.04767	2.84853	3.48128	2.21171	2.99997	5.12851	3.42883
	Bra012953	AT5G61470.1	Symbols: | C2H2-like zinc finger protein | chr5:24722870-24723784 FORWARD LENGTH=304	54.0032	79.8787	57.417	77.0554	132.172	134.371	56.3866	54.1974	177.444	90.7842	80.5954	252.478	0.957731	1.04413	1.47915	1.06321	1.42687	2.44748	2.4882	0.961175	3.14692	1.61003	1.42934	4.47762	1.53889	0.337859	0.886236	1.71232	0.555697
	Bra029232	AT5G63280.1	Symbols: | C2H2-like zinc finger protein | chr5:25367085-25368848 FORWARD LENGTH=271	2175.08	2163.91	1862.84	1928.37	2103.59	2021.03	3930.95	3714.97	3365.8	3829.12	4150.89	4932.44	0.553322	1.80727	0.994865	0.856447	0.886574	0.967132	0.929175	0.945057	0.856231	0.974095	1.05595	1.25477	1.0527	1.00025	0.910151	0.915888	0.740514
	Bra031820	AT5G66730.1	Symbols: | C2H2-like zinc finger protein | chr5:26641914-26643883 REVERSE LENGTH=500	1634.29	3176.57	2401.16	2578.29	2362.11	1952.94	1408.19	2210.96	1747.15	1963.48	2364.7	2785.51	1.16056	0.861652	1.9437	1.46924	1.57762	1.44534	1.19498	1.57007	1.24071	1.39433	1.67925	1.97808	1.23797	1.18419	1.13146	0.860709	0.60411
	Bra037151	AT5G66730.1	Symbols: | C2H2-like zinc finger protein | chr5:26641914-26643883 REVERSE LENGTH=500	4090.41	3159.02	3544.53	3861.05	3711.06	4029.67	1502.81	2194.66	2214.67	2331.72	2341.4	2443.22	2.72184	0.367398	0.772299	0.866546	0.943927	0.907259	0.985151	1.46037	1.47369	1.55157	1.55801	1.62577	0.528838	0.588013	0.608368	0.582317	0.60596
	Bra002447	AT5G22990.1	Symbols: | C2H2-like zinc finger protein | chr5:7691494-7692468 REVERSE LENGTH=324	26.3572	22.8504	41.292	55.2173	52.6865	53.2262	52.9881	33.9624	24.9802	46.0915	24.3309	56.1969	0.497417	2.01038	0.866951	1.56663	2.09496	1.99894	2.01942	0.640944	0.47143	0.869846	0.459177	1.06056	1.35262	3.32314	2.40843	4.35332	1.90411
	Bra019127	AT5G22990.1	Symbols: | C2H2-like zinc finger protein | chr5:7691494-7692468 REVERSE LENGTH=324	67.9101	66.9998	91.8754	103.21	109.189	91.3432	121.549	229.091	171.6	146.099	123.117	108.32	0.558706	1.78985	0.986596	1.3529	1.5198	1.60785	1.34506	1.88476	1.41178	1.20198	1.0129	0.891163	0.523459	0.958294	1.26442	1.58737	1.50933
	Bra019128	AT5G22990.1	Symbols: | C2H2-like zinc finger protein | chr5:7691494-7692468 REVERSE LENGTH=324	35.6531	90.7915	56.2044	88.4234	53.4068	45.405	47.8335	57.1018	54.6786	58.757	42.2264	44.8399	0.745358	1.34164	2.54652	1.57642	2.4801	1.49796	1.27352	1.19376	1.1431	1.22837	0.882779	0.937416	2.13319	1.37907	2.01903	1.69687	1.35854
	Bra032661	AT1G02040.1	Symbols: | C2H2-type zinc finger family protein | chr1:358104-359078 REVERSE LENGTH=324	27.3589	103.605	49.1077	67.7826	49.007	147.747	50.3665	135.656	35.9531	30.3331	19.9588	51.5622	0.543196	1.84095	3.78688	1.79494	2.47753	1.79126	5.40033	2.69338	0.71383	0.602248	0.396271	1.02374	1.406	2.51453	4.11381	4.5203	5.2751
	Bra033220	AT1G02040.1	Symbols: | C2H2-type zinc finger family protein | chr1:358104-359078 REVERSE LENGTH=324	51.8065	132.876	95.0043	67.5593	50.3411	101.511	56.7801	61.8207	76.715	45.8601	62.5828	91.8047	0.912406	1.096	2.56485	1.83383	1.30407	0.971714	1.95943	1.08877	1.35109	0.807679	1.1022	1.61685	2.35572	1.3573	1.61459	0.881616	1.21188
	Bra012039	AT2G26940.1	Symbols: | C2H2-type zinc finger family protein | chr2:11496518-11497378 REVERSE LENGTH=286	45.9032	28.5778	41.1821	34.4237	30.0787	35.5874	29.6534	19.294	46.6787	13.4331	37.4195	132.258	1.54799	0.645999	0.622567	0.897151	0.749919	0.655264	0.775271	0.650651	1.57414	0.453004	1.2619	4.46013	0.956837	0.56993	1.65544	0.519269	0.173822
	Bra034396	AT2G28200.1	Symbols: | C2H2-type zinc finger family protein | chr2:12024321-12025181 FORWARD LENGTH=286	150.233	133.927	107.012	80.6667	100.338	271.672	358.966	575.747	370.922	383.845	227.166	207.657	0.418516	2.3894	0.891462	0.712307	0.536944	0.667883	1.80834	1.6039	1.03331	1.06931	0.632834	0.578487	0.555808	0.689347	0.502142	1.05538	3.12598
	Bra011970	AT2G28200.1	Symbols: | C2H2-type zinc finger family protein | chr2:12024321-12025181 FORWARD LENGTH=286	483.89	203.843	179.43	197.766	205.341	226.225	247.082	271.812	122.787	149.628	136.943	208.817	1.95842	0.510616	0.421259	0.370807	0.4087	0.424355	0.467513	1.10009	0.496948	0.60558	0.554241	0.845132	0.382932	0.746169	0.67489	0.76565	0.553183
	Bra035678	AT2G28710.1	Symbols: | C2H2-type zinc finger family protein | chr2:12322974-12323444 FORWARD LENGTH=156	220.192	295.279	339.519	377.098	393.242	570.497	216.877	333.783	411.21	259.63	304.887	433.844	1.01529	0.984945	1.34101	1.54192	1.71259	1.78591	2.59091	1.53904	1.89605	1.19713	1.40581	2.00041	0.871325	0.813228	1.43058	1.27038	1.29518
	Bra011931	AT2G28710.1	Symbols: | C2H2-type zinc finger family protein | chr2:12322974-12323444 FORWARD LENGTH=156	211.117	177.468	346.154	183.766	206.84	262.349	146.536	213.99	207.292	222.749	137.435	204.071	1.44072	0.694099	0.840614	1.63963	0.870446	0.979741	1.24267	1.46032	1.41461	1.5201	0.937892	1.39263	0.575636	1.15907	0.572625	1.04462	0.892317
	Bra019477	AT3G46080.1	Symbols: | C2H2-type zinc finger family protein | chr3:16922753-16923247 REVERSE LENGTH=164	575.219	530.85	375.218	357.071	271.721	346.914	477.231	724.706	471.346	551.821	544.976	460.056	1.20533	0.829651	0.922866	0.652305	0.620757	0.472378	0.603099	1.51856	0.987668	1.1563	1.14195	0.964011	0.607723	0.660449	0.536849	0.413658	0.625614
	Bra019476	AT3G46080.1	Symbols: | C2H2-type zinc finger family protein | chr3:16922753-16923247 REVERSE LENGTH=164	35.3475	25.0702	45.7158	26.1444	41.6183	61.0632	25.6937	47.339	22.6463	38.4156	51.2984	65.1421	1.37573	0.726889	0.70925	1.29332	0.739639	1.1774	1.72751	1.84244	0.881395	1.49514	1.99654	2.53533	0.384952	1.46736	0.494697	0.589724	0.681374
	Bra018225	AT3G46080.1	Symbols: | C2H2-type zinc finger family protein | chr3:16922753-16923247 REVERSE LENGTH=164	56.7938	95.3546	187.674	120.797	152.226	270.337	17.2096	119.018	112.386	79.009	104.795	138.313	3.30012	0.303019	1.67896	3.30448	2.12694	2.68033	4.75997	6.91579	6.53042	4.59098	6.08933	8.03697	0.242772	0.506013	0.463286	0.440168	0.59226
	Bra039806	AT3G53600.1	Symbols: | C2H2-type zinc finger family protein | chr3:19875532-19876059 FORWARD LENGTH=175	43.4401	158.982	230.663	189.858	255.849	105.533	46.6105	183.877	216.309	156.943	167.09	157.256	0.931981	1.07298	3.6598	5.30991	4.37057	5.8897	2.42939	3.94497	4.64078	3.36712	3.58481	3.37383	0.927713	1.14419	1.29802	1.64296	0.720069
	Bra003148	AT3G53600.1	Symbols: | C2H2-type zinc finger family protein | chr3:19875532-19876059 FORWARD LENGTH=175	741.813	679.062	536.029	553.609	630.794	397.563	158.516	305.146	182.517	98.285	101.533	85.0184	4.67974	0.213687	0.915409	0.722593	0.746292	0.850341	0.535934	1.92502	1.15141	0.620032	0.640522	0.53634	0.475533	0.627572	1.20363	1.32757	0.999244
	Bra034116	AT3G10470.1	Symbols: | C2H2-type zinc finger family protein | chr3:3260424-3261620 FORWARD LENGTH=398	31.5444	23.1221	21.7672	20.3953	23.821	23.6134	61.7758	103.845	23.8912	36.1475	30.3058	32.9756	0.510627	1.95838	0.733002	0.69005	0.646559	0.755158	0.748577	1.681	0.38674	0.58514	0.490577	0.533795	0.436052	1.78427	1.10496	1.53933	1.40237
	Bra029843	AT3G10470.1	Symbols: | C2H2-type zinc finger family protein | chr3:3260424-3261620 FORWARD LENGTH=398	78.2025	62.7583	63.9121	65.2816	62.5294	96.1611	133.574	81.399	111.413	63.7863	67.3167	80.2409	0.585462	1.70805	0.80251	0.817264	0.834776	0.799583	1.22964	0.609393	0.834092	0.477535	0.503966	0.600722	1.3169	0.979825	1.74809	1.58658	2.04694
	Bra005803	AT5G04390.1	Symbols: | C2H2-type zinc finger family protein | chr5:1239166-1240254 FORWARD LENGTH=362	43.4125	81.6133	127.298	80.0061	97.6375	146.828	59.6777	175.563	129.635	113.143	90.1437	103.921	0.727449	1.37467	1.87995	2.93229	1.84293	2.24906	3.38216	2.94185	2.17225	1.8959	1.51051	1.74137	0.639036	1.34988	0.972059	1.48894	1.94224
	Bra009457	AT5G04390.1	Symbols: | C2H2-type zinc finger family protein | chr5:1239166-1240254 FORWARD LENGTH=362	120.146	98.3678	132.117	140.93	316.537	214.991	131.338	128.846	157.373	426.396	107.284	123.876	0.914785	1.09315	0.818736	1.09964	1.17299	2.6346	1.78941	0.981026	1.19823	3.24655	0.816854	0.943185	0.834571	0.917719	0.361303	3.2253	1.8972
	Bra028791	AT5G04390.1	Symbols: | C2H2-type zinc finger family protein | chr5:1239166-1240254 FORWARD LENGTH=362	206.934	265.989	210.572	187.982	177.072	189.697	209.053	355.305	302.895	122.402	201.664	127.335	0.989864	1.01024	1.28538	1.01758	0.908415	0.855693	0.916703	1.69959	1.44889	0.585507	0.964655	0.609104	0.756287	0.702317	1.5515	0.887046	1.505
	Bra006302	AT5G15480.1	Symbols: | C2H2-type zinc finger family protein | chr5:5025952-5027160 REVERSE LENGTH=402	84.386	160.583	260.647	191.062	260.681	352.377	174.749	273.715	254.6	270.235	315.111	308.396	0.482898	2.07083	1.90296	3.08875	2.26414	3.08915	4.17578	1.56633	1.45695	1.54642	1.80322	1.76479	1.21491	2.12001	1.46412	1.71313	2.36615
	Bra009525	AT5G03510.1	Symbols: | C2H2-type zinc finger family protein | chr5:880353-881231 FORWARD LENGTH=292	45.3591	65.6977	49.6245	48.313	41.9284	49.6151	76.5211	36.827	44.7716	40.0987	51.2201	41.2872	0.592766	1.68701	1.44839	1.09404	1.06512	0.924366	1.09383	0.481266	0.585088	0.524021	0.669359	0.539553	3.00954	1.86987	2.03259	1.38097	2.02729
	Bra005766	AT5G03510.1	Symbols: | C2H2-type zinc finger family protein | chr5:880353-881231 FORWARD LENGTH=292	179.801	197.785	130.339	81.1052	156.23	32.6884	151.835	101.984	217.48	126.109	181.714	127.551	1.18419	0.844461	1.10002	0.724907	0.451083	0.868905	0.181803	0.671676	1.43234	0.830566	1.19679	0.840063	1.63773	0.506098	0.543103	0.726032	0.216416
	Bra028831	AT5G03510.1	Symbols: | C2H2-type zinc finger family protein | chr5:880353-881231 FORWARD LENGTH=292	111.916	70.2839	44.3042	72.3787	49.5797	62.3417	58.8046	38.4001	53.6847	49.304	46.1505	44.0737	1.90318	0.525435	0.628006	0.39587	0.646723	0.443008	0.55704	0.653012	0.912934	0.838438	0.784811	0.749494	0.961707	0.433624	0.771343	0.564477	0.743221
	Bra019849	AT1G11490.1	Symbols: | zinc finger (C2H2 type) family protein | chr1:3868884-3870065 REVERSE LENGTH=365	310.794	374.768	149.344	175.257	197.034	757.349	243.085	67.1704	191.2	153.482	223.358	208.565	1.27854	0.782142	1.20584	0.480524	0.563901	0.63397	2.43682	0.276325	0.786556	0.631392	0.918847	0.857992	4.36385	0.610922	0.893107	0.689962	2.84014
	Bra039993	AT2G29660.1	Symbols: | zinc finger (C2H2 type) family protein | chr2:12679346-12680467 FORWARD LENGTH=373	3681.65	3305.14	3907.94	3508.23	2861.86	2474.43	3819.95	1623.24	1373.92	1498.12	865.567	986.802	0.963795	1.03756	0.897733	1.06146	0.952896	0.777331	0.672098	0.424937	0.35967	0.392183	0.226591	0.258329	2.11262	2.95122	2.42972	3.43054	2.60172
	Bra005232	AT2G36930.1	Symbols: | zinc finger (C2H2 type) family protein | chr2:15510002-15511347 REVERSE LENGTH=198	10367.3	9619.33	8692.02	10755.5	11352.4	11921.1	8642.4	8574.57	9866.54	11530.9	10959.7	9775.67	1.19959	0.833621	0.927853	0.838407	1.03744	1.09502	1.14988	0.992151	1.14164	1.33422	1.26813	1.13113	0.935193	0.734386	0.777564	0.863491	1.01657
	Bra023088	AT2G36930.1	Symbols: | zinc finger (C2H2 type) family protein | chr2:15510002-15511347 REVERSE LENGTH=198	12119.9	10739.5	9867.15	12216.3	12662.1	12100.2	9831.71	10782.8	11769.9	11832.5	12981.7	13153.2	1.23274	0.811204	0.886105	0.814128	1.00795	1.04474	0.998375	1.09674	1.19714	1.2035	1.32039	1.33783	0.807946	0.680063	0.837516	0.791233	0.746262
	Bra025393	AT3G29340.1	Symbols: | zinc finger (C2H2 type) family protein | chr3:11259587-11262440 REVERSE LENGTH=650	436.866	318.382	344.149	220.693	278.876	200.819	221.432	208.776	168.775	128.217	119.722	114.062	1.97291	0.506865	0.728786	0.787768	0.505173	0.638356	0.459681	0.942845	0.762198	0.579036	0.540672	0.515111	0.772965	1.03355	0.872439	1.18067	0.892393
	Bra040600	AT3G02790.1	Symbols: | zinc finger (C2H2 type) family protein | chr3:604926-605243 FORWARD LENGTH=105	6804.35	5845.99	6645.44	6297.07	6725.84	7028.75	5138.94	5214.4	4750.53	4861.6	5232.81	5392.2	1.32408	0.755243	0.859155	0.976646	0.925448	0.988462	1.03298	1.01468	0.924418	0.946032	1.01827	1.04928	0.846722	1.0565	0.978242	0.97073	0.984462
	Bra026366	AT4G27240.1	Symbols: | zinc finger (C2H2 type) family protein | chr4:13640160-13641640 FORWARD LENGTH=431	381.627	397.153	430.966	545.214	537.896	503.302	369.812	366.814	281.21	386.579	329.24	226.645	1.03195	0.96904	1.04068	1.12929	1.42866	1.40948	1.31883	0.991893	0.760413	1.04534	0.89029	0.612865	1.04919	1.48509	1.36669	1.58317	2.15191
	Bra011628	AT4G35610.1	Symbols: | zinc finger (C2H2 type) family protein | chr4:16899410-16900225 REVERSE LENGTH=271	88.8303	96.2827	220.099	119.841	171.322	176.368	169.989	77.6171	138.185	108.962	142.457	96.0153	0.522565	1.91364	1.08389	2.47775	1.3491	1.92864	1.98545	0.456601	0.812906	0.640994	0.838037	0.564832	2.37384	3.04801	2.1047	2.30138	3.51511
	Bra011631	AT4G35700.1	Symbols: | zinc finger (C2H2 type) family protein | chr4:16923351-16924178 FORWARD LENGTH=275	133.95	264.714	386.461	358.126	369.641	509.418	351.979	231.317	344.57	402.313	426.246	333.544	0.380562	2.62769	1.97622	2.88511	2.67358	2.75954	3.80305	0.65719	0.97895	1.143	1.211	0.947625	3.00707	2.94715	2.33908	2.27874	4.01324
	Bra029186	AT4G06634.1	Symbols: | zinc finger (C2H2 type) family protein | chr4:3764499-3766439 REVERSE LENGTH=387	652.062	1214.97	1213.67	1308.25	1511.28	1309.17	892.201	1519.16	1645.04	1854.38	2339.58	2216.74	0.730847	1.36828	1.86327	1.86128	2.00633	2.31769	2.00774	1.70271	1.8438	2.07843	2.62226	2.48457	1.0943	1.00948	0.965308	0.883855	0.808081
	Bra035726	AT4G06634.1	Symbols: | zinc finger (C2H2 type) family protein | chr4:3764499-3766439 REVERSE LENGTH=387	6347.97	7356.44	7050.76	7142.38	7443.36	7055.92	6498.58	7208.63	6951.07	7161.65	7099.11	7133.12	0.976824	1.02373	1.15886	1.11071	1.12514	1.17256	1.11152	1.10926	1.06963	1.10203	1.09241	1.09764	1.04472	1.03841	1.02097	1.07337	1.01265
	Bra000767	AT4G12240.1	Symbols: | zinc finger (C2H2 type) family protein | chr4:7287895-7288989 FORWARD LENGTH=364	1243.91	796.164	641.185	695.136	888.062	716.219	1399.25	761.561	769.935	850.726	826.375	931.899	0.888983	1.12488	0.64005	0.515459	0.558831	0.713928	0.57578	0.544264	0.550248	0.607987	0.590584	0.665999	1.17599	0.936776	0.91915	1.20885	0.864537
	Bra023567	AT5G16470.1	Symbols: | zinc finger (C2H2 type) family protein | chr5:5379516-5379830 FORWARD LENGTH=104	11728.4	9872.44	11136.8	11701.1	10598	12820.4	12384.5	9931.63	9424.75	8917.64	9151.17	8063.48	0.947022	1.05594	0.841755	0.949558	0.997672	0.903619	1.09311	0.80194	0.761012	0.720065	0.738921	0.651095	1.04965	1.24776	1.38553	1.22289	1.67888
	Bra006357	AT5G16470.1	Symbols: | zinc finger (C2H2 type) family protein | chr5:5379516-5379830 FORWARD LENGTH=104	18878.8	16382.1	14797.1	15413.2	16929.7	16969.1	18334.4	17339.2	15628.2	13618.1	17212.4	17470.6	1.02969	0.971163	0.867751	0.783795	0.816429	0.896757	0.898844	0.94572	0.852398	0.742762	0.938804	0.952886	0.917557	0.919517	1.09918	0.955213	0.943286
	Bra008621	AT5G16470.1	Symbols: | zinc finger (C2H2 type) family protein | chr5:5379516-5379830 FORWARD LENGTH=104	17754.4	16227.7	14017	15669	19431.7	18280	16154.5	14500.8	16032.8	15999.5	19153.5	17308	1.09904	0.909887	0.91401	0.789494	0.882542	1.09447	1.0296	0.897632	0.992466	0.990405	1.18564	1.0714	1.01825	0.795487	0.891092	0.923103	0.960985
	Bra016914	AT2G41835.1	Symbols: | zinc finger (C2H2 type, AN1-like) family protein | chr2:17458020-17459414 REVERSE LENGTH=279	2241.82	2749.4	2099.03	2116.07	1956.35	1561.23	2047.34	2629.75	2440.05	2183.83	1943.06	1961.06	1.09499	0.913249	1.22641	0.936306	0.943907	0.872661	0.696412	1.28447	1.19181	1.06667	0.949066	0.957858	0.954801	0.785614	0.884913	0.919495	0.727052
	Bra007330	AT3G57480.1	Symbols: | zinc finger (C2H2 type, AN1-like) family protein | chr3:21278083-21279119 REVERSE LENGTH=249	2980.01	2326.34	2166.73	2273.63	2807.67	2063.96	3542.31	3701.71	3476.59	3540.63	3167.31	3091.1	0.841262	1.18869	0.780648	0.727088	0.762961	0.942168	0.692602	1.045	0.981447	0.999526	0.894137	0.872623	0.747033	0.740833	0.763323	1.05372	0.793701
	Bra003284	AT3G57480.1	Symbols: | zinc finger (C2H2 type, AN1-like) family protein | chr3:21278083-21279119 REVERSE LENGTH=249	662.719	298.885	256.544	290.901	234.102	170.581	559.749	315.562	396.745	435.627	429.322	369.935	1.18396	0.844625	0.450998	0.387108	0.438951	0.353245	0.257396	0.563756	0.708791	0.778254	0.76699	0.660894	0.799988	0.546153	0.56402	0.46056	0.389466
	Bra009464	AT5G04340.1	Symbols: C2H2, CZF2, ZAT6 | zinc finger of Arabidopsis thaliana 6 | chr5:1216321-1217037 REVERSE LENGTH=238	21039.4	17466	16900.3	13430.2	14846.9	13593.7	24243.1	13863	11457.8	12766	10633.8	11976.2	0.867851	1.15227	0.830157	0.803269	0.638336	0.705671	0.646107	0.571833	0.472621	0.526583	0.438632	0.494004	1.45175	1.6996	1.21222	1.6088	1.3079
	Bra019822	AT1G13290.1	Symbols: DOT5, WIP6 | C2H2-like zinc finger protein | chr1:4550366-4551527 REVERSE LENGTH=302	47.7052	73.8928	30.1648	54.5034	43.5751	186.411	55.0356	34.3439	29.715	50.4124	46.9746	40.7652	0.866806	1.15366	1.54895	0.632317	1.1425	0.913425	3.90756	0.624031	0.539923	0.915996	0.853531	0.740706	2.48216	1.17112	1.24728	1.07017	5.27546
	Bra009475	AT5G04240.1	Symbols: ELF6 | zinc finger (C2H2 type) family protein / transcription factor jumonji (jmj) family protein | chr5:1169544-1174638 FORWARD LENGTH=1340	3361.11	2641.69	2895.68	2999.04	3147.96	2663.15	3130.31	3281.64	2797.69	3125.24	2818.06	2780.3	1.07373	0.931332	0.785958	0.861525	0.892277	0.936583	0.792342	1.04834	0.893742	0.99838	0.900249	0.888187	0.749714	0.963952	0.893724	1.04036	0.89209
	Bra009474	AT5G04240.1	Symbols: ELF6 | zinc finger (C2H2 type) family protein / transcription factor jumonji (jmj) family protein | chr5:1169544-1174638 FORWARD LENGTH=1340	4241.44	3279.63	3216.6	3281.29	3183.07	2611.99	3451.83	3287.71	3268.97	3401	3416.55	3024.64	1.22875	0.813834	0.773235	0.758375	0.773626	0.750469	0.615826	0.952454	0.947025	0.985274	0.989779	0.876242	0.811834	0.800797	0.785189	0.758219	0.702803
	Bra003317	AT3G58070.1	Symbols: GIS | C2H2 and C2HC zinc fingers superfamily protein | chr3:21506845-21507606 REVERSE LENGTH=253	95.7067	147.163	126.62	181.806	120.805	117.363	154.21	99.5967	123.682	169.33	153.96	104.739	0.620626	1.61128	1.53765	1.323	1.89962	1.26224	1.22628	0.645851	0.802036	1.09805	0.998379	0.679197	2.38081	1.64955	1.72999	1.26429	1.80548
	Bra007378	AT3G58070.1	Symbols: GIS | C2H2 and C2HC zinc fingers superfamily protein | chr3:21506845-21507606 REVERSE LENGTH=253	39.7581	22.8476	19.6573	19.2719	20.9751	18.5904	20.6097	28.1127	26.6783	22.7485	17.6871	28.4869	1.9291	0.518377	0.574665	0.494423	0.484729	0.527568	0.467588	1.36405	1.29445	1.10378	0.858193	1.38221	0.421293	0.381955	0.439155	0.614743	0.33829
	Bra028724	AT5G06650.1	Symbols: GIS2 | C2H2 and C2HC zinc fingers superfamily protein | chr5:2043486-2044061 FORWARD LENGTH=191	89.7193	38.8156	29.2117	24.3882	23.7325	35.8942	31.2345	41.2558	38.2204	26.5234	18.8779	31.9206	2.87244	0.348136	0.432634	0.32559	0.271828	0.264519	0.400072	1.32084	1.22366	0.84917	0.604393	1.02197	0.327544	0.266079	0.32011	0.437662	0.391473
	Bra033930	AT1G68480.1	Symbols: JAG | C2H2 and C2HC zinc fingers superfamily protein | chr1:25684543-25685932 REVERSE LENGTH=253	114.452	253.829	245.266	308.525	276.432	277.275	275.21	292.025	300.033	383.106	316.953	273.416	0.415872	2.40459	2.21778	2.14296	2.69567	2.41527	2.42263	1.0611	1.0902	1.39205	1.15168	0.993481	2.09008	1.96566	1.93648	2.09717	2.43853
	Bra004312	AT1G68480.1	Symbols: JAG | C2H2 and C2HC zinc fingers superfamily protein | chr1:25684543-25685932 REVERSE LENGTH=253	82.3118	155.739	225.209	208.664	197.397	226.554	189.46	133.416	197.744	132.471	143.583	168.194	0.434455	2.30174	1.89206	2.73605	2.53504	2.39816	2.75239	0.704191	1.04372	0.699203	0.757854	0.887755	2.68686	2.62143	3.62562	3.16441	3.10039
	Bra033931	AT1G68480.1	Symbols: JAG | C2H2 and C2HC zinc fingers superfamily protein | chr1:25684543-25685932 REVERSE LENGTH=253	446.191	445.08	733.31	676.404	487.766	573.565	399.914	408.855	675.352	694.608	757.044	786.099	1.11572	0.896284	0.99751	1.64349	1.51595	1.09318	1.28547	1.02236	1.68874	1.73689	1.89302	1.96567	0.975696	0.973203	0.872795	0.577479	0.65396
	Bra009549	AT5G03150.1	Symbols: JKD | C2H2-like zinc finger protein | chr5:745849-748678 FORWARD LENGTH=503	79.1581	121.842	160.878	168.302	154.111	177.668	89.8582	137.944	129.159	129.428	108.733	122.33	0.880922	1.13517	1.53922	2.03236	2.12615	1.94688	2.24447	1.53513	1.43736	1.44036	1.21005	1.36137	1.00267	1.41395	1.47613	1.60892	1.64869
	Bra005741	AT5G03150.1	Symbols: JKD | C2H2-like zinc finger protein | chr5:745849-748678 FORWARD LENGTH=503	112.143	173.654	150.608	237.997	154.229	162.961	61.3468	61.5603	136.185	230.498	120.582	105.006	1.82802	0.547041	1.54851	1.343	2.12226	1.37529	1.45315	1.00348	2.21992	3.75729	1.96558	1.71168	1.54313	0.604977	0.564838	0.699686	0.848964
	Bra006230	AT5G14010.1	Symbols: KNU | C2H2 and C2HC zinc fingers superfamily protein | chr5:4522260-4522745 FORWARD LENGTH=161	17.9571	40.1201	50.5071	45.4884	44.1487	52.9315	69.3406	126.231	128.898	74.5416	130.788	142.369	0.258969	3.86146	2.23422	2.81265	2.53317	2.45857	2.94766	1.82045	1.85891	1.07501	1.88617	2.05318	1.22729	1.51307	2.35642	1.30347	1.43566
	Bra023444	AT5G14010.1	Symbols: KNU | C2H2 and C2HC zinc fingers superfamily protein | chr5:4522260-4522745 FORWARD LENGTH=161	358.182	531.535	767.892	667.36	591.904	763.511	679.067	494.073	702.989	755.251	709.83	637.026	0.527462	1.89587	1.48398	2.14386	1.86319	1.65252	2.13163	0.727576	1.03523	1.11219	1.0453	0.93809	2.03962	2.07091	1.67524	1.58091	2.27231
	Bra008787	AT5G14010.1	Symbols: KNU | C2H2 and C2HC zinc fingers superfamily protein | chr5:4522260-4522745 FORWARD LENGTH=161	111.549	147.616	118.554	86.2611	165.995	309.969	159.398	143.613	166.407	111.707	238.523	202.07	0.699814	1.42895	1.32333	1.0628	0.773302	1.48809	2.77877	0.900971	1.04397	0.700806	1.4964	1.26771	1.46878	1.01803	1.10345	0.994448	2.19196
	Bra015271	AT1G03840.1	Symbols: MGP | C2H2 and C2HC zinc fingers superfamily protein | chr1:967596-970058 REVERSE LENGTH=506	16.8299	15.6428	14.7724	14.4438	14.0015	16.8363	18.0097	18.8258	16.1956	21.0567	17.3039	15.1241	0.934491	1.0701	0.929465	0.877747	0.858223	0.831942	1.00038	1.04531	0.899271	1.16919	0.96081	0.839775	0.889172	0.976065	0.734034	0.865876	1.19125
	Bra032541	AT1G03840.1	Symbols: MGP | C2H2 and C2HC zinc fingers superfamily protein | chr1:967596-970058 REVERSE LENGTH=506	141.46	186.376	202.649	86.488	53.1972	49.5943	113.186	107.809	225.582	97.4685	240.765	90.9992	1.2498	0.800127	1.31752	1.43255	0.611395	0.376058	0.350589	0.952494	1.99302	0.861136	2.12716	0.803979	1.38323	0.718785	0.709987	0.176789	0.436067
	Bra007346	AT3G57670.1	Symbols: NTT, WIP2 | C2H2-type zinc finger family protein | chr3:21370936-21373121 FORWARD LENGTH=383	44.0814	38.4866	41.8388	39.4783	51.1538	37.585	44.9418	39.2807	39.9499	56.9281	126.271	59.1929	0.980855	1.01952	0.87308	0.949126	0.895577	1.16044	0.852627	0.874035	0.888925	1.26671	2.80966	1.3171	0.998908	1.06772	0.707012	0.413018	0.647351
	Bra014612	AT3G57670.1	Symbols: NTT, WIP2 | C2H2-type zinc finger family protein | chr3:21370936-21373121 FORWARD LENGTH=383	134.271	137.221	109.075	120.115	108.855	151.965	117.23	108.3	98.3978	68.3387	104.159	118.009	1.14536	0.873085	1.02197	0.81235	0.894571	0.810711	1.13178	0.923825	0.839357	0.582945	0.888501	1.00665	1.10624	0.967824	1.53457	0.912448	1.12431
	Bra003295	AT3G57670.1	Symbols: NTT, WIP2 | C2H2-type zinc finger family protein | chr3:21370936-21373121 FORWARD LENGTH=383	343.891	434.876	270.709	434.165	328.248	401.168	288.483	325.97	354.164	371.177	292.172	442.655	1.19207	0.838879	1.26458	0.787194	1.26251	0.954512	1.16656	1.12995	1.22768	1.28665	1.01279	1.53442	1.11915	0.641206	0.981235	0.94246	0.760257
	Bra033724	AT5G44160.1	Symbols: NUC | C2H2-like zinc finger protein | chr5:17773091-17775513 FORWARD LENGTH=466	399.401	255.814	273.972	278.462	299.26	78.3219	288.562	170.424	273.628	215.79	170.779	203.035	1.38411	0.722487	0.640494	0.685957	0.697199	0.749272	0.196098	0.590598	0.948247	0.747812	0.591828	0.70361	1.08448	0.723395	0.932319	1.26603	0.278703
	Bra005874	AT5G06070.1	Symbols: RBE, RAB | C2H2 and C2HC zinc fingers superfamily protein | chr5:1828426-1829106 REVERSE LENGTH=226	142.883	126.155	189.023	131.639	141.844	222.432	212.192	132.836	96.6469	215.793	231.128	222.819	0.673367	1.48508	0.882925	1.32292	0.921306	0.992728	1.55674	0.626018	0.455469	1.01697	1.08924	1.05008	1.41038	2.90453	0.905932	0.911395	1.4825
	Bra009160	AT5G06070.1	Symbols: RBE, RAB | C2H2 and C2HC zinc fingers superfamily protein | chr5:1828426-1829106 REVERSE LENGTH=226	666.19	339.719	407.936	346.469	578.488	586.615	343.608	723.125	411.026	229.441	482.581	356.276	1.93881	0.515781	0.509943	0.612342	0.520075	0.868353	0.880552	2.10451	1.19621	0.667741	1.40445	1.03687	0.24231	0.511903	0.778858	0.618286	0.849243
	Bra006691	AT5G59820.1	Symbols: RHL41, ZAT12 | C2H2-type zinc finger family protein | chr5:24103073-24103561 FORWARD LENGTH=162	4702.17	8252.39	10863.7	9438.43	9816.75	8243.28	5477.9	8690.57	9653.81	9880.43	9912.84	8111.78	0.858389	1.16497	1.75502	2.31036	2.00725	2.08771	1.75308	1.58648	1.76232	1.80369	1.80961	1.48082	1.10623	1.31098	1.11286	1.15368	1.18386
	Bra006692	AT5G59820.1	Symbols: RHL41, ZAT12 | C2H2-type zinc finger family protein | chr5:24103073-24103561 FORWARD LENGTH=162	6232.19	10967.1	11266.8	9488	9947.52	8937.54	6880.44	8877.1	10894.9	10023.7	10456	8874.72	0.905784	1.10402	1.75975	1.80784	1.52242	1.59615	1.43409	1.29019	1.58346	1.45684	1.51967	1.28985	1.36394	1.1417	1.04501	1.05033	1.11183
	Bra002528	AT5G59820.1	Symbols: RHL41, ZAT12 | C2H2-type zinc finger family protein | chr5:24103073-24103561 FORWARD LENGTH=162	2609.45	5601.68	6503.52	5738.24	5000	5246.32	2555.18	4401.84	4191.29	4972.3	4150.3	4490.66	1.02124	0.979203	2.14669	2.4923	2.19902	1.91611	2.01051	1.72271	1.64031	1.94597	1.62427	1.75747	1.24611	1.5194	1.13004	1.17968	1.14398
	Bra020284	AT5G59820.1	Symbols: RHL41, ZAT12 | C2H2-type zinc finger family protein | chr5:24103073-24103561 FORWARD LENGTH=162	18960.3	18188.3	17306.2	16368	15934.5	15669	13969.2	16791.5	18010.2	14567.2	15849	15019.5	1.35729	0.73676	0.959283	0.91276	0.863277	0.840414	0.826411	1.20204	1.28928	1.04281	1.13457	1.07519	0.798048	0.707961	0.827839	0.740735	0.768621
	Bra012034	AT2G27100.1	Symbols: SE | C2H2 zinc-finger protein SERRATE (SE) | chr2:11572587-11576357 FORWARD LENGTH=720	7514.93	7850.7	6907.85	7556.41	7288.12	7598.1	8443.07	8095.96	7487.31	7729.61	7858.62	8273.44	0.890071	1.12351	1.04468	0.919217	1.00552	0.969819	1.01107	0.958888	0.886799	0.915498	0.930778	0.979909	1.08947	1.03656	1.09833	1.04194	1.0318
	Bra034322	AT2G27100.1	Symbols: SE | C2H2 zinc-finger protein SERRATE (SE) | chr2:11572587-11576357 FORWARD LENGTH=720	3022.11	3172.71	3188.06	3154.85	3490.81	3150.86	3055.84	3616.57	3594.35	3538.34	3312.74	3979.22	0.988962	1.01116	1.04983	1.05491	1.04392	1.15509	1.0426	1.18349	1.17622	1.15789	1.08407	1.30217	0.887062	0.896864	0.90157	1.06551	0.800666
	Bra026624	AT2G01940.1	Symbols: SGR5, ATIDD15 | C2H2-like zinc finger protein | chr2:432652-434917 FORWARD LENGTH=445	172.224	211.588	222.154	262.811	203.655	181.146	281.795	168.331	279.853	357.034	244.643	211.988	0.611168	1.63621	1.22856	1.28991	1.52598	1.1825	1.0518	0.597353	0.993108	1.267	0.868159	0.752277	2.05668	1.29886	1.20441	1.36208	1.39816
	Bra024841	AT2G01940.1	Symbols: SGR5, ATIDD15 | C2H2-like zinc finger protein | chr2:432652-434917 FORWARD LENGTH=445	236.876	337.599	322.769	264.055	209.277	270.938	314.77	180.019	215.635	220.674	255.218	537.965	0.752537	1.32884	1.42521	1.36261	1.11474	0.883488	1.1438	0.571906	0.685056	0.701064	0.810808	1.70907	2.49204	1.98905	1.59007	1.08964	0.66925
	Bra017432	AT2G01940.1	Symbols: SGR5, ATIDD15 | C2H2-like zinc finger protein | chr2:432652-434917 FORWARD LENGTH=445	239.804	310.871	338.853	348.734	257.666	262.595	205.309	273.238	226.8	341.308	230.116	199.362	1.16802	0.856153	1.29635	1.41304	1.45425	1.07449	1.09504	1.33086	1.10468	1.66241	1.12083	0.971034	0.974071	1.27915	0.874781	0.958654	1.12771
	Bra040971	AT1G34370.1	Symbols: STOP1 | C2H2 and C2HC zinc fingers superfamily protein | chr1:12551002-12552501 FORWARD LENGTH=499	1944.74	2286.88	2192.1	2000.43	1765.95	984.87	2190.9	3069.08	2058.46	2170.63	2398.2	2944.84	0.887644	1.12658	1.17593	1.12719	1.02864	0.908065	0.506428	1.40083	0.93955	0.990748	1.09462	1.34412	0.839453	1.19972	1.03824	0.829572	0.376772
	Bra036750	AT1G34370.1	Symbols: STOP1 | C2H2 and C2HC zinc fingers superfamily protein | chr1:12551002-12552501 FORWARD LENGTH=499	10473.7	7880.04	6628.06	6682.45	6784.46	7198.71	8975.14	8205.4	7849.77	8405.68	8552.54	8301.49	1.16697	0.856922	0.752364	0.632829	0.638022	0.647762	0.687313	0.914236	0.874613	0.936551	0.952914	0.924943	0.822943	0.723553	0.681246	0.679769	0.743087
	Bra023153	AT1G30970.1	Symbols: SUF4 | zinc finger (C2H2 type) family protein | chr1:11040613-11043593 REVERSE LENGTH=367	7207.58	7809.76	8563.64	8885.74	9395.17	9563	6550.17	7422.37	8285.29	8352.41	9116.28	8616.35	1.10037	0.908789	1.08355	1.18814	1.23283	1.30351	1.3268	1.13316	1.2649	1.27514	1.39176	1.31544	0.956221	0.93932	0.966818	0.936591	1.00863
	Bra039880	AT1G30970.1	Symbols: SUF4 | zinc finger (C2H2 type) family protein | chr1:11040613-11043593 REVERSE LENGTH=367	9321.19	11031.2	10829.2	11384.5	12058.3	13137.6	7159.4	7866.83	9105.48	7698.78	10888.7	11097.1	1.30195	0.768078	1.18345	1.16178	1.22136	1.29364	1.40943	1.09881	1.27182	1.07534	1.5209	1.55	1.07703	0.913479	1.13579	0.85058	0.90931
	Bra023759	AT3G23130.1	Symbols: SUP, FON1, FLO10 | C2H2 and C2HC zinc fingers superfamily protein | chr3:8242504-8243118 FORWARD LENGTH=204	112.299	67.4197	64.8118	89.1053	158.274	46.5321	132.842	128.391	197.54	98.8093	97.0433	81.0402	0.845358	1.18293	0.600359	0.577136	0.793465	1.4094	0.414359	0.966494	1.48703	0.743811	0.730517	0.61005	0.621172	0.388113	1.06676	1.92932	0.679222
	Bra028067	AT1G34790.1	Symbols: TT1, WIP1 | C2H2 and C2HC zinc fingers superfamily protein | chr1:12763953-12765489 FORWARD LENGTH=303	45.0325	30.1852	46.6374	37.1672	35.8296	65.0903	49.5893	23.742	38.6361	24.515	51.3316	31.1348	0.908109	1.10119	0.670298	1.03564	0.825342	0.795639	1.44541	0.478773	0.779122	0.494361	1.03513	0.627853	1.40003	1.32924	1.66951	0.768633	2.30214
	Bra001904	AT3G23140.1	Symbols: URO | C2H2 and C2HC zinc fingers superfamily protein | chr3:8250579-8251097 FORWARD LENGTH=172	210.398	135.724	209.733	216.611	184.135	136.423	119.501	108.205	141.75	119.896	120.186	108.249	1.76064	0.567976	0.645082	0.996839	1.02953	0.875175	0.648404	0.905474	1.18618	1.00331	1.00573	0.905842	0.712425	0.840376	1.02614	0.870187	0.715803
Integrase-type	Bra027612	AT1G63030.1	Symbols: ddf2 | Integrase-type DNA-binding superfamily protein | chr1:23367603-23368148 REVERSE LENGTH=181	552.855	2354.24	1697.73	1675.24	1666.59	1495.08	403.848	1179.49	1097.8	1109.53	1432.19	1284.51	1.36897	0.730477	4.25833	3.07084	3.03016	3.01452	2.70429	2.92063	2.71835	2.7474	3.54636	3.18068	1.45802	1.12967	1.10292	0.850031	0.850225
	Bra015882	AT1G74930.1	Symbols: ORA47 | Integrase-type DNA-binding superfamily protein | chr1:28144239-28144826 FORWARD LENGTH=195	1107.91	3533.86	2392.75	2560.64	2016.63	2857.03	660.813	3256	3645.42	2515.58	4275.65	3487.82	1.67659	0.59645	3.18966	2.1597	2.31123	1.82021	2.57876	4.92726	5.51657	3.8068	6.47029	5.27807	0.64735	0.391493	0.607134	0.281318	0.488579
	Bra016136	AT1G71450.1	Symbols: | Integrase-type DNA-binding superfamily protein | chr1:26927088-26927639 FORWARD LENGTH=183	1645.13	4506.73	4196.86	3529.84	3088	2811.68	739.664	1941.82	1827.21	1941.11	1619.21	1418.95	2.22416	0.449608	2.73944	2.55108	2.14563	1.87706	1.70909	2.62527	2.47032	2.62431	2.18912	1.91837	1.04349	1.03269	0.817597	0.857449	0.890908
	Bra032630	AT1G01250.1	Symbols: | Integrase-type DNA-binding superfamily protein | chr1:104731-105309 REVERSE LENGTH=192	1690.32	2538.27	2538.57	2763.53	3245.04	3681.3	1838.5	2681.91	3103.57	3492.41	2779.82	3703	0.919402	1.08766	1.50165	1.50183	1.63492	1.91978	2.17787	1.45875	1.6881	1.8996	1.512	2.01414	1.02941	0.889656	0.860664	1.26969	1.08129
	Bra016518	AT1G19210.1	Symbols: | Integrase-type DNA-binding superfamily protein | chr1:6626973-6627530 REVERSE LENGTH=185	1240.41	5631.01	3147.5	3753.21	1855.04	3107.39	850.729	2112.02	1813.2	1908.56	1860.43	2064.72	1.45806	0.685845	4.53964	2.53747	3.02578	1.49551	2.50513	2.4826	2.13135	2.24344	2.18687	2.427	1.82858	1.19055	1.34872	0.683858	1.03219
	Bra031069	AT1G19210.1	Symbols: | Integrase-type DNA-binding superfamily protein | chr1:6626973-6627530 REVERSE LENGTH=185	4761.07	13492.6	9951.47	11478.7	8044.01	14906.1	1909.02	6735.5	6683.95	5991.37	8381.9	7251.57	2.49399	0.400964	2.83394	2.09018	2.41095	1.68954	3.13083	3.52825	3.50125	3.13845	4.39068	3.79858	0.803215	0.59698	0.768197	0.384801	0.82421
	Bra026963	AT1G12610.1	Symbols: DDF1 | Integrase-type DNA-binding superfamily protein | chr1:4290205-4290834 REVERSE LENGTH=209	3292.7	12577	11296.2	11235.2	9828.36	11061.3	1367.44	6950.19	7851.21	8368.31	9207.18	9254.15	2.40793	0.415294	3.81966	3.43068	3.41215	2.98489	3.35934	5.08263	5.74154	6.11969	6.73315	6.7675	0.751513	0.597519	0.55757	0.443313	0.496393
	Bra016763	AT1G12610.1	Symbols: DDF1 | Integrase-type DNA-binding superfamily protein | chr1:4290205-4290834 REVERSE LENGTH=209	7455.74	20985.5	20146.3	21296.1	20291.3	20285.9	4470.25	14015.8	15615.9	16461.7	18171.1	17156.3	1.66786	0.599572	2.81468	2.70212	2.85634	2.72157	2.72084	3.13535	3.49329	3.6825	4.0649	3.83788	0.897723	0.773516	0.775651	0.669529	0.708944
	Bra019777	AT1G12610.1	Symbols: DDF1 | Integrase-type DNA-binding superfamily protein | chr1:4290205-4290834 REVERSE LENGTH=209	6180.53	14903.5	14739.2	14790.6	15429	13845.6	3297.35	9791.71	11243.7	11355.2	13180	12190.2	1.87439	0.533506	2.41136	2.38478	2.3931	2.49639	2.2402	2.96957	3.40992	3.44374	3.99715	3.69697	0.812024	0.699365	0.694913	0.624542	0.605955
	Bra029302	AT5G61890.1	Symbols: | Integrase-type DNA-binding superfamily protein | chr5:24852639-24853744 REVERSE LENGTH=248	4049.35	336.313	375.35	419.651	438.294	510.121	5171.87	804.397	340.836	342.353	231.123	217.323	0.782957	1.27721	0.0830536	0.0926939	0.103634	0.108238	0.125976	0.155533	0.0659019	0.0661952	0.0446885	0.0420202	0.533993	1.40654	1.56558	2.42206	2.99799
	Bra009250	AT5G07580.1	Symbols: | Integrase-type DNA-binding superfamily protein | chr5:2399525-2400349 FORWARD LENGTH=274	8575.31	1163.87	1609.62	1366.05	2724.89	1594.46	4303.45	899.645	989.857	1009.39	579.457	621.459	1.99266	0.501842	0.135723	0.187704	0.1593	0.31776	0.185936	0.209052	0.230015	0.234554	0.134649	0.144409	0.649232	0.816052	0.679164	2.35991	1.28756
	Bra031903	AT5G64750.1	Symbols: ABR1 | Integrase-type DNA-binding superfamily protein | chr5:25891679-25893656 FORWARD LENGTH=391	6419.79	1290.23	1620.59	1304.67	1636.49	1265.5	7076.19	2771.26	1934.05	1987.34	1136.53	796.206	0.907238	1.10225	0.200977	0.252437	0.203226	0.254913	0.197125	0.391632	0.273318	0.280849	0.160613	0.112519	0.513179	0.9236	0.723614	1.58712	1.75192
	Bra037794	AT5G64750.1	Symbols: ABR1 | Integrase-type DNA-binding superfamily protein | chr5:25891679-25893656 FORWARD LENGTH=391	5077.86	557.987	563.604	575.277	394.189	693.899	5296.19	1110.82	537.999	503.09	425.191	258.784	0.958776	1.043	0.109886	0.110992	0.113291	0.077629	0.136652	0.209739	0.101582	0.0949909	0.0802824	0.0488623	0.523918	1.09264	1.19265	0.966948	2.79667
	Bra024325	AT5G64750.1	Symbols: ABR1 | Integrase-type DNA-binding superfamily protein | chr5:25891679-25893656 FORWARD LENGTH=391	2251.75	77.4478	138.055	125.472	182.229	126.176	1169.5	140.999	108.604	170.641	57.9665	80.2983	1.9254	0.519374	0.0343945	0.0613101	0.055722	0.0809277	0.0560346	0.120563	0.0928636	0.145909	0.0495652	0.0686604	0.285281	0.660217	0.381895	1.63275	0.816113
	Bra003883	AT1G72360.2	Symbols: HRE1 | Integrase-type DNA-binding superfamily protein | chr1:27241904-27242777 FORWARD LENGTH=262	9595.12	2739.21	3987.94	3106.51	4161.79	2432.2	9232.77	5265.54	4746.08	4490.81	3386.9	2236.5	1.03925	0.962236	0.285479	0.415622	0.323759	0.43374	0.253483	0.57031	0.514047	0.486399	0.366835	0.242235	0.500569	0.808528	0.665625	1.18239	1.04643
	Bra033274	AT1G01250.1	Symbols: | Integrase-type DNA-binding superfamily protein | chr1:104731-105309 REVERSE LENGTH=192	2951.81	4783.49	4423.76	4763.42	5509.32	6370.11	2243.4	3924.45	4061.03	4732.4	3934.4	5319.15	1.31578	0.760008	1.62053	1.49866	1.61373	1.86642	2.15804	1.74933	1.81021	2.10948	1.75377	2.37102	0.92637	0.827892	0.76499	1.06424	0.910171
	Bra028009	AT1G33760.1	Symbols: | Integrase-type DNA-binding superfamily protein | chr1:12237944-12238498 FORWARD LENGTH=184	125.05	289.255	364.222	314.578	213.525	300.133	194.578	202.246	290.275	287.41	211.342	193.931	0.642673	1.556	2.31311	2.91261	2.51562	1.70752	2.4001	1.03941	1.49182	1.47709	1.08616	0.996675	2.22541	1.95239	1.70309	1.57207	2.40811
	Bra010210	AT1G33760.1	Symbols: | Integrase-type DNA-binding superfamily protein | chr1:12237944-12238498 FORWARD LENGTH=184	221.62	394.492	411.759	424.582	431.011	199.415	102.207	380.063	475.731	543.114	518.193	446.067	2.16834	0.461181	1.78004	1.85795	1.91581	1.94482	0.899806	3.71856	4.65458	5.31386	5.07003	4.36435	0.47869	0.399166	0.360531	0.383591	0.206172
	Bra040381	AT1G36060.1	Symbols: | Integrase-type DNA-binding superfamily protein | chr1:13454718-13455662 REVERSE LENGTH=314	35.667	79.7504	175.109	148.865	129.977	38.2916	73.0476	92.6975	40.0875	46.0779	64.3111	48.4045	0.488271	2.04804	2.23597	4.90955	4.17375	3.64418	1.07359	1.269	0.548786	0.630793	0.8804	0.662643	1.76199	8.94621	6.61667	4.13923	1.62016
	Bra040309	AT1G44830.1	Symbols: | Integrase-type DNA-binding superfamily protein | chr1:16933792-16934427 FORWARD LENGTH=211	66.9841	75.2699	45.4884	128.878	118.74	144.171	68.9059	63.3134	149.323	106.789	27.9418	47.9705	0.97211	1.02869	1.1237	0.679093	1.92401	1.77266	2.15232	0.918839	2.16706	1.54978	0.405507	0.696174	1.22295	0.313371	1.24147	4.37147	3.09164
	Bra027697	AT1G64380.1	Symbols: | Integrase-type DNA-binding superfamily protein | chr1:23890981-23891988 REVERSE LENGTH=335	2935.72	1335.93	1382.41	1420.64	1018.78	1528.15	4605.13	2598.05	1802.06	1661.86	1892.96	2252.3	0.637489	1.56865	0.45506	0.470893	0.483915	0.347029	0.520537	0.564164	0.391316	0.360871	0.411055	0.489085	0.80661	1.20336	1.34096	0.844241	1.06431
	Bra027736	AT1G64380.1	Symbols: | Integrase-type DNA-binding superfamily protein | chr1:23890981-23891988 REVERSE LENGTH=335	5712.33	2337.3	2550.48	2378.72	2023.71	2453.04	3109.19	2125.2	1273.5	1383.43	1538.61	1541.96	1.83724	0.544295	0.409168	0.446487	0.416419	0.35427	0.429429	0.683522	0.409592	0.444949	0.494859	0.495936	0.598616	1.09008	0.93588	0.715902	0.865896
	Bra033923	AT1G68550.1	Symbols: | Integrase-type DNA-binding superfamily protein | chr1:25725810-25726784 REVERSE LENGTH=324	1567.36	1060.74	765.384	1024.74	1119.23	867.359	1276.14	1056.52	903.235	1235.04	914.392	1042.52	1.2282	0.814197	0.676769	0.488327	0.6538	0.714086	0.553389	0.827903	0.707787	0.967794	0.71653	0.816932	0.817449	0.689935	0.675557	0.99659	0.677398
	Bra004033	AT1G68550.1	Symbols: | Integrase-type DNA-binding superfamily protein | chr1:25725810-25726784 REVERSE LENGTH=324	956.228	569.476	444.315	598.589	513.96	458.155	729.632	362.107	370.482	409.155	315.822	374.126	1.31056	0.763031	0.595544	0.464654	0.62599	0.537487	0.479127	0.496287	0.507766	0.560769	0.432851	0.51276	1.2	0.915095	1.11631	1.24174	0.934409
	Bra004318	AT1G68550.1	Symbols: | Integrase-type DNA-binding superfamily protein | chr1:25725810-25726784 REVERSE LENGTH=324	1999.14	876.563	621.87	894.979	807.833	804.052	1145.14	712.042	730.515	759.764	591.989	912.343	1.74576	0.572816	0.43847	0.311069	0.447682	0.40409	0.402199	0.621795	0.637926	0.663468	0.516958	0.796709	0.705168	0.487625	0.67476	0.78167	0.504826
	Bra007963	AT1G71130.1	Symbols: | Integrase-type DNA-binding superfamily protein | chr1:26822877-26823362 FORWARD LENGTH=161	3141.53	3246.95	2816.79	2936.83	3392.54	3110.23	3155.87	3818.21	3346.97	3350.44	3681.26	3755.47	0.995456	1.00456	1.03356	0.89663	0.934841	1.0799	0.990037	1.20988	1.06055	1.06165	1.16648	1.19	0.854267	0.845436	0.880552	0.925777	0.831967
	Bra003936	AT1G71130.1	Symbols: | Integrase-type DNA-binding superfamily protein | chr1:26822877-26823362 FORWARD LENGTH=161	878.292	1585.99	1513.63	1484.95	1484.81	1062.63	874.213	1582.99	1254.16	1302.03	1370.19	1123.67	1.00467	0.995356	1.80577	1.72338	1.69072	1.69057	1.20988	1.81076	1.43462	1.48937	1.56734	1.28535	0.997242	1.20128	1.13519	1.07862	0.941286
	Bra007975	AT1G71450.1	Symbols: | Integrase-type DNA-binding superfamily protein | chr1:26927088-26927639 FORWARD LENGTH=183	142.059	217.265	430.483	366.397	413.441	420.473	229.85	176.127	225.932	225.025	246.759	220.976	0.618051	1.61799	1.5294	3.03031	2.57919	2.91035	2.95985	0.766269	0.982954	0.979008	1.07357	0.961392	1.9959	3.08286	2.63449	2.71092	3.07871
	Bra003924	AT1G71450.1	Symbols: | Integrase-type DNA-binding superfamily protein | chr1:26927088-26927639 FORWARD LENGTH=183	330.294	317.334	386.084	357.913	278.072	421.303	179.917	239.269	266.527	295.37	270.376	366.165	1.83581	0.544718	0.960762	1.16891	1.08362	0.841892	1.27554	1.32989	1.48139	1.6417	1.50278	2.03519	0.72244	0.789064	0.660059	0.560223	0.626743
	Bra007974	AT1G71520.1	Symbols: | Integrase-type DNA-binding superfamily protein | chr1:26938612-26939043 FORWARD LENGTH=143	38.3259	46.1975	77.4872	66.2821	93.94	52.3451	69.5478	47.8992	70.8116	41.5604	38.7101	20.8634	0.551073	1.81464	1.20539	2.0218	1.72943	2.45108	1.36579	0.688723	1.01817	0.59758	0.556597	0.299986	1.75017	1.98571	2.89406	4.4037	4.55284
	Bra016133	AT1G71520.1	Symbols: | Integrase-type DNA-binding superfamily protein | chr1:26938612-26939043 FORWARD LENGTH=143	6966.41	2772.7	2683.77	1981.68	2359.54	1118.29	4052.54	2952.02	1676.39	1495.94	1264.49	518.582	1.71902	0.581726	0.39801	0.385244	0.284462	0.338702	0.160526	0.728437	0.413664	0.369136	0.312024	0.127965	0.546389	0.931298	0.770615	1.0855	1.25446
[truncated: 2,275 more rows]
[truncated: 5,017 more columns]
