# Supplementary material for: Global Gene-Expression Analysis to Identify Differentially Expressed Genes Critical for the Heat Stress Response in Brassica rapa
Source: PLoS One. 2015 Jun 23;10(6):e0130451. doi: 10.1371/journal.pone.0130451 (PMC4477974; doi:10.1371/journal.pone.0130451)
Supplement: S20 Table — (XLSX) [file pone.0130451.s022.xlsx]

## Sheet: S20 Table
S20 Table. Expression of marker genes for thermotolerance in Chiifu and Kenshin.
Heat stress response	At Locus	A_thaliana_homologue_Description	Br_SEQ_ID	Chiifu at 45°C						Kenshin at 45°C
				0	0.5	1	2	3	4h	0	0.5	1	2	3	4h
BT/SAT	AT5G17020	XPO1A | exportin 1A	Bra006382	5737.66	7789.17	7583.86	7869.02	7863.78	8306.26	5887.81	5308.04	6192.39	4467.47	5307.38	5757.07
			Bra008580	10860.8	12335.5	12262.7	12613.1	12772	13408.7	8898.38	8897.31	8254.79	6402.42	6222.05	6943.63
			Bra023593	8376.3	9491.67	8942.79	9519.86	8962.03	9090.43	5696.49	6113.5	6596.88	5838.55	6448.07	6160.47
	AT1G74310	ATHSP101, HSP101, HOT1 | heat shock protein 101	Bra003807	3268.67	12570.2	20732	18137.2	18295.5	17364.3	6911.9	14976.2	17492.8	16822.3	21924.9	15982.5
LAT	AT3G25230	ROF1, ATFKBP62, FKBP62 | rotamase FKBP 1	Bra013224	213.432	1501.06	2565.21	1516.96	2061.52	1392.06	140.545	1333.9	2606.59	2144.96	2590.9	1557.73
	AT5G48570	ROF2, ATFKBP65, FKBP65 | FKBP-type peptidyl-prolyl cis-trans isomerase family protein	Bra037477	817.042	11055.7	17862.8	11231.6	17935.6	13832.9	268.524	6875.65	12227.5	7013.21	8925.93	6293.46
	AT2G26150	ATHSFA2, HSFA2 | heat shock transcription factor A2	Bra000557	3565.59	26025.8	31159.9	26991.5	31302.5	30061.6	7113.34	22965.6	30556.9	29857.2	33011.4	30691.8
	AT1G74310	ATHSP101, HSP101, HOT1 | heat shock protein 101	Bra003807	3268.67	12570.2	20732	18137.2	18295.5	17364.3	6911.9	14976.2	17492.8	16822.3	21924.9	15982.5
TMHT	AT4G26780	AR192 | Co-chaperone GrpE family protein	Bra026403	1353.34	1594.47	1432.15	1782.63	2056.39	1951.48	2010.16	1432.25	2379.33	2004.69	2811.12	3115.8
			Bra010427	1300.92	1681.75	2273.17	2170.43	2743.1	2577.15	1450.88	2039.38	2579.14	2544.02	3068.58	2742.5
			Bra019085	1910.41	2036.36	2200.54	2274.48	3173.09	2535.48	1850.97	2132.6	3467.23	3107.93	3037.22	3224.72
	AT5G17020	XPO1A | exportin 1A	Bra006382	5737.66	7789.17	7583.86	7869.02	7863.78	8306.26	5887.81	5308.04	6192.39	4467.47	5307.38	5757.07
			Bra008580	10860.8	12335.5	12262.7	12613.1	12772	13408.7	8898.38	8897.31	8254.79	6402.42	6222.05	6943.63
			Bra023593	8376.3	9491.67	8942.79	9519.86	8962.03	9090.43	5696.49	6113.5	6596.88	5838.55	6448.07	6160.47
BT: basal thermotolerance
SAT: Short-term acquired thermotolerance
LAT: Long-term acquired thermotolerace
TMHT: Thermotolerance to moderately high temperatures
		>20,000
		14,000-19,999
		8,000-13,999
		4,000-7,999
		2,000-3,999
		1,000-1,999
		500-999
		<500
