# Supplementary material for: Global Gene-Expression Analysis to Identify Differentially Expressed Genes Critical for the Heat Stress Response in Brassica rapa
Source: PLoS One. 2015 Jun 23;10(6):e0130451. doi: 10.1371/journal.pone.0130451 (PMC4477974; doi:10.1371/journal.pone.0130451)
Supplement: S21 Table — (XLSX) [file pone.0130451.s023.xlsx]

## Sheet: S21 Table
S21 Table. Expression profiles of membrane leakage-related (MLR) genes. MLR genes were defined as those with expression patterns following membrane leakage pattern positively or negatively: i.e., genes should show no significant change from no treatment to 1 h HS treatment, but start changing from 2h HS treatment (over two folds, up or down). NA: no Arabidopsis counterparts
Classification		Br_SEQ_ID	At_Locus	A_thaliana_homologue_Description	PI values												Fold change
Line	Change				Chiifu						Kenshin
					0	0.5	1	2	3	4h	0	0.5	1	2	3	4h
Chiifu	Up	Bra028994	AT5G55050.1	GDSL-like Lipase/Acylhydrolase superfamily protein	751.029	1006.73	839.428	2521.94	278.69	412.392	591.788	539.062	2281.61	263.514	388.295	449.227	3.4
		Bra040661	NA	NA	1023.74	1464.76	1164.86	2844.96	5103.65	13277.5	637.356	1371.03	2114.12	1010.72	2239.38	4926.67	2.8
		Bra019435	NA	NA	3295.63	3311.12	4163.53	8759.54	10093.1	16170.7	2717.17	5557.08	6077.08	4983.07	6670.5	11992.7	2.7
		Bra016361	AT1G23120.1	Polyketide cyclase/dehydrase and lipid transport superfamily protein	487.13	612.081	587.716	1267.79	1198	1273.18	790.06	551.138	894.909	1221.19	1742.68	1328.24	2.6
		Bra031108	AT3G59120.1	Cysteine/Histidine-rich C1 domain family protein	435.049	576.91	563.856	1039.22	1102.14	1936.49	707.284	576.223	662.386	297.769	727	903.748	2.4
		Bra037750	AT5G63680.1	Pyruvate kinase family protein	618.336	745.037	876.561	1381.8	977.757	800.358	1365.05	905.544	977.163	974.302	976.42	1014.53	2.2
		Bra016447	AT1G20850.1	XCP2 | xylem cysteine peptidase 2	883.043	1259.4	1259.95	1911.18	1250.39	1364.96	1214.42	994.33	893.056	1022.6	683.369	892.794	2.2
		Bra033253	AT1G01570.1	Protein of unknown function (DUF604)	540.773	690.238	552.422	1129.61	1070.34	1156.47	1232.4	1132.15	1087.45	1102.41	1176.21	1020.87	2.1
		Bra021598	AT2G29940.1	PDR3, ATPDR3 | pleiotropic drug resistance 3	438.24	468.948	401.876	890.999	1153.88	2182.86	277.101	299.213	242.456	248.063	329.435	499.079	2
		Bra009625	NA	NA	1253.1	1643.44	1798.78	2514.15	1714.95	2284.87	1812.57	1757.68	1774.56	1412.26	1783.96	1578.37	2
		Bra036828	AT3G51240.1	F3H, TT6, F3'H | flavanone 3-hydroxylase	5277.68	5557.08	5839.99	10489.2	10703.7	17040.6	3753.74	4619.87	5345.66	6266.39	5984.6	10008.8	2
		Bra029453	NA	NA	523.497	691.923	570.29	1032.87	674.649	1014.54	1148.93	1172.45	1196.3	1132.63	925.76	950.618	2
	Down	Bra025671	AT1G18600.1	ATRBL12, RBL12 | RHOMBOID-like protein 12	5082.56	5357.24	4954.41	2595.05	5395.76	4768.71	849.698	1183.22	1760.36	1269.03	1248.97	855.737	-2
		Bra012210	AT1G20090.1	ARAC4, ROP2, ATROP2, ATRAC4 | RHO-related protein from plants 2	1547.29	1363.93	1360.56	734.104	595.21	871.554	1506.03	1118.09	1102.25	828.76	1010.26	823.302	-2.1
		Bra038962	AT4G14020.1	Rapid alkalinization factor (RALF) family protein	1814.9	1997.31	1635.87	817.135	1059.91	1082.66	3242.15	4138.16	4813.54	5399	4748.63	5234.2	-2.2
Kenshin	Up	Bra032994	NA	NA	75.755	82.7919	69.0311	79.5867	186.667	143.583	80.2512	98.421	67.3412	1011.34	71.4085	132.394	12.6022
		Bra020138	AT5G20935.1	Unknown protein	1377.79	1656.08	833.55	619.195	1226.93	552.474	113.956	138.271	143.435	1121.36	172.114	147.858	9.84029
		Bra018285	AT2G30980.1	ASKdZeta, ATSK23, BIL1, ATSK2-2, SKdZeta | SHAGGY-related protein kinase dZeta	2119.09	5620.46	4825.33	6760.17	4143.01	6101.62	214.895	271.45	294.533	1002.07	275.712	327.858	4.66307
		Bra009637	AT5G01250.1	Alpha 1,4-glycosyltransferase family protein	217.04	447.117	221.86	244.576	210.072	310.809	203.552	231.723	221.72	876.494	282.978	199.996	4.306
		Bra015743	AT2G33630.1	NAD(P)-binding Rossmann-fold superfamily protein	112.164	121.941	148.782	66.2602	51.5622	63.5904	218.514	325.704	152.283	798.358	179.797	262.235	3.65358
		Bra016115	AT1G69640.1	SBH1 | sphingoid base hydroxylase 1	145.675	112.917	284.489	235.626	251.127	228.743	231.952	176.536	163.551	838.127	185.283	151.286	3.61336
		Bra002902	AT5G55500.1	ATXYLT, XYLT | beta-1,2-xylosyltransferase	131.586	377.729	437.07	327.451	368.22	222.941	461.935	528.555	587.747	1593.73	1002.03	539.312	3.45012
		Bra040779	AT5G35380.1	Protein kinase protein with adenine nucleotide alpha hydrolases-like domain	268.807	446.129	544.006	645.028	458.423	562.323	572.725	392.349	438.588	1869.47	374.044	406.535	3.26417
		Bra018253	AT2G01820.1	Leucine-rich repeat protein kinase family protein	233.986	274.076	391.134	235.964	410.395	320.256	533.078	364.262	359.164	1533.97	336.58	523.073	2.87757
		Bra010752	AT4G14220.1	Symbols: RHF1A | RING-H2 group F1A | chr4:8196012-8198240 FORWARD LENGTH=371	294.022	520.923	561.56	581.822	373.848	412.941	472.729	618.42	587.597	1079.48	572.605	575.714	2.28351
		Bra025083	AT5G45340.1	Cytochrome P450, family 707, subfamily A, polypeptide 3	4562	3883.45	3263.18	2267.5	1562.15	953.246	770.82	731.951	1175.27	1710.66	2281.75	2277.55	2.21927
		Bra032496	NA	NA	1170.22	1383.13	1497.83	1944.53	1307.41	1154.1	839.488	949.492	1262.5	1781.25	685.821	1145.37	2.12183
		Bra005395	AT1G75780.1	TUB1 | tubulin beta-1 chain	4229.31	3288.84	3528.6	3258.35	3524.82	2541.57	546.105	511.827	537.005	1129.03	527.06	395.645	2.06742
		Bra036339	AT1G45201.1	ATTLL1, TLL1 | triacylglycerol lipase-like 1	748.781	460.064	366.105	362.977	576.358	671.673	605.441	420.562	440.156	1222.06	550.313	664.72	2.01846
		Bra040020	AT3G07650.1	COL9 | CONSTANS-like 9	2164.44	2104.81	1724.27	1892.42	1750.14	1748.38	714.224	994.729	851.266	1426.91	900.656	1436.79	1.99785
		Bra009838	AT5G25400.1	Nucleotide-sugar transporter family protein	238.312	423.238	498.006	427.071	463.381	624.903	509.877	544.693	576.63	1008.74	716.674	559.786	1.9784
	Down	Bra027599	AT5G45250.1	RPS4 | Disease resistance protein (TIR-NBS-LRR class) family	4016.42	3526.8	3064.03	3259.03	3184.29	3262.3	3473.89	3225.92	3299.13	1774.9	3415.09	2739.07	-2
		Bra026540	AT2G03750.1	P-loop containing nucleoside triphosphate hydrolases superfamily protein	2357.94	3352.32	3355.41	2802.57	3167.11	2629.38	3598.76	2689.55	2411.64	1835.43	2483.37	2212.15	-2
		Bra021669	AT2G30830.1	2-oxoglutarate (2OG) and Fe(II)-dependent oxygenase superfamily protein	1157.32	393.211	482.868	350.116	292.149	289.943	1178.04	858.131	873.265	598.948	315.108	372.636	-2
		Bra039172	AT3G02360.1	6-phosphogluconate dehydrogenase family protein	14739.4	6484.86	7557.42	6667.2	7251.3	5598.43	12210.2	8364.78	8175.78	6194.13	5113.65	5264.08	-2
		Bra041095	AT1G53320.1	AtTLP7, TLP7 | tubby like protein 7	2075.68	2169.76	2264.51	2240.1	2354.37	1623.47	3613.87	3231.5	2608.99	1831.51	2197.12	1329.84	-2
		Bra022485	AT1G65270.1	Unknown protein	6576.18	4883.26	3918	4516.15	3291.58	3653.25	7916.98	7185.06	5984.6	3983.13	5680.45	6886.21	-2
		Bra005552	AT2G32850.2	Protein kinase superfamily protein	2689.11	2642.9	1770.9	2377.8	2075.31	2087.11	3034.4	2098.4	2407.81	1525.25	2496.94	2359.7	-2
		Bra016824	AT1G11670.1	MATE efflux family protein	7749.56	5585.63	8548.56	7135.65	7688.25	5944.4	6360.48	4166.68	4799.8	3172.41	3932.6	2659.47	-2
		Bra030616	AT1G05620.1	URH2 | uridine-ribohydrolase 2	3230.28	2611.95	2714.58	2752.68	2896.5	3080.22	4355.42	3470.94	3797.32	2168.55	4012.99	2373.69	-2
		Bra006613	AT5G22140.1	FAD/NAD(P)-binding oxidoreductase family protein	71.2936	74.6341	48.1345	99.9338	158.193	1027.8	10710.1	8852.99	7553.52	5327.51	5099.59	3440.95	-2
		Bra005141	AT2G38040.1	CAC3 | acetyl Co-enzyme a carboxylase carboxyltransferase alpha subunit	5661.58	5783.72	5119.31	4968.22	4595.9	4518.05	7018.85	6362.27	5903.06	3484.96	4812.37	4142.14	-2
		Bra032540	AT1G03850.2	Glutaredoxin family protein	2037.44	2824.96	2975.65	2788.96	3315.96	2736.23	2021.59	2594.53	1627.69	999.422	1365.66	945.886	-2
		Bra035707	AT5G40170.1	AtRLP54, RLP54 | receptor like protein 54	2867.92	1296.47	1621.22	1657.58	1434.03	1153.86	1123.05	766.906	1038.51	552.98	586.274	301.793	-2
		Bra001579	AT3G15030.1	TCP4, MEE35 | TCP family transcription factor 4	4067.01	3758.4	3748.91	3587.56	2798.45	3950.98	4524.63	3887.87	2954.26	2217.35	3316.96	2752.22	-2
		Bra016310	AT1G27120.1	Galactosyltransferase family protein	1228.47	1344.79	1268.63	1402.99	1329.67	1512.02	1939.37	1644.42	1395.11	943.072	1142.78	997.579	-2.1
		Bra029730	AT3G08920.1	Rhodanese/Cell cycle control phosphatase superfamily protein	3700.7	4518.92	4041.11	2945.05	2858.37	2409.82	4049.48	4850.8	2854.46	1962.68	2287.36	1722.33	-2.1
		Bra033129	NA	NA	9366	7135.43	8876.4	6754.1	7786.59	8538.47	4857.61	3381.02	3233.59	2340.88	2415.03	1768.74	-2.1
		Bra009145	AT5G05880.1	UDP-Glycosyltransferase superfamily protein	988.598	1167.86	1057.38	1193.65	500.103	1109.81	1053.61	701.249	872.086	503.915	537.819	1265.01	-2.1
		Bra040815	AT1G31280.1	AGO2 | Argonaute family protein	2782.58	2439.68	3200.1	2252.19	3261.1	1775.09	2296.03	1826.46	2492.49	1094.12	1122.64	665.469	-2.1
		Bra008699	AT5G15410.1	DND1, ATCNGC2, CNGC2 | Cyclic nucleotide-regulated ion channel family protein	17475.7	10779.3	12361.7	11146.3	14324.6	10771.9	11228.9	7350.97	7347.68	5307.44	8982.46	8165.88	-2.1
		Bra022818	AT2G30910.1	ARPC1A, ARPC1 | actin-related protein C1A	1870.22	1499.68	1970.82	1654.65	1933.9	1511.97	1314.12	954.515	1087.48	608.635	940.015	988.551	-2.2
		Bra026182	AT1G14860.1	atnudt18, NUDT18 | nudix hydrolase homolog 18	3800.88	2191.59	1746.97	2100.68	1863.38	1822.2	3570.94	3461.3	2782.69	1641.69	1317.03	843.806	-2.2
		Bra023695	AT5G18830.1	SPL7, ATSPL7 | squamosa promoter binding protein-like 7	1448.72	1194.99	1056.52	1171.25	972.547	1167.17	1474.25	980.611	1053.55	676.015	900.569	736.433	-2.2
		Bra011720	AT4G37180.1	Homeodomain-like superfamily protein	10534.8	6085.2	5873.9	4627.67	3075.96	3879.03	6454.66	6415	4274.89	2912.16	3726.7	2937.58	-2.2
		Bra025129	AT2G03730.1	ACR5 | ACT domain repeat 5	5721.27	5350.5	4957.43	4526.98	5306.56	4304.58	5298.99	5407.75	4372.97	2387.92	3754.74	3278.73	-2.2
		Bra000539	AT2G26660.1	ATSPX2, SPX2 | SPX domain gene 2	9228.1	8057.54	8668.9	8581.5	10998	8515.74	9781.74	8612.25	9736.28	4392.05	11931.4	8953.38	-2.2
		Bra037191	AT5G66040.1	STR16 | sulfurtransferase protein 16	4160.02	4298.45	3648.16	3318.06	3441.69	3766.51	5793.68	3951.6	5035.19	2590.63	5043.58	4956.03	-2.2
		Bra035548	AT5G55050.1	GDSL-like Lipase/Acylhydrolase superfamily protein	858.915	649.813	458.082	801.165	578.061	1554.85	1075.58	1164.88	806.739	476.304	468.578	788.582	-2.2
		Bra002670	AT5G58130.1	ROS3 | RNA-binding (RRM/RBD/RNP motifs) family protein	3018.92	3460.82	3927.02	3640.47	4315.18	3251.98	3580.93	2989.58	3681.99	1571.62	4232.94	2296.86	-2.3
		Bra019321	AT4G23230.1	CRK15 | cysteine-rich RLK (RECEPTOR-like protein kinase) 15	2401.25	1292.59	1976.14	1559.97	1576.79	967.887	1787.83	1415.5	1983.79	781.748	1587.13	1796.25	-2.3
		Bra005272	AT2G36360.1	Galactose oxidase/kelch repeat superfamily protein	5131.17	5151.78	4771.71	4471.12	4595.29	3788.58	737.339	565.207	669.434	322.004	616.731	382.096	-2.3
		Bra016265	AT1G69790.1	Protein kinase superfamily protein	2547	2313.44	1671.16	1534.75	1730.67	1578.48	1904.49	1852.16	1349.34	826.873	584.064	616.517	-2.3
		Bra001681	AT1G48440.1	B-cell receptor-associated 31-like	2382.59	843.903	833.377	837.81	932.207	662.173	1618.24	1057.51	1046.65	691.988	714.11	625.118	-2.3
		Bra007698	AT4G27830.1	BGLU10 | beta glucosidase 10	2043.88	1744.72	1209.5	1163.78	1078.11	1342.26	1473.98	1072.74	1021.17	587.983	845.602	879.524	-2.5
		Bra012486	AT1G25280.1	AtTLP10, TLP10	4915.9	4034.19	4270.21	3687.87	4280.94	3045.54	3649.39	2900.45	3149.57	1445.55	3119.24	2827.52	-2.5
		Bra034025	NA	NA	3594.06	2671.16	3816.64	3095.71	3306.19	2825.49	2745.97	2032.14	2877.84	1066.94	3258.41	2486.5	-2.6
		Bra023725	AT3G02360.1	6-phosphogluconate dehydrogenase family protein	944.71	483.31	672.46	523.776	456.155	406.599	1102.15	744.57	840.119	425.821	628.173	501.22	-2.6
		Bra037522	AT5G47890.1	NADH-ubiquinone oxidoreductase B8 subunit, putative	3782.05	3658.42	2874.44	2855.9	3338.85	3272.52	4082.65	4168.9	4145.82	1547.65	4650.83	4683.24	-2.6
		Bra026188	AT1G14780.1	MAC/Perforin domain-containing protein	1729.04	840.822	829.702	726.168	750.053	427.901	2546.4	2302.58	2182.95	953.754	2093.11	1563.34	-2.7
		Bra023541	AT5G15850.1	COL1, ATCOL1 | CONSTANS-like 1	1861.91	1075.36	930.442	934.949	1332.94	820.357	3448.47	3039.27	2578.24	1267.07	1728.52	984.844	-2.7
		Bra028266	AT5G51600.1	PLE, ATMAP65-3, MAP65-3 | Microtubule associated protein (MAP65/ASE1) family protein	552.57	482.785	519.397	555.525	505.451	518.49	1106.72	944.812	958.71	404.161	796.313	677.23	-2.7
		Bra016453	AT1G20780.1	PUB44, ATPUB44, SAUL1 | senescence-associated E3 ubiquitin ligase 1	7836.15	5493.07	5529.5	5476.03	5898.88	4317.91	6172.65	4016.12	5137.65	2226.38	4147.24	2093.9	-2.8
		Bra041072	AT1G11080.1	Serine carboxypeptidase-like 31	1196.15	2144.96	2554.12	2516.93	2081.97	2223.01	2057	1942.86	2447.08	737.09	1947.57	2099.73	-2.8
		Bra013585	AT4G22080.1	RHS14 | root hair specific 14	858.685	1099.56	1536.03	1370.17	1412.6	1273.62	1946.27	1401.01	1589.91	550.693	1709.24	1586.74	-3.5
		Bra018496	AT4G04540.1	CRK39 | cysteine-rich RLK (RECEPTOR-like protein kinase) 39	1698.27	1384.32	1424.11	1005.82	1189.66	770.182	1983.27	1377.07	1337.07	548.529	1619.22	1399.7	-3.6
		Bra006014	AT5G08670.1	ATP synthase alpha/beta family protein	13492.9	12584	14148.5	14779	14201.8	13084	9765.99	9503.89	10107.5	2692.18	9657.02	10764.8	-3.6
		Bra011636	AT4G35770.1	SEN1, ATSEN1, DIN1 | Rhodanese/Cell cycle control phosphatase superfamily protein	12353	12629.3	13490.7	11091.4	10341.5	8211.6	8110.33	6651.13	5804.63	2075.93	5767.58	4507.08	3.9
		Bra005728	AT5G02530.1	RNA-binding (RRM/RBD/RNP motifs) family protein	1846.01	1288.2	1854.51	1498.38	1591.82	1567.06	2719.67	2624.38	2536.53	313.933	2638.36	2552.72	-8.7
		Bra028853	AT5G03050.1	Unknown protein	1600.28	1891.3	2678.6	2566.14	2062.38	1767.29	2185.24	2475.47	2599.24	77.5521	2439.93	2518.76	-28.2
				>20,000
				14,000-19,999
				8,000-13,999
				4,000-7,999
				2,000-3,999
				1,000-1,999
				500-999
				<500
