# Supplementary material for: Global Gene-Expression Analysis to Identify Differentially Expressed Genes Critical for the Heat Stress Response in Brassica rapa
Source: PLoS One. 2015 Jun 23;10(6):e0130451. doi: 10.1371/journal.pone.0130451 (PMC4477974; doi:10.1371/journal.pone.0130451)
Supplement: S22 Table — MLR genes were defined as those whose expression matters correlated negatively or positively with the membrane leakage pattern, i.e., genes should exhibit no significant change from no treatment to 1 h HS treatment, but should change after 2 h HS treatment (over 2-fold, up or down). (XLSX) [file pone.0130451.s024.xlsx]

## Sheet: S22 Table
S22 Table. Orphan genes in Br135K microarray (5,349 genes).
Br_SEQ_ID	Probe intensity (PI) value
	Chiifu (45°C)						Kenshin (45°C)
	0	0.5	1	2	3	4	0	0.5	1	2	3	4h
Bra024533	1296.16	9665.67	12888.9	10994.9	14452.8	10868.1	352.92	8834.29	12045	9611.85	11562.9	8026.75
Bra016379	63.9954	128.877	186.224	111.954	107.691	86.8641	14.3817	307.493	256.76	164.754	128.761	129.168
Bra001808	35.8877	69.4171	124.219	76.3949	118.402	118.998	25.0976	296.471	145.887	100.185	91.0667	84.4682
Bra038787	483.741	1246.63	963.192	863.577	900.529	714.847	51.4949	583.665	475.978	586.618	609.94	624.044
Bra034336	579.398	245.695	391.593	361.92	378.282	431.194	669.896	7461.8	7743.77	7201.34	9689.11	7603.35
Bra010497	131.824	1167.67	2156.5	989.975	1716.68	1133.09	155.405	1501.77	2061.85	1108	1656.34	1043.92
Bra002601	1159.63	3806.72	4183.52	2567.49	2835.79	2961.22	495.775	4676.31	3935.84	3235.39	3719.79	2805.07
Bra035478	468.265	5530.61	5698.02	3872.43	3494.25	2420.55	679.783	5772.23	6181.17	5789.19	6416.31	4233.38
Bra009324	160.469	53.9658	104.968	57.5166	169.553	40.191	33.284	266.284	55.7167	77.9997	53.8922	26.8576
Bra000786	84.882	226.677	328.786	200.155	221.883	205.794	47.2067	376.136	319.378	304.286	276.385	216.22
Bra025978	42.2008	188.257	202.486	192.694	136.239	108.919	63.9652	493.543	278.199	319.307	175.226	239.25
Bra038788	302.868	3044.8	3777.81	3088.99	2233.53	1625.98	485.109	3623.45	3850.68	3769.48	3870.39	2995.12
Bra030686	96.5563	221.423	588.479	456.883	687.19	715.674	156.304	1060.05	1114	563.139	1268.16	609.415
Bra026318	162.486	2519.82	6119.55	3518.85	5803.37	3808.35	605.966	4032.7	5578.44	3794.9	5273.04	3152.98
Bra040970	221.127	443.177	367.079	241.331	246.053	132.484	31.7275	208.202	40.3428	49.0698	31.9219	29.2623
Bra037110	62.8628	330.039	388.681	427.588	347.089	442.102	86.9866	563.162	625.589	465.134	534.433	355.586
Bra024515	42.8753	166.784	116.586	102.767	101.194	80.8992	62.2225	399.275	248.829	251.953	139.608	274.074
Bra004021	133.975	172.447	150.063	154.21	160.83	85.1328	66.4547	415.684	420.017	267.53	394.184	359.028
Bra023021	676.655	3283.23	5081.93	4090.8	5858.25	4461.83	542.645	3350.54	4335.88	3752.13	4877.49	3699.98
Bra017954	52.1117	199.573	573.784	293.006	355.438	512.524	13.7731	83.0225	158.301	92.9437	115.519	121.654
Bra022082	34.2864	24.5426	46.6374	52.6555	13.8363	12.7357	12.4719	72.8773	67.5244	107.701	19.1913	176.193
Bra013875	390.102	966.739	2561.83	2390.15	3086.11	2878.88	338.536	1916.49	3210.01	2283.53	3150.18	2858.07
Bra015988	75.8474	127.672	136.063	113.573	153.312	255.49	41.1963	230.645	179.576	46.1695	119.841	79.0955
Bra030192	209.775	175.018	128.866	191.29	141.332	148.767	50.1413	280.655	212.46	171.892	193.73	165.719
Bra036990	361.816	2122.03	3030.9	2298.03	2828.95	1921.43	129.001	706.278	1252.98	821.897	1087.34	646.321
Bra021927	51.1205	39.9964	54.8316	42.5889	40.8789	82.745	55.758	304.166	96.9237	84.3583	82.9965	149.767
Bra013305	63.0078	455.698	754.19	444.136	563.586	314.946	99.4696	541.949	665.719	560.967	506.075	465.518
Bra036358	75.6051	122.857	84.2172	141.184	150.18	179.942	46.986	249.321	261.174	224.006	264.654	213.407
Bra009545	228.833	577.874	1420.06	857.989	901.496	970.629	141.665	748.554	1625.98	1028.87	1337.19	1268.91
Bra014065	261.855	233.307	243.747	238.331	230.785	207.977	39.2164	199.923	148.747	171.876	149.697	88.4503
Bra038564	157.687	125.635	135.528	186.235	134.738	120.225	65.0111	324.581	255.698	219.525	128.881	70.1081
Bra015618	81.3674	90.759	140.382	78.5001	92.2356	82.7449	42.2421	206.548	66.9998	125.291	137.102	116.812
Bra036006	2359.24	9649.82	9021.73	9560.66	7399.14	10642.7	1357	6631.2	7720.42	7238.13	8460.35	8066.65
Bra018552	184.014	73.8636	141.887	61.2903	56.768	30.7487	27.1129	129.802	91.6325	76.8159	14.5804	75.1854
Bra021753	169.331	581.348	813.239	551.924	646.415	758.357	140.896	672.952	950.081	604.066	754.464	724.838
Bra010688	47.9363	46.3221	93.7678	106.651	108.392	25.2588	33.0722	157.515	183.936	122.201	117.391	90.7004
Bra027300	287.712	207.387	329.434	206.51	256.266	96.2196	104.756	493.213	280.054	387.072	265.278	215.631
Bra036380	541.183	622.499	270.841	493.034	317.478	374.562	106.76	490.729	479.886	493.025	156.943	444.005
Bra029973	406.097	586.757	622.057	422.929	413.384	508.74	217.562	994.869	1036.59	713.77	460.961	552.294
Bra036849	407.128	1536.6	2071.49	1255.13	1330.58	1009.81	495.479	2232.54	2755.57	1996.04	2578.03	2081.8
Bra027216	141.906	232.035	129.512	127.678	137.664	501.081	51.046	227.803	71.789	107.313	67.7778	75.5959
Bra030956	601.164	117.466	155.328	111.586	152.321	208.729	23.6999	104.777	48.7302	43.8147	39.536	137.86
Bra033250	229.346	85.244	121.784	64.4519	109.16	86.1615	75.6578	333.783	83.8505	202.932	57.3786	88.2003
Bra037766	196.702	219.282	92.8954	120.488	30.4737	50.4613	54.2795	237.656	74.1967	77.0096	22.9165	87.1422
Bra025378	137.544	22.2679	54.4671	52.4659	49.6569	133.426	45.9054	200.516	82.1187	85.5489	49.5713	113.281
Bra037542	1194.04	2413.59	1212.08	1986.2	1181.32	1242.6	361.664	1571.72	695.54	783.674	390.164	640.08
Bra022606	1430.04	3142.64	3197.28	3265.7	3417.17	3230.88	890.719	3868.55	4030.7	3861.22	6596.24	5535.42
Bra013495	145.062	202.684	146.293	154.005	211.794	90.8453	42.7188	184.988	174.634	218.708	214.103	124.903
Bra021098	36.4391	46.037	79.1173	38.9448	52.1274	62.2725	44.6558	191.898	37.315	69.9126	43.9764	44.8128
Bra032678	38.4412	275.488	143.397	576.895	1222.03	4789.64	60.4732	256.295	452.758	186.083	570.162	1532.38
Bra028582	1003.77	587.174	495.156	460.949	551.294	420.415	61.706	260.416	375.064	374.504	76.9582	332.56
Bra010300	1274.09	608.079	492.744	442.276	468.746	192.346	47.9363	200.914	142.429	144.718	111.1	128.033
Bra013231	58.5833	184.376	216.721	221.806	270.127	358.866	46.1221	192.638	213.025	176.218	295.472	256.256
Bra015987	1213.48	4954.14	3481.61	3588.77	2882.61	2424	620.414	2554.16	2537.99	2370.26	2404.21	1740.27
Bra031497	897.599	1333.65	1819.07	1052.91	1212.08	857.426	269.998	1111.07	706.247	591.766	662.167	458.991
Bra036954	37.5251	72.3116	55.4799	25.0734	33.5602	40.0876	19.4187	79.3919	32.7802	70.5	25.0477	40.3484
Bra027081	102.592	221.543	97.1626	190.785	136.03	276.879	37.4231	152.82	57.5612	129.305	58.0729	75.5959
Bra000841	63.2566	35.2459	41.5134	66.184	48.141	42.505	25.7502	104.694	47.6878	43.2193	39.9509	94.5624
Bra018497	29.1798	93.7547	109.575	143.305	200.599	611.545	32.6754	132.592	104.653	81.9626	68.5629	337.101
Bra008338	394.379	1422.51	1981.05	1325.94	1703.19	1210.18	445.97	1805.64	2197.65	1642.51	1489.75	1335.93
Bra005292	31.3053	75.0534	47.7269	67.7659	59.713	131.548	17.3942	70.3517	123.396	98.5936	120.711	44.1059
Bra033685	31.2807	49.3239	53.5078	39.3735	50.34	121.21	31.7885	127.043	112.553	53.4881	82.526	242.515
Bra041115	1915.37	2595.18	4509.27	4647.13	6325.87	10720.1	1344.49	5336.78	4611.8	4321.12	4691.94	4524.01
Bra001933	567.692	5714.41	8820.84	6510.87	8245.78	6544.81	1337.47	5225.94	8858.07	6889.92	7307.88	6034.92
Bra019465	70.5434	98.9842	118.77	168.034	223.255	456.303	45.9159	175.969	134.738	151.933	150.608	265.666
Bra026278	81.0464	94.5653	61.4916	186.182	148.432	291.637	34.892	133.208	52.178	75.8012	40.3465	158.427
Bra038319	206.518	219.987	245.266	194.83	311.636	693.644	133.314	508.204	445.416	361.508	279.637	374.561
Bra019411	84.1318	205.58	266.321	170.452	203.526	256.795	127.453	479.553	341.378	315.307	408.818	239.346
Bra011850	256.633	187	118	217.007	81.8824	71.471	32.0647	119.97	183.245	90.1259	80.7252	84.7911
Bra027758	104.278	141.339	216.039	185.164	152.771	384.299	107.682	401.534	256.035	248.419	181.609	248.328
Bra021537	126.391	188.803	227.728	127.106	202.256	105.056	79.8891	296.471	168.617	166.748	155.213	128.808
Bra019887	45.4853	64.7307	63.1021	75.2753	52.5183	33.7528	34.4055	127.511	89.3699	62.8537	73.3412	55.311
Bra029032	381.643	605.057	748.19	639.709	821.897	1071.93	135.314	498.006	463.922	444.352	505.66	670.507
Bra034490	78.5555	278.779	263.526	451.229	995.469	2937.29	105.231	386.117	430.424	248.891	538.527	1301.51
Bra022810	92.4321	91.6603	131.067	112.264	82.3166	73.1466	53.4284	195.47	103.946	104.693	46.561	52.3194
Bra010063	73.9211	350.545	406.62	348.026	92.7252	132.767	134.306	491	221.59	123.975	140.711	251.396
Bra039392	34.5692	28.9231	27.2073	33.8831	41.0779	55.3633	22.0831	80.5756	36.743	38.7608	32.7617	64.7679
Bra012726	92.8673	101.991	98.7711	177.863	35.5967	122.505	30.1358	109.399	41.3955	44.0403	30.0744	33.6271
Bra020676	109.575	696.414	462.002	492.664	436.664	477.242	191.554	695.281	561.808	676.886	437.313	415.145
Bra021129	52.5874	171.977	433.784	313.746	398.21	447.016	66.6331	237.915	320.895	219.337	224.879	200.61
Bra034445	75.4541	147.975	141.712	150.326	27.6797	52.6555	108.32	385.748	97.4821	69.9192	68.1428	98.7168
Bra038971	50.3452	126.555	135.94	113.887	103.476	201.181	32.1167	114.313	92.3971	95.6384	90.972	111.253
Bra039994	5204.14	2609.12	3215.58	2729.58	3208.29	3488.54	805.725	2864.75	2432.52	2965.38	1086.57	3611.68
Bra032880	37.2594	22.0385	22.2866	15.057	14.8905	14.3042	19.5316	69.1468	37.5111	91.1396	17.839	18.7962
Bra041059	86.4161	97.0156	115.811	113.306	158.709	106.296	36.3909	128.52	141.305	141.609	82.745	136.213
Bra024525	428.322	385.386	451.831	394.128	211.625	144.482	281.377	990.325	248.229	252.275	230.304	323.186
Bra033256	284.229	395.655	370.802	485.935	472.835	1387.25	350.904	1229.55	1055.55	640.83	774.607	1186.18
Bra012598	93.6573	147.673	174.2	49.0683	74.2126	70.5709	81.8035	286.599	117.798	155.034	122.838	158.756
Bra004248	173.419	117.176	382.042	263.707	249.68	310.985	41.1982	143.891	88.9565	203.412	150.905	65.8366
Bra019563	37.2365	62.6504	22.8079	18.7152	20.8782	46.6861	23.9897	83.5605	49.007	19.2539	23.4398	48.7157
Bra036378	265.375	58.5219	55.1044	55.3084	55.0279	54.8625	24.9802	86.9866	22.4758	156.248	43.4038	34.8266
Bra013347	504.71	1568.26	2044.87	1811.98	1658.42	1814.95	507.261	1763.97	1870.88	1870.45	1896.17	1950.02
Bra020183	149.821	290.894	84.4951	80.0407	198.006	28.9132	67.1508	231.907	342.193	49.6134	97.2499	67.4287
Bra014123	145.377	226.525	145.08	177.363	218.921	143.813	94.0778	323.889	223.321	186.053	205.213	230.944
Bra033524	47.0855	28.2004	43.5747	134.331	83.3324	34.918	32.6295	111.818	67.3412	50.5477	74.3562	59.4372
Bra016321	71.7474	36.2616	22.5951	40.6276	32.4436	23.7888	36.0528	122.003	25.7528	29.1181	32.5399	33.387
Bra015173	59.619	89.1462	32.0443	47.4651	109.961	323.915	23.3049	78.5555	53.2115	31.8033	49.1077	98.2046
Bra023767	106.168	293.627	229.449	276.738	304.832	493.906	105.315	354.833	471.664	382.784	474.498	657.424
Bra012448	65.8724	25.8555	55.3981	38.0889	58.5723	72.9872	24.6545	82.8468	54.502	48.9424	51.1045	81.3938
Bra027154	646.154	1535.74	1854.45	1688.39	1491.04	1920.66	727.1	2443.11	2406.27	2174.98	2384.17	2261.42
Bra007851	31.1031	90.9214	123.909	87.0049	157.312	153.61	46.2253	154.24	214.239	88.5816	104.712	194.354
Bra016319	128.873	305.84	112.105	190.32	159.892	49.1784	45.8933	152.579	184.402	285.572	190.666	224.741
Bra012240	37.8095	32.7888	35.6902	48.0336	36.7489	34.1363	27.8425	92.3522	87.5149	63.3113	52.943	72.1174
Bra027348	155.951	362.231	406.248	369.051	336.996	412.182	220.958	731.821	593.828	577.898	419.224	511.46
Bra007583	526.914	1043.06	949.469	859.506	670.714	808.701	350.775	1158.65	1093.42	964.539	1027.19	1278.37
Bra021331	939.131	2956.03	2336.96	2095.76	1889.64	2795.54	1027.52	3381.25	3033.23	2518.55	2326.99	2411.85
Bra009779	184.078	139.234	251.673	218.456	178.183	151.123	61.1795	201.285	217.388	119.135	79.8574	151.033
Bra040463	135.924	91.1952	141.65	139.655	136.305	227.015	42.1159	137.944	83.3349	45.6036	48.193	234.39
Bra038054	84.5228	106.827	116.432	142.723	110.61	120.622	98.5782	322.035	267.621	243.241	275.372	271.209
Bra032412	193.092	668.549	628.431	680.74	439.031	221.85	141.131	459.532	470.099	506.413	511.801	506.825
Bra032207	32.7881	33.847	54.4256	44.4264	43.8351	52.6252	25.9394	83.7785	57.2364	34.152	54.5571	75.6287
Bra034489	72.2962	402.851	232.396	455.303	1008.58	3383.22	120.076	387.315	598.558	320.604	632.444	1469.72
Bra034922	40.4379	43.9376	65.2596	78.7541	45.4395	70.0066	63.6543	205.238	90.3174	62.8537	91.0922	68.3466
Bra010150	550.399	1180.08	1167.75	880.498	855.626	672.29	400.002	1287.4	1132.49	992.915	1069.02	1220.58
Bra020687	51.3383	184.636	194.456	148.849	182.655	249.687	95.6803	304.748	396.492	242.232	380.21	443.401
Bra007582	86.834	171.653	86.8653	87.7606	58.5605	73.5292	17.8583	56.2369	39.4034	95.962	61.6299	54.7388
Bra030552	25.2564	78.5829	45.9328	87.6615	131.144	294.535	39.9924	125.903	201.34	156.892	225.559	252.367
Bra028536	108.503	204.108	201.044	204.457	161.313	180.645	127.225	399.46	434.858	377.358	376.036	363.435
Bra031095	25.786	32.153	61.0141	40.4279	80.1776	94.9517	47.9383	150.304	111.083	129.305	68.2341	118.924
Bra040194	216.407	174.35	148.998	227.591	189.579	540.078	91.4795	286.794	224.932	242.924	389.211	388.8
Bra005817	667.15	1289.34	2473.33	1806.21	2841.26	2173.57	886.346	2770.99	3924.7	3174.17	3636.81	2546.5
Bra026297	85.4056	285.682	528.31	446.71	712.469	652.79	169.374	527.794	692.609	452.674	783.031	535.608
Bra011277	12.2515	20.2473	17.1096	24.3672	25.2184	44.0873	25.28	78.0803	42.4313	39.7789	13.9042	41.8296
Bra035003	91.9699	149.692	45.5792	60.5546	87.7908	97.5496	21.1945	65.4329	55.2902	140.917	148.291	124.549
Bra028735	1029.83	972.686	1426.83	1200.52	1132.24	501.636	58.3092	179.637	65.5428	124.488	45.0612	50.2729
Bra023215	901.005	2589.34	1778.34	1802.39	1720.01	2208.04	715.046	2202.44	2133.6	1576.85	2213.23	2061.24
Bra013099	214.802	371.759	306.69	358.347	460.748	1355.93	335.324	1026.66	1142.07	634.239	984.087	1023.19
Bra040543	306.039	857.477	630.295	1528	2096.08	5140.97	249.129	761.666	1084.99	560.617	879.502	1634.81
Bra022020	335.941	418.042	270.305	492.475	880.334	796.71	389.249	1186.24	513.144	438.105	495.398	1531.31
Bra033136	47.8203	71.7094	52.6956	64.2583	65.0658	151.628	22.8668	69.6557	60.3522	44.529	76.6965	138.932
Bra035514	60.6655	84.6765	259.396	117.083	167.249	146.044	68.6114	208.384	42.4899	94.2801	105.9	160.861
Bra016755	220.125	360.94	902.016	532.059	1250.81	689.074	282.462	856.863	1366.6	904.533	1384.11	948.999
Bra017838	840.849	1922.34	1877.1	1857.06	1815.91	1592.41	663.336	1996.25	1426.83	1150.27	1118.16	1056.95
Bra023268	63.7499	72.1957	43.9522	96.4874	120.323	378.931	20.9574	62.9131	58.6191	48.8479	44.3846	142.495
Bra029280	78.7843	120.802	101.101	80.3482	101.845	130.764	54.571	163.084	136.09	135.397	106.658	154.467
Bra038382	82.9381	136.792	78.8599	149.546	174.645	436.821	69.3973	207.182	162.424	220.676	156.82	279.655
Bra014121	827.518	2259.69	1852.7	1734.16	1602.44	2388.67	771.478	2290.18	2359.77	2302.89	2411.91	3110.02
Bra010707	3626.1	2614.68	2356.7	1702.5	1523.61	1156.7	158.657	470.25	626.517	304.469	349.555	419.618
Bra035506	101.154	483.742	543.119	331.531	355.854	482.867	209.881	621.1	397.593	335.718	289.364	373.403
Bra010495	305.747	242.035	136.467	183.809	106.295	253.793	46.2856	136.27	194.875	143.849	191.307	101.854
Bra034516	232.515	343.624	230.379	60.0674	82.5494	82.2717	63.2746	186.174	79.4377	87.3023	125.491	89.0299
Bra002663	1807.64	1062.88	821.897	923.005	797.645	952.08	28.9566	85.1975	151.852	145.739	19.9588	25.0491
Bra033529	223.33	204.945	189.6	136.777	71.6682	122.052	85.9134	252.626	50.2835	104.568	83.2421	65.1817
Bra006564	549.453	628.219	633.473	726.951	670.545	749.453	286.403	832.527	868.616	822.155	869.213	995.294
Bra038664	80.1243	74.002	38.1771	55.7843	46.0193	115.561	17.1583	49.7392	43.0268	31.8033	29.822	25.0337
Bra021014	160.016	195.452	90.1641	114.179	173.035	199.46	55.2175	158.951	227.424	85.6834	52.8569	139.534
Bra000244	48.7733	73.3809	43.2752	80.3324	44.8314	107.165	36.4509	104.785	137.355	111.52	193.237	172.155
Bra023892	637.78	623.789	502.514	447.914	238.907	345.126	133.87	384.129	359.238	446.035	371.73	345.117
Bra026326	1213.51	5286.22	5065.61	4876.67	4438.28	6298.83	1161.96	3330.34	3987.82	4666.52	4569.25	4678.47
Bra003554	141.887	184.092	157.673	88.7917	145.221	143.002	270.729	774.524	870.034	789.89	676.785	1223.01
Bra018822	1322.59	2023.84	1351.15	1271.01	1160.25	1105.52	139.462	398.73	675.406	175.33	134.168	107.792
Bra001987	143.908	52.8569	43.2749	41.0885	31.1673	82.6005	15.4733	44.2353	19.3423	52.6728	21.2542	32.1372
Bra027634	37.6627	68.1529	65.0994	36.2615	46.4039	78.4649	36.0936	103.162	97.6498	114.091	45.0983	47.0376
Bra010948	88.7564	119.241	102.612	77.147	114.552	113.619	56.4512	161.23	118.442	51.1641	42.9814	70.4072
Bra021086	39.0383	43.8325	91.5937	64.224	51.6834	59.3314	32.147	91.7055	56.8227	65.6292	48.124	117.43
Bra033177	153.21	162.18	195.571	188.391	235.974	522.248	102.094	291.239	204.525	146.988	124.882	269.553
Bra001018	155.748	116.136	129.873	122.387	81.0925	104.953	38.7983	109.675	133.907	155.247	72.9966	96.8726
Bra026914	327.869	123.774	318.152	193.581	125.169	120.284	129.14	363.289	205.505	89.5156	158.363	160.284
Bra037324	157.958	170.885	56.9336	87.7606	52.2791	56.6168	52.3745	146.801	60.8881	51.7426	24.3303	29.8258
Bra041148	1431.4	1245.07	2937.37	3287.48	5690.46	7482.34	1059.83	2960.77	2737.44	2821.92	3999.86	5093.93
Bra034443	14.4448	19.6347	21.4525	14.5536	16.9916	32.4759	17.907	49.5888	22.2318	16.5134	17.2339	26.4168
Bra008714	1018.4	1786.95	1902.6	1921.53	1385.26	2060.39	708.017	1957.47	1822.84	1591.8	1523.15	1113.17
Bra040581	32.1322	37.5111	59.4726	70.9138	76.0905	133.675	20.8912	57.5678	68.7055	59.7263	75.9678	70.2642
Bra041041	40.9442	62.1513	51.8264	57.9976	51.3001	77.5655	27.4134	75.5173	33.4878	159.498	28.8809	45.809
Bra039177	388.579	515.155	294.539	438.066	266.054	181.042	120.164	329.969	389.634	360.349	311.888	275.173
Bra029089	131.972	152.098	110.423	110.435	522.006	474.322	61.2673	167.877	138.645	130.159	155.156	211.571
Bra002858	381.247	980.476	1115.12	1076.66	2092.44	2152.63	378.329	1035.9	1372.21	1243.29	1939.26	1983.04
Bra028766	495.043	1636.32	2648.84	2368.5	2628.87	2637.79	377.23	1032.37	1712.02	1346.9	1372.46	895.714
Bra020307	36.928	42.2719	42.0964	63.6719	109.274	260.193	44.6872	122.229	86.4068	65.6027	31.6763	54.1391
Bra015705	182.785	97.9727	97.0566	185.517	126.905	313.914	236.952	647.851	519.838	312.469	475.315	655.249
Bra014427	6252.74	11713.3	12623.1	11506	10894.6	12481.3	1933.43	5280.64	5232.9	4314.48	5505.65	5086.18
Bra040429	334.987	299.811	346.789	98.9868	133.964	281.775	110.202	300.964	129.697	195.323	121.804	178.035
Bra035714	581.586	1232.59	1376.5	898.291	900.255	1271.08	634.003	1729.52	1710.49	1424.8	1336.25	1547.02
Bra030194	70.8159	68.8835	83.9323	73.9564	57.4364	120.791	43.0565	117.357	72.3927	70.7279	73.4592	68.2522
Bra014926	75.022	65.7381	16.9632	16.8806	45.0021	52.808	60.3834	164.174	22.8295	26.9619	37.2882	62.6726
Bra006761	379.766	599.99	848.339	1154.35	987.064	1413.47	230.245	623.586	723.691	715.326	562.534	681.742
Bra037925	122.668	172.076	135.628	261.304	345.958	1031.78	63.1816	171.04	203.116	142.898	246.958	400.93
Bra002297	185.992	303.609	208.016	409.479	166.938	96.9981	184.464	499.015	186.923	175.802	134.306	185.397
Bra010149	3239.34	6432.43	10669.7	12714.5	14301	16553.8	3629.1	9793.59	11949.2	11289.6	14948.4	14763.5
Bra011905	744.1	1578.25	1316.56	2466.2	4661.45	10788.9	513.082	1381.39	2269.34	1266.24	2719.78	4531.09
Bra022239	2472.01	1875.4	1783.42	2300.8	2318.73	1929.83	61.336	165.107	90.0084	82.6933	34.8184	97.4933
Bra011402	22.683	16.3495	99.0164	55.4745	25.2462	53.1494	11.9496	32.0329	20.5375	20.2334	19.3584	24.2401
Bra021156	28.1347	75.9553	137.889	30.3311	54.759	41.6275	15.1113	40.3371	22.8295	15.7078	24.7361	21.4359
Bra033385	64.7196	304.586	222.563	327.794	486.571	1771.84	73.2705	195.47	271.268	145.044	137.109	588.155
Bra013497	82.9701	161.664	38.4278	35.281	41.2375	26.526	38.9631	103.605	85.1227	83.2331	16.3974	65.1654
Bra030080	89.5485	39.7697	39.8545	85.0596	97.1539	159.745	109.566	291.294	124.894	72.9524	87.1007	235.1
Bra030879	39.0659	42.6081	33.6122	24.6835	31.3794	118.827	46.1034	122.459	26.6782	18.2046	16.488	29.0602
Bra005971	69.2018	67.4197	23.0848	34.6814	30.9033	66.5917	30.0936	79.6665	51.3795	90.5419	23.982	42.9241
Bra031150	21.7084	31.4783	38.0094	51.8044	102.818	315.454	16.6049	43.7804	39.9302	27.2012	46.5168	114.446
Bra031867	5493.45	10779	11527.4	12112.8	10879.5	11331.3	3430.73	9031.92	9018.41	7618.13	9604.02	8265.87
Bra039814	323.066	353.072	180.45	301.68	282.508	210.573	113.028	297.424	272.516	169.081	237.755	279.923
Bra020670	103.817	108.097	98.1777	112.474	136.63	68.4379	72.4008	190.221	224.544	246.744	68.727	145.693
Bra013413	35.3475	27.4734	84.804	54.0473	39.8623	161.627	25.8604	67.893	170.951	23.969	56.0062	115.913
Bra010211	880.784	1410.47	1249.4	1602.38	1413.89	1566.46	789.7	2072.38	2129.14	1976.04	2144.23	1912.48
Bra026370	211.622	138.225	56.0973	32.24	23.7705	29.1141	22.5676	59.2115	39.9488	47.5483	36.0107	36.4788
Bra040302	368.83	343.432	257.728	315.758	294.329	774.274	118.127	309.544	279.71	256.757	278.5	329.238
Bra036408	11677.1	15702.2	22925.9	17604.5	20597.3	29578.2	9086.22	23801.6	22032.8	18645.1	18533.1	21193.6
Bra021457	267.795	534.979	367.794	295.174	353.441	651.067	168.708	441.582	523.876	478.368	443.861	454.718
Bra016406	155.991	177.342	226.525	265.026	161.823	226.64	130.248	340.86	232.44	201.227	151.706	464.387
Bra023977	257.138	878.96	713.506	463.219	591.596	591.769	518.686	1356.7	1221.67	777.979	806.19	873.265
Bra019461	57.4364	95.1931	62.0561	70.8153	132.205	70.243	113.488	296.521	148.239	97.7892	114.216	173.677
Bra040622	260.108	344.924	294.32	483.365	729.219	2722.62	91.1177	237.988	303.098	123.202	313.394	648.063
Bra033695	109.171	169.786	211.541	188.887	164.936	97.6732	53.6184	139.979	131.852	189.607	162.405	142.025
Bra009222	93.8745	191.506	17.1513	20.1195	20.0342	28.8843	23.1721	60.302	15.1307	19.7498	19.5091	26.5569
Bra022977	92.6228	82.6852	110.093	99.7221	103.334	193.498	98.4726	255.994	109.566	64.9693	72.41	101.854
Bra001511	69.2803	53.7899	61.8913	68.21	114.988	300.598	83.436	215.943	93.3442	49.4705	107.901	135.638
Bra029090	97.8654	284.56	245.192	217.251	306.625	891.769	221.382	572.87	297.41	296.581	271.868	470.944
Bra039478	18.9335	48.5208	57.8258	63.9698	62.4106	80.7241	59.5417	153.684	39.7692	98.3714	48.8175	103.662
Bra026118	25.3675	28.6217	36.8176	47.891	74.0483	243.959	32.3884	83.2772	38.1521	44.6745	40.2528	92.2577
Bra014434	84.1946	59.1859	71.0805	66.7999	79.5082	67.7999	44.7707	115.041	57.87	55.9066	69.729	70.6497
Bra040780	16464.6	17701.8	36455.7	40801.7	44028.4	48567.1	14231.7	36513.7	33592.4	32685.2	42967.2	46440.7
Bra016655	870.325	1074.02	593.269	678.917	1012.59	1204.69	260.895	668.711	746.172	148.456	834.571	549.895
Bra034525	666.951	715.749	665.655	486.013	437.979	265.514	59.2187	151.583	101.625	64.8118	50.1413	66.1895
Bra035484	28.3372	27.5957	49.8003	30.1406	26.249	21.1277	18.5961	47.4212	29.0602	27.032	36.0931	24.5426
Bra041069	226.264	314.487	150.721	121.821	76.4088	103.893	85.85	218.082	123.384	86.8697	71.8054	102.223
Bra016982	224.515	525.859	682.359	584.299	552.561	392.137	481.395	1220.77	1742.31	950.664	1244.16	1295.38
Bra027503	94.9726	157.52	246.33	207.79	187.789	240.978	59.0064	149.238	99.5896	91.9797	45.1943	99.2698
Bra026657	312.321	384.279	252.552	341.081	334.246	639.95	215.463	543.757	295.056	287.31	295.878	532.372
Bra030355	1317.32	1765.99	1625.15	1821.73	2471.09	7991.59	322.925	812.767	1078.77	640.392	1141.78	3063.46
Bra013082	77.6855	93.8795	155.37	140.549	99.9512	184.554	57.9735	145.827	214.719	123.162	74.6208	145.13
Bra023082	534.154	308.933	137.584	320.895	277.395	250.672	78.3714	197.034	161.229	196.09	172.554	147.464
Bra014949	526.165	227.775	550.274	401.71	285.099	215.618	424.617	1063.88	1006	1069.63	830.33	483.034
Bra029044	198.453	403.29	155.739	462.95	569.765	1731.74	134.427	335.933	340.119	237.176	250.636	612.716
Bra007429	108.968	68.3295	53.6734	45.9113	63.0607	127.681	24.464	61.0059	57.4521	36.4291	49.689	72.8499
Bra033470	1781.32	1983.9	1256.18	1835.04	1581.46	1550.89	35.7993	89.1664	64.8118	73.747	47.4956	58.0631
Bra037370	244.867	709.044	702.257	644.905	487.006	388.865	377.886	937.938	651.793	450.651	879.691	829.709
Bra009077	324.656	140.185	185.674	138.13	225.395	444.109	338.061	836.219	602.988	589.979	731.386	732.757
Bra038554	41.8679	99.4886	169.229	180.879	69.7795	91.5061	765.357	1892.24	1822.88	871.822	1213.28	583.386
Bra023193	350.684	112.601	212.115	94.9074	101.287	128.159	84.1314	207.801	231.648	175.746	251.08	199.331
Bra010023	106.107	273.353	95.9795	83.1924	69.9849	66.0802	82.0232	202.362	93.3233	114.656	96.7879	133.11
Bra021554	12768.1	10655.3	9081.42	9140.05	7321.81	7259.16	2873.71	7069.75	6356.16	4353.91	4402.37	3331.33
Bra028828	39.6221	60.8947	30.3296	46.8415	42.3418	107.165	45.3935	111.638	112.872	128.093	98.2392	141.307
Bra012075	454.011	829.042	685.257	790.35	921.683	1053.27	258.711	636.074	577.04	596.883	886.877	1002.26
Bra002017	61.9444	48.5568	37.6057	101.019	108.189	236.284	16.7592	41.1569	52.3781	37.3886	68.9263	110.516
Bra006001	41.0995	171.977	126.397	66.1744	124.433	304.071	131.41	322.374	271.971	51.1479	140.46	122.043
Bra040618	854.774	1954.89	1612.73	1392.02	1495.23	3606.31	126.576	309.291	398.37	216.786	405.86	1088.66
Bra041143	32.5562	90.2665	35.9888	35.5031	44.3546	76.5997	27.3038	66.656	140.509	151.137	54.9723	68.0855
Bra026524	31.951	18.941	17.2029	27.4187	24.1402	92.1266	16.5337	40.3371	27.6601	21.5322	43.5236	41.8296
Bra036305	166.185	628.2	56.071	117.874	45.7377	152.488	69.6444	169.851	91.5427	152.647	76.9607	136.199
Bra013555	16.8806	14.9801	29.8258	25.8278	27.3272	30.0134	14.8594	36.0514	16.9182	31.9589	16.8474	25.5774
Bra010900	117.034	145.053	205.77	325.041	193.905	325.84	105.872	255.546	101.885	98.542	160.85	206.514
Bra000072	160.469	136.256	202.599	126.386	169.229	173.96	115.007	277.544	242.008	226.555	202.553	245.118
Bra009649	972.159	2028	1979.44	1819.81	1951.49	1556.78	1115.03	2683.68	2715.19	2770.64	3560.73	3637.57
Bra022070	12090.2	9688.67	9635.82	8647.25	6609.94	8146.7	2978.78	7168.88	6331.62	4934.19	4754.27	3839.94
Bra011948	53.2712	39.5717	73.6794	51.7426	35.6853	31.4445	16.5695	39.8272	102.003	100.521	35.0919	40.1169
Bra008521	2442.31	1756.54	1452.35	1486.86	1632.95	874.645	787.625	1892.62	1236.29	1752.51	1726.19	1519.74
Bra014530	293.968	181.951	661.416	358.038	247.464	94.1501	262.591	629.645	231.85	347.544	281.987	292.639
Bra041068	1848.38	2991.19	2566.07	3960.36	4852.06	9701.37	699.424	1676.21	1968.64	1292.53	2181.01	3811.05
Bra016048	660.811	803.843	702.052	647.446	813.626	845.407	603.95	1446.26	1619.74	1308.85	1708.38	1163.11
Bra040949	345.73	668.104	702.257	860.411	272.007	326.895	751.56	1793.84	1336.64	1376.1	1605.88	1793.89
Bra014220	636.118	847.367	692.938	439.345	331.146	257.821	1144.72	2727.07	1824.39	1418.27	1236.16	1159.57
Bra026743	238.812	171.849	196.211	225.998	167.144	194.377	77.9105	185.422	273.86	212.386	67.2618	160.218
Bra002789	75.8062	41.4191	103.605	72.0289	65.5669	71.6265	38.724	91.7252	66.9492	43.3124	91.3967	56.2135
Bra025531	82.1357	34.608	36.7294	377.609	173.327	55.6726	86.2428	204.192	282.006	117.105	264.102	124.029
Bra029115	20.7899	25.6765	45.4884	50.2881	40.3296	123.412	16.7947	39.7422	44.5707	19.4085	20.9895	31.0396
Bra030329	670.215	1501.28	972.81	1168.71	977.49	931.894	244.667	578.909	416.145	499.294	418.238	570.378
Bra032046	216.493	137.526	114.021	93.4672	109.192	183.117	47.6092	112.52	86.4161	106.76	156.292	131.584
Bra036541	344.497	297.266	242.257	231.331	266.192	229.84	112.273	264.951	112.567	146.219	158.915	431.387
Bra025635	109.297	149.878	85.4056	72.356	100.438	55.1441	51.6529	121.812	58.6635	82.8626	64.449	81.3059
Bra040340	13.0157	13.2694	12.5326	11.8437	11.4332	11.3881	9.7465	22.9605	35.3925	14.1835	18.1516	12.4499
Bra036386	408.235	402.793	415.224	710.193	1040.59	2641.17	194.408	457.794	568.609	530.137	629.451	1161.32
Bra025536	239.568	171.977	87.0709	92.9869	105.366	75.9996	79.9435	188.169	124.578	228.999	149.018	123.979
Bra029524	60.4543	156.619	163.842	206.727	193.885	309.22	160.673	378.121	218.511	192.474	207.562	180.037
Bra014629	58.303	40.6037	46.2763	39.814	66.4106	94.2948	38.8931	91.4891	24.1095	168.102	78.7724	41.3101
Bra033202	158.732	265.067	165.035	170.348	318.257	431.789	121.986	286.881	238.419	156.831	154.946	255.757
Bra036890	133.907	295.002	210.93	194.118	68.6829	34.6822	117.5	276.034	339.434	63.0078	141.462	210.932
Bra014120	491.35	871.583	1043.18	1137.3	770.775	922.82	555.974	1306.1	1177.3	1282.41	1218.53	1655.04
Bra006400	72.8373	95.3615	26.2039	85.7312	62.1512	107.185	20.6548	48.4785	67.3156	66.0163	70.6216	82.1875
Bra031578	334.063	1290.01	1441.89	1437.83	1336.25	1800.42	641.802	1505.65	1838.6	1441.73	1530.07	1505.08
Bra015588	727.466	978.763	688.462	843.925	851.004	1367.11	531.654	1246.89	959.414	1145.17	1319.59	1627.61
Bra019403	71.9045	94.3266	169.793	187.117	237.222	959.349	464.209	1088.15	1133.78	836.673	1302.92	1242.03
Bra024079	5652.67	10248.1	10727.3	10209.3	8658.24	10268.6	3513.4	8213.8	7298.26	7847.46	8910.8	8592.53
Bra035068	129.649	187.499	135.323	236.482	96.5777	129.781	96.2731	224.665	167.785	143.126	84.5307	106.276
Bra023051	153.758	370.944	388.737	494.01	351.388	419.31	476.497	1111.45	1199.06	1106.35	1014.58	1487.6
Bra017678	75.091	111.752	45.7158	88.0796	47.7418	181.433	45.8356	106.611	70.2101	67.246	71.231	200.924
Bra006145	298.81	301.675	347.202	305.955	319.94	278.301	212.424	493.961	484.933	412.525	536.118	482.243
Bra034162	48.1408	42.0443	85.0405	67.9207	60.2492	128.295	34.1928	79.3027	60.6149	60.8001	86.8978	110.74
Bra011135	12822.7	20748.4	19554.2	19604.3	15784.3	17835.6	8559.71	19838.9	19734.1	17336.5	22311.1	22079.6
Bra038026	140.378	91.5153	36.3071	174.375	34.8918	46.5567	32.8833	76.0905	16.5637	19.1797	112.199	22.4658
Bra033619	1726.39	2263.95	2155.45	1235.89	1475.89	675.219	1135.91	2625.84	2171.4	1907.58	1930.78	1552.6
Bra010201	169.2	447.735	336.155	605.045	1468.96	5368.71	319.802	738.704	1291.34	967.548	1328.89	2290.61
Bra025841	417.395	322.811	254.127	252.591	276.485	199.08	91.3967	211.046	285.618	48.1604	42.3714	72.374
Bra037745	322.063	448.811	381.626	379.172	321.35	262.349	298.323	687.664	808.811	425.092	805.57	656.259
Bra031882	12321.8	10406.7	8363.62	8116.33	6768.36	7029.36	2893.24	6653.3	5189.29	5437.47	4575.04	4273.98
Bra031770	221.633	233.03	463.182	287.079	586.293	490.933	516.546	1187.27	1628.3	1420.59	1673.17	1179.8
Bra034540	180.519	517.561	510.666	395.784	543.822	834.828	122.812	282.006	320.163	186.91	255.65	311.464
Bra019160	35.8789	32.7696	34.1149	51.9449	48.5764	44.5916	28.5557	65.5331	143.97	30.2047	51.8842	52.1444
Bra006950	3287.95	6904.4	8428.7	6435.58	6033.74	8073.46	3517.04	8053.9	7002.93	7798.58	7674.38	8883.01
Bra021182	17.5361	22.2405	35.2085	38.9179	69.3118	65.8273	33.6463	77.0089	74.1694	102.137	118.959	174.053
Bra024911	64.4065	209.947	299.995	273.922	277.271	326.922	175.193	400.906	323.876	295.738	366.736	376.897
Bra037940	378.529	180.247	169.33	116.078	84.0613	57.1152	80.8813	185.001	153.758	116.734	104.436	111.109
Bra026390	11923.7	10120.1	9631.96	8431.03	6520.14	6809.64	3013.29	6884.43	5980.33	4965.57	4222.06	3967.87
Bra024513	70.3133	57.4706	69.3336	109.742	96.1155	76.9986	83.003	189.607	224.823	80.7799	79.1082	93.9395
Bra010200	255.25	633.2	430.563	903.906	1700.82	6246.43	381.987	867.698	1355.38	1145.86	1390.34	3104.38
Bra021223	209.775	129.555	122.424	113.526	91.0642	96.0349	96.0795	216.717	300.025	129.413	87.4713	142.535
Bra041048	57.4102	69.9762	52.0471	101.872	129.843	244.082	29.3164	65.8593	80.4995	91.6034	66.2226	67.432
Bra020893	128.11	119.439	134.822	108.144	119.244	204.492	26.9529	60.5399	126.854	104.799	151.321	154.758
Bra035473	280.531	431.534	729.473	748.181	532.186	1280.4	352.54	791.033	839.635	810.972	435.653	758.691
Bra007995	104.592	125.022	70.0043	52.4994	71.3825	31.3955	107.432	240.857	51.5994	147.073	81.8244	100.109
Bra032665	324.797	1192.13	1303.9	972.951	1013.94	940.887	944.332	2116.69	2025.21	1622.68	1434.73	1384.23
Bra024489	1725.23	2278.16	1546.54	1891.99	1534.96	1241.61	33.2012	74.3314	105.804	49.0603	28.7119	49.1023
Bra030138	52.3194	97.7238	93.4238	161.533	78.4523	48.2665	62.9333	140.856	212.924	195.542	129.184	179.236
Bra040501	118.968	86.3261	45.3206	152.395	325.3	606.497	25.3383	56.6168	86.7964	49.7833	116.12	212.895
Bra031564	427.539	953.136	956.886	929.073	843.778	919.313	313.497	699.507	602.663	407.186	510.304	509.58
Bra036099	302.868	188.469	206.471	186.326	189.71	158.257	96.074	214.214	182.308	316.885	645.08	605.885
Bra038586	919.767	840.582	1086.62	979.007	814.785	1257.28	279.724	623.497	321.072	262.476	527.052	364.881
Bra031355	191.726	231.284	275.547	321.924	297.784	879.263	106.658	237.543	307.775	221.958	268.981	454.406
Bra031883	12941.5	8444.54	9169.32	7484	6767.09	6845.35	3106.5	6906.88	6919.78	5028.97	5798.66	4290.27
Bra039512	20.6409	50.8186	46.6628	66.8867	75.09	56.1201	38.17	84.8624	59.7526	42.8244	112.408	86.4213
Bra012681	40.5643	52.4415	27.6106	60.1409	92.7563	192.061	31.0916	68.9963	92.9313	71.136	74.7294	93.7403
Bra025928	73.4321	69.5146	61.7142	77.214	109.508	130.769	58.9671	130.621	85.7954	55.317	97.3432	237.004
Bra008650	93.1504	153.868	83.3845	179.074	134.717	102.431	66.6697	147.483	313.405	261.664	204.935	60.0469
Bra024371	124.417	287.666	456.753	381.247	396.04	997.608	130.099	287.061	443.271	296.346	359.343	511.061
Bra039590	168.714	365.571	199.572	367.118	384.414	1153	85.7306	188.893	282.684	180.803	245.192	692.469
Bra032371	404.928	349.424	517.414	320.018	535.243	386.572	854.189	1880.65	1392.72	1347.09	1236.79	1040.49
Bra032243	58.9654	226.282	51.7869	48.4536	31.434	23.7005	18.0097	39.6221	11.6509	17.3634	12.05	14.6289
Bra020920	202.576	237.084	263.005	207.601	343.507	305.858	127.698	280.22	280.815	351.839	392.479	289.418
Bra024507	66.3224	38.724	60.6065	34.5926	34.5247	39.5769	40.4093	88.6049	65.5428	102.203	77.7832	70.8707
Bra024201	1089.48	1089.55	1432.48	892.739	932.155	695.07	1606.96	3516	3101.32	2136.73	2313.33	2105.04
Bra000982	74.0551	96.7593	105.399	89.4275	96.0423	120.173	93.831	205.17	129.371	98.2555	92.7859	151.561
Bra036765	195.022	171.309	235.506	261.699	358.708	392.099	120.124	262.59	167.182	126.042	154.315	110.147
Bra022028	68.5786	106.275	50.166	53.2358	72.0388	198.153	42.6231	93.0256	81.9027	54.8086	130.765	129.945
Bra018222	16.0164	27.1756	22.2468	44.0919	30.8043	64.3208	32.9713	71.8957	61.022	54.778	52.1383	82.9185
Bra020358	487.141	2609.28	2643.68	2263.62	1406.46	1017.52	439.295	956.05	949.652	720.137	782.6	929.168
Bra036657	4276.58	5233.68	2549.54	3625.09	2981.63	3486.64	357.924	775.77	770.158	326.137	316.445	247.813
Bra004008	215.241	333.142	141.913	164.489	130.839	172.978	138.112	299.037	240.548	176.859	120.275	319.722
Bra004242	115.684	232.609	125.446	123.981	113.749	100.472	69.971	151.153	269.276	186.382	207.386	179.537
Bra035045	22.8695	20.3198	42.1534	18.0371	31.8484	62.4645	17.7557	38.3117	11.2852	50.2178	30.4961	29.7352
Bra030123	190.075	155.609	125.529	166.96	177.826	312.445	97.4383	209.984	123.773	162.791	185.992	177.727
Bra011029	2502.57	2853.11	1776.49	1798.44	1164.21	1298.56	1098.21	2364.07	1630.75	1594.57	1653.33	1603.24
Bra040661	1023.74	1464.76	1164.86	2844.96	5103.65	13277.5	637.356	1371.03	2114.12	1010.72	2239.38	4926.67
Bra021944	18.1657	20.9693	42.9114	74.4953	47.5312	41.3569	28.3127	60.888	173.683	75.1135	165.752	60.3119
Bra037873	75.4541	49.6578	34.7183	73.9746	125.712	313.793	25.4739	54.5624	83.815	66.2737	48.124	133.213
Bra026814	47.5541	85.0444	46.0998	108.132	163.024	308.38	48.5595	103.911	110.604	62.4099	86.2799	187.87
Bra038974	72.5677	177.72	118.409	336.201	500.102	1093.58	141.803	302.676	336.54	109.465	161.284	557.887
Bra001962	169.2	160.004	251.164	258.643	186.429	198.304	20.2332	43.1873	25.0326	25.6174	18.1776	29.2886
Bra028209	616.249	339.961	473.435	456.269	798.997	1147.78	71.648	152.73	192.212	175.572	202.079	404.534
Bra020545	168.785	168.31	279.427	87.6091	57.6176	82.0193	115.283	245.54	96.7	118.779	120.863	128.548
Bra034519	422.127	720.489	543.118	440.339	340.979	234.229	1351.49	2874.79	2000.2	2073.79	1404.91	1121.26
Bra038375	239.072	374.734	552.783	487.414	467.2	829.794	401.433	853.895	639.868	621.756	695.415	698.267
Bra007037	45.8675	120.174	82.142	139.468	115.101	218.174	25.4493	54.1186	79.2588	41.264	29.1873	47.5374
Bra011924	121.973	120.683	109.8	67.7851	62.244	106.488	93.2458	198.116	101.74	70.5452	78.9265	168.405
Bra014373	142.271	414.908	516.008	463.138	382.794	640.728	134.204	285.003	341.736	310.012	363.397	304.157
Bra017794	76.2235	375.034	103.937	197.248	329.015	1275.04	80.447	170.839	192.858	106.118	114.794	280.083
Bra016969	60.2848	259.155	277.573	181.481	264.632	237.234	139.21	295.029	400.259	279.357	325.336	307.183
Bra000422	15.1427	21.4572	15.2723	14.6153	21.1907	29.8344	16.4797	34.8159	46.4868	35.3812	29.7316	28.6444
Bra033899	75.6027	65.5786	74.2103	101.591	89.8991	90.3986	60.1238	126.943	122.531	105.452	114.33	116.943
Bra027113	201.249	297.608	333.202	386.674	190.614	286.951	98.5782	207.919	272.561	160.545	143.219	254.037
Bra040511	17.4434	20.9737	18.7704	320.358	205.174	40.8675	17.1737	36.2073	26.7995	22.2646	65.9903	55.2346
Bra010172	238.683	602.777	331.747	317.523	200.601	357.592	107.995	227.637	315.757	214.709	246.244	165.378
Bra020256	74.7438	106.972	156.626	125.647	107.894	157.611	81.5966	171.989	115.495	161.21	141.24	152.4
Bra020596	3209.8	5354.06	5115.27	5866.51	5792.28	6429.39	3303.59	6946.88	6482.1	6298.89	6109.85	7083.67
Bra011459	3946.97	6473.49	10390.3	8714.5	9804.62	7727.34	3708.1	7792.4	10114	6398.66	10043	9663.39
Bra000726	156.326	93.3463	52.3698	211.73	38.8095	61.7875	47.95	100.745	72.5765	31.2024	37.1256	98.468
Bra016858	796.859	621.211	458.082	573.82	496.128	424.793	413.385	866.451	886.609	817.711	832.525	787.498
Bra003036	537.099	471.977	1089.24	654.284	678.968	531.228	38.797	81.187	51.3722	103.689	44.9495	112.536
Bra002051	308.08	403.505	180.681	253.398	287.9	489.635	170.1	355.674	209.265	214.111	179.281	285.355
Bra015440	290.22	651.125	459.992	1156.54	1897.95	6425.74	293.924	613.274	1013.46	586.183	1005.47	2200.13
Bra023873	981.325	1510.91	1396.73	1253.81	1399.71	2152.77	852.977	1778.07	2743.51	2207.46	2755.44	3247.23
Bra029502	163.57	304.074	170.625	357.255	463.43	1615.4	132.116	275.272	335.152	148.757	219.785	613.646
Bra014072	7189.42	9022.65	7936.85	9497.61	9617.54	6962.23	384.109	799.965	846.469	825.398	783.193	865.573
Bra041130	152.583	225.654	702.257	230.681	316.858	658.871	286.368	596.322	291.25	251.672	202.285	269.208
Bra022256	398.47	346.256	358.878	358.795	473.397	304.273	411.62	856.447	1050.14	813.497	1018.4	849.376
Bra021689	17.1192	17.3925	18.5774	31.4617	28.3693	56.7615	19.757	41.1009	91.5427	50.0074	23.7167	27.0983
Bra022382	239.08	23.5467	66.9011	185.395	104.879	197.635	32.5252	67.5967	91.5427	66.9854	75.4847	88.9571
Bra040659	357.617	427.133	454.527	586.156	945.39	2845.5	309.804	643.784	904.109	643.89	706.405	1273.86
Bra018536	302.064	248.025	265.984	250.328	202.54	272.945	243.986	505.743	290.22	305.404	246.2	271.071
Bra005349	134.43	130.261	108.919	230.886	126.78	193.294	104.884	217.089	279.394	169.32	157.596	211.666
Bra007491	474.52	1097.25	715.403	723.97	534.021	425.191	142.81	295.404	359.895	224.348	251.821	294.934
Bra014745	451.766	1130.06	1281.81	1263.85	1258.49	1810.82	506.007	1046.62	1392.3	1277.89	1237.12	1359.87
Bra039736	305.083	429.598	234.494	251.198	232.506	84.5405	135.223	279.534	210.047	173.198	433.701	356.891
Bra040712	772.84	671.732	480.589	622.349	613.701	546.75	117.43	242.729	176.857	201.331	137.458	201.637
Bra036068	156.417	240.393	181.136	173.766	313.97	1031.7	119.353	246.608	220.802	126.032	180.73	375.824
Bra041150	875.701	864.853	774.222	660.372	531.107	662.577	1491.47	3078.93	3183.74	2545.21	2580.03	1564.39
Bra024104	252.919	34.8918	53.5923	14.231	16.817	20.3031	46.5368	95.8863	55.9098	152.101	47.4535	90.1845
Bra034475	90.1953	83.3568	47.7207	88.7495	178.847	485.34	254.005	523.236	415.749	323.03	537.648	515.878
Bra040060	434.554	1130.86	255.904	179.701	225.389	264.015	169.571	348.885	143.748	338.905	176.054	176.891
Bra027613	54.0972	32.836	46.6374	37.9187	74.6822	62.7744	44.3026	91.132	44.0136	70.1768	65.6299	53.8492
Bra030403	41.829	69.4171	136.716	61.818	61.0059	222.327	57.2339	117.576	74.491	106.392	65.6304	133.12
Bra027027	220.711	227.711	190.303	98.3946	168.005	292.172	224.515	460.967	373.435	254.36	250.435	380.831
Bra038258	50.2495	163.998	229.288	216.137	179.147	266.026	242.634	498.006	410.047	442.395	406.771	389.625
Bra012326	152.73	140.408	137.616	101.227	107.506	129.996	87.9904	180.586	157.961	223.647	171.977	100.323
Bra025036	67.9804	153.204	525.518	136.324	103.23	100.481	90.3174	185.283	147.415	98.7959	261.291	136.201
Bra005073	205.197	272.154	215.904	260.229	233.827	278.544	76.6816	157.26	36.3363	119.743	78.9478	56.1663
Bra033973	9841	19900.3	16324.1	16661.8	16050.5	13848.6	8728.65	17884.2	22293.5	17217.6	25064.7	25341.1
Bra019435	3295.63	3311.12	4163.53	8759.54	10093.1	16170.7	2717.17	5557.08	6077.08	4983.07	6670.5	11992.7
Bra040125	54.3342	35.6426	42.0918	40.0211	62.1506	157.03	38.1961	77.9548	58.3695	63.8096	53.5078	113.45
Bra033618	1563.8	2266.52	2286.31	2041.65	1470.27	760.934	1284.95	2620.61	2395.69	2322.01	1877.95	1411.57
Bra032844	190.453	172.419	227.895	237.058	218.588	208.556	103.807	211.464	281.773	275.358	230.289	217.729
Bra028870	386.368	624.095	704.907	887.831	869.56	1024.62	308.451	628.311	699.812	774.701	954.392	1540.98
Bra001685	269.607	207.785	234.729	199.645	340.423	177.197	189.6	386.147	448.737	377.978	315.088	229.732
Bra036314	34.4719	25.0126	25.8832	29.4145	32.9899	32.321	38.3184	78.0218	35.7498	39.6861	29.9233	64.4582
Bra024332	5658.6	20550.4	20380	20353.8	17399.3	18710.7	9461.43	19198.8	20882.3	12034.9	25954.8	20508.4
Bra037893	48.2223	105.413	95.2247	107.826	136.642	330.229	139.633	282.616	99.09	213.988	82.6615	176.414
Bra025215	278.052	95.7033	73.3919	101.229	124.319	292.436	155.545	314.821	108.595	316.526	230.666	272.403
Bra038404	108.226	180.746	113.103	224.66	251.147	531.228	59.1099	119.574	158.446	61.8299	137.119	259.869
Bra010377	1708.84	2525.49	1574.34	2037.55	1311.23	1324.45	4055.66	8200.74	6474.62	9105.68	8746.31	10062.9
Bra000899	25.0077	39.8428	26.7995	19.8754	32.3356	38.108	51.7959	104.389	50.1954	54.3342	58.5397	60.3424
Bra036341	112.739	155.611	143.194	118.589	264.075	758.373	94.6596	190.652	214.493	188.646	129.345	330.723
Bra023827	379.479	466.052	268.881	370.971	525.525	1034.92	206.374	415.542	312.478	242.359	250.564	366.09
Bra019565	28.216	24.9165	24.349	19.6573	49.7501	53.3596	52.7321	106.159	19.1532	18.3732	14.7013	27.7402
Bra023801	48.441	126.603	118.539	84.6576	88.3995	256.544	70.4469	141.684	111.834	63.8542	93.9342	211.442
Bra019800	1480.33	2940.91	2550.66	2249.19	1875.93	2101.01	1402.68	2819.82	2082.63	1895.36	1643.52	1762.96
Bra001799	61.013	30.831	55.4756	38.699	34.9426	79.1848	26.9939	54.2275	178.794	31.1352	31.0246	79.6901
Bra011834	423.449	1453.77	910.21	720.823	666.601	946.161	432.99	869.715	547.062	668.306	658.803	896.496
Bra015309	76.7668	283.599	28.8383	191.07	29.4684	102.427	45.0799	90.5263	46.724	83.7457	46.782	56.3038
Bra024765	243.872	218.617	186.089	226.46	238.812	165.326	148.257	297.625	227.199	238.412	198.284	236.101
Bra038979	28.5439	34.3758	42.9114	45.0181	38.0301	93.6483	27.4698	55.0696	41.4043	54.6701	27.426	108.603
Bra009242	276.283	404.235	380.192	567.054	542.244	1233.86	268.918	538.987	573.535	657.457	619.601	986.556
Bra039336	1080.1	1436.05	1044.23	1348.51	1327.8	1630.19	623.497	1247.9	1094.4	1405.04	1586.14	2510.93
Bra007379	1860.61	3629.47	2985.08	2920.47	3317.94	2382.97	1908.84	3820.1	2832.88	2711.62	3553.26	3801.73
Bra036779	72.6129	119.694	72.333	128.41	171.457	458.506	456.266	912.858	952.578	726.284	719.749	622.932
Bra011044	5834.99	7586.2	7034.63	7609.73	8038.18	7582.35	4607.58	9210.28	9151.17	8597.63	10360.1	9837.54
Bra039587	83.5775	83.3502	81.676	124.569	101.929	184.636	123.655	247.17	125.849	214.07	117.99	138.766
Bra011890	26.8254	154.485	17.2602	30.9865	17.7334	21.8596	36.4998	72.906	51.3722	20.7079	21.3674	41.3925
Bra034437	49.5021	72.7566	112.667	102.555	132.626	299.072	40.1501	80.0575	119.241	41.9043	190.601	228.393
Bra009547	94.4555	110.432	227.578	154.821	153.472	389.784	108.96	217.204	151.117	174.893	152.932	241.069
Bra022849	22.7785	31.272	28.6494	22.8991	34.4546	31.0916	25.1675	50.0402	62.0891	36.0348	39.7789	24.0328
Bra023221	178.387	81.9286	77.5204	91.9617	111.843	199.603	91.2835	181.483	37.8472	83.2298	32.6079	80.2724
Bra017836	356.922	262.155	162.081	297.436	255.714	135.498	88.4933	175.699	279.239	241.671	143.305	191.366
Bra014718	82.2809	91.6603	58.4595	129.945	100.557	115.987	45.1023	89.5397	94.4372	47.6	42.1081	68.3466
Bra023889	189.73	66.3263	183.355	89.4314	110.072	136.665	73.6834	146.244	157.303	154.151	410.223	209.184
Bra040866	25.1874	67.7778	45.8731	42.3794	135.74	370.377	31.1912	61.7858	115.993	65.7999	83.4944	120.236
Bra032569	532.322	1387.99	1497.96	1389.65	1623.42	1540.31	811.025	1606.53	1665.02	1340.73	1745.66	1800.67
Bra028361	1391.47	3205.85	3895.42	3181.23	3761.8	4151.38	1539.3	3048.87	3960.46	3459.12	4383.55	4021.71
Bra004861	166.917	111.082	173.469	141.925	106.575	213.313	90.5652	179.109	238.652	149.369	100.97	177.973
Bra028076	203.823	209.062	163.672	336.635	640.944	2941.33	109.176	215.834	262.859	174.163	339.937	517.115
Bra036603	124.668	126.377	152.959	152.602	203.433	170.997	186.08	367.634	345.277	428.57	169.636	360.47
Bra010682	34.1448	15.8647	28.1875	28.0298	27.0893	61.6626	14.6356	28.9108	31.7814	34.5861	22.5467	27.6363
Bra020064	267.22	589.739	798.39	727.229	569.721	1009.23	435.174	859.01	944.231	949.915	924.472	838.008
Bra037852	840.068	2517.74	1958.24	5257.12	7969.48	17750.3	1120.03	2208.19	3917.71	2330.35	4014.1	7399.76
Bra009185	266.521	424.9	699.194	576.461	515.496	784.739	298.322	588.051	474.153	597.508	476.315	508.39
Bra021973	179.646	127.339	121.224	67.893	52.2302	53.1731	37.1896	73.3056	93.1684	59.3261	191.949	215.68
Bra008093	762.729	755.195	682.804	614.979	495.17	386.487	467.433	920.886	1030.38	977.979	922.719	965.715
Bra023469	110.296	17.3394	43.9189	22.2377	48.6228	154.831	87.6995	172.765	42.6898	34.7291	72.0805	95.5095
Bra013654	775.256	1852.51	2019.43	1523.94	1062.96	1102.64	1628.86	3206.82	2746.47	2420.21	2218.93	1927.57
Bra010798	107.201	305.527	301.424	311.351	274.85	143.425	111.741	219.988	185.683	495.144	180.785	92.9592
Bra037269	53.8524	69.6649	76.8636	82.5045	101.687	102.748	1027.61	2021.74	1421.81	777.654	843.048	721.996
Bra035291	450.089	759.815	598.442	1256.75	1947.11	3822.12	376.212	739.569	1338.86	702.355	1205.73	2059.76
Bra032240	507.357	892.722	937.886	787.163	597.798	498.951	552.629	1085.88	1035.45	827.285	870.154	906.672
Bra037856	87.6889	165.018	167.564	192.583	175.645	153.237	67.808	133.212	200.924	104.487	63.0353	68.7882
Bra028823	141.47	193.749	129.717	163.423	322.238	183.852	69.5209	136.499	158.696	312.839	290.55	240.089
Bra011595	99.8598	115.282	123.916	140.277	121.201	261.433	58.3092	114.313	116.94	65.887	93.6392	85.2138
Bra036340	734.09	987.43	1369.14	2370.58	3169.47	7590.19	622.025	1219.23	1791.07	1439.12	1968.54	2784.43
Bra029408	12.5505	11.4583	17.3918	11.19	10.3199	10.7413	11.983	23.4434	10.9349	12.2589	14.7671	10.7565
Bra030344	358.471	239.467	315.941	189.846	202.376	457.655	209.859	410.459	306.193	235.635	154.27	312.339
Bra021353	172.378	360.377	493.063	462.371	631.534	1195.68	134.795	263.499	472.729	263.849	528.327	816.33
Bra030389	1837.38	4680.29	5032.97	3900.89	3594.43	3448.73	3588.52	7014.42	5799.88	6574.99	7828.74	8057.02
Bra034970	43.7967	37.595	81.1517	30.8183	92.0156	100.087	35.6247	69.6246	34.6156	14.6688	50.2495	42.0207
Bra038200	927.777	890.932	1260.33	1435.95	2570.42	5295.5	444.132	867.918	1265.88	1023.15	1499.83	2883.09
Bra021705	43.1496	73.621	141.24	154.489	216.37	612.314	55.5685	108.576	215.665	97.4291	290.998	375.441
Bra031176	54.9263	76.2053	100.009	90.4451	186.33	536.715	40.1833	78.3129	119.814	123.079	119.309	221.176
Bra035330	58.1141	79.0656	82.6697	103.787	75.8959	116.888	37.8496	73.7586	51.7577	59.9649	54.209	61.2228
Bra019531	557.279	780.554	669.145	607.978	762.527	365.497	28.7225	55.9488	154.701	55.7328	38.2357	90.3541
Bra030383	42.8837	19.6479	46.9708	26.7995	15.479	38.724	27.9975	54.5072	22.165	19.6573	25.7844	16.6491
Bra034510	871.822	1764.88	1550.32	1876.03	1453.26	1401.4	454.377	884.331	835.908	1033.16	746.584	627.569
Bra016326	63.2252	58.3269	87.5342	76.3345	73.6078	153.71	61.4076	119.488	101.122	97.4301	142.036	152.756
Bra025271	1146.97	2711.66	2865.8	3589.46	3674.62	4141.35	1772.01	3446.6	3027.09	2631.28	2190.21	2129
Bra030987	369.696	559.041	362.342	291.47	255.885	383.489	367.229	713.041	614.534	936.732	1071.02	860.001
Bra025645	32.6643	218.303	195.71	339.052	478.726	2044.76	116.551	226.092	290.275	140.322	269.654	605.926
Bra034216	100.841	159.05	133.398	132.926	181.85	458.635	251.743	488.257	426.57	374.129	545.227	491.568
Bra041104	3766.29	4902.16	3607.83	3469.24	5262.89	6742.51	587.895	1139.28	1036.73	926.197	1541.3	2527.43
Bra040338	13.1787	21.5873	18.1757	109.681	68.2	45.8908	13.1348	25.4285	44.5354	61.6662	44.2232	37.0217
Bra035465	26.8884	41.3057	82.8432	34.018	41.6844	135.197	29.7816	57.607	35.3774	29.8122	33.6196	53.3255
Bra032381	51.1608	66.5579	144.362	150.702	130.252	282.591	54.852	106.089	70.3935	91.1652	71.0644	106.815
Bra005249	50.4877	104.567	164.766	56.0068	130.522	119.464	246.104	475.865	40.507	66.4324	151.304	134.627
Bra040670	72.0936	52.62	141.609	79.7803	58.9728	77.4433	48.115	93.0052	120.249	88.3682	70.7552	113.306
Bra010141	494.053	903.563	744.341	1062.29	1752.92	4275.46	441.091	852.49	928.905	519.147	1033.13	1543.27
Bra033816	124.664	148.204	131.777	65.0708	95.5741	138.357	134.865	260.452	199.108	129.108	259.993	330.368
Bra035479	225.704	232.628	191.526	202.705	186.174	111.242	110.539	213.377	194.991	97.3363	99.6487	143.042
Bra036371	95.2383	401.008	262.157	629.633	919.772	1901.05	190.643	367.936	548.02	336.221	620.615	1034.85
Bra033102	147.484	122.857	130.353	121.752	90.2692	171.127	88.1301	170.087	236.089	299.234	293.87	184.711
Bra040730	1531.91	3849.6	4789.75	3843.79	3685.07	4852.05	2319.33	4475.04	4849.57	4153.04	4815.73	4391.24
Bra038421	23.7857	24.6137	25.4664	18.941	35.0861	17.3453	12.4719	24.0519	25.2415	31.1476	20.3543	20.7079
Bra022472	192.767	109.232	236.57	135.102	236.876	249.658	96.7503	186.554	152.183	174.555	213.016	289.952
Bra033723	35.7682	69.6961	53.0757	67.9226	47.6092	42.1605	55.0624	106.167	72.9608	80.83	54.2352	110.405
Bra023470	21.3818	33.3626	59.3602	24.1529	21.6191	33.6479	45.9044	88.3632	26.4072	22.8913	18.2807	22.077
Bra017543	338.187	480.034	699.571	502.227	401.506	270.729	110.035	211.738	288.442	208.828	245.66	233.75
Bra034492	99.0589	154.172	125.553	136.777	170.333	540.17	22.8908	43.9709	160.442	44.4402	106.296	142.518
Bra040303	665.655	971.839	845.404	1503.43	2443.28	7974.15	491.194	941.755	960.223	832.747	1189.91	2390.68
Bra000431	102.976	180.561	229.306	183.377	201.58	127.206	198.247	379.922	455.702	429.97	417.035	329.119
Bra008707	131.519	53.1021	97.4516	57.0014	54.3371	41.9992	80.8765	154.937	116.734	45.1043	90.488	297.174
Bra040493	148.137	168.73	125.461	191.24	232.59	640.523	129.105	247.208	324.304	135.403	116.164	259.311
Bra010367	1599.87	1799.06	1069.94	1166.8	869.618	816.681	878.498	1681.44	1385.75	1201.41	1222.09	1336.5
Bra026441	139.765	69.2048	60.2592	76.3189	113.499	327.794	30.5392	58.3503	68.3434	42.5432	64.8984	164.414
Bra039586	127.158	493.035	192.684	503.355	790.858	1582.12	248.072	473.171	474.914	374.571	337.174	962.72
Bra025829	170.179	150.053	201.285	143.526	238.145	201.765	203.319	386.69	402.34	329.258	390.165	303.069
Bra035760	652.637	902.016	890.487	753.178	1065.29	1934.74	393.514	748.323	892.692	461.375	415.926	1121.09
Bra015143	56.0591	44.4006	53.6169	100.617	69.9371	199.359	50.6516	96.309	70.604	60.8174	31.0808	93.8283
Bra031308	489.962	476.256	539.971	480.794	686.581	1284.47	112.86	214.278	194.867	149.6	187.739	459.508
Bra037300	214.34	278.378	137.732	123.218	123.573	79.033	138.702	262.967	202.155	276.804	247.488	248.755
Bra006189	102.65	150.348	91.0369	146.425	62.5296	148.67	51.3837	97.3108	78.4706	120.194	34.1879	99.076
Bra039884	397.188	454.971	467.392	721.964	1059.34	2415.28	265.182	501.888	571.462	425.257	618.242	1122.82
Bra018661	205.575	157.816	279.2	234.286	187.285	210.714	77.8155	147.146	111.995	119.586	55.4415	92.3881
Bra036953	2832.08	2476.18	2559.01	2409.28	2794.11	2471.6	277.97	525.534	793.93	552.618	778.83	568.387
Bra029959	157.898	150.502	232.84	123.135	115.56	170.746	108.228	204.555	119.547	89.4288	231.417	488.72
Bra023799	209.398	214.23	214.578	148.598	190.531	266.497	175.261	331.231	111.995	164.643	91.6966	153.61
Bra021070	80.7629	333.377	323.793	263.535	245.229	171.405	142.369	269.014	251.743	208.321	333.017	294.243
Bra037047	72.2322	235.065	187.886	434.498	591.607	1924.66	186.6	352.401	439.313	267.946	497.333	829.21
Bra020825	83.5775	48.9272	77.1378	120.268	99.8835	135.777	20.6941	39.0428	59.7526	86.8697	84.5685	67.3589
Bra038107	182.637	323.997	294.566	298.924	327.451	237.338	279.163	526.48	357.446	424.933	397.907	282.21
Bra003805	85.5013	40.0685	142.061	75.6623	47.3068	79.9348	52.6956	99.3693	83.5885	60.3854	87.408	155.078
Bra034384	140.558	85.768	99.1395	153.61	197.228	182.888	48.5598	91.4845	84.2674	153.226	165.813	124.507
Bra017824	107.354	150.805	99.1015	72.3366	81.7462	96.0702	137.564	259.127	293.06	312.31	232.55	138.037
Bra005024	55.438	90.6464	63.3288	62.347	61.8655	183.448	100.02	188.273	75.1531	119.086	132.232	104.39
Bra006426	924.479	775.619	793.93	880.793	776.154	671.404	154.471	290.421	40.8316	66.1644	37.8988	58.3155
Bra029004	98.4593	112.255	141.546	55.2301	114.67	160.126	59.4318	111.66	113.518	119.923	119.013	120.338
Bra024436	146.433	26.7379	56.9125	39.8479	40.757	28.7275	116.638	218.989	248.961	167.153	151.152	174.525
Bra001081	43.1873	48.344	35.3288	34.696	30.3492	25.9967	28.533	53.4984	44.6708	30.0856	24.903	36.3785
Bra030442	134.692	194.162	242.16	243.204	206.238	280.543	1208.72	2263.94	2236.76	2130.55	2237.88	2200.38
Bra038985	341.314	365.565	523.631	601.84	771.21	1131.11	248.989	466.344	323.805	492.221	465.766	521.474
Bra000975	74.6758	41.5314	63.6627	77.8222	112.974	122.995	65.946	123.486	123.368	54.7216	263.803	256.896
Bra034919	37.2795	28.8141	38.724	25.5631	36.8181	128.501	25.7034	48.126	39.5674	65.1737	40.4889	64.5706
Bra032299	158.828	182.47	85.0406	94.6761	108.725	153.526	34.4624	64.4877	26.1719	18.4989	29.7316	57.4037
Bra003516	95.7149	41.7884	31.8858	70.6346	103.937	200.705	50.3665	94.2421	46.5901	37.9401	63.7645	80.2514
Bra013998	301.879	506.604	490.102	423.061	752.977	876.883	140.344	262.552	432.503	384.141	465.148	354.484
Bra008865	173.14	94.391	144.843	146.466	112.435	144.255	60.4915	113.001	89.5418	109.159	40.3867	44.804
Bra038922	276.483	527.188	380.898	707.119	1715.2	5985.48	271.912	506.798	628.811	377.972	847.119	1951.94
Bra012224	110.867	37.606	59.1141	64.1539	79.749	52.9881	19.8747	37.0291	41.7509	40.0987	21.099	21.3511
Bra032709	39.7711	46.5383	34.6646	44.7295	13.857	19.2873	70.3733	131.028	88.1178	47.8274	30.2199	60.3643
Bra039796	210.831	407.801	252.541	318.239	242.285	205.487	1893.77	3517.61	3505.25	4151.62	3111.66	2935.95
Bra040799	28.2772	45.8341	65.0875	71.7505	63.3628	142.01	57.8885	107.424	197.809	101.066	91.94	54.345
Bra023023	421.633	1164.18	988.423	1234.41	1176.81	786.989	442.84	821.455	957.453	937.534	1046.03	1295.38
Bra016528	22.8597	29.8412	19.5243	24.8189	21.099	62.1367	44.7678	83.0234	34.736	22.7261	30.6818	34.8995
Bra035928	36.1429	33.9677	50.7947	49.6025	61.2775	147.361	32.8958	61.0059	71.1384	58.8064	73.8955	263.21
Bra021092	47.5252	22.7196	17.8432	12.0569	21.7649	18.212	16.869	31.2451	25.999	24.7266	32.2388	27.1821
Bra028200	510.896	701.24	625.589	343.688	420.266	460.09	327.876	606.888	588.158	602.846	458.698	500.526
Bra037851	878.415	504.701	658.511	887.811	993.756	2250.85	437.267	808.936	856.023	715.534	685.821	1208.9
Bra035775	7624.83	8889.92	8778.42	8447.63	9515.66	8576.97	2647.08	4893.96	4681.18	2677.51	6202.75	5168.7
Bra013106	91.7602	70.9411	70.2049	106.142	86.7694	142.025	46.3253	85.6233	83.6976	64.553	83.9197	83.6057
Bra031525	5709.53	9545.02	9792.09	8362.46	8011.82	7458.02	4145.44	7661.28	6511.49	7238.5	7799.62	7772.91
Bra038823	34.5692	132	128.715	99.0753	79.8961	286.294	97.1374	179.498	108.283	52.568	156.601	144.187
Bra016921	52.5464	53.559	97.8847	100.794	65.504	75.4967	58.9055	108.789	48.7096	61.9433	53.2745	53.559
Bra007902	46.775	47.3693	46.8785	42.8193	48.5051	134.478	77.043	142.147	80.1881	78.8443	67.7032	157.503
Bra019515	1613.66	1724.66	1144.88	1189.09	933.979	810.683	1219.97	2245.2	1283.77	1646.46	1184.29	1327.6
Bra032288	233.034	372.274	189.081	328.756	170.678	121.425	77.0209	141.542	127.436	132.907	89.9433	71.4085
Bra007935	394.517	896.303	852.582	876.044	752.504	871.656	453.11	832.635	677.905	721.359	576.385	600.008
Bra026888	76.7047	26.2182	19.1596	32.2741	70.1538	206.433	26.2895	48.2947	60.7082	44.4851	54.674	155.395
Bra008525	244.674	136.881	171.115	185.517	193.627	441.644	242.857	445.999	99.5896	143.398	108.855	182.354
Bra037854	403.118	363.56	145.564	207.379	232.463	151.502	129.975	238.571	401.358	178.816	193.257	281.601
Bra024403	85.2226	25.5091	131.483	43.7967	36.8782	49.8	19.0673	34.9648	14.9826	28.8162	32.9513	91.624
Bra040126	51.199	46.6066	33.4921	50.9319	70.5269	165.063	52.9881	97.1626	121.636	84.804	84.0602	132.926
Bra036133	2625.89	2932.62	3117	3550.07	3763.37	3424.88	97.6144	178.794	282.591	162.906	363.081	376.054
Bra037546	1039.52	1522.56	1516.7	1552.86	2545.79	4852.71	627.508	1147.86	1301.23	853.592	1248.97	2258.9
Bra020442	187.325	137.617	18.1674	59.8627	32.9852	89.8731	35.8368	65.5374	22.6716	61.1809	59.4545	72.2786
Bra031298	411.091	807.268	860.135	706.858	768.274	1272.53	210.859	385.135	387.452	249.777	264.33	313.46
Bra001838	29.4322	138.544	28.8187	25.1126	46.3714	58.5513	14.3894	26.2607	18.6454	33.547	30.9682	22.707
Bra000273	310.68	545.636	679.182	531.484	474.249	516.659	840.079	1530.87	1473.22	1124.88	1425.97	1403.7
Bra013084	212.404	84.2674	163.886	83.772	41.881	53.1102	40.5157	73.8049	61.6299	95.0956	62.6494	46.986
Bra006842	117.28	546.861	351.044	171.729	140.495	59.6818	56.2472	102.443	202.979	122.737	227.319	169.442
Bra026629	95.934	224.591	343.784	208.33	177.228	92.534	550.671	1002.19	799.21	665.404	677.922	565.099
Bra007428	121.173	57.8562	69.875	70.8152	81.9918	177.072	58.3151	106.096	59.8341	64.6903	51.5558	107.682
Bra007124	67.4332	63.0543	51.2781	57.2293	66.5591	96.1611	41.3156	75.0556	65.0112	39.8623	91.0922	90.1622
Bra035456	625.332	536.486	436.047	509.386	552.766	539.229	138.851	252.184	298.627	191.646	325.84	319.974
Bra018227	672.97	1920.57	3637.04	2354.15	4496.87	3002.19	1126.06	2044.42	3440.68	2470.36	3384.47	2631.01
Bra034889	184.666	186.234	215.517	269.643	373.18	1379.07	158.13	286.677	373.306	198.334	188.145	544.202
Bra018515	168.78	171.507	174.056	348.433	171.045	166.696	101.451	183.251	144.858	144.749	71.8431	142.302
Bra039609	352.934	1000.96	912.527	1489.12	2452.57	5205.64	505.214	912.318	1253.72	958.969	1553.33	2340.86
Bra024584	99.9764	304.832	215.285	371.072	331.997	620.84	169.017	304.871	391.453	179.913	396.058	263.849
Bra038186	156.791	292.982	194.971	342.879	586.055	1618.63	142.15	256.119	284.974	158.002	292.349	543.236
Bra035268	225.089	235.109	171.445	140.416	140.96	72.7829	147.813	266.284	176.479	129.305	118.168	143.305
Bra038730	66.3224	120.412	135.686	134.333	95.0773	171.867	65.8749	118.436	112.918	46.2443	64.8767	127.722
Bra023832	166.118	335.617	137.217	72.9168	66.0285	61.4396	107.017	192.322	84.16	135.676	71.6961	144.509
Bra007531	330.303	539.163	482.419	796.714	1081.62	3310.35	375.214	674.058	1110.34	505.32	767.161	1311.79
Bra023733	370.1	159.395	194.858	191.148	294.852	254.427	154.831	278.078	143.729	227.49	323.294	625.133
Bra015064	31.7999	36.0703	34.0829	37.204	30.9022	37.2504	27.4375	49.1702	40.9576	36.5756	30.121	44.894
Bra036949	27.7811	17.151	24.1632	38.3268	40.8718	85.8222	16.9702	30.3633	24.7149	23.0525	22.4322	39.9867
Bra029383	274.527	153.266	194.395	155.516	72.9163	32.1167	134.887	241.147	139.859	74.134	235.386	95.7444
Bra039850	145.546	56.0826	71.2113	48.9628	274.837	139.649	139.732	249.428	91.2637	89.8593	72.9059	218.579
Bra039890	154.313	80.59	41.2128	56.2865	89.6163	134.875	63.4903	113.327	56.3866	130.348	117.683	225.027
Bra038914	124.032	154.612	76.07	67.787	72.3218	110.079	81.3916	145.209	42.9829	40.4891	50.6572	80.9203
Bra024336	1389.24	2652.88	2291.59	2171.79	1973.44	1660.14	577.141	1029.23	1093.28	1132.66	1374.23	1015.45
Bra034505	2806.85	4385.93	3646.55	3742.07	3750.75	3414.55	2275.66	4058.13	4155.35	3866.01	3598.78	3531.39
Bra023948	118.788	256.952	79.541	91.3223	245.719	162.879	56.7881	101.266	63.4254	92.6943	75.357	78.2735
Bra022045	165.766	270.519	433.598	414.108	442.248	911.739	196.482	349.721	422.844	348.298	311.498	405.746
Bra040832	29.6756	41.6002	32.965	36.2809	58.3277	50.1993	31.4528	55.9625	52.3303	37.5394	42.2356	36.1007
Bra033810	1443.61	2339.23	2602.52	1973.05	1734.14	1564.97	1940.42	3452.4	3522.5	3551.41	3195.15	2949.5
Bra024668	143.8	242.523	513.868	260.734	194.092	191.357	56.4553	100.416	78.6198	74.4062	57.4503	65.6384
Bra031970	252.211	121.465	271.551	113.943	125.05	109.674	158.822	282.155	183.117	146.275	213.68	288.068
Bra024228	55.7078	52.6899	63.7528	50.1405	66.2257	158.988	2534.27	4501.64	3136.24	3180.32	3551.53	3205.57
Bra024684	329.562	167.339	130.945	119.749	131.324	100.516	95.4988	169.531	242.599	145.618	128.504	180.477
Bra030400	109.853	114.332	81.2687	122.863	163.999	268.895	62.1326	110.296	125.276	114.062	108.041	188.808
Bra009661	566.289	572.803	823.404	1672.95	2478.26	4670.73	560.33	993.607	1038.97	890.285	1227.36	3319.62
Bra039599	136.416	206.238	259.729	252.568	191.85	232.872	255.285	452.639	548.765	529.594	552.422	470.46
Bra035358	282.174	462.542	622.261	509.007	558.526	515.108	364.363	645.173	572.904	335.636	340.952	454.583
Bra017306	334.549	429.034	642.194	580.998	759.451	546.09	314.775	555.789	766.988	771.557	879.055	712.086
Bra030357	50.5477	49.21	28.3225	22.2377	32.3542	49.9431	50.6516	89.4221	28.2254	64.4133	61.4181	197.135
Bra021792	90.4109	78.1426	92.0626	90.5599	132.089	78.9808	73.7748	130.232	98.1176	92.1198	54.5338	76.7466
Bra013276	51.9399	251.857	67.7778	64.9143	156.649	183.646	105.938	186.996	133.791	56.864	66.9293	132.088
Bra036268	18.6916	28.8817	21.7275	16.9789	26.645	93.6274	24.3143	42.8762	16.2533	29.0967	39.0191	31.3165
Bra033407	32.5259	61.6051	53.9303	79.6782	69.2622	129.922	39.5584	69.6547	78.3909	55.1436	55.6307	79.3738
Bra039619	621.174	797.323	807.524	593.859	984.015	1675.18	393.002	691.628	764.69	416.637	532.693	783.569
Bra031302	89.4274	100.754	94.9841	103.983	153.116	357.442	80.1243	140.991	93.1115	84.4358	117.66	131.443
Bra030972	324.706	208.294	237.555	274.998	216.492	215.071	101.762	179.007	345.479	183.117	165.803	132.926
Bra036415	1604.5	3701.29	4537.46	4973.77	4459.67	3781.83	935.88	1645.58	1495.97	1570.45	1619.61	1530.81
Bra038190	48.6228	121.648	102.942	209.219	429.695	1415.08	75.0748	131.934	170.554	131.399	154.973	455.924
Bra002365	791.349	1123.09	1314.59	1545.97	1507.75	1777.1	766.098	1343.99	1544.87	1715.66	1631.82	1759.21
Bra007928	141.817	44.2766	29.2201	32.8063	25.5492	41.5527	38.7983	68.0589	58.4209	30.1455	43.5475	62.5175
Bra011390	1741.18	1888.92	1452.59	1955.43	1518.56	1838.21	2009.4	3524.42	3567.58	3546.71	3521.11	4413.85
Bra008990	1395.11	1937.62	1604.08	1333.98	1221.29	766.985	3045.03	5339.43	4914.59	4890.91	4955.79	3943.01
Bra019440	248.267	516.252	476.563	665.832	497.147	692.304	258.889	453.926	561.617	527.079	453.108	415.171
Bra027489	3505.25	3846.45	3343.08	3216.91	3195.95	2911.48	2063.43	3616.15	3222.05	3185.09	2720.88	3112.86
Bra005768	17.9777	13.7378	18.0143	15.1739	20.1076	23.017	14.0676	24.6363	21.3418	15.5154	27.9122	27.5829
Bra012328	147.716	155.901	248.424	122.701	68.7473	98.4955	90.5832	158.561	207.58	172.979	392.034	212.646
Bra009897	382.875	508.137	696.432	505.651	453.163	399.568	434.039	758.265	595.593	547.765	571.99	568.073
Bra033087	112.619	213.839	310.448	301.335	178.785	230.964	224.559	392.24	339.522	217.949	270.683	353.823
Bra037177	12233.8	15759.4	18001.2	20502.9	22994.3	29254.3	3125.27	5452.13	8574.23	9783.67	8840.34	11905.7
Bra039244	305.747	698.24	678.387	1673.73	2307.28	3899.48	469.664	818.488	1186.97	759.898	1197.53	1911.15
Bra025024	511.451	717.864	813.164	664.506	553.954	604.489	305.716	532.722	424.578	543.939	322.025	493.833
Bra032353	174.425	146.883	102.453	62.114	132.244	124.646	115.403	201.071	176.117	100.521	159.334	199.889
Bra033150	154.683	138.87	153.139	194.719	128.464	176.592	59.8692	104.25	184.35	167.005	165.239	186.819
Bra019288	31.1673	26.4571	46.9766	49.5047	31.7215	22.859	25.7854	44.8855	47.9462	18.2514	15.4855	34.0755
Bra022207	32.5474	23.9512	42.6747	28.4257	31.1382	40.4725	31.8002	55.2902	63.6099	41.9156	39.9407	37.9139
Bra032848	142.294	109.607	138.986	69.9737	54.9432	73.2976	103.417	179.786	43.5891	42.5455	40.5643	62.6885
Bra030464	57.0244	45.7618	44.6097	81.8187	55.8108	27.957	43.0159	74.7714	56.8316	46.3264	58.6559	59.5517
Bra027037	673.307	1115.74	1032.74	948.553	796.778	941.177	1048.24	1821	1609.57	1679.32	1981.53	1757.11
Bra040868	253.998	296.773	273.776	215.71	207.971	204.508	47.7161	82.889	113.135	75.1377	77.3796	74.9273
Bra002065	278.471	250.845	376.155	303.96	289.946	267.441	198.6	344.75	296.673	395.695	252.385	273.25
Bra039886	73.9271	196.784	117.342	269.6	460.184	668.579	80.375	139.508	205.794	119.232	193.512	306.276
Bra022197	3010.59	5623.93	6952.65	5095.92	5565.91	4824.96	1704.75	2953.93	3463.13	3023.94	3038.51	2765.18
Bra021986	156.424	121.654	258.509	197.766	148.609	223.841	58.5154	101.33	73.1889	32.3693	35.2428	52.0208
Bra034428	677.599	1177.13	1596.83	1580.08	1449.95	2571.37	1078.58	1867.1	2162.7	1636.51	2067.45	2071.24
Bra019520	37.8095	70.3843	31.4154	62.6981	78.474	296.26	24.7835	42.8921	51.9081	33.9516	41.0069	113.525
Bra031817	2885.07	3917.77	3784.05	3456.86	3942.41	2749.19	121.386	210.072	281.507	269.125	194.46	219.739
Bra007128	432.583	277.602	307.942	254.089	247.506	377.092	172.063	297.613	182.597	183.288	262.5	217.741
Bra009419	131.519	167.615	175.907	203.678	221.727	599.221	239.035	413.211	299.337	316.771	330.941	374.296
Bra027443	197.015	183.359	132.546	77.5946	187.977	129.868	126.317	218.349	154.58	212.145	268.338	353.018
Bra025291	172.04	161.849	56.795	70.3567	117.998	171.811	52.3659	90.4939	124.01	60.4961	78.3129	147.329
Bra037628	243.023	158.409	160.192	213.08	222.477	592.647	110.754	191.387	196.636	125.585	142.572	143.204
Bra032815	32.5436	47.2555	62.7018	33.3589	46.3407	38.6495	41.3498	71.447	72.7552	42.8244	79.4645	76.6427
Bra012060	68.6913	132.713	115.851	137.544	102.039	282.043	104.372	180.326	149.962	171.229	168.144	195.815
Bra036776	229.893	376.202	233.859	501.579	942.448	3402.41	172.321	297.701	392.454	405.362	316.72	578.112
Bra009016	170.6	250.542	331.961	258.962	293.164	320.382	347.387	599.962	644.128	529.544	710.914	773.307
Bra017295	48.7167	108.512	76.054	117.585	84.0584	184.458	120.434	207.99	165.311	206.488	124.549	157.48
Bra028072	39.0579	120.926	138.055	219.025	256.104	230.014	45.4476	78.2215	230.023	132.237	157.981	132.565
Bra040583	154.767	108.919	138.107	95.5023	119.464	351.807	48.1408	82.8561	80.6781	31.565	61.9879	91.9488
Bra007196	52.4851	68.0855	85.6404	117.676	187.442	360.481	34.9507	60.1206	46.1071	62.7516	16.2018	31.9466
Bra012727	30.017	19.012	48.3831	28.1436	32.5035	92.3152	65.4628	112.502	68.0073	147.165	95.0776	81.8841
Bra010444	2982.6	6806.4	6587.44	6013.4	5738.18	4652.75	194.904	334.71	491.655	497.988	546.461	752.674
Bra037387	104.578	108.367	156.97	109.979	93.0782	198.048	85.5204	146.832	112.004	112.556	110.771	182.377
Bra029970	1113.75	1355.19	1104.72	965.312	1016	940.355	2645.86	4539.72	4449.45	4187.27	3040.21	3481.42
Bra031592	54.7123	74.9885	44.5682	53.2047	49.2117	25.4068	45.3354	77.6102	102.965	64.9745	57.3458	57.5351
Bra031336	10281.8	14426	14302.3	15939.2	15151.6	16043.4	9830.56	16826.1	13478.3	16058.5	18176.9	18448.2
Bra040887	247.474	290.794	279.033	462.319	775.943	2690.46	149.232	255.266	348.023	246.466	397.904	749.769
Bra007847	683.064	1788.75	2403.4	2891.57	1882.58	2463.09	725.302	1239.58	2183.35	2245.54	2250.94	2395.29
Bra032200	169.38	233.22	361.279	288.006	440.861	1413.11	187.674	320.721	329.756	283.075	337.834	624.584
Bra028532	318.575	218.15	165.035	161.459	141.221	154.595	212.683	363.074	331.971	297.295	264.33	279.343
Bra011213	3944.44	6055.18	5551.1	7067.75	6901.02	8084.86	2667.34	4549.15	4773.37	5286.02	4967.06	6734.3
Bra004265	36.0963	116.032	77.8006	170.71	123.588	187.765	35.0148	59.6406	112.12	75.9553	69.2217	100.929
Bra034956	374.273	286.509	581.221	387.415	520.25	686.535	299.007	509.256	399.269	324.384	331.549	339.655
Bra014623	3603.34	3408.89	3584.71	3713.67	3030.84	2907.23	2029.61	3456.5	2625.1	3004.03	3613.51	3338.96
Bra021021	1284.59	1860.02	1556.28	2342.26	1734.57	2228.53	46.5383	79.0414	70.8337	94.4372	73.3412	80.3482
Bra015137	200.674	229.257	236.662	242.664	367.117	839.266	183.438	311.488	273.59	185.302	255.15	278.527
Bra027100	91.5427	95.0773	65.3838	62.114	88.5113	61.9879	51.579	87.5712	70.0323	84.0479	145.758	149.073
Bra000176	230.736	181.014	350.702	179.701	376.327	324.943	130.964	222.267	246.924	216.342	330.398	314.772
Bra021267	33.75	90.7921	122.812	121.278	136.154	184.426	39.0722	66.3059	70.5998	61.8581	65.7222	45.1129
Bra033530	86.0904	84.9506	105.929	124.606	171.793	236.61	64.8118	109.846	100.539	139.952	193.236	248.13
Bra004629	1140.14	1514.95	1495.61	922.388	811.321	638.794	2481.96	4206.38	4772.94	4118.65	4432.93	4213.54
Bra027576	166.228	317.703	261.357	306.24	262.591	248.698	159.862	270.375	275.301	128.779	161.265	311.323
Bra001508	109.907	187.874	216.624	240.752	203.414	325.368	134.704	227.489	119.814	95.8704	152.251	143.032
Bra028214	7478.02	9182.82	7302.88	7390.84	5600.99	5131.29	4132.98	6977.65	4285.48	5636.27	4821.59	5820.38
Bra000389	319.867	211.819	167.685	221.45	203.093	238.649	107.613	181.627	156.458	180.803	71.8426	63.3162
Bra032637	1167.93	2693.57	2028.29	1989.55	2118.26	1797.74	1532.96	2584.95	2650.1	2672.58	3636.98	3143.17
Bra021932	25.9892	49.3172	43.4675	36.716	41.9731	70.9677	28.6562	48.2607	22.5672	35.0238	107.463	43.6639
Bra037946	2844.4	4442.54	2667.49	2591.5	1873.87	1244.16	1313.67	2210.77	3508.05	3463.27	4263.01	1888.01
Bra026667	193.48	233.821	243.75	232.578	213.033	204.895	307.321	517.011	392.913	395.257	322.369	404.424
Bra037468	1013.31	1276.13	1086.59	1193.89	1108.52	1268.21	427.58	719.164	787.321	832.182	665.738	714.331
Bra020477	239.274	211.831	277.288	263.116	197.044	299.615	181.03	304.46	341.495	318.196	361.987	437.562
Bra040268	1958.19	1160.19	991.26	857.694	1063.88	631.023	31.3998	52.8051	12.922	18.9264	37.7248	26.1888
Bra022185	458.091	567.575	672.451	456.979	517.601	663.455	335.933	564.886	595.867	434.616	515.378	617.116
Bra037867	22.3715	42.0348	22.9671	17.6988	20.0708	26.7379	22.683	38.1273	28.2285	27.9083	40.9437	16.0579
Bra017578	160.454	155.776	128.91	140.564	85.9403	100.985	143.592	241.359	129.014	91.393	159.436	90.8285
Bra009899	264.464	798.591	1210.26	1258.65	762.451	1107.06	568.826	955.629	1022.04	1075.45	931.248	1045.07
Bra010146	21.7173	68.0263	56.7165	112.714	120.434	544.638	40.065	67.2957	120.868	73.6053	86.0976	193.693
Bra038547	142.387	118.382	70.7552	76.6849	203.285	217.986	69.2407	116.239	134.854	183.775	207.044	151.081
Bra017977	215.055	100.465	106.242	126.603	134.074	196.977	58.4171	98.0576	93.5409	96.0428	87.014	159.979
Bra014679	114.072	120.704	217.824	180.804	100.937	154.556	130.401	218.841	133.279	143.727	129.178	377.345
Bra038185	243.506	170.881	206.042	199.192	330.238	771.812	115.043	193.047	213.127	181.797	224.359	403.085
Bra029616	76.5204	282.287	171.918	274.529	128.946	177.083	99.2899	166.523	127.868	120.193	75.0255	186.748
Bra026750	61.1912	32.2374	33.72	49.1407	46.2297	74.3913	29.7017	49.8046	44.9977	50.3282	50.4408	79.9832
Bra026614	38.1576	44.5371	48.1064	38.3611	48.1701	39.7697	60.0008	100.603	88.7616	40.0987	65.2455	51.6074
Bra014293	248.041	298.019	542.159	461.458	472.512	442.3	390.026	653.857	505.354	503.881	681.122	689.944
Bra036767	162.322	204.887	100.225	274.998	391.373	669.932	268.774	450.414	213.685	159.719	320.752	360.729
Bra040650	369.906	300.726	247.12	461.159	296.775	607.219	907.479	1517.91	1045.1	700.498	527.049	484.877
Bra014007	66.6697	85.5083	63.1802	187.005	260.383	777.543	53.5959	89.6276	117.857	111.853	119.178	238.255
Bra002959	112.797	175.45	345.043	191.903	248.715	470.018	296.284	495.448	348.21	276.618	323.655	407.019
Bra035346	56.1828	85.9034	110.016	122.886	93.2818	200.405	106.478	178.006	133.555	72.6849	77.0563	135.102
Bra007900	1537.53	2306.89	1905.5	2100.54	1849.99	2298.67	1116.49	1866.48	1435.87	2010.57	1493.53	1894.63
Bra039636	317.265	310.905	419.188	303.013	388.507	248.096	275.713	460.905	213.038	380.061	289.784	400.69
Bra038362	2437.61	2470.64	2750.68	1349.22	2098.57	3100.41	1020.05	1704.81	2429.83	2558.41	2632.73	2044.6
Bra039256	479.276	1039.38	944.21	1412.49	1746.4	3562.04	518.72	866.273	1089.62	884.543	868.962	1345.81
Bra040334	248.359	316.358	410.526	345.785	194.729	200.942	230.803	385.424	322.94	247.247	243.71	272.327
Bra040229	57.3192	58.0952	40.1366	61.5371	38.8538	56.5207	78.4213	130.912	174.725	66.6727	72.5604	64.0771
Bra027495	70.0532	60.1582	52.7598	79.8968	93.3191	160.063	51.0063	85.132	150.592	152.298	114.523	194.096
Bra026844	72.1127	175.098	23.742	26.5847	56.8294	36.9599	91.355	152.471	67.6378	92.0685	124.294	92.6769
Bra016504	41.4606	31.6361	46.907	68.7336	43.1908	51.6243	31.1081	51.8629	58.3016	26.6906	32.8973	65.5428
Bra037886	289.212	767.902	744.782	628.728	694.312	953.136	335.83	559.796	543.461	566.25	700.477	822.654
Bra038074	26.7635	23.6252	20.8298	60.1409	51.199	169.404	26.5429	44.2324	65.5428	25.7974	26.0891	59.0064
Bra031902	4233.32	4282.05	5055.58	6499.69	7299.39	7731.9	2430.47	4049.13	3489.63	4190.09	5607.58	6370.7
Bra040824	99.041	121.438	99.1464	143.565	142.688	201.729	61.782	102.863	84.6888	114.646	97.5948	128.771
Bra038180	4789.88	5615.03	4501.06	5180.5	5107.36	4992.61	4560.32	7583.85	6848.83	7438.01	7454.02	7623.43
Bra030897	837.221	673.521	485.975	463.335	504.366	462.34	722.331	1200.59	1111.16	1037.91	1073.81	914.135
Bra035969	44.4768	28.0783	26.9619	28.7762	28.7906	36.9348	168.907	279.724	336.003	403.341	194.189	361.099
Bra019620	22.0897	60.1251	25.6269	76.172	59.4722	236.434	20.6428	34.1732	31.8751	43.1541	54.0218	55.4177
Bra036770	27.4194	46.3117	30.5113	21.9011	57.7296	19.0673	31.2488	51.683	72.3927	40.9277	41.8113	18.7226
Bra009061	99.4229	358.487	314.084	228.109	169.442	133.274	74.3314	122.908	214.509	121.515	74.3154	112.991
Bra017555	74.9187	63.5066	47.6486	102.841	56.616	63.6713	49.0154	80.9612	119.498	78.2677	42.1085	51.7318
Bra025662	592.941	1755.42	1637.91	1378.45	897.239	739.436	1276.23	2101.44	1742.78	1762.53	1379.56	1494.25
Bra038041	95.4552	384.212	237.451	440.026	803.108	2311.82	213.992	352.329	529.685	727.833	506.553	763.637
Bra004607	107.217	248.726	224.327	168.833	191.328	147.767	101.424	166.907	269.652	227.839	125.716	261.771
Bra040878	18.5016	31.6373	32.3542	37.606	75.9553	218.617	23.969	39.4306	30.5294	27.3953	18.4323	77.8723
Bra029501	110.867	157.528	230.868	207.505	424.481	175.107	117.656	193.502	135.57	70.9927	163.609	195.6
Bra035225	466.135	362.266	361.04	294.155	366.699	374.473	388.085	638.164	751.896	795.354	867.362	902.434
Bra035453	207.844	398.093	432.217	559.978	478.707	862.323	259.458	426.541	345.746	330.693	334.944	465.518
Bra008082	2647.76	4114.9	3723.09	3531.19	3171.34	2791.58	2437.14	4005.79	4059.3	4109.36	3992.35	4137.2
Bra010158	6293.83	9534.86	7611.77	7932.54	6797.61	8675.95	4878	8016.56	6943.2	7035.88	5662.03	6411.07
Bra039539	1087.07	922.797	2251.29	1523.98	2605.89	2135.4	1447.83	2378.57	3669.49	2081.21	3232.96	2640.18
Bra037898	80.0893	108.073	82.1518	123.421	207.446	237.387	60.2481	98.9	128.398	61.3642	127.341	168.368
Bra034979	126.836	197.164	229.475	310.884	422.305	984.477	135.822	222.808	321.47	146.841	299.737	368.913
Bra033479	14.5089	17.6041	25.6365	23.8211	21.5338	91.765	45.9052	75.2931	34.1242	27.6685	21.7621	31.7054
Bra008399	1689.84	1431.08	1696.72	1558.17	1567.65	1456.54	1291.39	2117.36	2364.03	2288.56	2224.6	2266.67
Bra040628	32.9639	64.0447	85.0269	51.6442	72.4267	82.0237	1865.44	3057.47	3588.28	3298.56	3247.43	2711.18
Bra002284	109.002	203.901	74.3315	166.186	196.715	416.879	63.5765	104.113	181.295	161.328	189.313	261.296
Bra022269	360.567	297.146	183.923	684.414	892.446	1995.69	253.927	415.703	555.947	324.747	838.479	1272.41
Bra017479	262.651	412.027	342.149	370.667	327.794	768.774	196.554	321.525	270.902	273.682	344.006	418.609
Bra034903	2527.86	3891.94	5746.6	5475.01	7155.48	7263.62	517.655	845.474	131.288	116.299	551.098	964.998
Bra034910	248.007	253.773	515.548	348.494	163.794	353.701	430.792	703.562	562.873	664.225	732.822	492.034
Bra030148	1604.19	1854.63	1921.09	1883.31	2025.68	1586.74	763.915	1247.43	1316.87	1165	1158.93	1276.16
Bra015244	312.007	371.682	230.663	382.941	346.574	365.201	143.739	234.507	286.913	304.622	225.444	258.147
Bra015114	37.7861	81.9177	69.9936	69.2676	51.0297	180.035	50.8154	82.889	70.4181	82.0514	62.8544	133.597
Bra023287	77.2284	181.264	162.258	174.298	190.567	431.107	58.1919	94.8981	161.808	107.13	125.828	177.535
Bra003958	1204.62	322.304	270.992	288.512	353.524	289.663	27.9843	45.6312	142.938	83.504	26.6394	21.3361
Bra005311	29.5794	42.2223	84.9393	93.512	68.231	194.947	43.7543	71.3204	57.9991	32.8659	40.9437	94.7223
Bra008511	23.3883	14.9841	22.0175	21.346	18.0956	17.7334	16.6183	27.0832	41.9995	39.8623	15.3225	24.8307
Bra016685	116.949	100.97	425.081	96.5387	177.072	265.098	1861.68	3031.63	3170.86	2896.53	3465.95	3762.84
Bra000161	643.858	1071.89	812.608	753.959	723.336	649.301	778.075	1265.96	874.833	810.386	1083.18	1215.53
Bra028217	271.681	279.806	245.417	373.864	288.522	158.563	190.513	309.599	426.145	230.313	153.456	205.144
Bra017649	49.248	74.2111	79.228	94.9714	86.5214	157.745	20.7474	33.7052	25.7901	19.6542	44.7279	75.2937
Bra002378	21.0227	33.9967	26.7815	14.5104	18.3115	37.3852	19.0002	30.8567	20.7412	41.8607	27.977	29.8528
Bra023495	25.4469	15.5175	15.5099	21.131	24.8352	30.5113	67.7778	110.063	36.2385	35.458	59.8752	72.9445
Bra021955	100.146	217.123	174.165	244.359	439.996	621.793	109.01	177.008	233.649	167.829	274.854	348.136
Bra030257	73.7623	99.3264	78.8367	98.3971	104.967	225.231	63.8911	103.734	90.7732	107.075	125.867	178.192
Bra006144	215.303	156.989	200.277	252.932	234.219	581.385	105.818	171.747	133.26	125.198	110.561	283.821
Bra037617	101.05	341.561	242.687	507.143	947.312	3949.92	218.77	355.047	539.978	296.218	586.519	1531.79
Bra029323	35.9283	32.7804	23.2034	30.4519	39.9573	23.9328	18.0406	29.2781	30.8091	20.0104	24.4161	25.3979
Bra031149	179.449	246.562	582.061	305.747	235.365	194.812	346.208	561.589	492.609	493.891	257.875	426.859
Bra037153	70.6825	52.7348	70.7716	60.7704	122.634	301.718	44.744	72.5154	53.8271	44.0589	45.8862	120.045
Bra036399	353.353	482.47	301.884	539.388	856.971	2878.55	309.094	500.794	548.183	361.499	467.386	879.473
Bra035011	265.878	399.266	277.547	403.877	520.451	1713.98	217.697	352.639	466.16	385.444	370.092	630.184
Bra007005	30.0235	96.6039	120.78	147.128	181.572	375.362	86.391	139.868	237.413	115.461	84.4854	217.746
Bra034973	106.613	176.611	175.084	302.193	242.227	359.473	142.913	231.167	241.341	155.46	174.041	165.515
Bra023880	2182.01	3648.17	4201.67	4050.34	4068.11	4279.03	2167.3	3500.71	4094.21	4060.71	5005.83	4654.61
Bra040865	68.7294	66.7414	49.4897	73.779	58.1039	81.3859	51.5132	83.1962	55.1804	61.0908	78.6431	145.909
Bra023749	34.8406	46.0831	87.2146	33.1152	45.0088	95.5453	37.9537	61.2286	27.9447	49.7833	51.5558	59.4372
Bra038765	295.423	279.997	380.813	300.836	398.612	510.118	135.825	218.758	391.824	157.173	162.13	289.82
Bra003480	23.5619	36.9717	38.9325	22.9563	44.1166	38.4677	19.291	31.0688	19.7218	14.0239	24.1311	18.2395
Bra026824	91.3853	212.046	236.175	291.26	273.107	349.674	125.68	202.258	313.349	203.976	232.3	236.909
Bra033191	35.3218	133.852	108.818	181.614	380.996	1492.4	120.415	193.74	238.139	95.0956	189.849	544.062
Bra040494	132.604	213.928	183.34	236.662	316.265	895.118	115.104	184.988	215.832	88.8811	121.424	281.29
Bra023924	109.03	197.476	128.159	241.046	177.422	267.729	707.922	1136.45	922.402	1087.34	684.94	873.784
Bra029384	64.0771	71.0319	122.504	137.608	158.501	444.558	24.244	38.9179	74.4049	31.7648	35.9542	37.9509
Bra011591	39.2741	20.4379	34.8817	14.7675	21.958	57.3214	23.2697	37.339	26.2505	28.1546	17.3128	19.1253
Bra037547	959.339	1666.19	1407.43	1323.25	2342.56	5014.16	643.452	1032.07	1121	648.509	905.572	1976.25
Bra019418	18.4241	22.4322	28.7623	20.0597	25.3217	104.418	14.6657	23.5187	29.7276	15.9416	20.2859	36.6245
Bra019034	5998.64	11131.5	10281.5	9574.7	8755.83	9943.28	2715.66	4353.48	4980.11	1609.32	5623.68	4117.26
Bra041135	634.545	848.583	705.969	904.673	598.35	1267.97	116.244	186.174	230.695	162.347	186.591	344.248
Bra038634	771.876	511.963	418.515	526.031	656.728	1485.48	436.942	699.405	470.79	757.05	642.285	865.79
Bra032715	141.571	188.173	254.578	266.599	242.815	464.656	164.516	263.169	231.396	207.247	207.295	266.989
Bra017590	217.219	104.027	100.29	64.449	87.6341	252.059	208.943	334.137	175.33	222.395	203.321	230.489
Bra019458	85.559	171.388	160.45	175.257	109.371	94.6204	188.044	300.629	215.71	300.35	173.96	209.543
Bra021985	87.6824	103.812	144.136	208.859	263.012	989.834	133.464	213.266	198.726	158.57	292.997	409.796
Bra031207	665.738	735.011	908.099	606.646	911.434	509.386	721.034	1152.05	1026.28	836.807	975.11	1090.2
Bra033084	29.7372	22.9983	16.7341	36.0648	36.4181	69.5295	17.5157	27.9573	29.3971	34.9207	28.4456	28.816
Bra014980	183.314	487.975	530.936	461.187	535.563	714.914	546.553	872.083	903.721	671.523	619.433	660.636
Bra040735	836.164	925.722	825.521	1206.72	2299.27	6110.78	502.368	801.325	1058.68	776.423	1403.86	2832.8
Bra021306	313.099	465.499	421.54	379.983	396.775	389.673	372.917	594.46	409.932	358.016	486.613	357.6
Bra026774	2351.05	2953.96	2812.08	2579.73	2752.82	2731.79	3480.9	5548.73	5144.84	4571.97	5221.73	5053.56
Bra005999	1533.6	1559.49	1491.66	1315.28	1130.68	889.35	911.571	1452.51	1324.84	1472.11	1171.96	1344.37
Bra040007	30.6365	39.8006	41.7509	70.5269	22.8564	91.6331	14.5268	23.1462	97.3108	28.074	25.1923	24.5915
Bra021093	28.3299	28.1504	23.1693	49.689	71.4643	96.54	362.547	577.563	216.9	227.589	139.678	186.355
Bra019470	239.025	353.811	266.406	298.527	270.889	519.123	86.1072	137.165	95.1823	115.014	120.384	240.759
Bra007147	2582.83	1782.06	1475.06	1701.33	1855.28	1450.55	387.72	617.445	216.238	300.025	322.22	539.692
Bra007724	98.0198	250.119	317.293	468.928	448.894	706.285	218.72	348.017	393.69	370.577	321.714	606.31
Bra040109	169.981	78.3505	141.008	127.354	93.5118	142.656	55.4415	88.1739	82.526	73.8599	84.0602	116.382
Bra036264	15.0928	19.7799	21.063	33.0722	71.7467	222.243	13.5453	21.5322	22.7621	19.3426	25.5433	42.823
Bra010758	393.434	491.349	539.24	745.303	516.74	598.081	289.749	460.385	674.925	562.087	405.34	403.654
Bra022477	82.8818	43.1055	50.2108	48.8139	35.7894	22.2864	36.9717	58.7293	20.693	36.6435	23.1451	26.6603
Bra031488	165.463	153.286	155.005	134.845	151.507	154.108	216.21	343.272	140.896	169	162.082	176.64
Bra038117	216.83	445.524	311.97	382.985	446.248	302.287	209.578	332.725	554.83	263.68	253.212	194.007
Bra034640	819.084	1745.11	1371.89	1461.54	1531.16	1771.09	1165.85	1850.72	2050.64	1870.1	2445.47	2163.86
Bra001364	25.5569	23.1335	26.3505	30.6731	35.9324	130.816	21.2409	33.6771	23.1086	23.3753	20.3012	69.9672
Bra039891	558.552	678.126	539.563	714.23	710.392	1043.68	37.0968	58.8147	147.277	52.7589	39.9304	33.3295
Bra023301	136.957	143.042	221.245	234.163	288.785	771.326	111.114	176.109	260.21	200.525	291.507	299.524
Bra021959	155.734	214.442	307.333	277.573	245.405	198.424	357.311	565.691	571.239	707.062	372.411	422.034
Bra032041	5909.56	5888.97	4644.57	3668.55	4052.91	7600.03	739.487	1170.56	1427.68	708.575	1236.31	2761.17
Bra038479	103.801	81.1814	105.288	77.3252	63.9715	67.4213	48.215	76.2345	91.0697	71.1893	74.0683	75.8384
Bra021335	153.516	270.979	301.009	224.462	279.646	260.034	214.793	339.108	339.164	267.739	345.339	415.974
Bra012888	68.7635	86.4065	114.82	124.09	217.453	440.064	53.4284	84.2946	51.1716	91.9069	84.568	199.192
Bra020208	230.566	255.92	254.297	180.383	169.464	72.7275	83.5505	131.759	172.063	569.728	228.404	171.461
Bra002912	159.004	252.367	255.73	221.827	208.404	352.467	124.577	196.4	225.449	201.955	136.294	244.7
Bra010140	533.535	722.815	754.906	874.822	1446.79	3622.73	446.33	703.57	705.095	511.645	829.166	1157.9
Bra004266	218.349	190.877	165.035	85.0404	138.498	58.1701	68.2163	107.494	102.226	89.9544	134.09	128.133
Bra030982	25.322	37.7172	22.809	27.9576	45.2224	209.473	40.2837	63.4231	56.0792	31.2306	59.1596	98.9645
Bra006002	197.676	203.24	121.948	93.7681	102.935	93.7094	195.182	307.258	224.963	143.368	193.536	159.066
Bra028808	464.391	708.915	836.37	730.737	712.886	538.932	1103.01	1734.91	1305.08	1326.82	1259.39	1045.23
Bra002643	572.794	638.021	465.329	706.793	576.09	1037.88	471.271	740.895	698.439	831.944	870.118	873.615
Bra038146	67.387	59.2696	98.0562	73.8598	40.332	53.9412	59.0252	92.7591	108.085	67.162	69.1548	120.095
Bra015383	68.3134	103.956	25.4525	40.9263	17.5557	63.0465	60.7851	95.5095	40.8316	26.5988	40.7744	131.313
Bra034370	197.84	292.231	240.115	261.812	294.098	227.648	263.772	414.321	401.308	386.628	435.627	592.757
Bra014422	47.4676	83.914	111.195	129.305	148.609	272.692	93.94	147.466	100.288	110.607	135.8	194.248
Bra041063	178.03	68.4603	59.1938	52.2252	60.2648	43.671	126.854	199.131	61.1886	92.4049	55.3169	65.8919
Bra004635	211.906	263.799	219.029	207.63	168.985	183.647	205.227	321.677	234.945	221.285	131.938	98.9215
Bra032706	46.0122	184.989	108.34	101.67	103.401	125.951	100.14	156.961	133.199	99.9855	127.493	121.51
Bra033771	60.0116	91.9069	61.747	61.099	140.785	139.269	107.679	168.748	48.0351	87.3419	79.3829	109.694
Bra034926	14.4214	71.3208	38.9245	19.2403	68.906	142.174	36.3919	57.0249	40.5348	64.3433	68.1209	76.2648
Bra024762	106.658	166.517	95.1967	72.6407	61.4318	70.7453	44.4203	69.5146	69.5686	51.7426	88.417	68.7795
Bra028043	43.1263	37.5093	78.9989	73.8457	73.2704	72.7119	53.4284	83.5775	74.7075	65.2406	48.7194	51.3237
Bra026411	306.305	264.887	299.81	353.109	441.986	679.469	326.744	510.304	386.995	435.276	491.438	611.82
Bra013021	1113.43	929.469	799.451	599.266	499.93	403.599	275.349	429.917	491.856	460.439	293.164	321.775
Bra016684	812.703	757.044	591.534	588.369	631.089	446.134	113.028	176.386	184.052	215.146	160.85	249.402
Bra015078	216.293	273.648	261.674	317.88	281.392	431.449	138.424	216.012	232.839	197.924	141.836	148.591
Bra036400	22.3511	43.2243	37.8415	53.7764	74.1454	161.044	25.0467	39.0837	71.1843	88.0721	60.1128	109.697
Bra005718	1702.96	1892.48	1341.5	1270.24	1361.61	1529.61	1396.61	2179.23	2243.09	2033.23	1602.22	1795.63
Bra032869	4535.37	4423.3	3927.08	4129.04	3843.79	4836.91	3142.2	4898.38	4812.37	4831.74	6242.46	5395.76
Bra031800	3515.47	4626.01	4457.75	4119.48	4802.21	4238.4	3568.86	5556.4	5686.51	5802.26	5636.09	6339.35
Bra025571	164.624	258.692	255.754	403.877	367.166	125.128	121.458	189.082	866.341	302.695	335.016	303.486
Bra035718	5067.28	6029.68	6561.46	5902.87	5789.73	5031.36	4169.87	6491.34	6625.19	6039.64	6084.31	6356.39
Bra018710	7020.72	7478.25	5501.78	5029.49	3973	4046.64	4903.29	7632.54	5841.01	6471.59	4983.52	5743.46
Bra021436	143.127	141.291	189.462	170.693	156.12	242.894	121.663	189.338	303.479	240.579	197.436	183.096
Bra018930	246.022	594.921	602.973	538.028	611.518	462.985	310.462	482.97	382.876	403.979	311.629	332.634
Bra019471	163.531	296.626	229.069	275.354	342.514	721.504	124.256	193.294	178.517	191.251	193.869	317.136
Bra015419	860.318	2427.32	1818.34	1710.99	1396.05	1186.67	1238.19	1924.88	2048.54	1697.33	1986.23	1755.35
Bra028149	97.2589	58.0707	57.2157	55.232	110.755	88.5199	70.1287	109	68.9552	92.1913	113.669	68.0929
Bra022123	470.88	447.418	638.722	630.267	604.154	1103.1	354.281	549.95	654.552	295.868	603.083	1393.5
Bra030309	728.257	864.562	750.416	622.195	573.498	583.178	842.933	1308.24	977.322	842.559	928.905	865.025
Bra008263	53.7467	33.7585	93.8059	72.8099	49.007	82.2717	72.9872	113.186	89.7493	110.754	97.9546	61.6299
Bra033525	215.796	252.562	287.516	278.174	315.258	330.924	172.713	267.72	256.797	319.695	316.388	284.553
Bra021997	181.025	169.763	174.041	227.548	266.728	664.005	107.682	166.886	247.883	133.555	267.683	511.767
Bra034369	1278.61	1601.96	1660.8	1925.44	2257.96	2699	1449.83	2245.53	2569.2	2233.91	3359.5	3797.06
Bra009646	39.0762	25.79	31.3631	57.9735	64.0445	152.506	66.0037	102.168	89.3713	87.6826	60.6477	121.756
Bra017038	640.882	1050.8	1335.3	1273.54	1233.48	1588.26	612.812	948.373	977.867	994.123	897.368	808.229
Bra002575	255.736	362.166	526.208	567.194	408.358	456.434	328.989	508.989	597.641	398.432	514.057	469.658
Bra040002	102.123	183.781	254.404	272.087	85.8731	448.446	109.859	169.902	314.147	89.1664	243.749	308.91
Bra007938	44.0814	70.6232	74.9194	49.897	62.7583	130.353	36.3861	56.2561	82.9119	70.9927	72.0016	92.0194
Bra035301	1504.75	3321.9	3305.04	3145.6	3199.39	3968.29	2046.56	3163.17	3089.48	3530.15	2680.96	3799.57
Bra002862	154.162	173.785	231.97	193.312	194.084	269.424	107.22	165.7	196.756	151.609	183.492	215.839
Bra005732	225.721	403.613	317.422	374.933	256.946	200.571	208.817	322.618	123.335	552.545	705.108	308.877
Bra008409	288.513	541.731	620.569	582.369	530.187	555.61	706.008	1090.61	1234.67	1062.34	1146.27	1084.84
Bra021076	56.1343	89.9527	126.953	105.448	95.9321	130.455	54.5712	84.2946	83.5342	37.2611	38.0815	57.7966
Bra014009	196.019	22.0831	137.878	18.842	178.535	109.832	20.5905	31.8033	48.7302	43.6401	103.338	41.6405
Bra025909	13.7793	18.2859	30.3012	29.2462	39.4034	75.8238	14.696	22.688	34.4388	36.1815	21.283	14.8751
Bra008063	44.3769	21.7618	68.8168	49.0991	70.231	262.421	23.969	36.9973	34.8815	36.8314	23.1452	43.9871
Bra029905	104.973	96.7052	195.015	177.2	185.691	333.99	102.094	157.558	241.212	140.675	106.445	187.014
Bra017273	44.551	33.1473	33.2493	36.2162	50.9583	39.2626	32.4669	50.1047	50.9671	31.9632	62.0407	46.705
Bra004922	2399.75	3380.49	3759.09	2816.73	3580.7	2416.61	274.165	423.099	156.135	213.41	316.107	283.821
Bra027562	108.964	257.895	74.1432	279.729	570.156	1276.92	76.1475	117.466	127.724	101.744	169.774	385.715
Bra036132	1466.19	1346.22	1244.65	1339.29	1481.14	959.594	227.562	350.81	341.079	308.655	417.489	337.317
Bra036930	201.59	275.534	329.652	280.541	289.322	709.626	169.766	261.553	302.703	320.918	367.79	319.417
Bra023134	1965.14	1480.9	1360.25	1428.15	1319.87	1348.88	1875.34	2888.37	2406.11	2673.17	2864.89	3138.21
Bra039349	909.969	627.709	756.849	702.28	713.332	650.142	918.141	1413.5	1305.68	1092.94	1170.39	900.002
Bra040266	94.5466	114.824	139.644	172.581	130.362	133.911	104.239	160.457	196.895	165.109	144.859	155.868
Bra029035	155.323	473.172	100.671	172.581	233.165	225.057	73.7786	113.564	275.615	81.8589	240.797	184.563
Bra036245	139.278	174.904	179.237	153.813	114.766	88.0407	173.274	266.617	132.411	211.831	98.7545	116.177
Bra038822	1215.34	838.433	941.93	817.293	882.858	729.18	23.6069	36.3206	47.768	36.3635	35.2176	52.2102
Bra001939	192.458	309.727	286.554	361.912	281.236	246.497	121.201	186.414	274.757	499.596	214.393	143.748
Bra041002	1243.71	1000.76	1052.61	995.794	948.349	954.276	726.072	1116.02	1069.45	936.715	919.482	1152.87
Bra035949	164.128	255.334	170.682	155.286	227.135	1114.72	171.693	263.868	265.923	142.988	255.066	348.265
Bra003141	63.8434	52.0877	114.662	77.9194	61.7376	113.355	46.4626	71.3757	65.8766	49.543	69.0237	90.5401
Bra017534	654.006	299.811	276.146	248.238	167.387	194.669	176.832	271.118	175.667	195.074	157.85	172.548
Bra035991	141.305	252.044	105.897	95.3778	126.004	531.228	84.2674	129.149	123.865	150.783	112.759	247.275
Bra013004	969.935	1433.45	1432.92	1557.32	1488.21	1572.66	1418.27	2172.59	1964.76	1796.55	2415.19	2350.03
Bra033013	269.572	252.367	361.458	294.22	286.552	324.191	303.907	465.398	179.053	184.642	303.338	426.15
Bra029312	536.109	1646.25	1325.85	1189.33	1556.88	3196.96	1729.3	2646.22	3317.55	2639.72	2819.47	2588.31
Bra033916	61.1703	84.804	173.458	131.833	124.552	127.409	128.865	197.13	100.96	153.058	57.9665	83.9592
Bra037984	212.265	152.117	49.4114	58.2483	107.224	228.379	115.283	176.294	146.616	177.246	258.489	129.688
Bra035737	382.312	282.099	468.859	428.183	465.933	435.174	275.506	421.158	255.089	299.664	260.682	198.633
Bra027028	10804.5	11199.7	13056.4	13089	11534.6	12818	8804	13457.1	13321.5	15311	13055.1	15211.1
Bra015202	89.5649	57.8692	54.3313	64.8231	51.7438	56.8278	56.3866	86.176	101.31	78.7809	78.7697	111.08
Bra038477	23.797	19.7211	16.5304	17.4814	15.4903	19.8994	22.4801	34.3439	25.3329	21.7527	24.8441	23.1998
Bra000512	1453.51	2062.92	2236.88	2588.11	2380.3	2945.08	1064.17	1623.93	1465.89	1656.17	1910.03	1709.72
Bra039663	136.88	160.367	215.441	218.201	168.24	136.846	138.083	210.619	276.478	283.286	105.329	167.838
Bra033175	53.2162	96.7239	111.302	106.361	119.166	303.479	68.9188	105.107	108.866	85.3241	90.6051	138.453
Bra027671	53.7467	69.9356	58.4238	148.042	52.9236	62.3382	37.6004	57.3269	66.6347	71.4527	50.9551	49.3718
Bra017938	1167.47	816.248	1315.15	958.663	1082.1	913.364	1434.62	2186.98	1850.38	1641.98	1258.26	1708.32
Bra039060	179.701	156.474	291.835	224.117	252.224	507.71	137.288	209.284	207.116	293.079	143.851	299.109
Bra012633	1398.82	1284.68	1732.77	1464.31	1309.4	988.146	1452.8	2213.28	2081.53	1746.5	1689.58	1387.28
Bra017854	74.901	91.7679	92.5195	106.102	80.6986	153.684	58.073	88.4458	99.462	133.448	133.734	111.852
Bra028053	1785.76	2572.41	1829.9	1392.13	1323.69	1076.41	383.252	583.449	272.74	220.025	272.378	380.256
Bra033165	97.8071	101.844	56.304	60.4454	51.8121	68.9705	74.023	112.667	88.3087	67.1936	53.2531	88.7648
Bra008248	143.6	267.906	268.02	237.242	249.667	321.91	139.062	210.87	237.451	165.952	204.135	339.953
Bra010244	578.239	750.942	587.765	765.516	514.358	261.507	548.698	831.089	1091.98	1108.31	746.172	712.469
Bra035344	70.9187	38.8871	65.8003	46.4646	32.1596	53.3005	20.1117	30.4413	44.8114	17.873	42.1371	65.7244
Bra021280	39.7775	33.0904	52.2343	47.921	60.6313	76.3949	34.2656	51.8441	72.3046	42.5584	41.329	79.3611
Bra018322	18.2263	74.1296	85.0187	91.6037	71.9432	161.061	637.518	964.469	1036.83	957.435	1082.79	1344.51
Bra040264	272.145	617.146	547.524	451.515	748.224	486.591	501.756	759.074	1151.07	979.256	1175.94	972.062
Bra035224	3231.2	3296.71	2625.21	2551.26	1707.39	1703.52	2139.62	3234.19	2692.69	1959.61	1698.25	1568.96
Bra011418	64.9292	132.59	113.261	109.512	230.611	178.299	79.588	120.293	89.3586	177.865	139.453	188.627
Bra038105	68.306	107.939	128.224	134.25	157.435	251.089	87.3897	132.083	133.162	72.0289	184.951	149.118
Bra019586	27.9394	22.5543	33.0832	26.4017	24.7382	24.5154	24.0156	36.2956	25.7076	38.788	29.7852	91.5307
Bra020669	122.072	150.614	183.748	194.137	173.951	294.314	101.43	153.228	212.687	153.49	162.026	121.395
Bra039901	97.3456	115.7	174.645	135.83	164.728	92.3225	51.9651	78.4946	114.608	116.011	92.0605	119.889
Bra014954	76.8808	142.016	140.886	183.126	184.841	463.48	99.7412	150.594	165.384	177.008	115.085	205.451
Bra005433	534.451	659.126	569.428	591.603	444.434	430.109	432.184	652.219	808.876	698.328	800.294	685.06
Bra014194	110.073	90.6304	165.84	165.432	107.478	87.5804	92.71	139.854	123.569	133.945	127.541	90.6286
Bra022694	106.991	65.9903	97.6449	111.485	115.095	270.85	72.8474	109.887	132.713	123.512	107.249	144.183
Bra023138	13029.8	13835.4	13539.3	13933.1	12412	12873.3	8411.25	12686.4	11467.4	10774.2	11311.9	11642
Bra018922	1569.08	2471.43	2615.74	2616.78	2375.52	3053.14	2724.89	4108.09	4018.32	4446.47	4820.16	5170.98
Bra004043	85.6283	102.19	32.3197	57.6915	60.9347	54.7388	41.004	61.8151	162.09	76.4027	100.841	61.8013
Bra000191	163.868	146.195	156.034	210.681	165.528	120.72	116.048	174.945	238.359	138.988	192.432	155.385
Bra041080	372.406	651.843	770.099	1244.18	1869.9	6857.96	506.312	763.196	1297.13	796.832	1068.75	2566.39
Bra022327	1363.07	1547.01	1522	1309.23	1188.61	1117.86	1224.47	1844.73	1640.75	1847.36	1303.35	1443.45
Bra011528	266.432	471.747	489.122	433.811	434.802	263.96	523.565	788.062	804.691	873.192	674.664	730.944
Bra027721	2653.52	3097.45	2331.9	2780.71	2821.66	3061.67	2703.62	4067.4	3885.89	3766.82	4250.12	4661.39
Bra003020	14.6288	15.1898	14.0448	14.4793	14.2774	13.1636	11.2996	16.9964	11.3743	15.678	12.8245	11.0432
Bra040825	483.694	302.475	514.749	391.455	283.921	299.788	426.931	641.748	781.536	1043.77	843.431	826.544
Bra012839	63.8776	114.615	150.089	136.323	102.43	170.301	155.72	233.881	73.7429	147.958	158.757	222.281
Bra028218	277.141	481.678	528.605	715.628	710.636	1426.19	259.812	389.914	437.873	319.961	507.957	944.613
Bra012677	370.209	508.097	488.431	560.173	585.134	572.533	393.689	590.443	512.443	481.481	441.671	537.017
Bra040365	279.098	568.971	497.701	544.942	640.354	698.931	601.934	902.434	868.357	914.53	1057.14	916.774
Bra039769	882.975	832.006	1286.58	701.194	749.903	1696.25	437.462	655.626	1038.73	1033.16	311.48	671.212
Bra035546	111.061	187.451	245.758	173.804	137.804	184.442	155.405	232.757	168.859	224.715	121.842	147.11
Bra038044	220.149	325.082	518.731	340.329	433.534	544.091	227.728	340.881	430.099	374.867	339.276	413.941
Bra031827	55.7078	88.2095	193.599	167.775	210.479	208.945	155.183	232.09	215.71	212.859	253.339	183.674
Bra009995	329.22	507.897	418.64	776.5	1119.22	4377	441.85	660.675	843.524	566.775	787.207	1620.26
Bra004976	446.22	321.313	174.645	226.255	192.62	173.534	35.7213	53.4026	34.9982	19.8795	33.4302	25.0921
Bra040462	76.3463	248.014	190.035	230.313	281.68	626.832	95.6913	143.051	185.395	152.268	150.706	290.349
Bra034435	61.7222	152.192	136.192	159.275	141.332	304.16	98.1919	146.712	165.618	101.872	117.029	140.466
Bra035065	69.5929	52.97	36.3087	55.6434	62.1488	156.646	26.056	38.9179	50.2674	42.0925	32.225	48.0545
Bra003272	49.059	61.0736	109.495	119.355	144.61	85.8943	47.8878	71.5183	95.2347	62.3461	70.163	54.7889
Bra032387	487.415	521.201	383.691	345.145	341.755	303.93	2519.61	3761.59	3167.45	3326.38	2310.37	2798.56
Bra019647	117.946	184.499	209.339	219.915	242.913	204.775	130.611	194.957	226.016	190.559	207.562	213.965
Bra019114	54.2654	39.7697	28.4106	42.8904	18.0956	44.5102	33.1491	49.4789	40.5643	34.8161	26.7332	41.5
Bra035372	208.341	246.71	221.943	352.111	353.454	1345.19	164.39	245.363	393.359	228.788	198.998	521.111
Bra035638	17666.8	14208.7	12280.3	12056.6	11209.4	13396.6	83.4619	124.559	107.22	106.594	168.2	337.895
Bra032517	66.5189	90.7921	74.4207	104.895	98.059	134.137	74.1682	110.515	102.278	102.838	112.257	122.136
Bra023949	42.4494	38.3156	59.5562	51.9414	62.6268	72.0732	36.9717	55.0831	31.9298	57.9579	33.4731	40.4757
Bra023086	2010.53	3509.86	3641.23	3081.48	2847.81	2747.5	2350.39	3500.41	3087.43	3146.23	3121.28	3229.3
Bra008578	79.5286	51.8336	84.2403	127.27	118.261	100.279	38.3729	56.9896	63.5945	24.8912	49.9864	71.7002
Bra028167	15.5738	24.2906	30.7981	48.4102	56.7165	85.245	12.5587	18.6414	76.1882	15.1438	14.861	28.7466
Bra004664	234.071	441.667	391.12	309.016	264.425	454.886	172.655	256.278	319.322	589.747	252.775	213.664
Bra004610	43.5511	65.6299	51.1845	48.2159	31.3053	48.6022	42.1821	62.5775	51.7819	51.8509	51.8412	95.2247
Bra038864	78.1512	160.367	149.79	195.981	374.71	1086.17	160.761	238.469	219.487	71.2936	168.855	194.729
Bra041006	96.9383	182.228	261.845	190.518	105.542	79.7904	79.8691	118.431	69.7737	134.051	136.218	106.55
Bra014358	183.454	296.943	259.527	191.191	151.373	260.505	143.314	212.46	113.79	116.635	94.2581	120.863
Bra028139	14.6588	24.8308	21.051	42.4554	70.2064	101.524	16.3262	24.1986	22.5823	38.4959	17.6213	30.7874
Bra040635	17.1538	34.0397	33.5982	45.4884	58.3011	182.533	20.655	30.6113	30.999	14.7747	35.0132	85.1022
Bra015176	620.839	818.767	967.657	721.914	861.275	2240.53	99.3256	147.2	230.821	143.444	320.279	593.304
Bra039772	75.6548	35.308	68.2132	76.0087	78.277	166.416	65.132	96.4883	82.1586	66.0183	42.0116	63.526
Bra034997	2432.2	2967.36	2387.74	2709.87	3015.98	2855.7	2510.13	3717.65	3403.49	3566.08	3897.87	4204.34
Bra040951	456.888	493.688	382.948	501.522	765.068	1946.64	346.093	512.402	504.287	333.094	428.016	817.055
Bra036379	200.74	149.572	114.709	70.0996	146.924	276.704	88.647	131.067	329.026	86.4446	67.8284	69.8752
Bra005730	131.671	149.384	173.256	165.378	176.144	221.35	88.312	130.553	121.026	128.539	269.733	246.275
Bra009566	87.2314	37.3011	89.5463	55.7843	73.6017	85.3858	27.1925	40.1921	39.2035	20.9895	79.6528	40.8583
Bra021656	301.894	346.251	569.319	445.07	484.926	483.939	359.632	531.227	452.836	520.101	446.876	450.238
Bra020789	347.809	584.833	783.395	711.589	597.2	570.858	417.09	615.818	452.589	670.072	710.021	656.998
Bra038473	175.33	270.003	316.128	279.758	349.255	442.564	220.509	325.57	332.072	368.108	289.525	406.446
Bra014957	80.4902	128.586	74.665	119.022	129.996	167.958	78.7355	116.237	148.899	125.64	155.858	160.746
Bra013331	96.7411	103.338	119.556	185.796	214.867	456.72	83.7584	123.625	187.751	110.396	126.032	196.526
Bra034449	241.426	319.008	224.14	381.137	728.046	2148.64	164.27	242.261	378.492	213.617	363.838	672.062
Bra036967	23.013	28.5456	28.8377	31.1873	43.6295	98.9645	29.4581	43.4397	50.698	42.1902	51.3806	81.8697
Bra029130	420.11	493.377	383.82	540.659	531.278	547.249	46.2745	68.2278	148.041	30.7405	53.1546	46.0263
Bra026517	18.0335	29.7766	32.4549	40.3014	37.2904	140.485	29.6196	43.6639	28.1163	27.6698	36.6899	73.7891
Bra014793	192.018	166.739	345.783	287.937	247.431	181.433	154.388	227.586	232.821	231.937	227.601	179.012
Bra025809	1453.13	1516.25	1551.96	1132.88	1464.56	1059.91	124.439	183.405	201.31	164.653	249.35	259.443
Bra028429	332.533	551.849	835.924	988.304	999.646	1624.34	934.373	1377.02	1260.72	1461.45	1141.09	932.155
Bra031363	198.582	335.617	334.06	329.973	271.905	243.803	136.183	200.46	259.713	245.563	266.155	209.396
Bra012227	140.267	219.915	127.613	148.821	226.79	442.488	66.331	97.6168	128.471	55.5212	63.2856	108.255
Bra037928	1356.95	1802.15	2679.32	2351.85	2489.89	3053.85	1221.43	1797.44	3270.8	1819.42	1386.25	2435.7
Bra014724	548.303	1568.56	1570.78	2096.43	1401.3	2171.49	948.016	1393.91	1554.66	1209.45	1296.54	1961.41
Bra008215	1615.19	1622.82	1498.76	1743.72	1543.29	1368.66	1238.23	1819.41	1916.02	1929.02	2136.37	2457.06
Bra026661	34.9623	33.2635	46.3714	35.5682	43.092	62.6129	37.5111	55.0772	31.7215	60.0116	41.5335	57.4179
Bra039243	165.639	283.729	257.921	380.756	577.708	1349.95	158.1	232.063	343.916	284.858	342.025	597.585
Bra019399	11.2971	14.7632	21.8235	13.4003	15.3872	13.7383	12.8243	18.8207	15.0622	15.7605	11.3064	16.5422
Bra020615	1951.8	4719.2	4410.11	4477.2	4015.23	4832.27	1886.52	2766.04	2922.82	3033.94	3153.54	3289.58
Bra008014	80.8554	74.0551	63.6669	97.8024	101.173	160.431	161.08	236.045	169.535	168.832	186.711	243.29
Bra007783	190.49	238.59	362.582	326.456	310.572	368.831	383.895	562.387	606.341	479.34	370.072	378.164
Bra038395	552.257	726.469	699.079	982.859	1903.48	3284.2	595.821	872.233	1169.63	712.738	1237.94	1377.6
Bra007754	32.4436	32.4165	58.6299	45.021	91.9518	78.5281	59.4626	86.9866	46.7899	36.3702	41.41	46.6299
Bra001243	40.8393	183.982	24.6602	24.7512	17.24	20.5309	19.1391	27.9975	20.3358	14.3787	12.3319	20.784
Bra033072	41.0587	82.7768	130.945	84.7122	132.505	61.1448	58.8475	86.0181	153.072	104.888	82.5773	83.9133
Bra005228	268.174	203.674	276.396	275.974	247.699	456.358	223.823	327.156	288.935	208.08	301.866	396.564
Bra018041	280.779	451.128	597.92	418.87	672	608.487	326.044	476.384	450.075	379.251	396.585	373.434
Bra017342	196.196	262.034	243.243	230.922	107.3	111.412	126.299	184.373	167.977	131.982	194.642	73.2002
Bra012778	21.5429	22.6276	24.6929	24.0515	40.5793	76.979	13.6142	19.8711	17.5707	18.7518	27.0168	29.9556
Bra028664	29.6915	52.0501	96.4923	87.8977	67.1184	193.225	85.0851	124.169	33.4092	44.0589	39.8884	85.7355
Bra004975	896.596	703.379	246.217	299.515	309.816	500.017	89.3229	130.346	96.2904	35.4314	75.6347	90.8648
Bra036034	284.255	235.802	236.091	93.247	160.35	393.604	182.357	266.054	126.774	152.395	181.85	256.814
Bra024553	170.062	57.6085	84.2946	83.476	88.7511	108.527	918.341	1339.77	1178.88	1258.08	1334.49	1521.81
Bra027712	14003.6	12797.4	10726.1	8451.71	9565.27	7022.73	9299.01	13562.9	15062.5	13146.6	13057	12085.7
Bra040818	258.795	269.553	236.481	239.93	397.928	569.229	206.469	301.119	243.506	423.316	585.454	423.696
Bra034684	227.746	314.017	449.175	338.748	342.272	454.377	256.952	374.251	372.413	402.655	371.329	487.109
Bra039499	4667.38	7346.67	6841.76	6076.84	6264.07	5744.88	4926.33	7169.82	7415.16	8089.34	8393.06	7677.25
Bra001619	26.9652	48.1706	54.3117	46.2639	75.6761	255.044	23.1359	33.6717	39.0773	29.1271	70.8163	103.706
Bra034998	2573.58	2925.34	2237.21	2970.7	2707.28	3126.64	2686.55	3909.18	3658.42	3847.65	4299.5	5095.4
Bra040798	213.75	160.758	136.176	167.433	189.6	154.002	152.886	222.354	150.211	133.819	166.254	210.573
Bra031236	105.607	80.3919	132.935	53.9419	140.837	227.561	82.6469	120.149	150.993	159.184	112.496	138.972
Bra021571	53.0034	107.701	108.166	226.402	124.86	271.674	239.855	348.647	428.034	309.234	294.897	335.155
Bra012160	16.7805	22.7196	20.4055	26.1889	35.852	42.2901	31.3485	45.5598	18.9593	34.418	23.5566	36.1008
Bra033020	98.1986	195.232	163.8	210.444	173.636	396.405	112.419	163.377	176.652	155.471	159.263	148.961
Bra029579	180.875	108.894	100.96	102.21	74.6028	76.6687	59.0064	85.7226	129.631	80.6985	109.131	107.515
Bra028303	49.8101	50.8188	34.2956	45.8396	90.2895	70.3146	24.6145	35.7498	46.6471	33.7538	31.1257	38.6774
Bra023856	2930.37	3498.76	2557.3	2894.51	2521.76	3203.26	2368.3	3439.2	3316.96	4277.88	3947.28	4384.86
Bra018470	60.9114	35.5148	79.6809	45.797	42.8448	53.6981	37.8726	54.9849	78.4472	93.1346	281.414	59.7304
Bra002587	435.564	592.509	575.775	561.608	565.821	374.692	591.646	858.489	771.562	521.256	770.564	528.628
Bra027393	1135.84	1102.51	967.424	793.534	884.543	605.997	1027.52	1489.88	1212.94	1323.26	1169.71	1234.93
Bra040500	108.818	98.7443	126.205	162.284	174.553	377.44	102.841	149.026	164.879	125.532	180.819	210.775
Bra001180	1962.64	2658.87	2706.29	2612.82	3124.24	2372.43	1859.78	2693.19	2162.47	2994.87	3187.78	2247.66
Bra014203	120.711	157.002	240.025	133.786	312.455	377.012	191.906	277.886	205.915	189.566	203.625	196.636
Bra025877	19.2427	15.3596	22.3409	25.8908	32.7864	18.6755	42.8171	61.9962	38.6248	71.603	31.3071	17.8534
Bra027761	1197.56	1205.75	1343.15	1293.26	1024.8	1274.89	1016.85	1471.94	1512.41	1403.69	1333.69	1643.4
Bra034984	355.97	283.573	579.209	443.082	349.155	353.961	370.598	536.349	370.244	326.99	307.895	265.832
Bra010449	173.804	249.813	306.382	352.915	269.323	203.599	195.885	283.125	250.186	310.85	233.757	278.049
Bra013491	331.424	1188.18	722.866	1192.55	720.729	2601.89	571.983	826.593	891.325	823.521	760.24	573.839
Bra021091	58.173	82.2226	90.4476	106.617	91.2161	107.164	68.8726	99.4794	106.039	65.1638	111.082	82.7983
Bra040470	233.275	374.562	425.075	583.222	495.835	669.218	273.704	395.264	509.531	415.679	405.967	463.693
Bra032342	302.505	492.636	901.84	762.227	495.202	772.163	360.507	520.475	734.219	589.822	589.354	555.911
Bra033855	206.217	142.843	226.655	128.607	117.798	184.636	233.791	337.253	139.352	141.433	129.847	196.847
Bra015151	257.086	347.505	439.764	344.187	404.138	461.795	350.131	504.831	481.509	306.386	283.545	412.118
Bra024874	305.713	423.739	453.269	382.588	448.548	617.735	444.136	640.238	532.33	436.356	471.924	586.095
Bra017414	90.6951	95.185	73.8598	66.4547	49.8943	43.0789	44.5522	64.2151	56.2044	73.3412	60.4497	82.7983
Bra020173	237.96	296.218	375.285	355.553	351.101	345.366	226.108	325.876	181.615	254.992	241.134	204.552
Bra035391	18.7315	65.8509	24.4207	33.676	46.3204	85.3332	23.0747	33.2347	28.0115	21.0466	58.002	40.0223
Bra028341	77.8472	58.1919	93.3191	73.0308	66.8087	106.575	190.378	274.191	77.2362	89.2948	51.4593	158.598
Bra018888	964.285	1777.69	2185.55	1496.76	1534.42	743.127	1844.66	2656.52	2431.15	2616.46	2536.63	2613.7
Bra008181	1741.83	1842.59	1840.56	1664.89	1537.75	1331.54	1696.52	2442.76	2230.59	2098.69	2709.06	2621.54
Bra035153	310.984	431.847	436.668	381.724	424.016	351.506	478.961	689.395	893.626	720.585	914.63	674.237
Bra001403	97.2082	171.396	55.574	155.286	114.062	174.888	173.303	249.431	152.101	84.2675	75.0253	355.51
Bra021008	840.805	1166.8	1114.15	814.693	1170.47	2104.61	611.914	880.643	1076.82	585.089	770.061	968.321
Bra003660	12.8042	22.9843	23.1944	33.8062	20.986	51.6559	19.757	28.4202	41.422	22.6492	24.8316	62.7657
Bra037619	107.102	160.795	217.906	230.104	192.388	195.838	127.225	182.935	224.21	151.82	165.23	120.444
Bra013704	93.0782	99.7924	66.3342	144.619	68.3647	101.696	52.2159	75.0489	61.8655	57.7073	67.6564	146.303
Bra038090	1084.9	1359.2	1210.94	1280.93	1379.04	1343.45	198.322	285.015	187.226	241.939	219.014	282.729
Bra001217	314.021	194.044	157.932	125.869	121.575	123.663	259.147	372.275	126.842	147.681	88.2995	126.562
Bra023743	51.046	125.633	235.601	242.645	479.691	1719.52	322.885	463.814	511.571	419.31	500.256	855.943
Bra017457	707.839	705.273	587.562	655.238	718.38	887.597	424.179	608.974	538.982	456.014	492.171	700.969
Bra034491	95.6352	183.003	72.7108	233.671	318.541	479.918	199.01	285.554	161.879	147.98	207.702	221.295
Bra032119	17.2707	26.0515	15.7605	14.5996	15.5692	16.7073	19.0182	27.2833	22.165	12.4056	15.8825	16.6931
Bra037815	1053.51	1755.39	1519.08	1598.64	1837.94	4905.98	847.347	1215.53	1468.16	1514.48	1187.79	1881.83
Bra037548	166.693	62.6867	45.7576	43.7242	70.1834	237.497	35.6904	51.1734	121.657	20.3358	52.7571	133.125
Bra004909	137.86	97.3429	210.498	183.4	431.633	426.71	176.547	253.026	187.106	234.497	202.155	303.934
Bra018494	1852.93	4937.6	4984.87	4532.32	3330.23	3314.44	367.183	526.022	547.144	501.56	517.024	743.019
Bra008730	254.377	281.885	283.849	254.164	288.006	444.826	316.914	453.905	417.588	328.699	332.471	524.738
Bra005889	347.079	154.171	121.982	195.838	127.882	159.922	36.0408	51.604	336.682	73.3275	45.9198	301.858
Bra040387	51.199	60.294	99.7745	73.82	124.77	144.583	75.5875	108.21	107.691	103.885	94.832	76.8401
Bra027365	32.4436	34.3775	47.0078	80.2234	30.4876	84.1948	41.8425	59.8953	57.7234	31.2306	90.0515	38.1082
Bra039634	182.679	234.663	115.034	169.616	150.67	135.033	187.637	268.527	153.119	305.032	169.404	212.822
Bra029156	106.824	194.322	306.854	262.604	198.398	271.053	233.922	334.675	321.338	253.029	262.891	272.414
Bra016071	237.57	219.525	415.459	333.581	275.329	184.129	249.101	356.377	341.942	286.655	285.477	240.124
Bra040768	19.738	24.2287	21.6479	29.4909	24.8674	22.1535	24.1675	34.5714	27.8582	39.4503	52.393	29.6178
Bra017924	124.521	188.652	180.45	192.023	205.294	204.029	163.584	233.98	394.376	430.016	449.125	471.109
Bra038064	2301.42	3398.22	3232.04	2826.65	3324.95	3065.97	3134.69	4482.98	3881.62	3867.66	3668.16	3842.77
Bra030060	488.553	427.146	555.525	379.164	278.655	325.302	466.274	666.746	513.753	476.609	353.491	441.207
Bra040896	87.2726	72.8228	79.525	118.861	96.4298	176.848	112.419	160.711	85.4228	98.4019	94.8806	66.6973
Bra032704	361.309	163.138	201.618	217.728	314.832	1066.29	98.3386	140.553	250.74	150.805	134.876	282.38
Bra036454	224.191	420.608	321.868	687.099	1197.73	1911.6	291.794	416.944	565.256	670.072	645.69	1570.38
Bra040630	1832.14	2464.87	2488.53	2150.03	1892.97	1801.69	1844.87	2635.15	1649.6	2034.01	1471.66	1413.02
Bra023218	298.101	176.574	485.824	217.126	214.98	291.212	272.359	388.955	414.648	281.163	316.754	343.119
Bra022712	164.165	287.338	220.293	382.594	443.277	1992.74	122.479	174.89	404.664	265.92	375.034	716.868
Bra002449	26.9824	28.9914	33.0809	31.4228	86.5779	316.766	21.5621	30.774	39.236	25.1926	38.4779	84.9585
Bra022187	195.949	120.545	161.797	199.224	218.991	196.784	77.0209	109.887	90.5974	96.7429	167.257	147.809
Bra040979	121.34	222.915	93.1429	102.675	56.9332	28.6455	120.413	171.747	101.625	31.8819	67.2864	95.0102
Bra010134	95.298	76.0556	34.4765	51.547	107.511	150.393	257.971	367.775	285.473	330.009	252.509	254.886
Bra015066	198.314	317.923	374.711	366.168	506.99	528.545	355.441	506.57	559.508	394.882	393.521	410.404
Bra026292	775.452	597.164	729.898	677.771	620.328	688.544	563.2	802.305	835.15	772.294	757.952	727.229
Bra031822	2384.69	3183.22	2917.03	2946.2	2197.62	2929.15	2957.81	4211.29	3607.47	3749	3319.47	3292.91
Bra032234	20.0115	22.7664	36.0256	15.5272	43.2026	43.9137	13.9618	19.8642	21.7672	21.247	17.1022	30.2914
Bra023901	5136.88	5597.19	4998.2	4775.91	4330.81	4678.13	2530.32	3599.95	3274.84	3210.37	3092.84	3807.04
Bra006986	140.655	166.817	186.935	204.151	206.971	240.494	128.177	182.359	196.318	210.856	248.955	215.834
Bra019061	3976.51	3402.71	4213.59	4340.22	3409.6	3629.26	2960.63	4212.01	4051.94	3972.3	3153.18	3152.99
Bra039776	378.483	378.238	476.321	572.181	495.034	1015.07	293.992	418.236	417.09	391.874	363.738	621.461
Bra011209	5629.25	9477.08	8774.58	8399.61	11025.2	10172.8	7380.29	10497.7	10790	10786.8	12128.4	12924.4
Bra016725	144.453	219.349	239.907	342.001	196.332	175.005	174.516	248.219	369.336	247.118	181.377	217.1
Bra032680	113.758	52.1136	95.798	98.538	77.7369	197.515	55.4505	78.8561	108.56	61.6104	58.8498	113.112
Bra019236	781.959	243.697	226.686	307.269	206.353	228.706	28.5979	40.6451	54.8453	45.091	65.0203	58.0803
Bra028170	116.638	79.5859	67.5447	69.9728	70.639	172.674	65.2272	92.6861	85.4228	103.845	80.863	108.222
Bra014769	22.1931	84.0149	23.742	29.6345	36.9633	77.0112	641.106	910.015	717.284	805.323	776.34	809.758
Bra020392	239.417	79.3734	86.5178	68.27	87.9766	145.775	94.4788	134.08	117.583	76.6762	120.826	111.304
Bra017942	42.783	80.7292	51.9506	49.6644	54.9501	58.9087	31.8838	45.2459	67.396	40.5465	49.9767	40.4559
Bra020634	187.32	249.033	244.293	168.849	164.585	145.31	172.989	245.152	260.461	175.69	186.162	165.275
Bra019292	134.73	265.534	175.716	253.653	360.917	1232.08	2212.62	3135.19	3135.12	2915.67	2551.17	2484.39
Bra036983	118.64	249.22	282.471	206.265	212.895	267.895	256.814	363.849	172.35	338.006	221.367	224.4
Bra022206	32.3797	42.4691	86.4165	105.838	133.204	158.84	45.8202	64.9143	178.255	52.9838	56.3958	90.5562
Bra029895	35.1297	105.816	73.4222	66.6618	56.7807	25.4664	27.1634	38.4734	65.9927	56.3092	57.8093	31.9742
Bra015130	74.9386	126.983	125.652	153.746	126.242	160.1	105.434	149.257	96.7944	111.336	144.32	113.87
Bra008289	128.622	107.81	146.144	173.217	162.08	290.316	114.646	162.25	214.015	185.683	155.626	376.659
Bra037615	135.924	189.479	230.47	242.008	378.895	908.128	168.127	237.915	277.979	207.971	265.914	395.395
Bra030462	196.202	279.981	53.6027	73.5059	43.7537	73.9737	56.6058	80.0978	69.7695	72.4435	43.2896	81.3478
Bra018024	23.8589	45.3218	92.3163	86.1489	129.633	340.85	46.705	65.9733	80.8744	70.2243	108.762	84.386
Bra028446	13460.2	14971.3	14094.8	14671.2	15975.2	15559.9	11920.8	16836.4	19376.6	17612.8	19956.3	18799.3
Bra034223	191.997	231.55	214.964	273.104	154.683	333.867	119.241	168.376	178.121	155.854	98.9	169.895
Bra016577	1608.97	1605.66	1315.82	892.239	731.747	613.45	159.973	225.835	134.736	135.449	185.785	344.932
Bra015248	273.141	252.525	199.035	233.3	380.969	2345.48	145.637	205.58	154.15	145.044	374.451	484.581
Bra001361	17.9777	33.0016	64.9143	49.4938	93.0122	87.0831	44.7707	63.1732	129.241	63.6952	50.2722	61.8822
Bra003971	1399.28	1593.53	1497.13	1172.39	1294.99	1000.9	4802.32	6773.49	6902.78	9139.28	9042.5	7050.79
Bra001744	17.9207	38.5503	21.0838	44.6268	36.2147	106.381	23.6379	33.3169	42.5183	45.0667	36.5933	55.7167
Bra004558	87.9366	60.8981	67.1131	79.2577	65.1421	85.5441	63.2383	89.1218	55.2902	77.071	61.747	58.8872
Bra003051	37.1295	83.3215	121.949	81.4095	98.5199	139.932	79.3646	111.769	134.132	199.585	182.395	162.171
Bra010341	19.8642	27.1048	44.8726	36.6919	34.8161	38.3764	38.963	54.8625	75.5397	39.0836	48.8497	35.1484
Bra039728	279.692	528.321	595.288	785.736	889.997	1203.01	687.949	968.627	1031.22	985.008	1072.28	1228.39
Bra027589	41.0239	56.4049	52.7598	68.6013	140.036	342.949	50.482	71.0717	63.9549	88.7186	98.0911	148.553
Bra041138	122.666	275.978	320.441	479.746	608.405	2046.28	263.593	371.063	441.119	390.948	355.238	714.404
Bra010261	100.074	196.235	56.4123	34.9441	72.1426	246.832	54.9751	77.3507	62.7059	53.7312	158.883	190.6
Bra040392	130.297	134.601	210.969	214.756	158.423	169.21	211.394	297.424	358.823	259.572	304.479	277.914
Bra023185	124.211	203.84	161.394	269.054	222.316	388.63	113.336	159.453	77.9094	180.281	99.2535	231.871
Bra021073	456.769	293.302	423.277	655.597	493.856	770.885	389.672	548.204	626.569	524.735	555.406	642.304
Bra036742	238.82	307.747	143.592	428.854	599	872.608	87.8311	123.538	127.821	111.687	103.476	265.832
Bra039640	122.434	204.895	92.4308	99.3708	187.545	135.305	142.658	200.539	181.401	134.074	152.692	190.256
Bra017860	947.074	703.459	683.709	443.174	477.923	582.667	2633.96	3702.09	3446.15	3533.55	2427.94	1401.07
Bra028378	156.535	164.663	258.821	148.115	230.279	220.542	163.758	230.106	238.987	215.365	163.138	209.674
Bra039577	139.965	138.382	151.851	136.652	169.143	187.955	103.45	145.339	151.654	119.823	172.174	165.714
Bra010202	456.878	498.062	548.534	592.963	352.503	451.239	427.45	600.486	439.097	547.566	380.089	427.17
Bra022042	6074.17	6505.97	5999.05	6417.35	4852.91	5157.78	3180.82	4466.39	4174.09	4394.93	4105.31	4040.15
Bra037261	293.952	496.924	383.82	496.96	518.32	838.378	35.7213	50.1413	60.9114	42.2356	48.2394	34.3026
Bra035717	11699.3	12380.9	12326.3	11618.8	9809.26	9807.38	9186.85	12891.4	12693.6	13441.3	12567.5	11615.1
Bra011380	244.059	409.319	790.708	708.524	661.164	848.311	353.739	496.338	564.002	583.275	732.829	677.213
Bra038179	43.7967	137.517	70.4401	149.014	200.969	583.589	103.807	145.611	128.636	112.357	111.687	335.217
Bra027112	150.026	198.665	248.464	213.441	224.928	403.019	94.8649	133.024	186.271	132.161	107.543	227.543
Bra027729	378.475	326.705	399.526	307.765	251.843	328.579	211.732	296.897	306.654	222.577	310.805	359.685
Bra028062	71.6311	39.6534	26.3538	30.9865	33.7307	24.7324	21.5562	30.2162	31.2448	28.6291	56.6917	33.0779
Bra017858	234.812	219.478	414.878	389.23	603.282	1072.03	174.383	243.953	315.924	439.35	473.614	592.923
Bra018339	70.3417	179.966	144.043	142.329	145	203.015	54.2688	75.8487	74.9011	93.3394	129.344	201.553
Bra015414	313.59	630.188	763.683	952.738	1575.74	4401.98	448.957	627.394	956.46	813.029	1103.74	1583.75
Bra038623	59.237	81.1052	68.2608	112.319	79.6791	90.7915	62.4354	87.1768	79.4968	103.734	32.6005	83.1889
Bra029963	105.727	75.6051	107.118	122.764	91.4885	112.62	132.713	185.19	100.366	92.8492	87.9904	126.669
Bra038925	193.703	282.508	263.628	385.591	670.605	2402.92	278.983	388.974	333.193	198.294	305.25	787.044
Bra025778	55.6031	146.573	174.007	107.146	68.7795	81.3859	1354.04	1887.84	1803.31	1642.66	1548.25	1481.47
Bra007799	294.044	345.52	384.298	428.804	394.626	404.154	290.537	405.025	543.044	509.876	328.82	523.428
Bra036961	315.003	162.178	164.358	261.46	99.6179	81.034	142.739	198.964	97.8799	100.238	97.9546	95.9102
Bra034945	165.924	256.655	278.378	300.924	238.702	588.313	257.748	359.238	339.804	265.609	287.319	357.6
Bra024494	536.328	999.104	1095.78	885.485	923.563	669.118	1000.28	1393.1	996.951	1164.35	1063.97	1108.57
Bra014688	219.546	149.035	116.152	109.186	108.799	58.9615	219.284	305.331	264.556	268.252	262.695	208.574
Bra010894	102.263	202.646	280.615	275.882	207.971	320.64	198.338	275.882	203.775	173.868	179.2	215.042
Bra029122	612.378	592.174	822.383	668.683	783.238	698.442	799.403	1111.62	1017.27	941.173	1067.12	1057.14
Bra039783	103.791	129.956	203.02	232.024	238.797	510.228	107.853	149.963	203.614	177.869	160.484	164.837
Bra001007	367.659	392.172	388.803	380.215	392.351	438.391	341.723	475.053	504.815	526.127	403.647	636.675
Bra022961	34.1251	64.635	43.9544	47.3431	202.823	394.145	36.2374	50.3739	28.1593	115.654	214.089	128.548
Bra040620	327.451	322.08	342.56	287.514	328.309	503.25	96.9754	134.801	106.159	103.404	190.278	205.053
Bra031841	403.359	400.47	200.7	299.306	217.487	169.507	333.719	463.746	370.261	393.268	385.081	344.685
Bra000992	155.96	128.15	90.5985	148.627	78.9482	97.0166	74.3382	103.266	81.1608	97.5581	109.131	170.087
Bra015614	142.85	580.109	76.7071	313.405	293.928	175.487	89.2765	124.011	145.456	150.942	95.3145	117.53
Bra016605	56.859	43.4925	158.303	83.7968	106.642	119.963	90.5832	125.769	70.5269	252.701	126.417	143.1
Bra013722	315.802	356.59	210.329	147.004	326.474	503.71	122.284	169.757	245.039	175.802	161.143	263.626
Bra013964	83.8742	96.2597	169.384	213.025	200.423	197.764	156.367	216.962	164.13	411.182	321.494	212.346
Bra027061	141.622	163.803	257.581	193.057	159.761	193.767	269.674	374.168	186.526	174.515	234.514	266.12
Bra015027	48.1978	53.8049	33.0809	36.3635	43.6792	53.1639	18.0922	25.0965	45.3189	38.9442	31.8033	24.5707
Bra037911	439.083	390.498	422.958	519.285	695.819	1801.64	267.338	370.736	440.709	270.137	442.257	650.118
Bra008183	236.286	289.285	305.607	284.76	367.563	642.534	276.08	382.729	396.598	268.014	207.556	357.75
Bra005910	1027.75	435.941	411.784	498.731	375.72	653.701	393.211	544.424	316.6	250.239	149.425	310.379
Bra018254	314.372	237.543	241.029	246.794	228.414	281.121	296.399	410.366	270.514	402.506	232.59	329.165
Bra035373	187.428	219.804	374.642	332.858	300.598	313.467	243.025	336.442	223.62	340.183	180.999	172.848
Bra032975	19.0416	21.2803	50.2349	94.5469	171.745	365.305	17.067	23.6134	43.4397	122.616	62.4329	130.806
Bra028086	542.43	478.516	407.139	487.122	505.243	967.258	113.422	156.917	182.396	179.003	243.322	308.933
Bra018670	106.824	156.097	279.516	227.42	278.368	375.73	108.485	150.081	189.762	148.002	184.658	207.367
Bra014615	323.876	612.687	447.108	741.919	1281	4230.37	530.18	733.37	759.969	696.567	708.255	1684.44
Bra011906	2223.68	2580.04	2875.47	2532.61	2551.42	2209.38	1594.11	2204.74	2213.71	1567.04	2031.38	1978.14
Bra003017	247.335	574.232	752.941	522.877	657.218	1215.57	412.941	571.1	677.052	530.561	590.256	839.928
Bra021516	925.073	722.275	662.497	751.145	781.829	831.489	689.404	952.839	900.432	1044.05	446.627	1182.61
Bra032278	156.771	560.998	368.604	516.232	987.312	2590.11	240.036	331.756	412.731	354.269	453.702	799.303
Bra039584	239.06	485.127	723.745	761.521	1042.55	2526.11	416.544	575.625	805.518	577.821	902.937	1531.55
Bra026564	87.6843	85.9956	159.871	99.4898	113.425	239.496	59.2647	81.8659	111.183	110.396	159.275	155.213
Bra032790	6963.57	5179.97	4653.91	3678.49	3252.04	2336.58	2962.26	4091.16	3247.24	3121.68	3657.03	2719.29
Bra033577	105.268	113.297	103.126	112.035	109.529	155.623	97.0685	134.005	95.7133	136.052	143.579	120.887
Bra016325	22.9848	21.7275	27.1506	24.0335	59.1124	31.9687	21.7297	29.9816	46.979	39.3972	16.9789	26.9694
Bra039536	1246.85	1354.4	1162.87	1309.16	1734.83	2767.54	1151.76	1588.81	2048.75	1663.27	2024.47	1499.93
Bra020910	80.2494	79.9801	71.4085	88.2901	126.339	344.729	71.1878	98.1189	96.5569	122.33	114.785	169.303
Bra038173	3852.51	3918.58	2990.38	3928.86	3397.83	3965.95	2200.49	3032.43	3471.62	4003.05	4724.12	5924.19
Bra000830	375.694	467.377	374.689	440.026	479.691	516.45	314.758	433.747	293.706	420.914	453.456	516.126
Bra012436	191.2	373.496	440.259	452.564	404.872	754.654	316.56	436.199	529.04	460.071	473.638	590.696
Bra031247	10394.3	14631.8	14016.7	12930	11032.7	11114.2	13813.9	19027.8	12517.7	14958.4	9878.49	12407.7
Bra041126	202.617	167.303	378.544	299.59	574.024	953.561	194.007	267.156	304.543	829.145	688.109	440.934
Bra002060	1256.98	1587.52	1609.92	1491.12	1576.79	1415.48	1342.14	1847.94	1732.93	1762.78	1820.92	1850.95
Bra037077	75.4953	39.8623	67.4972	46.821	75.2489	31.8146	40.8556	56.2518	83.7229	52.0636	28.604	38.6434
Bra027484	134.473	281.856	249.543	300.749	329.858	181.843	208.542	286.951	386.637	522.06	389.354	245.701
Bra007467	82.7515	140.456	114.043	164.065	180.879	109.927	96.4072	132.646	308.098	96.6931	176.535	164.595
Bra018048	170.322	146.454	129.101	200.486	143.827	175.249	93.1323	128.132	198.458	160.749	107.23	147.472
Bra033902	277.054	248.003	156.606	136.12	193.533	342.398	65.8572	90.6016	61.2283	58.838	73.8985	104.168
Bra036825	2108.75	2927.36	4293.43	3532.05	4096.56	3119.2	1886.32	2594.08	3576.94	2680.84	3721.26	3214.88
Bra020326	25.1217	36.7838	32.5753	39.2938	32.8147	30.3492	19.328	26.5771	58.1306	65.5506	17.7957	29.2405
Bra039651	51.9854	69.8094	112.335	95.5081	87.2694	162.451	59.276	81.5006	112.282	69.6885	101.128	116.549
Bra031312	103.54	40.3053	34.1984	32.9958	37.5745	66.9583	28.8127	39.6049	54.9497	66.6277	26.9729	29.1982
Bra020845	46.1147	65.6451	107.835	82.372	85.9301	110.207	116.895	160.561	133.945	79.9073	80.1597	90.1248
Bra021336	33.6212	71.0904	31.2651	50.6958	91.1008	264.438	29.3762	40.3369	50.0699	40.7935	33.7513	144.984
Bra031015	7192.24	9882.24	9092.74	9709.27	9769.04	9671.33	6259.27	8589.11	7437.29	8762.3	6855.21	8692.67
Bra019881	70.1482	82.6494	107.918	60.4852	32.3165	50.1886	24.8763	34.1339	23.8912	24.0378	18.9183	24.019
Bra013437	161.062	213.856	154.683	182.49	175.27	179.994	192.143	263.59	243.637	288.839	275.528	319.081
Bra023212	69.6597	132.935	125.766	169.664	168.173	352.609	121.923	167.162	194.423	163.516	166.739	147.429
Bra030438	149.09	32.3938	72.5154	91.8978	94.3174	147.676	165.165	226.433	106.463	175.802	106.555	144.476
Bra017562	215.055	329.512	284.276	408.543	421.581	1053.35	264.33	362.274	367.365	262.988	301.172	545.489
Bra025611	18.5106	14.2315	17.8661	23.8793	20.204	49.1344	14.1096	19.3344	16.6886	24.5385	17.0775	23.2499
Bra008287	164.128	204.474	204.449	243.044	192.969	196.157	148.137	202.988	203.604	256.21	192.098	229.221
Bra015706	1555.8	2504.78	2979.65	2891.6	2648.77	2946.23	4217.74	5778.15	5416.06	5266.92	5581.95	5555.23
Bra038916	57.595	83.3391	88.4447	100.458	124.114	248.937	78.2084	107.129	74.0274	105.377	102.885	122.938
Bra034548	160.192	348.542	112.891	290.924	371.609	897.765	100.686	137.911	202.589	93.1713	386.443	362.47
Bra035557	38.6859	32.3796	22.7876	39.3735	45.9331	123.412	19.6908	26.9672	38.6038	38.3764	32.0608	27.7191
Bra014170	30.5847	49.9576	26.8899	27.4761	25.8373	25.0422	808.863	1107.29	721.748	646.637	616.738	674.894
Bra039001	909.008	1121.9	1167.29	1234.52	1176	1284.04	958.88	1312.45	1123.69	1306.97	1216.2	1322.37
Bra041075	756.424	732.089	844.631	660.341	622.708	344.853	96.7503	132.413	240.596	215.414	258.243	179.117
Bra003855	718.906	802.609	738.157	712.116	838.231	841.348	799.193	1093.58	913.411	1049.93	970.787	1199.62
Bra034899	347.869	708.658	678.034	1408.98	2863.03	7311.92	522.842	715.173	1325.93	853.067	1328.4	3101
Bra000852	35.9271	51.5284	41.3985	70.3207	74.6954	145.535	53.0459	72.5154	55.7167	47.3224	38.1064	78.8525
Bra004870	1118.07	1442.28	1477.71	1270.57	1224.97	940.73	973.294	1330.43	1133.03	1079.79	861.97	741.74
Bra033768	61.7865	58.0631	57.5147	64.553	59.3338	53.5028	62.4268	85.3202	77.9684	75.9266	71.8978	79.766
Bra031894	286.804	341.019	216.025	240.407	244.35	277.025	188.613	257.722	348.307	390.758	455.227	446.719
Bra022080	547.034	1472.46	1506.85	1863.63	1691.04	3742.32	871.784	1190.54	1307.34	1331.05	1643.31	2015.03
Bra027590	270.478	387.27	426.496	366.294	327.677	259.479	272.605	372.233	300.251	237.606	185.283	323.546
Bra017129	49.7198	79.6361	64.4513	67.7055	88.9061	150.704	60.9661	83.2087	100.727	160.131	92.8764	108.028
Bra019460	500.229	219.174	400.155	254.63	221.2	105.135	564.311	770.125	513.739	468.737	292.172	286.794
Bra010609	260.382	473.478	560.423	473.802	547.553	444.285	690.711	942.404	1195.35	820.935	882.618	962.63
Bra015136	398.257	385.799	464.014	416.841	616.13	1125.88	299.515	408.328	482.377	353.534	408.43	689.609
Bra016919	244.969	181.609	226.739	183.766	169.356	251.858	104.863	142.95	89.9527	147.219	71.9631	52.7605
Bra014669	215.687	384.644	631.748	446.793	693.341	1231.15	455.303	620.144	743.691	500.456	625.884	950.857
Bra020288	197.038	252.775	206.887	285.058	195.015	221.595	176.053	239.778	331.905	274.608	226.847	218.579
Bra016287	83.0488	85.5691	125.132	104.004	98.5283	235.371	115.176	156.845	163.886	182.359	129.408	179.117
Bra004164	2074.05	1168.68	1158.89	1291.38	1307.61	1961.77	374.562	509.979	268.914	375.497	273.599	313.869
Bra018975	71.3275	94.0597	133.289	148.065	150.956	579.183	155.937	212.284	146.924	297.683	130.441	277.703
Bra026668	121.677	125.28	69.3624	118.751	171.904	118.316	96.8818	131.861	155.257	102.999	267.744	355.235
Bra024335	2579.52	8975.77	7628.78	8077.12	6244.4	7247.15	2352.56	3199.98	3203.32	3620.2	9931.25	3964.69
Bra008544	323.315	298.781	195.018	331.997	257.482	102.384	399.392	543.252	298.135	219.385	174.821	275.798
Bra031380	5788.32	6101.48	6401.87	5708.24	5647.13	5306.62	6960.93	9464.08	9729.42	9930.78	9850.63	10057.4
Bra041166	746.391	707.759	694.596	792.487	896.303	1801.85	744.304	1011.83	1079.24	1139.71	1175.55	1478.01
Bra018052	55.3981	99.0968	37.4213	52.588	50.1413	101.305	31.8386	43.2393	79.3785	80.0061	61.8565	107.302
Bra034686	864.489	961.719	1107.19	873.817	1109.22	1483.75	896.284	1216.92	1404.55	1320.82	1502.08	1166.26
Bra021509	300.063	328.285	457.506	496.545	509.505	360.822	508.004	689.719	494.377	677.349	583.813	368.626
Bra033238	2761.94	3656.78	3086.11	2853.09	2880.2	2835.78	2915.62	3957.41	3019.71	3545.37	3718.53	4229.28
Bra027165	3860.93	5646.5	5744.26	6150.62	5606.26	6294.31	3474.44	4715.21	4832.19	5290.41	4956.91	5382.22
Bra027448	630.173	337.017	361.896	517.849	408.302	425.461	608.182	825.316	843.045	868.034	779.369	932.617
Bra018481	15.6228	42.5078	50.1279	44.2446	83.4253	191.293	27.6703	37.5415	54.9556	48.2571	65.6452	124.913
Bra008339	303.385	1004.47	1030.49	876.228	897.673	1166.44	478.22	648.691	602.654	720.287	914.893	930.618
Bra017885	57.7939	70.0022	74.6794	71.7978	86.4835	112.086	59.3697	80.5066	75.0197	74.134	66.1479	86.6328
Bra034914	97.4434	131.365	85.2053	87.6972	70.473	58.2891	32.6295	44.2353	29.8362	58.7479	42.1727	51.3207
Bra020117	50.2495	52.0634	77.1927	52.2734	46.0995	62.8806	36.7032	49.7383	70.9945	74.1038	74.5597	75.1858
Bra017574	312.246	271.35	356.476	287.937	244.728	231.091	130.97	177.479	174.915	196.775	149.962	116.457
Bra007484	903.221	629.777	589.179	559.07	566.016	479.396	763.961	1035.21	1177.03	927.263	893.128	950.127
Bra016861	86.5779	258.96	279.71	314.266	336.912	362.135	304.533	412.582	498.009	416.533	573.341	584.256
Bra006935	81.4274	75.5597	266.084	143.551	91.5965	140.732	76.698	103.908	134.458	117.727	120.822	127.818
Bra017903	277.054	540.386	768.987	597.229	427.239	488.221	710.169	961.924	817.39	821.118	828.553	638.978
Bra020891	118.057	58.4183	69.9595	65.4027	122.6	163.118	61.5713	83.3949	40.0436	155.744	120.953	63.9212
Bra031530	299.697	144.423	103.089	204.507	414.754	710.917	150.062	203.056	280.683	202.043	261.553	433.513
Bra016257	204.95	261.969	322.84	344.21	438.931	1252.44	192.405	260.113	182.891	194.135	183.099	174.083
Bra034877	127.512	269.72	200.424	408.942	696.831	2388.37	228.091	308.139	425.757	394.776	503.44	997.734
Bra021426	76.7441	66.3136	59.3366	76.0815	54.9152	49.3629	52.7732	71.2936	71.7272	91.2795	58.7299	29.8849
Bra031507	117.105	154.318	102.251	166.886	236.779	594.924	95.121	128.424	189.405	115.998	182.543	270.458
Bra002624	10582.7	10386.4	9431.26	7283.14	7424.69	8001.03	9792.14	13219.7	15683	13261.9	13674.1	11977.2
Bra003792	189.367	266.102	350.654	313.645	219.152	246.623	205.774	277.782	207.229	271.075	334.867	230.736
Bra037937	698.646	851.497	957.105	1013.27	967.189	1212.21	894.114	1206.91	1497.96	1156.27	1393.72	1253.4
Bra038401	72.871	82.2259	70.0549	109.748	73.2745	149.146	60.9638	82.2809	93.6441	74.9194	87.6455	81.594
Bra041084	32.504	65.2878	64.4095	32.5588	98.4869	118.697	34.0828	45.9952	97.7105	45.5852	54.5569	89.8225
Bra038278	27.5289	57.6492	65.0112	57.8641	97.2369	222.758	29.1662	39.3557	64.64	47.8134	26.8576	88.5723
Bra036481	1863.36	1788.1	1692.22	1899.37	1400.41	1829.06	1703.21	2297.48	1956.45	2261.7	2272.94	2111.21
Bra001272	21.4808	40.6558	24.1899	29.6345	48.3724	89.03	20.4731	27.6143	36.9984	17.821	28.0642	18.446
Bra035057	445.524	261.192	238.553	178.348	231.186	154.34	348.525	470.063	424.144	437.021	335.518	304.93
Bra027396	172.859	66.1991	126.133	154.951	78.0734	111.919	137.453	185.336	116.857	61.4642	175.557	167.186
Bra036735	165.035	182.331	120.429	167.564	359.014	519.616	76.3463	102.897	145.368	134.474	174.313	317.22
Bra012107	88.3815	132.435	89.1027	132.926	159.501	148.027	104.094	140.277	295.738	88.4715	126.4	132.695
Bra016171	109.907	118.843	123.135	126.158	110.405	82.6374	25.4529	34.2952	20.77	18.6049	19.8225	45.8362
Bra037149	497.209	828.137	1119.94	1006.26	1087.89	1145.23	882.784	1188.98	1412.1	508.616	1168.93	1282.03
Bra034962	45.8183	52.9785	54.3771	52.295	44.7171	42.2996	34.5923	46.5685	55.4414	53.1304	45.5616	44.6478
Bra011420	37.0255	33.9676	47.3488	99.0399	75.516	206.862	32.0328	43.1179	93.2002	68.6244	84.3132	95.0122
Bra027710	35.7019	33.6606	47.9363	57.5229	56.9541	50.2399	46.8919	63.0775	54.9721	47.8335	65.5173	77.0563
Bra002680	3924.52	3016.75	3044.53	2167.56	1752.54	1732.93	5958.37	8014.6	7978.54	7856.75	4423.41	4442.33
Bra017150	10.8753	26.2932	12.3455	19.9903	29.6458	44.36	18.6076	25.0283	37.0889	17.0195	22.0083	31.2488
Bra007691	684.989	828.568	1092.98	1030.27	855.822	939.813	650.173	874.506	872.265	848.311	999.391	766.265
Bra033686	93.2466	109.778	285.424	64.1893	281.353	47.8875	154.666	208.006	176.099	242.603	236.906	58.2074
Bra029961	993.164	869.448	772.294	638.159	800.045	388.242	825.71	1110.11	903.94	949.369	817.094	786.768
Bra022097	15.3135	15.9488	13.3118	12.7164	9.2917	9.0706	10.7577	14.4578	12.7164	13.1813	11.368	11.9449
Bra014214	43.5511	87.6946	38.4125	51.6375	71.002	205.109	41.2651	55.4512	75.4495	122.579	76.6003	130.27
Bra035832	32.9596	31.5422	10.0186	13.5288	23.2697	10.5985	15.1044	20.2754	12.8732	15.372	17.1123	16.8636
Bra020252	371.835	290.577	241.048	283.319	213.026	295.041	259.209	347.81	210.637	197.751	367.043	282.445
Bra002190	166.178	64.5682	119.867	84.2079	117.564	141.86	149.257	200.166	103.184	104.396	150.906	145.776
Bra035387	2004.11	1607.49	2504.44	1990.59	2240.63	3034.68	1323.04	1773.22	1930.15	1908.02	1862.1	2033.58
Bra035970	33.269	26.9322	29.4548	31.3094	44.1382	51.1755	771.876	1034.28	1184.29	1169.8	842.617	1221.95
Bra040950	289.026	126.72	178.943	152.517	189.151	1128.13	141.17	189.128	168.997	263.961	363.463	379.095
Bra032745	99.8289	268.96	293.311	413.738	411.646	653.92	2621.07	3511.44	2957.03	2397.75	2615.82	2376.64
Bra024673	113.026	387.844	300.573	304.861	333.109	667.923	293.852	393.651	705.835	491.082	433.589	418.091
Bra024987	60.2702	64.3111	67.0399	75.831	90.1464	115.811	23.573	31.5174	27.3551	16.0045	24.0842	24.0866
Bra033074	31.8691	66.1493	97.4145	93.8734	82.6814	166.118	71.0458	94.9885	74.4349	77.3017	60.1128	93.0461
Bra005743	532.467	697.154	1047.11	748.52	722.453	485.451	1306.56	1746.49	1505.14	1513.54	1217.79	1410.9
Bra036880	51.046	117.727	228.441	145.08	199.544	316.015	285.465	381.447	163.091	109.795	277.652	443.443
Bra019234	1865.02	1727.21	1447.55	1490.9	1389.72	1171.01	2284.05	3051.92	2863.86	2769.05	2628.2	3144.54
Bra030950	232.553	416.508	355.703	504.367	560.266	1064.25	388.762	519.407	685.293	578.868	577.425	683.801
Bra031412	444.166	134.306	85.2288	90.1259	100.438	125.967	127.965	170.963	195.285	129.109	67.6317	120.795
Bra007502	345.472	783.386	698.076	951.427	1143.9	1099.57	472.859	631.635	841.318	512.444	768.586	668.681
Bra020824	94.7237	137.415	170.645	159.11	262.39	153.904	100.476	134.213	99.9582	140.39	118.751	145.209
Bra018146	98.8727	216.646	221.118	201.414	263.202	708.57	191.876	256.263	202.599	300.019	315.395	388.32
Bra014872	242.008	635.784	629.637	1361.39	703.255	814.407	334.248	446.38	394.058	407.589	545.53	363.075
Bra041085	248.939	350.695	400.321	469.467	531.814	878.552	191.033	254.978	375.888	587.941	491.653	695.961
Bra037684	62.1162	71.2636	23.73	30.6731	77.3499	132.086	23.2034	30.9691	67.563	42.2411	36.392	92.2577
Bra040995	513.488	624.304	429.97	507.351	599.081	981.333	329.079	439.155	652.247	471.627	306.829	607.228
Bra024473	201.618	202.003	215.904	192.702	279.913	339.723	114.784	153.124	159.156	176.39	165.021	217.227
Bra021351	427.254	606.386	810.444	896.284	975.752	2120.2	479.525	639.605	614.8	597.393	585.878	820.372
Bra020941	271.573	378.645	379.665	508.474	434.083	451.107	292.525	390.09	398.304	388.027	331.561	273.59
Bra033823	143.025	92.6769	86.7084	117.382	97.2374	95.7209	78.9147	105.231	108.818	83.9608	62.9291	306.964
Bra030977	99.4665	179.848	205.495	229.014	324.16	388.314	157.155	209.412	257.656	248.667	301.69	345.767
Bra014357	552.886	383.654	363.507	383.118	345.293	481.618	520.933	694.136	521.102	529.089	523.58	665.441
Bra034453	345.339	457.359	540.381	625.525	593.951	983.126	427.41	569.38	635.864	619.188	524.358	549.867
Bra012159	287.338	46.321	90.7165	77.7015	51.1597	46.5321	118.411	157.695	39.7697	69.771	36.6136	109.787
Bra032796	96.7007	121.654	153.035	149.072	161.241	192.648	64.189	85.432	807.031	181.017	148.382	104.786
Bra029886	1817.91	2183.44	2164.34	2024.94	1472.46	1724.12	304.558	405.336	351.831	326.572	256.256	315.84
Bra014018	397.038	461.599	542.014	486.534	888.04	2796.96	520.641	692.545	888.173	576.211	1026.24	1208.9
Bra030343	4074.79	5760.98	4743.46	4815.01	4690.26	5320.86	1131.88	1505.21	1238.71	1411.95	1455.88	1353.33
Bra010230	700.231	450.804	358.201	313.839	367.657	304.209	278.932	370.669	264.822	306.577	276.188	168.152
Bra021596	6147.52	8459.9	8522.95	8803.21	6746.53	6963.16	2639.08	3507.02	4429.77	4879.24	3541.74	3937.37
Bra037073	60.4032	235.007	100.41	211.85	231.055	358.029	38.8736	51.6447	154.938	192.755	194.803	200.571
Bra014360	77.2375	44.7121	25.9956	30.8412	40.332	76.2502	28.1574	37.405	42.0864	34.7163	46.5656	77.8665
Bra023770	46.8853	25.4818	18.826	15.1794	15.8036	15.5175	17.5293	23.278	21.0567	28.8456	22.2252	19.1253
Bra030091	34.1388	37.4512	67.3802	81.7277	44.9908	145.664	70.5622	93.6847	119.274	72.6562	61.6299	70.1722
Bra030979	94.8866	106.688	104.786	84.2022	70.1949	181.048	101.406	134.628	75.9717	150.604	101.157	141.142
Bra013990	129.596	179.204	316.034	260.766	301.783	844.211	154.35	204.85	249.014	216.088	217.35	289.82
Bra041052	206.249	135.508	246.674	195.425	179.273	181.08	295.261	391.848	174.709	261.647	243.378	199.261
Bra012461	85.1134	74.2222	100.945	121.098	156.479	110.969	93.94	124.665	58.6877	31.7083	100.532	224.635
Bra032287	149.082	265.544	337.647	355.302	690.553	832.635	243.051	322.532	283.798	510.406	437.099	603.391
Bra027619	155.96	233.358	111.302	64.7935	68.1122	122.876	20.2029	26.7995	60.5471	45.079	376.054	112.004
Bra031469	470.441	491.841	393.007	622.312	854.633	2751.75	545.886	723.915	586.935	495.429	517.363	1135.12
Bra038429	60.9542	66.9093	117.601	37.6612	66.744	30.4278	95.1245	126.083	65.5428	51.5859	55.0021	78.9327
Bra034422	108.35	102.519	63.37	66.7316	159.543	105.252	80.9674	107.27	63.1017	62.8537	60.9616	79.1019
Bra037114	148.984	153.04	232.498	211.62	242.788	301.517	205.144	271.746	249.219	223.943	276.848	380.712
Bra036666	358.247	378.634	399.651	489.981	287.703	498.708	386.849	512.416	438.377	606.995	349.306	282.502
Bra003470	124.664	115.378	124.77	142.273	167.674	384.605	165.978	219.823	178.391	185.916	220.906	255.988
Bra000054	4069.75	4300.79	4520.61	4440.36	4566.55	4538.52	4270.8	5656.25	5432.28	4881.95	4839.28	4521.47
Bra011115	22.8045	45.8089	11.0643	16.8526	15.2758	16.398	12.9391	17.1362	19.6744	17.0195	17.3039	17.8783
Bra003312	230.044	244.923	83.0503	111.783	175.945	60.5497	103.571	137.128	113.106	57.5674	143.769	112.969
Bra033854	23.2895	34.9682	67.1841	41.9751	70.6811	125.692	40.5159	53.6234	25.1778	20.2402	68.2516	62.2876
Bra017521	1678.36	1547.22	1861.43	1554.6	1519.95	1517.36	1695.84	2244.34	2163.79	1844.2	1591.17	1461.7
Bra008574	83.8821	64.1731	44.0956	56.3928	28.1273	63.6719	54.4356	72.0347	36.7344	55.0097	47.7957	43.3784
Bra031288	613.421	970.008	988.819	631.34	668.483	1501.89	1134.28	1500.54	1498.23	1272.88	1127.9	902.434
Bra028610	29.2247	12.2373	12.5773	13.7437	11.9466	16.1582	11.6114	15.3605	15.0493	14.1237	12.2251	12.6125
Bra018302	477.465	602.941	365.305	279.757	476.802	746.228	184.301	243.775	169.702	200.014	163.266	271.985
Bra039112	429.284	545.632	388.24	372.836	360.542	250.275	336.038	444.475	274.574	305.784	335.033	360.202
Bra033917	3201.99	4729.88	4113.79	4543.47	4304.65	4883.95	2830.08	3742.07	3517.51	3598.55	3249.27	3677.69
Bra022015	85.9673	72.7303	85.8133	81.752	127.14	113.306	111.847	147.879	106.039	59.1797	114.125	115.181
Bra018291	734.498	509.269	319.805	418.858	453.738	382.332	83.6779	110.541	110.551	64.4459	104.247	61.7313
Bra040456	821.746	757.695	761.052	672.071	605.738	338.443	209.532	276.759	293.992	292.675	245.779	303.325
Bra026563	173.951	228.943	157.757	152.969	115.486	90.5332	136.468	180.229	64.553	135.436	801.109	1530
Bra020245	33.0809	60.4287	46.6923	60.0873	62.7919	95.0363	45.0977	59.5562	74.9607	55.6545	64.5706	67.2311
Bra027874	32.3695	30.6397	51.1492	32.6499	26.1372	14.1471	19.1598	25.2948	26.1133	45.957	37.0036	16.4417
Bra029351	209.609	156.674	200.277	137.544	192.84	215.775	140.24	185.135	150.211	299.249	159.515	186.349
Bra018077	31.3053	37.717	63.6651	81.7988	49.2759	110.708	34.0554	44.9495	66.4187	69.5056	74.491	38.7983
Bra031679	48.7892	81.657	58.6477	70.2738	78.9341	60.1505	30.6365	40.4354	48.5603	40.5869	28.4456	29.4112
Bra025808	136.206	67.3543	103.559	59.5115	82.9354	69.1808	41.5156	54.7592	40.2824	26.7831	34.09	61.9341
Bra019404	2618.73	4901.92	4710.7	4960.68	4584.13	6989.26	3294.78	4345.28	5061.35	4185.28	5177.35	5265
Bra026651	162.237	141.821	130.719	139.655	156.064	250.74	158.585	209.137	134.059	109.805	138.452	186.757
Bra032435	89.5485	89.8931	128.573	123.485	116.262	147.787	90.0475	118.751	117.715	134.984	77.0044	119.425
Bra025915	274.442	382.876	529.451	409.211	451.517	540.109	190.014	250.523	285.884	201.08	230.236	259.126
Bra037426	62.5884	65.4913	88.1087	83.476	64.5884	112.078	53.8271	70.9673	52.5733	69.1368	57.733	48.7157
Bra040907	376.518	518.005	525.534	573.964	454.749	667.434	537.079	707.961	703.284	679.005	461.223	686.806
Bra012199	1103.93	3599.13	3322.44	2812.39	2972.61	3214.27	1721.23	2268.7	2419.64	1969.72	2292.3	2254.78
Bra022391	744.83	984.543	1024.93	916.155	821.906	1078.48	1472.73	1940.12	2238.28	1603.27	1976.69	1343.71
Bra007489	17.428	34.3321	35.867	25.6557	52.1177	99.835	19.9903	26.3266	132.316	21.6189	30.018	46.031
Bra019330	56.3458	77.3213	42.355	51.4713	95.0773	114.914	50.5005	66.466	58.2945	62.2626	67.2558	77.7162
Bra039601	323.757	439.961	486.55	443.963	435.811	407.417	275.405	362.428	533.492	568.003	463.445	384.259
Bra023005	225.887	215.693	420.641	273.281	341.599	569.019	307.334	404.414	265.989	271.635	324.135	380.564
Bra015177	68.8478	97.0619	160.795	157.84	201.108	683.241	143.942	189.405	263.833	128.779	202.96	271.469
Bra030426	57.999	80.9374	114.814	113.083	96.9862	192.11	60.2725	79.2829	76.9474	92.2924	69.2676	141.484
Bra009727	130.294	182.597	197.074	89.7945	97.3421	81.2439	139.481	183.405	97.5581	114.295	133.789	119.224
Bra015565	148.664	126.799	150.219	159.257	179.489	233.413	85.2585	112.096	133.96	220.293	135.472	137.01
Bra036031	65.5201	60.3295	74.3998	160.21	373.989	946.34	62.486	82.1373	102.871	85.8943	217.654	222.582
Bra015117	62.1226	46.8074	85.7507	73.3635	87.5401	202.503	32.7882	43.0432	43.1853	38.5187	24.3918	74.625
Bra024184	108.156	155.984	100.694	124.719	151.521	151.806	120.272	157.831	155.59	182.359	97.9546	149.555
Bra040453	221.933	225.887	248.294	306.517	469.716	1342.33	193.923	254.468	289.84	337.716	205.803	428.859
Bra038572	98.8727	100.139	71.8341	50.3688	82.9659	168.238	84.8243	111.302	97.5802	131.315	53.1824	92.7827
Bra008412	210.591	344.07	392.849	415.293	466.675	397.451	950.268	1246.73	1352.51	1090.52	1448.34	1421.24
Bra002702	30.7598	41.3932	47.0032	31.2371	47.5312	83.368	27.0964	35.5232	25.9327	39.1094	34.7191	40.6948
Bra021706	143.285	619.821	296.978	330.414	508.436	220.952	173.035	226.73	319.312	380.665	301.843	264.609
Bra014715	50.8656	106.926	188.086	146.191	152.571	180.321	102.443	134.158	158.516	110.063	192.638	223.757
Bra003207	314.872	481.666	495.06	491.269	567.997	658.188	582.01	761.71	868.492	988.146	860.317	790.43
Bra022691	5440.46	5602.75	5534.65	5710.75	6135	6177.27	6406.7	8384.25	8030.56	7441.01	7974.44	8360.04
Bra022118	165.155	248.442	310.396	262.338	240.305	298.052	171.015	223.732	361.799	307.84	441.073	310.682
Bra013062	321.536	327.535	262.484	328.487	302.859	471.039	278.26	363.971	300.151	319.4	251.405	302.49
Bra036736	120.711	146.275	246.744	173.542	216.927	416.099	1866.46	2439.66	2216.24	1831.98	1924.65	1898.21
Bra030493	1522.78	1988.47	1649.45	1671.43	1570.04	1416.25	127.445	166.556	245.395	211.104	170.562	237.637
Bra009825	263.97	143.758	113.813	114.924	67.6734	103.755	126.015	164.664	141.071	127.826	162.026	133.675
Bra021741	84.8779	113.907	160.358	205.197	155.766	219.259	118.67	155.037	170.248	127.263	108.407	123.663
Bra028798	292.042	237.089	313.436	326.022	207.283	367.542	161.065	210.416	123.984	201.44	306.648	277.793
Bra033772	240.653	40.4692	81.6112	106.944	96.0245	111.733	298.586	389.993	311.173	349.837	192.638	274.011
Bra024296	60.8666	101.452	70.9968	91.2098	80.1811	91.6283	81.2149	106.054	147.72	49.0603	65.5465	97.4199
Bra032824	574.117	593.474	480.277	534.039	606.928	568.686	446.759	583.366	804.759	537.857	539.537	537.65
Bra021347	87.4596	228.266	232.469	259.424	359.197	794.429	167.099	218.171	340.914	207.968	286.563	390.481
Bra036381	76.3671	169.325	133.71	232.21	268.839	1040.1	100.297	130.927	200.014	105.818	164.785	259.56
Bra017650	15.2318	15.5738	29.4536	34.608	55.5462	60.6346	14.7459	19.2368	15.5099	22.3644	22.6033	18.8655
Bra023922	108.66	45.6537	111.837	113.789	68.5842	57.9031	61.5713	80.2511	122.462	94.801	64.1035	70.5463
Bra005170	148.664	253.231	312.25	299.595	175.52	245.405	203.57	265.224	229.137	202.813	206.304	234.017
Bra033183	161.557	208.076	172.286	210.445	436.183	606.154	163.745	213.266	182.952	269.046	252.713	358.372
Bra017366	136.549	138.378	354.667	168.873	163.11	382.6	91.6423	119.304	267.855	258.048	786.957	507.978
Bra011306	163.008	150.488	153.61	189.433	182.307	170.007	708.472	922.228	849.858	888.683	623.384	635.274
Bra014750	683.565	1105.93	904.577	957.385	882.645	919.109	1215.67	1582.44	1335.33	1504.99	1686.95	1666.46
Bra026482	641.796	727.918	636.997	588.341	477.174	322.218	477.354	621.284	473.211	570.828	522.562	551.174
Bra013067	63.5675	68.3295	95.0043	113.816	82.4304	101.371	94.7673	123.301	94.3356	114.452	169.229	175.749
Bra040684	132.123	287.055	439.277	469.027	385.737	627.429	293.684	382.09	393.51	446.925	282.97	313.897
Bra016323	66.4635	40.3686	63.8802	26.8134	31.0456	44.6407	54.144	70.4337	33.2437	41.2976	26.3976	28.0824
Bra005333	12631.9	15595.8	14578.1	14592.4	13861.5	13984.4	12013.4	15627.3	16920.1	15454.2	14544.5	16055.2
Bra012692	9.6481	12.9011	11.4211	9.7254	10.1102	12.1868	10.7706	14.0084	12.3678	14.7066	13.7497	9.5513
Bra034995	21.2195	28.4293	44.529	24.4275	17.5452	17.7334	29.0895	37.8267	36.3363	22.7069	21.6674	31.1781
Bra014211	60.7535	67.7778	68.3138	88.797	88.6709	178.201	58.8886	76.5714	88.6098	44.8332	46.4481	101.593
Bra034472	286.142	176.297	159.571	169.337	151.845	170.212	99.7818	129.706	149.053	204.507	217.58	280.435
Bra018704	117.123	126.838	214.805	174.726	120.868	120.767	162.504	211.126	471.956	163.733	220.996	216.951
Bra010137	141.407	75.0303	51.4261	50.1413	56.3095	35.1409	65.1253	84.5589	20.784	37.6262	43.4038	24.4314
Bra033178	53.2692	95.6574	68.8835	76.5558	56.5988	144.018	63.3126	82.2033	51.6442	42.351	29.9559	76.3407
Bra034440	187.938	319.671	241.213	334.799	265.27	464.807	1990.43	2581.96	3069.78	2843.51	2056.78	2498.38
Bra015622	97.2082	121.186	183.748	155.145	153.442	317.678	165.812	215.081	212.535	175.998	206.887	170.328
Bra001824	235.322	453.958	286.934	201.926	357.376	296.775	493.016	639.368	501.413	464.803	605.45	576.003
Bra040990	82.4732	86.3934	134.527	98.9575	104.783	122.34	65.8349	85.3608	103.38	88.0607	100.465	99.6814
Bra024348	250.431	192.976	169.315	214.074	196.236	273.067	214.943	278.542	178.77	240.539	132.787	86.8315
Bra021006	309.217	544.302	608.338	582.519	755.535	1246.37	435.5	564.229	640.501	684.912	777.839	1033.82
Bra001248	384.431	973.136	1937.07	1480.93	1770.19	1521.39	1029.79	1333.99	1644.15	1536.29	2040.33	1440.19
Bra027133	22203.2	25808.7	26008.9	25221.3	21665.1	24128.2	21211.4	27475.3	22322.3	26106	23601.8	26090
Bra005856	117.946	73.2557	57.7073	122.76	164.256	341.704	47.6047	61.6626	69.7624	47.9715	66.4458	122.87
Bra031133	111.034	141.196	40.98	72.9812	28.243	34.9539	43.1234	55.852	95.0091	134.046	51.9332	58.1422
Bra033211	55.9782	42.9298	39.8086	71.6714	81.7312	123.32	88.7248	114.886	116.833	71.818	89.9239	97.6361
Bra024453	89.3712	71.1172	95.5286	78.0201	77.0997	82.7459	55.4608	71.8079	78.1512	82.4445	75.3054	62.3919
Bra022998	2134.87	2169.9	1753.69	2168.89	2808.87	2716.77	3292.78	4262.26	4649.07	4266.86	4392.05	3968.93
Bra024629	10.6292	14.6657	13.5154	30.4135	13.4974	11.1783	9.5451	12.3537	13.0543	20.0006	17.8973	12.9999
Bra034876	201.516	319.692	436.891	612.397	590.414	1858.67	320.044	414.204	574.891	526.701	531.594	779.138
Bra018717	110.607	213.978	205.649	147.728	200.533	185.647	132.713	171.747	126.179	147.864	320.593	198.707
Bra040614	63.8366	99.8573	116.414	151.329	217.325	337.509	91.4192	118.289	166.411	153.699	197.535	176.156
Bra033488	213.608	467.145	327.992	483.668	167.275	331.13	224.259	290.101	430.821	223.783	261.584	254.37
Bra012221	25.064	16.8474	20.7334	28.9943	17.2921	24.4165	17.7456	22.9474	19.8833	19.3097	17.8804	17.7311
Bra038135	75.4012	78.5208	109.538	136.529	223.904	303.577	87.2203	112.786	85.0082	41.3243	105.715	131.316
Bra011401	174.708	203.819	259.839	219.885	361.506	422.905	304.276	393.434	252.778	404.815	341.284	332.812
Bra017884	17.2901	47.9612	70.8483	72.1151	79.5346	145.465	30.8091	39.8015	53.0347	54.271	55.5287	74.082
Bra010544	536.719	721.003	672.815	797.746	848.127	830.877	787.138	1016.26	1072.38	1482.52	1400.02	1487.9
Bra020869	491.401	385.784	257.348	209.295	386.097	575.164	257.727	332.731	334.563	227.021	254.801	331.861
Bra014909	1820.92	1594.55	1360.54	1203.8	1214.89	1273.84	915.273	1181.03	1112.22	1168.73	1106.05	1099.09
Bra026694	271.069	185.283	163.085	134.925	177.84	132.87	151.516	195.49	145.062	233.332	219.465	172.727
Bra012565	16.1855	23.0782	22.7649	56.2865	27.5998	20.8317	23.289	30.0248	59.4788	34.2921	31.3356	33.6225
Bra007058	36.4701	34.7495	63.8275	79.9909	95.7715	126.632	87.3897	112.633	68.6417	76.8493	85.949	112.295
Bra028464	36.4793	36.1429	37.2861	52.6555	31.8537	37.3875	50.2513	64.7648	57.4587	52.0636	39.8059	51.8787
Bra031893	4538.96	6723.41	6348.07	6559.85	6439.02	6167.76	4686.07	6034.43	6085.8	6477.11	6968.32	6335.03
Bra025155	585.674	550.524	371.536	609.599	619.726	375.712	765.685	985.94	673.808	720.278	714.334	696.255
Bra031925	2576.14	3348.9	3805.66	3225.68	3149.63	2167.5	5037.7	6485.92	6957.49	5843.4	6725.62	6562.09
Bra033765	39.5081	30.9952	44.7849	47.0864	32.8063	54.8036	18.4187	23.7051	28.3609	26.5076	31.8801	21.1887
Bra028258	388.984	481.139	449.603	406.553	403.731	265.87	1014.32	1305.01	1270.36	1347.15	1478.82	1478.07
Bra020907	291.265	130.39	44.7781	70.2335	126.603	277.343	39.9302	51.3722	40.5394	45.1064	39.3928	44.2021
Bra040304	25.8636	44.9349	35.0282	42.2785	64.6039	130.861	34.4883	44.3431	48.6865	60.2223	53.3402	50.3838
Bra022971	34.2171	40.6493	33.0073	57.9736	43.1135	148.133	23.7429	30.5269	24.9569	60.132	57.6379	24.2749
Bra011817	147.536	304.479	257.737	329.298	287.272	257.47	213.636	274.442	263.819	304.282	190.424	242.147
Bra014432	204.655	741.314	1103.92	768.774	620.508	495.022	131.987	169.514	163.886	119.537	383.108	239.952
Bra039883	799.125	1305.29	1044.62	990.312	949.747	1091.81	1552.97	1994.18	1878.53	2120.81	2030.06	1691.74
Bra030930	114.955	60.2864	39.8123	68.3056	141.266	240.197	76.5834	98.3337	85.1523	63.6281	118.457	460.077
Bra016365	61.3917	54.675	22.8575	14.0997	68.7794	22.5237	25.6011	32.8592	52.8405	54.221	40.9714	25.6341
Bra016340	182.425	314.685	227.086	289.946	253.959	300.255	371.934	477.365	317.91	303.607	286.52	372.881
Bra040672	848.339	754.953	607.404	687.552	532.136	705.673	826.573	1060.83	803.164	1181.4	989.515	1122.43
Bra026285	95.3684	233.192	129.016	102.309	170.717	209.292	84.1901	108.047	129.029	99.2344	144.069	138.274
Bra021247	3390.61	2666.92	1930.6	2351.01	1884.17	2112.43	3099.72	3978.06	3465.7	3540.79	2669.48	3679.53
Bra034032	278.51	93.3732	66.274	65.3572	64.3524	79.3945	22.5548	28.9256	23.2034	21.1907	24.3918	23.2944
Bra037015	90.7617	219.533	170.6	152.768	152.583	120.877	138.899	178.006	173.152	153.675	187.496	148.767
Bra033161	746.6	1036.42	1091.11	992.784	813.849	793.702	725.768	929.839	1144.53	1069.94	963.089	982.822
Bra027395	719.511	1005.42	1253.31	1233.56	1351.15	1568.33	707.284	905.896	1433.66	1101.4	1548.77	1697.05
Bra016480	213.112	495.843	414.358	668.857	527.655	808.125	396.258	507.452	567.316	525.06	400.398	660.174
Bra026829	63.1732	58.3206	51.0897	53.138	47.1067	62.7333	44.3855	56.8405	59.2121	60.8165	25.9077	62.9222
Bra002452	1206.69	1195.02	964.24	1417.16	1205.63	1015.82	878.494	1124.9	1160.24	1310.71	1107.3	970.983
Bra012220	115.401	117.993	148.297	115.87	181.611	150.681	1657.01	2121.3	1619.32	1739.45	1665.1	1870.33
Bra029462	652.978	965.119	670.441	722.69	428.415	651.692	848.382	1086.03	1097.25	1003.16	989.212	1048.1
Bra015205	21.3968	62.4073	29.5614	51.8079	65.412	129.714	34.0421	43.569	69.5052	93.5778	86.3586	83.7921
Bra025580	460.898	506.181	476.922	649.754	832.797	1048.77	244.48	312.503	244.488	353.211	315.221	420.959
Bra028350	202.468	238.724	378.581	370.57	341.462	419.621	218.513	279.16	220.298	264.182	134.418	210.731
Bra033115	36.59	44.5551	75.0417	76.2606	68.2878	160.702	58.7088	74.9997	103.868	82.2138	76.9129	108.115
Bra021085	89.0297	137.695	212.407	199.857	276.853	444.055	120.428	153.827	175.119	171.959	205.101	348.196
Bra028060	1291.05	431.534	641.831	585.12	682.977	1278.54	549.972	702.107	640.645	525.291	645.46	697.923
Bra038770	24.5074	16.4054	16.3057	19.9984	17.0074	26.4192	12.8705	16.4289	16.3262	13.3369	26.7921	21.2183
Bra020180	4396.69	5039.8	4963.05	5384.65	6198.6	6018.19	3522.33	4494.94	4558.93	5294.03	5986.73	7040.73
Bra038918	257.609	348.479	302.046	419.505	446.421	1228.51	180.729	230.475	287.432	355.905	310.999	469.738
Bra019088	16158.9	17481.1	18393	18870	16942.3	18246.8	15848.9	20202.6	15813.9	17738.4	15777.6	18898.8
Bra035697	1081.86	913.95	680.554	363.834	372.064	247.468	1508.7	1923.13	1075.25	909.623	509.793	526.589
Bra034481	132.232	364.18	417.395	355.09	386.572	305.797	335.322	427.357	450.868	472.848	516.923	508.655
Bra004201	367.218	373.997	290.415	509.708	807.21	2661.38	416.191	530.332	512.443	388.128	510.441	1144.5
Bra013727	47.8112	42.0229	42.1579	59.5811	46.1687	87.6058	126.112	160.543	186.812	134.001	142.359	97.4452
Bra014851	223.347	447.536	467.943	363.79	406.095	208.115	276.281	351.703	477.065	401.579	319.846	324.228
Bra019450	50.8249	75.7258	59.4726	55.5137	133.193	174.058	62.51	79.5652	73.8049	140.005	87.693	101.002
Bra015188	231.559	246.48	260.568	198.217	164.005	185.363	188.044	239.318	149.227	217.558	202.155	172.432
Bra026141	41.5155	33.7818	40.7231	31.7533	49.0583	86.9866	22.6615	28.8403	18.9544	16.2611	46.3412	32.0182
Bra015365	14312.3	17775.3	11169.5	9060.38	11288.9	8615.01	11028.8	14034.8	14839.2	15093.9	14570.6	12612.7
Bra009744	942.451	1718.91	1667.66	1657.37	1858.32	1625.69	1559.84	1984.67	2054.25	2268.19	2554.99	2480.52
Bra026655	82.2047	95.9607	153.951	147.128	128.566	255.628	127.607	162.293	140.503	150.24	101.53	179.286
Bra006983	99.5078	141.49	196.211	184.376	192.358	245.49	190.48	242.19	205.987	246.251	161.459	303.528
Bra010145	324.258	196.666	285.081	231.691	212.086	152.969	184.992	235.174	230.736	209.791	247.744	214.174
Bra035401	202.174	247.391	169.77	290.108	640.331	768.014	157.543	200.201	225.901	322.689	285.783	408.591
Bra037890	104.731	164.609	122.415	116.825	106.893	99.3511	88.3244	112.204	137.616	95.4874	56.5348	92.55
Bra035307	46.824	19.584	24.0953	32.1992	26.0515	43.6831	31.6681	40.2122	62.5781	13.9258	32.9008	66.6955
Bra005972	86.2877	59.4454	87.5704	69.4484	68.7645	91.7829	83.2513	105.69	161.758	113.186	129.819	106.892
Bra035310	412.812	614.358	917.45	722.183	646.88	861.821	464.542	589.608	533.238	415.646	624.626	430.848
Bra012161	36.7423	35.4338	39.6081	39.3733	20.3771	23.6957	29.1413	36.978	40.9523	26.7728	14.8561	16.9243
Bra014709	3596.54	3412.47	4031.86	4790.17	4820.68	4134.24	3359.42	4262.73	4059.88	4460.56	3980.57	3760.4
Bra002364	398.105	390.689	547.672	506.661	544.433	593.061	315.21	399.961	479.746	365.761	592.511	414.115
Bra039964	27.7932	64.977	34.6506	118.279	123.588	25.2455	90.5832	114.918	125.515	109.081	149.594	105.086
Bra008400	323.852	623.71	751.066	746.387	820.144	1289.3	379.727	481.583	613.954	565.706	617.288	873.321
Bra022085	852.978	1660.42	1721.52	1912.28	2227.76	3501.46	985.367	1249.04	1458.29	1220.2	1931.77	2075.03
Bra033978	19679.1	19778.4	17236.8	18171.2	19702.3	18383.1	6476.56	8208.54	6789.28	7723.81	7885.66	6527.89
Bra003099	153.758	179.637	282.728	227.219	240.743	210.937	169.071	214.283	186.639	234.142	183.508	152.156
Bra033500	126.49	351.497	428.874	411.619	342.116	557.6	291.602	369.557	488.099	469.064	508.718	526.315
Bra004032	86.159	46.1111	64.8284	51.0743	39.0825	33.6262	55.2173	69.9777	80.5008	61.3232	57.3581	52.211
Bra027865	103.338	50.6516	95.1042	37.326	63.4179	40.191	65.9468	83.5634	81.7394	112.419	134.902	53.0301
Bra033154	146.785	169.593	129.92	167.212	293.106	1003.98	289.627	366.94	285.712	294.091	354.867	596.398
Bra032896	151.342	142.914	154.794	154.313	168.575	234.763	112.187	142.133	160.861	77.6836	170.223	169.993
Bra019065	406.191	335.451	320.813	334.081	286.293	265.392	367.886	466.033	533.6	474.611	267.755	273.25
Bra002863	91.823	152.833	218.672	270.487	243.747	302.718	164.331	208.145	145.99	194.395	147.424	180.012
Bra001990	432.165	534.01	555.202	417.999	353.939	327.639	334.096	423.146	384.785	379.033	489.729	471.266
Bra010709	3473.67	1283.09	2837.11	1991.93	1479.6	1000.9	155.525	196.839	200.553	296.35	230.535	237.928
Bra021321	103.062	192.211	240.009	260.34	170.192	237.755	256.064	324.084	197.025	271.171	188.787	134.584
Bra029504	226.425	379.292	461.424	321.457	503.711	1141.64	1366.36	1727.61	2052.99	1574.33	1676.29	1480.8
Bra026596	104.735	42.7387	41.7192	113.306	88.2095	37.9283	51.4593	65.0555	93.1331	56.1357	103.574	36.0852
Bra008490	243.8	493.885	512.708	258.688	185.98	383.175	347.62	439.387	341.812	325.136	346.789	420.301
Bra024166	45.6194	118.135	148.748	199.035	187.829	421.368	69.6649	88.0496	84.4854	157.62	144.812	173.683
Bra023298	180.862	166.987	111.733	237.63	123.413	296.989	139.809	176.682	157.1	44.5687	212.506	206.11
Bra012969	795.386	741.162	671.404	662.875	650.71	604.679	920.274	1162.37	902.089	1075.64	830.108	1151.93
Bra000670	9401.48	10960	10168.6	8837.77	8128.22	9090.09	12060.7	15226.8	13981.8	13574.2	12337.4	12710.4
Bra029273	870.765	680.922	872.422	818.206	860.425	818.149	423.232	534.221	571.77	506.59	659.621	705.025
Bra038183	161.288	52.62	117.494	52.9876	109.666	193.05	97.3863	122.826	57.3583	123.449	78.0663	96.6917
Bra029962	529.554	351.497	305.322	405.698	437.375	578.895	521.207	657.273	595.001	607.586	692.636	1082.87
Bra010212	11837.7	14803.2	11204	12450.3	12185.5	14135.7	9217.78	11617.8	12764.8	14127.3	12714.1	14613.3
Bra040349	193.266	179.191	140.702	169.553	164.123	200.174	997.386	1256.91	1028.73	1024.55	833.362	983.061
Bra035250	224.348	164.499	263.826	227.36	190.202	312.704	244.08	307.553	517.096	196.275	96.8055	140.889
Bra024248	150.695	165.869	163.435	150.977	150.862	203.258	130.672	164.634	117.273	90.865	82.9163	97.3197
Bra008388	200.424	533.969	428.821	404.522	446.403	517.941	482.988	608.513	485.802	640.294	781.197	434.442
Bra026052	258.353	378.145	374.47	535.96	398.73	500.267	671.436	845.476	709.223	673.94	553.01	761.751
Bra027034	170.661	224.45	121.222	74.9055	136.32	66.6915	97.329	122.527	174.23	51.5859	163.784	81.4076
Bra022121	79.4273	98.3663	82.2906	141.396	161.608	364.894	66.4779	83.6879	103.556	92.6528	102.132	203.88
Bra029533	122.304	79.8849	108.564	88.1178	69.2481	85.2983	52.2724	65.7921	82.9857	47.4634	58.8566	47.2644
Bra026906	1325.71	1240.87	1088.49	1273.54	1550.37	1229.8	1433.55	1804.27	2130.5	2331.02	2252.56	2492.73
Bra011419	47.251	40.2746	27.0681	28.2852	35.1311	136.754	27.2764	34.3266	46.979	36.3635	37.0978	61.7592
Bra034513	510.109	436.746	595.906	537.372	507.403	393.11	267.321	336.4	397.997	377.695	429.106	367.882
Bra033798	142.794	230.285	213.893	276.162	380.33	931.303	142.877	179.731	207.683	183.117	242.35	243.083
Bra015161	166.555	186.923	295.765	259.821	198.208	207.628	227.457	286.062	193.458	256.301	264.422	271.052
Bra006848	16.3741	13.847	12.9221	11.5145	12.2515	12.2323	20.0235	25.1786	32.1384	20.4442	19.9344	19.3919
Bra040777	224.515	302.278	126.622	196.508	326.41	228.47	321.468	404.144	379.461	302.525	379.531	381.896
Bra028800	31.8691	37.1998	46.4673	47.5398	44.9182	92.0869	22.1299	27.8142	39.2509	27.5478	50.7703	36.8853
Bra030894	22.117	16.559	27.3771	31.6282	47.9506	156.436	23.0747	28.9943	34.707	20.4195	27.5052	72.2859
Bra036383	192.629	444.893	449.932	574.96	489.754	968.763	396.501	498.175	622.68	561.747	712.441	697.482
Bra009855	445.178	649.695	788.006	659.318	818.995	1092.88	592.881	744.731	868.088	621.646	613.081	652.729
Bra016999	4313.8	4645.93	4295.39	4709.41	5028.77	5409.12	4777.47	5999.31	5050.24	5024.58	5858.03	5941.61
Bra016576	41.9055	25.8604	54.1877	115.314	60.7145	110.235	76.2522	95.7517	131.275	64.553	166.285	96.0824
Bra027420	1516.97	2772.58	2731.95	2152.99	4109.19	2216.37	3506.61	4402.68	4535.15	4075.32	4851.64	4336.89
Bra014147	237.145	499.24	667.076	593.574	575.58	744.553	495.229	621.738	772.581	547.612	631.873	532.284
Bra032816	1880.64	2758.63	2672.29	3056.22	2969.27	3230.47	2664.13	3344.41	3374.18	3995.28	3229.16	3344.22
Bra041133	302.084	420.007	601.496	643.811	826.722	1644.9	373.545	468.908	650.231	509.091	624.114	955.106
Bra026725	879.831	859.173	942.718	885.506	759.553	724.174	1304.17	1636.91	1635.23	1533.65	1513.7	1566.28
Bra004011	775.168	975.513	1416.82	938.284	1211.82	1072.13	1005.21	1261.53	1295.84	1532.33	1205.99	1138.96
Bra027811	309.379	299.626	241.533	308.955	219.071	242.177	343.858	431.499	324.659	256.137	559.488	530.809
Bra021204	21.2195	19.6646	15.8718	13.0813	19.3044	15.6764	21.1945	26.5771	16.5761	42.6836	49.3375	15.3033
Bra012610	409.645	547.441	753.887	657.467	608.548	697.165	402.362	504.489	667.636	709.024	624.24	572.295
Bra037885	45.4884	24.2906	31.2749	60.6659	40.0379	120.99	28.4776	35.6856	65.0482	26.8784	31.8801	60.344
Bra030150	114.396	178.748	319.683	239.859	288.518	520.748	215.932	270.551	253.512	247.775	214.594	267.689
Bra029322	33.5817	45.3587	26.8949	40.8166	31.1136	61.4664	24.4726	30.6618	31.9575	38.2647	28.7847	40.9118
Bra026296	26.1796	76.1127	80.0873	80.6276	67.8147	106.973	67.3162	84.3205	96.8179	55.2341	49.689	53.7692
Bra018367	361.47	298.499	240.375	314.831	90.0431	107.166	132.624	165.887	476.553	170.132	98.0911	112.361
Bra018176	1309.11	1007.21	1029.17	983.969	916.509	736.051	671.628	840.07	763.043	596.793	667.617	499.969
Bra012050	70.7852	156.395	83.3935	248.238	225.108	672.278	99.4696	124.369	230.44	153.555	116.559	331.484
Bra019429	480.313	560.608	892.574	608.628	689.693	984.304	539.554	674.395	481.848	598.394	523.682	631.524
Bra040574	317.999	516.671	804.117	703.035	827.607	1622.92	483.119	603.833	788.747	511.631	745.796	997.906
Bra036664	204.617	199.34	273.415	406.682	253.936	268.081	160.815	200.98	496.97	476.667	254.736	196.775
Bra033764	295.562	635.46	701.541	496.433	462.219	618.406	1135.2	1418.07	1184.29	1312.57	1210.4	1090.41
Bra028206	342.913	240.825	488.72	372.175	386.405	430.544	211.089	263.622	339.349	380.535	322.997	401.775
Bra021793	324.925	268.96	306.463	318.637	211.542	293.302	456.072	569.373	374.709	412.275	297.092	670.507
Bra035367	31.1515	68.693	53.6312	88.2332	78.8078	285.728	34.5766	43.1626	59.0037	43.71	36.1147	147.127
Bra030352	24.0953	34.9552	40.9085	56.0024	70.7187	53.0645	52.9881	66.1137	45.7777	64.9146	31.171	44.4862
Bra007731	30235	30827.9	27193.8	28469.6	26941.9	26126.6	29095.8	36294.3	29488.6	30816.8	30292.7	31701.3
Bra022304	99.9015	153.038	258.2	206.135	206.92	294.783	152.004	189.596	183.424	216.789	220.416	224.932
Bra033280	4780.61	6165.87	6335.39	5670.29	5729.36	5151.48	4097.58	5109.82	4864.76	5001.56	5608.23	5405.4
Bra020614	648.618	1131.86	602.777	807.174	648.571	351.832	260.52	324.581	337.226	281.034	385.452	280.951
Bra008560	142.745	67.9193	31.1153	27.3551	101.808	70.0066	27.2465	33.9412	57.8312	39.0639	47.2157	79.6717
Bra026269	3260.71	4364.53	3712.33	3783.1	3836.06	3551.33	3283.42	4089.37	3490.55	4138.61	3465.12	4315.43
Bra004299	3521.81	4052.77	3827.54	3568.24	3081.87	3835.29	272.063	338.769	371.054	357.721	438.434	276.87
Bra017814	292.242	125.093	173.052	170.156	174.915	228.74	168.564	209.817	201.293	229.386	188.47	181.247
Bra016792	568.951	691.415	996.523	973.162	763.293	935.369	788.774	980.867	819.265	910.602	1199.04	1026.64
Bra037668	1374.77	1588.01	1750.25	1775.03	1850.6	2262.05	960.024	1193.7	1131.05	947.368	1647.44	1750.5
Bra017783	239.934	94.3266	78.3382	60.8706	74.3927	103.299	67.7778	84.2406	126.71	48.3857	103.891	102.309
Bra023928	358.536	439.188	108.756	199.089	91.4876	236.829	254.631	316.442	260.85	139.453	337.66	436.952
Bra032346	416.421	314.673	301.063	356.218	370.352	326.844	29.6883	36.8678	40.2843	33.4333	37.3332	79.4238
Bra003676	160.925	250.087	268.599	322.518	263.333	348.898	230.727	286.33	295.517	312.608	363.242	317.252
Bra021106	47.5205	92.3226	52.5171	95.0589	25.593	24.8419	49.2849	61.1272	29.9559	34.8161	27.2833	27.1402
Bra006871	163.266	174.924	214.885	284.284	178.031	201.618	248.266	307.47	277.765	484.505	365.645	300.952
Bra032245	2071.1	3008.13	2246.58	2609.92	2736.86	2948.86	237.378	293.849	275.532	304.32	272.673	323.723
Bra015834	168.881	243.903	312.951	252.548	241.953	361.362	196.991	243.822	242.188	227.314	185.965	225.341
Bra025968	460.845	584.969	372.555	523.358	490.036	481.852	285.329	353.109	320.683	209.894	289.429	146.036
Bra039876	91.8388	117.091	103.522	110.736	114.239	75.9736	75.0227	92.84	74.8598	92.9963	78.0537	102.434
Bra039908	721.822	1051.95	1528.53	1513.45	1432.08	1414.19	1092.49	1351.38	1399.1	1315.68	1102.72	1386.64
Bra027499	107.123	173.155	261.94	202.844	178.98	147.996	154.006	190.48	256.329	204.593	154.08	238.615
Bra030943	668.96	374.678	326.682	370.377	330.965	908.265	300.064	370.971	490.736	242.125	367.378	790.248
Bra020302	522.829	527.071	639.636	485.645	327.017	173.683	286.237	353.85	574.342	593.322	454.237	425.257
Bra041051	101.13	131.157	345.289	210.45	406.448	775.765	236.008	291.666	390.24	209.704	214.552	385.015
Bra014464	202.885	629.154	770.591	750.104	568.784	742.007	385.849	476.829	581.456	504.324	655.951	534.149
Bra036088	345.071	679.219	868.843	940.067	802.728	921.349	759.796	938.85	964.929	918.481	1273.69	973.544
Bra037597	49.1734	77.7606	84.8292	98.126	131.408	337.311	57.9857	71.5884	83.0052	91.4582	82.8745	132.546
Bra016942	370.5	500.201	472.109	543.285	421.729	454.515	394.228	486.671	611.386	533.582	494.96	533.703
Bra039308	403.109	328.979	261.772	311.9	290.432	337.599	360.141	444.563	378.619	391.08	527.52	557.129
Bra024860	482.642	253.921	226.021	222.915	235.213	547.886	315.117	388.84	260.784	261.655	437.882	416.108
Bra019035	11042.8	13730	13863	13233.2	12250.9	13378.6	8936.67	11026.9	10927.1	8801.5	9504.8	8286.67
Bra025335	23.1175	169.175	27.2833	55.4995	63.5945	228.047	72.2892	89.1664	71.0866	56.6177	56.0257	118.104
Bra035475	29.2945	100.351	56.2216	86.5291	127.568	375.22	62.1206	76.6093	55.7167	61.7057	69.0085	129.003
Bra020575	713.595	874.705	1007.53	993.607	749.654	1006.5	832.952	1026.86	1145.91	1008.5	1158.15	712.831
Bra034303	126.204	142.023	181.561	187.693	128.04	141.86	246.275	303.572	270.514	366.288	163.266	233.858
Bra013581	27.2833	38.105	20.6612	20.4573	20.0325	15.4513	30.7774	37.9246	29.0403	33.8162	30.4655	21.2563
Bra016418	303.044	241.451	250.869	318.239	244.165	537.068	119.353	147.066	199.65	139.952	179.007	232.382
Bra033880	244.811	351.313	467.4	470.201	331.258	488.951	219.183	269.96	386.361	281.191	280.285	256.451
Bra024196	3253.11	3000.05	3015.6	2964.66	2843.56	2757.41	3711.97	4570.62	4063.72	4116.08	3333.31	3752.45
Bra029998	283.518	801.407	922.185	948.082	775.543	969.247	621.281	764.844	1124.73	1132.88	1217.46	1037.05
Bra035304	97.8071	243.949	126.532	224.591	278.284	878.099	146.915	180.831	281.729	113.758	196.922	349.124
Bra029070	30.4438	37.717	119.09	79.8981	59.3275	81.771	54.6372	67.2396	67.6231	65.6027	45.9887	47.1207
Bra040166	2678.03	3211.79	3717.55	3349.01	3054.61	5215.24	1938.73	2385.59	2477.95	2049.91	2087.6	2558.32
Bra017895	502.212	266.218	233.665	131.589	160.874	163.071	132.713	163.28	144.949	180.654	160.422	108.549
Bra037929	74.7552	223.305	258.292	300.258	282.655	1149.01	126.216	155.286	285.661	173.413	204.329	427.728
Bra018231	406.432	1027.43	1278.6	1537.33	1342.39	2932.62	607.358	747.227	1354.89	1031.64	1309.27	1112.9
Bra037420	146.484	181.609	164.645	190.648	93.6602	113.661	171.937	211.422	159.599	132.98	98.1034	149.544
Bra040430	56.2546	85.2412	147.769	114.328	148.178	214.034	98.8302	121.517	103.246	176.304	110.442	91.2075
Bra014651	1044.2	688.307	632.109	485.79	649.207	552.265	676.069	831.231	684.829	503.815	567.404	746.241
Bra037310	1152.52	1115.37	1139.16	1010.01	785.112	557.677	1161.59	1428.09	1466.74	1421.3	1349.48	1268.71
Bra039043	729.515	613.897	552.495	511.202	641.62	554.052	975.397	1199.16	1331.05	1051.34	1116.37	1043.75
Bra037975	55.2936	33.0047	33.9227	38.4959	65.0253	37.0958	67.4263	82.8684	41.7806	90.9072	83.5323	45.887
Bra040912	500.489	490.672	419.336	605.312	656.617	987.257	378.303	464.867	444.024	546.154	440.654	1125.12
Bra037074	38.8688	29.5318	31.2652	27.7186	85.7139	70.0459	20.6397	25.3584	50.7093	68.2849	45.8202	65.0863
Bra040732	45.9724	110.544	56.2041	140.056	188.149	621.959	79.8901	98.1184	163.234	137.572	166.132	297.79
Bra015060	130.593	190.234	211.831	228.989	251.39	357.339	162.422	199.466	153.872	203.06	164.511	185.293
Bra009202	283.967	736.227	838.129	1135.34	899.363	1507.79	795.7	977.05	1149.47	1079.16	1159.67	1290.61
Bra030145	12.1571	10.6292	12.3759	15.0563	27.3052	73.4852	12.1491	14.9078	16.5388	17.4567	18.2139	14.252
Bra012291	30.4262	83.1814	51.199	30.9865	77.7827	45.9078	88.9374	109.131	87.4805	153.96	114.382	107.995
Bra034514	40.4739	43.3191	56.5789	43.9053	74.0117	75.8955	149.576	183.536	86.0131	229.055	152.049	220.3
Bra029336	109.446	116.58	260.636	296.296	194.33	397.534	236.657	290.348	313.332	367.052	321.663	478.284
Bra018193	65.7123	60.7169	69.364	67.1267	72.223	61.8424	44.4841	54.5702	59.0402	57.1085	79.4833	70.9272
Bra032994	75.755	82.7919	69.0311	79.5867	186.667	143.583	80.2512	98.421	67.3412	1011.34	71.4085	132.394
Bra027241	194.369	311.636	288.003	234.729	341.683	344.151	437.477	536.213	468.359	517.597	650.027	508.306
Bra029940	98.0911	112.741	76.3465	56.726	110.314	108.2	53.6236	65.7244	108.013	53.184	113.453	68.5393
Bra015083	40.4002	28.168	74.7407	43.8886	54.2352	33.9318	46.7818	57.3269	37.0352	85.0596	60.1128	38.6164
Bra005656	1237.45	5038.79	4116.35	3946.35	2510.41	2095.28	326.71	400.256	399.169	468.896	418.45	419.515
Bra021019	9.1264	11.193	10.2589	10.6183	11.9785	12.8506	10.5134	12.877	16.5388	14.7747	16.4968	21.2268
Bra021161	100.087	171.656	230.006	221.999	231.627	359.905	136.538	167.225	303.477	143.199	195.344	248.654
Bra020711	52.7348	41.11	34.2187	36.3502	54.0304	70.2761	42.0153	51.4429	77.2931	99.8381	65.2547	112.86
Bra028190	224.989	232.783	165.766	154.224	187.545	530.192	200.699	245.572	195.652	132.254	145.528	248.326
Bra030932	242.359	202.032	288.238	211.19	225.117	148.849	212.171	259.599	288.591	299.377	266.074	225.103
Bra025183	98.3172	64.0447	235.594	233.3	300.403	404.764	128.926	157.737	272.941	175.727	197.352	122.043
Bra009314	198.701	87.4622	73.1732	119.841	133.38	127.308	85.9134	105.107	150.081	128.68	92.0902	80.4955
Bra010188	50.2495	33.8629	75.6231	63.6136	35.3121	67.893	45.9037	56.1337	55.6958	75.6232	177.133	95.6384
Bra010050	2474.62	4560.06	4719.1	4557.48	5011.11	5154.58	3584.09	4382.08	5482.5	5116.58	5532.6	5235.4
Bra037317	444.052	782.6	503.53	717.97	341.784	445.545	593.637	725.611	631.169	599.962	620.868	852.378
Bra033857	372.792	401.195	295.003	263.266	279.186	299.922	299.239	365.59	324.431	273.327	331.108	294.14
Bra035906	26.8614	21.1962	25.1486	17.8915	26.9632	62.0268	17.4366	21.2987	21.251	21.3287	16.2774	29.7895
Bra005332	845.544	1050.47	979.83	922.282	998.813	883.121	817.208	997.907	881.583	855.785	1141.36	810.683
Bra032483	1410.39	1259.37	1211.46	1472.72	1304	1301.63	1564.28	1908.25	1433.55	1831.93	1919.33	2272.42
Bra004887	15904.3	13752.2	14020.3	14826.7	15878.7	16012.9	14530.5	17725.1	17682.8	16715	15408.8	18163.2
Bra022300	35.4723	57.3529	69.3684	66.4639	62.9917	60.9492	28.1549	34.3439	65.6925	92.0616	65.1871	56.5472
Bra040502	32.3329	31.1156	97.8721	25.6557	147.397	49.5766	33.0507	40.2886	29.0602	54.5014	37.0113	34.5189
Bra015606	125.633	100.424	186.089	155.561	126	147.755	304.6	371.214	322.95	109.31	247.886	373.358
Bra026993	4426.05	6624	7037	6497.1	6102.46	5695.7	6203.3	7557.75	8486.54	8108.53	8612.32	7861.59
Bra027632	206.324	276.462	336.28	272.842	305.747	327.913	301.1	366.761	233.875	354.704	365.213	268.803
Bra001088	42.4271	51.4506	77.8334	72.0486	52.6231	44.0873	42.7113	51.9828	62.9929	66.7908	53.3859	56.9984
Bra037602	170.902	158.081	255.73	311.669	232.09	169.728	190.229	231.497	215.155	259.461	229.106	299.19
Bra031440	1024.31	1042.41	1146.16	1143.78	936.238	975.94	444.914	541.404	493.775	568.784	518.757	459.729
Bra019532	47.2178	149.424	91.4125	218.281	79.3983	79.1105	82.3133	100.097	251.774	100.511	80.863	78.0579
Bra006329	31.6373	46.0161	41.6116	71.6925	66.2979	109.326	24.8275	30.1859	25.9064	28.1465	30.622	42.3472
Bra002748	295.423	352.174	218.985	180.449	174.542	198.545	182.655	222.039	190.886	131.471	127.667	228.303
Bra033770	55.3843	64.7246	19.9227	39.0018	38.1871	53.3596	18.1147	22.0175	26.7379	96.6131	75.6051	33.6271
Bra014413	117.28	203.199	153.375	174.046	120.715	137.965	121.497	147.559	178.373	199.619	139.141	166.377
Bra035328	165.227	188.173	159.544	225.83	245.119	756.466	53.8431	65.3891	76.2697	45.2169	92.8987	231.537
Bra033048	20.1843	42.3509	61.0043	68.3693	68.4878	115.007	57.0331	69.2589	85.1928	75.7359	67.2546	63.0141
Bra030260	1330.7	1677.64	2055.47	1512.68	1600.31	1410.77	1188.84	1443.35	1489.99	1417.27	1525.61	1155.67
Bra033341	44.0419	19.5116	24.769	13.1847	30.0235	37.4571	30.8213	37.4016	11.6755	14.596	20.057	16.6207
Bra011625	3752.39	3734.67	4210.69	4163.84	3527.43	4741.96	2814.39	3414.88	2619.82	2848.33	3456.43	4067.78
Bra007304	169.498	194.876	284.368	202.426	257.228	466.647	196.507	238.331	256.952	236.314	170.071	251.269
Bra016317	97.9727	162.798	109.526	117.114	145.611	170.981	85.2585	103.353	123.893	155.073	131.501	118.332
Bra030313	48.9541	108.084	66.5824	142.527	106.522	140.791	75.6014	91.6253	119.795	73.5522	95.9339	95.8031
Bra011763	96.4178	150.202	93.4052	154.129	72.5765	86.5687	82.088	99.4371	124.883	67.1886	106.936	73.7371
Bra009936	83.5775	119.644	124.521	115.465	140.277	128.375	111.491	135.051	109.362	139.41	144.549	98.227
Bra022835	605.414	342.2	407.96	391.208	588.017	610.694	379.274	459.155	357.853	508.697	563.136	480.536
Bra012686	2773.74	4442.7	4019.32	5152.64	4634.41	4592.91	4250.09	5144.84	4802.11	4134.99	4358.4	5377.09
Bra017665	212.6	388.029	398.397	402.319	489.551	504.749	705.335	853.116	1263.85	1111.17	1714.78	1381.78
Bra022991	95.5494	233.855	225.943	209.787	220.536	314.313	297.054	359.164	289.735	222.029	271.937	165.054
Bra028071	81.1517	81.6028	101.542	99.9674	99.0525	131.059	73.3595	88.6612	223.153	85.4682	88.2995	104.215
Bra006416	4921.19	5812.59	5673.76	5313.52	5271.85	5150.3	3869.82	4675.98	4454.48	4992.59	4757.98	4471.56
Bra030399	80.5374	310.154	129.945	199.035	356.46	856.359	96.3268	116.373	219.487	92.7037	306.979	483.731
Bra038986	138.49	141.874	109.805	191.787	453.661	273.754	138.702	167.555	228.488	150.38	226.619	140.472
Bra010875	2931.01	4138.67	4005.49	4152.53	2975.18	3126.32	708.294	855.479	747.582	627.177	797.415	814.71
Bra007143	163.11	191.498	153.386	249.709	368.738	411.071	2309.82	2789.34	2678.2	2856.15	2509.02	2701.6
Bra032289	290.33	372.636	234.138	179.989	237.222	186.923	139.111	167.975	194.387	290.865	253.95	267.017
Bra033403	989.008	1457.01	1966.11	1715.93	2114.7	1532.22	2420.92	2922.76	4091.5	3321.28	1901.06	1972.61
Bra019529	901.589	810.627	860.186	861.728	1012.22	898.786	1000.35	1207.7	1086.01	1054.59	1234.98	1357.54
Bra028331	19.8642	20.1196	13.1736	12.1169	13.594	19.6806	13.9736	16.8659	14.3787	22.5081	16.151	17.6984
Bra018094	765.869	341.927	155.525	256.537	187.545	223.938	199.725	241.008	176.34	194.827	165.474	169.272
Bra005017	249.705	392.34	241.525	234.556	230.029	445.866	215.579	260.129	277.238	342.063	248.127	330.521
Bra017930	1018.83	2698.7	1837.7	1641.6	1303.54	946.982	134.795	162.63	156.831	358.577	119.399	189.275
Bra002952	80.5374	95.8793	80.196	100.851	142.61	280.229	95.6384	115.384	171.174	116.152	145.092	183.84
Bra010179	119.752	123.359	118.427	117.014	160.563	144.963	82.5519	99.4794	147.277	145.611	93.3463	115.135
Bra034143	223.269	186.155	350.702	425.164	326.104	626.948	199.692	240.625	295.738	268.284	334.553	390.108
Bra019005	83.4455	170.155	67.387	76.5714	70.2537	54.3047	50.6516	61.027	91.7435	61.23	77.7226	50.1254
Bra037649	16.7239	47.0249	54.223	62.8812	54.6211	107.42	43.1175	51.9349	74.0755	61.2134	66.6049	84.0766
Bra014821	178.197	100.645	120.647	144.781	224.846	405.312	145.5	175.224	173.572	130.132	196.516	277.147
Bra005295	406.119	747.244	1167.67	728.864	1383.24	1460.24	428.415	515.926	450.61	405.237	396.87	283.582
Bra020797	1704.1	635.859	676.574	635.837	546.862	1055.4	407.174	490.232	428.203	424.568	387.674	472.587
Bra017865	331.127	507.434	354.182	350.462	498.071	372.488	353.961	426.145	279.653	563.804	616.273	673.627
Bra001856	75.2301	83.1827	172.37	157.46	121.433	167.228	66.1921	79.6562	119.559	84.4949	97.9546	111.005
Bra034268	6478.73	6299.37	5671.84	5850.2	6341.25	5348.59	5846.94	7036.12	6643.06	7061.89	6471.16	6394.36
Bra038480	387.48	569.178	642.923	664.735	910.004	1889.19	510.006	613.34	790.566	562.072	742.863	1039.82
Bra024206	19.5782	23.8113	16.6305	20.6712	24.2375	25.2455	19.1362	23.012	28.6274	33.0742	35.2333	35.0053
Bra027114	60.6386	35.5148	32.4923	28.8391	21.7193	21.2079	19.0793	22.941	26.1889	28.1688	124.549	32.2551
Bra038390	1152.52	1369.01	1478.33	1285.9	1066.88	1177.77	1083.09	1302.08	1218.04	1175.61	1229.6	1047.35
Bra016210	205.326	309.638	253.759	253.339	413.089	1114.42	1335.99	1606.11	1513.47	1499.2	1761.58	2512.16
Bra023276	354.781	419.886	448.272	520.414	405.182	566.258	391.98	471.155	419.372	382.6	398.461	393.731
Bra013736	22.8693	17.973	18.9481	13.3783	15.2801	27.6071	17.2572	20.7232	19.3632	17.0598	14.5195	17.6058
Bra017459	81.3059	107.136	91.0369	54.4408	87.724	109.979	600.081	720.437	508.577	650.797	330.529	480.034
Bra007368	39.0129	73.5772	124.729	101.848	150.805	106.964	84.7035	101.602	57.2512	93.0228	108.359	50.8649
Bra035666	2403.8	2271.92	2179.7	2472.86	2413.06	3187.94	3968.05	4759.56	4845.81	4596.32	4820.68	4158.37
Bra033841	42.3758	70.3862	66.4198	80.216	93.4636	118.104	96.0894	115.255	85.5288	53.935	74.8575	153.61
Bra002731	2867.88	3621.84	3962.46	3643.69	3723.08	4055.45	3144.5	3769.67	4937.71	4896.71	4730.68	4722.3
Bra034953	202.69	303.278	362.096	359.491	348.026	263.657	220.952	264.859	298.34	251.645	257.591	217.688
Bra033086	3839.16	3980.5	4560.32	4183.97	4338.05	3787.66	3248.66	3893.06	4565.79	4207.33	4673.24	3675.79
Bra028616	244.488	448.7	540.131	340.663	437.229	441.275	303.747	363.955	370.561	377.978	379.044	274.998
Bra019482	822.894	588.941	806.432	563.77	563.108	1373.38	214.455	256.931	229.101	277.582	271.298	399.989
Bra006643	2232.27	1058.34	1090.52	1064.62	1290.09	1219.7	23.2034	27.787	60.9114	283.466	132.518	59.6263
Bra022548	753.506	589.897	978.391	558.183	457.655	818.05	908.321	1087.73	549.544	612.359	731.821	825.015
Bra013713	25.6582	26.3921	49.1077	25.0562	51.1592	157.891	44.6076	53.4066	66.9998	43.4853	71.9656	140.672
Bra020867	307.21	677.628	655.431	623.06	492.034	889.7	518.72	620.859	567.054	544.924	550.933	719.643
Bra021561	280.191	193.1	259.538	318.384	282.746	515.298	198.135	237.129	272.941	229.082	248.365	356.971
Bra036385	528.035	754.388	1022.69	1068.36	970.082	1168.45	490.709	587.072	1048.51	960.137	737.286	866.341
Bra022915	125.958	264.565	161.621	310.375	304.78	370.164	216.103	258.498	257.09	313.155	269.911	304.371
Bra038420	102.296	227.775	294.897	262.059	320.895	398.913	316.275	378.227	347.719	266.257	373.607	442.793
Bra002913	567.692	934.575	993.941	925.273	829.651	677.905	724.349	865.969	959.664	899.928	946.568	796.104
Bra026121	162.395	488.756	595.008	490.297	563.359	702.173	2939.24	3513.62	3200.92	2729.17	3363.38	3170.76
Bra022098	50.1205	92.9537	101.528	83.4444	123.477	107.403	85.3964	102.012	60.5058	75.2041	147.08	81.6202
Bra015113	14.1171	16.1735	11.8413	36.1345	14.7397	15.2451	14.7674	17.6397	13.0155	11.9603	10.3127	11.5012
Bra003848	304.565	333.34	581.45	498.008	444.533	410.239	481.491	575.119	546.981	556.704	438.294	503.229
Bra035863	102.414	94.6278	78.1985	107.614	151.322	432.718	170.746	203.877	110.869	91.9069	76.7776	255.517
Bra010086	52.1617	115.016	103.605	110.599	126.465	84.8977	70.6724	84.3598	92.2077	90.9126	172.085	105.974
Bra019327	32.5989	51.9974	76.4461	77.147	88.9174	233.766	56.062	66.9026	81.5217	52.7037	87.7626	96.6495
Bra011502	161.673	95.3546	145.191	122.784	134.963	239.03	81.8035	97.571	122.194	302.997	237.755	216.146
Bra016859	3633.96	3996.75	3998.88	3771.58	3469.47	3611.39	2909.45	3469.93	3420.03	3488.13	3315.93	3369.37
Bra031384	140.601	163.285	214.923	288.767	353.118	169.303	166.49	198.545	202.635	252.886	155.402	206.513
Bra012562	270.282	236.497	314.821	419.595	287.31	497.247	139.644	166.439	281.729	263.125	174.118	179.163
Bra036304	28.4672	23.8449	14.4892	16.4214	15.135	16.4973	13.2542	15.7883	15.2733	13.8822	15.1149	18.4751
Bra005583	57.6986	89.4093	91.0784	198.153	220.888	823.974	118.197	140.794	174.645	96.3439	136.458	134.855
Bra028470	1506.24	2153.43	1645.36	1964.19	1608.37	1884.06	1733.03	2064.29	1889.71	1890.91	2137.67	2179.57
Bra002614	460.654	1017.95	944.927	1015.6	915.627	1239.81	863.607	1028.68	1022.85	988.36	1154.89	1137.15
Bra010840	528.367	341.275	249.44	269.449	240.522	221.61	13.7931	16.4289	10.3777	13.8917	12.3849	11.1914
Bra025680	236.876	340.86	444.978	458.654	350.948	411.868	283.188	337.284	378.278	422.841	403.434	383.646
Bra020570	242.006	204.489	237.277	303.766	211.183	185.32	204.237	243.232	259.145	255.552	219.877	243.673
Bra002187	36.0175	107.448	94.1694	91.541	163.681	557.127	91.6459	109.105	141.739	94.3741	138.454	258.692
Bra031422	1534.84	1817.99	1563.72	1731.96	1480.72	1503.77	1467.75	1747.35	1657.44	1345.76	1787.7	1505.08
Bra028161	29.0116	28.0122	19.6732	19.7139	32.6761	21.4414	24.6169	29.303	20.7423	24.0378	20.9291	14.1006
Bra027056	130.086	176.526	313.196	261.691	215.782	172.979	224.597	267.257	246.719	280.573	293.882	313.402
Bra023197	65.1472	154.313	84.7123	93.512	76.0905	77.6745	71.9632	85.6241	170.35	143.553	244.474	58.4821
Bra023808	466.583	704.349	706.951	689.373	681.158	1238.13	435.728	518.325	632.885	561.973	608.51	854.886
Bra003131	253.891	151.062	197.988	135.5	129.82	165.905	325.732	387.181	422.201	272.474	270.478	277.487
Bra010677	1566.56	1575.86	2126.95	1674.85	1621.22	1135.76	1344.76	1598.15	1838.68	1785.74	1576.39	1601.95
Bra008637	1110.33	985.314	1046.61	929.019	860.815	850.511	665.441	790.686	785.386	786.724	812.826	867.053
Bra033838	423.633	835.932	1118.16	958.182	852.922	749.436	600.183	713.061	773.314	944.229	769.794	619.655
Bra026442	162.811	266.091	414.389	327.677	280.553	354.022	332.3	394.776	339.755	383.2	262.786	371.667
Bra005634	13.0917	16.8425	15.659	15.7649	20.0951	31.8691	12.6265	15.0003	16.7751	14.2778	14.6943	12.342
Bra028273	99.1775	192.043	111.599	160.718	112.096	207.483	74.9624	89.03	138.268	145.795	140.573	129.349
Bra010966	100.054	178.11	188.748	254.997	243.19	488.676	185.707	220.524	235.207	226.041	201.904	217.84
Bra034286	21.2987	31.8247	37.7747	33.7077	53.1406	221.369	27.113	32.1836	37.8065	67.9151	34.0185	34.5988
Bra038399	170.6	154.507	272.044	331.363	250.11	224.781	226.41	268.702	287.639	295.499	207.542	192.566
Bra027914	253.84	214.786	178.339	159.84	165.432	103.888	325.711	386.508	301.091	330.359	216.132	264.762
Bra019360	38.2992	36.3169	254.053	39.1593	132.296	92.8626	171.954	204.002	147.753	99.246	318.506	490.589
Bra006823	123.504	171.68	280.946	210.349	261.564	107.378	182.081	216.016	251.914	392.27	176.535	276.897
Bra034694	614.33	980.611	1300.29	1070.44	990.615	974.821	1064.3	1261.98	1220.77	1293.15	1038.43	1039.88
Bra005518	119.535	35.7095	110.708	75.8384	45.2974	37.5111	62.244	73.8049	108.124	99.6814	106.296	102.859
Bra040206	58.642	36.4785	43.3632	35.8815	26.5861	61.7227	30.5829	36.2343	37.5393	52.4972	53.1406	29.1662
Bra010594	184.376	238.103	292.941	349.726	382.569	342.949	303.349	359.28	308.09	345.332	483.508	439.181
Bra014021	89.4312	116.507	109.657	111.538	211.417	579.65	109.655	129.843	155.483	122.469	109.577	191.667
Bra004941	22.783	18.4844	21.0105	29.0806	26.6002	32.1181	15.336	18.157	30.8214	17.3969	22.6033	28.2001
Bra011742	70.9982	56.4594	70.5782	69.3818	122.211	224.554	45.8851	54.3191	48.5813	107.313	90.5562	101.008
Bra039608	29.9127	43.9477	68.7041	77.0563	79.616	103.209	72.4176	85.7226	111.669	88.5816	130.092	246.275
Bra002155	140.601	218.265	297.784	270.137	228.625	315.924	193.052	228.385	264.684	238.617	199.753	208.559
Bra008499	41.0742	67.2709	72.7067	107.469	93.8402	116.734	39.1691	46.3248	76.1338	45.8601	73.4592	49.3613
Bra017616	20.7659	35.2061	26.4243	95.6605	32.7939	29.7738	27.5527	32.5665	54.3794	29.4458	56.1832	30.8242
Bra039250	3293.73	4191.73	4582.14	4121.66	4269.58	3931.35	3539.39	4182.7	5282.31	4572.18	5185.37	4770.75
Bra025773	35.5607	33.8343	30.1039	27.5775	32.6871	37.8726	35.7213	42.201	31.5164	17.6074	69.0311	74.7138
Bra035534	68.3295	67.1982	115.178	112.539	117.864	107.082	73.5747	86.9171	78.5647	101.744	76.4657	80.524
Bra040889	369.716	402.97	560.859	442.393	518.785	330.1	403.474	476.331	380.357	421.982	288.571	427.729
Bra019957	13.7146	11.6259	13.388	16.7541	16.5603	21.5429	14.5863	17.2112	20.6896	15.5448	22.5003	14.2387
Bra037959	748.81	1085.29	1588.19	1462.03	1333.51	1627.88	1088.97	1284.72	1845.66	1915.07	2454.37	1562.99
Bra018229	789.604	1021.9	909.09	938.06	1090.6	1819.22	719.841	849.169	856.053	1103.22	1034.71	914.72
Bra019631	73.9593	140.109	92.3681	129.221	113.534	216.836	78.1335	92.1449	105.892	89.4054	104.715	109.085
Bra019525	358.584	494.298	568.525	676.421	985.054	3459.27	468.306	552.257	593.444	622.349	465.484	1465.89
Bra014789	446.392	512.664	854.515	796.276	645.793	665.674	617.063	727.096	786.043	749.466	777.578	657.284
Bra000192	677.089	704.7	524.034	822.183	906.367	1034.78	620.868	731.549	1067.96	692.138	1271.75	909.038
Bra019695	893.205	856.797	930.053	919.839	1202.52	1188.51	1464.77	1725.62	1719.6	2139.71	2154.31	2638.65
Bra034967	105.22	122.691	92.224	100.924	100.105	128.579	52.8815	62.2769	54.2125	146.787	55.4507	117.89
Bra034593	411.387	356.044	484.006	375.393	925.415	518.015	196.848	231.766	218.232	141.286	208.841	133.872
Bra014827	83.7338	142.056	171.434	236.662	193.63	293.914	190.299	224.003	206.135	146.849	262.137	174.184
Bra030368	300.515	190.581	158.616	124.719	53.5623	52.5631	175.914	207.054	190.723	148.05	153.622	107.647
Bra028177	124.309	125.805	106.673	91.8345	118.272	138.76	144.601	170.165	124.822	136.786	148.867	118.549
Bra041047	404.84	1142.25	804.516	709.69	629.231	1034.44	300.877	353.998	425.973	349.369	439.589	469.057
Bra014846	3038.67	3015.02	3947.44	3793	3615.99	4169.7	4069.63	4786.42	4832.96	4390.48	4243.92	4089.79
Bra008193	97.7435	44.0696	56.4002	30.9865	129.059	61.3468	125.381	147.446	179.468	124.133	146.46	188.293
Bra027743	2815.67	2156.23	2342.69	2106.89	2619.94	2253.12	2076.95	2440.41	2487.6	2416.67	1930.94	2257.14
Bra035444	171.275	132.211	297.412	220.044	375.773	287.516	158.1	185.745	333.285	252.996	325.72	236.872
Bra021310	77.1871	157.247	105.052	123.414	66.4395	120.877	169.774	199.46	190.811	141.739	226.937	159.88
Bra034199	316.795	306.236	360.801	313.22	292.047	299.775	313.594	368.427	304.914	287.822	219.589	208.053
Bra028216	1022.54	1222.59	686.932	973.951	652.144	802.875	660.209	775.636	592.942	782.794	682.283	690.867
Bra014927	46.9519	56.8256	84.1509	73.0342	63.6153	78.7576	36.0408	42.3228	69.337	43.4826	58.0729	58.494
Bra029126	455.112	449.362	687.611	512.794	635.859	448.678	815.039	957.023	822.339	803.229	833.351	856.294
Bra033912	651.282	1268.61	1737.87	1580.04	1527.93	1648.3	1994.67	2341.89	3524.42	3415.99	3215.45	2737.73
Bra021475	98.8727	120.434	165.997	142.663	146.09	146.044	152.779	179.367	136.669	143.026	120.822	144.758
Bra041003	67.7461	27.6353	40.4247	38.7682	31.5174	56.9087	29.498	34.6156	22.2062	27.7311	81.569	28.0086
Bra022328	40.6551	35.1393	65.4816	45.6909	50.0614	56.5708	134.171	157.366	49.0256	30.9519	55.9988	89.4403
Bra038588	97.887	55.7682	102.063	55.8336	50.185	42.5586	61.069	71.6053	91.4165	58.8695	69.9501	76.4658
Bra010450	241.267	169.695	366.904	251.529	229.078	241.92	215.581	252.73	183.268	321.855	214.442	181.386
Bra006946	242.359	122.928	95.244	145.273	105.718	118.259	134.119	157.229	127.141	169.612	94.7131	160.739
Bra010305	55.8564	69.2028	52.0786	51.1641	54.1049	20.42	173.956	203.896	47.5278	122.181	221.528	123.588
Bra010161	246.527	231.198	363.016	322.173	242.673	278.839	311.844	365.416	253.075	299.505	263.69	375.743
Bra040346	346.877	794.581	1137.77	1077.46	1424.44	3466.89	550.414	644.936	798.074	773.678	932.155	1299.11
Bra030019	431.685	721.846	880.043	924.236	826.289	882.753	526.695	616.919	901.515	824.738	712.185	591.628
Bra004577	240.486	243.463	208.392	258.904	147.013	205.924	130.133	152.413	229.018	270.362	206.149	127.752
Bra038192	280.882	581.949	849.248	738.609	830.456	1067.64	496.587	581.554	573.635	540.887	699.43	562.484
Bra014151	132.502	216.272	113.876	204.827	146.563	1528.4	130.992	153.368	124.977	132.471	122.275	270.46
Bra005586	27.9045	28.6472	36.9797	54.5226	79.9786	80.4266	44.451	52.0412	73.1876	55.4959	73.1809	137.311
Bra037100	76.0381	99.7746	143.941	127.789	209.96	196.462	82.3166	96.309	88.9001	169.221	162.259	88.8558
Bra022124	233.009	268.6	272.211	362.508	310.97	782.167	157.48	184.243	220.255	323.456	357.976	626.785
Bra021644	335.313	671.218	1062.86	1023.81	738.091	1114.31	784.608	917.775	1064.61	986.055	1140.14	915.181
Bra038284	70.8084	98.3663	132.953	170.498	145.08	144.5	84.9591	99.3693	105.194	102.191	94.4072	55.4709
Bra035796	371.312	176.017	311.47	99.6719	60.3644	121.874	113.042	132.214	132.335	238.713	340.212	124.122
Bra004163	3344.41	2115.43	1773.03	2276.31	2100.56	2484.32	650.173	760.397	678.442	619.674	857.46	990.339
Bra032806	161.877	228.469	254.701	288.896	212.326	377.977	186.174	217.654	175.334	130.5	173.866	220.214
Bra029687	3902.27	4128.13	3947.97	3818.18	4189.12	4196.86	2752.82	3216.97	2853.6	2953.05	2663.69	3063.44
Bra027303	6320.31	10268.6	11111.3	11606.7	9840.11	10688.8	8576.6	10021.4	11671.5	11541.8	12919.9	12188.4
Bra034524	166.087	149.687	110.406	123.491	92.914	102.201	108.918	127.113	193.377	348.475	87.5886	87.9416
Bra036889	126.557	142.785	207.384	224.117	236.999	1121.79	172.535	201.285	287.869	218.842	212.859	350.812
Bra032554	50.6702	40.8041	140.776	71.8915	34.3541	76.2334	61.9209	72.2243	75.747	75.3655	50.1413	42.2467
Bra000833	143.183	318.875	455.601	423.37	337.485	352.572	324.514	378.417	414.008	423.72	445.406	324.802
Bra019107	218.732	293.587	253.033	333.635	285.783	339.49	232.802	271.468	263.953	369.542	210.239	246.078
Bra017000	38.2249	68.7713	68.2249	42.9527	32.9444	49.763	92.3488	107.673	131.304	145.232	87.4617	79.4255
Bra031924	13819.6	7091.85	8077.9	8017.95	6269.84	5470.78	2679.38	3123.59	3720.98	4301.73	3356.91	3029.48
Bra008467	52.2351	69.5041	81.7715	78.6795	66.0465	87.0915	115.283	134.389	84.1087	73.9127	75.1289	142.368
Bra021348	68.201	168.162	87.6256	187.555	347.067	918.531	90.2372	105.173	251.76	89.4312	320.053	406.638
Bra040383	142.096	254.516	301.213	245.892	328.506	402.975	242.308	282.367	249.192	306.159	275.712	298.97
Bra023184	32.8137	55.2102	85.7999	78.277	108.814	225.997	44.2108	51.4966	51.5138	67.4094	73.7891	107.144
Bra007710	5663.77	6247.39	5388.65	5467.24	5313.14	4248.15	6969.71	8117.93	7310.44	7763.9	6716.14	8091.02
Bra014986	558.183	663.331	668.737	705.219	881.914	1131.44	211.246	245.933	444.849	343.174	466.959	433.025
Bra034480	508.857	771.142	578.533	577.537	557.507	473.869	580.126	675.328	864.983	1031.7	866.119	887.183
Bra025464	56.4125	99.8463	179.83	116.398	118.39	86.3253	78.5991	91.485	108.492	134.661	107.34	180.316
Bra001750	63.4953	25.9621	39.8545	36.0348	51.5622	35.9239	26.7511	31.1352	22.325	35.6925	36.9962	40.0223
Bra037318	272.462	429.186	444.618	466.506	429.904	371.121	546.646	636.074	491.608	616.205	451.341	538.109
Bra037621	424.97	436.989	531.218	584.474	533.027	595.255	479.792	558.114	651.434	640.884	516.554	573.2
Bra038773	397.108	340.989	397.536	570.173	646.698	269.812	350.757	407.99	339.738	436.339	447.276	337.34
Bra010120	393.523	577.884	876.646	919.839	739.72	850.729	582.757	677.764	680.489	639.754	761.302	766.85
Bra017690	126.974	99.6352	53.6314	143.444	142.035	80.3663	84.386	98.1189	98.232	89.0273	78.4213	34.4401
Bra007132	563.46	523.917	274.469	327.975	325.359	511.132	16.7022	19.4156	20.3919	19.8802	21.2456	17.3168
Bra011362	243.883	169.876	144.793	167.259	196.983	192.212	261.249	303.655	169.154	257.619	115.212	275.2
Bra022652	72.9427	64.0447	122.211	56.2044	150.816	94.9227	103.749	120.561	142.67	210.932	198.284	130.001
Bra039854	4089.83	5349.18	6150.41	5719.38	5353.2	5507.58	4404.66	5115.73	7360.03	5635.06	6580.78	5785.96
Bra039635	22.783	14.9914	24.0953	26.8369	44.0737	248.257	18.9627	22.0175	35.0304	26.9606	34.7002	62.8358
Bra024096	37.2095	25.0925	27.6751	25.5985	34.2797	45.1783	38.2072	44.3301	63.2307	42.4098	53.5934	58.7812
Bra035085	29.5678	27.8938	55.0356	47.3058	50.3129	49.3375	74.0551	85.9134	68.6978	106.594	41.6024	76.391
Bra039718	170.6	296.404	656.46	437.973	364.385	542.599	201.747	233.986	170.647	276.578	508.301	147.909
Bra019426	836.569	1098.45	1096.65	1070.93	1229.55	1198.7	676.097	783.683	806.973	807.98	876.541	1101.7
Bra032159	49.7924	57.0794	84.7556	89.3072	103.185	205.099	42.8225	49.6157	93.9671	47.4001	85.0134	105.895
Bra023121	12.2632	23.1166	21.5321	25.0167	20.3985	28.146	18.7628	21.7391	30.2359	19.959	22.0082	25.7656
Bra040464	389.387	310.999	257.445	245.572	338.849	723.99	366.526	424.349	342.142	229.115	182.359	436.22
Bra036211	1726.57	1650.62	1494.52	1534.11	1523.94	1389.62	2262.85	2618.03	2438.94	2609.61	2305.49	2459.94
Bra015207	194.979	453.926	616.283	803.54	1286.75	1541.05	411.843	476.446	901.263	661.655	823.554	927.266
Bra019581	57.2589	157.773	213.398	181.079	201.497	487.229	129.779	150.081	145.552	111.689	102.415	263.535
Bra013548	1137.56	3016.43	2436.53	3192.81	3145.16	4301.73	2508.78	2900.97	2901.3	3308.43	3518.82	3747.18
Bra035405	21.6252	55.7328	90.8149	72.8351	79.1765	215.325	57.3439	66.2979	81.2405	70.8142	97.0792	73.5723
Bra014781	253.135	328.165	495.34	546.232	477.571	479.627	413.899	478.425	532.033	522.807	336.835	446.516
Bra002688	264.966	236.984	370.309	352.377	363.803	410.566	143.034	165.266	151.39	290.927	437.805	312.538
Bra041050	263.126	347.373	569.768	727.055	825.341	1669.61	304.076	351.31	434.576	411.175	311.173	529.748
Bra023125	36.6419	27.5091	26.7935	41.4325	61.553	125.252	32.0579	37.0367	31.9652	28.2824	30.3825	34.6658
Bra006089	100.272	136.741	155.342	205.015	114.534	74.1159	108.412	125.234	176.675	53.6061	126.4	124.212
Bra041078	13704.1	15933	15048.1	15214.9	15767.2	17495.7	12200.8	14093	14527.1	14607.8	16697.2	16100.5
Bra020967	40587.2	42990.8	43645.1	43299.7	45043.2	45197.3	40206.1	46425.1	45751.4	42187.9	42437	44456.1
Bra033842	612.775	811.534	838.677	667.197	711.026	788.841	608.142	701.944	796.431	607.665	643.267	556.387
Bra031211	138.437	153.019	188.062	237.792	177.321	147.496	110.035	126.957	94.9044	124.405	99.305	89.5397
Bra000917	641.24	331.336	279.079	370.647	430.159	412.4	455.772	525.7	307.204	325.508	199.025	172.1
Bra007926	4056.15	4790.43	4140.98	4610.32	4896.96	4455	4384.53	5057.07	5177.97	4869.09	5041.19	5881.35
Bra017828	163.801	239.251	304.228	271.192	165.294	233.989	176.017	203.015	244.968	229.492	230.304	260.884
Bra013496	16.6502	31.2781	38.8578	52.8281	43.9716	70.5703	27.3661	31.5634	42.9022	42.9552	50.5589	43.1402
Bra035226	606.395	139.086	386.684	208.355	290.543	683.186	204.554	235.914	201.839	415.907	169.063	297.773
Bra030428	73.7166	114.757	83.0641	94.1885	135.906	324.265	83.914	96.7739	104.413	187.036	137.102	236.552
Bra022158	160.362	55.4799	115.397	82.471	53.5689	56.4002	52.3696	60.3812	132.342	85.3946	56.7419	41.7076
Bra007001	577.978	571.21	630.029	595.535	634.205	663.102	1037.69	1195.97	1231.89	1168.8	1202.71	1190.3
Bra025134	17.9411	14.5887	17.171	21.6001	19.9158	31.9177	25.2376	29.0746	27.3504	23.2854	30.121	29.007
Bra031278	422.164	533.154	585.254	573.69	509.349	548.977	318.257	366.368	388.521	569.442	429.54	465.243
Bra038115	166.413	44.2789	52.9299	17.4602	33.56	23.5863	35.4579	40.8022	25.3384	69.2581	18.2898	22.8125
Bra017492	170.941	207.261	228.738	130.889	116.891	200.205	121.552	139.868	149.747	212.483	219.44	162.098
Bra034942	339.473	511.01	381.758	505.292	453.35	1151.13	359.813	414.026	478.103	439.651	443.174	736.389
Bra002704	739.655	954.296	1653.84	1491.14	1359.36	1277.99	862.414	992.2	1111.42	1094.4	1219.8	969.086
Bra004141	235.174	252.654	447.963	296.674	443.762	690.98	234.747	270.003	384.681	354.535	367.225	248.579
Bra010537	14.4448	29.6113	44.7993	60.9827	21.1437	53.9412	33.4316	38.4428	66.8	68.4603	33.588	60.0389
Bra027141	1186.04	995.359	1439.54	1212.25	1201.79	1456.54	1233.8	1418.66	1170.97	1173.97	1389.26	1234.2
sGFP_Barcds000007_AS	57.9994	54.8097	30.4036	38.4883	35.1164	29.7789	47.3438	54.4371	74.7132	113.487	45.6972	38.094
Bra040800	132.198	245.062	227.868	225.76	216.064	216.398	208.22	239.363	252.479	195.735	187.258	196.09
Bra033209	468.589	794.581	908.904	895.505	773.15	1053.65	671.441	771.791	919.378	919.672	1024.82	950.794
Bra038187	299.898	410.461	461.403	511.55	687.153	2325.04	470.047	540.153	683.099	686.557	739.2	1074.72
Bra034685	647.781	827.404	969.34	1084.38	1043.27	1055.97	914.133	1050.18	1536.68	1466.63	1277.53	1318.9
Bra041161	190.219	185.283	302.155	260.71	362.135	218.036	202.747	232.895	175.802	225.46	190.636	212.275
Bra008319	11.7257	15.6292	22.5809	15.5712	16.4948	14.4426	15.482	17.784	23.0068	16.4604	24.8316	16.7645
Bra014149	13.4843	36.1428	22.5423	24.0996	46.0738	92.7638	22.4132	25.7439	39.7492	33.0461	29.0774	58.7094
Bra032676	83.6137	87.2135	113.186	105.135	125.169	135.083	80.6628	92.6464	90.3945	97.9402	147.281	141.739
Bra038142	381.054	401.183	657.396	539.005	541.349	552.378	450.043	516.868	403.663	505.301	472.904	392.063
Bra036231	27.4364	32.0182	51.3683	30.792	56.5342	93.1112	67.6474	77.6836	105.616	67.0822	54.022	104.277
Bra020964	5881.93	7245.3	6143.54	6506.83	6966.83	7413.21	10488.4	12042.9	14110.8	12333.7	14231	14116.7
Bra034222	19.6881	25.0434	38.1952	32.867	36.7691	206.683	29.3164	33.658	41.4116	29.202	28.1774	61.0844
Bra005993	863.377	584.969	580.192	527.016	505.622	383.394	179.601	206.164	213.843	185.973	245.408	281.161
Bra018778	367.656	401.225	215.564	219.459	252.562	548.137	300.723	345.184	244.014	195.885	311.423	340.27
Bra018167	139.641	49.8156	66.5488	62.9171	58.5314	117.557	18.9935	21.7997	17.6514	19.4718	16.2827	12.6058
Bra025082	18590.4	21958.1	20509.5	20324.1	19358.4	19194.8	20079.8	23045.7	23251	21883.1	19056.2	19000.7
Bra037612	50.8305	34.8081	44.2376	37.0618	58.9422	156.564	74.6995	85.7226	65.4309	71.7153	65.5658	95.2816
Bra020929	138.784	144.5	237.57	313.536	196.202	256.943	92.9132	106.584	145.062	150.343	73.0128	113.306
Bra014726	418.943	432.815	437.323	465.237	453.674	556.984	261.681	300.111	261.812	355.182	299.19	305.061
Bra034604	1834.14	2073.04	2206.92	2576.32	2765.92	2770.33	1571.92	1802.42	2320.87	2426.3	2035.08	2642.52
Bra039626	47.4292	89.3804	107.118	120.73	147.397	324.933	63.5342	72.8105	100.568	62.3066	84.1991	184.497
Bra022902	504.265	554.052	660.625	602.784	532.479	473.404	590.249	676.341	653.382	691.461	661.655	601.84
Bra016183	290.317	456.711	462.247	512.572	420.394	703.459	2513.74	2880.09	2096.81	1641.52	1663.44	1944.34
Bra027254	30073	32327.9	27607.2	26084.5	27246	25713.7	29944.4	34294.7	36063.9	34246.6	31741.1	33720.3
Bra020248	328.103	964.613	1361.35	1420.85	1113.85	1091.07	777.973	890.932	1070.45	1063.11	1380.13	1024.95
Bra011702	1614	2737.38	4486.14	2476.61	2352.38	2864.88	1326.6	1519.21	1405.57	2244.56	2987.4	2443.61
Bra033539	73.6537	91.5153	114.331	104.978	95.1039	98.2647	146.035	167.162	142.383	175.665	143.952	142.314
Bra029181	479.681	734.859	766.736	925.656	765.112	893.469	1072.47	1227.4	1013.7	1184.06	1141.03	1300.7
Bra015228	90.3027	195.299	194.18	229.426	189.141	555.394	156.525	178.98	161.044	123.181	166.288	293.684
Bra002617	5299.7	6604.59	5992.37	5165.66	5483.06	5935.09	5120.72	5854.4	4761.05	4565.98	4414.93	3880.11
Bra009348	1518.45	1163.38	1103.03	1213.04	1124.39	861.129	1067.41	1220.17	986.266	1078.19	1101.34	1259.49
Bra021799	134.473	333.769	344.404	281.821	197.564	192.387	157.268	179.756	217.831	346.667	230.774	197.449
Bra017225	26.3047	41.7119	32.4915	20.9278	63.9482	40.4721	48.1593	55.0011	37.4804	46.36	55.0283	35.326
Bra030084	391.387	482.47	541.432	489.995	682.359	1162.52	271.248	309.749	425.507	397.775	445.239	478.59
Bra014027	265.319	393.231	333.228	390.162	251.127	240.962	373.585	426.59	403.405	315.442	296.636	354.526
Bra002808	137.327	223.902	192.394	215.995	226.367	168.082	123.025	140.474	124.044	162.506	151.304	124.715
Bra026137	149.572	191.415	271.635	235.895	211.671	244.299	214.289	244.655	171.267	179.927	184.563	204.785
Bra032230	111.649	135.387	208.848	252.151	188.887	242.461	167.87	191.646	231.295	209.195	141.008	134.465
Bra023244	161.495	211.19	254.142	278.781	256.128	341.312	276.091	315.172	393.007	302.635	285.798	356.104
Bra037801	4611.45	5896.01	5977.12	5840.22	5546.01	5794.14	6845.35	7810.16	6993.81	8227.05	6621.43	8508.69
Bra021320	372.23	491.013	568.932	582.668	477.897	562.054	313.7	357.85	594.08	533.856	343.013	590.859
Bra035749	328.304	130.32	133.213	174.942	107.446	137.006	110.885	126.488	107.997	59.0051	65.9478	120.249
Bra029468	12.4497	16.8053	12.9718	16.4667	20.0721	49.0222	16.1467	18.4187	17.2546	11.9743	16.2898	23.9408
Bra030424	1305.73	2110.49	2850.9	2882.43	2592.59	3481.61	2234.62	2547.77	3493.29	3770.5	3112.42	2289.35
Bra034282	1980.12	3877.68	3547.77	4301.02	3907.9	4674.38	936.966	1067.77	853.688	1207.23	818.118	1320.76
Bra013206	38500.9	33056.9	29814.5	34581.1	34351.3	42700.2	26073.7	29709.6	28496.5	29845.4	30586.8	26430.9
Bra034982	51.3293	150.938	209.623	273.867	261.27	389.974	202.321	230.387	260.852	345.452	240.314	476.984
Bra001483	74.4501	187.312	159.724	277.735	288.807	719.284	233.854	266.276	364.063	231.323	341.468	428.21
Bra024493	464.279	591.034	415.191	978.822	507.155	411.637	450.369	512.784	893.33	802.829	479.895	581.498
Bra001452	124.466	108.355	66.9848	39.4881	393.54	145.298	129.844	147.822	86.5799	266.08	255.93	213.868
Bra016394	490.865	867.567	833.785	666.47	654.091	866.151	700.071	796.712	784.482	853.793	868.729	843.117
Bra004344	167.154	383.031	292.626	280.466	287.786	398.269	262.246	298.317	246.067	257.219	238.469	376.061
Bra038452	222.933	162.196	156.628	198.246	167.396	154.11	156.861	178.433	72.6758	210.427	252.275	240.699
Bra038184	14.3306	24.5426	22.4771	27.29	34.6794	122.699	18.8197	21.4076	30.5294	22.174	25.2196	36.9027
Bra026599	551.064	1108.85	1625.2	1425.63	1199.33	1058.07	692.599	787.803	745.51	676.432	598.511	491.817
Bra034412	701.422	1089.72	770.79	720.515	773.32	536.919	38.327	43.575	71.4004	37.2278	40.7192	38.367
Bra017155	80.9444	52.0099	31.0407	38.8187	104.968	38.2273	34.2314	38.9181	55.3158	60.2595	37.0202	49.6316
Bra012550	16.8316	45.183	25.757	73.9746	62.6031	52.1958	17.3291	19.7004	13.3607	20.0933	13.2001	19.4948
Bra033114	193.497	195.109	218.944	209.094	222.497	117.576	119.711	136.072	189.923	135.003	84.7151	125.492
Bra016398	144.512	210.323	99.9399	173.385	133.981	215.01	60.1219	68.3209	105.443	151.396	100.49	98.7371
Bra031474	49.5173	145.971	118.56	75.3879	119.934	298.651	110.823	125.923	111.449	70.3823	195.261	222.986
Bra029508	46.112	63.9216	73.1683	134.518	187.285	512.47	62.1362	70.5796	68.6978	58.9259	65.1421	66.063
Bra002739	1598.3	2564.09	2441.19	2393.74	2170.54	2012.7	2416.03	2743.95	2462.49	2746.42	2715.64	2741.54
Bra008465	32.8794	81.2777	73.1732	99.9674	69.3936	91.2942	67.4569	76.6093	71.2908	60.2592	60.6972	87.3484
Bra034417	871.746	506.361	563.979	475.032	420.877	300.063	901.019	1023.25	930.034	844.615	512.711	707.56
Bra021989	159.738	230.77	293.166	366.035	409.766	1061.87	230.086	261.267	277.358	225.46	338.748	360.157
Bra010511	302.064	437.721	754.28	528.253	557.969	612.784	332.045	377.024	442.168	397.884	365.497	432.086
Bra010301	1124.44	485.246	537.7	345.065	315.381	139.871	95.3989	108.32	68.2814	97.034	40.8303	95.8176
Bra001936	212.59	100.29	130.874	190.48	242.415	198.098	123.083	139.732	116.062	145.354	184.721	142.692
Bra012285	440.017	698.931	844.396	747.877	545.283	828.46	1039.65	1180.25	959.201	1068.82	1640.03	1052.43
Bra030409	216.83	164.258	109.148	189.822	229.608	263.96	168.696	191.504	97.8584	106.81	157.775	150.013
Bra034364	9138.05	10703.2	12054.5	11130.7	10076.2	9998.78	10962.4	12443.6	11752.6	11605.3	12277.2	13911
Bra034621	162.709	138.328	255.507	201.86	121.688	111.979	161.45	183.232	149.514	179.914	172.76	165.618
Bra041004	2836.31	5347.47	4600.1	4130.34	3077.86	4355.38	1134.59	1287.4	1483.97	1401.57	1509.98	1562.22
Bra028329	286.264	483.634	572.671	628.027	613.302	650.671	398.358	452.007	665.718	633.378	760.437	657.8
Bra008048	252.979	277.525	477.571	446.151	409.395	369.662	303.792	344.701	327.22	455.163	579.62	421.794
Bra039892	133.13	148.799	224.987	243.212	128.779	239.219	166.647	189.081	138.711	170.746	104.574	232.154
Bra014996	275.789	230.755	418.099	308.084	310.293	210.455	277.408	314.621	291.723	270.153	261.063	196.493
Bra004066	22145.7	25175.6	23556.1	21224	20117.7	20553.5	24967	28304.6	29133.3	28646.2	28512.5	25351.1
Bra019303	4101.01	5010.03	5238.99	5410.09	4900.97	5747.58	3571.68	4048.49	3994.59	3827.81	3243.83	4221.51
Bra033112	31.3269	43.3601	53.1731	79.9689	82.9885	158.986	49.2415	55.8122	72.4007	79.7705	73.3412	102.288
Bra024227	466.534	282.421	306.24	237.681	284.7	222.828	242.368	274.655	189.116	371.457	282.462	266.728
Bra030004	395.677	412.629	664.926	444.856	553.71	385.449	572.397	648.642	324.155	572.904	418.831	467.789
Bra015147	5019.22	5866.51	5694.66	3710.37	5550.78	5456.14	6835.62	7744.23	12557.4	7130	11103.9	7786.25
Bra014844	966.399	1779.03	2059.99	1938.12	1508.75	2036.94	1562.56	1770.09	2314.27	2147.14	1337.89	2395.09
Bra008281	69.8839	76.6685	104.011	115.941	157.48	328.322	71.7801	81.3059	58.1982	49.4133	51.2201	103.974
Bra018394	185.352	164.571	196.136	222.544	238.553	142.979	260.054	294.496	150.211	267.266	177.562	181.717
Bra040096	470.937	146.649	122.847	164.305	299.747	704.945	272.22	308.212	318.014	232.525	305.983	309.219
Bra029460	3977.17	6670.5	6675.08	7154.44	6335.86	6370.57	4888.04	5532.93	5345.68	5214.19	5991.97	5949.45
Bra015071	40.485	61.554	93.9883	92.4787	69.5151	74.4905	60.1254	68.0453	127.018	92.2397	107.808	74.5381
Bra032221	172.303	272.596	385.996	351.294	447.97	741.746	313.023	354.124	388.413	370.867	458.249	525.583
Bra030673	6354.06	6044.4	4769.41	4865.63	4373.93	4173.29	3052.23	3452.93	2679.5	3504.89	2659.05	3462.82
Bra032496	1170.22	1383.13	1497.83	1944.53	1307.41	1154.1	839.488	949.492	1262.5	1781.25	685.821	1145.37
Bra040461	79.4273	146.536	117.143	177.115	165.54	359.302	112.19	126.874	133.993	164.415	106.576	171.404
Bra011336	106.736	216.016	432.627	372.901	367.665	1231.42	248.072	280.479	341.063	336.034	410.814	466.888
Bra019624	1155.21	785.398	773.044	625.04	661.979	869.996	1361.97	1539.66	1608.66	1337.57	1325.14	1453.41
Bra023259	50.5477	61.712	67.893	150.702	84.2765	210.239	52.7375	59.6088	92.2812	47.7269	155.902	74.7138
Bra012051	133.468	231.905	316.016	307.099	287.431	420.141	480.192	542.636	395.952	360.831	240.681	273.895
Bra011743	247.377	361.683	278.521	364.83	308.12	779.088	349.968	395.173	505.02	267.582	358.823	442.072
Bra017553	281.307	246.424	310.154	256.256	257.293	442.593	148.912	168.125	182.978	114.646	164.636	169.793
Bra018205	81.7949	296.218	87.9814	221.85	135.62	151.885	83.8879	94.6763	118.718	174.483	208.161	88.8274
Bra032682	22.6027	64.7691	14.4566	21.7921	29.0083	28.0323	30.1169	33.9838	34.4672	34.8161	28.9621	25.083
Bra014873	199.544	356.037	357.24	317.232	244.15	219.692	2958.14	3337.62	2977.23	2569.77	2542.31	1738.62
Bra032372	552.257	274.265	155.516	117.485	325.015	537.063	162.486	183.3	176.649	128.824	191.094	274.063
Bra023788	264.207	355.905	573.318	560.832	526.31	524.362	415.273	468.424	495.622	502.196	477.338	435.315
Bra038961	306.69	382.24	543.858	427.321	302.109	514.989	365.247	411.895	436.904	352.963	408.134	328.984
Bra031677	1857.94	4120.07	4532.14	3707.71	4120.95	4192.03	4006.56	4517.87	5127.1	5626.39	5115.27	4990.83
Bra034993	493.479	505.351	645.611	472.111	635.11	392.887	1521.14	1714.89	1739.41	1604	1742.19	1759.23
Bra038472	3415.02	4537.48	4982.4	4147.9	4617.05	3934.56	5469.94	6166.41	6776.68	5556.09	5549.6	6550.86
Bra031716	45.617	52.7348	50.073	47.5312	100.783	177.007	39.9266	45.003	38.0005	68.7705	45.4418	60.9786
Bra014074	138.647	90.2867	571.673	365.867	133.574	294.007	71.0671	80.0912	218.476	67.0361	359.182	150.663
Bra039016	6928.06	8137.58	7936.4	8869.03	8314.44	9667.69	7822.01	8815.15	8161.08	8527.27	7205.81	10656.6
Bra039805	681.499	1010.06	832.555	730.571	917.71	962.444	217.406	245.003	394.749	571.953	484.689	500.667
Bra033486	5797.16	6202.21	7179.29	6701.7	6606.92	6888.08	6543.65	7372.88	6083.89	6468.75	5309.59	5624.67
Bra025136	550.323	523.719	557.823	568.35	637.234	730.026	231.442	260.741	110.484	323.105	273.473	312.072
Bra032950	1459.87	891.525	921.126	799.054	1079.51	839.589	125.169	140.999	86.7043	80.0781	64.3111	109.979
Bra025557	399.212	281.821	312.19	357.255	325.488	324.683	214.466	241.533	426.531	330.1	413.856	549.867
Bra018199	1404.56	2838.95	2970.94	3356.76	3800.53	6546.64	1189.11	1338.75	1890.3	1807.45	2562.98	3366.38
Bra009816	493.479	466.761	333.867	318.829	283.582	159.261	208.542	234.752	155.815	189.997	173.694	172.447
[truncated: 3,471 more rows]
[truncated: 1 more columns]
