# Supplementary material for: Global Gene-Expression Analysis to Identify Differentially Expressed Genes Critical for the Heat Stress Response in Brassica rapa
Source: PLoS One. 2015 Jun 23;10(6):e0130451. doi: 10.1371/journal.pone.0130451 (PMC4477974; doi:10.1371/journal.pone.0130451)
Supplement: S23 Table — (XLSX) [file pone.0130451.s025.xlsx]

## Sheet: S23 Table
S23 Table. Short Time-series Expression Miner (STEM) clusters of expression profiles with heat responsive genes in Chiifu. NA: no Arabidopsis counterparts.
				Probe intensity (PI) value						Fold changes
				Chiifu						Chiifu
Profiles	Br_SEQ_ID	At Locus	A_thaliana_homologue_Description	0h	0.5h	1h	2h	3h	4h	C0.5h/C0h	C1h/C0h	C2h/C0h	C3h/C0h	C4h/C0h
0	Bra000006	AT1G07660.1	Symbols: | Histone superfamily protein | chr1:2369212-2369523 FORWARD LENGTH=103	5362.95	2118.17	2143.78	2167.7	1817.55	2266.92	-2.53188	-2.50163	-2.47403	-2.95065	-2.36574
0	Bra000027	AT2G37900.1	Symbols: | Major facilitator superfamily protein | chr2:15864396-15866408 REVERSE LENGTH=575	1741.48	1256.68	776.536	917.814	643.757	835.466	-1.38578	-2.24263	-1.89742	-2.70518	-2.08444
0	Bra000042	AT2G38180.1	Symbols: | SGNH hydrolase-type esterase superfamily protein | chr2:15997187-15998751 FORWARD LENGTH=312	1400.87	504.165	487.445	406.611	411.682	411.294	-2.77859	-2.8739	-3.44523	-3.4028	-3.40601
0	Bra000056	AT2G38360.1	Symbols: PRA1.B4 | prenylated RAB acceptor 1.B4 | chr2:16069840-16070502 REVERSE LENGTH=220	12683.3	6262.65	4950.68	4815.95	3688.72	4951.52	-2.02523	-2.56193	-2.6336	-3.4384	-2.5615
0	Bra000179	AT2G40230.1	Symbols: | HXXXD-type acyl-transferase family protein | chr2:16803285-16804586 REVERSE LENGTH=433	698.914	395.036	332.996	324.135	275.469	363.887	-1.76924	-2.09887	-2.15624	-2.53718	-1.92069
0	Bra000211	AT2G40890.1	Symbols: CYP98A3 | cytochrome P450, family 98, subfamily A, polypeptide 3 | chr2:17058291-17060532 REVERSE LENGTH=508	5247.16	2311.74	1838.5	2036.19	1551.08	1726.18	-2.26979	-2.85404	-2.57695	-3.38291	-3.03975
0	Bra000216	AT2G41180.1	Symbols: | VQ motif-containing protein | chr2:17165242-17165667 FORWARD LENGTH=141	1061.78	341.413	262.344	241.1	240.927	209.906	-3.10996	-4.04728	-4.4039	-4.40706	-5.05836
0	Bra000330	AT2G43820.1	Symbols: GT, UGT74F2, ATSAGT1, SGT1, SAGT1 | UDP-glucosyltransferase 74F2 | chr2:18152279-18153715 FORWARD LENGTH=449	2979.07	1224.19	1165.93	1078.76	1018.93	1624.76	-2.4335	-2.5551	-2.76157	-2.92372	-1.83354
0	Bra000391	AT2G45510.1	Symbols: CYP704A2 | cytochrome P450, family 704, subfamily A, polypeptide 2 | chr2:18753085-18754944 FORWARD LENGTH=511	2429.23	1597.05	1220.1	1112.08	1110.33	1162.12	-1.52107	-1.99101	-2.1844	-2.18785	-2.09034
0	Bra000442	AT2G47160.1	Symbols: BOR1 | HCO3- transporter family | chr2:19357740-19360787 REVERSE LENGTH=704	1444.56	727.877	579.684	556.774	531.054	515.414	-1.98462	-2.49198	-2.59452	-2.72018	-2.80272
0	Bra000457	AT2G47650.1	Symbols: UXS4 | UDP-xylose synthase 4 | chr2:19538751-19541364 REVERSE LENGTH=443	6330.2	3532.06	3181.7	3092.23	2860.27	2928.39	-1.79221	-1.98957	-2.04713	-2.21315	-2.16167
0	Bra000513	NA	NA	2045.97	432.352	430.399	423.442	300.598	386.197	-4.73219	-4.75366	-4.83176	-6.80633	-5.29774
0	Bra000536	AT2G26600.1	Symbols: | Glycosyl hydrolase superfamily protein | chr2:11316727-11318215 FORWARD LENGTH=388	6581.94	2315.84	1705.02	2052.16	1662.07	2301.54	-2.84214	-3.86033	-3.20732	-3.96009	-2.8598
0	Bra000555	AT2G25790.1	Symbols: | Leucine-rich receptor-like protein kinase family protein | chr2:11000631-11004031 FORWARD LENGTH=960	553.395	89.0485	71.4151	107.167	57.0037	201.807	-6.21453	-7.74899	-5.16386	-9.70805	-2.7422
0	Bra000657	AT4G08850.1	Symbols: | Leucine-rich repeat receptor-like protein kinase family protein | chr4:5636693-5640496 REVERSE LENGTH=1045	8011.62	5508.76	4226.68	4833.6	3913.85	4447.38	-1.45434	-1.89549	-1.65749	-2.04699	-1.80142
0	Bra000777	AT4G12510.1	Symbols: | Bifunctional inhibitor/lipid-transfer protein/seed storage 2S albumin superfamily protein | chr4:7417414-7417803 REVERSE LENGTH=129	6396.94	3097.37	2402.99	2921.61	1656.31	2862.57	-2.06528	-2.66208	-2.18953	-3.86216	-2.23468
0	Bra000778	AT4G12510.1	Symbols: | Bifunctional inhibitor/lipid-transfer protein/seed storage 2S albumin superfamily protein | chr4:7417414-7417803 REVERSE LENGTH=129	6094.76	2911.6	2210.68	3192.02	1846.78	3175.32	-2.09327	-2.75696	-1.90937	-3.30021	-1.91942
0	Bra000779	AT4G12570.1	Symbols: UPL5 | ubiquitin protein ligase 5 | chr4:7445585-7448819 FORWARD LENGTH=873	5471.66	3092.13	3072.26	2673.98	3022.88	2945.97	-1.76954	-1.78099	-2.04626	-1.81008	-1.85734
0	Bra000812	AT4G05030.1	Symbols: | Copper transport protein family | chr4:2576790-2577974 REVERSE LENGTH=110	709.588	425.059	294.22	219.662	199.665	282.174	-1.66939	-2.41176	-3.23036	-3.55389	-2.51472
0	Bra000840	AT4G03210.1	Symbols: XTH9 | xyloglucan endotransglucosylase/hydrolase 9 | chr4:1416019-1417197 FORWARD LENGTH=290	6344.89	3067.34	2145.13	1969.78	1547.51	1975.11	-2.06853	-2.95781	-3.22112	-4.10006	-3.21242
0	Bra001040	AT3G02350.1	Symbols: GAUT9 | galacturonosyltransferase 9 | chr3:479248-481178 FORWARD LENGTH=561	12224.5	6312.49	6079.71	5678.81	5825.9	6048.84	-1.93656	-2.0107	-2.15265	-2.0983	-2.02097
0	Bra001074	AT3G03160.1	Symbols: | FUNCTIONS IN: molecular_function unknown; INVOLVED IN: intracellular protein transport; LOCATED IN: endomembrane system, integral to membrane, endoplasmic reticulum; EXPRESSED IN: 23 plant structures; EXPRESSED DURING: 15 growth stages; CONTAINS InterPro DOMAIN/s: B-cell receptor-associated 31-like (InterPro:IPR008417); BEST Arabidopsis thaliana protein match is: unknown protein (TAIR:…	2278.52	1299.91	1395.92	1160.12	1118.13	1098.03	-1.75283	-1.63227	-1.96404	-2.0378	-2.0751
0	Bra001397	AT3G11320.1	Symbols: | Nucleotide-sugar transporter family protein | chr3:3547017-3548539 REVERSE LENGTH=308	4474.65	1984.14	1766.49	1812.15	1594.18	1883.38	-2.25521	-2.53307	-2.46925	-2.80687	-2.37586
0	Bra001473	AT3G12830.1	Symbols: | SAUR-like auxin-responsive protein family | chr3:4079117-4079515 REVERSE LENGTH=132	854.435	361.163	283.079	244.951	237.764	234.275	-2.36579	-3.01836	-3.48819	-3.59363	-3.64715
0	Bra001565	AT3G14810.1	Symbols: MSL5 | mechanosensitive channel of small conductance-like 5 | chr3:4971223-4974216 REVERSE LENGTH=881	1702.69	1158.19	915.115	1040.42	646.316	840.96	-1.47013	-1.86063	-1.63654	-2.63445	-2.0247
0	Bra001570	AT3G14860.1	Symbols: | NHL domain-containing protein | chr3:4998591-5000894 REVERSE LENGTH=492	7699.32	3201.16	2394.23	2721.18	2382.78	2939.69	-2.40517	-3.21578	-2.8294	-3.23123	-2.61909
0	Bra001671	AT3G17609.2	Symbols: HYH | HY5-homolog | chr3:6023971-6024585 FORWARD LENGTH=149	907.164	508.184	374.237	342.158	401.135	377.877	-1.78511	-2.42404	-2.6513	-2.26149	-2.40069
0	Bra001991	AT2G16730.1	Symbols: BGAL13 | glycosyl hydrolase family 35 protein | chr2:7261986-7266105 REVERSE LENGTH=848	560.589	205.165	137.212	36.0348	41.5382	86.6428	-2.73238	-4.08557	-15.5569	-13.4957	-6.47012
0	Bra002151	AT5G18290.1	Symbols: SIP1;2, SIP1B | Aquaporin-like superfamily protein | chr5:6055198-6056407 REVERSE LENGTH=243	2612.24	299.77	344.905	259.302	222.054	226.424	-8.71415	-7.5738	-10.0741	-11.764	-11.5369
0	Bra002198	AT5G18970.1	Symbols: | AWPM-19-like family protein | chr5:6333714-6334539 REVERSE LENGTH=171	2502.77	1946.54	1266.49	1678.35	1083.55	1726.18	-1.28575	-1.97615	-1.49121	-2.30979	-1.44989
0	Bra002222	AT5G19260.1	Symbols: | Protein of unknown function (DUF3049) | chr5:6479494-6480360 REVERSE LENGTH=288	2205.88	1241.09	1012.24	1042.08	921.488	1549.37	-1.77737	-2.17921	-2.1168	-2.39382	-1.42373
0	Bra002224	AT5G19290.1	Symbols: | alpha/beta-Hydrolases superfamily protein | chr5:6494113-6495105 FORWARD LENGTH=330	3157.55	1903.34	1546.59	1462.38	1624.09	1611.44	-1.65895	-2.04162	-2.15919	-1.9442	-1.95946
0	Bra002268	AT5G19875.1	Symbols: | unknown protein; FUNCTIONS IN: molecular_function unknown; INVOLVED IN: response to oxidative stress; LOCATED IN: endomembrane system; EXPRESSED IN: 21 plant structures; EXPRESSED DURING: 13 growth stages; BEST Arabidopsis thaliana protein match is: unknown protein (TAIR:AT2G31940.1); Has 30201 Blast hits to 17322 proteins in 780 species: Archae - 12; Bacteria - 1396; Metazoa - 17338; …	3326.97	1613.33	1358.13	1103.46	1429.66	1313.07	-2.06218	-2.44967	-3.01503	-2.32711	-2.53373
0	Bra002283	AT5G20230.1	Symbols: ATBCB, BCB, SAG14 | blue-copper-binding protein | chr5:6826626-6827408 FORWARD LENGTH=196	19172.4	11294.5	8115.57	9418.22	6896.04	9319.17	-1.6975	-2.36242	-2.03567	-2.7802	-2.05731
0	Bra002336	AT5G20885.1	Symbols: | RING/U-box superfamily protein | chr5:7084133-7084663 REVERSE LENGTH=176	4477.72	2105.5	1591.49	1564.57	1578.92	1618.91	-2.12668	-2.81354	-2.86195	-2.83594	-2.76589
0	Bra002372	NA	NA	799.672	642.007	440.638	384.087	396.684	522.248	-1.24558	-1.8148	-2.08201	-2.01589	-1.53121
0	Bra002409	AT5G22390.1	Symbols: | Protein of unknown function (DUF3049) | chr5:7418383-7418991 REVERSE LENGTH=202	1932.96	791.859	857.174	633.564	560.879	673.227	-2.44104	-2.25504	-3.05093	-3.4463	-2.87119
0	Bra002478	AT5G60460.1	Symbols: | Preprotein translocase Sec, Sec61-beta subunit protein | chr5:24317590-24317919 REVERSE LENGTH=109	1225.94	316.377	293.062	268.118	264.006	354.449	-3.87493	-4.18321	-4.57239	-4.64361	-3.45872
0	Bra002610	AT5G58900.1	Symbols: | Homeodomain-like transcriptional regulator | chr5:23783275-23784667 REVERSE LENGTH=288	1293.17	564.676	258.807	236.352	274.863	300.757	-2.29011	-4.99666	-5.47137	-4.70478	-4.29972
0	Bra002627	AT5G58670.1	Symbols: ATPLC1, ATPLC, PLC1 | phospholipase C1 | chr5:23704457-23706751 REVERSE LENGTH=561	9718.36	5662.03	4835.83	5343.89	4722.17	5660.94	-1.71641	-2.00966	-1.81859	-2.05803	-1.71674
0	Bra002663	NA	NA	1807.64	1062.88	821.897	923.005	797.645	952.08	-1.7007	-2.19935	-1.95843	-2.26622	-1.89862
0	Bra002839	AT5G56170.1	Symbols: LLG1 | LORELEI-LIKE-GPI-ANCHORED PROTEIN 1 | chr5:22736072-22737108 FORWARD LENGTH=168	15429.8	9037.55	6460.18	6741.02	5968.72	6492.27	-1.7073	-2.38845	-2.28894	-2.58511	-2.37664
0	Bra002953	AT5G54840.1	Symbols: ATSGP1, SGP1 | Ras-related small GTP-binding family protein | chr5:22276611-22278328 REVERSE LENGTH=288	607.063	235.227	214.674	162.952	198.585	229.606	-2.58075	-2.82784	-3.72541	-3.05694	-2.64393
0	Bra003212	AT3G55430.1	Symbols: | O-Glycosyl hydrolases family 17 protein | chr3:20549806-20552004 REVERSE LENGTH=449	8017.79	3516.22	3010.52	2137.98	1865.95	2161.85	-2.28023	-2.66326	-3.75017	-4.29689	-3.70876
0	Bra003363	AT3G59080.1	Symbols: | Eukaryotic aspartyl protease family protein | chr3:21836812-21838419 FORWARD LENGTH=535	5816	3691.53	2313.33	3043.86	1890.06	2617.88	-1.5755	-2.51412	-1.91073	-3.07715	-2.22164
0	Bra003476	AT3G61820.1	Symbols: | Eukaryotic aspartyl protease family protein | chr3:22880074-22881525 REVERSE LENGTH=483	3113.23	851.572	710.155	863.025	583.489	871.437	-3.65586	-4.38387	-3.60735	-5.33554	-3.57252
0	Bra003503	AT3G62650.1	Symbols: | unknown protein; BEST Arabidopsis thaliana protein match is: unknown protein (TAIR:AT2G47485.1); Has 57 Blast hits to 57 proteins in 13 species: Archae - 0; Bacteria - 0; Metazoa - 0; Fungi - 0; Plants - 57; Viruses - 0; Other Eukaryotes - 0 (source: NCBI BLink). | chr3:23168531-23168989 FORWARD LENGTH=152	2923.18	1682.33	1672.17	1185.76	1199.97	1430.69	-1.73758	-1.74814	-2.46524	-2.43604	-2.0432
0	Bra003634	AT1G78895.1	Symbols: | Reticulon family protein | chr1:29658313-29659866 REVERSE LENGTH=164	2538.22	2008.12	1489.85	1324.46	1215.57	1409.99	-1.26398	-1.70367	-1.91642	-2.08809	-1.80017
0	Bra003679	AT1G77540.1	Symbols: | Acyl-CoA N-acyltransferases (NAT) superfamily protein | chr1:29137762-29138182 REVERSE LENGTH=114	2560.9	1595.73	1448.14	1242.29	1294.71	1245	-1.60485	-1.76841	-2.06143	-1.97797	-2.05695
0	Bra003746	AT1G75580.1	Symbols: | SAUR-like auxin-responsive protein family | chr1:28377530-28377856 FORWARD LENGTH=108	1849.6	897.752	951.046	825.781	770.387	900.209	-2.06026	-1.94481	-2.23982	-2.40087	-2.05463
0	Bra003874	AT1G72610.1	Symbols: GLP1, ATGER1, GER1 | germin-like protein 1 | chr1:27339302-27339928 REVERSE LENGTH=208	3714.73	3384.14	2521.56	2674.64	1830.9	2502.46	-1.09769	-1.47319	-1.38887	-2.02891	-1.48443
0	Bra004039	NA	NA	1338.54	273.166	294.733	195.035	241.311	299.962	-4.9001	-4.54153	-6.86308	-5.54695	-4.46237
0	Bra004108	AT1G65020.1	Symbols: | FUNCTIONS IN: molecular_function unknown; INVOLVED IN: biological_process unknown; LOCATED IN: endoplasmic reticulum, plasma membrane; EXPRESSED IN: 23 plant structures; EXPRESSED DURING: 13 growth stages; CONTAINS InterPro DOMAIN/s: NERD (InterPro:IPR011528); Has 69 Blast hits to 69 proteins in 27 species: Archae - 0; Bacteria - 18; Metazoa - 8; Fungi - 0; Plants - 36; Viruses - 0; Ot…	737.015	454.609	309.454	304.182	346.47	361.356	-1.62121	-2.38166	-2.42294	-2.12721	-2.03958
0	Bra004227	AT1G67480.1	Symbols: | Galactose oxidase/kelch repeat superfamily protein | chr1:25277294-25278529 FORWARD LENGTH=376	1303.12	511.694	534.06	486.974	255.969	359.105	-2.54668	-2.44003	-2.67595	-5.09093	-3.6288
0	Bra004261	AT1G67810.1	Symbols: SUFE2 | sulfur E2 | chr1:25426488-25427264 FORWARD LENGTH=258	3145.79	960.649	966.227	738.853	827.958	943.779	-3.27465	-3.25575	-4.25767	-3.79946	-3.33318
0	Bra004303	AT1G68390.1	Symbols: | Core-2/I-branching beta-1,6-N-acetylglucosaminyltransferase family protein | chr1:25642838-25645484 FORWARD LENGTH=408	517.546	370.598	281.825	258.769	251.335	291.603	-1.39652	-1.83641	-2.00003	-2.05919	-1.77483
0	Bra004371	AT1G69320.1	Symbols: CLE10 | CLAVATA3/ESR-RELATED 10 | chr1:26061925-26062248 FORWARD LENGTH=107	895.682	598.675	483.16	489.362	345.479	529.69	-1.49611	-1.8538	-1.83031	-2.59258	-1.69096
0	Bra004450	AT2G47510.1	Symbols: FUM1 | fumarase 1 | chr2:19498614-19502020 FORWARD LENGTH=492	6561.81	3491.11	3823.38	3545.44	3160.22	3200.96	-1.87958	-1.71623	-1.85077	-2.07638	-2.04995
0	Bra004563	AT2G46160.1	Symbols: | RING/U-box superfamily protein | chr2:18963109-18963753 FORWARD LENGTH=214	1635.78	834.821	845.546	776.5	624.055	667.109	-1.95944	-1.93458	-2.10661	-2.62121	-2.45204
0	Bra004568	AT2G40435.1	Symbols: | BEST Arabidopsis thaliana protein match is: transcription regulators (TAIR:AT3G56220.1); Has 289 Blast hits to 289 proteins in 30 species: Archae - 0; Bacteria - 0; Metazoa - 0; Fungi - 0; Plants - 289; Viruses - 0; Other Eukaryotes - 0 (source: NCBI BLink). | chr2:16887048-16888407 FORWARD LENGTH=158	2789.55	1121.5	1108.32	1010.34	842.517	1217.33	-2.48734	-2.51692	-2.761	-3.31097	-2.29153
0	Bra004580	AT2G40600.1	Symbols: | appr-1-p processing enzyme family protein | chr2:16947012-16948537 REVERSE LENGTH=257	1957.08	1189.33	1319.52	1361.56	852.353	1300.57	-1.64553	-1.48318	-1.43738	-2.29609	-1.50479
0	Bra004596	AT2G41050.1	Symbols: | PQ-loop repeat family protein / transmembrane family protein | chr2:17123388-17125622 REVERSE LENGTH=376	4168.5	2952.44	2149.75	2207.12	1531.57	2077.4	-1.41188	-1.93906	-1.88866	-2.72172	-2.00659
0	Bra004614	AT2G41300.1	Symbols: SSL1 | strictosidine synthase-like 1 | chr2:17214312-17216292 REVERSE LENGTH=394	2827.01	2276.26	1928.66	1782.9	1142.25	1881.13	-1.24195	-1.46579	-1.58562	-2.47495	-1.50283
0	Bra004674	AT2G42200.1	Symbols: SPL9, AtSPL9 | squamosa promoter binding protein-like 9 | chr2:17587601-17589451 FORWARD LENGTH=375	943.507	228.469	219.135	187.451	201.58	362.011	-4.12969	-4.3056	-5.03335	-4.68056	-2.60629
0	Bra004835	AT2G44450.1	Symbols: BGLU15 | beta glucosidase 15 | chr2:18340966-18343744 FORWARD LENGTH=506	4341.61	1567.97	1037.39	1130.08	523.316	1019.42	-2.76894	-4.18513	-3.84186	-8.29634	-4.2589
0	Bra004915	AT2G45470.1	Symbols: FLA8, AGP8 | FASCICLIN-like arabinogalactan protein 8 | chr2:18742797-18744059 REVERSE LENGTH=420	5159.52	3019.57	2733.83	2788.8	1739.54	2345.37	-1.70869	-1.88729	-1.85009	-2.96603	-2.19987
0	Bra004975	NA	NA	896.596	703.379	246.217	299.515	309.816	500.017	-1.2747	-3.64149	-2.99349	-2.89396	-1.79313
0	Bra004980	AT2G40180.1	Symbols: ATHPP2C5, PP2C5 | phosphatase 2C5 | chr2:16782522-16784014 FORWARD LENGTH=390	688.339	513.127	597.37	418.259	334.2	440.747	-1.34146	-1.15228	-1.64572	-2.05966	-1.56176
0	Bra005092	AT2G38640.1	Symbols: | Protein of unknown function (DUF567) | chr2:16157725-16158474 REVERSE LENGTH=196	544.002	319.931	187.846	181.911	190.785	211.04	-1.70037	-2.896	-2.99048	-2.85139	-2.57772
0	Bra005127	AT2G38250.1	Symbols: | Homeodomain-like superfamily protein | chr2:16018384-16019500 FORWARD LENGTH=289	2226.16	655.612	603.645	462.483	576.554	579.673	-3.39554	-3.68786	-4.8135	-3.86115	-3.84037
0	Bra005131	AT2G38170.1	Symbols: CAX1, ATCAX1, RCI4 | cation exchanger 1 | chr2:15989429-15993178 REVERSE LENGTH=463	2262.78	1761.76	1464.16	1677.45	1038.04	1430.56	-1.28439	-1.54545	-1.34894	-2.17986	-1.58174
0	Bra005161	AT2G37770.2	Symbols: | NAD(P)-linked oxidoreductase superfamily protein | chr2:15834888-15836659 FORWARD LENGTH=315	1525.91	1066.97	844.506	894.302	593.191	760.442	-1.43013	-1.80687	-1.70626	-2.57238	-2.00661
0	Bra005325	AT2G35610.1	Symbols: XEG113 | xyloglucanase 113 | chr2:14947617-14951106 REVERSE LENGTH=644	2614.15	1433.84	1317.55	1260.29	1246.84	1307.07	-1.82318	-1.9841	-2.07424	-2.09662	-2.00001
0	Bra005369	AT2G35100.1	Symbols: ARAD1 | Exostosin family protein | chr2:14793993-14795564 REVERSE LENGTH=447	2171.18	850.89	764.31	717.803	634.767	644.644	-2.55166	-2.84071	-3.02476	-3.42044	-3.36803
0	Bra005470	AT2G33810.1	Symbols: SPL3 | squamosa promoter binding protein-like 3 | chr2:14305342-14305828 FORWARD LENGTH=131	541.148	351.239	173.333	139.034	129.232	232.523	-1.54068	-3.12201	-3.8922	-4.18741	-2.32729
0	Bra005551	AT2G32860.1	Symbols: BGLU33 | beta glucosidase 33 | chr2:13940233-13943596 FORWARD LENGTH=613	5325.3	3425.15	1984.56	2755.31	1596.67	2637.81	-1.55476	-2.68337	-1.93274	-3.33525	-2.01883
0	Bra005661	AT5G01950.1	Symbols: | Leucine-rich repeat protein kinase family protein | chr5:365040-369532 REVERSE LENGTH=951	1695.61	917.202	946.729	883.702	771.691	791.49	-1.84868	-1.79102	-1.91876	-2.19727	-2.1423
0	Bra005704	AT5G02040.1	Symbols: PRA1.A1 | prenylated RAB acceptor 1.A1 | chr5:401163-402471 FORWARD LENGTH=209	10963.7	6987.83	6195.1	6134.06	5095.49	5583.46	-1.56897	-1.76974	-1.78735	-2.15165	-1.9636
0	Bra005786	AT5G03870.1	Symbols: | Glutaredoxin family protein | chr5:1035813-1036967 REVERSE LENGTH=384	1293.49	678.046	637.7	649.924	552.701	632.885	-1.90767	-2.02837	-1.99022	-2.34031	-2.0438
0	Bra005910	NA	NA	1027.75	435.941	411.784	498.731	375.72	653.701	-2.35754	-2.49585	-2.06073	-2.73541	-1.5722
0	Bra005967	AT5G08070.1	Symbols: TCP17 | TCP domain protein 17 | chr5:2584885-2585613 FORWARD LENGTH=242	1507.4	852.198	594.117	735.022	679.734	927.829	-1.76884	-2.53721	-2.05082	-2.21763	-1.62465
0	Bra006088	AT5G11090.1	Symbols: | serine-rich protein-related | chr5:3524796-3525449 FORWARD LENGTH=217	4010.75	1998.47	1945.71	2094.74	1682.96	2239.59	-2.00691	-2.06133	-1.91468	-2.38315	-1.79084
0	Bra006229	AT5G14000.1	Symbols: anac084, NAC084 | NAC domain containing protein 84 | chr5:4518177-4519034 FORWARD LENGTH=206	1623.73	654.597	558.034	528.527	481.997	587.229	-2.4805	-2.90973	-3.07218	-3.36876	-2.76507
0	Bra006336	AT5G16010.1	Symbols: | 3-oxo-5-alpha-steroid 4-dehydrogenase family protein | chr5:5227982-5229012 FORWARD LENGTH=268	14181.6	7421.28	8073.25	7249.98	6705.96	7266.95	-1.91094	-1.75662	-1.95609	-2.11478	-1.95152
0	Bra006394	AT5G17300.1	Symbols: RVE1 | Homeodomain-like superfamily protein | chr5:5690435-5692435 REVERSE LENGTH=387	1093.58	497.58	416.989	418.487	407.025	438.895	-2.1978	-2.62256	-2.61318	-2.68676	-2.49167
0	Bra006442	AT5G18150.1	Symbols: | Methyltransferase-related protein | chr5:6000014-6000331 REVERSE LENGTH=76	6607.96	3258.91	2668.4	2579.5	2277.83	2380.22	-2.02766	-2.47638	-2.56172	-2.90099	-2.7762
0	Bra006462	AT5G18480.1	Symbols: PGSIP6 | plant glycogenin-like starch initiation protein 6 | chr5:6131307-6133787 REVERSE LENGTH=537	3247.07	1266.05	1065.79	905.864	636.221	797.691	-2.56472	-3.04663	-3.5845	-5.10368	-4.07059
0	Bra006463	AT5G18500.1	Symbols: | Protein kinase superfamily protein | chr5:6139263-6141283 FORWARD LENGTH=484	2317.21	1328.42	1146.64	1148.6	1077.92	1265.26	-1.74434	-2.02087	-2.01742	-2.1497	-1.83141
0	Bra006488	AT5G18970.1	Symbols: | AWPM-19-like family protein | chr5:6333714-6334539 REVERSE LENGTH=171	3075.53	1656.46	1305.7	1771.28	1042.78	1640.57	-1.85669	-2.35546	-1.73633	-2.94936	-1.87467
0	Bra006575	AT5G20790.1	Symbols: | unknown protein; FUNCTIONS IN: molecular_function unknown; INVOLVED IN: biological_process unknown; LOCATED IN: endomembrane system; EXPRESSED IN: 11 plant structures; EXPRESSED DURING: LP.04 four leaves visible, 4 anthesis, petal differentiation and expansion stage; BEST Arabidopsis thaliana protein match is: unknown protein (TAIR:AT3G43110.1); Has 30201 Blast hits to 17322 proteins i…	1064.71	461.289	302.064	297.24	280.711	264.163	-2.30812	-3.52478	-3.58199	-3.7929	-4.0305
0	Bra006609	AT5G22070.1	Symbols: | Core-2/I-branching beta-1,6-N-acetylglucosaminyltransferase family protein | chr5:7308255-7309343 FORWARD LENGTH=362	4209.96	2131.29	1533.1	1444.94	1350.33	1560.71	-1.97531	-2.74604	-2.91359	-3.11773	-2.69746
0	Bra006641	AT5G22920.1	Symbols: | CHY-type/CTCHY-type/RING-type Zinc finger protein | chr5:7665143-7667031 FORWARD LENGTH=291	6267.7	4743	4558.28	4140.95	2739.07	3699.67	-1.32146	-1.37501	-1.51359	-2.28826	-1.69412
0	Bra006694	AT5G59780.3	Symbols: MYB59, ATMYB59-3 | myb domain protein 59 | chr5:24082425-24083350 REVERSE LENGTH=235	2332.14	1265.45	928.405	1030.02	1000.12	1114.8	-1.84293	-2.51199	-2.26417	-2.33186	-2.09198
0	Bra006741	AT5G58900.1	Symbols: | Homeodomain-like transcriptional regulator | chr5:23783275-23784667 REVERSE LENGTH=288	3996.91	1946.8	1563.52	1579.02	1539.06	1796.85	-2.05307	-2.55635	-2.53126	-2.59698	-2.2244
0	Bra006879	AT3G51840.1	Symbols: ACX4, ATSCX, ATG6 | acyl-CoA oxidase 4 | chr3:19225653-19229008 REVERSE LENGTH=436	18389.5	11109.9	10868.2	9142.16	9945.94	10169.5	-1.65524	-1.69205	-2.0115	-1.84895	-1.8083
0	Bra006893	AT3G52060.1	Symbols: | Core-2/I-branching beta-1,6-N-acetylglucosaminyltransferase family protein | chr3:19310987-19312027 REVERSE LENGTH=346	1374.68	715.559	606.339	548.747	555.96	809.924	-1.92113	-2.26718	-2.50513	-2.47262	-1.6973
0	Bra006919	AT3G52360.1	Symbols: | unknown protein; FUNCTIONS IN: molecular_function unknown; INVOLVED IN: response to karrikin; LOCATED IN: endomembrane system; EXPRESSED IN: 23 plant structures; EXPRESSED DURING: 14 growth stages; BEST Arabidopsis thaliana protein match is: unknown protein (TAIR:AT2G35850.1); Has 34 Blast hits to 34 proteins in 10 species: Archae - 0; Bacteria - 0; Metazoa - 0; Fungi - 0; Plants - 34;…	722.083	387.72	406.786	380.061	309.81	405.585	-1.86238	-1.77509	-1.89991	-2.33073	-1.78035
0	Bra006985	AT3G53260.1	Symbols: PAL2, ATPAL2 | phenylalanine ammonia-lyase 2 | chr3:19744256-19746619 REVERSE LENGTH=717	5734.76	3109.47	3110.15	3043.76	2560.72	2669.9	-1.84429	-1.84389	-1.8841	-2.23951	-2.14793
0	Bra007129	AT3G55030.1	Symbols: PGPS2 | phosphatidylglycerolphosphate synthase 2 | chr3:20396860-20398224 FORWARD LENGTH=233	1687.72	335.056	384.914	240.037	181.337	322.643	-5.03713	-4.38467	-7.03108	-9.30709	-5.23092
0	Bra007414	AT3G58720.2	Symbols: | RING/U-box superfamily protein | chr3:21716920-21717908 REVERSE LENGTH=266	3418.68	1842.89	1295.86	1282.78	1150.69	1161.03	-1.85506	-2.63816	-2.66506	-2.97098	-2.94452
0	Bra007434	AT3G59140.1	Symbols: ATMRP14, MRP14, ABCC10 | multidrug resistance-associated protein 14 | chr3:21863519-21868701 REVERSE LENGTH=1453	5514.39	3163.06	2480.48	2740.38	2822.85	3385.38	-1.74337	-2.22311	-2.01227	-1.95348	-1.62888
0	Bra007514	AT3G60200.1	Symbols: | unknown protein; BEST Arabidopsis thaliana protein match is: unknown protein (TAIR:AT2G44600.1); Has 60 Blast hits to 60 proteins in 12 species: Archae - 0; Bacteria - 0; Metazoa - 8; Fungi - 0; Plants - 51; Viruses - 0; Other Eukaryotes - 1 (source: NCBI BLink). | chr3:22249320-22250237 FORWARD LENGTH=305	2628.55	1378.56	1496.65	1270.41	1173.06	1177	-1.90674	-1.75629	-2.06906	-2.24076	-2.23326
0	Bra007647	AT3G61980.1	Symbols: | serine protease inhibitor, Kazal-type family protein | chr3:22956344-22956697 REVERSE LENGTH=117	9019.33	5110.16	5198.33	5339.74	4489.84	5416.88	-1.76498	-1.73504	-1.6891	-2.00883	-1.66504
0	Bra007675	AT3G62360.1	Symbols: | Carbohydrate-binding-like fold | chr3:23073020-23080455 REVERSE LENGTH=1227	1799.26	1092.05	814.767	790.972	904.688	1009.37	-1.6476	-2.20831	-2.27475	-1.98882	-1.78256
0	Bra007844	AT2G24500.1	Symbols: FZF | Zinc finger protein 622 | chr2:10401259-10402805 REVERSE LENGTH=395	10565.2	3330.48	2796.23	2144.96	3150.6	2805.07	-3.17228	-3.77837	-4.92559	-3.35339	-3.76647
0	Bra007886	AT1G69870.1	Symbols: NRT1.7 | nitrate transporter 1.7 | chr1:26316208-26320097 FORWARD LENGTH=620	2287.2	360.229	409.609	372.2	232.738	273.388	-6.34929	-5.58386	-6.14508	-9.82736	-8.36613
0	Bra007919	AT1G70505.1	Symbols: | unknown protein; BEST Arabidopsis thaliana protein match is: unknown protein (TAIR:AT1G10660.1); Has 141 Blast hits to 140 proteins in 16 species: Archae - 0; Bacteria - 0; Metazoa - 4; Fungi - 0; Plants - 135; Viruses - 0; Other Eukaryotes - 2 (source: NCBI BLink). | chr1:26570647-26572463 FORWARD LENGTH=358	6246.19	3770.84	3222.16	2853.45	2459.96	2767.13	-1.65645	-1.93851	-2.189	-2.53914	-2.25728
0	Bra008017	AT1G72210.1	Symbols: | basic helix-loop-helix (bHLH) DNA-binding superfamily protein | chr1:27180066-27182268 FORWARD LENGTH=320	667.434	172.454	163.57	127.388	126.115	147.747	-3.87021	-4.08042	-5.23938	-5.29226	-4.51741
0	Bra008058	NA	NA	716.624	197.815	152.665	116.08	81.4533	104.775	-3.6227	-4.69409	-6.17354	-8.79797	-6.83965
0	Bra008167	AT1G15460.1	Symbols: ATBOR4, BOR4 | HCO3- transporter family | chr1:5310196-5313376 REVERSE LENGTH=683	1772.97	787.634	764.109	867.37	804.183	1304.14	-2.25101	-2.32031	-2.04408	-2.20468	-1.35949
0	Bra008309	AT1G77450.1	Symbols: anac032, NAC032 | NAC domain containing protein 32 | chr1:29100029-29100981 FORWARD LENGTH=253	12967.4	9028.24	6204.51	5530.36	6212.23	6361.62	-1.43632	-2.09	-2.34477	-2.0874	-2.03838
0	Bra008341	AT1G78020.1	Symbols: | Protein of unknown function (DUF581) | chr1:29338787-29339491 FORWARD LENGTH=162	9470.79	5714.07	5042.34	4528.16	5125.84	5366.72	-1.65745	-1.87825	-2.09153	-1.84766	-1.76473
0	Bra008361	NA	NA	3118.81	1484.6	1334.83	1049.91	1321.61	1268.32	-2.10077	-2.33648	-2.97055	-2.35986	-2.45901
0	Bra008805	AT5G13750.1	Symbols: ZIFL1 | zinc induced facilitator-like 1 | chr5:4438318-4441289 FORWARD LENGTH=478	9697.18	2400.09	3339.1	2588.25	2093.08	3063.39	-4.04034	-2.90413	-3.74662	-4.63297	-3.16551
0	Bra008974	AT5G11280.1	Symbols: | unknown protein; BEST Arabidopsis thaliana protein match is: unknown protein (TAIR:AT1G80200.1); Has 30201 Blast hits to 17322 proteins in 780 species: Archae - 12; Bacteria - 1396; Metazoa - 17338; Fungi - 3422; Plants - 5037; Viruses - 0; Other Eukaryotes - 2996 (source: NCBI BLink). | chr5:3597321-3598347 FORWARD LENGTH=209	6347.31	3435.58	2628.59	2712.64	2269.05	2697.88	-1.84752	-2.41472	-2.3399	-2.79734	-2.3527
0	Bra009017	AT5G10625.1	Symbols: | BEST Arabidopsis thaliana protein match is: flowering promoting factor 1 (TAIR:AT5G24860.1); Has 35333 Blast hits to 34131 proteins in 2444 species: Archae - 798; Bacteria - 22429; Metazoa - 974; Fungi - 991; Plants - 531; Viruses - 0; Other Eukaryotes - 9610 (source: NCBI BLink). | chr5:3358934-3359272 FORWARD LENGTH=112	2734.95	985.008	738.221	751.503	414.164	680.212	-2.77658	-3.70478	-3.63931	-6.60354	-4.02073
0	Bra009108	AT5G05365.1	Symbols: | Heavy metal transport/detoxification superfamily protein | chr5:1590125-1590672 FORWARD LENGTH=77	6076.16	3229.3	2896.91	2409.48	2475.64	2934.97	-1.88157	-2.09746	-2.52177	-2.45438	-2.07026
0	Bra009450	AT5G04480.1	Symbols: | UDP-Glycosyltransferase superfamily protein | chr5:1271886-1277793 REVERSE LENGTH=1050	14293.8	7671.39	7661.32	6999.65	7003.84	6819.91	-1.86326	-1.86571	-2.04207	-2.04085	-2.09589
0	Bra009660	AT2G17120.1	Symbols: LYM2 | lysm domain GPI-anchored protein 2 precursor | chr2:7459156-7460648 FORWARD LENGTH=350	8578.1	4209.91	3997.44	3856.82	3733.59	4203.94	-2.0376	-2.1459	-2.22414	-2.29755	-2.04049
0	Bra009680	AT5G23400.1	Symbols: | Leucine-rich repeat (LRR) family protein | chr5:7880603-7882372 FORWARD LENGTH=589	2633.28	315.191	400.72	314.764	236.433	276.943	-8.35455	-6.57137	-8.36589	-11.1375	-9.50838
0	Bra009700	AT5G23660.1	Symbols: MTN3, SWEET12, AtSWEET12 | homolog of Medicago truncatula MTN3 | chr5:7971936-7973796 REVERSE LENGTH=285	14783	7383.79	6242.14	4978.16	4987.15	4848.95	-2.00209	-2.36826	-2.96957	-2.96422	-3.0487
0	Bra009772	NA	NA	3553.81	1185.36	1141.47	1004.5	915.111	980.966	-2.99808	-3.11336	-3.53789	-3.88347	-3.62277
0	Bra010004	AT5G28646.1	Symbols: WVD2 | TPX2 (targeting protein for Xklp2) protein family | chr5:10675192-10676151 FORWARD LENGTH=202	1626.58	673.35	750.632	670.745	509.664	541.386	-2.41565	-2.16695	-2.42503	-3.19148	-3.00447
0	Bra010191	NA	NA	1909.57	905.247	693.45	768.774	591.071	751.942	-2.10945	-2.75372	-2.48392	-3.23069	-2.53952
0	Bra010209	AT1G33610.1	Symbols: | Leucine-rich repeat (LRR) family protein | chr1:12188910-12190346 FORWARD LENGTH=478	1376.25	542.747	554.062	490.542	471.609	485.775	-2.53571	-2.48393	-2.80557	-2.9182	-2.8331
0	Bra010229	AT4G31600.1	Symbols: | UDP-N-acetylglucosamine (UAA) transporter family | chr4:15315232-15316909 REVERSE LENGTH=323	962.196	778.253	585.786	592.413	396.798	535.552	-1.23635	-1.64257	-1.6242	-2.4249	-1.79664
0	Bra010259	AT4G31020.1	Symbols: | alpha/beta-Hydrolases superfamily protein | chr4:15108832-15110079 REVERSE LENGTH=294	1421.45	956.766	845.108	787.974	522.848	752.115	-1.48568	-1.68197	-1.80393	-2.71867	-1.88994
0	Bra010291	AT1G65310.1	Symbols: ATXTH17, XTH17 | xyloglucan endotransglucosylase/hydrolase 17 | chr1:24257262-24258319 FORWARD LENGTH=282	3756.08	1381.6	1356.29	1295.14	1424.58	2024.18	-2.71865	-2.76938	-2.90013	-2.63662	-1.85561
0	Bra010320	AT4G29700.1	Symbols: | Alkaline-phosphatase-like family protein | chr4:14543739-14545124 REVERSE LENGTH=461	1323.19	631.843	744.58	574.248	532.99	763.942	-2.09418	-1.7771	-2.30421	-2.48258	-1.73206
0	Bra010348	AT4G29000.1	Symbols: | Tesmin/TSO1-like CXC domain-containing protein | chr4:14293957-14296602 FORWARD LENGTH=603	664.96	342.949	292.479	382.327	250.521	387.987	-1.93895	-2.27353	-1.73924	-2.65431	-1.71387
0	Bra010579	AT4G37220.1	Symbols: | Cold acclimation protein WCOR413 family | chr4:17515106-17515969 FORWARD LENGTH=202	4247.71	2779.76	2368.02	2275	1974.78	2290.13	-1.52809	-1.79378	-1.86713	-2.15098	-1.85479
0	Bra010697	AT4G39190.1	Symbols: | unknown protein; BEST Arabidopsis thaliana protein match is: unknown protein (TAIR:AT2G21560.1); Has 5536 Blast hits to 3562 proteins in 401 species: Archae - 12; Bacteria - 497; Metazoa - 1363; Fungi - 374; Plants - 149; Viruses - 22; Other Eukaryotes - 3119 (source: NCBI BLink). | chr4:18252032-18252865 REVERSE LENGTH=277	1433.55	1035.48	657.498	655.258	760.597	969.459	-1.38443	-2.18031	-2.18776	-1.88477	-1.47871
0	Bra010727	AT4G38770.1	Symbols: PRP4, ATPRP4 | proline-rich protein 4 | chr4:18097009-18098448 REVERSE LENGTH=448	22296.3	16476.5	13183.6	16554.7	10613.5	13599.9	-1.35322	-1.69121	-1.34683	-2.10075	-1.63945
0	Bra010729	AT4G38730.1	Symbols: | Protein of unknown function (DUF803) | chr4:18080484-18082305 REVERSE LENGTH=326	1544.42	746.673	682.016	772.415	665.897	903.221	-2.0684	-2.26449	-1.99947	-2.31931	-1.7099
0	Bra010848	AT1G29160.1	Symbols: | Dof-type zinc finger DNA-binding family protein | chr1:10183797-10184324 REVERSE LENGTH=175	1055.2	290.073	248.586	189.719	241.05	225.526	-3.6377	-4.24481	-5.56191	-4.37752	-4.67884
0	Bra010952	AT1G27330.1	Symbols: | Ribosome associated membrane protein RAMP4 | chr1:9493064-9493898 FORWARD LENGTH=68	617.505	179.833	121.497	127.884	106.159	135.047	-3.43377	-5.08247	-4.82863	-5.81679	-4.57252
0	Bra011033	AT4G28490.1	Symbols: RLK5, HAE | Leucine-rich receptor-like protein kinase family protein | chr4:14077894-14080965 FORWARD LENGTH=999	800.831	474.924	405.396	361.53	367.043	353.986	-1.68623	-1.97543	-2.21512	-2.18185	-2.26232
0	Bra011196	NA	NA	10040.5	4883.72	6086.52	5796.22	4185.33	4948.37	-2.05591	-1.64963	-1.73225	-2.39897	-2.02905
0	Bra011255	AT4G31250.1	Symbols: | Leucine-rich repeat protein kinase family protein | chr4:15179201-15181751 REVERSE LENGTH=676	888.949	384.179	324.347	361.294	277.082	412.118	-2.31389	-2.74073	-2.46046	-3.20825	-2.15703
0	Bra011396	AT4G32920.1	Symbols: | glycine-rich protein | chr4:15888153-15896006 REVERSE LENGTH=1432	891.948	501.162	509.025	377.365	352.294	390.802	-1.77976	-1.75227	-2.36362	-2.53183	-2.28235
0	Bra011477	AT3G43980.1	Symbols: | Ribosomal protein S14p/S29e family protein | chr3:15778555-15779235 REVERSE LENGTH=56	1898.23	834.461	579.656	600.155	645.192	779.149	-2.2748	-3.27475	-3.1629	-2.94212	-2.43629
0	Bra011508	AT4G34220.1	Symbols: | Leucine-rich repeat protein kinase family protein | chr4:16381653-16384054 REVERSE LENGTH=757	4341.63	2962.41	2441.67	2921.85	2125.77	2743.64	-1.46557	-1.77814	-1.48592	-2.04238	-1.58243
0	Bra011552	AT4G34680.1	Symbols: GATA3 | GATA transcription factor 3 | chr4:16553700-16554610 FORWARD LENGTH=269	665.554	220.98	230.868	170.155	174.553	164.141	-3.01183	-2.88283	-3.91146	-3.8129	-4.05477
0	Bra011559	AT4G34750.1	Symbols: | SAUR-like auxin-responsive protein family | chr4:16577566-16578018 FORWARD LENGTH=150	1523.68	447.295	387.83	392.53	375.262	559.592	-3.40643	-3.92873	-3.88169	-4.06031	-2.72284
0	Bra011604	AT4G35300.1	Symbols: TMT2 | tonoplast monosaccharide transporter2 | chr4:16796432-16799071 REVERSE LENGTH=739	6704.68	3983.06	2974.54	3133.62	3221.42	3293.58	-1.6833	-2.25402	-2.1396	-2.08128	-2.03568
0	Bra011650	AT4G35940.1	Symbols: | unknown protein; BEST Arabidopsis thaliana protein match is: unknown protein (TAIR:AT2G17787.1); Has 45288 Blast hits to 24095 proteins in 1140 species: Archae - 93; Bacteria - 2895; Metazoa - 13424; Fungi - 2873; Plants - 1183; Viruses - 123; Other Eukaryotes - 24697 (source: NCBI BLink). | chr4:17021672-17023593 FORWARD LENGTH=451	9079.24	4887.26	5223.67	5376.85	4352.65	5769.73	-1.85774	-1.7381	-1.68858	-2.08591	-1.5736
0	Bra011780	AT4G37730.1	Symbols: AtbZIP7, bZIP7 | basic leucine-zipper 7 | chr4:17723800-17724717 FORWARD LENGTH=305	1288.84	694.775	703.594	602.044	673.732	643.733	-1.85505	-1.8318	-2.14077	-1.91299	-2.00213
0	Bra011821	AT4G39950.1	Symbols: CYP79B2 | cytochrome P450, family 79, subfamily B, polypeptide 2 | chr4:18525311-18527284 FORWARD LENGTH=541	7464.2	1915.67	1681.44	1538.91	1117.12	1496.37	-3.89639	-4.43917	-4.85032	-6.68165	-4.9882
0	Bra011844	AT4G39640.1	Symbols: GGT1 | gamma-glutamyl transpeptidase 1 | chr4:18400608-18402861 FORWARD LENGTH=572	1395.78	680.078	527.555	537.043	463.647	509.954	-2.05238	-2.64575	-2.59901	-3.01044	-2.73707
0	Bra011877	AT4G39090.1	Symbols: RD19, RD19A | Papain family cysteine protease | chr4:18215826-18217326 REVERSE LENGTH=368	18698.8	10638	8677.08	8091.02	8791.11	8192.87	-1.75774	-2.15496	-2.31106	-2.12701	-2.28233
0	Bra011891	AT4G38840.1	Symbols: | SAUR-like auxin-responsive protein family | chr4:18125174-18125473 REVERSE LENGTH=99	6564.14	3835.47	3621.2	3183.48	3594.63	3135.27	-1.71143	-1.8127	-2.06194	-1.8261	-2.09364
0	Bra012032	AT2G27180.1	Symbols: | unknown protein; BEST Arabidopsis thaliana protein match is: unknown protein (TAIR:AT3G11690.1); Has 99 Blast hits to 99 proteins in 14 species: Archae - 0; Bacteria - 0; Metazoa - 0; Fungi - 0; Plants - 99; Viruses - 0; Other Eukaryotes - 0 (source: NCBI BLink). | chr2:11620473-11620970 FORWARD LENGTH=165	1150.13	300.156	325.372	214.271	204.692	242.714	-3.83177	-3.53482	-5.36764	-5.61883	-4.73862
0	Bra012378	AT1G23530.1	Symbols: | unknown protein; BEST Arabidopsis thaliana protein match is: unknown protein (TAIR:AT1G70470.1); Has 38 Blast hits to 38 proteins in 12 species: Archae - 0; Bacteria - 0; Metazoa - 0; Fungi - 0; Plants - 37; Viruses - 0; Other Eukaryotes - 1 (source: NCBI BLink). | chr1:8345861-8346430 FORWARD LENGTH=189	1202.15	864.395	752.303	735.655	456.72	650.249	-1.39074	-1.59796	-1.63412	-2.63214	-1.84875
0	Bra012408	AT1G27120.1	Symbols: | Galactosyltransferase family protein | chr1:9421389-9423910 FORWARD LENGTH=673	6516.52	3048.18	3236.88	3417.31	2403.8	3530.91	-2.13784	-2.01321	-1.90692	-2.71092	-1.84556
0	Bra012423	AT1G27120.1	Symbols: | Galactosyltransferase family protein | chr1:9421389-9423910 FORWARD LENGTH=673	7368.71	2963.62	3169	3129.71	2573.53	3651.41	-2.48639	-2.32525	-2.35444	-2.86327	-2.01805
0	Bra012476	AT1G25425.1	Symbols: CLE43 | CLAVATA3/ESR-RELATED 43 | chr1:8922832-8923122 FORWARD LENGTH=96	5252.15	2253.05	2265.67	1888.53	2075.89	2660.27	-2.33113	-2.31814	-2.78108	-2.53007	-1.97429
0	Bra012477	AT1G25422.1	Symbols: | unknown protein; FUNCTIONS IN: molecular_function unknown; INVOLVED IN: biological_process unknown; LOCATED IN: cellular_component unknown; BEST Arabidopsis thaliana protein match is: unknown protein (TAIR:AT1G68500.1); Has 16 Blast hits to 16 proteins in 6 species: Archae - 0; Bacteria - 0; Metazoa - 0; Fungi - 0; Plants - 16; Viruses - 0; Other Eukaryotes - 0 (source: NCBI BLink). | …	914.581	278.015	335.502	227.219	200.447	221.953	-3.28968	-2.72601	-4.02511	-4.56271	-4.12061
0	Bra012551	AT4G19230.1	Symbols: CYP707A1 | cytochrome P450, family 707, subfamily A, polypeptide 1 | chr4:10521524-10523517 FORWARD LENGTH=467	16743	8712.96	6613.32	7311.04	7547.83	9302.28	-1.92162	-2.53171	-2.2901	-2.21825	-1.79988
0	Bra012603	AT4G18350.1	Symbols: NCED2, ATNCED2 | nine-cis-epoxycarotenoid dioxygenase 2 | chr4:10142672-10144423 FORWARD LENGTH=583	618.836	104.314	212.991	147.289	78.6318	144.379	-5.93243	-2.90546	-4.20151	-7.87005	-4.28619
0	Bra012682	AT4G17050.1	Symbols: UGLYAH | ureidoglycine aminohydrolase | chr4:9589662-9592413 FORWARD LENGTH=298	1006.75	736.945	649.554	550.292	465.887	573.909	-1.36611	-1.54991	-1.82948	-2.16093	-1.7542
0	Bra012775	AT4G15630.1	Symbols: | Uncharacterised protein family (UPF0497) | chr4:8917527-8918683 FORWARD LENGTH=190	3330.37	135.791	171.346	95.632	88.1047	165.267	-24.5257	-19.4365	-34.8248	-37.8001	-20.1515
0	Bra012801	AT3G52470.1	Symbols: | Late embryogenesis abundant (LEA) hydroxyproline-rich glycoprotein family | chr3:19450750-19451376 FORWARD LENGTH=208	7288.03	3788.24	2455.47	3430.22	2203.71	3392.45	-1.92386	-2.96808	-2.12465	-3.30716	-2.14831
0	Bra013069	AT2G16430.2	Symbols: PAP10, ATPAP10 | purple acid phosphatase 10 | chr2:7120502-7122772 REVERSE LENGTH=468	1601.88	692.702	629.213	583.355	516.829	645.608	-2.31251	-2.54585	-2.74598	-3.09944	-2.4812
0	Bra013087	AT2G15970.1	Symbols: COR413-PM1, WCOR413, WCOR413-LIKE, ATCOR413-PM1, FL3-5A3, ATCYP19 | cold regulated 413 plasma membrane 1 | chr2:6950163-6951012 FORWARD LENGTH=197	8007.71	5383.98	4421.11	4877.64	3959.7	4282.39	-1.48732	-1.81124	-1.64172	-2.0223	-1.86992
0	Bra013225	AT3G25220.1	Symbols: FKBP15-1 | FK506-binding protein 15 kD-1 | chr3:9182691-9184463 FORWARD LENGTH=153	2598.33	1332.71	1262.98	1145.32	1142.25	1301.01	-1.94966	-2.0573	-2.26865	-2.27475	-1.99716
0	Bra013292	AT4G18210.1	Symbols: ATPUP10, PUP10 | purine permease 10 | chr4:10076175-10077495 FORWARD LENGTH=390	1075.59	215.275	120.792	150.331	119.371	174.554	-4.99635	-8.90448	-7.15481	-9.01048	-6.16193
0	Bra013345	AT4G18760.1	Symbols: AtRLP51, RLP51 | receptor like protein 51 | chr4:10308163-10309458 REVERSE LENGTH=431	2887.68	2028.97	1648.52	1601.02	1350.14	1681.84	-1.42322	-1.75168	-1.80365	-2.1388	-1.71698
0	Bra013399	AT4G19460.1	Symbols: | UDP-Glycosyltransferase superfamily protein | chr4:10610422-10611972 REVERSE LENGTH=516	897.558	20.3346	28.1905	22.7743	19.0389	34.3208	-44.1394	-31.839	-39.411	-47.1434	-26.152
0	Bra013446	AT4G20140.1	Symbols: GSO1 | Leucine-rich repeat transmembrane protein kinase | chr4:10884220-10888045 FORWARD LENGTH=1249	1259.76	207.284	167.443	142.159	199.914	242.5	-6.07746	-7.52352	-8.86163	-6.30151	-5.19489
0	Bra013607	AT4G22290.1	Symbols: | Ubiquitin-specific protease family C19-related protein | chr4:11783199-11785730 REVERSE LENGTH=445	1704.3	537.516	463.705	490.211	379.95	474.898	-3.1707	-3.6754	-3.47667	-4.48559	-3.58877
0	Bra014086	AT1G47670.1	Symbols: | Transmembrane amino acid transporter family protein | chr1:17536834-17539486 REVERSE LENGTH=519	1017.03	634.284	383.236	530.776	310.53	421.229	-1.60343	-2.6538	-1.91612	-3.27514	-2.41443
0	Bra014130	AT1G48330.1	Symbols: | unknown protein; BEST Arabidopsis thaliana protein match is: unknown protein (TAIR:AT3G17580.1); Has 40 Blast hits to 40 proteins in 11 species: Archae - 0; Bacteria - 0; Metazoa - 0; Fungi - 0; Plants - 40; Viruses - 0; Other Eukaryotes - 0 (source: NCBI BLink). | chr1:17863897-17864124 FORWARD LENGTH=75	990.124	287.811	230.561	220.748	188.544	257.277	-3.44019	-4.29441	-4.48531	-5.25142	-3.84847
0	Bra014190	AT1G49470.1	Symbols: | Family of unknown function (DUF716) | chr1:18310554-18311462 FORWARD LENGTH=302	853.425	192.03	141.391	119.545	114.652	152.843	-4.44423	-6.03592	-7.13894	-7.44361	-5.58367
0	Bra014283	AT1G51090.1	Symbols: | Heavy metal transport/detoxification superfamily protein | chr1:18932985-18933747 FORWARD LENGTH=171	13089	6138.75	5973.86	4719.55	5104.05	5003.22	-2.13219	-2.19105	-2.77336	-2.56443	-2.61612
0	Bra014368	AT1G54160.1	Symbols: NFYA5, NF-YA5 | nuclear factor Y, subunit A5 | chr1:20217581-20218706 REVERSE LENGTH=308	1008.96	368.908	271.505	231.055	215.665	233.766	-2.73499	-3.71617	-4.36675	-4.67837	-4.31611
0	Bra014395	AT4G27830.1	Symbols: BGLU10 | beta glucosidase 10 | chr4:13861794-13864489 REVERSE LENGTH=508	1145.86	608.998	474.516	366.496	287.552	350.753	-1.88155	-2.4148	-3.12653	-3.98488	-3.26686
0	Bra014752	AT3G55370.2	Symbols: OBP3 | OBF-binding protein 3 | chr3:20527198-20528876 FORWARD LENGTH=354	694.007	458.005	365.571	349.72	311.869	405.857	-1.51528	-1.89842	-1.98446	-2.22532	-1.70998
0	Bra014765	AT3G55260.1	Symbols: HEXO1, ATHEX2 | beta-hexosaminidase 1 | chr3:20489317-20492858 FORWARD LENGTH=541	3061.56	1983.73	1658.98	1838.5	1344	1703.81	-1.54334	-1.84545	-1.66525	-2.27795	-1.79689
0	Bra014819	AT3G54400.1	Symbols: | Eukaryotic aspartyl protease family protein | chr3:20140291-20142599 REVERSE LENGTH=425	1043.25	505.222	441.44	606.078	281.414	566.286	-2.06493	-2.36329	-1.72131	-3.70717	-1.84227
0	Bra014987	AT3G23820.1	Symbols: GAE6 | UDP-D-glucuronate 4-epimerase 6 | chr3:8603645-8605027 FORWARD LENGTH=460	32586.2	16551.7	12724.2	12060	15972.6	17201.8	-1.96875	-2.56096	-2.70201	-2.04013	-1.89435
0	Bra015208	AT1G66760.2	Symbols: | MATE efflux family protein | chr1:24902110-24904213 FORWARD LENGTH=482	2809.1	1657.73	1232.43	1422.4	1171.05	1360.61	-1.69455	-2.27932	-1.9749	-2.39879	-2.06459
0	Bra015265	NA	NA	4148.97	1305.11	1105.37	1066.78	1276.87	1455.15	-3.17902	-3.75347	-3.88925	-3.24933	-2.85123
0	Bra015293	AT1G04180.1	Symbols: YUC9 | YUCCA 9 | chr1:1104623-1105988 FORWARD LENGTH=421	1048.55	340.954	443.82	409.156	148.295	262.152	-3.07534	-2.36256	-2.56271	-7.0707	-3.99978
0	Bra015403	AT1G05240.1	Symbols: | Peroxidase superfamily protein | chr1:1521202-1522447 FORWARD LENGTH=325	2974.74	2388.51	1771.68	1983.27	1428.16	1731.96	-1.24544	-1.67905	-1.49992	-2.08292	-1.71756
0	Bra015503	NA	NA	6068.07	3381.58	2599.68	2425.87	2916.29	2848.17	-1.79445	-2.33416	-2.5014	-2.08075	-2.13052
0	Bra015532	AT1G06830.1	Symbols: | Glutaredoxin family protein | chr1:2097189-2097488 FORWARD LENGTH=99	1664.87	1329.14	1121.68	1120.35	823.171	1703.52	-1.25259	-1.48426	-1.48603	-2.02251	1.02322
0	Bra015579	AT1G07430.1	Symbols: HAI2 | highly ABA-induced PP2C gene 2 | chr1:2281151-2282656 REVERSE LENGTH=442	1203.18	816.063	750.337	660.725	492.594	623.932	-1.47437	-1.60352	-1.821	-2.44254	-1.92838
0	Bra015812	AT1G75820.1	Symbols: CLV1, FAS3, FLO5, ATCLV1 | Leucine-rich receptor-like protein kinase family protein | chr1:28463631-28466652 REVERSE LENGTH=980	2027.73	1202.1	691.147	843.185	479.949	696.8	-1.68682	-2.93386	-2.40485	-4.22489	-2.91006
0	Bra015909	AT1G74450.1	Symbols: | Protein of unknown function (DUF793) | chr1:27982737-27983930 FORWARD LENGTH=397	625.473	374.078	280.322	352.159	284.608	406.46	-1.67204	-2.23127	-1.77611	-2.19766	-1.53883
0	Bra015998	AT1G73340.1	Symbols: | Cytochrome P450 superfamily protein | chr1:27573136-27575273 FORWARD LENGTH=514	3855.87	2317.54	2110.28	1740.23	1973.95	1869.34	-1.66378	-1.82718	-2.21572	-1.95338	-2.06269
0	Bra016031	AT1G72830.1	Symbols: HAP2C, ATHAP2C, NF-YA3 | nuclear factor Y, subunit A3 | chr1:27405699-27407088 REVERSE LENGTH=340	3953.39	1802.72	1178.17	1002.41	1054.47	975.452	-2.19301	-3.35553	-3.94389	-3.74917	-4.05288
0	Bra016102	AT1G71900.1	Symbols: | Protein of unknown function (DUF803) | chr1:27061754-27064053 FORWARD LENGTH=343	10980.9	6525.39	4232.52	4646.02	4690.39	5174.34	-1.6828	-2.59441	-2.36351	-2.34115	-2.12218
0	Bra016259	AT1G69870.1	Symbols: NRT1.7 | nitrate transporter 1.7 | chr1:26316208-26320097 FORWARD LENGTH=620	12714.2	7452.58	6744.11	6200.96	5415.58	6102.98	-1.70601	-1.88523	-2.05036	-2.34771	-2.08328
0	Bra016506	AT1G19380.1	Symbols: | Protein of unknown function (DUF1195) | chr1:6698129-6698662 FORWARD LENGTH=147	13911.1	9240.75	6807.71	7388.49	6527.31	6701.85	-1.50541	-2.04343	-1.88281	-2.13121	-2.07571
0	Bra016512	AT1G19300.1	Symbols: GATL1, PARVUS, GLZ1, ATGATL1 | Nucleotide-diphospho-sugar transferases superfamily protein | chr1:6671451-6672506 REVERSE LENGTH=351	4266.2	1909.43	1647.38	1910.72	1315.93	1848.7	-2.23428	-2.58969	-2.23277	-3.24197	-2.30768
0	Bra016743	AT1G13080.1	Symbols: CYP71B2 | cytochrome P450, family 71, subfamily B, polypeptide 2 | chr1:4459212-4460807 FORWARD LENGTH=502	905.174	346.071	368.016	348.515	319.839	359.989	-2.61557	-2.45961	-2.59723	-2.83009	-2.51445
0	Bra016754	AT1G12820.1	Symbols: AFB3 | auxin signaling F-box 3 | chr1:4368879-4370780 REVERSE LENGTH=577	2153.87	883.784	795.849	590.284	548.099	554.294	-2.4371	-2.70638	-3.64887	-3.92971	-3.88579
0	Bra016802	AT1G11940.1	Symbols: | Core-2/I-branching beta-1,6-N-acetylglucosaminyltransferase family protein | chr1:4031768-4033946 REVERSE LENGTH=383	1221.7	801.072	509.651	576.987	477.424	523.716	-1.52508	-2.39713	-2.11738	-2.55894	-2.33275
0	Bra016900	AT2G41940.1	Symbols: ZFP8 | zinc finger protein 8 | chr2:17507556-17508329 FORWARD LENGTH=257	3447.14	2089.36	1748.63	1570.55	1860.01	1702.33	-1.64985	-1.97134	-2.19486	-1.85329	-2.02495
0	Bra017037	AT3G56110.1	Symbols: PRA1.B1 | prenylated RAB acceptor 1.B1 | chr3:20822228-20822857 REVERSE LENGTH=209	4345.06	2884.43	2928.21	2227.59	1935.49	2313.05	-1.50638	-1.48386	-1.95057	-2.24494	-1.8785
0	Bra017113	AT2G38530.1	Symbols: LTP2, LP2, cdf3 | lipid transfer protein 2 | chr2:16128481-16128948 FORWARD LENGTH=118	1393.72	683.955	704.256	760.889	536.496	689.229	-2.03774	-1.979	-1.8317	-2.59782	-2.02214
0	Bra017116	AT2G38480.1	Symbols: | Uncharacterised protein family (UPF0497) | chr2:16110960-16111694 REVERSE LENGTH=188	2898.35	1642.09	1731.83	1818.9	1321.85	1565.76	-1.76504	-1.67358	-1.59346	-2.19265	-1.85108
0	Bra017134	AT2G38170.1	Symbols: CAX1, ATCAX1, RCI4 | cation exchanger 1 | chr2:15989429-15993178 REVERSE LENGTH=463	26325.4	14161.2	14991.6	13305.8	12261.8	13807	-1.85898	-1.75601	-1.97849	-2.14694	-1.90667
0	Bra017174	NA	NA	5446.79	1237.21	899.359	894.998	776.141	820.735	-4.40248	-6.0563	-6.08581	-7.01778	-6.63648
0	Bra017180	AT2G37540.1	Symbols: | NAD(P)-binding Rossmann-fold superfamily protein | chr2:15751695-15753820 REVERSE LENGTH=321	3166.66	1324.14	1353.74	1027.15	1149.84	984.636	-2.39148	-2.33919	-3.08296	-2.754	-3.21607
0	Bra017384	AT2G03480.2	Symbols: QUL2 | QUASIMODO2 LIKE 2 | chr2:1051509-1054090 FORWARD LENGTH=595	1042.72	619.282	615.532	686.557	355.567	607.082	-1.68376	-1.69401	-1.51877	-2.93256	-1.71759
0	Bra017478	AT5G47550.1	Symbols: | Cystatin/monellin superfamily protein | chr5:19286596-19286964 REVERSE LENGTH=122	2008.22	713.24	768.308	522.168	263.479	514.555	-2.81563	-2.61382	-3.84593	-7.62194	-3.90283
0	Bra017585	AT5G46050.1	Symbols: ATPTR3, PTR3 | peptide transporter 3 | chr5:18675062-18679071 REVERSE LENGTH=582	780.308	496.035	436.682	377.155	432.394	427.525	-1.57309	-1.7869	-2.06893	-1.80462	-1.82518
0	Bra017638	AT3G57230.1	Symbols: AGL16 | AGAMOUS-like 16 | chr3:21177710-21180671 FORWARD LENGTH=240	1629.72	303.609	381.39	234.4	245.828	285.025	-5.36783	-4.27311	-6.95273	-6.62951	-5.71781
0	Bra017672	AT4G34710.1	Symbols: ADC2, SPE2, ATADC2 | arginine decarboxylase 2 | chr4:16560315-16562450 REVERSE LENGTH=711	10540.7	6850.04	5402.9	6011.56	4098.76	5558.82	-1.53878	-1.95093	-1.75341	-2.57168	-1.89621
0	Bra017680	AT4G34800.1	Symbols: | SAUR-like auxin-responsive protein family | chr4:16596860-16597144 FORWARD LENGTH=94	678.116	231.794	93.1246	123.569	153.914	201.812	-2.92551	-7.28181	-5.48775	-4.40581	-3.36014
0	Bra017860	NA	NA	947.074	703.459	683.709	443.174	477.923	582.667	-1.34631	-1.3852	-2.13703	-1.98165	-1.62541
0	Bra017871	AT4G39950.1	Symbols: CYP79B2 | cytochrome P450, family 79, subfamily B, polypeptide 2 | chr4:18525311-18527284 FORWARD LENGTH=541	2705.68	1231.09	1129.67	985.422	1015.64	1100.58	-2.19779	-2.39511	-2.74571	-2.66401	-2.45841
0	Bra017879	AT4G39780.1	Symbols: | Integrase-type DNA-binding superfamily protein | chr4:18458216-18459034 REVERSE LENGTH=272	614.204	440.14	281.384	240.698	212.436	302.405	-1.39547	-2.1828	-2.55176	-2.89124	-2.03106
0	Bra017895	NA	NA	502.212	266.218	233.665	131.589	160.874	163.071	-1.88647	-2.14928	-3.81652	-3.12177	-3.07971
0	Bra017952	AT1G21790.1	Symbols: | TRAM, LAG1 and CLN8 (TLC) lipid-sensing domain containing protein | chr1:7654357-7655691 FORWARD LENGTH=288	10644	5768.97	5606.31	5587.01	4961.9	5323.26	-1.84504	-1.89857	-1.90513	-2.14515	-1.99953
0	Bra018019	AT3G48990.1	Symbols: | AMP-dependent synthetase and ligase family protein | chr3:18159031-18161294 REVERSE LENGTH=514	16108.8	10341.5	8498.32	8547.71	7199.15	8401.89	-1.55769	-1.89553	-1.88457	-2.2376	-1.91728
0	Bra018068	NA	NA	1076.6	663.322	575.654	554.47	435.913	557.969	-1.62304	-1.87022	-1.94167	-2.46976	-1.9295
0	Bra018136	AT3G47550.3	Symbols: | RING/FYVE/PHD zinc finger superfamily protein | chr3:17523841-17525278 FORWARD LENGTH=288	22480.3	14521.7	11779.4	14356.9	10541.6	13480.6	-1.54805	-1.90844	-1.56582	-2.13253	-1.6676
0	Bra018138	AT3G47510.1	Symbols: | unknown protein; FUNCTIONS IN: molecular_function unknown; INVOLVED IN: biological_process unknown; LOCATED IN: endomembrane system; EXPRESSED IN: 19 plant structures; EXPRESSED DURING: 11 growth stages; Has 15 Blast hits to 15 proteins in 7 species: Archae - 0; Bacteria - 0; Metazoa - 0; Fungi - 0; Plants - 15; Viruses - 0; Other Eukaryotes - 0 (source: NCBI BLink). | chr3:17511173-17…	3137.49	1282.28	1420.86	1200.01	1087.04	1101.12	-2.44681	-2.20816	-2.61455	-2.88627	-2.84936
0	Bra018182	AT3G46950.1	Symbols: | Mitochondrial transcription termination factor family protein | chr3:17289452-17290804 FORWARD LENGTH=450	689.067	285.138	273.481	242.312	261.866	348.659	-2.41661	-2.51962	-2.84372	-2.63137	-1.97634
0	Bra018251	AT2G31360.1	Symbols: ADS2, DS2 | 16:0delta9 desaturase 2 | chr2:13372121-13373546 REVERSE LENGTH=307	13712.1	7113.72	5359.65	5421.37	4464.53	5314.81	-1.92756	-2.55839	-2.52927	-3.07134	-2.57998
0	Bra018576	AT1G56330.1	Symbols: SAR1, ATSAR1, ATSARA1B, ATSAR1B, SAR1B | secretion-associated RAS 1B | chr1:21086845-21088478 REVERSE LENGTH=193	15278.5	6454.37	5487.03	5530.34	4695.03	4771.71	-2.36716	-2.78448	-2.76267	-3.25419	-3.20189
0	Bra018672	AT1G07960.1	Symbols: ATPDIL5-1, PDIL5-1 | PDI-like 5-1 | chr1:2467681-2468831 FORWARD LENGTH=146	4118.66	2100.72	1780.57	1746.66	1826.47	1850.21	-1.96059	-2.31311	-2.35802	-2.25498	-2.22605
0	Bra018683	AT1G07710.1	Symbols: | Ankyrin repeat family protein | chr1:2386275-2387986 REVERSE LENGTH=543	1224.97	409.739	312.794	310.201	249.094	276.405	-2.98963	-3.91622	-3.94896	-4.9177	-4.43179
0	Bra018723	AT1G48330.1	Symbols: | unknown protein; BEST Arabidopsis thaliana protein match is: unknown protein (TAIR:AT3G17580.1); Has 40 Blast hits to 40 proteins in 11 species: Archae - 0; Bacteria - 0; Metazoa - 0; Fungi - 0; Plants - 40; Viruses - 0; Other Eukaryotes - 0 (source: NCBI BLink). | chr1:17863897-17864124 FORWARD LENGTH=75	1886.85	522.165	507.913	429.475	443.861	433.552	-3.61351	-3.71491	-4.39339	-4.25099	-4.35207
0	Bra018935	AT1G51890.1	Symbols: | Leucine-rich repeat protein kinase family protein | chr1:19274802-19278528 REVERSE LENGTH=876	707.027	379.378	333.869	329.798	366.858	449.908	-1.86365	-2.11768	-2.14382	-1.92725	-1.57149
0	Bra019184	AT4G25190.1	Symbols: QWRF7 | Family of unknown function (DUF566) | chr4:12914400-12916001 REVERSE LENGTH=394	798.976	351.16	366.683	380.534	382.902	534.032	-2.27525	-2.17893	-2.09962	-2.08663	-1.49612
0	Bra019387	AT4G22290.1	Symbols: | Ubiquitin-specific protease family C19-related protein | chr4:11783199-11785730 REVERSE LENGTH=445	2070.05	698.57	550.85	553.825	462.01	516.311	-2.96327	-3.75792	-3.73773	-4.48053	-4.00931
0	Bra019415	AT3G45010.1	Symbols: scpl48 | serine carboxypeptidase-like 48 | chr3:16466328-16468845 FORWARD LENGTH=510	13239.8	4910.96	5252.87	3936.51	3604.51	3901.93	-2.69597	-2.52049	-3.36333	-3.67312	-3.39314
0	Bra019644	AT3G52840.1	Symbols: BGAL2 | beta-galactosidase 2 | chr3:19581244-19586097 FORWARD LENGTH=727	4946.42	3066.54	2865.01	3105.7	2167.96	2561.53	-1.61303	-1.72649	-1.59269	-2.2816	-1.93104
0	Bra019747	AT1G12200.1	Symbols: | Flavin-binding monooxygenase family protein | chr1:4137627-4139835 FORWARD LENGTH=465	1614	426.743	477.19	364.131	486.374	602.743	-3.78214	-3.3823	-4.43247	-3.31843	-2.67776
0	Bra019863	AT1G11340.1	Symbols: | S-locus lectin protein kinase family protein | chr1:3814116-3817420 REVERSE LENGTH=901	632.172	244.765	283.86	251.228	262.124	351.441	-2.58277	-2.22706	-2.51633	-2.41173	-1.7988
0	Bra020239	AT5G60640.1	Symbols: ATPDIL1-4, PDI2, ATPDI2, PDIL1-4 | PDI-like 1-4 | chr5:24371141-24373993 REVERSE LENGTH=597	1484.05	781.148	897.661	778.977	729.631	834.515	-1.89983	-1.65324	-1.90513	-2.03397	-1.77834
0	Bra020275	AT5G22880.1	Symbols: H2B, HTB2 | histone B2 | chr5:7652130-7652567 REVERSE LENGTH=145	2002.66	960.704	992.063	925.469	624.489	830.2	-2.08458	-2.01868	-2.16394	-3.20688	-2.41226
0	Bra020444	AT5G57390.1	Symbols: AIL5, CHO1, EMK | AINTEGUMENTA-like 5 | chr5:23253459-23256437 REVERSE LENGTH=558	534.808	287.072	196.77	248.37	197.908	259.238	-1.86298	-2.71793	-2.15327	-2.70231	-2.063
0	Bra020504	AT5G25510.1	Symbols: | Protein phosphatase 2A regulatory B subunit family protein | chr5:8882728-8884325 REVERSE LENGTH=500	5576.9	3291.45	2893.35	2770.9	2467.59	2557.72	-1.69436	-1.92749	-2.01267	-2.26006	-2.18042
0	Bra020590	AT5G27430.1	Symbols: | Signal peptidase subunit | chr5:9687470-9689185 FORWARD LENGTH=167	3375.72	1592.17	1546.67	1546.3	1252.74	1391.51	-2.1202	-2.18257	-2.1831	-2.69467	-2.42594
0	Bra020591	AT5G27420.1	Symbols: CNI1, ATL31 | carbon/nitrogen insensitive 1 | chr5:9684119-9685225 FORWARD LENGTH=368	923.359	419.358	242.34	211.192	200.571	224.554	-2.20184	-3.81018	-4.37213	-4.60365	-4.11197
0	Bra020607	AT5G28300.1	Symbols: | Duplicated homeodomain-like superfamily protein | chr5:10292789-10295101 REVERSE LENGTH=619	509.839	168.933	175.109	140.564	166.766	171.532	-3.018	-2.91155	-3.6271	-3.05721	-2.97227
0	Bra020678	AT5G44620.1	Symbols: CYP706A3 | cytochrome P450, family 706, subfamily A, polypeptide 3 | chr5:17997908-17999539 REVERSE LENGTH=519	1940.85	905.528	819.099	769.673	614.05	716.274	-2.14334	-2.36949	-2.52166	-3.16074	-2.70965
0	Bra020706	AT5G27060.1	Symbols: AtRLP53, RLP53 | receptor like protein 53 | chr5:9522534-9525407 REVERSE LENGTH=957	3043.83	96.6969	63.7297	37.1574	68.0144	61.5208	-31.4781	-47.7616	-81.9172	-44.7527	-49.4764
0	Bra020770	AT3G06150.1	Symbols: | unknown protein; BEST Arabidopsis thaliana protein match is: unknown protein (TAIR:AT5G19060.1); Has 61 Blast hits to 59 proteins in 10 species: Archae - 0; Bacteria - 0; Metazoa - 3; Fungi - 0; Plants - 58; Viruses - 0; Other Eukaryotes - 0 (source: NCBI BLink). | chr3:1861971-1863755 REVERSE LENGTH=594	6384.94	3997.91	3890.37	3618.31	2751.76	3224.4	-1.59707	-1.64122	-1.76462	-2.32031	-1.98019
0	Bra020797	NA	NA	1704.1	635.859	676.574	635.837	546.862	1055.4	-2.68	-2.51872	-2.68009	-3.11614	-1.61465
0	Bra021004	AT4G18540.1	Symbols: | unknown protein; Has 209 Blast hits to 205 proteins in 54 species: Archae - 0; Bacteria - 17; Metazoa - 2; Fungi - 150; Plants - 40; Viruses - 0; Other Eukaryotes - 0 (source: NCBI BLink). | chr4:10221203-10223028 REVERSE LENGTH=520	638.821	371.828	385.104	307.738	309.513	413.512	-1.71806	-1.65883	-2.07586	-2.06396	-1.54487
0	Bra021101	AT3G16530.1	Symbols: | Legume lectin family protein | chr3:5624586-5625416 REVERSE LENGTH=276	4625.27	1125.87	1175.11	1005.56	594.419	839.034	-4.10817	-3.93603	-4.5997	-7.78116	-5.51261
0	Bra021124	AT3G15650.1	Symbols: | alpha/beta-Hydrolases superfamily protein | chr3:5306006-5307764 FORWARD LENGTH=255	784.635	279.544	258.479	207.395	224.117	200.08	-2.80684	-3.03559	-3.78329	-3.50101	-3.92161
0	Bra021178	AT3G16440.1	Symbols: ATMLP-300B, MEE36, MLP-300B | myrosinase-binding protein-like protein-300B | chr3:5586087-5587541 FORWARD LENGTH=300	11341.2	7540.36	6391.37	5199.16	3975.11	5739.54	-1.50407	-1.77446	-2.18135	-2.85305	-1.97598
0	Bra021292	AT3G18080.1	Symbols: BGLU44 | B-S glucosidase 44 | chr3:6191586-6194124 FORWARD LENGTH=512	2049.47	1407.14	733.75	1162.41	528.872	791.911	-1.45648	-2.79314	-1.76312	-3.87517	-2.58801
0	Bra021527	AT3G14020.1	Symbols: NF-YA6 | nuclear factor Y, subunit A6 | chr3:4642968-4644301 FORWARD LENGTH=308	1422.33	755.173	545.022	398.034	439.146	430.485	-1.88345	-2.60967	-3.57339	-3.23885	-3.30402
0	Bra021614	AT5G67360.1	Symbols: ARA12 | Subtilase family protein | chr5:26872192-26874465 REVERSE LENGTH=757	4691.1	2280.93	2115.8	1919.72	1933.1	1844.84	-2.05666	-2.21718	-2.44364	-2.42672	-2.54282
0	Bra021637	AT2G30490.1	Symbols: ATC4H, C4H, CYP73A5, REF3 | cinnamate-4-hydroxylase | chr2:12993861-12995683 REVERSE LENGTH=505	4692.38	1610.03	1614.04	1406.38	1208.33	1134.86	-2.91447	-2.90723	-3.3365	-3.88336	-4.13477
0	Bra021648	AT1G48745.1	Symbols: | unknown protein; Has 7 Blast hits to 7 proteins in 3 species: Archae - 0; Bacteria - 0; Metazoa - 0; Fungi - 0; Plants - 7; Viruses - 0; Other Eukaryotes - 0 (source: NCBI BLink). | chr1:18030829-18031206 FORWARD LENGTH=125	563.708	348.247	286.635	217.237	236.851	321.127	-1.6187	-1.96664	-2.5949	-2.38001	-1.75541
0	Bra021668	AT2G30830.1	Symbols: | 2-oxoglutarate (2OG) and Fe(II)-dependent oxygenase superfamily protein | chr2:13132707-13134284 REVERSE LENGTH=358	3077.14	570.063	620.754	506.5	459.34	446.369	-5.39789	-4.9571	-6.0753	-6.69905	-6.89371
0	Bra021682	AT2G30970.1	Symbols: ASP1 | aspartate aminotransferase 1 | chr2:13179012-13181686 FORWARD LENGTH=430	3286.15	1984.67	1917.95	1908.26	1580.78	1882.91	-1.65577	-1.71337	-1.72207	-2.07882	-1.74525
0	Bra021736	AT2G31360.1	Symbols: ADS2, DS2 | 16:0delta9 desaturase 2 | chr2:13372121-13373546 REVERSE LENGTH=307	6235.59	1999.68	1394.63	1676.08	1371.38	1822.25	-3.11829	-4.47114	-3.72034	-4.54695	-3.42192
0	Bra021815	AT2G32860.1	Symbols: BGLU33 | beta glucosidase 33 | chr2:13940233-13943596 FORWARD LENGTH=613	7796.26	5286.02	3309.57	3531.56	2267.09	3145.2	-1.47488	-2.35567	-2.2076	-3.43888	-2.47878
0	Bra021872	AT2G33730.1	Symbols: | P-loop containing nucleoside triphosphate hydrolases superfamily protein | chr2:14265679-14267880 REVERSE LENGTH=733	5946.37	2890.74	3011.42	2649.02	2826.64	2841.4	-2.05704	-1.97461	-2.24474	-2.10369	-2.09276
0	Bra021880	AT2G33810.1	Symbols: SPL3 | squamosa promoter binding protein-like 3 | chr2:14305342-14305828 FORWARD LENGTH=131	792.385	532.906	274.765	254.164	167.794	292.794	-1.48691	-2.88386	-3.11761	-4.72237	-2.70629
0	Bra021961	AT5G45280.2	Symbols: | Pectinacetylesterase family protein | chr5:18346862-18349488 FORWARD LENGTH=391	9648.92	5562.9	5650	5968.72	3928.91	5559.19	-1.73451	-1.70777	-1.61658	-2.45588	-1.73567
0	Bra021984	AT5G45750.1	Symbols: AtRABA1c, RABA1c | RAB GTPase homolog A1C | chr5:18559318-18560639 FORWARD LENGTH=216	5915.7	2973.3	2558.06	2732.26	2729.79	3351.98	-1.98961	-2.31257	-2.16513	-2.16709	-1.76484
0	Bra022308	AT3G18280.1	Symbols: | Bifunctional inhibitor/lipid-transfer protein/seed storage 2S albumin superfamily protein | chr3:6267102-6267392 FORWARD LENGTH=96	3617.15	1647.83	1248.81	1366.89	798.499	1339.98	-2.1951	-2.89648	-2.64626	-4.52994	-2.69941
0	Bra022418	AT3G19390.1	Symbols: | Granulin repeat cysteine protease family protein | chr3:6723024-6724768 FORWARD LENGTH=452	1820.03	762.633	788.839	795.534	656.249	767.392	-2.38651	-2.30723	-2.28781	-2.77338	-2.37171
0	Bra022553	AT5G51550.1	Symbols: EXL3 | EXORDIUM like 3 | chr5:20939793-20940806 REVERSE LENGTH=337	14634.4	7665.56	7289.48	6969.84	6836.83	6770.88	-1.90911	-2.00761	-2.09968	-2.14052	-2.16137
0	Bra022592	AT5G52420.1	Symbols: | unknown protein; FUNCTIONS IN: molecular_function unknown; INVOLVED IN: biological_process unknown; LOCATED IN: endoplasmic reticulum; EXPRESSED IN: 24 plant structures; EXPRESSED DURING: 13 growth stages; BEST Arabidopsis thaliana protein match is: unknown protein (TAIR:AT5G23920.1); Has 30201 Blast hits to 17322 proteins in 780 species: Archae - 12; Bacteria - 1396; Metazoa - 17338; …	1549.11	948.822	682.016	716.299	568.228	624.035	-1.63267	-2.27137	-2.16266	-2.72621	-2.48241
0	Bra022668	AT5G53730.1	Symbols: | Late embryogenesis abundant (LEA) hydroxyproline-rich glycoprotein family | chr5:21808072-21808713 REVERSE LENGTH=213	2711.77	790.522	432.051	494.198	494.49	649.854	-3.43035	-6.2765	-5.48721	-5.48397	-4.17289
0	Bra022837	AT2G31360.1	Symbols: ADS2, DS2 | 16:0delta9 desaturase 2 | chr2:13372121-13373546 REVERSE LENGTH=307	3398.86	1723.53	1473.96	1463.95	1085.21	1261.27	-1.97203	-2.30594	-2.3217	-3.13198	-2.69479
0	Bra022847	AT2G25735.1	Symbols: | unknown protein; Has 31 Blast hits to 31 proteins in 9 species: Archae - 0; Bacteria - 0; Metazoa - 0; Fungi - 0; Plants - 31; Viruses - 0; Other Eukaryotes - 0 (source: NCBI BLink). | chr2:10975345-10975704 REVERSE LENGTH=119	1391.62	804.995	540.854	541.404	704.146	646.712	-1.72873	-2.573	-2.57039	-1.97632	-2.15184
0	Bra023047	AT2G36010.1	Symbols: E2F3, ATE2FA | E2F transcription factor 3 | chr2:15119688-15122893 FORWARD LENGTH=483	1971.88	949.081	1048.2	985.145	929.747	1232.78	-2.07767	-1.88121	-2.00161	-2.12088	-1.59954
0	Bra023143	AT1G30845.1	Symbols: | unknown protein; Has 120 Blast hits to 120 proteins in 67 species: Archae - 0; Bacteria - 0; Metazoa - 35; Fungi - 37; Plants - 23; Viruses - 0; Other Eukaryotes - 25 (source: NCBI BLink). | chr1:10979856-10980427 FORWARD LENGTH=118	553.987	297.857	309.921	289.155	255.19	295.979	-1.85991	-1.78751	-1.91588	-2.17088	-1.87171
0	Bra023572	AT5G16550.1	Symbols: | unknown protein; Has 30201 Blast hits to 17322 proteins in 780 species: Archae - 12; Bacteria - 1396; Metazoa - 17338; Fungi - 3422; Plants - 5037; Viruses - 0; Other Eukaryotes - 2996 (source: NCBI BLink). | chr5:5405526-5406641 FORWARD LENGTH=249	15503.3	6963.16	6774.45	6112.85	6773.14	6827.79	-2.22647	-2.2885	-2.53618	-2.28894	-2.27062
0	Bra023601	AT5G17210.1	Symbols: | Protein of unknown function (DUF1218) | chr5:5656519-5657970 FORWARD LENGTH=209	1170.69	789.96	458.456	588.867	377.886	506.702	-1.48196	-2.55355	-1.98804	-3.098	-2.31041
0	Bra023636	AT5G17770.1	Symbols: ATCBR, CBR1, CBR | NADH:cytochrome B5 reductase 1 | chr5:5864543-5866495 REVERSE LENGTH=281	3686.32	1890.38	1804.13	1777.99	1534.99	1687.55	-1.95004	-2.04327	-2.07331	-2.40153	-2.18442
0	Bra023683	AT5G18550.1	Symbols: | Zinc finger C-x8-C-x5-C-x3-H type family protein | chr5:6160515-6162729 FORWARD LENGTH=465	1025.43	529.619	540.362	447.847	414.998	417.968	-1.93617	-1.89767	-2.28969	-2.47093	-2.45337
0	Bra023884	AT3G21420.1	Symbols: | 2-oxoglutarate (2OG) and Fe(II)-dependent oxygenase superfamily protein | chr3:7541579-7543221 FORWARD LENGTH=364	1442.17	518.19	585.293	492.027	512.758	623.739	-2.78309	-2.46401	-2.93108	-2.81257	-2.31214
0	Bra023917	NA	NA	2079.26	895.849	823.924	914.773	772.141	1091.35	-2.32099	-2.52361	-2.27298	-2.69285	-1.90522
0	Bra024011	AT4G31380.1	Symbols: FLP1 | FPF1-like protein 1 | chr4:15229837-15230382 FORWARD LENGTH=181	644.461	298.97	358.467	337.294	205.938	254.665	-2.1556	-1.79783	-1.91068	-3.12939	-2.53062
0	Bra024087	AT1G65310.1	Symbols: ATXTH17, XTH17 | xyloglucan endotransglucosylase/hydrolase 17 | chr1:24257262-24258319 FORWARD LENGTH=282	11225.9	3590.02	3309.31	2778.07	2137.09	2641.02	-3.12697	-3.39222	-4.0409	-5.25289	-4.25059
0	Bra024088	AT4G30280.1	Symbols: ATXTH18, XTH18 | xyloglucan endotransglucosylase/hydrolase 18 | chr4:14825958-14826998 REVERSE LENGTH=282	16275.2	5071.45	3948.83	3810.43	3069.41	3451.27	-3.20918	-4.12152	-4.27122	-5.30239	-4.71571
0	Bra024284	AT5G64310.1	Symbols: AGP1, ATAGP1 | arabinogalactan protein 1 | chr5:25722018-25722413 FORWARD LENGTH=131	26233.7	4092.32	3218.13	3512.06	2222.48	2757.74	-6.41047	-8.15185	-7.4696	-11.8038	-9.51275
0	Bra024315	AT5G64620.1	Symbols: C/VIF2, ATC/VIF2 | cell wall / vacuolar inhibitor of fructosidase 2 | chr5:25831875-25832417 FORWARD LENGTH=180	1208.84	809.065	891.729	884.756	592.531	756.814	-1.49412	-1.35561	-1.3663	-2.04013	-1.59727
0	Bra024319	AT5G64667.1	Symbols: IDL2 | inflorescence deficient in abscission (IDA)-like 2 | chr5:25850797-25851084 FORWARD LENGTH=95	1384.92	638.941	596.285	661.739	509.816	671.914	-2.16752	-2.32258	-2.09285	-2.71651	-2.06116
0	Bra024386	AT5G65450.1	Symbols: UBP17 | ubiquitin-specific protease 17 | chr5:26157863-26161096 FORWARD LENGTH=731	1576.36	988.455	822.15	764.785	864.712	1069.69	-1.59477	-1.91736	-2.06118	-1.82299	-1.47366
0	Bra024394	AT5G65510.1	Symbols: AIL7 | AINTEGUMENTA-like 7 | chr5:26185829-26189413 FORWARD LENGTH=498	665.693	85.5291	99.4014	43.8441	61.5055	104.777	-7.78323	-6.69702	-15.1832	-10.8233	-6.35343
0	Bra024408	AT5G65683.1	Symbols: | Zinc finger (C3HC4-type RING finger) family protein | chr5:26261472-26263704 FORWARD LENGTH=717	1228.43	474.682	364.304	322.826	392.932	352.258	-2.5879	-3.37199	-3.80524	-3.12632	-3.4873
0	Bra024421	AT5G65810.1	Symbols: | unknown protein; BEST Arabidopsis thaliana protein match is: unknown protein (TAIR:AT3G49720.2); Has 30201 Blast hits to 17322 proteins in 780 species: Archae - 12; Bacteria - 1396; Metazoa - 17338; Fungi - 3422; Plants - 5037; Viruses - 0; Other Eukaryotes - 2996 (source: NCBI BLink). | chr5:26337833-26339144 REVERSE LENGTH=258	4161.45	1784.18	1917.68	1891.24	1737.96	2084.49	-2.33242	-2.17004	-2.20038	-2.39445	-1.99639
0	Bra024582	AT1G23320.1	Symbols: TAR1 | tryptophan aminotransferase related 1 | chr1:8273423-8275350 REVERSE LENGTH=388	550.785	313.3	372.636	248.135	160.655	363.664	-1.75801	-1.47808	-2.2197	-3.42837	-1.51454
0	Bra024753	AT1G25422.1	Symbols: | unknown protein; FUNCTIONS IN: molecular_function unknown; INVOLVED IN: biological_process unknown; LOCATED IN: cellular_component unknown; BEST Arabidopsis thaliana protein match is: unknown protein (TAIR:AT1G68500.1); Has 16 Blast hits to 16 proteins in 6 species: Archae - 0; Bacteria - 0; Metazoa - 0; Fungi - 0; Plants - 16; Viruses - 0; Other Eukaryotes - 0 (source: NCBI BLink). | …	5028.18	2039.38	2147.62	1893.14	1483.42	1833.48	-2.46554	-2.34128	-2.656	-3.38959	-2.74242
0	Bra024755	AT1G25390.1	Symbols: | Protein kinase superfamily protein | chr1:8906640-8908800 REVERSE LENGTH=629	7397.23	4343.54	3557.15	3676.33	3544.83	3599.81	-1.70304	-2.07954	-2.01212	-2.08677	-2.05489
0	Bra024883	AT4G15040.1	Symbols: | Subtilisin-like serine endopeptidase family protein | chr4:8581373-8584122 REVERSE LENGTH=687	514.136	431.53	201.109	272.345	188.206	259.745	-1.19143	-2.5565	-1.88781	-2.73177	-1.97939
0	Bra025141	AT2G03980.1	Symbols: | GDSL-like Lipase/Acylhydrolase superfamily protein | chr2:1260907-1262408 FORWARD LENGTH=367	1133.97	337.161	182.276	176.184	119.027	170.581	-3.36329	-6.22117	-6.43628	-9.527	-6.64769
0	Bra025148	AT3G25590.1	Symbols: | unknown protein; Has 149 Blast hits to 140 proteins in 44 species: Archae - 0; Bacteria - 6; Metazoa - 40; Fungi - 6; Plants - 39; Viruses - 0; Other Eukaryotes - 58 (source: NCBI BLink). | chr3:9302271-9303542 FORWARD LENGTH=423	640.607	451.368	332.654	362.592	292.107	394.749	-1.41926	-1.92575	-1.76674	-2.19306	-1.62282
0	Bra025326	AT3G28345.1	Symbols: | ABC transporter family protein | chr3:10593921-10598775 REVERSE LENGTH=1240	1800.6	933.851	543.896	449.701	478.372	523.82	-1.92814	-3.31056	-4.00399	-3.76402	-3.43744
0	Bra025340	AT3G28510.1	Symbols: | P-loop containing nucleoside triphosphate hydrolases superfamily protein | chr3:10685656-10687248 FORWARD LENGTH=530	556.934	354.591	194.438	244.146	195.838	238.915	-1.57064	-2.86433	-2.28115	-2.84385	-2.3311
0	Bra025462	AT5G41770.1	Symbols: | crooked neck protein, putative / cell cycle protein, putative | chr5:16718021-16720936 FORWARD LENGTH=705	1314.89	749.622	610.748	617.8	579.144	573.628	-1.75407	-2.15292	-2.12834	-2.2704	-2.29223
0	Bra025480	AT5G41670.1	Symbols: | 6-phosphogluconate dehydrogenase family protein | chr5:16665647-16667110 REVERSE LENGTH=487	5957.86	3346.83	2932.77	2832.6	2811.68	2669.74	-1.78015	-2.03148	-2.10332	-2.11897	-2.23163
0	Bra025523	AT5G41070.1	Symbols: DRB5 | dsRNA-binding protein 5 | chr5:16438547-16439916 FORWARD LENGTH=393	1752.22	942.409	723.391	891.87	784.106	1178.29	-1.8593	-2.42223	-1.96466	-2.23467	-1.48709
0	Bra025846	AT1G20823.1	Symbols: | RING/U-box superfamily protein | chr1:7238880-7239473 FORWARD LENGTH=197	5872.04	3140.7	2673.17	2406.75	1978.49	3214.19	-1.86966	-2.19666	-2.43982	-2.96794	-1.82691
0	Bra025869	AT1G21060.1	Symbols: | Protein of unknown function, DUF547 | chr1:7371799-7374085 FORWARD LENGTH=505	887.358	576.358	582.33	329.37	271.039	623.736	-1.5396	-1.52381	-2.69411	-3.27391	-1.42265
0	Bra025884	AT1G21250.1	Symbols: WAK1, PRO25 | cell wall-associated kinase | chr1:7439512-7441892 FORWARD LENGTH=735	2504.39	1120.44	1358.98	1279.57	974.594	1068.55	-2.23518	-1.84285	-1.95721	-2.56968	-2.34373
0	Bra025991	AT1G17200.1	Symbols: | Uncharacterised protein family (UPF0497) | chr1:5878493-5879871 FORWARD LENGTH=204	4221.79	1636.07	1491.66	1729.67	1401.61	2030.25	-2.58045	-2.83026	-2.44081	-3.0121	-2.07944
0	Bra026008	AT1G17010.1	Symbols: | 2-oxoglutarate (2OG) and Fe(II)-dependent oxygenase superfamily protein | chr1:5817667-5819183 FORWARD LENGTH=361	1786.65	781.285	792.645	703.432	723.21	728.322	-2.28681	-2.25404	-2.5399	-2.47044	-2.4531
0	Bra026301	AT4G27880.1	Symbols: | Protein with RING/U-box and TRAF-like domains | chr4:13883623-13884927 FORWARD LENGTH=327	4049.76	2564.95	2060.23	2320.35	1905.11	2127.44	-1.57888	-1.96568	-1.74532	-2.12574	-1.90358
0	Bra026499	AT5G23400.1	Symbols: | Leucine-rich repeat (LRR) family protein | chr5:7880603-7882372 FORWARD LENGTH=589	907.687	264.339	325.561	269.305	178.369	276.943	-3.4338	-2.78807	-3.37048	-5.08882	-3.27752
0	Bra026610	AT2G02220.1	Symbols: ATPSKR1, PSKR1 | phytosulfokin receptor 1 | chr2:584098-587124 REVERSE LENGTH=1008	968.543	264.887	285.52	295.5	213.729	355.285	-3.65644	-3.39221	-3.27764	-4.53164	-2.7261
0	Bra026615	AT2G02100.1	Symbols: LCR69, PDF2.2 | low-molecular-weight cysteine-rich 69 | chr2:528397-528885 FORWARD LENGTH=77	2886.18	1540.12	1146.61	1455.75	1052.63	1429.22	-1.874	-2.51714	-1.98261	-2.74188	-2.01941
0	Bra026868	AT1G13970.1	Symbols: | Protein of unknown function (DUF1336) | chr1:4779742-4781882 REVERSE LENGTH=504	2093.55	771.816	443.71	422.572	410.932	670.321	-2.7125	-4.71828	-4.9543	-5.09464	-3.12321
0	Bra026926	AT1G11330.2	Symbols: | S-locus lectin protein kinase family protein | chr1:3810372-3813416 FORWARD LENGTH=842	554.561	287.997	295.369	260.34	240.305	354.452	-1.92558	-1.87752	-2.13014	-2.30774	-1.56456
0	Bra026936	AT1G13090.1	Symbols: CYP71B28 | cytochrome P450, family 71, subfamily B, polypeptide 28 | chr1:4461846-4463400 FORWARD LENGTH=490	4749.09	3139.64	2274.67	2197.09	2221.76	2286.68	-1.51262	-2.08781	-2.16154	-2.13754	-2.07685
0	Bra027011	AT3G46560.1	Symbols: TIM9, emb2474 | Tim10/DDP family zinc finger protein | chr3:17138632-17139301 FORWARD LENGTH=93	613.289	361.263	288.922	285.332	356.629	363.474	-1.69762	-2.12268	-2.14939	-1.71968	-1.6873
0	Bra027057	AT1G62300.1	Symbols: WRKY6, ATWRKY6 | WRKY family transcription factor | chr1:23016887-23019155 REVERSE LENGTH=553	4512.7	2101.43	1958.66	1910.1	1827.44	2136.36	-2.14744	-2.30397	-2.36255	-2.46941	-2.11233
0	Bra027065	NA	NA	2201.14	887.91	887.474	755.688	734.924	896.988	-2.47901	-2.48023	-2.91276	-2.99506	-2.45392
0	Bra027221	AT3G15650.1	Symbols: | alpha/beta-Hydrolases superfamily protein | chr3:5306006-5307764 FORWARD LENGTH=255	1720.07	997.811	1076.94	804.967	715.757	1004.6	-1.72384	-1.59718	-2.13682	-2.40315	-1.71219
0	Bra027547	AT5G44390.1	Symbols: | FAD-binding Berberine family protein | chr5:17882329-17884906 REVERSE LENGTH=542	1029.92	378.397	354.669	337.433	228.503	576.526	-2.7218	-2.90389	-3.05222	-4.50725	-1.78642
0	Bra027616	AT1G12630.1	Symbols: | Integrase-type DNA-binding superfamily protein | chr1:4298897-4299475 FORWARD LENGTH=192	760.303	339.656	384.25	396.755	258.489	319.617	-2.23845	-1.97867	-1.9163	-2.94134	-2.37879
0	Bra027697	AT1G64380.1	Symbols: | Integrase-type DNA-binding superfamily protein | chr1:23890981-23891988 REVERSE LENGTH=335	2935.72	1335.93	1382.41	1420.64	1018.78	1528.15	-2.19751	-2.12362	-2.06648	-2.8816	-1.92109
0	Bra027735	AT1G64390.1	Symbols: AtGH9C2, GH9C2 | glycosyl hydrolase 9C2 | chr1:23911329-23914642 FORWARD LENGTH=620	822.887	347.213	383.118	387.415	307.364	433.568	-2.36998	-2.14787	-2.12405	-2.67724	-1.89794
0	Bra027736	AT1G64380.1	Symbols: | Integrase-type DNA-binding superfamily protein | chr1:23890981-23891988 REVERSE LENGTH=335	5712.33	2337.3	2550.48	2378.72	2023.71	2453.04	-2.44399	-2.23971	-2.40143	-2.8227	-2.32867
0	Bra027907	AT1G57750.1	Symbols: MAH1, CYP96A15 | cytochrome P450, family 96, subfamily A, polypeptide 15 | chr1:21384186-21385679 REVERSE LENGTH=497	502.247	135.102	174.552	134.518	99.2594	206.57	-3.71754	-2.87735	-3.73368	-5.05994	-2.43136
0	Bra027936	AT1G56340.1	Symbols: CRT1, CRT1a, AtCRT1a | calreticulin 1a | chr1:21090059-21092630 REVERSE LENGTH=425	4848.01	2861.51	3064.99	3040.81	2363.64	2932.62	-1.69421	-1.58174	-1.59432	-2.05108	-1.65313
0	Bra027985	AT5G42420.1	Symbols: | Nucleotide-sugar transporter family protein | chr5:16968819-16970225 FORWARD LENGTH=350	1536.87	640.437	557.036	631.747	456.07	623.596	-2.39972	-2.75901	-2.43273	-3.36981	-2.46453
0	Bra028006	AT1G33590.1	Symbols: | Leucine-rich repeat (LRR) family protein | chr1:12177788-12179221 FORWARD LENGTH=477	9678.74	5989.2	4235.99	5230	3325.16	4812.09	-1.61603	-2.28488	-1.85062	-2.91076	-2.01134
0	Bra028054	AT1G34355.1	Symbols: ATPS1, PS1 | forkhead-associated (FHA) domain-containing protein | chr1:12536497-12541730 FORWARD LENGTH=1477	9475.91	6443.71	2720.03	3416.7	3050.26	4223.45	-1.47057	-3.48375	-2.77341	-3.10659	-2.24364
0	Bra028100	AT4G36710.1	Symbols: | GRAS family transcription factor | chr4:17306060-17307520 FORWARD LENGTH=486	1463.12	683.168	623.061	559.832	508.294	540.635	-2.14167	-2.34828	-2.6135	-2.87849	-2.7063
0	Bra028264	AT5G51560.1	Symbols: | Leucine-rich repeat protein kinase family protein | chr5:20945807-20948613 FORWARD LENGTH=680	1301.14	922.233	841.524	842.349	530.785	725.489	-1.41086	-1.54617	-1.54466	-2.45135	-1.79347
0	Bra028513	AT5G41890.1	Symbols: | GDSL-like Lipase/Acylhydrolase superfamily protein | chr5:16764292-16766680 REVERSE LENGTH=375	510.109	161.767	127.836	210.564	54.2352	149.841	-3.15336	-3.99034	-2.42258	-9.4055	-3.40434
0	Bra028552	AT5G11090.1	Symbols: | serine-rich protein-related | chr5:3524796-3525449 FORWARD LENGTH=217	6444.57	3202.61	2910.13	3060.91	2477.93	2951.52	-2.01229	-2.21453	-2.10544	-2.60079	-2.18347
0	Bra028639	AT5G64080.1	Symbols: | Bifunctional inhibitor/lipid-transfer protein/seed storage 2S albumin superfamily protein | chr5:25645475-25646638 REVERSE LENGTH=182	12269.8	3662.28	2996.43	2080.9	1870.87	2029.59	-3.35032	-4.09481	-5.89639	-6.55834	-6.04546
0	Bra028660	AT5G08380.1	Symbols: AtAGAL1, AGAL1 | alpha-galactosidase 1 | chr5:2694851-2697616 REVERSE LENGTH=410	2111.61	1225.49	991.015	992.338	873.629	1064.33	-1.72307	-2.13075	-2.12791	-2.41706	-1.98398
0	Bra028682	AT5G07870.1	Symbols: | HXXXD-type acyl-transferase family protein | chr5:2513864-2515351 FORWARD LENGTH=464	557.7	250.977	136.272	221.619	92.3681	218.368	-2.22212	-4.09255	-2.51648	-6.0378	-2.55395
0	Bra028697	AT5G07440.1	Symbols: GDH2 | glutamate dehydrogenase 2 | chr5:2356153-2358012 FORWARD LENGTH=411	10012.8	3782.44	3317.09	3288.51	2845.34	3402.49	-2.64718	-3.01855	-3.04478	-3.51902	-2.94279
0	Bra028745	AT5G05987.1	Symbols: PRA1.A2 | prenylated RAB acceptor 1.A2 | chr5:1804881-1806559 FORWARD LENGTH=209	5433.43	2570.39	2651.55	2346.85	2442.89	2325.6	-2.11385	-2.04915	-2.3152	-2.22418	-2.33636
0	Bra028769	AT3G44970.1	Symbols: | Cytochrome P450 superfamily protein | chr3:16432443-16434848 FORWARD LENGTH=479	848.174	309.325	255.849	160.183	87.8974	168.831	-2.74202	-3.31514	-5.29503	-9.64959	-5.0238
0	Bra028826	AT5G03610.1	Symbols: | GDSL-like Lipase/Acylhydrolase superfamily protein | chr5:915650-918326 FORWARD LENGTH=359	4993	1422.38	1064.86	1055.04	951.169	1067.69	-3.51031	-4.68888	-4.73252	-5.24933	-4.67645
0	Bra028996	AT5G55050.1	Symbols: | GDSL-like Lipase/Acylhydrolase superfamily protein | chr5:22337745-22339741 FORWARD LENGTH=376	19671.9	9349.88	9964.01	9211.28	8096.58	9467.82	-2.10397	-1.9743	-2.13563	-2.42966	-2.07776
0	Bra029093	AT5G53160.2	Symbols: RCAR3, PYL8 | regulatory components of ABA receptor 3 | chr5:21561026-21561953 FORWARD LENGTH=188	4829	2056.46	1879.59	1799.62	2187.48	2789.34	-2.34821	-2.56918	-2.68334	-2.20756	-1.73123
0	Bra029227	AT1G75750.1	Symbols: GASA1 | GAST1 protein homolog 1 | chr1:28441813-28442284 REVERSE LENGTH=98	5324.38	3540.79	3226.13	2550.48	2414.99	2825.61	-1.50373	-1.65039	-2.0876	-2.20472	-1.88433
0	Bra029282	AT5G62160.1	Symbols: AtZIP12, ZIP12 | zinc transporter 12 precursor | chr5:24960107-24961263 FORWARD LENGTH=355	718.645	222.842	285.71	163.044	142.369	195.042	-3.22491	-2.5153	-4.40768	-5.04776	-3.68457
0	Bra029880	NA	NA	4597.19	2409.43	1463.12	1640.26	1210.21	1389.34	-1.908	-3.14205	-2.80272	-3.79867	-3.3089
0	Bra030040	AT1G27360.1	Symbols: SPL11 | squamosa promoter-like 11 | chr1:9502139-9503715 FORWARD LENGTH=393	958.942	202.198	174.943	182.563	111.511	209.322	-4.74259	-5.48145	-5.25266	-8.59953	-4.58118
0	Bra030067	AT1G27950.1	Symbols: LTPG1 | glycosylphosphatidylinositol-anchored lipid protein transfer 1 | chr1:9740740-9741991 FORWARD LENGTH=193	592.874	233.483	176.069	237.213	158.989	279.545	-2.53926	-3.36728	-2.49933	-3.72903	-2.12085
0	Bra030079	AT1G28240.1	Symbols: | Protein of unknown function (DUF616) | chr1:9868521-9871798 REVERSE LENGTH=581	9362.91	5848.54	4819.39	5192.51	4138.93	4613.15	-1.6009	-1.94276	-1.80316	-2.26216	-2.02961
0	Bra030234	NA	NA	2988.25	823.097	886.609	772.331	609.33	680.644	-3.6305	-3.37043	-3.86913	-4.90416	-4.39033
0	Bra030360	AT5G39050.1	Symbols: | HXXXD-type acyl-transferase family protein | chr5:15634596-15636005 FORWARD LENGTH=469	2089.67	1001.57	956.458	675.996	693.479	832.127	-2.08639	-2.1848	-3.09125	-3.01331	-2.51124
0	Bra030416	AT1G51800.1	Symbols: | Leucine-rich repeat protein kinase family protein | chr1:19214203-19217833 FORWARD LENGTH=894	4110.52	370.815	319.913	152.764	139.719	282.174	-11.0851	-12.8489	-26.9076	-29.4199	-14.5673
0	Bra030695	AT1G07630.1	Symbols: PLL5 | pol-like 5 | chr1:2349189-2351437 FORWARD LENGTH=662	2148.96	1560.77	887.872	1164.8	895.143	1120.94	-1.37686	-2.42035	-1.84492	-2.40069	-1.91711
0	Bra030905	AT1G54115.1	Symbols: ATCCX4, CCX4 | cation calcium exchanger 4 | chr1:20202118-20204052 FORWARD LENGTH=644	1788.85	659.719	613.484	610.582	540.39	688.998	-2.71153	-2.91589	-2.92975	-3.31029	-2.59631
0	Bra030916	AT1G53990.1	Symbols: GLIP3 | GDSL-motif lipase 3 | chr1:20151016-20152752 FORWARD LENGTH=367	805.952	201.09	453.392	272.396	114.988	186.996	-4.00792	-1.77761	-2.95875	-7.00901	-4.31
0	Bra030973	AT1G52700.1	Symbols: | alpha/beta-Hydrolases superfamily protein | chr1:19631186-19633366 REVERSE LENGTH=255	2212.9	1500.48	1278.22	1152.15	1001.84	1194.95	-1.47479	-1.73124	-1.92067	-2.20884	-1.85188
0	Bra031209	AT2G21650.1	Symbols: MEE3, ATRL2, RSM1 | Homeodomain-like superfamily protein | chr2:9259654-9260419 FORWARD LENGTH=101	2164.81	766.901	582.922	454.986	463.118	440.291	-2.8228	-3.71372	-4.75797	-4.67442	-4.91677
0	Bra031218	NA	NA	616.07	264.098	271.784	238.916	252.785	337.418	-2.33273	-2.26676	-2.57861	-2.43713	-1.82584
0	Bra031267	AT3G21250.2	Symbols: MRP6, ABCC8 | multidrug resistance-associated protein 6 | chr3:7457668-7463261 REVERSE LENGTH=1464	1612.77	908.067	800.212	664.775	790.039	712.034	-1.77605	-2.01543	-2.42604	-2.04138	-2.26502
0	Bra031411	NA	NA	1323.76	686.304	718.703	327.775	345.353	424.312	-1.92882	-1.84187	-4.03862	-3.83306	-3.11978
0	Bra031562	NA	NA	1415.64	375.488	342.43	362.811	384.305	568.932	-3.77013	-4.1341	-3.90187	-3.68364	-2.48824
0	Bra031649	AT1G08930.1	Symbols: ERD6 | Major facilitator superfamily protein | chr1:2873604-2876979 FORWARD LENGTH=496	14012	8362.93	6654.06	6822.16	5534.16	6914.45	-1.67549	-2.10578	-2.05389	-2.53191	-2.02648
0	Bra031730	AT1G11270.1	Symbols: | F-box and associated interaction domains-containing protein | chr1:3785715-3786653 REVERSE LENGTH=312	727.055	297.505	310.881	277.509	260.452	255.348	-2.44384	-2.33869	-2.61993	-2.79151	-2.84731
0	Bra031767	AT1G11390.1	Symbols: | Protein kinase superfamily protein | chr1:3834762-3837305 REVERSE LENGTH=624	6380.87	4443.37	3169.91	3532.05	3236.1	3600.56	-1.43604	-2.01295	-1.80656	-1.97178	-1.77219
0	Bra031795	AT1G11925.1	Symbols: | Stigma-specific Stig1 family protein | chr1:4026195-4026617 REVERSE LENGTH=140	1363.87	561.479	341.366	351.554	268.913	480.018	-2.42907	-3.99533	-3.87955	-5.07179	-2.84129
0	Bra031935	AT5G64080.1	Symbols: | Bifunctional inhibitor/lipid-transfer protein/seed storage 2S albumin superfamily protein | chr5:25645475-25646638 REVERSE LENGTH=182	1868.33	928.786	1068.49	915.388	559.252	745.605	-2.01158	-1.74857	-2.04103	-3.34077	-2.50579
0	Bra031960	AT3G03950.3	Symbols: ECT1 | evolutionarily conserved C-terminal region 1 | chr3:1021502-1023767 FORWARD LENGTH=428	510.909	303.076	218.61	175.359	211.381	198.876	-1.68575	-2.33708	-2.9135	-2.41701	-2.56898
0	Bra031969	AT3G03860.1	Symbols: ATAPRL5, APRL5 | APR-like 5 | chr3:992465-994315 FORWARD LENGTH=300	4226.17	2369.99	1945.25	1945.08	1759.27	1782.06	-1.7832	-2.17256	-2.17275	-2.40223	-2.37151
0	Bra032113	AT1G64840.1	Symbols: | Protein of unknown function (DUF295) | chr1:24094010-24095164 FORWARD LENGTH=384	901.349	128.861	145.046	70.1291	105.228	138.948	-6.99474	-6.21423	-12.8527	-8.56568	-6.48695
0	Bra032222	NA	NA	3648.93	389.663	430.069	423.33	343.718	583.187	-9.36432	-8.48452	-8.61959	-10.6161	-6.25688
0	Bra032269	AT1G48920.1	Symbols: ATNUC-L1, PARL1, NUC-L1 | nucleolin like 1 | chr1:18098186-18101422 FORWARD LENGTH=557	811.895	174.764	235.044	228.904	156.189	235.621	-4.64567	-3.45423	-3.54688	-5.19816	-3.44577
0	Bra032302	AT1G29300.1	Symbols: UNE1 | Plant protein of unknown function (DUF641) | chr1:10248120-10249499 REVERSE LENGTH=459	543.959	256.019	231.175	227.938	182.572	296.176	-2.12468	-2.35302	-2.38643	-2.97942	-1.83661
0	Bra032303	AT1G29310.1	Symbols: | SecY protein transport family protein | chr1:10252662-10254526 FORWARD LENGTH=475	14756.7	6624.12	6900.36	6250.03	7103.29	7599.25	-2.22772	-2.13854	-2.36106	-2.07745	-1.94186
0	Bra032466	AT1G05360.1	Symbols: | BEST Arabidopsis thaliana protein match is: SNARE associated Golgi protein family (TAIR:AT4G14950.1); Has 332 Blast hits to 326 proteins in 115 species: Archae - 0; Bacteria - 11; Metazoa - 174; Fungi - 0; Plants - 74; Viruses - 0; Other Eukaryotes - 73 (source: NCBI BLink). | chr1:1564816-1567278 FORWARD LENGTH=416	1664.57	806.294	563.072	614.167	442.572	594.144	-2.06447	-2.95623	-2.71029	-3.76113	-2.80163
0	Bra032555	AT1G03220.1	Symbols: | Eukaryotic aspartyl protease family protein | chr1:787143-788444 FORWARD LENGTH=433	1479.48	781.876	875.255	809.274	685.779	979.108	-1.89222	-1.69034	-1.82816	-2.15737	-1.51105
0	Bra032578	AT1G02950.1	Symbols: ATGSTF4, GST31, GSTF4 | glutathione S-transferase F4 | chr1:665308-666420 REVERSE LENGTH=243	619.591	342.873	351.777	324.597	244.867	326.407	-1.80706	-1.76132	-1.9088	-2.53032	-1.89822
0	Bra032823	AT1G27370.1	Symbols: SPL10 | squamosa promoter binding protein-like 10 | chr1:9505454-9506997 REVERSE LENGTH=396	1821.34	400.377	241.934	246.237	271.266	867.664	-4.54906	-7.52825	-7.3967	-6.71422	-2.09913
0	Bra032854	AT1G27930.1	Symbols: | Protein of unknown function (DUF579) | chr1:9731510-9732379 REVERSE LENGTH=289	5757.99	2121.02	2116.07	1893.29	1632.25	2216.68	-2.71473	-2.72108	-3.04126	-3.52764	-2.59757
0	Bra033035	AT3G28050.1	Symbols: | nodulin MtN21 /EamA-like transporter family protein | chr3:10442984-10445216 FORWARD LENGTH=367	1544.76	919.378	573.002	671.432	618.874	694.487	-1.68022	-2.69591	-2.30069	-2.49608	-2.22432
0	Bra033271	AT1G01300.1	Symbols: | Eukaryotic aspartyl protease family protein | chr1:117065-118522 FORWARD LENGTH=485	4550.61	2727.55	2367.12	2426.87	2031.69	2469.39	-1.66839	-1.92242	-1.87509	-2.23982	-1.84281
0	Bra033276	AT1G01230.1	Symbols: | ORMDL family protein | chr1:97620-99046 FORWARD LENGTH=157	4139.41	2568.79	2066.11	2206.95	2153.58	2640.21	-1.61142	-2.00348	-1.87562	-1.92211	-1.56783
0	Bra033278	AT1G01190.1	Symbols: CYP78A8 | cytochrome P450, family 78, subfamily A, polypeptide 8 | chr1:83045-84864 REVERSE LENGTH=535	1592.14	869.737	602.756	513.098	422.952	961.049	-1.8306	-2.64143	-3.10299	-3.76435	-1.65667
0	Bra033294	AT1G01030.1	Symbols: NGA3 | AP2/B3-like transcriptional factor family protein | chr1:11864-12940 REVERSE LENGTH=358	2044.55	1140.57	647.006	525.525	501.831	647.195	-1.79257	-3.16002	-3.89049	-4.07418	-3.15909
0	Bra033331	AT1G02520.1	Symbols: PGP11 | P-glycoprotein 11 | chr1:524134-528745 FORWARD LENGTH=1278	765.646	267.838	348.558	267.11	204.135	232.765	-2.85862	-2.19661	-2.86641	-3.75068	-3.28935
0	Bra033353	AT1G02860.1	Symbols: NLA, BAH1 | SPX (SYG1/Pho81/XPR1) domain-containing protein | chr1:635474-637083 FORWARD LENGTH=335	6159.26	1952.19	2278.55	1808.07	1840.07	2108.5	-3.15505	-2.70315	-3.40654	-3.3473	-2.92116
0	Bra033466	AT3G51930.1	Symbols: | Transducin/WD40 repeat-like superfamily protein | chr3:19271672-19272919 FORWARD LENGTH=415	718.695	184.016	174.633	125.036	105.027	122.935	-3.90561	-4.11546	-5.7479	-6.84295	-5.84614
0	Bra033505	AT4G15730.1	Symbols: | CW-type Zinc Finger | chr4:8951887-8957214 REVERSE LENGTH=1059	717.924	336.657	305.981	300.034	286.886	389.784	-2.13251	-2.3463	-2.39281	-2.50247	-1.84185
0	Bra033563	AT4G38400.1	Symbols: ATEXLA2, EXPL2, ATEXPL2, ATHEXP BETA 2.2, EXLA2 | expansin-like A2 | chr4:17978675-17979665 REVERSE LENGTH=265	13017.8	7246.84	6083.89	6699.1	5194.34	6089.17	-1.79634	-2.13972	-1.94322	-2.50615	-2.13786
0	Bra033687	AT5G43600.1	Symbols: ATAAH-2, UAH | ureidoglycolate amidohydrolase | chr5:17512651-17515280 FORWARD LENGTH=476	3071.54	1833.25	1339.85	1438.49	1208.54	1446.24	-1.67546	-2.29245	-2.13525	-2.54153	-2.12381
0	Bra033809	AT3G46640.1	Symbols: PCL1, LUX | Homeodomain-like superfamily protein | chr3:17183248-17184219 FORWARD LENGTH=323	910.702	444.269	453.006	379.61	398.389	468.078	-2.04989	-2.01035	-2.39905	-2.28596	-1.94562
0	Bra033871	AT1G31860.1	Symbols: AT-IE, HISN2 | histidine biosynthesis bifunctional protein (HISIE) | chr1:11434250-11436530 REVERSE LENGTH=281	1344.79	936.034	539.904	652.338	487.581	722.473	-1.43669	-2.49079	-2.06149	-2.75809	-1.86137
0	Bra033909	AT3G22845.1	Symbols: | emp24/gp25L/p24 family/GOLD family protein | chr3:8087373-8088550 FORWARD LENGTH=214	3669.47	1801.63	1503.31	1592.04	1405.76	1643.78	-2.03675	-2.44093	-2.30489	-2.61031	-2.23234
0	Bra034095	NA	NA	1382.07	1027.62	697.301	660.621	449.377	875.366	-1.34492	-1.98203	-2.09208	-3.07552	-1.57885
0	Bra034140	AT3G10720.2	Symbols: | Plant invertase/pectin methylesterase inhibitor superfamily | chr3:3354639-3357581 REVERSE LENGTH=619	5275.98	3457.33	2901.87	3270.74	2116.87	2798.38	-1.52603	-1.81813	-1.61308	-2.49235	-1.88537
0	Bra034219	AT4G03560.1	Symbols: ATTPC1, TPC1, ATCCH1, FOU2 | two-pore channel 1 | chr4:1580253-1585691 FORWARD LENGTH=733	3434.05	2330.73	2132.78	1946.89	1495.32	1807.29	-1.47338	-1.61013	-1.76386	-2.29653	-1.90011
0	Bra034269	AT2G25737.1	Symbols: | Sulfite exporter TauE/SafE family protein | chr2:10977174-10979677 FORWARD LENGTH=476	1929.25	813.515	663.088	636.237	633.012	611.133	-2.3715	-2.90949	-3.03228	-3.04773	-3.15684
0	Bra034317	AT2G27030.3	Symbols: CAM5 | calmodulin 5 | chr2:11532069-11534176 FORWARD LENGTH=181	7487.13	2566.87	2242.23	1824.87	1538.37	1589.54	-2.91683	-3.33914	-4.10283	-4.86692	-4.71025
0	Bra034372	AT2G27820.1	Symbols: PD1, ADT3 | prephenate dehydratase 1 | chr2:11856808-11858082 FORWARD LENGTH=424	5187.38	2801.53	2877.35	2737.27	2528.55	2862.8	-1.85162	-1.80283	-1.89509	-2.05152	-1.812
0	Bra034652	NA	NA	28417.2	22507.9	14728	16314.6	13126.9	16900.2	-1.26254	-1.92947	-1.74183	-2.16481	-1.68147
0	Bra034774	AT3G12145.1	Symbols: FLR1, FLOR1 | Leucine-rich repeat (LRR) family protein | chr3:3874764-3876075 REVERSE LENGTH=325	4084.8	2018.07	1749.13	1977.46	1420.99	2118.19	-2.02411	-2.33533	-2.06568	-2.87462	-1.92844
0	Bra034792	AT1G45190.1	Symbols: DD18 | downregulated in DIF1 18 | chr1:17104406-17104924 FORWARD LENGTH=172	508.65	291.655	278.826	247.98	164.432	440.599	-1.74401	-1.82426	-2.05117	-3.09338	-1.15445
0	Bra034811	AT3G11780.1	Symbols: | MD-2-related lipid recognition domain-containing protein / ML domain-containing protein | chr3:3724326-3725476 REVERSE LENGTH=153	2794.44	1176.24	1169.55	1052.39	949.881	909.866	-2.37574	-2.38933	-2.65533	-2.94188	-3.07127
0	Bra034881	AT4G13270.1	Symbols: | Late embryogenesis abundant (LEA) hydroxyproline-rich glycoprotein family | chr4:7731280-7732902 FORWARD LENGTH=215	574.196	320.417	299.146	279.396	254.114	250.116	-1.79203	-1.91945	-2.05513	-2.2596	-2.29572
0	Bra034989	AT3G44100.1	Symbols: | MD-2-related lipid recognition domain-containing protein | chr3:15866162-15867273 REVERSE LENGTH=152	6993.63	4575.12	4002.88	4249.15	3114.08	4088.67	-1.52862	-1.74715	-1.64589	-2.24581	-1.71049
0	Bra035067	AT1G78830.1	Symbols: | Curculin-like (mannose-binding) lectin family protein | chr1:29637141-29638508 REVERSE LENGTH=455	2342.69	1402.14	1145.41	1121.76	784.607	948.121	-1.6708	-2.04529	-2.08841	-2.98581	-2.47088
0	Bra035161	AT1G80690.1	Symbols: | PPPDE putative thiol peptidase family protein | chr1:30329283-30330524 REVERSE LENGTH=227	659.377	345.94	299.352	269.827	260.324	342.128	-1.90604	-2.20268	-2.4437	-2.53291	-1.92728
0	Bra035313	NA	NA	2822.81	1225.21	1299.15	1307.34	932.469	1166.76	-2.30394	-2.17281	-2.1592	-3.02724	-2.41936
0	Bra035410	AT1G60010.1	Symbols: | unknown protein; FUNCTIONS IN: molecular_function unknown; INVOLVED IN: N-terminal protein myristoylation; LOCATED IN: cellular_component unknown; EXPRESSED IN: 22 plant structures; EXPRESSED DURING: 13 growth stages; BEST Arabidopsis thaliana protein match is: unknown protein (TAIR:AT1G10530.1); Has 185 Blast hits to 185 proteins in 18 species: Archae - 0; Bacteria - 0; Metazoa - 0; F…	3814.98	2665.7	1807.9	1680.7	1734.96	2332.55	-1.43114	-2.11017	-2.26988	-2.19889	-1.63554
0	Bra035492	AT1G32585.1	Symbols: | VQ motif-containing protein-related | chr1:11788515-11789177 REVERSE LENGTH=220	583.45	146.363	160.608	105.589	120.434	132.556	-3.98632	-3.63276	-5.52567	-4.84456	-4.40154
0	Bra035603	AT5G56100.1	Symbols: | glycine-rich protein / oleosin | chr5:22717121-22717573 FORWARD LENGTH=150	1188.61	1154.28	1023.17	719.524	489.681	832.107	-1.02974	-1.16169	-1.65194	-2.42731	-1.42843
0	Bra035846	AT5G63410.1	Symbols: | Leucine-rich repeat protein kinase family protein | chr5:25395173-25397768 REVERSE LENGTH=680	4649.96	1920.07	2035.72	1818.49	1599.63	1776.59	-2.42177	-2.28418	-2.55704	-2.9069	-2.61735
0	Bra035956	AT5G60850.1	Symbols: OBP4 | OBF binding protein 4 | chr5:24480578-24481501 FORWARD LENGTH=307	570.407	346.317	177.673	217.819	120.66	206.534	-1.64707	-3.21043	-2.61872	-4.72739	-2.76181
0	Bra036137	AT3G04320.1	Symbols: | Kunitz family trypsin and protease inhibitor protein | chr3:1143815-1144426 FORWARD LENGTH=203	1580.65	837.283	717.242	643.59	609.94	676.497	-1.88783	-2.20379	-2.45599	-2.59148	-2.33652
0	Bra036163	AT5G48657.2	Symbols: | defense protein-related | chr5:19734120-19735516 REVERSE LENGTH=219	554.413	128.827	147.574	39.2788	56.4969	101.393	-4.30355	-3.75685	-14.1148	-9.81316	-5.46796
0	Bra036224	NA	NA	7705.35	2777.4	1992.92	1594.67	1187.11	1383.17	-2.7743	-3.86636	-4.83194	-6.49085	-5.57079
0	Bra036226	AT4G03010.1	Symbols: | RNI-like superfamily protein | chr4:1329952-1331139 FORWARD LENGTH=395	2135.15	397.367	447.727	398.505	396.202	568.093	-5.37324	-4.76887	-5.3579	-5.38904	-3.75845
0	Bra036251	AT4G02640.2	Symbols: BZO2H1 | bZIP transcription factor family protein | chr4:1154031-1156085 FORWARD LENGTH=417	3466.21	1566.63	1192.07	1496.65	901.958	1349.98	-2.21253	-2.90772	-2.31598	-3.84298	-2.5676
0	Bra036401	NA	NA	2258.12	723.934	683.89	706.138	566.102	793.09	-3.11923	-3.30188	-3.19785	-3.98889	-2.84724
0	Bra036429	AT3G03860.1	Symbols: ATAPRL5, APRL5 | APR-like 5 | chr3:992465-994315 FORWARD LENGTH=300	4445.56	2674.76	1985.73	2450.28	1811.34	2505.92	-1.66204	-2.23875	-1.81431	-2.45429	-1.77402
0	Bra036493	AT2G20680.1	Symbols: MAN2, AtMAN2 | Glycosyl hydrolase superfamily protein | chr2:8921024-8923066 FORWARD LENGTH=433	665.442	334.332	280.434	299.823	241.821	291.96	-1.99036	-2.3729	-2.21945	-2.7518	-2.27922
0	Bra036631	AT5G27420.1	Symbols: CNI1, ATL31 | carbon/nitrogen insensitive 1 | chr5:9684119-9685225 FORWARD LENGTH=368	510.478	306.872	127.409	175.469	125.625	171.701	-1.66349	-4.00661	-2.90922	-4.06351	-2.97306
0	Bra036704	AT2G19780.1	Symbols: | Leucine-rich repeat (LRR) family protein | chr2:8522831-8524039 REVERSE LENGTH=402	807.683	186.757	160.965	126.179	112.713	123.269	-4.32478	-5.01776	-6.40109	-7.16584	-6.5522
0	Bra036748	AT1G34350.1	Symbols: | unknown protein; Has 192 Blast hits to 192 proteins in 79 species: Archae - 0; Bacteria - 0; Metazoa - 104; Fungi - 0; Plants - 60; Viruses - 0; Other Eukaryotes - 28 (source: NCBI BLink). | chr1:12534585-12535927 FORWARD LENGTH=163	2560.38	1111.51	913.839	898.211	832.68	1169.69	-2.30352	-2.80178	-2.85053	-3.07487	-2.18894
0	Bra037005	AT4G33440.1	Symbols: | Pectin lyase-like superfamily protein | chr4:16092020-16094732 FORWARD LENGTH=475	566.601	211.518	179.044	184.126	200.313	306.469	-2.67874	-3.16459	-3.07725	-2.82858	-1.8488
0	Bra037302	AT2G16430.2	Symbols: PAP10, ATPAP10 | purple acid phosphatase 10 | chr2:7120502-7122772 REVERSE LENGTH=468	10256.5	2391.2	2374.3	2028.56	2132.18	2222.1	-4.28927	-4.3198	-5.05605	-4.81033	-4.61568
0	Bra037423	AT2G07240.1	Symbols: | cysteine-type peptidases;cysteine-type peptidases | chr2:3007102-3011701 REVERSE LENGTH=874	625.665	128.779	99.8401	91.1184	100.425	120.524	-4.85844	-6.26667	-6.86651	-6.23017	-5.19121
0	Bra037791	AT5G64700.1	Symbols: | nodulin MtN21 /EamA-like transporter family protein | chr5:25865190-25866845 REVERSE LENGTH=359	587.215	111.995	67.7778	80.8722	72.3248	121.451	-5.24323	-8.66383	-7.26102	-8.11914	-4.835
0	Bra037794	AT5G64750.1	Symbols: ABR1 | Integrase-type DNA-binding superfamily protein | chr5:25891679-25893656 FORWARD LENGTH=391	5077.86	557.987	563.604	575.277	394.189	693.899	-9.10032	-9.00962	-8.82681	-12.8818	-7.31787
0	Bra037894	AT4G09950.1	Symbols: | P-loop containing nucleoside triphosphate hydrolases superfamily protein | chr4:6234762-6236312 FORWARD LENGTH=336	860.664	785.568	447.526	556.273	350.275	540.423	-1.09559	-1.92316	-1.5472	-2.45711	-1.59257
0	Bra038214	AT3G19540.1	Symbols: | Protein of unknown function (DUF620) | chr3:6780762-6782633 FORWARD LENGTH=485	10676.2	5511.4	4199.47	3981.2	3587.91	3854.73	-1.93711	-2.54227	-2.68165	-2.9756	-2.76964
0	Bra038324	AT1G69170.1	Symbols: | Squamosa promoter-binding protein-like (SBP domain) transcription factor family protein | chr1:26005626-26007041 FORWARD LENGTH=405	761.423	359.311	165.145	203.137	131.324	193.841	-2.11912	-4.61063	-3.74832	-5.79805	-3.92808
0	Bra038387	AT4G09060.1	Symbols: | unknown protein; LOCATED IN: membrane; EXPRESSED IN: leaf; BEST Arabidopsis thaliana protein match is: unknown protein (TAIR:AT1G14680.1); Has 8168 Blast hits to 6036 proteins in 601 species: Archae - 151; Bacteria - 570; Metazoa - 4684; Fungi - 544; Plants - 345; Viruses - 91; Other Eukaryotes - 1783 (source: NCBI BLink). | chr4:5797781-5800253 REVERSE LENGTH=341	1176.04	878.96	628.955	646.274	581.522	636.441	-1.33799	-1.86983	-1.81972	-2.02235	-1.84784
0	Bra038521	NA	NA	25766.1	14708.7	14514.3	13848.5	11733.2	14354.2	-1.75176	-1.77522	-1.86057	-2.196	-1.79502
0	Bra038728	AT3G12510.1	Symbols: | MADS-box family protein | chr3:3967127-3967648 FORWARD LENGTH=173	2068.83	1181.69	1072.64	808.894	966.996	957.293	-1.75074	-1.92873	-2.5576	-2.13944	-2.16113
0	Bra038868	AT5G66440.1	Symbols: | unknown protein; BEST Arabidopsis thaliana protein match is: unknown protein (TAIR:AT4G34560.1); Has 1807 Blast hits to 1807 proteins in 277 species: Archae - 0; Bacteria - 0; Metazoa - 736; Fungi - 347; Plants - 385; Viruses - 0; Other Eukaryotes - 339 (source: NCBI BLink). | chr5:26530274-26531032 REVERSE LENGTH=252	1031.38	640.863	646.347	449.849	373.678	515.551	-1.60936	-1.59571	-2.29272	-2.76008	-2.00054
0	Bra039409	AT3G05800.1	Symbols: AIF1 | AtBS1(activation-tagged BRI1 suppressor 1)-interacting factor 1 | chr3:1727476-1728111 FORWARD LENGTH=211	8321.89	2516.71	2804.07	2679.21	2354.88	2853.03	-3.30665	-2.96779	-3.1061	-3.53389	-2.91686
0	Bra039434	NA	NA	6104.01	4092.32	2921.55	3830.78	2515.48	3438.29	-1.49158	-2.08931	-1.59341	-2.42658	-1.7753
0	Bra039455	AT3G05180.1	Symbols: | GDSL-like Lipase/Acylhydrolase superfamily protein | chr3:1468599-1470529 REVERSE LENGTH=379	654.814	391.211	302.538	344.457	336.913	476.313	-1.67381	-2.1644	-1.901	-1.94357	-1.37476
0	Bra039483	AT2G14080.1	Symbols: | Disease resistance protein (TIR-NBS-LRR class) family | chr2:5925225-5929600 FORWARD LENGTH=1215	635.561	159.763	186.544	111.958	156.208	222.455	-3.97815	-3.40703	-5.67678	-4.06868	-2.85703
0	Bra039504	AT1G10230.1	Symbols: ASK18, SK18 | SKP1-like 18 | chr1:3355600-3356151 FORWARD LENGTH=183	3786.63	1894.35	1779.53	1651.99	1663.51	1669.91	-1.99891	-2.12788	-2.29216	-2.27629	-2.26757
0	Bra039535	AT2G35280.1	Symbols: | F-box family protein | chr2:14859709-14860200 REVERSE LENGTH=163	857.916	472.186	283.61	253.671	265.75	481.854	-1.8169	-3.02499	-3.382	-3.22828	-1.78045
0	Bra039546	AT5G57590.1	Symbols: BIO1 | adenosylmethionine-8-amino-7-oxononanoate transaminases | chr5:23318593-23322687 REVERSE LENGTH=833	579.488	306.129	302.531	245.201	297.621	388.905	-1.89295	-1.91547	-2.36332	-1.94707	-1.49005
0	Bra039563	AT4G15160.1	Symbols: | Bifunctional inhibitor/lipid-transfer protein/seed storage 2S albumin superfamily protein | chr4:8646192-8647019 FORWARD LENGTH=275	500.025	43.8454	26.8347	35.5055	36.1833	87.3235	-11.4043	-18.6335	-14.083	-13.8192	-5.72612
0	Bra039739	AT1G65720.1	Symbols: | unknown protein; FUNCTIONS IN: molecular_function unknown; INVOLVED IN: biological_process unknown; LOCATED IN: endomembrane system; EXPRESSED IN: 24 plant structures; EXPRESSED DURING: 15 growth stages; Has 44 Blast hits to 44 proteins in 14 species: Archae - 0; Bacteria - 0; Metazoa - 0; Fungi - 0; Plants - 44; Viruses - 0; Other Eukaryotes - 0 (source: NCBI BLink). | chr1:24440471-2…	4014.1	2177.18	2113.79	1860.73	1944.97	2081.84	-1.84372	-1.89901	-2.15727	-2.06384	-1.92815
0	Bra039740	AT1G65820.1	Symbols: | microsomal glutathione s-transferase, putative | chr1:24485213-24486682 FORWARD LENGTH=146	13660.7	5673.64	5159.9	5757.36	4726.67	6460.11	-2.40775	-2.64747	-2.37274	-2.89013	-2.11462
0	Bra039745	AT1G65910.1	Symbols: anac028, NAC028 | NAC domain containing protein 28 | chr1:24520933-24524108 REVERSE LENGTH=631	826.988	613.038	419.804	494.442	326.517	475.81	-1.349	-1.96994	-1.67257	-2.53276	-1.73806
0	Bra039773	AT4G06676.1	Symbols: | CONTAINS InterPro DOMAIN/s: Etoposide-induced 2.4 (InterPro:IPR009890); Has 264 Blast hits to 262 proteins in 100 species: Archae - 0; Bacteria - 0; Metazoa - 130; Fungi - 16; Plants - 79; Viruses - 0; Other Eukaryotes - 39 (source: NCBI BLink). | chr4:3898998-3901589 FORWARD LENGTH=320	537.502	397.048	318.035	274.46	222.451	284.812	-1.35375	-1.69007	-1.9584	-2.41627	-1.88722
0	Bra039823	AT5G26000.1	Symbols: TGG1, BGLU38 | thioglucoside glucohydrolase 1 | chr5:9079678-9082347 REVERSE LENGTH=541	5324.8	3516.05	3011.23	3424.75	1973.82	2785.19	-1.51443	-1.76831	-1.5548	-2.69771	-1.91183
0	Bra039824	AT5G26000.1	Symbols: TGG1, BGLU38 | thioglucoside glucohydrolase 1 | chr5:9079678-9082347 REVERSE LENGTH=541	6325.15	3955.29	3252.92	3858.93	2198.29	3285.18	-1.59916	-1.94445	-1.63909	-2.8773	-1.92536
0	Bra039825	AT5G26000.1	Symbols: TGG1, BGLU38 | thioglucoside glucohydrolase 1 | chr5:9079678-9082347 REVERSE LENGTH=541	5380.07	3460.85	2785.59	3304.21	2088.98	2678.2	-1.55455	-1.93139	-1.62825	-2.57545	-2.00884
0	Bra040610	AT3G02910.1	Symbols: | AIG2-like (avirulence induced gene) family protein | chr3:649986-650549 FORWARD LENGTH=187	6126.75	3748.18	3611.89	3151.74	2234.19	2793.99	-1.63459	-1.69627	-1.94393	-2.74227	-2.19283
0	Bra040720	AT1G13710.1	Symbols: CYP78A5, KLU | cytochrome P450, family 78, subfamily A, polypeptide 5 | chr1:4702932-4704592 REVERSE LENGTH=517	3798.23	3028.73	1997.57	2403.91	1308.66	1944.47	-1.25407	-1.90143	-1.58002	-2.90238	-1.95335
0	Bra040754	AT4G12650.1	Symbols: | Endomembrane protein 70 protein family | chr4:7468207-7470165 REVERSE LENGTH=652	6273.02	3940.04	3436.23	3231.76	3127.65	3364.43	-1.59212	-1.82555	-1.94105	-2.00567	-1.86451
0	Bra040795	NA	NA	1194.77	458.252	464.917	485.34	404.022	538.091	-2.60723	-2.56986	-2.46172	-2.95719	-2.22039
0	Bra041164	NA	NA	941.71	764.301	448.363	614.127	489.081	630.468	-1.23212	-2.10033	-1.53341	-1.92547	-1.49367
1	Bra000015	AT2G37710.1	Symbols: RLK | receptor lectin kinase | chr2:15814934-15816961 REVERSE LENGTH=675	6622.69	1743.51	1923.54	1907.76	1684.78	1810.44	-3.79848	-3.44297	-3.47145	-3.93089	-3.65806
1	Bra000018	AT2G37770.2	Symbols: | NAD(P)-linked oxidoreductase superfamily protein | chr2:15834888-15836659 FORWARD LENGTH=315	1661.08	764.849	526.331	647.563	753.136	832.924	-2.17178	-3.15596	-2.56512	-2.20555	-1.99428
1	Bra000043	AT2G38185.1	Symbols: | RING/U-box superfamily protein | chr2:16000155-16002699 FORWARD LENGTH=441	637.365	417.443	306.33	391.097	371.961	276.084	-1.52683	-2.08065	-1.62969	-1.71353	-2.30859
1	Bra000134	AT2G39435.1	Symbols: | Phosphatidylinositol N-acetyglucosaminlytransferase subunit P-related | chr2:16464806-16466492 REVERSE LENGTH=464	2847.04	1397.29	1209.84	1379.61	1379.79	1347.43	-2.03754	-2.35324	-2.06366	-2.06339	-2.11294
1	Bra000181	AT2G40280.1	Symbols: | S-adenosyl-L-methionine-dependent methyltransferases superfamily protein | chr2:16825707-16828300 REVERSE LENGTH=589	2801.66	1175.09	1258.25	1305.32	1306.39	1234.04	-2.38421	-2.22663	-2.14634	-2.14458	-2.27032
1	Bra000184	AT2G40330.1	Symbols: PYL6, RCAR9 | PYR1-like 6 | chr2:16845177-16845824 REVERSE LENGTH=215	2614.54	1029.73	798.041	1017.3	941.174	675.509	-2.53905	-3.2762	-2.57008	-2.77796	-3.87047
1	Bra000190	AT2G40480.1	Symbols: | Plant protein of unknown function (DUF827) | chr2:16910425-16912444 FORWARD LENGTH=518	4055.53	2528.88	2003.88	2425.15	2097.71	2415.28	-1.60369	-2.02384	-1.67228	-1.93331	-1.67911
1	Bra000240	AT2G41770.1	Symbols: | Protein of unknown function (DUF288) | chr2:17424549-17427042 REVERSE LENGTH=771	7797.91	3060.04	3056.36	3210.16	2958.21	2643.68	-2.5483	-2.55137	-2.42913	-2.63602	-2.94964
1	Bra000243	AT2G41900.1	Symbols: | CCCH-type zinc finger protein with ARM repeat domain | chr2:17491352-17493502 FORWARD LENGTH=716	1575.55	526.457	574.833	523.432	711.56	536.827	-2.99274	-2.74088	-3.01004	-2.21422	-2.93493
1	Bra000310	AT2G43570.1	Symbols: CHI | chitinase, putative | chr2:18076389-18077435 REVERSE LENGTH=277	2425.39	530.357	452.729	499.368	596.765	317.901	-4.57313	-5.35727	-4.85692	-4.06423	-7.62939
1	Bra000340	AT2G44080.1	Symbols: ARL | ARGOS-like | chr2:18237726-18238133 FORWARD LENGTH=135	19043.4	3409.02	3777.1	3646.62	4395.39	2651.76	-5.58618	-5.0418	-5.22221	-4.33258	-7.18142
1	Bra000377	AT2G45180.1	Symbols: | Bifunctional inhibitor/lipid-transfer protein/seed storage 2S albumin superfamily protein | chr2:18626377-18626781 FORWARD LENGTH=134	15255	7314.71	6650.15	7208.95	5227.28	5662.57	-2.08552	-2.29393	-2.11612	-2.91834	-2.69401
1	Bra000421	AT2G46370.4	Symbols: JAR1 | Auxin-responsive GH3 family protein | chr2:19034233-19036369 FORWARD LENGTH=586	4192.06	858.543	994.99	913.017	1149.33	529.553	-4.88276	-4.21317	-4.59144	-3.64739	-7.91622
1	Bra000471	AT2G29730.1	Symbols: UGT71D1 | UDP-glucosyl transferase 71D1 | chr2:12703652-12705055 FORWARD LENGTH=467	3484.19	1781.43	1598.47	1781.25	1593.58	1569.19	-1.95584	-2.1797	-1.95604	-2.18639	-2.22037
1	Bra000479	AT2G28870.1	Symbols: | unknown protein; Has 34 Blast hits to 34 proteins in 9 species: Archae - 0; Bacteria - 0; Metazoa - 0; Fungi - 0; Plants - 34; Viruses - 0; Other Eukaryotes - 0 (source: NCBI BLink). | chr2:12394363-12394833 REVERSE LENGTH=156	3444	1500.67	1653.53	1574.34	1977.53	1593.12	-2.29497	-2.08282	-2.18758	-1.74157	-2.1618
1	Bra000480	AT2G28840.1	Symbols: XBAT31 | XB3 ortholog 1 in Arabidopsis thaliana | chr2:12378542-12380474 FORWARD LENGTH=456	12924.2	5493.4	4717.37	5140.12	5514.41	5508.8	-2.35268	-2.7397	-2.51438	-2.34371	-2.3461
1	Bra000486	AT2G28590.1	Symbols: | Protein kinase superfamily protein | chr2:12249835-12251490 FORWARD LENGTH=424	1403.45	252.751	289.318	236.852	201.959	169.438	-5.5527	-4.85089	-5.92543	-6.94918	-8.28297
1	Bra000549	AT2G25290.1	Symbols: Phox1 | Octicosapeptide/Phox/Bem1p (PB1) domain-containing protein / tetratricopeptide repeat (TPR)-containing protein | chr2:10766192-10768517 REVERSE LENGTH=745	3393.34	1833.75	1656.4	1727.93	1983.85	1960.93	-1.85049	-2.04862	-1.96382	-1.71048	-1.73047
1	Bra000558	AT2G26170.1	Symbols: CYP711A1, MAX1 | cytochrome P450, family 711, subfamily A, polypeptide 1 | chr2:11140851-11143270 FORWARD LENGTH=522	1176.36	284.704	316.348	306.608	205.57	222.357	-4.13187	-3.71856	-3.83669	-5.72243	-5.29041
1	Bra000568	AT2G24210.1	Symbols: TPS10 | terpene synthase 10 | chr2:10294330-10297401 FORWARD LENGTH=591	1336.58	657.788	767.043	899.595	635.722	921.06	-2.03193	-1.74251	-1.48576	-2.10246	-1.45113
1	Bra000585	AT2G20980.1	Symbols: MCM10 | minichromosome maintenance 10 | chr2:9011654-9013856 REVERSE LENGTH=396	4221.32	1950.92	1712.49	2025.43	1946.7	2042.36	-2.16376	-2.46502	-2.08416	-2.16845	-2.06688
1	Bra000593	AT5G49700.1	Symbols: | Predicted AT-hook DNA-binding family protein | chr5:20192599-20193429 FORWARD LENGTH=276	15590	1941.57	2517.95	2015.3	2431.44	1749.32	-8.02958	-6.19154	-7.73582	-6.41184	-8.91203
1	Bra000599	AT5G49920.1	Symbols: | Octicosapeptide/Phox/Bem1p family protein | chr5:20306637-20307583 REVERSE LENGTH=288	622.358	222.742	235.627	207.027	250.523	208.138	-2.79408	-2.64128	-3.00617	-2.48423	-2.99012
1	Bra000602	AT5G49945.1	Symbols: | Protein of unknown function (DUF1682) | chr5:20317418-20319432 FORWARD LENGTH=480	2725.71	1157.87	1059.63	1228.47	1061.35	1041.96	-2.35407	-2.57232	-2.21878	-2.56815	-2.61594
1	Bra000605	AT5G50000.1	Symbols: | Protein kinase superfamily protein | chr5:20342838-20345033 REVERSE LENGTH=385	4647.79	2167.28	2013.18	2551.42	2214.61	2616.57	-2.14453	-2.30868	-1.82165	-2.09869	-1.77629
1	Bra000613	AT5G50200.1	Symbols: WR3, ATNRT3.1, NRT3.1 | nitrate transmembrane transporters | chr5:20436612-20437535 FORWARD LENGTH=210	2350.77	556.479	381.767	491.147	559.239	393.154	-4.22436	-6.1576	-4.78629	-4.20352	-5.97926
1	Bra000654	AT4G08685.1	Symbols: SAH7 | Pollen Ole e 1 allergen and extensin family protein | chr4:5550563-5551259 FORWARD LENGTH=159	7577.54	4759.87	3300.06	5009.95	3603.27	5336.74	-1.59196	-2.29618	-1.5125	-2.10296	-1.41988
1	Bra000714	AT4G10570.1	Symbols: UBP9 | ubiquitin-specific protease 9 | chr4:6523657-6528058 REVERSE LENGTH=923	7215.92	3282.17	3719.34	3485.86	3605.33	3597.6	-2.19852	-1.94011	-2.07005	-2.00146	-2.00576
1	Bra000773	AT4G12420.1	Symbols: SKU5 | Cupredoxin superfamily protein | chr4:7349941-7352868 REVERSE LENGTH=587	815.452	308.281	452.387	453.674	322.035	324.189	-2.64516	-1.80255	-1.79744	-2.53218	-2.51536
1	Bra000775	AT4G12480.1	Symbols: pEARLI 1 | Bifunctional inhibitor/lipid-transfer protein/seed storage 2S albumin superfamily protein | chr4:7406371-7406877 REVERSE LENGTH=168	7944.91	469.349	599.68	497.886	547.85	284.738	-16.9275	-13.2486	-15.9573	-14.502	-27.9025
1	Bra000827	AT4G03390.1	Symbols: SRF3 | STRUBBELIG-receptor family 3 | chr4:1490912-1494553 REVERSE LENGTH=776	10469.7	5396.5	5098.48	4985.84	4964.46	4460.95	-1.94009	-2.05349	-2.09989	-2.10893	-2.34697
1	Bra000850	AT4G02980.1	Symbols: ABP1, ABP | endoplasmic reticulum auxin binding protein 1 | chr4:1319902-1321449 REVERSE LENGTH=198	10220.8	4715.79	4855.55	5305.68	5542.7	5305.14	-2.16736	-2.10497	-1.92639	-1.84401	-1.92658
1	Bra000900	AT4G02010.1	Symbols: | Protein kinase superfamily protein | chr4:881457-885222 FORWARD LENGTH=725	957.846	635.413	515.427	575.571	464.542	478.793	-1.50744	-1.85835	-1.66417	-2.06191	-2.00054
1	Bra000917	NA	NA	641.24	331.336	279.079	370.647	430.159	412.4	-1.93532	-2.2977	-1.73006	-1.4907	-1.5549
1	Bra000950	AT4G01220.1	Symbols: | Nucleotide-diphospho-sugar transferase family protein | chr4:513431-515648 REVERSE LENGTH=360	5869.26	2820.1	1856.72	2241.98	1820.06	2053.59	-2.08122	-3.16109	-2.61789	-3.22476	-2.85805
1	Bra000959	AT4G00740.1	Symbols: | S-adenosyl-L-methionine-dependent methyltransferases superfamily protein | chr4:307815-310298 REVERSE LENGTH=600	10891.3	5840.8	5075.32	6554.78	6308.12	6383.66	-1.86469	-2.14593	-1.66158	-1.72655	-1.70612
1	Bra000973	AT4G00440.1	Symbols: | Protein of unknown function (DUF3741) | chr4:195176-198119 FORWARD LENGTH=831	1745.44	759.811	617.868	751.71	707.701	636.598	-2.2972	-2.82494	-2.32196	-2.46635	-2.74182
1	Bra000997	AT3G01650.1	Symbols: RGLG1 | RING domain ligase1 | chr3:242734-245062 FORWARD LENGTH=489	3541.22	1261.02	1215.43	1221.74	1426.57	1723.44	-2.80822	-2.91355	-2.89851	-2.48233	-2.05474
1	Bra001032	AT3G02150.2	Symbols: PTF1, TFPD | plastid transcription factor 1 | chr3:391522-392589 FORWARD LENGTH=355	11490.3	4145.13	4454.81	4106.29	4025.67	3725.69	-2.772	-2.5793	-2.79822	-2.85426	-3.08407
1	Bra001041	AT3G02350.1	Symbols: GAUT9 | galacturonosyltransferase 9 | chr3:479248-481178 FORWARD LENGTH=561	13479.4	5781.76	5895.63	5900.44	5892.51	5644.49	-2.33137	-2.28634	-2.28447	-2.28755	-2.38806
1	Bra001091	AT3G03810.1	Symbols: EDA30 | O-fucosyltransferase family protein | chr3:972190-975901 REVERSE LENGTH=656	2346.51	1266.24	963.368	967.034	1058.27	894.383	-1.85313	-2.43574	-2.4265	-2.21731	-2.62361
1	Bra001093	AT4G04220.1	Symbols: AtRLP46, RLP46 | receptor like protein 46 | chr4:2033427-2035946 FORWARD LENGTH=811	2624.48	1077.9	921.082	1240.26	967.952	615.368	-2.43481	-2.84934	-2.11607	-2.71137	-4.2649
1	Bra001133	AT3G05010.1	Symbols: | Protein of unknown function, transmembrane-40 | chr3:1389603-1391462 FORWARD LENGTH=300	1704.41	815.775	805.258	822.776	772.001	846.017	-2.08931	-2.1166	-2.07154	-2.20778	-2.01463
1	Bra001149	AT3G05490.1	Symbols: RALFL22 | ralf-like 22 | chr3:1591381-1591740 FORWARD LENGTH=119	9881.31	2933.33	2758.5	2812.84	2420.73	2653.45	-3.36863	-3.58213	-3.51293	-4.08195	-3.72395
1	Bra001168	AT3G05800.1	Symbols: AIF1 | AtBS1(activation-tagged BRI1 suppressor 1)-interacting factor 1 | chr3:1727476-1728111 FORWARD LENGTH=211	659.377	321.127	286.565	305.541	245.405	266.192	-2.05332	-2.30097	-2.15806	-2.68689	-2.47707
1	Bra001182	AT3G06080.2	Symbols: | Plant protein of unknown function (DUF828) | chr3:1834959-1837524 REVERSE LENGTH=469	10069.7	4108.79	4170.69	3948.04	4140.36	3722.13	-2.45077	-2.4144	-2.55056	-2.43208	-2.70536
1	Bra001215	AT3G06770.2	Symbols: | Pectin lyase-like superfamily protein | chr3:2135119-2137033 REVERSE LENGTH=446	720.147	386.654	371.674	435.407	346.337	323.521	-1.86251	-1.93758	-1.65396	-2.07932	-2.22597
1	Bra001253	AT3G07470.1	Symbols: | Protein of unknown function, DUF538 | chr3:2387291-2388343 REVERSE LENGTH=169	6873.9	4151.18	3712.87	3834.85	3436.59	3374.79	-1.65589	-1.85137	-1.79248	-2.00021	-2.03684
1	Bra001259	AT3G07570.1	Symbols: | Cytochrome b561/ferric reductase transmembrane with DOMON related domain | chr3:2418205-2420206 REVERSE LENGTH=369	582.2	179.637	87.487	222.432	271.566	281.272	-3.24098	-6.6547	-2.61743	-2.14386	-2.06988
1	Bra001271	AT3G07860.1	Symbols: | Ubiquitin-like superfamily protein | chr3:2507895-2508656 FORWARD LENGTH=165	792.136	360.559	286.145	347.729	330.553	354.302	-2.19697	-2.7683	-2.27803	-2.3964	-2.23576
1	Bra001290	AT3G10040.1	Symbols: | sequence-specific DNA binding transcription factors | chr3:3096580-3097875 REVERSE LENGTH=431	2225.49	205.406	238.359	211.62	306.565	228.253	-10.8346	-9.33671	-10.5164	-7.25944	-9.7501
1	Bra001410	AT3G11570.1	Symbols: TBL8 | TRICHOME BIREFRINGENCE-LIKE 8 | chr3:3645540-3647328 REVERSE LENGTH=427	1856.56	396.15	370.971	372.652	391.675	378.282	-4.68651	-5.0046	-4.98202	-4.74005	-4.90787
1	Bra001542	AT3G14240.1	Symbols: | Subtilase family protein | chr3:4741637-4743964 REVERSE LENGTH=775	1651.91	591.086	450.9	547.794	515.805	579.974	-2.7947	-3.66358	-3.01557	-3.20259	-2.84825
1	Bra001566	AT3G14840.2	Symbols: | Leucine-rich repeat transmembrane protein kinase | chr3:4988271-4993891 FORWARD LENGTH=1020	992.063	598.664	527.478	636.276	439.618	513.582	-1.65713	-1.88077	-1.55917	-2.25665	-1.93165
1	Bra001569	AT3G14850.2	Symbols: TBL41 | TRICHOME BIREFRINGENCE-LIKE 41 | chr3:4995615-4997611 FORWARD LENGTH=356	1240.5	515.738	500.581	488.7	620.553	399.164	-2.40529	-2.47812	-2.53837	-1.99902	-3.10775
1	Bra001644	AT3G16870.1	Symbols: GATA17 | GATA transcription factor 17 | chr3:5763752-5764576 REVERSE LENGTH=190	7258.69	562.202	698.98	542.674	527.727	388.489	-12.9112	-10.3847	-13.3758	-13.7546	-18.6844
1	Bra001681	AT1G48440.1	Symbols: | B-cell receptor-associated 31-like | chr1:17907075-17908327 FORWARD LENGTH=129	2382.59	843.903	833.377	837.81	932.207	662.173	-2.8233	-2.85896	-2.84383	-2.55586	-3.59814
1	Bra001701	NA	NA	7886.37	2695.17	2192.52	2835.91	2618.63	2849.96	-2.92611	-3.59694	-2.7809	-3.01164	-2.76719
1	Bra001721	AT3G18773.1	Symbols: | RING/U-box superfamily protein | chr3:6466304-6466966 FORWARD LENGTH=220	1623.11	445.386	340.599	325.47	356.632	333.963	-3.64428	-4.76546	-4.98697	-4.55122	-4.86015
1	Bra001725	AT3G18830.1	Symbols: ATPLT5, PMT5, ATPMT5 | polyol/monosaccharide transporter 5 | chr3:6489000-6491209 REVERSE LENGTH=539	2023.55	495.192	485.195	426.145	558.248	363.667	-4.08639	-4.17059	-4.7485	-3.62482	-5.56429
1	Bra001740	AT3G19260.1	Symbols: LAG1 HOMOLOG 2, LOH2 | LAG1 homologue 2 | chr3:6669448-6671257 REVERSE LENGTH=296	1242.78	425.113	325.863	358.459	328.967	264.163	-2.92341	-3.81381	-3.46701	-3.77783	-4.7046
1	Bra001779	AT3G20190.1	Symbols: | Leucine-rich repeat protein kinase family protein | chr3:7044997-7047212 FORWARD LENGTH=679	589.213	280.619	282.386	306.096	323.706	337.716	-2.09969	-2.08655	-1.92493	-1.82021	-1.7447
1	Bra001784	AT3G20310.1	Symbols: ATERF-7, ATERF7, ERF7 | ethylene response factor 7 | chr3:7085957-7086691 REVERSE LENGTH=244	5246.26	1940.33	1846.24	1839.91	1626.32	1527.41	-2.7038	-2.84159	-2.85137	-3.22585	-3.43474
1	Bra001794	AT3G20570.1	Symbols: ENODL9, AtENODL9 | early nodulin-like protein 9 | chr3:7186754-7187453 REVERSE LENGTH=203	2997.89	1544.36	1311.57	1911.51	1306.75	1838.47	-1.94119	-2.28573	-1.56834	-2.29416	-1.63064
1	Bra001826	AT3G21330.1	Symbols: | basic helix-loop-helix (bHLH) DNA-binding superfamily protein | chr3:7507720-7508841 FORWARD LENGTH=373	2522.86	702.82	784.248	1002.15	1122.13	1185.76	-3.58962	-3.21692	-2.51745	-2.24828	-2.12763
1	Bra001971	AT2G16250.1	Symbols: | Leucine-rich repeat protein kinase family protein | chr2:7039682-7042933 REVERSE LENGTH=915	4319.05	1366.04	1177.8	1400.96	1878.69	1179.97	-3.16173	-3.66705	-3.08292	-2.29897	-3.6603
1	Bra001983	AT2G16630.1	Symbols: | Pollen Ole e 1 allergen and extensin family protein | chr2:7209286-7210872 FORWARD LENGTH=359	2390.07	537.353	598.998	1164.68	936.528	1552.44	-4.44786	-3.99011	-2.05213	-2.55205	-1.53956
1	Bra002010	AT1G34360.1	Symbols: | translation initiation factor 3 (IF-3) family protein | chr1:12542986-12546025 FORWARD LENGTH=520	1688.22	988.736	906.191	921.163	925.997	786.965	-1.70745	-1.86298	-1.8327	-1.82314	-2.14523
1	Bra002021	AT2G17120.1	Symbols: LYM2 | lysm domain GPI-anchored protein 2 precursor | chr2:7459156-7460648 FORWARD LENGTH=350	18385.9	7657.11	6868.34	7689.64	7384.86	7571.11	-2.40115	-2.67691	-2.391	-2.48967	-2.42843
1	Bra002022	AT2G13100.1	Symbols: | Major facilitator superfamily protein | chr2:5390206-5391764 FORWARD LENGTH=493	5927.48	982.785	705.841	899.359	649.375	612.067	-6.03131	-8.39776	-6.59078	-9.12798	-9.68436
1	Bra002067	AT5G06860.1	Symbols: PGIP1, ATPGIP1 | polygalacturonase inhibiting protein 1 | chr5:2132373-2133434 FORWARD LENGTH=330	8198.62	2234.2	2504.12	2297.29	2145.75	1908.69	-3.6696	-3.27405	-3.56882	-3.82086	-4.29542
1	Bra002098	AT2G17860.1	Symbols: | Pathogenesis-related thaumatin superfamily protein | chr2:7762257-7763018 REVERSE LENGTH=253	785.592	349.154	354.692	440.737	337.576	252.768	-2.24999	-2.21486	-1.78245	-2.32716	-3.10796
1	Bra002112	AT5G17860.1	Symbols: CAX7 | calcium exchanger 7 | chr5:5902638-5904350 REVERSE LENGTH=570	6193.25	2244.74	2435.41	2444.84	2710.93	2421.72	-2.75901	-2.543	-2.53319	-2.28455	-2.55738
1	Bra002135	AT5G18120.1	Symbols: ATAPRL7, APRL7 | APR-like 7 | chr5:5991385-5993696 FORWARD LENGTH=289	2493.08	727.697	716.005	690.542	645.441	599.061	-3.42599	-3.48193	-3.61032	-3.8626	-4.16165
1	Bra002150	AT5G18280.1	Symbols: ATAPY2, APY2 | apyrase 2 | chr5:6050799-6054875 REVERSE LENGTH=578	9855.24	3199.77	3472.86	3402.32	3664.15	3229.98	-3.07998	-2.83779	-2.89662	-2.68964	-3.05118
1	Bra002167	AT5G18550.1	Symbols: | Zinc finger C-x8-C-x5-C-x3-H type family protein | chr5:6160515-6162729 FORWARD LENGTH=465	2341.42	858.461	748.387	984.099	910.243	1108.69	-2.72746	-3.12862	-2.37925	-2.5723	-2.11188
1	Bra002179	AT5G18680.1	Symbols: AtTLP11, TLP11 | tubby like protein 11 | chr5:6228358-6230426 REVERSE LENGTH=389	7054.97	3373.9	3711.74	3753.26	5174.56	3949.47	-2.09104	-1.90072	-1.87969	-1.3634	-1.78631
1	Bra002206	AT5G19060.1	Symbols: | CONTAINS InterPro DOMAIN/s: Immunoglobulin-like fold (InterPro:IPR013783); BEST Arabidopsis thaliana protein match is: unknown protein (TAIR:AT3G06150.1); Has 1807 Blast hits to 1807 proteins in 277 species: Archae - 0; Bacteria - 0; Metazoa - 736; Fungi - 347; Plants - 385; Viruses - 0; Other Eukaryotes - 339 (source: NCBI BLink). | chr5:6373011-6374666 FORWARD LENGTH=551	1226.29	427.927	364.998	543.537	389.353	549.677	-2.86565	-3.35972	-2.25613	-3.14956	-2.23093
1	Bra002233	AT5G19400.1	Symbols: SMG7 | Telomerase activating protein Est1 | chr5:6540603-6544262 FORWARD LENGTH=1059	1469.28	886.312	713.081	752.039	877.996	626.524	-1.65775	-2.06047	-1.95373	-1.67345	-2.34513
1	Bra002278	AT5G19980.1	Symbols: GONST4 | golgi nucleotide sugar transporter 4 | chr5:6749907-6750932 REVERSE LENGTH=341	8251.68	1937.95	2399.01	2176.72	2109.54	1914.96	-4.25794	-3.43962	-3.79088	-3.9116	-4.30906
1	Bra002288	AT5G20270.1	Symbols: HHP1 | heptahelical transmembrane protein1 | chr5:6841025-6842656 REVERSE LENGTH=332	3812.17	1365.63	1281.17	1634.9	1060.61	1747.4	-2.79151	-2.97554	-2.33175	-3.59432	-2.18162
1	Bra002305	AT5G20480.1	Symbols: EFR | EF-TU receptor | chr5:6922497-6925679 FORWARD LENGTH=1031	6141.11	593.71	593.201	621.331	598.84	544.347	-10.3436	-10.3525	-9.8838	-10.255	-11.2816
1	Bra002306	AT5G20500.1	Symbols: | Glutaredoxin family protein | chr5:6938652-6939665 FORWARD LENGTH=135	1571.8	755.811	514.635	594.053	492.806	463.766	-2.07962	-3.0542	-2.64589	-3.18949	-3.38921
1	Bra002313	AT5G20590.1	Symbols: TBL5 | TRICHOME BIREFRINGENCE-LIKE 5 | chr5:6963517-6966006 FORWARD LENGTH=485	1284.95	495.427	519.125	549.702	510.877	504.859	-2.59362	-2.47522	-2.33754	-2.51518	-2.54517
1	Bra002314	AT5G20600.1	Symbols: | FUNCTIONS IN: molecular_function unknown; INVOLVED IN: rRNA processing; LOCATED IN: preribosome, small subunit precursor; EXPRESSED IN: 22 plant structures; EXPRESSED DURING: 13 growth stages; CONTAINS InterPro DOMAIN/s: Nucleolar, Nop52 (InterPro:IPR010301); Has 543 Blast hits to 530 proteins in 201 species: Archae - 0; Bacteria - 10; Metazoa - 211; Fungi - 164; Plants - 46; Viruses -…	910.998	331.351	319.802	363.423	412.897	321.704	-2.74934	-2.84863	-2.50672	-2.20636	-2.83179
1	Bra002327	AT5G20730.2	Symbols: NPH4, MSG1, IAA21, ARF7, TIR5, BIP | Transcriptional factor B3 family protein / auxin-responsive factor AUX/IAA-related | chr5:7016704-7021504 REVERSE LENGTH=1164	4679.65	2091.65	2302.58	2574.07	2651.16	2486.95	-2.2373	-2.03235	-1.818	-1.76513	-1.88168
1	Bra002422	AT5G22580.1	Symbols: | Stress responsive A/B Barrel Domain | chr5:7502709-7503137 FORWARD LENGTH=111	10660.2	4909.39	4751.87	5078.54	5679.92	6368.71	-2.17139	-2.24337	-2.09907	-1.87682	-1.67384
1	Bra002433	AT5G22840.1	Symbols: | Protein kinase superfamily protein | chr5:7631103-7633103 REVERSE LENGTH=538	3420.03	1413.2	1653.82	1764.2	1840.31	1797.18	-2.42006	-2.06796	-1.93857	-1.8584	-1.903
1	Bra002456	AT5G60710.1	Symbols: | Zinc finger (C3HC4-type RING finger) family protein | chr5:24410953-24414849 REVERSE LENGTH=704	1697.81	1140.97	885.67	1045.56	928.161	795.022	-1.48804	-1.91698	-1.62383	-1.82922	-2.13555
1	Bra002470	AT5G60580.1	Symbols: | RING/U-box superfamily protein | chr5:24354298-24356706 FORWARD LENGTH=487	1796.9	859.683	761.515	1078.28	1130.9	1051.72	-2.09019	-2.35964	-1.66645	-1.58891	-1.70853
1	Bra002474	AT5G60530.1	Symbols: | late embryogenesis abundant protein-related / LEA protein-related | chr5:24334197-24335685 REVERSE LENGTH=439	1125.34	461.08	308.34	749.203	229.59	402.655	-2.44066	-3.64967	-1.50205	-4.90152	-2.7948
1	Bra002479	AT5G60450.1	Symbols: ARF4 | auxin response factor 4 | chr5:24308558-24312187 REVERSE LENGTH=788	1043.95	583.247	361.404	592.72	484.487	535.674	-1.78989	-2.8886	-1.76129	-2.15475	-1.94885
1	Bra002497	AT5G60300.1	Symbols: | Concanavalin A-like lectin protein kinase family protein | chr5:24264862-24267018 FORWARD LENGTH=718	3686.95	1814.51	1886.52	1970.82	1774.75	2168.84	-2.03193	-1.95437	-1.87077	-2.07745	-1.69996
1	Bra002523	AT5G59870.1	Symbols: HTA6 | histone H2A 6 | chr5:24115605-24116144 REVERSE LENGTH=150	4406.05	2613.9	2409.79	2534.22	2100.32	2046	-1.68562	-1.8284	-1.73862	-2.0978	-2.15349
1	Bra002531	AT5G59790.1	Symbols: | Domain of unknown function (DUF966) | chr5:24090950-24092804 FORWARD LENGTH=423	1547.74	530.357	669.072	695.199	642.332	813.765	-2.9183	-2.31326	-2.22633	-2.40956	-1.90195
1	Bra002533	AT5G59780.3	Symbols: MYB59, ATMYB59-3 | myb domain protein 59 | chr5:24082425-24083350 REVERSE LENGTH=235	1598.79	922.356	678.835	829.841	989.505	819.071	-1.73338	-2.3552	-1.92662	-1.61575	-1.95196
1	Bra002622	AT5G58730.1	Symbols: | pfkB-like carbohydrate kinase family protein | chr5:23723627-23725324 REVERSE LENGTH=353	2281.53	1004.95	978.28	1003.26	958.58	1062.35	-2.27029	-2.33219	-2.27412	-2.38011	-2.14763
1	Bra002634	AT5G58600.1	Symbols: PMR5, TBL44 | Plant protein of unknown function (DUF828) | chr5:23683944-23685679 REVERSE LENGTH=402	3674.83	1514.49	1353.91	1350.69	1286.49	1253.61	-2.42645	-2.71424	-2.72071	-2.85648	-2.9314
1	Bra002656	AT5G58370.2	Symbols: | P-loop containing nucleoside triphosphate hydrolases superfamily protein | chr5:23593358-23595645 FORWARD LENGTH=465	814.865	345.589	264.795	367.376	502.372	365.235	-2.3579	-3.07734	-2.21807	-1.62204	-2.23107
1	Bra002661	AT5G58320.2	Symbols: | Kinase interacting (KIP1-like) family protein | chr5:23577728-23579641 FORWARD LENGTH=558	7767.48	2729.59	3185.6	3469.23	3609.94	3005.62	-2.84566	-2.43831	-2.23896	-2.15169	-2.58432
1	Bra002673	AT5G58090.1	Symbols: | O-Glycosyl hydrolases family 17 protein | chr5:23505556-23507193 REVERSE LENGTH=477	6592.44	3313.84	3000.66	3541.04	3412.94	3375.77	-1.98937	-2.197	-1.86172	-1.9316	-1.95287
1	Bra002689	AT5G02760.1	Symbols: | Protein phosphatase 2C family protein | chr5:625377-626817 FORWARD LENGTH=370	2055.34	662.006	561.391	855.316	826.549	1090.98	-3.10472	-3.66116	-2.40302	-2.48665	-1.88394
1	Bra002692	AT5G57800.1	Symbols: FLP1, YRE, CER3, WAX2 | Fatty acid hydroxylase superfamily | chr5:23420589-23423832 FORWARD LENGTH=632	618.694	368.143	381.885	458.685	379.61	259.821	-1.68058	-1.62011	-1.34884	-1.62981	-2.38123
1	Bra002693	AT5G57830.1	Symbols: | Protein of unknown function, DUF593 | chr5:23429406-23430860 REVERSE LENGTH=387	1180.49	386.478	339.626	406.101	455.378	183.117	-3.05448	-3.47585	-2.90689	-2.59233	-6.44664
1	Bra002697	AT5G57780.1	Symbols: | EXPRESSED IN: 18 plant structures; EXPRESSED DURING: 12 growth stages; BEST Arabidopsis thaliana protein match is: sequence-specific DNA binding transcription factors (TAIR:AT4G30410.1); Has 123 Blast hits to 123 proteins in 11 species: Archae - 0; Bacteria - 0; Metazoa - 0; Fungi - 0; Plants - 123; Viruses - 0; Other Eukaryotes - 0 (source: NCBI BLink). | chr5:23405505-23406008 REVERS…	818.645	104.344	90.3174	121.645	82.889	108.256	-7.84564	-9.06409	-6.72979	-9.8764	-7.56212
1	Bra002699	AT5G57740.1	Symbols: XBAT32 | XB3 ortholog 2 in Arabidopsis thaliana | chr5:23394789-23397145 REVERSE LENGTH=508	1305.13	604.6	461.155	531.821	508.47	430.44	-2.15867	-2.83013	-2.45408	-2.56678	-3.03208
1	Bra002744	AT5G57250.1	Symbols: | Pentatricopeptide repeat (PPR) superfamily protein | chr5:23195609-23198524 REVERSE LENGTH=971	3095.25	1380.66	1369.34	1473.68	1254.77	1174.92	-2.24186	-2.2604	-2.10035	-2.46679	-2.63443
1	Bra002745	AT5G57240.1	Symbols: ORP4C | OSBP(oxysterol binding protein)-related protein 4C | chr5:23193449-23195303 FORWARD LENGTH=379	3881.26	1771.84	1641.61	1811.2	1786.3	1428.83	-2.19053	-2.3643	-2.14292	-2.17279	-2.71639
1	Bra002771	AT5G57015.1	Symbols: ckl12 | casein kinase I-like 12 | chr5:23071508-23074577 FORWARD LENGTH=435	2814.49	1641.82	1546.44	1606.53	1711.59	1374.51	-1.71425	-1.81998	-1.75191	-1.64437	-2.04763
1	Bra002775	AT5G56980.1	Symbols: | unknown protein; FUNCTIONS IN: molecular_function unknown; INVOLVED IN: biological_process unknown; LOCATED IN: endomembrane system; EXPRESSED IN: 18 plant structures; EXPRESSED DURING: 12 growth stages; BEST Arabidopsis thaliana protein match is: unknown protein (TAIR:AT4G26130.1); Has 30201 Blast hits to 17322 proteins in 780 species: Archae - 12; Bacteria - 1396; Metazoa - 17338; Fu…	2104.84	977.572	834.309	1191.93	1144.31	1572.63	-2.15313	-2.52285	-1.76591	-1.8394	-1.33842
1	Bra002786	AT5G56890.1	Symbols: | Protein kinase superfamily protein | chr5:23010801-23015559 REVERSE LENGTH=1113	1140.86	451.825	490.918	467.66	605.872	399.261	-2.525	-2.32393	-2.43951	-1.883	-2.85743
1	Bra002833	AT5G56230.1	Symbols: PRA1.G2 | prenylated RAB acceptor 1.G2 | chr5:22758768-22759328 REVERSE LENGTH=186	851.952	350.153	407.33	450.739	412.077	325.72	-2.43308	-2.09155	-1.89012	-2.06746	-2.6156
1	Bra002886	AT5G55620.1	Symbols: | unknown protein; BEST Arabidopsis thaliana protein match is: unknown protein (TAIR:AT3G09950.1); Has 30201 Blast hits to 17322 proteins in 780 species: Archae - 12; Bacteria - 1396; Metazoa - 17338; Fungi - 3422; Plants - 5037; Viruses - 0; Other Eukaryotes - 2996 (source: NCBI BLink). | chr5:22530373-22530678 FORWARD LENGTH=101	1351.92	376.024	334.765	356.479	369.162	405.146	-3.5953	-4.03842	-3.79243	-3.66213	-3.33687
1	Bra002887	AT5G62510.1	Symbols: | F-box family protein | chr5:25095373-25096635 REVERSE LENGTH=420	1154.61	291.655	282.75	322.256	356.013	330.852	-3.95882	-4.0835	-3.5829	-3.24317	-3.48981
1	Bra002890	AT5G55600.1	Symbols: | agenet domain-containing protein / bromo-adjacent homology (BAH) domain-containing protein | chr5:22522232-22524796 REVERSE LENGTH=663	1609.65	702.221	528.224	675.592	656.469	508.918	-2.29223	-3.04729	-2.38258	-2.45198	-3.16289
1	Bra002942	AT5G54960.1	Symbols: PDC2 | pyruvate decarboxylase-2 | chr5:22310858-22312681 REVERSE LENGTH=607	13473.7	3599.67	4076.59	4105.05	6083.27	4379.39	-3.74304	-3.30514	-3.28223	-2.21488	-3.07662
1	Bra002969	AT5G54650.1	Symbols: Fh5, ATFH5 | formin homology5 | chr5:22197856-22201649 REVERSE LENGTH=900	2072.35	1284.34	723.406	996.802	931.248	833.02	-1.61355	-2.86471	-2.079	-2.22535	-2.48776
1	Bra002992	AT5G54390.1	Symbols: AHL, ATAHL, HL | HAL2-like | chr5:22086133-22087586 FORWARD LENGTH=373	15317	7002.52	7350.71	8199	9761.74	6951.47	-2.18736	-2.08374	-1.86815	-1.56909	-2.20342
1	Bra003092	AT5G52990.1	Symbols: | SNARE-like superfamily protein | chr5:21484188-21485006 FORWARD LENGTH=272	7841.28	3167.69	3248.29	3869.58	3582.44	4417.4	-2.47539	-2.41397	-2.02639	-2.18881	-1.77509
1	Bra003106	AT5G52870.1	Symbols: | unknown protein; BEST Arabidopsis thaliana protein match is: unknown protein (TAIR:AT1G64080.1); Has 1807 Blast hits to 1807 proteins in 277 species: Archae - 0; Bacteria - 0; Metazoa - 736; Fungi - 347; Plants - 385; Viruses - 0; Other Eukaryotes - 339 (source: NCBI BLink). | chr5:21428191-21429367 REVERSE LENGTH=326	706.505	291.298	260.765	259.847	237.062	195.415	-2.42537	-2.70936	-2.71893	-2.98025	-3.61541
1	Bra003151	AT3G53670.1	Symbols: | unknown protein; BEST Arabidopsis thaliana protein match is: unknown protein (TAIR:AT2G37480.1); Has 176 Blast hits to 173 proteins in 30 species: Archae - 0; Bacteria - 0; Metazoa - 8; Fungi - 13; Plants - 154; Viruses - 0; Other Eukaryotes - 1 (source: NCBI BLink). | chr3:19891104-19892214 FORWARD LENGTH=203	5597.08	3175.98	2494.36	2910.12	2376.75	2613.74	-1.76232	-2.24389	-1.92332	-2.35493	-2.14141
1	Bra003200	AT3G54920.1	Symbols: PMR6 | Pectin lyase-like superfamily protein | chr3:20345311-20348477 FORWARD LENGTH=501	1050.59	392.85	365.245	348.51	341.238	251.926	-2.67428	-2.8764	-3.01452	-3.07876	-4.17023
1	Bra003205	AT3G55030.1	Symbols: PGPS2 | phosphatidylglycerolphosphate synthase 2 | chr3:20396860-20398224 FORWARD LENGTH=233	1883.2	729.962	625.146	627.025	897.469	705.124	-2.57986	-3.01242	-3.00339	-2.09835	-2.67074
1	Bra003219	AT3G55690.1	Symbols: | unknown protein; BEST Arabidopsis thaliana protein match is: unknown protein (TAIR:AT2G39870.1); Has 76 Blast hits to 69 proteins in 15 species: Archae - 0; Bacteria - 0; Metazoa - 4; Fungi - 3; Plants - 69; Viruses - 0; Other Eukaryotes - 0 (source: NCBI BLink). | chr3:20667035-20668204 FORWARD LENGTH=293	8519.02	3632.06	4054.86	3723.17	3838.59	3621.34	-2.34551	-2.10094	-2.28811	-2.21931	-2.35245
1	Bra003298	AT3G57750.1	Symbols: | Protein kinase superfamily protein | chr3:21394050-21395054 FORWARD LENGTH=334	3468	1487.19	1387.09	1402.5	1674.74	1249.53	-2.33191	-2.5002	-2.47273	-2.07077	-2.77544
1	Bra003299	AT3G57760.1	Symbols: | Protein kinase superfamily protein | chr3:21395983-21397119 FORWARD LENGTH=378	1021.08	315.115	245.645	293.421	304.971	276.821	-3.24034	-4.15673	-3.47991	-3.34812	-3.68859
1	Bra003377	AT3G59470.1	Symbols: | Far-red impaired responsive (FAR1) family protein | chr3:21979099-21980097 REVERSE LENGTH=251	1631.87	692.711	688.396	691.164	590.599	566.821	-2.35577	-2.37054	-2.36105	-2.76308	-2.87899
1	Bra003439	AT3G61150.1	Symbols: HDG1, HD-GL2-1 | homeodomain GLABROUS 1 | chr3:22630769-22634875 FORWARD LENGTH=808	10119.7	4730.16	4986.73	5525.93	5980.52	5913.64	-2.1394	-2.02933	-1.83131	-1.69211	-1.71125
1	Bra003450	AT3G61460.1	Symbols: BRH1 | brassinosteroid-responsive RING-H2 | chr3:22741701-22742213 REVERSE LENGTH=170	6354.91	376.332	327.549	406.762	561.292	382.82	-16.8864	-19.4014	-15.6232	-11.3219	-16.6003
1	Bra003457	AT3G61580.1	Symbols: | Fatty acid/sphingolipid desaturase | chr3:22786253-22787602 FORWARD LENGTH=449	19757.1	11057.4	7656.9	9424.75	7775.29	8861.74	-1.78678	-2.5803	-2.0963	-2.54101	-2.22948
1	Bra003458	AT3G61590.1	Symbols: HWS, HS | Galactose oxidase/kelch repeat superfamily protein | chr3:22792914-22794149 FORWARD LENGTH=411	588.42	272.09	311.564	295.98	316.013	277.174	-2.16259	-1.8886	-1.98804	-1.86201	-2.12293
1	Bra003507	AT3G62690.1	Symbols: ATL5 | AtL5 | chr3:23185829-23186602 REVERSE LENGTH=257	2081.27	519.573	626.044	554.721	577.729	440.505	-4.00573	-3.32448	-3.75192	-3.6025	-4.72474
1	Bra003520	AT3G63010.1	Symbols: ATGID1B, GID1B | alpha/beta-Hydrolases superfamily protein | chr3:23289717-23290998 FORWARD LENGTH=358	654.09	63.8147	87.2635	84.9074	110.274	77.598	-10.2498	-7.49557	-7.70357	-5.9315	-8.42921
1	Bra003635	AT1G78850.1	Symbols: | D-mannose binding lectin protein with Apple-like carbohydrate-binding domain | chr1:29642072-29643397 REVERSE LENGTH=441	868.284	308.747	247.14	484.803	292.267	448.979	-2.81228	-3.51333	-1.791	-2.97086	-1.93391
1	Bra003636	AT1G78820.1	Symbols: | D-mannose binding lectin protein with Apple-like carbohydrate-binding domain | chr1:29634401-29635768 REVERSE LENGTH=455	7757.14	1052.48	931.713	1022.08	626.754	526.303	-7.37034	-8.32568	-7.58956	-12.3767	-14.7389
1	Bra003669	AT1G77770.2	Symbols: | Protein of unknown function (DUF1644) | chr1:29246481-29247275 REVERSE LENGTH=264	1177.44	637.768	535.841	599.172	607.044	512.356	-1.84619	-2.19737	-1.96511	-1.93963	-2.29809
1	Bra003731	NA	NA	1192.99	621.21	514.082	636.683	596.155	655.904	-1.92043	-2.32062	-1.87376	-2.00114	-1.81885
1	Bra003752	AT1G75490.1	Symbols: | Integrase-type DNA-binding superfamily protein | chr1:28336045-28336665 FORWARD LENGTH=206	619.867	161.192	59.0876	148.387	69.6105	53.1262	-3.84552	-10.4906	-4.17737	-8.90479	-11.6678
1	Bra003766	NA	NA	515.643	188.173	167.121	222.94	302.597	250.2	-2.74026	-3.08545	-2.31292	-1.70406	-2.06092
1	Bra003787	AT1G74750.1	Symbols: | Pentatricopeptide repeat (PPR) superfamily protein | chr1:28086800-28089367 FORWARD LENGTH=855	2731.55	1206.44	1271.28	1453.09	1477.5	1335.62	-2.26414	-2.14866	-1.87982	-1.84876	-2.04516
1	Bra003790	AT1G74680.1	Symbols: | Exostosin family protein | chr1:28059528-28060984 FORWARD LENGTH=461	1047.7	426.014	358.182	358.811	417.201	247.432	-2.45931	-2.92505	-2.91992	-2.51126	-4.23429
1	Bra003869	AT1G72790.1	Symbols: | hydroxyproline-rich glycoprotein family protein | chr1:27394848-27396533 FORWARD LENGTH=561	15879.5	9892.99	7870.22	9528.87	9056.58	11116	-1.60513	-2.01767	-1.66646	-1.75337	-1.42853
1	Bra003879	AT1G72470.1	Symbols: ATEXO70D1, EXO70D1 | exocyst subunit exo70 family protein D1 | chr1:27283759-27285660 FORWARD LENGTH=633	3724.58	1149.9	1313.39	1221.44	1418.66	1215.91	-3.23905	-2.83585	-3.04934	-2.62542	-3.0632
1	Bra003889	AT1G72180.1	Symbols: | Leucine-rich receptor-like protein kinase family protein | chr1:27164074-27167204 FORWARD LENGTH=977	5585.02	2910.82	2754.01	2820.1	2869.6	2558.7	-1.91871	-2.02796	-1.98043	-1.94627	-2.18276
1	Bra003904	AT1G71940.1	Symbols: | SNARE associated Golgi protein family | chr1:27078781-27079948 FORWARD LENGTH=272	2172.84	1230.41	1305.39	1299.04	1309.69	1067.77	-1.76595	-1.66451	-1.67265	-1.65905	-2.03493
1	Bra003906	AT1G71880.1	Symbols: SUC1, ATSUC1 | sucrose-proton symporter 1 | chr1:27054334-27056100 FORWARD LENGTH=513	5917.71	1885.5	1965.11	2054.22	1649.45	1832.82	-3.13854	-3.01139	-2.88076	-3.58769	-3.22875
1	Bra003938	AT1G70940.1	Symbols: PIN3, ATPIN3 | Auxin efflux carrier family protein | chr1:26743170-26745871 FORWARD LENGTH=640	7813.19	3032.24	2850.32	3259.62	2916.46	2927.29	-2.57671	-2.74116	-2.39696	-2.679	-2.66909
1	Bra003946	AT1G70710.1	Symbols: ATGH9B1, CEL1, GH9B1 | glycosyl hydrolase 9B1 | chr1:26659356-26662962 REVERSE LENGTH=492	2668.5	1301.88	924.116	1364.42	800.904	943.026	-2.04973	-2.88762	-1.95578	-3.33186	-2.82972
1	Bra003958	NA	NA	1204.62	322.304	270.992	288.512	353.524	289.663	-3.73753	-4.44522	-4.17529	-3.40746	-4.15869
1	Bra003981	AT1G69760.1	Symbols: | unknown protein; BEST Arabidopsis thaliana protein match is: unknown protein (TAIR:AT1G26920.1); Has 51 Blast hits to 51 proteins in 15 species: Archae - 0; Bacteria - 2; Metazoa - 2; Fungi - 7; Plants - 29; Viruses - 0; Other Eukaryotes - 11 (source: NCBI BLink). | chr1:26240094-26240627 REVERSE LENGTH=177	2266.86	415.053	609.848	554.145	472.109	464.774	-5.46162	-3.71709	-4.09073	-4.80156	-4.87734
1	Bra004001	AT1G69370.1	Symbols: CM3, cm-3 | chorismate mutase 3 | chr1:26080098-26081559 FORWARD LENGTH=316	661.469	371.225	335.617	390.28	362.947	256.064	-1.78185	-1.9709	-1.69486	-1.82249	-2.58322
1	Bra004033	AT1G68550.1	Symbols: | Integrase-type DNA-binding superfamily protein | chr1:25725810-25726784 REVERSE LENGTH=324	956.228	569.476	444.315	598.589	513.96	458.155	-1.67914	-2.15214	-1.59747	-1.86051	-2.08713
1	Bra004048	NA	NA	1498.69	794.952	860.209	1000.17	732.793	878.839	-1.88526	-1.74224	-1.49844	-2.04518	-1.70531
1	Bra004092	AT1G67340.1	Symbols: | HCP-like superfamily protein with MYND-type zinc finger | chr1:25230323-25231622 FORWARD LENGTH=379	3785.45	765.287	705.025	691.369	688.395	493.175	-4.94644	-5.36924	-5.4753	-5.49895	-7.67567
1	Bra004096	AT1G67310.1	Symbols: | Calmodulin-binding transcription activator protein with CG-1 and Ankyrin domains | chr1:25198182-25203126 REVERSE LENGTH=1016	14491.8	6472.83	7522.14	7571.08	7690.62	7359.96	-2.23887	-1.92655	-1.9141	-1.88435	-1.96901
1	Bra004100	AT1G64960.1	Symbols: | ARM repeat superfamily protein | chr1:24129918-24134049 FORWARD LENGTH=1203	802.035	537.359	446.369	470.707	531.366	398.203	-1.49255	-1.7968	-1.70389	-1.50938	-2.01414
1	Bra004107	AT1G64980.1	Symbols: | Nucleotide-diphospho-sugar transferases superfamily protein | chr1:24137840-24138619 REVERSE LENGTH=259	8883.59	3753.26	4079.09	4683.37	4523.22	4002.41	-2.3669	-2.17784	-1.89684	-1.964	-2.21956
1	Bra004128	AT1G65780.1	Symbols: | P-loop containing nucleoside triphosphate hydrolases superfamily protein | chr1:24462958-24466888 REVERSE LENGTH=1065	841.75	199.345	287.274	272.848	301.772	226.126	-4.22258	-2.93013	-3.08505	-2.78936	-3.72248
1	Bra004188	AT1G66760.1	Symbols: | MATE efflux family protein | chr1:24902110-24904054 FORWARD LENGTH=466	2136.73	881.988	609.109	665.117	660.584	604.892	-2.42263	-3.50796	-3.21256	-3.23461	-3.53242
1	Bra004191	AT1G66830.1	Symbols: | Leucine-rich repeat protein kinase family protein | chr1:24930700-24932834 REVERSE LENGTH=685	11237.2	2804.64	2426.58	2869.98	2958.56	2267.9	-4.00665	-4.63088	-3.91543	-3.7982	-4.95489
1	Bra004251	AT1G67730.1	Symbols: YBR159, KCR1, ATKCR1 | beta-ketoacyl reductase 1 | chr1:25391676-25393365 FORWARD LENGTH=318	1648.52	740.355	830.705	1025.64	890.237	988.375	-2.22666	-1.98448	-1.60731	-1.85178	-1.66791
1	Bra004286	AT1G68160.1	Symbols: | Protein of unknown function (DUF3755) | chr1:25546168-25548625 REVERSE LENGTH=273	3418.9	1322.72	1285.29	1308.79	1234.9	1121.47	-2.58475	-2.66002	-2.61226	-2.76856	-3.04859
1	Bra004310	AT1G68470.1	Symbols: | Exostosin family protein | chr1:25676545-25678267 REVERSE LENGTH=455	750.331	161.311	120.605	228.606	187.285	404.764	-4.65146	-6.22139	-3.2822	-4.00636	-1.85375
1	Bra004313	AT1G68490.1	Symbols: | unknown protein; FUNCTIONS IN: molecular_function unknown; INVOLVED IN: biological_process unknown; LOCATED IN: chloroplast; EXPRESSED IN: 22 plant structures; EXPRESSED DURING: 13 growth stages; BEST Arabidopsis thaliana protein match is: unknown protein (TAIR:AT1G13390.2); Has 125 Blast hits to 125 proteins in 18 species: Archae - 0; Bacteria - 0; Metazoa - 0; Fungi - 0; Plants - 125…	15350.5	7488.36	6972.77	7555.76	7960.09	8922.07	-2.04991	-2.20149	-2.03163	-1.92843	-1.72051
1	Bra004314	AT1G68500.1	Symbols: | unknown protein; BEST Arabidopsis thaliana protein match is: unknown protein (TAIR:AT1G25422.1); Has 16 Blast hits to 16 proteins in 6 species: Archae - 0; Bacteria - 0; Metazoa - 0; Fungi - 0; Plants - 16; Viruses - 0; Other Eukaryotes - 0 (source: NCBI BLink). | chr1:25702041-25702322 FORWARD LENGTH=93	10586.8	3147.96	3821.56	3693.6	4704.15	3627.28	-3.36307	-2.77028	-2.86626	-2.25052	-2.91866
1	Bra004318	AT1G68550.1	Symbols: | Integrase-type DNA-binding superfamily protein | chr1:25725810-25726784 REVERSE LENGTH=324	1999.14	876.563	621.87	894.979	807.833	804.052	-2.28066	-3.21472	-2.23373	-2.47469	-2.48633
1	Bra004320	AT1G68570.1	Symbols: | Major facilitator superfamily protein | chr1:25746811-25750110 FORWARD LENGTH=596	1695.17	493.468	306.793	411.108	491.525	455.924	-3.43522	-5.52545	-4.12342	-3.4488	-3.7181
1	Bra004357	AT1G69040.1	Symbols: ACR4 | ACT domain repeat 4 | chr1:25958196-25960079 FORWARD LENGTH=451	6131.13	2577.73	2060.88	2319.49	2902.62	2066.71	-2.3785	-2.97501	-2.64331	-2.11227	-2.96661
1	Bra004373	AT1G69330.1	Symbols: | RING/U-box superfamily protein | chr1:26064138-26064950 REVERSE LENGTH=270	1631.74	680.987	633.915	794.082	751.376	800.301	-2.39614	-2.57407	-2.05488	-2.17167	-2.03891
1	Bra004382	AT1G69460.1	Symbols: | emp24/gp25L/p24 family/GOLD family protein | chr1:26112054-26113160 REVERSE LENGTH=214	8271.68	3927.67	3106.79	3407.12	2921.91	3204.04	-2.106	-2.66245	-2.42776	-2.83092	-2.58164
1	Bra004392	AT1G69530.1	Symbols: ATEXPA1, EXP1, AT-EXP1, ATEXP1, ATHEXP ALPHA 1.2, EXPA1 | expansin A1 | chr1:26142034-26143051 FORWARD LENGTH=250	3247.06	1068.72	784.465	1077.38	840.377	664.988	-3.03827	-4.1392	-3.01385	-3.86381	-4.88289
1	Bra004449	AT2G40940.1	Symbols: ERS1, ERS | ethylene response sensor 1 | chr2:17084635-17086819 REVERSE LENGTH=613	6344.42	987.413	915.858	1181.16	1355.42	1584.19	-6.4253	-6.9273	-5.37135	-4.68078	-4.00484
1	Bra004455	AT2G47470.1	Symbols: ATPDIL2-1, UNE5, MEE30, PDI11, ATPDI11 | thioredoxin family protein | chr2:19481503-19483683 FORWARD LENGTH=361	9074.44	3001.43	2838.34	2865.01	2191.98	2273.63	-3.02337	-3.19709	-3.16733	-4.13984	-3.99117
1	Bra004477	AT2G47140.1	Symbols: | NAD(P)-binding Rossmann-fold superfamily protein | chr2:19350970-19352059 REVERSE LENGTH=257	10428.8	4301.49	4118.5	3845.81	5011.11	3305.82	-2.42446	-2.53218	-2.71173	-2.08114	-3.15468
1	Bra004499	AT2G46890.1	Symbols: | Protein of unknown function (DUF1295) | chr2:19266879-19268134 REVERSE LENGTH=322	1570.79	781.554	766.694	909.849	803.165	1015.85	-2.00983	-2.04878	-1.72643	-1.95575	-1.54628
1	Bra004516	AT2G46680.1	Symbols: ATHB-7, ATHB7, HB-7 | homeobox 7 | chr2:19165777-19166773 REVERSE LENGTH=258	4796.37	1211.02	1039.78	1114.03	1704.79	1245.68	-3.9606	-4.61287	-4.30542	-2.81347	-3.8504
1	Bra004562	AT2G46170.1	Symbols: | Reticulon family protein | chr2:18965410-18966940 FORWARD LENGTH=255	10067.6	5095.85	5488.41	5045.02	4673.49	4337.59	-1.97565	-1.83434	-1.99555	-2.15419	-2.32101
1	Bra004564	AT2G46150.1	Symbols: | Late embryogenesis abundant (LEA) hydroxyproline-rich glycoprotein family | chr2:18961424-18962089 FORWARD LENGTH=221	773.646	97.7436	85.8133	105.062	319.508	115.089	-7.91506	-9.01546	-7.36371	-2.42137	-6.72215
1	Bra004581	AT2G40610.1	Symbols: ATEXPA8, EXP8, ATEXP8, ATHEXP ALPHA 1.11, EXPA8 | expansin A8 | chr2:16949121-16950472 REVERSE LENGTH=253	20479.1	4532.24	4064.95	4365.29	4039.46	4026.19	-4.51854	-5.03797	-4.69135	-5.06976	-5.08647
1	Bra004582	AT2G40620.1	Symbols: | Basic-leucine zipper (bZIP) transcription factor family protein | chr2:16954804-16956872 REVERSE LENGTH=367	4697.86	1927.61	2002.66	1819.05	1812.71	1735.19	-2.43714	-2.34581	-2.58259	-2.59162	-2.7074
1	Bra004586	AT2G40750.1	Symbols: WRKY54, ATWRKY54 | WRKY DNA-binding protein 54 | chr2:17000636-17002354 REVERSE LENGTH=346	4926.83	578.024	721.58	660.818	924.9	675.097	-8.52357	-6.82784	-7.45565	-5.32688	-7.29796
1	Bra004592	AT2G40900.1	Symbols: | nodulin MtN21 /EamA-like transporter family protein | chr2:17063396-17065514 REVERSE LENGTH=394	518.868	254.57	247.982	324.836	335.626	205.13	-2.03821	-2.09236	-1.59732	-1.54597	-2.52946
1	Bra004620	AT2G41410.1	Symbols: | Calcium-binding EF-hand family protein | chr2:17262085-17262735 REVERSE LENGTH=216	11653.2	6267.88	5742.98	6178.98	5477.63	6488.03	-1.85919	-2.02912	-1.88594	-2.12742	-1.79611
1	Bra004624	AT2G41490.1	Symbols: GPT | UDP-glcnac-adolichol phosphate glcnac-1-p-transferase | chr2:17301762-17304030 FORWARD LENGTH=431	2245.96	843.86	988.392	881.099	895.785	656.063	-2.66153	-2.27234	-2.54904	-2.50725	-3.42339
1	Bra004632	AT2G04340.1	Symbols: | unknown protein; Has 24 Blast hits to 24 proteins in 10 species: Archae - 0; Bacteria - 0; Metazoa - 0; Fungi - 0; Plants - 24; Viruses - 0; Other Eukaryotes - 0 (source: NCBI BLink). | chr2:1514411-1515203 FORWARD LENGTH=173	1734.03	1146.57	982.488	1443.84	892.145	811.414	-1.51236	-1.76494	-1.20098	-1.94366	-2.13705
1	Bra004706	AT1G54380.1	Symbols: | spliceosome protein-related | chr1:20298287-20300899 REVERSE LENGTH=515	642.498	295.887	299.395	318.385	358.924	212.442	-2.17143	-2.14599	-2.01799	-1.79007	-3.02435
1	Bra004732	AT2G42940.1	Symbols: | Predicted AT-hook DNA-binding family protein | chr2:17862497-17863270 REVERSE LENGTH=257	1394.98	813.035	848.217	960.869	803.342	641.793	-1.71577	-1.6446	-1.45179	-1.73647	-2.17357
1	Bra004738	AT2G43040.1	Symbols: NPG1 | tetratricopeptide repeat (TPR)-containing protein | chr2:17896049-17898524 REVERSE LENGTH=704	1061.84	347.673	412.914	477.672	397.97	423.243	-3.05413	-2.57158	-2.22295	-2.66814	-2.50882
1	Bra004751	AT2G43190.1	Symbols: | ribonuclease P family protein | chr2:17956220-17957833 FORWARD LENGTH=296	1002.69	101.844	97.3929	106.03	115.503	94.9573	-9.84535	-10.2953	-9.45666	-8.68107	-10.5594
1	Bra004768	AT2G43510.1	Symbols: ATTI1, TI1 | trypsin inhibitor protein 1 | chr2:18067211-18067620 FORWARD LENGTH=89	3653.12	467.668	536.784	453.674	500.652	511.791	-7.81135	-6.80557	-8.0523	-7.29673	-7.13791
1	Bra004797	AT2G43990.1	Symbols: | unknown protein; FUNCTIONS IN: molecular_function unknown; INVOLVED IN: biological_process unknown; LOCATED IN: chloroplast; EXPRESSED IN: 9 plant structures; EXPRESSED DURING: 6 growth stages; Has 1419 Blast hits to 494 proteins in 144 species: Archae - 0; Bacteria - 300; Metazoa - 246; Fungi - 102; Plants - 31; Viruses - 2; Other Eukaryotes - 738 (source: NCBI BLink). | chr2:18211974…	1103.57	596.063	538.928	590.058	606.242	610.321	-1.85143	-2.04771	-1.87027	-1.82035	-1.80818
1	Bra004810	AT2G44160.1	Symbols: MTHFR2 | methylenetetrahydrofolate reductase 2 | chr2:18262301-18265185 FORWARD LENGTH=594	4351.53	1337.33	1364.8	1597.13	1535.74	1224.2	-3.25389	-3.1884	-2.72459	-2.83351	-3.55459
1	Bra004826	AT2G44370.1	Symbols: | Cysteine/Histidine-rich C1 domain family protein | chr2:18322102-18322854 REVERSE LENGTH=250	3524.56	412.691	474.913	402.581	526.831	307.472	-8.54043	-7.42149	-8.75491	-6.69012	-11.463
1	Bra004829	AT2G44410.1	Symbols: | RING/U-box superfamily protein | chr2:18328873-18330114 FORWARD LENGTH=413	6793.56	2810.1	2550.51	2915.1	3050.36	3271.59	-2.41755	-2.66361	-2.33047	-2.22713	-2.07653
1	Bra004849	AT2G44600.1	Symbols: | unknown protein; FUNCTIONS IN: molecular_function unknown; INVOLVED IN: biological_process unknown; LOCATED IN: plasma membrane; BEST Arabidopsis thaliana protein match is: unknown protein (TAIR:AT3G60200.1); Has 56 Blast hits to 55 proteins in 11 species: Archae - 0; Bacteria - 0; Metazoa - 2; Fungi - 0; Plants - 52; Viruses - 0; Other Eukaryotes - 2 (source: NCBI BLink). | chr2:18408…	6291.83	2182.91	2478.92	2757.08	2939.9	2562.45	-2.88231	-2.53813	-2.28206	-2.14015	-2.4554
1	Bra004854	AT2G44660.1	Symbols: | ALG6, ALG8 glycosyltransferase family | chr2:18420832-18422827 REVERSE LENGTH=506	1742.19	903.004	784.512	881.286	1003.18	986.802	-1.92933	-2.22073	-1.97687	-1.73667	-1.76549
1	Bra004883	AT2G45010.1	Symbols: | PLAC8 family protein | chr2:18568045-18569615 FORWARD LENGTH=244	4701.9	1870.14	2353.87	2762.71	2598.53	2856.25	-2.5142	-1.99752	-1.70192	-1.80945	-1.64618
1	Bra004888	AT2G45080.1	Symbols: cycp3;1 | cyclin p3;1 | chr2:18591688-18592443 FORWARD LENGTH=222	3322.28	446.142	412.036	584.201	730.781	675.936	-7.44669	-8.06308	-5.68688	-4.5462	-4.91508
1	Bra004951	AT2G45970.1	Symbols: CYP86A8, LCR | cytochrome P450, family 86, subfamily A, polypeptide 8 | chr2:18912548-18914161 REVERSE LENGTH=537	2065.3	655.12	493.546	640.79	529.323	452.312	-3.15255	-4.18462	-3.22305	-3.90178	-4.5661
1	Bra004956	AT2G46040.1	Symbols: | ARID/BRIGHT DNA-binding domain;ELM2 domain protein | chr2:18935684-18937807 REVERSE LENGTH=562	760.044	447.335	308.898	419.725	360.346	473.488	-1.69905	-2.4605	-1.81081	-2.10921	-1.6052
1	Bra004996	AT2G39980.1	Symbols: | HXXXD-type acyl-transferase family protein | chr2:16688437-16689885 REVERSE LENGTH=482	9036.06	2578.56	2644.85	2533.84	2989.11	1473.2	-3.5043	-3.41647	-3.56615	-3.02299	-6.13363
1	Bra005002	AT2G39920.2	Symbols: | HAD superfamily, subfamily IIIB acid phosphatase | chr2:16663201-16664305 REVERSE LENGTH=282	1828.61	1243.07	569.21	1116.49	926.024	841.869	-1.47104	-3.21254	-1.63782	-1.97469	-2.17208
1	Bra005021	AT2G39710.1	Symbols: | Eukaryotic aspartyl protease family protein | chr2:16562051-16563379 REVERSE LENGTH=442	6588.92	1540.9	1746.85	1747.06	1538.73	1379.37	-4.27602	-3.77189	-3.77143	-4.28205	-4.77676
1	Bra005022	AT2G39705.1	Symbols: RTFL8, DVL11 | ROTUNDIFOLIA like 8 | chr2:16557038-16557301 FORWARD LENGTH=87	2098.56	545.056	338.785	456.485	494.101	422.06	-3.85017	-6.19437	-4.59722	-4.24723	-4.97218
1	Bra005025	AT2G39700.1	Symbols: ATEXPA4, ATEXP4, ATHEXP ALPHA 1.6, EXPA4 | expansin A4 | chr2:16544246-16545434 REVERSE LENGTH=257	1460.21	357.711	368.271	602.879	442.729	589.368	-4.08209	-3.96504	-2.42206	-3.2982	-2.47759
1	Bra005056	AT5G25070.1	Symbols: | unknown protein; FUNCTIONS IN: molecular_function unknown; INVOLVED IN: biological_process unknown; LOCATED IN: cellular_component unknown; EXPRESSED IN: 23 plant structures; EXPRESSED DURING: 13 growth stages; Has 1807 Blast hits to 1807 proteins in 277 species: Archae - 0; Bacteria - 0; Metazoa - 736; Fungi - 347; Plants - 385; Viruses - 0; Other Eukaryotes - 339 (source: NCBI BLink)…	2804.97	1550.76	1411.04	1451.21	1696.07	1321.79	-1.80877	-1.98787	-1.93285	-1.65381	-2.1221
1	Bra005059	AT2G39210.1	Symbols: | Major facilitator superfamily protein | chr2:16366287-16368231 REVERSE LENGTH=601	6342.43	2848.52	2667.14	2695.24	2301.48	2226.4	-2.22657	-2.37799	-2.3532	-2.7558	-2.84874
1	Bra005071	AT2G38940.1	Symbols: ATPT2, PHT1;4 | phosphate transporter 1;4 | chr2:16258500-16260104 FORWARD LENGTH=534	2480.41	248.442	290.428	319.122	351.454	290.748	-9.98386	-8.54053	-7.77261	-7.05757	-8.53113
1	Bra005109	AT2G38420.1	Symbols: | Pentatricopeptide repeat (PPR) superfamily protein | chr2:16091093-16092454 FORWARD LENGTH=453	598.669	257.646	249.141	257.794	269.415	244.924	-2.32361	-2.40293	-2.32228	-2.22211	-2.44431
1	Bra005148	AT2G37940.1	Symbols: AtIPCS2 | Arabidopsis Inositol phosphorylceramide synthase 2 | chr2:15877169-15879411 FORWARD LENGTH=305	4165.64	2133.69	1880	2049.92	1700.15	1815.89	-1.95232	-2.21577	-2.0321	-2.45016	-2.29399
1	Bra005222	AT2G37035.1	Symbols: | unknown protein; Has 26 Blast hits to 26 proteins in 11 species: Archae - 0; Bacteria - 0; Metazoa - 2; Fungi - 0; Plants - 23; Viruses - 0; Other Eukaryotes - 1 (source: NCBI BLink). | chr2:15555374-15556780 REVERSE LENGTH=433	7411.75	3639.96	3596.72	3314.83	3880.93	2897.77	-2.03622	-2.0607	-2.23594	-1.90979	-2.55774
1	Bra005319	AT2G35620.1	Symbols: FEI2 | Leucine-rich repeat protein kinase family protein | chr2:14961187-14964640 REVERSE LENGTH=589	4431.63	2109.61	2218.26	2696.64	2446.87	2633.39	-2.10069	-1.9978	-1.64339	-1.81114	-1.68286
1	Bra005378	AT2G34930.1	Symbols: | disease resistance family protein / LRR family protein | chr2:14737169-14739886 REVERSE LENGTH=905	3130.45	2316.69	1644.07	2187.39	1620.67	1533.42	-1.35126	-1.90409	-1.43113	-1.93158	-2.04148
1	Bra005447	AT2G34180.1	Symbols: CIPK13, SnRK3.7, WL2, ATWL2 | CBL-interacting protein kinase 13 | chr2:14430761-14432269 REVERSE LENGTH=502	5175.62	929.54	783.089	977.455	1088.59	836.971	-5.56794	-6.60924	-5.295	-4.75443	-6.18375
1	Bra005483	AT5G35080.1	Symbols: | INVOLVED IN: biological_process unknown; LOCATED IN: endomembrane system; EXPRESSED IN: 22 plant structures; EXPRESSED DURING: 13 growth stages; CONTAINS InterPro DOMAIN/s: Mannose-6-phosphate receptor, binding (InterPro:IPR009011), Glucosidase II beta subunit-like (InterPro:IPR012913); Has 30201 Blast hits to 17322 proteins in 780 species: Archae - 12; Bacteria - 1396; Metazoa - 17338…	3292.45	1564.04	1501	1622.6	1412.24	1220.89	-2.10509	-2.1935	-2.02912	-2.33137	-2.69676
1	Bra005580	AT2G32280.1	Symbols: | Protein of unknown function (DUF1218) | chr2:13713210-13713977 FORWARD LENGTH=163	3136.24	437.06	586.183	727.441	595.099	788.019	-7.17577	-5.35027	-4.31133	-5.27011	-3.9799
1	Bra005595	AT2G32430.1	Symbols: | Galactosyltransferase family protein | chr2:13771626-13774102 FORWARD LENGTH=409	1307.18	455.859	300.096	377.285	334.458	330.858	-2.86751	-4.35587	-3.4647	-3.90835	-3.95088
1	Bra005644	AT1G05710.1	Symbols: | basic helix-loop-helix (bHLH) DNA-binding superfamily protein | chr1:1716198-1717023 FORWARD LENGTH=149	1091.62	265.412	308.189	299.267	358.219	330.79	-4.11293	-3.54205	-3.64765	-3.04735	-3.30004
1	Bra005685	AT5G01450.1	Symbols: | RING/U-box superfamily protein | chr5:183693-186244 REVERSE LENGTH=444	6400.47	3124.74	3656.58	3750.82	4057.64	3950.51	-2.04832	-1.7504	-1.70642	-1.57739	-1.62016
1	Bra005688	AT5G01380.1	Symbols: | Homeodomain-like superfamily protein | chr5:155784-157451 REVERSE LENGTH=323	7186.28	1496.36	1779.73	1511.28	1620.09	1136.64	-4.80251	-4.03785	-4.7551	-4.43573	-6.32239
1	Bra005695	AT5G01110.1	Symbols: | Tetratricopeptide repeat (TPR)-like superfamily protein | chr5:42114-44303 REVERSE LENGTH=729	508.896	179.637	111.733	195.035	176.812	211.868	-2.83291	-4.55457	-2.60925	-2.87818	-2.40195
1	Bra005724	AT5G02430.1	Symbols: | Transducin/WD40 repeat-like superfamily protein | chr5:526592-529839 FORWARD LENGTH=905	1777.17	880.335	663.784	700.236	744.863	631.744	-2.01874	-2.67733	-2.53796	-2.3859	-2.81312
1	Bra005747	AT5G02890.1	Symbols: | HXXXD-type acyl-transferase family protein | chr5:670207-671454 REVERSE LENGTH=353	885.438	349.311	178.825	442.36	194.674	211.008	-2.53481	-4.95142	-2.00162	-4.54831	-4.19623
1	Bra005758	AT5G02630.1	Symbols: | Lung seven transmembrane receptor family protein | chr5:591798-593084 FORWARD LENGTH=428	1050.19	504.701	305.382	427.635	330.664	245.701	-2.08082	-3.43894	-2.45581	-3.176	-4.27426
1	Bra005810	AT5G04520.1	Symbols: | Protein of unknown function DUF455 | chr5:1290012-1291063 REVERSE LENGTH=291	1037.36	511.047	414.38	433.687	488.785	340.375	-2.02987	-2.5034	-2.39196	-2.12232	-3.0477
1	Bra005824	AT5G04870.1	Symbols: CPK1, ATCPK1 | calcium dependent protein kinase 1 | chr5:1417015-1419877 REVERSE LENGTH=610	635.561	188.016	249.692	235.626	163.681	141.859	-3.38036	-2.54538	-2.69733	-3.88292	-4.48023
1	Bra005906	AT5G06700.1	Symbols: TBR | Plant protein of unknown function (DUF828) | chr5:2063638-2065810 FORWARD LENGTH=608	6053.94	2698.91	3035.72	3880.81	3436.39	3593.18	-2.24311	-1.99424	-1.55997	-1.76172	-1.68484
1	Bra005929	AT5G07240.1	Symbols: IQD24 | IQ-domain 24 | chr5:2272028-2274051 FORWARD LENGTH=401	11131.7	6424.1	5555.33	5694.54	5547.41	5481.95	-1.7328	-2.00379	-1.9548	-2.00665	-2.03061
1	Bra005951	AT5G07730.1	Symbols: | unknown protein; BEST Arabidopsis thaliana protein match is: unknown protein (TAIR:AT5G61360.1); Has 30201 Blast hits to 17322 proteins in 780 species: Archae - 12; Bacteria - 1396; Metazoa - 17338; Fungi - 3422; Plants - 5037; Viruses - 0; Other Eukaryotes - 2996 (source: NCBI BLink). | chr5:2457509-2458383 REVERSE LENGTH=264	1228.76	594.32	543.414	526.025	602.515	450.965	-2.06751	-2.26119	-2.33593	-2.03938	-2.72473
1	Bra005957	AT5G07870.1	Symbols: | HXXXD-type acyl-transferase family protein | chr5:2513864-2515351 FORWARD LENGTH=464	7966.35	3675.79	3902.68	3480.88	3768.01	3527.05	-2.16725	-2.04125	-2.2886	-2.11421	-2.25864
1	Bra005977	AT5G08200.1	Symbols: | peptidoglycan-binding LysM domain-containing protein | chr5:2638385-2640508 FORWARD LENGTH=409	3756.53	1822.41	1591.6	1736.72	1873.16	1500.67	-2.0613	-2.36022	-2.163	-2.00545	-2.50324
1	Bra005988	AT5G08380.1	Symbols: AtAGAL1, AGAL1 | alpha-galactosidase 1 | chr5:2694851-2697616 REVERSE LENGTH=410	722.591	425.707	332.849	406.027	359.469	399.294	-1.69739	-2.17093	-1.77966	-2.01016	-1.80967
1	Bra006092	AT5G25400.1	Symbols: | Nucleotide-sugar transporter family protein | chr5:8823283-8824332 FORWARD LENGTH=349	846.487	318.423	390.833	449.064	366.855	464.116	-2.65837	-2.16585	-1.885	-2.30742	-1.82387
1	Bra006140	AT5G12080.1	Symbols: MSL10, ATMSL10 | mechanosensitive channel of small conductance-like 10 | chr5:3898182-3900923 REVERSE LENGTH=734	1658.52	570.524	602.174	753.297	711.575	536.646	-2.90701	-2.75422	-2.20168	-2.33077	-3.09053
1	Bra006161	AT5G12420.1	Symbols: | O-acyltransferase (WSD1-like) family protein | chr5:4024568-4026715 REVERSE LENGTH=480	1417.32	384.414	347.958	595.821	510.35	780.58	-3.68696	-4.07325	-2.37877	-2.77715	-1.81573
1	Bra006186	AT5G13180.1	Symbols: ANAC083, VNI2, NAC083 | NAC domain containing protein 83 | chr5:4196643-4197577 FORWARD LENGTH=252	1269.31	402.618	308.775	430.875	352.138	230.452	-3.15264	-4.11079	-2.94589	-3.60458	-5.50791
1	Bra006195	AT5G13330.1	Symbols: Rap2.6L | related to AP2 6l | chr5:4272384-4274461 FORWARD LENGTH=212	1500.85	142.677	138.964	108.61	145.018	73.067	-10.5192	-10.8003	-13.8187	-10.3494	-20.5407
1	Bra006196	AT5G13370.1	Symbols: | Auxin-responsive GH3 family protein | chr5:4286996-4289424 FORWARD LENGTH=595	7470.81	4840.17	3690.71	4965.82	4003.61	4333.46	-1.5435	-2.02422	-1.50445	-1.86602	-1.72398
1	Bra006201	AT5G13460.1	Symbols: IQD11 | IQ-domain 11 | chr5:4316323-4318247 FORWARD LENGTH=443	16486.7	6424.51	7249.31	7900.92	8982.3	9188.4	-2.56622	-2.27424	-2.08668	-1.83547	-1.79429
1	Bra006265	AT5G14720.1	Symbols: | Protein kinase superfamily protein | chr5:4748212-4752642 REVERSE LENGTH=674	2804.98	1401.4	1248.56	1269.1	1361.43	1217.15	-2.00156	-2.24657	-2.21021	-2.06032	-2.30455
1	Bra006280	AT5G15120.1	Symbols: | Protein of unknown function (DUF1637) | chr5:4898814-4900351 FORWARD LENGTH=293	8080.77	1543.64	1929.97	2053.52	2795.26	1425.38	-5.23488	-4.18699	-3.93508	-2.89088	-5.6692
1	Bra006297	AT5G15350.1	Symbols: ENODL17, AtENODL17 | early nodulin-like protein 17 | chr5:4985184-4986154 REVERSE LENGTH=172	5253.7	1504.69	1289.34	1660.8	1585.39	1734.64	-3.49155	-4.07472	-3.16336	-3.31382	-3.0287
1	Bra006301	AT5G15470.1	Symbols: GAUT14 | galacturonosyltransferase 14 | chr5:5021433-5024168 REVERSE LENGTH=532	7600.04	2777.54	2584.29	2739.56	2576.47	2607.79	-2.73625	-2.94086	-2.77418	-2.94979	-2.91436
1	Bra006351	AT5G16380.1	Symbols: | Protein of unknown function, DUF538 | chr5:5359730-5360613 REVERSE LENGTH=195	6678.37	2928.27	2299.57	2627.82	2523.69	2852.77	-2.28065	-2.90418	-2.54141	-2.64627	-2.34101
1	Bra006378	AT5G16890.1	Symbols: | Exostosin family protein | chr5:5551664-5554741 FORWARD LENGTH=511	1098.12	482.791	461.025	460.077	517.912	439.874	-2.27452	-2.38191	-2.38682	-2.12028	-2.49644
1	Bra006440	AT5G18120.1	Symbols: ATAPRL7, APRL7 | APR-like 7 | chr5:5991385-5993696 FORWARD LENGTH=289	6666.85	3394.41	2544.78	3520.14	2901.98	3101.13	-1.96407	-2.61981	-1.89392	-2.29735	-2.14981
1	Bra006450	AT5G18280.1	Symbols: ATAPY2, APY2 | apyrase 2 | chr5:6050799-6054875 REVERSE LENGTH=578	12311.4	4793.05	4790.66	5039.94	4517.02	4164.93	-2.56859	-2.56988	-2.44277	-2.72556	-2.95597
1	Bra006461	AT5G18470.1	Symbols: | Curculin-like (mannose-binding) lectin family protein | chr5:6127952-6129193 FORWARD LENGTH=413	5262.96	1130.82	885.739	1043.4	927.866	1070.01	-4.65411	-5.94189	-5.04405	-5.67211	-4.91861
1	Bra006464	AT5G18520.1	Symbols: | Lung seven transmembrane receptor family protein | chr5:6145027-6146349 FORWARD LENGTH=440	7791.91	3224.4	2149.81	3184.68	3893.17	3852.34	-2.41655	-3.62446	-2.44669	-2.00143	-2.02264
1	Bra006465	AT5G18550.1	Symbols: | Zinc finger C-x8-C-x5-C-x3-H type family protein | chr5:6160515-6162729 FORWARD LENGTH=465	1079.46	412.629	484.757	477.22	408.693	451.509	-2.61605	-2.22681	-2.26198	-2.64125	-2.39078
1	Bra006493	AT5G19070.1	Symbols: | SNARE associated Golgi protein family | chr5:6375569-6377470 FORWARD LENGTH=280	770.874	268.627	283.414	266.135	242.88	190.624	-2.86968	-2.71996	-2.89655	-3.17389	-4.04395
1	Bra006528	AT5G19980.1	Symbols: GONST4 | golgi nucleotide sugar transporter 4 | chr5:6749907-6750932 REVERSE LENGTH=341	3091.31	844.229	925.872	991.543	937.927	821.349	-3.6617	-3.33881	-3.11768	-3.2959	-3.7637
1	Bra006551	AT5G20270.1	Symbols: HHP1 | heptahelical transmembrane protein1 | chr5:6841025-6842656 REVERSE LENGTH=332	2241.29	1336.36	1100.35	1750.32	1363.86	1973.22	-1.67716	-2.03689	-1.2805	-1.64334	-1.13585
1	Bra006560	AT5G20480.1	Symbols: EFR | EF-TU receptor | chr5:6922497-6925679 FORWARD LENGTH=1031	1095.26	188.469	308.995	284.073	260.026	203.579	-5.81135	-3.54459	-3.85556	-4.21212	-5.38002
1	Bra006563	AT5G20540.1	Symbols: ATBRXL4, BRX-LIKE4, BRXL4 | BREVIS RADIX-like 4 | chr5:6947943-6951760 FORWARD LENGTH=384	877.422	401.265	342.97	430.654	364.477	402.015	-2.18664	-2.55831	-2.03742	-2.40735	-2.18256
1	Bra006582	NA	NA	1317.76	720.859	536.07	622.619	612.613	515.108	-1.82804	-2.45819	-2.11648	-2.15105	-2.55822
1	Bra006592	AT5G21050.1	Symbols: | LOCATED IN: chloroplast; EXPRESSED IN: 14 plant structures; EXPRESSED DURING: 8 growth stages; CONTAINS InterPro DOMAIN/s: Hyccin (InterPro:IPR018619); BEST Arabidopsis thaliana protein match is: unknown protein (TAIR:AT5G64090.1); Has 206 Blast hits to 206 proteins in 60 species: Archae - 0; Bacteria - 0; Metazoa - 145; Fungi - 0; Plants - 50; Viruses - 0; Other Eukaryotes - 11 (sourc…	1779.53	519.003	517.999	525.718	464.633	300.063	-3.42875	-3.43539	-3.38495	-3.82997	-5.93052
1	Bra006601	AT5G21280.1	Symbols: | hydroxyproline-rich glycoprotein family protein | chr5:7264094-7265514 REVERSE LENGTH=302	904.349	198.665	201.139	169.786	187.2	151.624	-4.55213	-4.49614	-5.32641	-4.83092	-5.96442
1	Bra006615	AT5G22220.2	Symbols: E2F1, E2FB, ATE2FB | E2F transcription factor 1 | chr5:7360749-7364120 FORWARD LENGTH=469	3473.75	1680.55	1933.14	1891.17	1964.74	2109.29	-2.06703	-1.79695	-1.83683	-1.76805	-1.64688
1	Bra006643	NA	NA	2232.27	1058.34	1090.52	1064.62	1290.09	1219.7	-2.10922	-2.04698	-2.09678	-1.73032	-1.83018
1	Bra006644	AT5G22940.1	Symbols: F8H | FRA8 homolog | chr5:7677197-7678892 FORWARD LENGTH=469	2671.99	360.918	249.074	731.218	742.84	1309.1	-7.40332	-10.7277	-3.65416	-3.59699	-2.04109
1	Bra006653	AT3G50920.1	Symbols: | Phosphatidic acid phosphatase (PAP2) family protein | chr3:18922403-18923533 REVERSE LENGTH=279	2350.89	1261.69	1189.96	1364.84	1164.08	1420.92	-1.86329	-1.9756	-1.72247	-2.01953	-1.65448
1	Bra006659	NA	NA	1484.12	520.59	427.552	524.274	510.876	434.07	-2.85084	-3.4712	-2.83081	-2.90505	-3.41908
1	Bra006660	AT5G60400.3	Symbols: | unknown protein; Has 35333 Blast hits to 34131 proteins in 2444 species: Archae - 798; Bacteria - 22429; Metazoa - 974; Fungi - 991; Plants - 531; Viruses - 0; Other Eukaryotes - 9610 (source: NCBI BLink). | chr5:24291385-24291754 REVERSE LENGTH=91	729.824	384.722	282.471	326.479	362.279	369.924	-1.89702	-2.58371	-2.23544	-2.01454	-1.9729
1	Bra006662	AT4G07950.1	Symbols: | DNA-directed RNA polymerase, subunit M, archaeal | chr4:4798910-4799510 FORWARD LENGTH=106	740.941	659.424	366.212	640.118	594.144	543.013	-1.12362	-2.02326	-1.15751	-1.24707	-1.3645
1	Bra006750	AT5G58640.1	Symbols: | Selenoprotein, Rdx type | chr5:23697996-23699505 FORWARD LENGTH=228	3082.82	1922.97	1585.32	1788.58	1590.98	1350.2	-1.60316	-1.9446	-1.72361	-1.93769	-2.28323
1	Bra006781	AT5G58150.1	Symbols: | Leucine-rich repeat protein kinase family protein | chr5:23530216-23532573 REVERSE LENGTH=785	1129.8	409.02	288.025	389.684	330.367	287.776	-2.76221	-3.92258	-2.89927	-3.41983	-3.92597
1	Bra006818	AT5G57480.1	Symbols: | P-loop containing nucleoside triphosphate hydrolases superfamily protein | chr5:23279406-23280968 REVERSE LENGTH=520	2698.88	556.926	656.384	1645.77	1344.14	1454.43	-4.84603	-4.11174	-1.63989	-2.00789	-1.85563
1	Bra006828	AT5G57280.1	Symbols: | S-adenosyl-L-methionine-dependent methyltransferases superfamily protein | chr5:23204533-23206485 FORWARD LENGTH=289	963.584	499.942	481.284	542.904	663.136	628.019	-1.92739	-2.00211	-1.77487	-1.45307	-1.53432
1	Bra006870	AT3G51730.1	Symbols: | saposin B domain-containing protein | chr3:19186970-19188436 FORWARD LENGTH=213	7933.3	3706.88	2569.01	3205.3	2823.2	3359.64	-2.14016	-3.08808	-2.47506	-2.81004	-2.36135
1	Bra006872	NA	NA	12239.9	8051.32	6369.8	7468.02	6017.08	6435.91	-1.52024	-1.92155	-1.63898	-2.03419	-1.90181
1	Bra006889	AT3G51980.1	Symbols: | ARM repeat superfamily protein | chr3:19285811-19287502 REVERSE LENGTH=382	3468.02	1586.23	1391.19	1571.36	1551.55	1910.29	-2.18633	-2.49284	-2.20702	-2.2352	-1.81544
1	Bra006890	AT3G51990.1	Symbols: | Protein kinase superfamily protein | chr3:19287989-19289077 FORWARD LENGTH=362	5455.15	2508.14	2531.93	2832.26	2867.81	2884.78	-2.17498	-2.15454	-1.92608	-1.9022	-1.89101
1	Bra006909	AT3G52190.1	Symbols: PHF1 | phosphate transporter traffic facilitator1 | chr3:19354117-19356910 REVERSE LENGTH=398	10435.9	3256.08	3859.71	3736.58	4460.65	3714.91	-3.20505	-2.7038	-2.7929	-2.33955	-2.80919
1	Bra007028	AT3G53810.1	Symbols: | Concanavalin A-like lectin protein kinase family protein | chr3:19933153-19935186 REVERSE LENGTH=677	10176.1	3464.23	3682.7	3413.66	2967.8	2853.46	-2.93748	-2.76322	-2.98099	-3.42884	-3.56623
1	Bra007054	AT3G54200.1	Symbols: | Late embryogenesis abundant (LEA) hydroxyproline-rich glycoprotein family | chr3:20065731-20066438 FORWARD LENGTH=235	967.089	294.542	253.441	397.418	298.323	367.719	-3.28337	-3.81583	-2.43343	-3.24175	-2.62997
1	Bra007070	AT3G54400.1	Symbols: | Eukaryotic aspartyl protease family protein | chr3:20140291-20142599 REVERSE LENGTH=425	1874.87	915.658	871.428	1369.3	760.822	1381.54	-2.04757	-2.15149	-1.36922	-2.46427	-1.35709
1	Bra007084	AT3G54630.1	Symbols: | CONTAINS InterPro DOMAIN/s: Kinetochore protein Ndc80 (InterPro:IPR005550); Has 24780 Blast hits to 15608 proteins in 1321 species: Archae - 545; Bacteria - 2969; Metazoa - 12597; Fungi - 2181; Plants - 1581; Viruses - 39; Other Eukaryotes - 4868 (source: NCBI BLink). | chr3:20221195-20222901 REVERSE LENGTH=568	3187.21	1369.96	1062.76	1323.13	1718.28	1488.6	-2.3265	-2.99899	-2.40884	-1.85488	-2.14108
1	Bra007116	AT3G54920.1	Symbols: PMR6 | Pectin lyase-like superfamily protein | chr3:20345311-20348477 FORWARD LENGTH=501	4437.53	1787.72	1899.27	1988.23	1867.66	1896.77	-2.48223	-2.33644	-2.2319	-2.37598	-2.33952
1	Bra007186	AT3G55730.1	Symbols: MYB109, AtMYB109 | myb domain protein 109 | chr3:20682114-20683963 REVERSE LENGTH=399	1023.19	509.191	419.547	551.064	615.405	400.884	-2.00944	-2.4388	-1.85675	-1.66263	-2.55233
1	Bra007213	AT3G56060.1	Symbols: | Glucose-methanol-choline (GMC) oxidoreductase family protein | chr3:20803328-20805983 REVERSE LENGTH=577	2273.84	599.09	615.269	667.31	779.273	842.866	-3.79549	-3.69568	-3.40747	-2.9179	-2.69775
1	Bra007222	AT3G56170.1	Symbols: CAN | Ca-2+ dependent nuclease | chr3:20842614-20844319 FORWARD LENGTH=323	5453.78	2825.28	2942.82	2713.18	2841.76	2541.61	-1.93035	-1.85325	-2.01011	-1.91916	-2.1458
1	Bra007225	AT3G56200.1	Symbols: | Transmembrane amino acid transporter family protein | chr3:20850087-20851779 FORWARD LENGTH=435	10751.3	1421.43	1452.89	1348.71	1185.67	727.858	-7.56372	-7.39994	-7.97154	-9.0677	-14.7712
1	Bra007226	AT3G56200.1	Symbols: | Transmembrane amino acid transporter family protein | chr3:20850087-20851779 FORWARD LENGTH=435	2767.78	967.97	1066.69	925.331	1140.23	779.946	-2.85937	-2.59474	-2.99112	-2.42739	-3.54868
1	Bra007232	AT3G56260.2	Symbols: | unknown protein; FUNCTIONS IN: molecular_function unknown; INVOLVED IN: biological_process unknown; LOCATED IN: cellular_component unknown; EXPRESSED IN: 8 plant structures; EXPRESSED DURING: F mature embryo stage, petal differentiation and expansion stage, E expanded cotyledon stage, D bilateral stage; BEST Arabidopsis thaliana protein match is: unknown protein (TAIR:AT2G40475.1). | c…	1175.45	459.182	504.767	514.989	542.043	661.766	-2.55988	-2.3287	-2.28248	-2.16855	-1.77623
1	Bra007303	AT3G57120.1	Symbols: | Protein kinase superfamily protein | chr3:21139099-21140469 FORWARD LENGTH=456	12399.7	7650.98	6894.22	6798.63	6938.16	6165.21	-1.62067	-1.79856	-1.82385	-1.78717	-2.01124
1	Bra007311	AT3G57200.1	Symbols: | unknown protein; BEST Arabidopsis thaliana protein match is: unknown protein (TAIR:AT2G41451.1); Has 94 Blast hits to 94 proteins in 31 species: Archae - 0; Bacteria - 12; Metazoa - 0; Fungi - 0; Plants - 77; Viruses - 0; Other Eukaryotes - 5 (source: NCBI BLink). | chr3:21169413-21172103 FORWARD LENGTH=514	810.145	355.477	369.662	332.596	405.205	251.821	-2.27904	-2.19158	-2.43582	-1.99935	-3.21715
1	Bra007320	AT3G57340.1	Symbols: | Heat shock protein DnaJ, N-terminal with domain of unknown function (DUF1977) | chr3:21219175-21220278 FORWARD LENGTH=367	4184.05	2259.99	1982.7	2389.08	2346.67	1998.38	-1.85136	-2.11028	-1.75132	-1.78297	-2.09372
1	Bra007343	AT3G57630.1	Symbols: | exostosin family protein | chr3:21339543-21343080 REVERSE LENGTH=793	1985.03	1329.47	819.099	1004.75	986.819	972.229	-1.4931	-2.42343	-1.97565	-2.01154	-2.04173
1	Bra007409	AT3G58660.1	Symbols: | Ribosomal protein L1p/L10e family | chr3:21701574-21702914 FORWARD LENGTH=446	4584.53	1566.64	1897.01	1904.28	2282.52	1965.07	-2.92635	-2.41671	-2.40749	-2.00854	-2.33301
1	Bra007421	AT3G58800.1	Symbols: | unknown protein; Has 75 Blast hits to 75 proteins in 23 species: Archae - 0; Bacteria - 0; Metazoa - 0; Fungi - 0; Plants - 53; Viruses - 17; Other Eukaryotes - 5 (source: NCBI BLink). | chr3:21748562-21749596 FORWARD LENGTH=344	2516.59	1178.42	1206.1	1213.6	1176.51	1127.24	-2.13556	-2.08655	-2.07366	-2.13903	-2.23252
1	Bra007425	AT3G59010.1	Symbols: PME61 | pectin methylesterase 61 | chr3:21803015-21805098 REVERSE LENGTH=529	3183.64	561.235	547.386	664.988	729.339	434.319	-5.67256	-5.81608	-4.78751	-4.3651	-7.33019
1	Bra007453	AT1G47890.1	Symbols: AtRLP7, RLP7 | receptor like protein 7 | chr1:17643976-17647035 FORWARD LENGTH=1019	1094.55	246.085	146.251	231.055	210.637	272.967	-4.44785	-7.48405	-4.73718	-5.19638	-4.00983
1	Bra007479	AT3G59820.1	Symbols: | LETM1-like protein | chr3:22098306-22101759 REVERSE LENGTH=755	1036.88	359.182	262.747	384.58	441.851	318.47	-2.88678	-3.94631	-2.69614	-2.34667	-3.25582
1	Bra007535	AT3G60450.1	Symbols: | Phosphoglycerate mutase family protein | chr3:22340982-22342187 FORWARD LENGTH=274	630.558	320.97	261.442	353.109	321.558	341.302	-1.96454	-2.41185	-1.78573	-1.96095	-1.84751
1	Bra007563	AT3G60800.1	Symbols: | DHHC-type zinc finger family protein | chr3:22467486-22469273 REVERSE LENGTH=307	4140.54	1997.7	1822.33	1962.44	1998.97	2291.03	-2.07265	-2.27211	-2.10989	-2.07134	-1.80728
1	Bra007580	AT3G61180.1	Symbols: | RING/U-box superfamily protein | chr3:22645680-22647290 FORWARD LENGTH=379	8617.64	4247.37	4154.77	4243.35	4109.2	4110.08	-2.02894	-2.07416	-2.03086	-2.09716	-2.09671
1	Bra007606	AT3G61460.1	Symbols: BRH1 | brassinosteroid-responsive RING-H2 | chr3:22741701-22742213 REVERSE LENGTH=170	6702.1	2218.96	2432.47	2596.07	2963.46	2834.55	-3.02038	-2.75527	-2.58163	-2.26158	-2.36443
1	Bra007615	AT3G61580.1	Symbols: | Fatty acid/sphingolipid desaturase | chr3:22786253-22787602 FORWARD LENGTH=449	1608.77	1143.06	772.896	1027.31	711.154	811.156	-1.40742	-2.08148	-1.566	-2.2622	-1.98331
1	Bra007630	AT3G61750.1	Symbols: | Cytochrome b561/ferric reductase transmembrane with DOMON related domain | chr3:22857897-22859254 REVERSE LENGTH=398	1227.36	211.602	81.7668	114.619	168.321	224.521	-5.80032	-15.0105	-10.7082	-7.29178	-5.46657
1	Bra007639	AT3G61900.1	Symbols: | SAUR-like auxin-responsive protein family | chr3:22925813-22926379 FORWARD LENGTH=136	701.175	110.792	87.6472	145.305	148.154	225.318	-6.32875	-7.99997	-4.82554	-4.73274	-3.11194
1	Bra007722	AT3G63010.1	Symbols: ATGID1B, GID1B | alpha/beta-Hydrolases superfamily protein | chr3:23289717-23290998 FORWARD LENGTH=358	4205	836.287	905.997	952.294	1810.25	896.303	-5.02818	-4.6413	-4.41565	-2.32288	-4.69149
1	Bra007735	AT3G63200.1	Symbols: PLP9, PLA IIIB | PATATIN-like protein 9 | chr3:23346140-23347379 FORWARD LENGTH=384	2047.29	483.2	316.016	562.58	325.146	496.377	-4.23694	-6.47844	-3.63911	-6.29653	-4.12447
1	Bra007766	AT2G26250.1	Symbols: FDH, KCS10 | 3-ketoacyl-CoA synthase 10 | chr2:11170799-11173059 REVERSE LENGTH=550	7525.71	4264.83	3873.95	4877.05	3709.09	4333.64	-1.7646	-1.94265	-1.54309	-2.02899	-1.73658
1	Bra007769	AT2G26070.1	Symbols: RTE1 | Protein of unknown function (DUF778) | chr2:11105741-11106607 REVERSE LENGTH=250	1507.21	547.062	545.275	582.908	737.586	437.324	-2.7551	-2.76413	-2.58567	-2.04344	-3.44644
1	Bra007772	AT2G26040.1	Symbols: PYL2, RCAR14 | PYR1-like 2 | chr2:11094832-11095404 REVERSE LENGTH=190	1528.92	643.542	660.645	922.022	887.068	1164.77	-2.37579	-2.31428	-1.65823	-1.72357	-1.31264
1	Bra007808	NA	NA	2823.83	900.099	865.381	880.218	936.701	847.531	-3.13724	-3.26311	-3.2081	-3.01465	-3.33183
1	Bra007834	AT2G24762.1	Symbols: AtGDU4, GDU4 | glutamine dumper 4 | chr2:10559479-10559949 FORWARD LENGTH=156	721.673	397.432	211.988	428.784	149.692	242.331	-1.81584	-3.40431	-1.68307	-4.82105	-2.97805
1	Bra007864	AT1G69530.1	Symbols: ATEXPA1, EXP1, AT-EXP1, ATEXP1, ATHEXP ALPHA 1.2, EXPA1 | expansin A1 | chr1:26142034-26143051 FORWARD LENGTH=250	4297.99	1968.46	1630	1984.15	1807.24	1959.43	-2.18343	-2.6368	-2.16616	-2.37821	-2.19349
1	Bra007869	AT1G69600.1	Symbols: ZFHD1, ATHB29, ZHD11 | zinc finger homeodomain 1 | chr1:26182470-26183198 FORWARD LENGTH=242	2395.17	562.285	607.934	547.933	731.237	495.443	-4.25971	-3.93985	-4.37128	-3.2755	-4.8344
1	Bra007891	AT1G69970.2	Symbols: CLE26 | CLAVATA3/ESR-RELATED 26 | chr1:26353079-26354256 REVERSE LENGTH=102	666.849	284.051	124.967	290.596	219.844	139.269	-2.34764	-5.3362	-2.29476	-3.03328	-4.78821
1	Bra008028	AT1G72310.1	Symbols: ATL3 | RING/U-box superfamily protein | chr1:27226405-27227379 FORWARD LENGTH=324	851.584	211.311	171.664	194.941	151.182	117.503	-4.03	-4.96076	-4.36842	-5.63284	-7.24734
1	Bra008040	AT1G72570.1	Symbols: | Integrase-type DNA-binding superfamily protein | chr1:27331381-27333698 FORWARD LENGTH=415	882.889	449.294	471.775	501.156	438.581	533.154	-1.96506	-1.87142	-1.7617	-2.01306	-1.65597
1	Bra008045	AT1G72730.1	Symbols: | DEA(D/H)-box RNA helicase family protein | chr1:27378040-27379593 REVERSE LENGTH=414	3470.06	1444.77	1713.54	1807.35	1573.8	1857.12	-2.40181	-2.02508	-1.91997	-2.20489	-1.86852
1	Bra008065	AT5G39250.1	Symbols: | F-box family protein | chr5:15724860-15725618 FORWARD LENGTH=252	1913.24	766.095	823.261	876.368	1023.54	825.626	-2.49739	-2.32398	-2.18315	-1.86924	-2.31732
1	Bra008105	AT1G73590.1	Symbols: PIN1, ATPIN1 | Auxin efflux carrier family protein | chr1:27659772-27662876 FORWARD LENGTH=622	985.611	482.229	523.16	641.35	423.072	614.025	-2.04387	-1.88396	-1.53678	-2.32965	-1.60516
1	Bra008116	AT1G73930.1	Symbols: | unknown protein; CONTAINS InterPro DOMAIN/s: Protein of unknown function DUF1630 (InterPro:IPR012860); Has 290 Blast hits to 263 proteins in 104 species: Archae - 0; Bacteria - 0; Metazoa - 148; Fungi - 30; Plants - 49; Viruses - 0; Other Eukaryotes - 63 (source: NCBI BLink). | chr1:27795347-27797534 REVERSE LENGTH=623	1274.43	615.619	525.197	584.534	518.153	393.501	-2.07016	-2.42658	-2.18025	-2.45956	-3.2387
1	Bra008155	AT1G74510.1	Symbols: | Galactose oxidase/kelch repeat superfamily protein | chr1:28006065-28007420 FORWARD LENGTH=451	1495.63	782.795	659.913	969.695	995.943	560.859	-1.91063	-2.2664	-1.54237	-1.50172	-2.66668
1	Bra008185	AT1G75240.1	Symbols: AtHB33, HB33, ZHD5 | homeobox protein 33 | chr1:28241576-28242505 FORWARD LENGTH=309	12796.2	5855.62	5654.86	6444.92	4868.74	5002.56	-2.18529	-2.26287	-1.98547	-2.62824	-2.55793
1	Bra008207	AT1G75580.1	Symbols: | SAUR-like auxin-responsive protein family | chr1:28377530-28377856 FORWARD LENGTH=108	3931.89	455.171	604.379	488.627	451.998	508.23	-8.63827	-6.50567	-8.04681	-8.69891	-7.73644
1	Bra008241	AT1G76160.1	Symbols: sks5 | SKU5 similar 5 | chr1:28578211-28581020 REVERSE LENGTH=541	7235.7	2035.02	2207.06	2588.76	2347.61	2248.98	-3.55559	-3.27843	-2.79504	-3.08216	-3.21733
1	Bra008318	AT1G77620.1	Symbols: | P-loop containing nucleoside triphosphate hydrolases superfamily protein | chr1:29167934-29172867 REVERSE LENGTH=1151	719.471	224.186	193.749	194.25	239.918	126.253	-3.20926	-3.71342	-3.70384	-2.99882	-5.69864
1	Bra008469	AT1G80510.1	Symbols: | Transmembrane amino acid transporter family protein | chr1:30273100-30274569 FORWARD LENGTH=489	4238.17	747.154	580.395	1025.45	726.972	540.21	-5.67242	-7.30222	-4.13299	-5.82989	-7.84541
1	Bra008509	AT5G61020.2	Symbols: ECT3 | evolutionarily conserved C-terminal region 3 | chr5:24557485-24559780 REVERSE LENGTH=493	1776.86	1136.46	883.784	1175.92	1276.99	992.109	-1.5635	-2.01051	-1.51104	-1.39144	-1.79099
1	Bra008519	AT4G00360.1	Symbols: CYP86A2, ATT1 | cytochrome P450, family 86, subfamily A, polypeptide 2 | chr4:160951-162778 FORWARD LENGTH=553	1294.62	555.635	584.336	729.522	697.903	776.889	-2.32998	-2.21554	-1.77461	-1.85501	-1.66642
1	Bra008558	AT4G02130.1	Symbols: GATL6, LGT10 | galacturonosyltransferase 6 | chr4:945764-946804 REVERSE LENGTH=346	20596.3	8927.13	9556.52	8428.32	9289.5	7709.85	-2.30716	-2.15521	-2.4437	-2.21716	-2.67143
1	Bra008568	AT5G17250.1	Symbols: | Alkaline-phosphatase-like family protein | chr5:5668993-5673516 REVERSE LENGTH=925	577.978	323.869	195.044	426.985	294.247	255.71	-1.7846	-2.96332	-1.35363	-1.96426	-2.26029
1	Bra008611	AT5G16590.1	Symbols: LRR1 | Leucine-rich repeat protein kinase family protein | chr5:5431862-5433921 FORWARD LENGTH=625	1433.38	921.757	710.401	1044.29	746.083	1115.58	-1.55505	-2.01771	-1.37259	-1.92121	-1.28487
1	Bra008634	NA	NA	4903.67	1584.38	1955.14	2050.88	2575.58	1576.39	-3.09501	-2.50809	-2.39101	-1.90391	-3.1107
1	Bra008660	AT5G15980.1	Symbols: | Pentatricopeptide repeat (PPR) superfamily protein | chr5:5213290-5215296 FORWARD LENGTH=668	4431.49	1680.95	1982.32	2271.18	2663.64	2709.97	-2.6363	-2.23551	-1.95118	-1.6637	-1.63525
1	Bra008683	AT5G15650.1	Symbols: RGP2, ATRGP2 | reversibly glycosylated polypeptide 2 | chr5:5092203-5094093 FORWARD LENGTH=360	21288.8	12432.5	12518.2	12258.9	11548.3	10358.4	-1.71235	-1.70063	-1.7366	-1.84346	-2.05522
1	Bra008696	AT5G15470.1	Symbols: GAUT14 | galacturonosyltransferase 14 | chr5:5021433-5024168 REVERSE LENGTH=532	4340.86	2263.07	1948.13	1939.53	2075.66	2007.02	-1.91813	-2.22822	-2.2381	-2.09132	-2.16284
1	Bra008705	AT5G15310.1	Symbols: ATMYB16, ATMIXTA, MYB16 | myb domain protein 16 | chr5:4974894-4976106 FORWARD LENGTH=326	5373.32	799.203	793.783	797.703	782.471	709.75	-6.72335	-6.76926	-6.73599	-6.86712	-7.57072
1	Bra008712	AT5G15210.1	Symbols: ATHB30, ZFHD3, HB30, ZHD8 | homeobox protein 30 | chr5:4937874-4938689 REVERSE LENGTH=271	6882.61	3221.94	2612.48	2906.22	3262.48	2863.86	-2.13617	-2.63451	-2.36823	-2.10963	-2.40326
1	Bra008728	AT5G14940.1	Symbols: | Major facilitator superfamily protein | chr5:4831748-4834312 REVERSE LENGTH=552	1243.91	365.637	280.142	276.897	505.59	270.985	-3.40204	-4.44028	-4.49232	-2.46031	-4.59033
1	Bra008731	AT5G14930.2	Symbols: SAG101 | senescence-associated gene 101 | chr5:4828754-4830769 FORWARD LENGTH=537	2092.97	401.997	362.025	402.932	383.725	317.953	-5.20643	-5.78129	-5.19435	-5.45435	-6.58264
1	Bra008739	AT5G14760.1	Symbols: AO | L-aspartate oxidase | chr5:4769133-4772012 FORWARD LENGTH=651	1613.65	415.684	542.894	469.38	468.716	385.45	-3.88192	-2.97231	-3.43783	-3.4427	-4.18641
1	Bra008765	AT5G14330.1	Symbols: | unknown protein; Has 8 Blast hits to 8 proteins in 2 species: Archae - 0; Bacteria - 0; Metazoa - 0; Fungi - 0; Plants - 8; Viruses - 0; Other Eukaryotes - 0 (source: NCBI BLink). | chr5:4619947-4620551 REVERSE LENGTH=128	2156.58	391.387	462.375	527.257	524.654	533.294	-5.5101	-4.66414	-4.09019	-4.11048	-4.04389
1	Bra008917	AT5G12080.1	Symbols: MSL10, ATMSL10 | mechanosensitive channel of small conductance-like 10 | chr5:3898182-3900923 REVERSE LENGTH=734	954.192	659.479	332.927	612.715	470.164	499.883	-1.44689	-2.86607	-1.55732	-2.02949	-1.90883
1	Bra009006	AT5G10770.1	Symbols: | Eukaryotic aspartyl protease family protein | chr5:3403331-3405331 REVERSE LENGTH=474	6966.29	1958.55	1826.91	1771.09	1603.33	1584.32	-3.55686	-3.81315	-3.93333	-4.34489	-4.39702
1	Bra009026	AT5G10510.2	Symbols: AIL6 | AINTEGUMENTA-like 6 | chr5:3315991-3320008 FORWARD LENGTH=581	957.711	326.186	255.62	385.126	322.183	377.877	-2.93609	-3.74662	-2.48675	-2.97257	-2.53445
1	Bra009064	AT5G10020.1	Symbols: | Leucine-rich receptor-like protein kinase family protein | chr5:3133514-3136949 FORWARD LENGTH=1048	899.132	530.367	373.203	500.944	384.025	466.813	-1.6953	-2.40923	-1.79488	-2.34134	-1.92611
1	Bra009075	AT2G19930.1	Symbols: | RNA-dependent RNA polymerase family protein | chr2:8607533-8612441 REVERSE LENGTH=977	4494.94	2122.27	1901.27	1986.59	2330.82	2379.2	-2.11799	-2.36418	-2.26264	-1.92848	-1.88927
1	Bra009100	AT5G05260.1	Symbols: CYP79A2 | cytochrome p450 79a2 | chr5:1559778-1561765 REVERSE LENGTH=523	1451.21	251.627	418.487	407.599	309.442	312.683	-5.76731	-3.46775	-3.56039	-4.68976	-4.64115
1	Bra009134	AT5G05790.1	Symbols: | Duplicated homeodomain-like superfamily protein | chr5:1740724-1741671 REVERSE LENGTH=277	2761.13	1357.46	1153.15	1328.86	1290.63	1220.81	-2.03404	-2.39442	-2.07782	-2.13937	-2.26172
1	Bra009153	AT5G05950.1	Symbols: MEE60 | maternal effect embryo arrest 60 | chr5:1788814-1789341 FORWARD LENGTH=175	1758.86	444.764	467.547	381.359	413.256	371.49	-3.95459	-3.76189	-4.61208	-4.2561	-4.73461
1	Bra009206	AT5G06560.1	Symbols: | Protein of unknown function, DUF593 | chr5:2003678-2005543 REVERSE LENGTH=518	5167.51	3168.7	2196.74	3160.41	2780.99	2709.51	-1.6308	-2.35235	-1.63508	-1.85815	-1.90718
1	Bra009207	AT5G06570.1	Symbols: | alpha/beta-Hydrolases superfamily protein | chr5:2008075-2011013 REVERSE LENGTH=329	10222	2032.41	2066.25	2313	3081.95	1596.11	-5.0295	-4.94713	-4.41937	-3.31673	-6.40432
1	Bra009234	AT5G06860.1	Symbols: PGIP1, ATPGIP1 | polygalacturonase inhibiting protein 1 | chr5:2132373-2133434 FORWARD LENGTH=330	7463.08	2187.02	2374.45	2166.75	2170.67	2030.54	-3.41244	-3.14308	-3.44437	-3.43815	-3.67542
1	Bra009235	AT5G06860.1	Symbols: PGIP1, ATPGIP1 | polygalacturonase inhibiting protein 1 | chr5:2132373-2133434 FORWARD LENGTH=330	5900.29	1797.81	1569.12	1460.29	1587.86	1419.7	-3.28193	-3.76025	-4.04049	-3.71588	-4.15601
1	Bra009236	AT5G06860.1	Symbols: PGIP1, ATPGIP1 | polygalacturonase inhibiting protein 1 | chr5:2132373-2133434 FORWARD LENGTH=330	8268.14	2419.17	2365.32	2320.04	2191.56	2007.21	-3.41776	-3.49557	-3.56379	-3.77272	-4.11922
1	Bra009237	AT5G06860.1	Symbols: PGIP1, ATPGIP1 | polygalacturonase inhibiting protein 1 | chr5:2132373-2133434 FORWARD LENGTH=330	7517.87	1979.34	2002.41	2105.69	2004.4	2117.92	-3.79817	-3.75441	-3.57026	-3.75068	-3.54965
1	Bra009238	AT5G06860.1	Symbols: PGIP1, ATPGIP1 | polygalacturonase inhibiting protein 1 | chr5:2132373-2133434 FORWARD LENGTH=330	3972.37	874.154	711.883	767.93	667.914	462.34	-4.54425	-5.58009	-5.17283	-5.94743	-8.59188
1	Bra009239	AT5G06930.1	Symbols: | LOCATED IN: chloroplast; EXPRESSED IN: 15 plant structures; EXPRESSED DURING: 7 growth stages; BEST Arabidopsis thaliana protein match is: nucleolar protein gar2-related (TAIR:AT2G42320.2); Has 3369 Blast hits to 1526 proteins in 313 species: Archae - 2; Bacteria - 910; Metazoa - 754; Fungi - 336; Plants - 137; Viruses - 11; Other Eukaryotes - 1219 (source: NCBI BLink). | chr5:2145139-…	1619.85	787.081	887.19	1067.12	908.571	1147.3	-2.05805	-1.82582	-1.51796	-1.78285	-1.41188
1	Bra009240	AT5G06940.1	Symbols: | Leucine-rich repeat receptor-like protein kinase family protein | chr5:2148078-2150771 REVERSE LENGTH=872	521.665	280.497	205.423	309.979	209.96	233.025	-1.85979	-2.53947	-1.6829	-2.48459	-2.23867
1	Bra009273	AT5G07300.1	Symbols: BON2 | Calcium-dependent phospholipid-binding Copine family protein | chr5:2299996-2303040 FORWARD LENGTH=586	3998.32	1925.17	2001.47	1911.31	2053.65	1745	-2.07687	-1.99769	-2.09193	-1.94693	-2.2913
1	Bra009279	AT5G07250.1	Symbols: ATRBL3, RBL3 | RHOMBOID-like protein 3 | chr5:2274437-2275935 REVERSE LENGTH=346	1290.64	762.609	590.061	661.098	655.601	536.646	-1.6924	-2.1873	-1.95227	-1.96864	-2.40501
1	Bra009283	AT5G07220.1	Symbols: ATBAG3, BAG3 | BCL-2-associated athanogene 3 | chr5:2265545-2266720 REVERSE LENGTH=303	4768.14	2708.12	2958.06	3062.76	2959.35	2322.4	-1.76068	-1.61191	-1.55681	-1.61121	-2.05311
1	Bra009298	AT5G07030.1	Symbols: | Eukaryotic aspartyl protease family protein | chr5:2183600-2185717 REVERSE LENGTH=455	4482.14	1364.59	991.546	1642.74	1137.15	1707.68	-3.28461	-4.52036	-2.72845	-3.94156	-2.6247
1	Bra009310	AT5G07830.1	Symbols: AtGUS2, GUS2 | glucuronidase 2 | chr5:2504168-2506567 FORWARD LENGTH=543	1044.92	459.34	524.775	530.998	729.935	429.955	-2.27483	-1.99118	-1.96784	-1.43152	-2.4303
1	Bra009325	AT5G08160.1	Symbols: ATPK3, PK3 | serine/threonine protein kinase 3 | chr5:2625903-2627942 REVERSE LENGTH=347	598.982	261.641	302.155	272.016	271.801	213.007	-2.28933	-1.98237	-2.20201	-2.20375	-2.81203
1	Bra009329	AT5G08200.1	Symbols: | peptidoglycan-binding LysM domain-containing protein | chr5:2638385-2640508 FORWARD LENGTH=409	6900.32	2972.28	3037.22	3347.02	2986.81	2831.08	-2.32156	-2.27192	-2.06163	-2.31026	-2.43735
1	Bra009337	AT5G08310.1	Symbols: | Tetratricopeptide repeat (TPR)-like superfamily protein | chr5:2672756-2675254 REVERSE LENGTH=832	503.561	183.599	198.136	226.645	215.992	170.327	-2.74272	-2.54149	-2.22181	-2.33139	-2.95644
1	Bra009359	AT5G08660.1	Symbols: | Protein of unknown function (DUF668) | chr5:2814526-2817845 FORWARD LENGTH=649	2523.84	935.488	1194.51	1293.19	1273.84	1367.76	-2.69789	-2.11287	-1.95164	-1.98128	-1.84524
1	Bra009378	AT3G19770.1	Symbols: ATVPS9A, VPS9A, VPS9 | Vacuolar sorting protein 9 (VPS9) domain | chr3:6866916-6869114 FORWARD LENGTH=520	3209.5	1599.69	1487.24	1339.96	1745.18	1445.62	-2.00633	-2.15802	-2.39522	-1.83907	-2.22015
1	Bra009382	AT5G09410.2	Symbols: EICBP.B, CAMTA1 | ethylene induced calmodulin binding protein | chr5:2921457-2927291 FORWARD LENGTH=1007	751.618	444.3	364.58	492.059	421.729	382.595	-1.69169	-2.0616	-1.5275	-1.78223	-1.96453
1	Bra009471	AT5G04270.1	Symbols: | DHHC-type zinc finger family protein | chr5:1182896-1184718 REVERSE LENGTH=254	653.944	313.236	266.213	332.349	214.681	202.201	-2.0877	-2.45647	-1.96764	-3.04612	-3.23413
1	Bra009481	AT5G04160.1	Symbols: | Nucleotide-sugar transporter family protein | chr5:1143033-1144777 REVERSE LENGTH=309	2431.07	1333.14	1059.22	1481.9	1063.2	1310.63	-1.82357	-2.29515	-1.64051	-2.28656	-1.85489
1	Bra009486	NA	NA	1120.73	445.034	282.595	319.155	300.74	230.794	-2.5183	-3.96585	-3.51155	-3.72657	-4.85598
1	Bra009493	AT5G04020.1	Symbols: | calmodulin binding | chr5:1081980-1086546 REVERSE LENGTH=1495	5328.53	3137.49	3104.55	3446.72	2973.23	2450.33	-1.69834	-1.71636	-1.54597	-1.79217	-2.17462
1	Bra009516	AT5G03700.1	Symbols: | D-mannose binding lectin protein with Apple-like carbohydrate-binding domain | chr5:965874-967322 REVERSE LENGTH=482	2808.32	173.785	268.627	260.656	277.395	272.554	-16.1597	-10.4543	-10.774	-10.1239	-10.3037
1	Bra009531	AT5G03380.1	Symbols: | Heavy metal transport/detoxification superfamily protein | chr5:832400-834301 REVERSE LENGTH=392	1514.95	547.905	575.858	763.008	751.648	794.433	-2.76499	-2.63077	-1.9855	-2.0155	-1.90696
1	Bra009569	AT5G02760.1	Symbols: | Protein phosphatase 2C family protein | chr5:625377-626817 FORWARD LENGTH=370	6542.07	853.153	636.817	1098.77	1299.04	1243.98	-7.66811	-10.2731	-5.95399	-5.03608	-5.25898
1	Bra009597	AT5G02320.1	Symbols: ATMYB3R5, MYB3R-5 | myb domain protein 3r-5 | chr5:483445-486347 REVERSE LENGTH=548	571.852	160.664	195.333	174.945	177.228	165.497	-3.5593	-2.92757	-3.26875	-3.22665	-3.45536
1	Bra009647	AT5G55470.1	Symbols: ATNHX3, NHX3 | Na+/H+ (sodium hydrogen) exchanger 3 | chr5:22469553-22472585 REVERSE LENGTH=529	2403.63	1116.92	1014.58	1090.52	1189.24	1296.58	-2.15202	-2.36909	-2.20411	-2.02115	-1.85382
1	Bra009659	AT2G17150.1	Symbols: | Plant regulator RWP-RK family protein | chr2:7467049-7470533 REVERSE LENGTH=909	5102.78	2370.42	2451.47	2416.77	2452.07	2114.16	-2.15269	-2.08152	-2.1114	-2.08101	-2.41362
1	Bra009691	AT5G23530.1	Symbols: AtCXE18, CXE18 | carboxyesterase 18 | chr5:7933366-7934373 REVERSE LENGTH=335	2269.66	664.608	620.488	755.306	1104.94	625.461	-3.41504	-3.65786	-3.00495	-2.0541	-3.62878
1	Bra009701	AT5G23680.1	Symbols: | Sterile alpha motif (SAM) domain-containing protein | chr5:7985573-7986460 REVERSE LENGTH=295	954.719	361.792	340.86	442.808	394.395	462.646	-2.63886	-2.80091	-2.15606	-2.42072	-2.06361
1	Bra009709	AT5G23850.1	Symbols: | Arabidopsis thaliana protein of unknown function (DUF821) | chr5:8038126-8040741 FORWARD LENGTH=542	7366.91	3223.11	3537.47	3469.23	3949.46	3663.88	-2.28565	-2.08254	-2.1235	-1.8653	-2.01069
1	Bra009710	AT5G23860.1	Symbols: TUB8 | tubulin beta 8 | chr5:8042962-8044528 FORWARD LENGTH=449	9193.09	4385.71	4547.09	5522.55	6113.98	5655.2	-2.09615	-2.02175	-1.66465	-1.50362	-1.6256
1	Bra009722	AT5G24010.1	Symbols: | Protein kinase superfamily protein | chr5:8113910-8116384 FORWARD LENGTH=824	5922.06	2155.94	2277.09	2108.2	2343.68	2224.19	-2.74686	-2.60071	-2.80906	-2.52682	-2.66257
1	Bra009754	AT5G24360.1	Symbols: ATIRE1-1, IRE1-1 | inositol requiring 1-1 | chr5:8316627-8319827 FORWARD LENGTH=881	660.555	319.48	274.879	285.744	274.775	213.419	-2.06759	-2.40308	-2.3117	-2.40399	-3.09511
1	Bra009763	AT5G24420.1	Symbols: PGL5 | 6-phosphogluconolactonase 5 | chr5:8336943-8337879 REVERSE LENGTH=252	4375	1118.25	1453.37	1719.35	1747.28	2562.89	-3.91236	-3.01025	-2.54457	-2.50389	-1.70706
1	Bra009797	AT5G24840.1	Symbols: | tRNA (guanine-N-7) methyltransferase | chr5:8533897-8534652 REVERSE LENGTH=251	772.157	333.701	297.752	292.265	368.896	228.404	-2.31392	-2.59329	-2.64198	-2.09316	-3.38066
1	Bra009810	AT5G25050.1	Symbols: | Major facilitator superfamily protein | chr5:8632022-8633828 FORWARD LENGTH=499	704.863	273.225	349.136	356.007	319.508	251.979	-2.57979	-2.01888	-1.97991	-2.20609	-2.79731
1	Bra009862	AT5G25810.1	Symbols: tny | Integrase-type DNA-binding superfamily protein | chr5:8986976-8987632 REVERSE LENGTH=218	6993.51	2886.55	2506.4	3970.85	3628.3	3297.47	-2.42279	-2.79026	-1.76121	-1.92749	-2.12087
1	Bra009994	AT5G28300.1	Symbols: | Duplicated homeodomain-like superfamily protein | chr5:10292789-10295101 REVERSE LENGTH=619	1149.41	385.795	316.468	460.385	418.146	522.877	-2.97933	-3.63199	-2.49663	-2.74882	-2.19824
1	Bra010047	AT5G61990.1	Symbols: | Pentatricopeptide repeat (PPR) superfamily protein | chr5:24900186-24903110 REVERSE LENGTH=974	5517.77	2950.55	2191.02	3099.21	3336.72	2715.01	-1.87008	-2.51836	-1.78038	-1.65365	-2.03232
1	Bra010075	AT5G62350.1	Symbols: | Plant invertase/pectin methylesterase inhibitor superfamily protein | chr5:25037504-25038112 FORWARD LENGTH=202	5184.55	2476.5	2503.61	3042.93	2536.06	2968.26	-2.0935	-2.07083	-1.7038	-2.04433	-1.74666
1	Bra010076	AT5G62360.1	Symbols: | Plant invertase/pectin methylesterase inhibitor superfamily protein | chr5:25040699-25041310 FORWARD LENGTH=203	5744.14	1312.9	930.969	1345.75	1112.98	1330.13	-4.37515	-6.17007	-4.26836	-5.16105	-4.31848
1	Bra010135	AT5G62930.1	Symbols: | SGNH hydrolase-type esterase superfamily protein | chr5:25254912-25256357 FORWARD LENGTH=242	1372.98	726.263	617.247	686.968	662.473	525.316	-1.89047	-2.22436	-1.99861	-2.07251	-2.61363
1	Bra010139	AT4G08300.1	Symbols: | nodulin MtN21 /EamA-like transporter family protein | chr4:5245024-5248153 FORWARD LENGTH=373	3649.78	2159.22	1179.97	1677.64	1488.71	1453.72	-1.69032	-3.09311	-2.17554	-2.45164	-2.51065
1	Bra010162	AT1G32400.1	Symbols: TOM2A | tobamovirus multiplication 2A | chr1:11689393-11690873 REVERSE LENGTH=280	23104.5	12581	10724.4	10372.7	10888.4	10077.2	-1.83646	-2.15439	-2.22743	-2.12194	-2.29275
1	Bra010263	AT4G30960.1	Symbols: CIPK6, SIP3, SNRK3.14, ATCIPK6 | SOS3-interacting protein 3 | chr4:15067400-15068725 FORWARD LENGTH=441	6067.93	2213.85	2319.58	2532.99	2899.22	2940.89	-2.74089	-2.61596	-2.39556	-2.09295	-2.0633
1	Bra010282	AT4G30550.1	Symbols: | Class I glutamine amidotransferase-like superfamily protein | chr4:14925618-14926713 FORWARD LENGTH=249	3610.59	863.164	932.74	843.269	960.612	989.331	-4.18297	-3.87095	-4.28166	-3.75864	-3.64953
1	Bra010372	AT4G28350.1	Symbols: | Concanavalin A-like lectin protein kinase family protein | chr4:14026577-14028622 FORWARD LENGTH=649	2398.87	1311.45	941.197	1530.66	1232.07	1413.99	-1.82917	-2.54874	-1.56721	-1.94702	-1.69653
1	Bra010381	AT4G28240.1	Symbols: | Wound-responsive family protein | chr4:13997979-13998239 REVERSE LENGTH=86	4260.47	1838.01	1721.84	1857.84	1471.66	1506.85	-2.31798	-2.47437	-2.29324	-2.89501	-2.8274
1	Bra010389	AT4G27950.1	Symbols: CRF4 | cytokinin response factor 4 | chr4:13909732-13910739 REVERSE LENGTH=335	4586.94	1502.53	1623.8	1548.85	1721.4	1661.32	-3.05281	-2.82482	-2.96151	-2.66466	-2.76102
1	Bra010408	AT4G27310.1	Symbols: | B-box type zinc finger family protein | chr4:13675853-13676616 FORWARD LENGTH=223	5928.29	2195.24	1897.72	1833.91	2174.75	1440.78	-2.70052	-3.1239	-3.2326	-2.72596	-4.11464
1	Bra010503	AT4G36010.1	Symbols: | Pathogenesis-related thaumatin superfamily protein | chr4:17039472-17040976 REVERSE LENGTH=301	6956.03	971.943	664.349	855.858	1155.64	989.691	-7.15683	-10.4704	-8.12755	-6.0192	-7.02849
1	Bra010507	AT4G35870.1	Symbols: | early-responsive to dehydration stress protein (ERD4) | chr4:16990332-16992785 FORWARD LENGTH=817	1133.4	420.362	378.886	545.961	442.098	422.158	-2.69625	-2.9914	-2.07597	-2.56368	-2.68478
1	Bra010532	AT4G35480.1	Symbols: RHA3B | RING-H2 finger A3B | chr4:16852233-16852835 REVERSE LENGTH=200	1365.07	360.377	278.236	369.326	235.121	199.573	-3.78789	-4.90616	-3.69611	-5.80582	-6.83995
1	Bra010641	AT4G40070.1	Symbols: | RING/U-box superfamily protein | chr4:18576533-18577504 FORWARD LENGTH=323	671.469	237.489	219.458	249.629	260.682	155.164	-2.82737	-3.05967	-2.68987	-2.57582	-4.32748
1	Bra010653	AT4G39840.1	Symbols: | unknown protein; FUNCTIONS IN: molecular_function unknown; INVOLVED IN: biological_process unknown; LOCATED IN: endomembrane system; EXPRESSED IN: 23 plant structures; EXPRESSED DURING: 13 growth stages; Has 20719 Blast hits to 6096 proteins in 607 species: Archae - 22; Bacteria - 3243; Metazoa - 4364; Fungi - 2270; Plants - 237; Viruses - 128; Other Eukaryotes - 10455 (source: NCBI BL…	6015.62	2286.06	2508.31	2836.88	2404.43	2689.23	-2.63144	-2.39828	-2.12051	-2.50189	-2.23693
1	Bra010678	AT1G47620.1	Symbols: CYP96A8 | cytochrome P450, family 96, subfamily A, polypeptide 8 | chr1:17508116-17509678 REVERSE LENGTH=520	567.976	390.875	258.794	417.288	409.988	305.995	-1.45309	-2.1947	-1.36111	-1.38535	-1.85616
1	Bra010685	AT4G39390.1	Symbols: ATNST-KT1, NST-K1 | nucleotide sugar transporter-KT 1 | chr4:18316278-18317854 FORWARD LENGTH=337	1740.55	747.877	758.766	745.553	648.823	602.608	-2.32732	-2.29392	-2.33458	-2.68263	-2.88836
1	Bra010738	AT4G38580.1	Symbols: ATFP6, HIPP26, FP6 | farnesylated protein 6 | chr4:18034596-18035693 FORWARD LENGTH=153	15409.9	7911.66	6912.19	8084.42	9490.79	8131.51	-1.94775	-2.22938	-1.90612	-1.62367	-1.89508
1	Bra010754	AT4G14230.1	Symbols: | CBS domain-containing protein with a domain of unknown function (DUF21) | chr4:8200850-8203130 REVERSE LENGTH=495	7547.52	4532.57	3487.65	3880.78	4154.27	3930.34	-1.66517	-2.16407	-1.94485	-1.81681	-1.92032
1	Bra010785	AT1G30250.1	Symbols: | unknown protein; Has 5 Blast hits to 5 proteins in 2 species: Archae - 0; Bacteria - 0; Metazoa - 0; Fungi - 0; Plants - 5; Viruses - 0; Other Eukaryotes - 0 (source: NCBI BLink). | chr1:10647253-10647501 REVERSE LENGTH=82	2613.71	1046.47	666.815	837.315	685.294	671.706	-2.49764	-3.91969	-3.12154	-3.814	-3.89115
1	Bra010802	AT1G30040.1	Symbols: ATGA2OX2, GA2OX2 | gibberellin 2-oxidase | chr1:10537769-10539570 FORWARD LENGTH=341	1497.8	408.358	234.336	425.054	259.863	313.543	-3.66786	-6.39168	-3.52379	-5.76381	-4.77702
1	Bra010837	AT1G29300.1	Symbols: UNE1 | Plant protein of unknown function (DUF641) | chr1:10248120-10249499 REVERSE LENGTH=459	1941.59	825.863	905.247	940.598	685.289	675.915	-2.35098	-2.14482	-2.06421	-2.83324	-2.87254
1	Bra010839	AT1G29280.1	Symbols: WRKY65, ATWRKY65 | WRKY DNA-binding protein 65 | chr1:10236589-10237467 FORWARD LENGTH=259	6354.93	1524.79	1564.57	1260.14	1799.65	1172.8	-4.16774	-4.06177	-5.04303	-3.5312	-5.4186
1	Bra010887	AT1G28260.1	Symbols: | Telomerase activating protein Est1 | chr1:9875776-9878782 REVERSE LENGTH=880	881.424	565.025	476.563	541.996	560.288	375.341	-1.55997	-1.84954	-1.62626	-1.57316	-2.34833
1	Bra010910	AT1G27970.1	Symbols: NTF2B | nuclear transport factor 2B | chr1:9746921-9747787 FORWARD LENGTH=126	520.242	282.812	130.354	289.006	110.969	162.655	-1.83953	-3.99099	-1.80011	-4.68817	-3.19844
1	Bra010963	AT1G24440.1	Symbols: | RING/U-box superfamily protein | chr1:8662340-8663777 FORWARD LENGTH=251	1129.02	590.805	567.026	558.805	560.917	444.225	-1.91099	-1.99113	-2.02042	-2.01281	-2.54155
1	Bra010971	NA	NA	1020.64	618.183	464.349	752.432	612.967	743.563	-1.65103	-2.198	-1.35645	-1.66508	-1.37263
1	Bra011014	AT1G26190.1	Symbols: | Phosphoribulokinase / Uridine kinase family | chr1:9057285-9060433 REVERSE LENGTH=674	1447.73	480.765	588.839	665.125	659.776	814.902	-3.0113	-2.45862	-2.17663	-2.19428	-1.77657
1	Bra011060	AT4G28780.1	Symbols: | GDSL-like Lipase/Acylhydrolase superfamily protein | chr4:14215603-14217159 FORWARD LENGTH=367	819.952	387.824	320.701	430.46	237.886	321.775	-2.11424	-2.55675	-1.90483	-3.44683	-2.54822
1	Bra011077	NA	NA	4193.98	1784.84	1947.55	2270.78	1501.87	1849.01	-2.34978	-2.15346	-1.84693	-2.79251	-2.26823
1	Bra011106	AT4G29410.1	Symbols: | Ribosomal L28e protein family | chr4:14468439-14469964 REVERSE LENGTH=143	2590	1405.2	1242.44	1242.56	1557.58	1540.78	-1.84315	-2.08461	-2.08441	-1.66284	-1.68097
1	Bra011119	AT4G29520.1	Symbols: | LOCATED IN: endoplasmic reticulum, plasma membrane; EXPRESSED IN: 23 plant structures; EXPRESSED DURING: 14 growth stages; CONTAINS InterPro DOMAIN/s: Saposin B (InterPro:IPR008139); Has 137 Blast hits to 137 proteins in 50 species: Archae - 2; Bacteria - 0; Metazoa - 41; Fungi - 10; Plants - 36; Viruses - 0; Other Eukaryotes - 48 (source: NCBI BLink). | chr4:14494056-14495657 REVERSE …	739.343	325.497	322.667	340.009	309.201	265.43	-2.27143	-2.29135	-2.17448	-2.39114	-2.78545
1	Bra011128	AT4G29680.1	Symbols: | Alkaline-phosphatase-like family protein | chr4:14538067-14539557 REVERSE LENGTH=496	505.264	144.15	132.371	126.656	186.348	78.2188	-3.50513	-3.81703	-3.98926	-2.7114	-6.45962
1	Bra011162	AT4G30080.1	Symbols: ARF16 | auxin response factor 16 | chr4:14703369-14705564 REVERSE LENGTH=670	2237.18	921.26	920.619	860.434	843.861	819.564	-2.42839	-2.43008	-2.60006	-2.65112	-2.72972
1	Bra011177	AT4G30250.1	Symbols: | P-loop containing nucleoside triphosphate hydrolases superfamily protein | chr4:14811262-14812821 REVERSE LENGTH=519	1975.79	725.434	679.273	783.235	898.859	906.807	-2.7236	-2.90868	-2.5226	-2.19811	-2.17884
1	Bra011179	AT4G30270.1	Symbols: MERI5B, MERI-5, XTH24, SEN4 | xyloglucan endotransglucosylase/hydrolase 24 | chr4:14819445-14820448 REVERSE LENGTH=269	24641.5	12542.9	11490.2	12533.9	12451.4	12245.4	-1.96458	-2.14457	-1.96599	-1.97901	-2.01231
1	Bra011187	AT4G30370.1	Symbols: | RING/U-box superfamily protein | chr4:14858743-14859273 REVERSE LENGTH=176	2296.48	1071.82	768.357	954.574	898.74	1152.88	-2.1426	-2.98882	-2.40576	-2.55522	-1.99195
1	Bra011208	AT4G30650.1	Symbols: | Low temperature and salt responsive protein family | chr4:14954403-14954698 FORWARD LENGTH=73	27365.1	15246.6	13064.5	13844.1	14219.4	15626.2	-1.79483	-2.09462	-1.97666	-1.92449	-1.75123
1	Bra011237	AT4G30980.1	Symbols: LRL2 | LJRHL1-like 2 | chr4:15079489-15081606 REVERSE LENGTH=310	2699.51	711.179	519.394	626.767	700.888	673.024	-3.79582	-5.19742	-4.30704	-3.85156	-4.01102
1	Bra011241	AT4G31000.1	Symbols: | Calmodulin-binding protein | chr4:15103402-15105799 FORWARD LENGTH=562	7687.86	3002.12	2923.29	2997.58	2562.51	2314.42	-2.56081	-2.62987	-2.56469	-3.00013	-3.32172
1	Bra011249	AT4G31140.1	Symbols: | O-Glycosyl hydrolases family 17 protein | chr4:15141581-15143188 FORWARD LENGTH=484	5206.38	2126.97	1611.35	1746.77	1688.88	1554.14	-2.44779	-3.23107	-2.98058	-3.08274	-3.35001
1	Bra011296	AT4G31750.1	Symbols: WIN2 | HOPW1-1-interacting 2 | chr4:15364657-15367207 REVERSE LENGTH=311	9187.67	2864.12	3172.89	2847.55	3200.36	2760.73	-3.20785	-2.89568	-3.22652	-2.87082	-3.32799
1	Bra011301	AT4G31820.1	Symbols: ENP, NPY1, MAB4 | Phototropic-responsive NPH3 family protein | chr4:15390788-15393627 REVERSE LENGTH=571	1386.41	434.064	469.692	670.309	542.671	605.997	-3.19402	-2.95174	-2.06831	-2.55479	-2.28782
1	Bra011344	AT4G32400.1	Symbols: EMB104, SHS1, EMB42, ATBT1 | Mitochondrial substrate carrier family protein | chr4:15638686-15640238 FORWARD LENGTH=392	2520.77	1496.33	1347.63	1551.82	1382.59	1154.48	-1.68464	-1.87052	-1.6244	-1.82322	-2.18347
1	Bra011411	AT4G33080.1	Symbols: | AGC (cAMP-dependent, cGMP-dependent and protein kinase C) kinase family protein | chr4:15960146-15964296 FORWARD LENGTH=519	2606.13	1271.36	1064.22	1173.06	1124.29	1010.48	-2.04988	-2.44886	-2.22165	-2.31802	-2.5791
1	Bra011540	AT4G34530.1	Symbols: CIB1 | cryptochrome-interacting basic-helix-loop-helix 1 | chr4:16498466-16499946 FORWARD LENGTH=335	8739.34	4916.09	4087.87	3979.15	4468.75	3991.27	-1.7777	-2.13787	-2.19628	-1.95566	-2.18961
1	Bra011563	AT4G34800.1	Symbols: | SAUR-like auxin-responsive protein family | chr4:16596860-16597144 FORWARD LENGTH=94	1506.41	30.9519	43.1771	118.194	152.819	235.24	-48.6694	-34.8891	-12.7452	-9.85748	-6.40372
1	Bra011564	AT4G34810.1	Symbols: | SAUR-like auxin-responsive protein family | chr4:16599104-16599421 FORWARD LENGTH=105	737.523	123.843	200.829	203.145	191.21	116.226	-5.95531	-3.67239	-3.63052	-3.85714	-6.34559
1	Bra011573	AT4G34950.1	Symbols: | Major facilitator superfamily protein | chr4:16642544-16644759 REVERSE LENGTH=567	3151.17	1583.82	1132.08	1225.44	1386.13	1082.79	-1.9896	-2.78352	-2.57146	-2.27336	-2.91023
1	Bra011582	AT4G35070.1	Symbols: | SBP (S-ribonuclease binding protein) family protein | chr4:16694488-16695387 FORWARD LENGTH=265	8940.24	3452.93	3791.24	3424.12	4013.28	3098.51	-2.58917	-2.35813	-2.61096	-2.22766	-2.88534
1	Bra011590	AT4G35180.1	Symbols: LHT7 | LYS/HIS transporter 7 | chr4:16738517-16740385 REVERSE LENGTH=478	1174.78	123.922	97.4938	132.926	84.9585	115.007	-9.48	-12.0498	-8.83785	-13.8277	-10.2149
1	Bra011606	AT4G35320.1	Symbols: | unknown protein; BEST Arabidopsis thaliana protein match is: unknown protein (TAIR:AT2G17300.1); Has 30201 Blast hits to 17322 proteins in 780 species: Archae - 12; Bacteria - 1396; Metazoa - 17338; Fungi - 3422; Plants - 5037; Viruses - 0; Other Eukaryotes - 2996 (source: NCBI BLink). | chr4:16806139-16806582 REVERSE LENGTH=147	14367.5	2800.67	3973.34	5320.69	5410.47	6058.24	-5.13002	-3.61598	-2.70031	-2.6555	-2.37156
1	Bra011611	AT4G35380.1	Symbols: | SEC7-like guanine nucleotide exchange family protein | chr4:16819883-16825960 FORWARD LENGTH=1706	881.942	334.284	324.151	313.333	318.044	223.463	-2.6383	-2.72078	-2.81471	-2.77302	-3.9467
1	Bra011618	AT4G35480.1	Symbols: RHA3B | RING-H2 finger A3B | chr4:16852233-16852835 REVERSE LENGTH=200	1527.56	263.856	325.993	363.847	275.845	300.815	-5.78937	-4.68587	-4.19836	-5.53775	-5.07807
1	Bra011622	AT4G35540.1	Symbols: | zinc ion binding;transcription regulators | chr4:16873939-16875522 FORWARD LENGTH=527	1233.64	663.317	488.373	668.286	658.507	420.062	-1.8598	-2.52602	-1.84598	-1.87339	-2.9368
1	Bra011627	AT4G35600.1	Symbols: CONNEXIN 32 | Protein kinase superfamily protein | chr4:16896448-16898714 FORWARD LENGTH=419	3943.29	1836	2123.29	2078.64	2442.17	1825.73	-2.14776	-1.85716	-1.89705	-1.61467	-2.15984
1	Bra011649	AT4G35920.1	Symbols: MCA1 | PLAC8 family protein | chr4:17012106-17014192 REVERSE LENGTH=421	6305.32	2736.7	2504	3588.92	2981.24	3560.23	-2.30399	-2.5181	-1.75689	-2.115	-1.77104
1	Bra011654	AT4G36010.1	Symbols: | Pathogenesis-related thaumatin superfamily protein | chr4:17039472-17040976 REVERSE LENGTH=301	3980.35	695.553	544.651	558.02	602.234	713.664	-5.72257	-7.30807	-7.13299	-6.60931	-5.57734
1	Bra011677	AT4G36360.1	Symbols: BGAL3 | beta-galactosidase 3 | chr4:17176840-17181143 REVERSE LENGTH=856	25295.1	9748.27	12338.2	13770.6	12744.3	14082	-2.59483	-2.05015	-1.83689	-1.98482	-1.79627
1	Bra011680	AT4G36410.1	Symbols: UBC17 | ubiquitin-conjugating enzyme 17 | chr4:17201969-17202890 FORWARD LENGTH=161	14779.3	2793.82	3533.96	3155.89	4413.3	3131.48	-5.29	-4.18208	-4.68308	-3.34881	-4.71959
1	Bra011699	AT4G36670.1	Symbols: | Major facilitator superfamily protein | chr4:17287680-17289483 REVERSE LENGTH=493	790.583	223.214	263.311	259.356	211.692	212.002	-3.54182	-3.00247	-3.04825	-3.73459	-3.72913
1	Bra011741	AT4G36920.1	Symbols: AP2, FLO2, FL1 | Integrase-type DNA-binding superfamily protein | chr4:17400998-17403140 FORWARD LENGTH=432	1692.16	644.163	731.805	729.173	715.561	550.504	-2.62691	-2.31231	-2.32066	-2.3648	-3.07384
1	Bra011744	AT4G36900.1	Symbols: RAP2.10, DEAR4 | related to AP2 10 | chr4:17389015-17389605 FORWARD LENGTH=196	6350.56	3199.04	3833.48	3708.26	2947.02	3228.68	-1.98515	-1.6566	-1.71254	-2.15491	-1.96692
1	Bra011767	NA	NA	10967.8	4935.25	4403.61	5529.66	3670.46	5026.29	-2.22234	-2.49064	-1.98345	-2.98813	-2.18209
1	Bra011808	AT4G40060.1	Symbols: ATHB16, ATHB-16, HB16 | homeobox protein 16 | chr4:18571682-18572774 REVERSE LENGTH=294	7617.8	2857.84	2806.89	2488	3404.16	2568.93	-2.66558	-2.71396	-3.06182	-2.23779	-2.96536
1	Bra011818	AT4G39990.1	Symbols: ATRABA4B, ATRAB11G, ATGB3, RABA4B | RAB GTPase homolog A4B | chr4:18542722-18543779 FORWARD LENGTH=224	4117.68	1957.59	1889.45	1902.82	1790.52	1576.38	-2.10344	-2.1793	-2.16399	-2.29971	-2.61211
1	Bra011819	AT4G39980.1	Symbols: DHS1 | 3-deoxy-D-arabino-heptulosonate 7-phosphate synthase 1 | chr4:18539654-18541832 FORWARD LENGTH=525	22766.5	10576	11040.4	10466.2	11335.2	11932.9	-2.15266	-2.06211	-2.17524	-2.00848	-1.90788
1	Bra011828	AT4G39840.1	Symbols: | unknown protein; FUNCTIONS IN: molecular_function unknown; INVOLVED IN: biological_process unknown; LOCATED IN: endomembrane system; EXPRESSED IN: 23 plant structures; EXPRESSED DURING: 13 growth stages; Has 20719 Blast hits to 6096 proteins in 607 species: Archae - 22; Bacteria - 3243; Metazoa - 4364; Fungi - 2270; Plants - 237; Viruses - 128; Other Eukaryotes - 10455 (source: NCBI BL…	10722.8	5061.4	4178.43	5611.46	4512.48	5922.92	-2.11854	-2.56623	-1.91088	-2.37625	-1.81039
1	Bra011833	AT4G39780.1	Symbols: | Integrase-type DNA-binding superfamily protein | chr4:18458216-18459034 REVERSE LENGTH=272	1831.39	244.609	285.424	202.822	217.35	152.73	-7.48701	-6.41638	-9.02954	-8.42599	-11.991
1	Bra011855	AT4G39590.1	Symbols: | Galactose oxidase/kelch repeat superfamily protein | chr4:18387515-18388723 REVERSE LENGTH=402	4330.64	1768.27	1897.4	1858.87	2286.03	1776.17	-2.44908	-2.28241	-2.32972	-1.89439	-2.43819
1	Bra011863	AT4G39390.1	Symbols: ATNST-KT1, NST-K1 | nucleotide sugar transporter-KT 1 | chr4:18316278-18317854 FORWARD LENGTH=337	1971.72	1112.19	870.997	1079.13	838.368	996.914	-1.77283	-2.26375	-1.82714	-2.35186	-1.97782
1	Bra011889	AT4G38860.1	Symbols: | SAUR-like auxin-responsive protein family | chr4:18130357-18130674 FORWARD LENGTH=105	2621.54	978.516	737.451	870.969	1155.79	773.32	-2.6791	-3.55487	-3.00991	-2.26818	-3.38998
1	Bra011907	AT1G55265.1	Symbols: | Protein of unknown function, DUF538 | chr1:20617326-20617853 FORWARD LENGTH=175	772.72	214.23	159.312	183.442	265.152	240.579	-3.60696	-4.85036	-4.21234	-2.91425	-3.21192
1	Bra011963	AT2G28260.1	Symbols: ATCNGC15, CNGC15 | cyclic nucleotide-gated channel 15 | chr2:12049989-12052453 FORWARD LENGTH=678	1587.83	438.322	365.619	789.951	769.703	967.483	-3.62252	-4.34285	-2.01004	-2.06291	-1.6412
1	Bra011969	AT1G08080.1	Symbols: ATACA7, ACA7 | alpha carbonic anhydrase 7 | chr1:2517022-2518546 REVERSE LENGTH=275	1693.24	133.629	134.204	185.103	144.291	226.645	-12.6712	-12.6169	-9.14756	-11.7349	-7.47089
1	Bra012013	AT2G27510.1	Symbols: ATFD3, FD3 | ferredoxin 3 | chr2:11758281-11758748 REVERSE LENGTH=155	1615.6	647.77	531.881	709.239	678.276	880.044	-2.4941	-3.03752	-2.27793	-2.38192	-1.83582
1	Bra012097	AT5G65650.1	Symbols: | Protein of unknown function (DUF1195) | chr5:26239588-26241195 FORWARD LENGTH=185	10854.6	3920.19	3628.32	5085.66	4710.93	5900.97	-2.7689	-2.99163	-2.13435	-2.30413	-1.83946
1	Bra012111	AT5G66860.1	Symbols: | Ribosomal protein L25/Gln-tRNA synthetase, anti-codon-binding domain | chr5:26701233-26702531 REVERSE LENGTH=249	1374.14	860.328	796.562	767.423	858.044	670.321	-1.59723	-1.72509	-1.79059	-1.60148	-2.04997
1	Bra012174	AT3G28430.1	Symbols: | unknown protein; FUNCTIONS IN: molecular_function unknown; INVOLVED IN: biological_process unknown; LOCATED IN: mitochondrion; EXPRESSED IN: 17 plant structures; EXPRESSED DURING: 6 growth stages; CONTAINS InterPro DOMAIN/s: Protein of unknown function FPL (InterPro:IPR019155); Has 243 Blast hits to 233 proteins in 101 species: Archae - 0; Bacteria - 0; Metazoa - 110; Fungi - 0; Plants…	3012.92	1811.45	1565.89	1609.59	1927.96	1502.94	-1.66326	-1.92409	-1.87186	-1.56275	-2.00468
1	Bra012204	AT1G20050.1	Symbols: HYD1 | C-8,7 sterol isomerase | chr1:6949160-6950135 FORWARD LENGTH=223	6412.36	3137.77	2985.02	3048.34	2813.77	3036.87	-2.0436	-2.14818	-2.10356	-2.27892	-2.1115
1	Bra012229	AT1G20430.1	Symbols: | unknown protein; Has 29 Blast hits to 29 proteins in 10 species: Archae - 0; Bacteria - 0; Metazoa - 0; Fungi - 0; Plants - 29; Viruses - 0; Other Eukaryotes - 0 (source: NCBI BLink). | chr1:7083471-7083821 REVERSE LENGTH=116	920.339	475.443	557.608	563.545	524.747	443.756	-1.93575	-1.65051	-1.63312	-1.75387	-2.07398
1	Bra012283	NA	NA	521.858	178.817	154.526	158.211	234.414	155.516	-2.91839	-3.37715	-3.29849	-2.22622	-3.35565
1	Bra012315	AT1G22230.1	Symbols: | unknown protein; LOCATED IN: chloroplast; BEST Arabidopsis thaliana protein match is: unknown protein (TAIR:AT1G78110.1); Has 2358 Blast hits to 1759 proteins in 159 species: Archae - 2; Bacteria - 36; Metazoa - 1046; Fungi - 203; Plants - 157; Viruses - 72; Other Eukaryotes - 842 (source: NCBI BLink). | chr1:7850093-7851037 FORWARD LENGTH=314	1865.02	255.73	269.154	264.518	272.792	274.91	-7.29293	-6.92919	-7.05064	-6.83678	-6.78411
1	Bra012359	AT1G23090.1	Symbols: AST91, SULTR3;3 | sulfate transporter 91 | chr1:8185238-8188954 REVERSE LENGTH=631	9251.59	5386.36	4389.91	4739.47	5607.07	5326.34	-1.7176	-2.10747	-1.95203	-1.64999	-1.73695
1	Bra012430	AT1G27050.1	Symbols: ATHB54, HB54 | homeobox protein 54 | chr1:9393706-9394408 FORWARD LENGTH=205	2167.41	550.921	608.246	651.662	916.21	498.312	-3.93416	-3.56338	-3.32597	-2.36563	-4.3495
1	Bra012475	AT1G25440.1	Symbols: | B-box type zinc finger protein with CCT domain | chr1:8933939-8935284 REVERSE LENGTH=417	2398.82	1217.97	1121.15	1259.63	1311.81	1157.6	-1.96952	-2.13961	-1.90438	-1.82863	-2.07224
1	Bra012490	AT1G25260.1	Symbols: | Ribosomal protein L10 family protein | chr1:8854163-8855766 REVERSE LENGTH=235	1093.14	476.793	495.129	533.849	627.859	619.976	-2.29269	-2.20779	-2.04766	-1.74106	-1.7632
1	Bra012541	AT4G19510.1	Symbols: | Disease resistance protein (TIR-NBS-LRR class) | chr4:10633685-10637841 FORWARD LENGTH=1210	1081.23	502.886	530.76	604.473	678.427	521.942	-2.15005	-2.03714	-1.78872	-1.59373	-2.07155
1	Bra012563	AT4G18970.1	Symbols: | GDSL-like Lipase/Acylhydrolase superfamily protein | chr4:10389308-10390808 REVERSE LENGTH=361	587.849	310.256	182.563	253.57	198.987	217.968	-1.89472	-3.21998	-2.31829	-2.95421	-2.69695
1	Bra012586	AT4G18570.1	Symbols: | Tetratricopeptide repeat (TPR)-like superfamily protein | chr4:10231439-10234534 FORWARD LENGTH=642	2161.85	309.912	278.802	309.493	263.21	177.413	-6.97569	-7.75407	-6.98513	-8.2134	-12.1854
1	Bra012588	AT4G18540.1	Symbols: | unknown protein; Has 209 Blast hits to 205 proteins in 54 species: Archae - 0; Bacteria - 17; Metazoa - 2; Fungi - 150; Plants - 40; Viruses - 0; Other Eukaryotes - 0 (source: NCBI BLink). | chr4:10221203-10223028 REVERSE LENGTH=520	2223.27	697.393	572.229	691.164	798.173	713.811	-3.18797	-3.88528	-3.2167	-2.78545	-3.11465
1	Bra012614	AT4G18170.1	Symbols: WRKY28, ATWRKY28 | WRKY DNA-binding protein 28 | chr4:10061508-10062691 FORWARD LENGTH=318	1496.92	191.173	197.895	208.189	158.887	90.0431	-7.83019	-7.56421	-7.1902	-9.42129	-16.6245
1	Bra012631	AT5G46680.1	Symbols: | Pentatricopeptide repeat (PPR-like) superfamily protein | chr5:18941118-18942524 FORWARD LENGTH=468	1153.71	154.873	171.84	215.186	217.906	155.414	-7.44939	-6.71386	-5.36145	-5.29453	-7.42346
1	Bra012663	AT4G17460.1	Symbols: HAT1 | Homeobox-leucine zipper protein 4 (HB-4) / HD-ZIP protein | chr4:9739862-9740983 FORWARD LENGTH=282	1655.7	162.395	135.309	176.7	172.421	176.374	-10.1955	-12.2364	-9.37012	-9.60266	-9.38744
1	Bra012671	AT4G17260.1	Symbols: | Lactate/malate dehydrogenase family protein | chr4:9674057-9675309 FORWARD LENGTH=353	14172.5	6658.6	5718.33	6488.04	6085.56	6682.36	-2.12845	-2.47843	-2.1844	-2.32887	-2.12088
1	Bra012744	AT4G16100.1	Symbols: | Protein of unknown function (DUF789) | chr4:9105809-9107986 FORWARD LENGTH=394	3996.11	1791.47	1949.59	2131.9	2864.64	1831.01	-2.23063	-2.04972	-1.87444	-1.39498	-2.18246
1	Bra012752	AT4G15920.1	Symbols: SWEET17, AtSWEET17 | Nodulin MtN3 family protein | chr4:9030742-9033343 REVERSE LENGTH=241	2532.79	1192.94	1168.3	1229.16	1546.08	1313.92	-2.12315	-2.16793	-2.06059	-1.6382	-1.92766
1	Bra012755	AT3G16630.1	Symbols: ATKINESIN-13A, KINESIN-13A | P-loop containing nucleoside triphosphate hydrolases superfamily protein | chr3:5662660-5667261 REVERSE LENGTH=794	2978.58	1711.29	1672.95	2058.78	1924.65	1455.09	-1.74055	-1.78044	-1.44677	-1.5476	-2.04701
1	Bra012765	AT4G15770.1	Symbols: | RNA binding | chr4:8978060-8978623 FORWARD LENGTH=187	7600.52	2141.27	1898.32	2139.36	2417.52	2223.62	-3.54954	-4.00381	-3.55271	-3.14393	-3.41808
1	Bra012791	AT4G15410.1	Symbols: PUX5 | serine/threonine protein phosphatase 2A 55 kDa regulatory subunit B prime gamma | chr4:8814868-8816596 FORWARD LENGTH=421	4032.96	2232.93	2136.99	1935.07	2401.23	2265.21	-1.80613	-1.88722	-2.08414	-1.67954	-1.78039
1	Bra012796	AT4G15240.1	Symbols: | Protein of unknown function (DUF604) | chr4:8703518-8705378 REVERSE LENGTH=488	1213.58	346.116	204.176	270.487	381.469	176.266	-3.50628	-5.94379	-4.48665	-3.18133	-6.88494
1	Bra012800	AT3G52490.1	Symbols: | Double Clp-N motif-containing P-loop nucleoside triphosphate hydrolases superfamily protein | chr3:19455850-19458721 REVERSE LENGTH=815	2146.74	796.812	683.833	739.385	840.164	627.047	-2.69416	-3.13928	-2.90341	-2.55514	-3.42357
1	Bra012816	AT3G52170.1	Symbols: | DNA binding | chr3:19347039-19349099 REVERSE LENGTH=499	3997.98	1426.1	1400.53	1488.45	1729.78	2009.05	-2.80344	-2.85462	-2.686	-2.31127	-1.98999
1	Bra012890	AT3G50760.1	Symbols: GATL2 | galacturonosyltransferase-like 2 | chr3:18868074-18869099 FORWARD LENGTH=341	4029.88	407.57	398.034	565.359	444.876	539.567	-9.88758	-10.1245	-7.128	-9.05843	-7.46873
1	Bra012942	AT5G61570.2	Symbols: | Protein kinase superfamily protein | chr5:24758507-24760201 FORWARD LENGTH=358	1121.09	459.133	370.833	438.581	400.549	273.94	-2.44175	-3.02317	-2.55618	-2.79888	-4.09247
1	Bra012959	AT5G61440.1	Symbols: ACHT5 | atypical CYS HIS rich thioredoxin 5 | chr5:24707658-24708684 FORWARD LENGTH=245	567.321	261.192	307.534	342.791	190.048	228.448	-2.17205	-1.84474	-1.65501	-2.98515	-2.48337
1	Bra012964	AT5G61380.1	Symbols: TOC1, APRR1, PRR1, AtTOC1 | CCT motif -containing response regulator protein | chr5:24675540-24678176 FORWARD LENGTH=618	2026.36	1047.8	878.226	1079.27	1013.27	976.922	-1.93392	-2.30733	-1.87753	-1.99982	-2.07423
1	Bra012975	AT5G61240.1	Symbols: | Leucine-rich repeat (LRR) family protein | chr5:24629485-24631958 FORWARD LENGTH=326	17147	10064.3	7912.73	9279.21	8402.19	8957.59	-1.70374	-2.16701	-1.84789	-2.04078	-1.91424
1	Bra012992	AT5G60960.1	Symbols: | Pentatricopeptide repeat (PPR) superfamily protein | chr5:24528423-24529988 REVERSE LENGTH=521	3383.55	852.794	964.941	1061.51	1169.23	1046.72	-3.96761	-3.50648	-3.18749	-2.89383	-3.23253
1	Bra012996	AT5G60920.1	Symbols: COB | COBRA-like extracellular glycosyl-phosphatidyl inositol-anchored protein family | chr5:24511466-24513932 REVERSE LENGTH=456	5488.17	2212.82	2772.01	2677.72	2210.71	2430.8	-2.48017	-1.97985	-2.04957	-2.48254	-2.25776
1	Bra013003	AT5G60850.1	Symbols: OBP4 | OBF binding protein 4 | chr5:24480578-24481501 FORWARD LENGTH=307	3574.98	1999.06	1689.06	1851.27	1921.21	2134.1	-1.78833	-2.11655	-1.9311	-1.8608	-1.67517
1	Bra013006	AT5G60820.1	Symbols: | RING/U-box superfamily protein | chr5:24469636-24470895 FORWARD LENGTH=419	3454.82	1717.54	1997.78	2149.87	2000.05	1705.28	-2.01149	-1.72933	-1.60699	-1.72737	-2.02595
1	Bra013042	AT2G16900.1	Symbols: | Arabidopsis phospholipase-like protein (PEARLI 4) family | chr2:7323857-7325374 REVERSE LENGTH=382	1457.42	518.351	584.826	565.989	684.553	579.95	-2.81165	-2.49206	-2.575	-2.12901	-2.51301
1	Bra013059	AT2G16660.1	Symbols: | Major facilitator superfamily protein | chr2:7218930-7221592 REVERSE LENGTH=546	1984.18	636.57	595.45	814.155	1200.11	901.24	-3.11699	-3.33224	-2.4371	-1.65333	-2.20161
1	Bra013096	AT2G15730.1	Symbols: | P-loop containing nucleoside triphosphate hydrolases superfamily protein | chr2:6849797-6851881 FORWARD LENGTH=344	1120.06	493.103	448.247	532.656	420.983	499.849	-2.27145	-2.49876	-2.10278	-2.66058	-2.2408
1	Bra013115	AT2G14900.1	Symbols: | Gibberellin-regulated family protein | chr2:6404210-6405043 FORWARD LENGTH=108	2033.79	1129.42	795.178	1213.07	1235.68	1476.21	-1.80074	-2.55765	-1.67656	-1.64589	-1.37771
1	Bra013116	NA	NA	3069.41	1444.27	1004.45	1649.44	1038.96	1778.24	-2.12523	-3.05581	-1.86088	-2.95431	-1.72609
1	Bra013144	AT5G41750.1	Symbols: | Disease resistance protein (TIR-NBS-LRR class) family | chr5:16694047-16697527 FORWARD LENGTH=1068	1051.6	181.038	70.9037	99.6031	124.846	96.3245	-5.80873	-14.8314	-10.5579	-8.42318	-10.9173
1	Bra013153	AT2G12462.1	Symbols: | BEST Arabidopsis thaliana protein match is: Sterile alpha motif (SAM) domain-containing protein (TAIR:AT1G15760.1); Has 35333 Blast hits to 34131 proteins in 2444 species: Archae - 798; Bacteria - 22429; Metazoa - 974; Fungi - 991; Plants - 531; Viruses - 0; Other Eukaryotes - 9610 (source: NCBI BLink). | chr2:5050583-5051585 REVERSE LENGTH=249	663.668	171.849	186.766	275.463	210.504	251.284	-3.86193	-3.55347	-2.40928	-3.15276	-2.64111
1	Bra013170	AT2G05760.1	Symbols: | Xanthine/uracil permease family protein | chr2:2180978-2183710 FORWARD LENGTH=520	1081.8	648.159	493.628	630.153	513.978	648.359	-1.66903	-2.19153	-1.71673	-2.10476	-1.66852
1	Bra013197	AT2G04780.1	Symbols: FLA7 | FASCICLIN-like arabinoogalactan 7 | chr2:1677488-1678252 FORWARD LENGTH=254	1957.87	1157.31	910.81	1759.39	1147.26	1367.58	-1.69174	-2.14959	-1.11281	-1.70656	-1.43163
1	Bra013200	AT2G04570.1	Symbols: | GDSL-like Lipase/Acylhydrolase superfamily protein | chr2:1594747-1596129 FORWARD LENGTH=350	1814.02	427.869	361.014	652.069	544.11	798.079	-4.23966	-5.02479	-2.78194	-3.33392	-2.27298
1	Bra013230	AT3G25110.1	Symbols: AtFaTA, FaTA | fatA acyl-ACP thioesterase | chr3:9146589-9148273 REVERSE LENGTH=362	15054.3	4816.22	4819.61	5336.13	6675.93	6678.37	-3.12575	-3.12355	-2.8212	-2.25501	-2.25419
1	Bra013242	AT3G24770.1	Symbols: CLE41 | CLAVATA3/ESR-RELATED 41 | chr3:9046779-9047078 FORWARD LENGTH=99	1294.51	425.639	363.586	450.779	381.304	577.729	-3.04133	-3.5604	-2.87172	-3.39496	-2.24069
1	Bra013243	AT3G24770.1	Symbols: CLE41 | CLAVATA3/ESR-RELATED 41 | chr3:9046779-9047078 FORWARD LENGTH=99	1217.09	502.261	331.903	483.381	410.091	653.243	-2.42322	-3.66701	-2.51787	-2.96785	-1.86315
1	Bra013266	AT4G17900.1	Symbols: | PLATZ transcription factor family protein | chr4:9946046-9947697 FORWARD LENGTH=227	5438.67	1760.85	1670.54	1829.4	2396.27	1601.38	-3.08866	-3.25564	-2.97293	-2.26964	-3.39624
1	Bra013321	AT4G18540.1	Symbols: | unknown protein; Has 209 Blast hits to 205 proteins in 54 species: Archae - 0; Bacteria - 17; Metazoa - 2; Fungi - 150; Plants - 40; Viruses - 0; Other Eukaryotes - 0 (source: NCBI BLink). | chr4:10221203-10223028 REVERSE LENGTH=520	1154.94	630.334	520.396	626.26	523.399	546.729	-1.83227	-2.21935	-1.84419	-2.20661	-2.11245
1	Bra013353	AT4G18820.1	Symbols: | AAA-type ATPase family protein | chr4:10330371-10334090 FORWARD LENGTH=1097	4310.79	2058.01	1666.64	2612.17	2533.51	2919.63	-2.09464	-2.58652	-1.65027	-1.70151	-1.47649
1	Bra013361	AT4G18910.1	Symbols: NIP1;2, NLM2, ATNLM2 | NOD26-like intrinsic protein 1;2 | chr4:10366211-10368179 FORWARD LENGTH=294	3094.91	498.525	361.713	512.658	436.183	458.943	-6.20813	-8.55626	-6.03699	-7.09544	-6.74356
1	Bra013444	AT4G20090.1	Symbols: EMB1025 | Pentatricopeptide repeat (PPR) superfamily protein | chr4:10868400-10870382 REVERSE LENGTH=660	2073.67	1226.45	1067.15	1243.32	1083.26	983.634	-1.69079	-1.94319	-1.66785	-1.91429	-2.10817
1	Bra013451	AT4G20270.1	Symbols: BAM3 | Leucine-rich receptor-like protein kinase family protein | chr4:10949822-10952924 FORWARD LENGTH=992	876.984	279.724	160.191	250.189	266.354	128.352	-3.13518	-5.47461	-3.50529	-3.29255	-6.83265
1	Bra013480	AT4G20880.1	Symbols: | ethylene-responsive nuclear protein / ethylene-regulated nuclear protein (ERT2) | chr4:11179389-11180606 REVERSE LENGTH=405	4537.67	941.644	983.394	945.311	1164.75	870.656	-4.81888	-4.61429	-4.80019	-3.89583	-5.21178
1	Bra013505	AT1G47620.1	Symbols: CYP96A8 | cytochrome P450, family 96, subfamily A, polypeptide 8 | chr1:17508116-17509678 REVERSE LENGTH=520	549.839	349.155	327.174	388.571	257.228	292.479	-1.57477	-1.68057	-1.41503	-2.13756	-1.87993
1	Bra013530	AT4G21500.1	Symbols: | unknown protein; FUNCTIONS IN: molecular_function unknown; INVOLVED IN: biological_process unknown; LOCATED IN: endomembrane system; BEST Arabidopsis thaliana protein match is: unknown protein (TAIR:AT4G05018.1); Has 20 Blast hits to 20 proteins in 8 species: Archae - 0; Bacteria - 0; Metazoa - 0; Fungi - 0; Plants - 17; Viruses - 0; Other Eukaryotes - 3 (source: NCBI BLink). | chr4:11…	1223.69	142.738	106.389	159.872	110.685	113.549	-8.57298	-11.502	-7.65419	-11.0556	-10.7768
1	Bra013532	AT4G21510.1	Symbols: | F-box family protein | chr4:11446193-11447025 REVERSE LENGTH=225	3806.03	616.866	526.386	525.914	538.452	515.331	-6.16995	-7.23049	-7.23698	-7.06847	-7.3856
1	Bra013549	AT4G21700.1	Symbols: | Protein of unknown function (DUF2921) | chr4:11529956-11532844 FORWARD LENGTH=962	4014.65	1842.19	1743.16	2068.72	2236.99	2100.57	-2.17928	-2.30309	-1.94064	-1.79467	-1.91122
1	Bra013559	AT4G21780.1	Symbols: | unknown protein; Has 30201 Blast hits to 17322 proteins in 780 species: Archae - 12; Bacteria - 1396; Metazoa - 17338; Fungi - 3422; Plants - 5037; Viruses - 0; Other Eukaryotes - 2996 (source: NCBI BLink). | chr4:11567213-11567560 FORWARD LENGTH=115	698.322	201.012	179.931	179.581	215.957	252.476	-3.47403	-3.88105	-3.88862	-3.23362	-2.76589
1	Bra013582	AT4G22010.1	Symbols: sks4 | SKU5 similar 4 | chr4:11663429-11666463 FORWARD LENGTH=541	4410.46	2052.84	1910.76	2890.32	1837.82	1578.72	-2.14847	-2.30822	-1.52594	-2.39983	-2.79369
1	Bra013636	AT4G22730.1	Symbols: | Leucine-rich repeat protein kinase family protein | chr4:11941384-11943696 FORWARD LENGTH=688	710.914	277.399	337.179	344.332	327.34	325.553	-2.56279	-2.10842	-2.06462	-2.17179	-2.18371
1	Bra013672	AT4G23060.1	Symbols: IQD22 | IQ-domain 22 | chr4:12087283-12090408 FORWARD LENGTH=484	780.063	257.338	284.659	292.183	221.509	244.019	-3.03128	-2.74034	-2.66978	-3.52159	-3.19673
1	Bra013707	AT4G23540.1	Symbols: | ARM repeat superfamily protein | chr4:12280547-12286420 REVERSE LENGTH=1131	527.035	245.251	227.521	235.938	204.507	195.94	-2.14896	-2.31642	-2.23379	-2.5771	-2.68978
1	Bra013734	AT4G23820.1	Symbols: | Pectin lyase-like superfamily protein | chr4:12397217-12400050 REVERSE LENGTH=444	1239.98	822.143	681.803	1104.5	610.218	920.431	-1.50823	-1.81868	-1.12266	-2.03203	-1.34717
1	Bra013837	AT4G24805.1	Symbols: | S-adenosyl-L-methionine-dependent methyltransferases superfamily protein | chr4:12785315-12786058 FORWARD LENGTH=247	2726.8	1604.38	1525.28	1692.65	1555.79	1253.04	-1.6996	-1.78774	-1.61097	-1.75268	-2.17615
1	Bra013876	AT4G25230.1	Symbols: RIN2 | RPM1 interacting protein 2 | chr4:12924446-12928671 FORWARD LENGTH=578	1313.41	806.271	641.934	812.551	886.537	636.505	-1.62899	-2.04602	-1.6164	-1.48151	-2.06347
1	Bra013888	AT4G25360.1	Symbols: TBL18 | TRICHOME BIREFRINGENCE-LIKE 18 | chr4:12970187-12972404 FORWARD LENGTH=533	7728.03	3797.78	3732	3884.04	3629.6	3741.96	-2.03488	-2.07075	-1.98969	-2.12917	-2.06524
1	Bra013939	AT4G25990.1	Symbols: CIL | CCT motif family protein | chr4:13191937-13193543 REVERSE LENGTH=394	1004.5	223.182	316.885	316.997	356.896	354.211	-4.50081	-3.16992	-3.1688	-2.81455	-2.83588
1	Bra014112	NA	NA	2330.82	1279.7	993.614	1322.74	1093.02	1061.01	-1.82138	-2.3458	-1.76212	-2.13246	-2.19679
1	Bra014152	AT1G48745.1	Symbols: | unknown protein; Has 7 Blast hits to 7 proteins in 3 species: Archae - 0; Bacteria - 0; Metazoa - 0; Fungi - 0; Plants - 7; Viruses - 0; Other Eukaryotes - 0 (source: NCBI BLink). | chr1:18030829-18031206 FORWARD LENGTH=125	529.61	252.852	230.051	253.626	218.592	199.339	-2.09455	-2.30214	-2.08815	-2.42282	-2.65683
1	Bra014183	NA	NA	6285.99	3164.43	3125.1	3004.77	2728.95	2715.86	-1.98645	-2.01145	-2.092	-2.30345	-2.31455
1	Bra014219	AT1G49840.1	Symbols: | Protein of unknown function (DUF620) | chr1:18452243-18454157 FORWARD LENGTH=494	9431.06	5191.89	4057.42	4994.38	4427.04	4410.05	-1.8165	-2.3244	-1.88833	-2.13033	-2.13854
1	Bra014339	AT2G01150.1	Symbols: RHA2B | RING-H2 finger protein 2B | chr2:100703-101146 FORWARD LENGTH=147	1020.39	292.172	339.957	303.265	228.238	223.981	-3.49243	-3.00153	-3.36468	-4.47073	-4.5557
1	Bra014354	AT1G55210.1	Symbols: | Disease resistance-responsive (dirigent-like protein) family protein | chr1:20598057-20598620 REVERSE LENGTH=187	2425.86	760.943	660.373	723.318	511.472	546.784	-3.18797	-3.67347	-3.35379	-4.7429	-4.4366
1	Bra014430	AT3G61580.1	Symbols: | Fatty acid/sphingolipid desaturase | chr3:22786253-22787602 FORWARD LENGTH=449	14716.6	8722.2	6485.38	7401.05	7062.68	6277.43	-1.68726	-2.2692	-1.98845	-2.08371	-2.34437
1	Bra014435	AT3G61460.1	Symbols: BRH1 | brassinosteroid-responsive RING-H2 | chr3:22741701-22742213 REVERSE LENGTH=170	6788.35	1760.84	1801.32	2131.35	2039.56	1713.57	-3.85518	-3.76854	-3.185	-3.32834	-3.96152
1	Bra014469	AT3G60800.1	Symbols: | DHHC-type zinc finger family protein | chr3:22467486-22469273 REVERSE LENGTH=307	2457.94	1414.72	1221.33	1372.52	1223.01	1336.78	-1.7374	-2.01251	-1.79082	-2.00975	-1.8387
1	Bra014487	AT3G60450.1	Symbols: | Phosphoglycerate mutase family protein | chr3:22340982-22342187 FORWARD LENGTH=274	1890	898.147	811.247	821.554	689.365	708.368	-2.10433	-2.32975	-2.30052	-2.74165	-2.6681
1	Bra014492	AT3G60380.1	Symbols: | FUNCTIONS IN: molecular_function unknown; INVOLVED IN: biological_process unknown; LOCATED IN: cellular_component unknown; EXPRESSED IN: 24 plant structures; EXPRESSED DURING: 13 growth stages; BEST Arabidopsis thaliana protein match is: hydroxyproline-rich glycoprotein family protein (TAIR:AT4G16790.1); Has 6102 Blast hits to 3981 proteins in 424 species: Archae - 6; Bacteria - 372; M…	1545.63	869.516	535.26	848.376	632.626	1133.59	-1.77758	-2.88762	-1.82187	-2.4432	-1.36348
1	Bra014500	AT3G60290.1	Symbols: | 2-oxoglutarate (2OG) and Fe(II)-dependent oxygenase superfamily protein | chr3:22282662-22284414 FORWARD LENGTH=357	6944.5	1018.91	1285.54	989.61	1053.76	752.109	-6.81562	-5.40201	-7.01741	-6.59021	-9.23337
1	Bra014522	AT3G59950.1	Symbols: | Peptidase family C54 protein | chr3:22144468-22146887 REVERSE LENGTH=477	1986.5	1181.52	845.313	1131.77	945.942	842.229	-1.68131	-2.35002	-1.75522	-2.10002	-2.35862
1	Bra014547	AT3G59220.1	Symbols: PRN, PRN1, ATPIRIN1 | pirin | chr3:21894205-21895501 FORWARD LENGTH=287	5752.62	263.321	443.046	364.83	441.169	344.781	-21.8464	-12.9842	-15.7679	-13.0395	-16.6849
1	Bra014561	AT3G58660.1	Symbols: | Ribosomal protein L1p/L10e family | chr3:21701574-21702914 FORWARD LENGTH=446	2130.86	608.932	648.154	892.238	1048.51	1051.97	-3.49934	-3.28758	-2.38822	-2.03227	-2.02559
1	Bra014608	AT3G57710.1	Symbols: | Protein kinase superfamily protein | chr3:21386233-21387288 REVERSE LENGTH=351	1037.52	619.953	457.939	578.303	604.024	440.498	-1.67355	-2.26563	-1.79408	-1.71768	-2.35533
1	Bra014614	AT3G57650.1	Symbols: LPAT2 | lysophosphatidyl acyltransferase 2 | chr3:21349751-21352839 FORWARD LENGTH=389	869.974	454.188	487.941	534.619	462.648	407.146	-1.91545	-1.78295	-1.62728	-1.88042	-2.13676
1	Bra014628	AT3G57390.1	Symbols: AGL18 | AGAMOUS-like 18 | chr3:21233910-21235735 FORWARD LENGTH=256	535.404	322.96	233.404	289.938	305.886	254.671	-1.6578	-2.29389	-1.84662	-1.75034	-2.10234
1	Bra014711	AT3G56050.1	Symbols: | Protein kinase family protein | chr3:20798322-20800706 REVERSE LENGTH=499	7226.06	3858.31	3957.19	3715.76	3398.54	3228.5	-1.87286	-1.82606	-1.94471	-2.12622	-2.23821
1	Bra014801	AT3G54660.1	Symbols: GR, EMB2360, ATGR2 | glutathione reductase | chr3:20230356-20233100 REVERSE LENGTH=565	1798.58	424.248	298.104	390.775	356.599	341.265	-4.23945	-6.0334	-4.6026	-5.0437	-5.27033
1	Bra014838	AT3G54140.1	Symbols: ATPTR1, PTR1 | peptide transporter 1 | chr3:20045885-20048154 REVERSE LENGTH=570	14109.8	6219.93	6100	6466.08	7637.51	5937.25	-2.26848	-2.31308	-2.18213	-1.84743	-2.37649
1	Bra014975	AT3G23730.1	Symbols: XTH16 | xyloglucan endotransglucosylase/hydrolase 16 | chr3:8550222-8551248 FORWARD LENGTH=291	10688	2599.56	1574.44	2456.16	1682.87	2556.2	-4.11147	-6.78845	-4.35151	-6.35106	-4.18121
1	Bra014976	AT3G23740.1	Symbols: | unknown protein; FUNCTIONS IN: molecular_function unknown; INVOLVED IN: biological_process unknown; LOCATED IN: chloroplast; EXPRESSED IN: 9 plant structures; EXPRESSED DURING: C globular stage, F mature embryo stage, petal differentiation and expansion stage, E expanded cotyledon stage, D bilateral stage; BEST Arabidopsis thaliana protein match is: unknown protein (TAIR:AT4G14120.1); …	749.062	351.336	409.739	496.163	420.611	309.04	-2.13204	-1.82814	-1.50971	-1.78089	-2.42384
1	Bra014989	AT3G23900.1	Symbols: | RNA recognition motif (RRM)-containing protein | chr3:8631941-8635852 REVERSE LENGTH=987	3899.03	2211.52	2002.24	1919.14	2167.65	1718.87	-1.76305	-1.94733	-2.03165	-1.79874	-2.26837
1	Bra015039	AT3G24440.1	Symbols: VRN5, VIL1 | Fibronectin type III domain-containing protein | chr3:8876207-8878171 REVERSE LENGTH=602	2735.52	1208.07	941.571	1026.62	1124.8	846.702	-2.26437	-2.90527	-2.66459	-2.43201	-3.23079
1	Bra015079	NA	NA	836.557	395.63	364.048	414.293	376.859	444.032	-2.11449	-2.29793	-2.01924	-2.21981	-1.884
1	Bra015090	AT3G24860.1	Symbols: | Homeodomain-like superfamily protein | chr3:9073642-9074574 FORWARD LENGTH=310	2039.88	993.818	1098.91	1101.41	1188.01	891.926	-2.05257	-1.85628	-1.85206	-1.71706	-2.28705
1	Bra015104	AT3G25140.1	Symbols: GAUT8, QUA1 | Nucleotide-diphospho-sugar transferases superfamily protein | chr3:9154748-9156642 FORWARD LENGTH=559	11416.3	5276.83	5116.13	6434.94	5460.4	6409.4	-2.16348	-2.23143	-1.77411	-2.09074	-1.78118
1	Bra015142	AT2G04240.1	Symbols: XERICO | RING/U-box superfamily protein | chr2:1461816-1462304 REVERSE LENGTH=162	2312.77	1040.35	1125.54	1278.35	1289.87	1121.91	-2.22307	-2.05481	-1.80918	-1.79303	-2.06146
1	Bra015222	AT2G15560.1	Symbols: | Putative endonuclease or glycosyl hydrolase | chr2:6788319-6789788 REVERSE LENGTH=489	5837.78	2088.62	2386.02	2382.97	2740.1	2507.49	-2.79504	-2.44666	-2.44979	-2.1305	-2.32814
1	Bra015363	AT1G04910.1	Symbols: | O-fucosyltransferase family protein | chr1:1388101-1391074 REVERSE LENGTH=519	7744.11	4573.5	3635.33	4231.61	4439.43	4510.03	-1.69326	-2.13024	-1.83006	-1.74439	-1.71709
1	Bra015372	NA	NA	1080.49	668.678	404.109	570.09	586.293	551.589	-1.61586	-2.67376	-1.8953	-1.84292	-1.95887
1	Bra015375	AT1G04980.1	Symbols: ATPDIL2-2, ATPDI10, PDI10, PDIL2-2 | PDI-like 2-2 | chr1:1413869-1416120 REVERSE LENGTH=447	1978.32	619.349	481.645	549.359	448.554	535.459	-3.19419	-4.10742	-3.60114	-4.41044	-3.69462
1	Bra015376	AT1G04990.1	Symbols: | Zinc finger C-x8-C-x5-C-x3-H type family protein | chr1:1419368-1421454 REVERSE LENGTH=404	4019.44	961.442	848.868	1277.05	1006.54	1302.24	-4.18064	-4.73506	-3.14744	-3.99332	-3.08656
1	Bra015385	AT1G05065.1	Symbols: CLE20 | CLAVATA3/ESR-RELATED 20 | chr1:1454969-1455220 REVERSE LENGTH=83	941.294	181.498	193.215	262.646	273.84	354.214	-5.18625	-4.87174	-3.58389	-3.43739	-2.65742
1	Bra015387	AT4G20720.1	Symbols: | dentin sialophosphoprotein-related | chr4:11105409-11107841 FORWARD LENGTH=729	1633.66	712.482	754.658	779.592	860.395	618.642	-2.29291	-2.16477	-2.09553	-1.89873	-2.64072
1	Bra015388	AT1G05100.1	Symbols: MAPKKK18 | mitogen-activated protein kinase kinase kinase 18 | chr1:1469679-1470698 FORWARD LENGTH=339	773.905	214.989	247.863	276.099	276.701	300.64	-3.59974	-3.12231	-2.803	-2.7969	-2.57419
1	Bra015435	AT1G05560.1	Symbols: UGT1, UGT75B1 | UDP-glucosyltransferase 75B1 | chr1:1645674-1647083 REVERSE LENGTH=469	10451.2	2871.06	2835.69	2212.52	2845.76	1918.6	-3.64019	-3.68559	-4.72366	-3.67255	-5.44731
1	Bra015447	AT1G05670.1	Symbols: | Pentatricopeptide repeat (PPR-like) superfamily protein | chr1:1698574-1700799 REVERSE LENGTH=741	1677.8	856.706	617.247	803.838	859.71	663.674	-1.95843	-2.7182	-2.08724	-1.95159	-2.52805
1	Bra015545	AT1G07030.1	Symbols: | Mitochondrial substrate carrier family protein | chr1:2158631-2160524 REVERSE LENGTH=326	3945.77	1674.06	1864.26	1782.2	1872.2	2036.27	-2.35701	-2.11653	-2.21399	-2.10756	-1.93774
1	Bra015599	AT1G47840.1	Symbols: HXK3 | hexokinase 3 | chr1:17616243-17618859 REVERSE LENGTH=493	2532.38	597.017	808.182	866.466	887.765	736.275	-4.24172	-3.13343	-2.92265	-2.85253	-3.43945
1	Bra015630	AT1G78100.1	Symbols: | F-box family protein | chr1:29387907-29388911 FORWARD LENGTH=334	2183.72	775.37	834.055	886.369	894.72	578.643	-2.81636	-2.6182	-2.46367	-2.44067	-3.77386
1	Bra015650	AT1G77855.1	Symbols: | unknown protein; BEST Arabidopsis thaliana protein match is: unknown protein (TAIR:AT1G22030.1); Has 120 Blast hits to 120 proteins in 17 species: Archae - 0; Bacteria - 0; Metazoa - 0; Fungi - 0; Plants - 120; Viruses - 0; Other Eukaryotes - 0 (source: NCBI BLink). | chr1:29277244-29278388 REVERSE LENGTH=317	502.247	133.147	132.218	220.041	179.951	126.913	-3.77212	-3.79863	-2.28252	-2.79102	-3.95741
1	Bra015654	AT1G77810.2	Symbols: | Galactosyltransferase family protein | chr1:29260899-29263001 REVERSE LENGTH=384	1462.6	660.097	724.053	843.673	713.549	812.862	-2.21573	-2.02002	-1.73361	-2.04975	-1.79932
1	Bra015693	AT1G77120.1	Symbols: ADH1, ADH, ATADH, ATADH1 | alcohol dehydrogenase 1 | chr1:28975509-28977216 FORWARD LENGTH=379	5074.64	830.214	958.299	777.317	990.835	702.719	-6.11245	-5.29547	-6.5284	-5.12158	-7.22144
1	Bra015715	AT1G76890.2	Symbols: GT2, AT-GT2 | Duplicated homeodomain-like superfamily protein | chr1:28873211-28875203 REVERSE LENGTH=575	534.939	273.686	154.439	217.282	216.275	166.377	-1.95457	-3.46376	-2.46196	-2.47342	-3.21522
1	Bra015781	AT1G76160.1	Symbols: sks5 | SKU5 similar 5 | chr1:28578211-28581020 REVERSE LENGTH=541	11092	3088.9	2998.04	3573.16	3146.66	2785.19	-3.59092	-3.69975	-3.10426	-3.52501	-3.98249
1	Bra015789	AT1G76090.1	Symbols: SMT3 | sterol methyltransferase 3 | chr1:28550592-28551671 REVERSE LENGTH=359	5009.38	2350.02	1817.42	2079.76	1908.86	2131.08	-2.13163	-2.75631	-2.40863	-2.62428	-2.35063
1	Bra015798	AT1G76020.1	Symbols: | Thioredoxin superfamily protein | chr1:28532243-28533542 REVERSE LENGTH=225	2739.86	1271.89	888.535	1397.97	1270.33	1964.56	-2.15416	-3.08357	-1.95988	-2.15681	-1.39464
1	Bra015826	AT1G75690.1	Symbols: | DnaJ/Hsp40 cysteine-rich domain superfamily protein | chr1:28422273-28423170 REVERSE LENGTH=154	2598.15	1529.01	1178.6	1363.47	1507.18	1429.38	-1.69924	-2.20444	-1.90554	-1.72385	-1.81768
1	Bra015832	AT1G75580.1	Symbols: | SAUR-like auxin-responsive protein family | chr1:28377530-28377856 FORWARD LENGTH=108	1254.38	560.32	611.695	616.936	572.399	596.654	-2.23869	-2.05066	-2.03324	-2.19144	-2.10236
1	Bra015849	AT1G75360.1	Symbols: | unknown protein; Has 74 Blast hits to 71 proteins in 15 species: Archae - 0; Bacteria - 4; Metazoa - 4; Fungi - 0; Plants - 54; Viruses - 0; Other Eukaryotes - 12 (source: NCBI BLink). | chr1:28275084-28275956 FORWARD LENGTH=290	899.84	179.115	220.455	239.824	214.02	243.006	-5.02381	-4.08174	-3.75208	-4.20447	-3.70295
1	Bra015893	AT1G74790.1	Symbols: | catalytics | chr1:28098912-28101673 FORWARD LENGTH=695	2171.36	957.776	804.279	1432.68	1152.91	1429.74	-2.26709	-2.69976	-1.51559	-1.88337	-1.51871
1	Bra015933	AT1G74120.1	Symbols: | Mitochondrial transcription termination factor family protein | chr1:27871923-27873260 REVERSE LENGTH=445	1044.47	434.473	356.807	477.62	471.747	443.959	-2.40399	-2.92727	-2.18682	-2.21405	-2.35263
1	Bra015960	AT1G73830.1	Symbols: BEE3 | BR enhanced expression 3 | chr1:27760027-27761346 FORWARD LENGTH=261	666.849	444.052	318.257	427.924	318.756	360.092	-1.50174	-2.09532	-1.55834	-2.09204	-1.85189
1	Bra015976	AT1G73660.1	Symbols: | protein tyrosine kinase family protein | chr1:27692247-27696718 REVERSE LENGTH=1030	4842.43	2863.32	2337.19	2739.19	2845.81	2524.39	-1.69119	-2.0719	-1.76783	-1.7016	-1.91826
1	Bra016008	AT1G73250.1	Symbols: ATFX, GER1 | GDP-4-keto-6-deoxymannose-3,5-epimerase-4-reductase 1 | chr1:27545213-27546360 REVERSE LENGTH=323	9251.8	5496.4	5302.65	5219.69	5304.14	4310.09	-1.68325	-1.74475	-1.77248	-1.74426	-2.14654
1	Bra016072	AT1G72290.1	Symbols: | Kunitz family trypsin and protease inhibitor protein | chr1:27215852-27216499 FORWARD LENGTH=215	3669.99	396.767	462.009	581.419	454.2	661.857	-9.24974	-7.94355	-6.31213	-8.08012	-5.54499
1	Bra016073	AT1G72290.1	Symbols: | Kunitz family trypsin and protease inhibitor protein | chr1:27215852-27216499 FORWARD LENGTH=215	6019.42	476.201	913.179	920.637	881.446	950.922	-12.6405	-6.59172	-6.53832	-6.82903	-6.33009
1	Bra016081	AT1G72180.1	Symbols: | Leucine-rich receptor-like protein kinase family protein | chr1:27164074-27167204 FORWARD LENGTH=977	5910.83	3081.71	2887.24	2992.66	3086.81	2525.98	-1.91804	-2.04723	-1.97511	-1.91487	-2.34001
1	Bra016082	AT1G72175.1	Symbols: | RING/U-box protein with domain of unknown function (DUF 1232) | chr1:27157978-27159359 FORWARD LENGTH=185	2384.72	1008.38	1033.14	955.684	998.373	1014.33	-2.3649	-2.30823	-2.4953	-2.38861	-2.35103
1	Bra016106	AT1G71850.1	Symbols: | Ubiquitin carboxyl-terminal hydrolase family protein | chr1:27024875-27026287 REVERSE LENGTH=470	1783.25	467.173	399.47	547.313	692.599	723.357	-3.81711	-4.46404	-3.25819	-2.57472	-2.46524
1	Bra016127	AT1G71695.1	Symbols: | Peroxidase superfamily protein | chr1:26964359-26966557 FORWARD LENGTH=358	8465.06	2131.34	1920.48	2473.49	2017.21	2400.1	-3.97171	-4.40778	-3.42231	-4.19642	-3.52696
1	Bra016144	AT1G71360.1	Symbols: | Galactose-binding protein | chr1:26892214-26894166 REVERSE LENGTH=596	9567.71	4846.1	4728.13	5244.22	5559.37	4712.23	-1.97431	-2.02357	-1.82443	-1.72101	-2.0304
1	Bra016158	AT1G71140.1	Symbols: | MATE efflux family protein | chr1:26824762-26826748 FORWARD LENGTH=485	2263.62	412.862	593.006	872.465	889.821	1238.41	-5.48275	-3.8172	-2.59451	-2.5439	-1.82784
1	Bra016192	AT1G70710.1	Symbols: ATGH9B1, CEL1, GH9B1 | glycosyl hydrolase 9B1 | chr1:26659356-26662962 REVERSE LENGTH=492	1371.22	698.652	565.394	856.85	500.98	759.023	-1.96267	-2.42525	-1.6003	-2.73708	-1.80656
1	Bra016207	AT1G70520.1	Symbols: CRK2 | cysteine-rich RLK (RECEPTOR-like protein kinase) 2 | chr1:26584888-26587334 REVERSE LENGTH=649	1450.77	518.539	386.248	443.032	497.617	427.382	-2.7978	-3.75606	-3.27464	-2.91543	-3.39455
1	Bra016224	AT1G70370.1	Symbols: PG2 | polygalacturonase 2 | chr1:26513003-26514998 REVERSE LENGTH=626	26718.8	13195.5	15394.4	16430.2	13102.1	14865.4	-2.02484	-1.73562	-1.6262	-2.03928	-1.79738
1	Bra016267	AT1G69760.1	Symbols: | unknown protein; BEST Arabidopsis thaliana protein match is: unknown protein (TAIR:AT1G26920.1); Has 51 Blast hits to 51 proteins in 15 species: Archae - 0; Bacteria - 2; Metazoa - 2; Fungi - 7; Plants - 29; Viruses - 0; Other Eukaryotes - 11 (source: NCBI BLink). | chr1:26240094-26240627 REVERSE LENGTH=177	2143.66	492.534	459.389	435.222	451.736	502.59	-4.35231	-4.66633	-4.92544	-4.74538	-4.26523
1	Bra016293	AT1G26850.1	Symbols: | S-adenosyl-L-methionine-dependent methyltransferases superfamily protein | chr1:9301146-9303432 REVERSE LENGTH=616	21993.7	9957.63	9480.3	11033.4	11002.4	11531.9	-2.20873	-2.31994	-1.99337	-1.99899	-1.90721
1	Bra016297	AT1G26930.1	Symbols: | Galactose oxidase/kelch repeat superfamily protein | chr1:9336211-9337476 REVERSE LENGTH=421	3571.99	2402.14	1770.64	2053.12	1868.9	1759.29	-1.487	-2.01734	-1.73979	-1.91128	-2.03036
1	Bra016315	AT1G27200.1	Symbols: | Domain of unknown function (DUF23) | chr1:9449812-9451539 REVERSE LENGTH=575	596.827	142.914	152.176	170.364	182.869	97.4291	-4.17613	-3.92195	-3.50325	-3.26369	-6.12576
1	Bra016391	AT1G22030.1	Symbols: | CONTAINS InterPro DOMAIN/s: Protein BYPASS related (InterPro:IPR008511); BEST Arabidopsis thaliana protein match is: unknown protein (TAIR:AT1G77855.1); Has 99 Blast hits to 99 proteins in 17 species: Archae - 0; Bacteria - 0; Metazoa - 3; Fungi - 0; Plants - 96; Viruses - 0; Other Eukaryotes - 0 (source: NCBI BLink). | chr1:7759337-7760415 REVERSE LENGTH=333	1519.2	362.395	214.519	314.854	334.86	249.354	-4.19211	-7.08189	-4.82509	-4.53682	-6.09254
1	Bra016404	AT1G21830.1	Symbols: | unknown protein; CONTAINS InterPro DOMAIN/s: Protein of unknown function DUF740 (InterPro:IPR008004); BEST Arabidopsis thaliana protein match is: unknown protein (TAIR:AT1G44608.1); Has 49 Blast hits to 49 proteins in 12 species: Archae - 0; Bacteria - 0; Metazoa - 0; Fungi - 0; Plants - 49; Viruses - 0; Other Eukaryotes - 0 (source: NCBI BLink). | chr1:7661429-7662521 REVERSE LENGTH=2…	629.134	175.914	178.7	232.932	277.988	130.004	-3.57637	-3.52062	-2.70093	-2.26317	-4.83934
1	Bra016420	AT1G21480.1	Symbols: | Exostosin family protein | chr1:7519116-7521426 REVERSE LENGTH=462	5871.56	3465.77	2794.4	3433.18	3337.05	3998.32	-1.69416	-2.10119	-1.71024	-1.75951	-1.46851
1	Bra016507	AT1G19360.1	Symbols: | Nucleotide-diphospho-sugar transferase family protein | chr1:6690672-6692211 REVERSE LENGTH=428	2031.37	1201.14	994.381	1096.56	1007.88	956.664	-1.6912	-2.04285	-1.85249	-2.01549	-2.12339
1	Bra016678	AT1G14890.1	Symbols: | Plant invertase/pectin methylesterase inhibitor superfamily protein | chr1:5137045-5137704 FORWARD LENGTH=219	6325.84	237.477	276.713	284.645	159.202	140.404	-26.6377	-22.8607	-22.2236	-39.7347	-45.0546
1	Bra016687	AT1G14670.1	Symbols: | Endomembrane protein 70 protein family | chr1:5037669-5040199 FORWARD LENGTH=592	11958.8	5787.73	5486.93	5723.71	5934.31	6427.62	-2.06623	-2.17951	-2.08934	-2.0152	-1.86053
1	Bra016689	AT1G14670.1	Symbols: | Endomembrane protein 70 protein family | chr1:5037669-5040199 FORWARD LENGTH=592	13807.8	7152.61	6841.86	7225.19	6424.86	7564.18	-1.93046	-2.01814	-1.91106	-2.14912	-1.82542
1	Bra016697	AT1G14560.1	Symbols: | Mitochondrial substrate carrier family protein | chr1:4981300-4983082 FORWARD LENGTH=331	3101.58	1268.76	1224.86	1153.43	1507.4	1301.01	-2.44458	-2.53219	-2.68901	-2.05757	-2.38398
1	Bra016714	AT1G14020.1	Symbols: | O-fucosyltransferase family protein | chr1:4802930-4805111 FORWARD LENGTH=499	3230.18	1507.56	1454.51	1451.82	1308.74	1337.49	-2.14265	-2.2208	-2.22492	-2.46816	-2.41511
1	Bra016751	AT1G12845.1	Symbols: | unknown protein; FUNCTIONS IN: molecular_function unknown; INVOLVED IN: biological_process unknown; LOCATED IN: endomembrane system; EXPRESSED IN: 22 plant structures; EXPRESSED DURING: 13 growth stages; Has 8 Blast hits to 8 proteins in 4 species: Archae - 0; Bacteria - 0; Metazoa - 0; Fungi - 0; Plants - 8; Viruses - 0; Other Eukaryotes - 0 (source: NCBI BLink). | chr1:4379023-437938…	1770.28	343.604	467.56	699.859	412.202	816.83	-5.15209	-3.78621	-2.52948	-4.29469	-2.16726
1	Bra016769	AT1G12500.1	Symbols: | Nucleotide-sugar transporter family protein | chr1:4263542-4264957 REVERSE LENGTH=361	4120.44	2273.05	1738.76	2100.1	1782.69	1673.43	-1.81274	-2.36976	-1.96202	-2.31136	-2.46227
1	Bra016789	AT1G12110.1	Symbols: NRT1.1, CHL1-1, NRT1, B-1, ATNRT1, CHL1 | nitrate transporter 1.1 | chr1:4105341-4109290 FORWARD LENGTH=590	3434.72	1163.65	1188.26	1290.65	1580.78	1595.5	-2.95168	-2.89055	-2.66123	-2.1728	-2.15275
1	Bra016812	AT1G11820.2	Symbols: | O-Glycosyl hydrolases family 17 protein | chr1:3991144-3993327 REVERSE LENGTH=511	2038.33	1159.77	960.888	1489.19	1393.98	1373.48	-1.75753	-2.1213	-1.36875	-1.46224	-1.48406
1	Bra016840	AT1G11310.1	Symbols: MLO2, ATMLO2, PMR2 | Seven transmembrane MLO family protein | chr1:3800899-3803870 REVERSE LENGTH=573	8713.76	4384.73	3640.9	3655.79	3636.54	3175.29	-1.9873	-2.3933	-2.38355	-2.39617	-2.74424
1	Bra016864	AT2G42620.1	Symbols: MAX2, ORE9, PPS | RNI-like superfamily protein | chr2:17756170-17758251 FORWARD LENGTH=693	7096.72	2816.79	2599.48	2963.46	2668.4	3560.76	-2.51944	-2.73005	-2.39474	-2.65954	-1.99304
1	Bra016882	AT3G57740.1	Symbols: | Protein kinase superfamily protein | chr3:21392671-21393744 FORWARD LENGTH=357	1737.42	437.175	506.456	527.071	541.975	387.284	-3.9742	-3.43054	-3.29637	-3.20572	-4.48617
1	Bra016903	AT2G41900.1	Symbols: | CCCH-type zinc finger protein with ARM repeat domain | chr2:17491352-17493502 FORWARD LENGTH=716	6858.33	3252.47	2677.74	3829.15	4037.4	3238.16	-2.10865	-2.56124	-1.79108	-1.6987	-2.11797
1	Bra016906	AT2G41890.1	Symbols: | curculin-like (mannose-binding) lectin family protein / PAN domain-containing protein | chr2:17478058-17480352 REVERSE LENGTH=764	1173.54	434.301	359.209	543.015	546.209	686.551	-2.70214	-3.26701	-2.16116	-2.14852	-1.70933
1	Bra016931	AT2G41475.1	Symbols: | Embryo-specific protein 3, (ATS3) | chr2:17295259-17296329 REVERSE LENGTH=179	4964.37	2427.82	2121.4	2700.65	2865.8	3527.21	-2.04479	-2.34014	-1.83821	-1.73228	-1.40745
1	Bra016936	AT2G41410.1	Symbols: | Calcium-binding EF-hand family protein | chr2:17262085-17262735 REVERSE LENGTH=216	24690	11729.8	11559.7	11243.2	12790.3	12801.3	-2.1049	-2.13587	-2.19599	-1.93037	-1.92871
1	Bra016959	AT2G40950.1	Symbols: BZIP17 | Basic-leucine zipper (bZIP) transcription factor family protein | chr2:17087823-17090326 REVERSE LENGTH=721	1463.55	702.378	563.719	679.922	545.473	553.858	-2.08371	-2.59624	-2.15253	-2.68308	-2.64246
1	Bra016964	AT2G40890.1	Symbols: CYP98A3 | cytochrome P450, family 98, subfamily A, polypeptide 3 | chr2:17058291-17060532 REVERSE LENGTH=508	1381.74	365.484	410.219	402.793	372.488	418.487	-3.78058	-3.3683	-3.4304	-3.70949	-3.30175
1	Bra016965	AT2G40880.1	Symbols: FL3-27, ATCYSA, CYSA | cystatin A | chr2:17057463-17057930 FORWARD LENGTH=125	3457.08	1862.55	1543.53	1644.61	1685.63	1739.89	-1.8561	-2.23972	-2.10207	-2.05091	-1.98695
1	Bra017033	AT2G40095.1	Symbols: | Alpha/beta hydrolase related protein | chr2:16743107-16744455 FORWARD LENGTH=209	4418.81	2278.83	2008.12	2371.44	2415.65	2027.38	-1.93907	-2.20047	-1.86334	-1.82924	-2.17957
1	Bra017041	AT2G39980.1	Symbols: | HXXXD-type acyl-transferase family protein | chr2:16688437-16689885 REVERSE LENGTH=482	4600.42	1542.62	1172.8	1266.22	1962.56	1204.16	-2.98221	-3.9226	-3.63319	-2.34409	-3.82044
1	Bra017042	AT2G39970.1	Symbols: | Mitochondrial substrate carrier family protein | chr2:16684026-16686392 REVERSE LENGTH=331	1705.33	853.647	904.282	1011.93	1006.83	764.517	-1.9977	-1.88584	-1.68523	-1.69376	-2.2306
1	Bra017043	AT2G39960.1	Symbols: | Microsomal signal peptidase 25 kDa subunit (SPC25) | chr2:16681666-16683491 REVERSE LENGTH=192	4389.83	2577.93	2373.59	2739.36	2271.57	2182.78	-1.70285	-1.84945	-1.6025	-1.93251	-2.01112
1	Bra017056	AT2G39725.1	Symbols: | LYR family of Fe/S cluster biogenesis protein | chr2:16570070-16570342 FORWARD LENGTH=90	688.997	371.045	328.034	397.413	396.023	386.459	-1.85691	-2.10038	-1.73371	-1.73979	-1.78285
1	Bra017057	AT2G39710.1	Symbols: | Eukaryotic aspartyl protease family protein | chr2:16562051-16563379 REVERSE LENGTH=442	4329.63	990.133	1115.42	1159.08	1068.11	1010.98	-4.37278	-3.88161	-3.7354	-4.05354	-4.28261
1	Bra017058	AT2G39705.1	Symbols: RTFL8, DVL11 | ROTUNDIFOLIA like 8 | chr2:16557038-16557301 FORWARD LENGTH=87	1330.57	206.302	160.513	182.337	159.275	203.597	-6.44962	-8.28948	-7.29731	-8.35392	-6.53531
1	Bra017064	AT2G39560.1	Symbols: | Putative membrane lipoprotein | chr2:16505124-16505825 REVERSE LENGTH=233	1866.87	676.543	671.769	700.773	518.008	599.814	-2.75943	-2.77904	-2.66402	-3.60394	-3.11241
1	Bra017085	AT2G39210.1	Symbols: | Major facilitator superfamily protein | chr2:16366287-16368231 REVERSE LENGTH=601	16577.1	5301.08	5220.07	5134.1	6064.81	4925.66	-3.12712	-3.17565	-3.22882	-2.73333	-3.36546
1	Bra017086	AT2G39200.1	Symbols: MLO12, ATMLO12 | Seven transmembrane MLO family protein | chr2:16356255-16359797 REVERSE LENGTH=576	3720.19	707.678	805.824	670.576	1005.4	621.897	-5.2569	-4.61663	-5.54775	-3.70021	-5.982
1	Bra017093	AT2G38940.1	Symbols: ATPT2, PHT1;4 | phosphate transporter 1;4 | chr2:16258500-16260104 FORWARD LENGTH=534	2629.41	1226.06	1263.38	1478.58	1118.81	1171.13	-2.1446	-2.08125	-1.77833	-2.35018	-2.24519
1	Bra017111	AT2G38640.1	Symbols: | Protein of unknown function (DUF567) | chr2:16157725-16158474 REVERSE LENGTH=196	874.404	197.164	136.042	172.454	296.204	159.515	-4.43491	-6.42746	-5.07036	-2.95203	-5.48164
1	Bra017143	AT2G38010.1	Symbols: | Neutral/alkaline non-lysosomal ceramidase | chr2:15906862-15909867 FORWARD LENGTH=757	6468.98	2587.7	2468.68	3070.24	2555.87	1819.09	-2.4999	-2.62042	-2.10699	-2.53103	-3.55616
1	Bra017157	NA	NA	827.739	401.655	484.395	466.542	460.164	315.34	-2.06082	-1.70881	-1.7742	-1.79879	-2.62491
1	Bra017163	AT2G37678.1	Symbols: FHY1, PAT3, FRY1 | far-red elongated hypocotyl 1 | chr2:15801689-15802696 REVERSE LENGTH=202	3161.33	1186.62	1223.89	1352.78	1487.66	1535.53	-2.66415	-2.58302	-2.33691	-2.12504	-2.05879
1	Bra017184	AT4G02850.1	Symbols: | phenazine biosynthesis PhzC/PhzF family protein | chr4:1266535-1268569 REVERSE LENGTH=306	609.135	70.7893	20.4974	73.8428	63.3368	29.0099	-8.6049	-29.7177	-8.24908	-9.61739	-20.9975
1	Bra017215	AT2G36950.1	Symbols: | Heavy metal transport/detoxification superfamily protein | chr2:15515216-15516754 FORWARD LENGTH=386	975.378	532.575	322.62	365.674	542.423	465.948	-1.83144	-3.0233	-2.66734	-1.79819	-2.09332
1	Bra017242	AT3G13680.1	Symbols: | F-box and associated interaction domains-containing protein | chr3:4477534-4478721 REVERSE LENGTH=395	977.979	586.757	474.986	537.099	620.053	391.031	-1.66675	-2.05896	-1.82085	-1.57725	-2.50103
1	Bra017285	AT2G35860.1	Symbols: FLA16 | FASCICLIN-like arabinogalactan protein 16 precursor | chr2:15059859-15061810 FORWARD LENGTH=445	2659.03	956.309	788.219	1307.03	942.492	1145.23	-2.78051	-3.37347	-2.03441	-2.82128	-2.32183
1	Bra017296	AT2G35760.1	Symbols: | Uncharacterised protein family (UPF0497) | chr2:15032059-15033094 FORWARD LENGTH=201	13214.6	4553.36	4559.77	4239.03	4102.36	4009.16	-2.90216	-2.89808	-3.11736	-3.22122	-3.2961
1	Bra017310	AT2G35610.1	Symbols: XEG113 | xyloglucanase 113 | chr2:14947617-14951106 REVERSE LENGTH=644	982.909	502.194	341.196	463.973	333.21	350.965	-1.95723	-2.88078	-2.11846	-2.94982	-2.80059
1	Bra017339	AT3G26000.1	Symbols: | Ribonuclease inhibitor | chr3:9507042-9508542 REVERSE LENGTH=453	3073.33	1618.11	1578.81	1685.6	1473.42	1390.46	-1.89933	-1.94661	-1.82329	-2.08585	-2.2103
1	Bra017421	AT2G02130.1	Symbols: PDF2.3, LCR68 | low-molecular-weight cysteine-rich 68 | chr2:540071-540407 FORWARD LENGTH=77	18554.5	8495.85	8033.92	9527	6892.45	8356.5	-2.18395	-2.30952	-1.94757	-2.692	-2.22037
1	Bra017454	AT2G01410.1	Symbols: | NHL domain-containing protein | chr2:175209-176372 REVERSE LENGTH=387	1641.95	425.363	364.597	358.268	308.868	236.167	-3.86011	-4.50347	-4.58302	-5.31602	-6.9525
1	Bra017465	AT2G01150.1	Symbols: RHA2B | RING-H2 finger protein 2B | chr2:100703-101146 FORWARD LENGTH=147	2500.64	666.509	590.618	904.044	610.421	911.02	-3.75185	-4.23394	-2.76606	-4.09658	-2.74488
1	Bra017476	AT5G47570.1	Symbols: | unknown protein; Has 30201 Blast hits to 17322 proteins in 780 species: Archae - 12; Bacteria - 1396; Metazoa - 17338; Fungi - 3422; Plants - 5037; Viruses - 0; Other Eukaryotes - 2996 (source: NCBI BLink). | chr5:19292869-19294666 REVERSE LENGTH=125	2145.32	1249.75	1115.06	1153.1	1139.41	1051.12	-1.7166	-1.92395	-1.86048	-1.88283	-2.04098
1	Bra017491	AT5G47330.1	Symbols: | alpha/beta-Hydrolases superfamily protein | chr5:19207170-19208711 FORWARD LENGTH=314	10259	1065.63	1061.35	1034.58	779.738	724.034	-9.62717	-9.66599	-9.9161	-13.157	-14.1692
1	Bra017509	AT5G47060.1	Symbols: | Protein of unknown function (DUF581) | chr5:19116843-19117639 FORWARD LENGTH=177	9840.31	1183.04	1044.05	1309.6	1731.16	1580.25	-8.31782	-9.42513	-7.51398	-5.68423	-6.22706
1	Bra017511	AT5G47050.1	Symbols: | SBP (S-ribonuclease binding protein) family protein | chr5:19106612-19107860 FORWARD LENGTH=300	948.118	398.331	400.275	406.702	525.144	419.873	-2.38023	-2.36867	-2.33124	-1.80544	-2.25811
1	Bra017531	AT4G17900.1	Symbols: | PLATZ transcription factor family protein | chr4:9946046-9947697 FORWARD LENGTH=227	936.673	272.693	313.08	284.47	332.755	352.22	-3.4349	-2.9918	-3.2927	-2.8149	-2.65934
1	Bra017604	AT5G45400.1	Symbols: RPA70C, ATRPA70C | Replication factor-A protein 1-related | chr5:18398990-18401644 FORWARD LENGTH=853	502.514	283.969	168.272	250.212	260.794	185.322	-1.76961	-2.98632	-2.00835	-1.92686	-2.71157
1	Bra017641	AT4G34250.1	Symbols: KCS16 | 3-ketoacyl-CoA synthase 16 | chr4:16394749-16396230 FORWARD LENGTH=493	678.372	297.216	171.939	482.72	174.175	503.457	-2.28242	-3.94542	-1.40531	-3.89477	-1.34743
1	Bra017698	AT4G35120.1	Symbols: | Galactose oxidase/kelch repeat superfamily protein | chr4:16716806-16718017 FORWARD LENGTH=389	932.766	424.933	386.668	443.268	446.59	432.53	-2.19509	-2.41232	-2.10429	-2.08864	-2.15653
1	Bra017702	AT4G35180.1	Symbols: LHT7 | LYS/HIS transporter 7 | chr4:16738517-16740385 REVERSE LENGTH=478	764.422	74.1338	58.8876	86.6723	35.7032	43.4853	-10.3114	-12.981	-8.81968	-21.4105	-17.5789
1	Bra017713	AT4G35480.1	Symbols: RHA3B | RING-H2 finger A3B | chr4:16852233-16852835 REVERSE LENGTH=200	2615.56	1299.11	931.543	1124.01	835.359	987.514	-2.01335	-2.80777	-2.32699	-3.13106	-2.64863
1	Bra017732	AT4G35840.1	Symbols: | RING/U-box superfamily protein | chr4:16981083-16982266 FORWARD LENGTH=236	5593.91	1310.17	1624.11	1361.68	1154.7	983.321	-4.26961	-3.44429	-4.10809	-4.84447	-5.68879
1	Bra017753	AT4G36250.1	Symbols: ALDH3F1 | aldehyde dehydrogenase 3F1 | chr4:17151029-17153381 FORWARD LENGTH=484	1849.63	1066.14	890.209	1161.19	1202.05	1162.99	-1.73488	-2.07775	-1.59287	-1.53873	-1.59041
1	Bra017792	AT4G37190.1	Symbols: | LOCATED IN: cytosol, plasma membrane; EXPRESSED IN: 20 plant structures; EXPRESSED DURING: 13 growth stages; CONTAINS InterPro DOMAIN/s: Beta tubulin, autoregulation binding site (InterPro:IPR013838), Misato Segment II, myosin-like (InterPro:IPR019605), Tubulin/FtsZ, N-terminal (InterPro:IPR019746); Has 345 Blast hits to 341 proteins in 161 species: Archae - 0; Bacteria - 0; Metazoa - …	2314.95	1287.35	1298.17	1409.75	1459.72	870.969	-1.79823	-1.78324	-1.6421	-1.58589	-2.6579
1	Bra017823	NA	NA	13339.1	7027.52	6035.43	8373.4	5251.89	7278.3	-1.89812	-2.21013	-1.59303	-2.53987	-1.83272
1	Bra017873	AT4G39920.1	Symbols: POR, TFC C | C-CAP/cofactor C-like domain-containing protein | chr4:18515882-18516919 FORWARD LENGTH=345	5467.35	2116.24	2446.5	2360.63	2922.4	2410.76	-2.58352	-2.23476	-2.31606	-1.87084	-2.26789
1	Bra017918	AT1G21480.1	Symbols: | Exostosin family protein | chr1:7519116-7521426 REVERSE LENGTH=462	4507.81	2647.94	2229.9	2517.26	2405.97	2552.79	-1.70238	-2.02153	-1.79076	-1.87359	-1.76584
1	Bra017922	NA	NA	1573.22	603.932	743.765	780.146	988.604	824.237	-2.60496	-2.11521	-2.01657	-1.59136	-1.9087
1	Bra017969	AT3G49630.1	Symbols: | 2-oxoglutarate (2OG) and Fe(II)-dependent oxygenase superfamily protein | chr3:18397759-18400255 FORWARD LENGTH=332	506.181	227.818	266.711	279.151	184.354	200.49	-2.22187	-1.89786	-1.81329	-2.7457	-2.52472
1	Bra018040	AT3G48720.1	Symbols: | HXXXD-type acyl-transferase family protein | chr3:18046527-18049295 FORWARD LENGTH=430	6428.39	2145.38	2100.57	2164.2	2007.2	1657.05	-2.99639	-3.06031	-2.97033	-3.20267	-3.87942
1	Bra018091	AT3G47990.1	Symbols: SIS3 | SUGAR-INSENSITIVE 3 | chr3:17713367-17716051 REVERSE LENGTH=358	4546.47	2557.43	1875.54	2316.4	2760.92	2678.05	-1.77775	-2.42409	-1.96273	-1.64672	-1.69768
1	Bra018094	NA	NA	765.869	341.927	155.525	256.537	187.545	223.938	-2.23986	-4.92441	-2.98541	-4.08365	-3.42
1	Bra018122	AT3G47670.1	Symbols: | Plant invertase/pectin methylesterase inhibitor superfamily protein | chr3:17575019-17575849 REVERSE LENGTH=276	8564.77	4138.29	3471.21	3630.3	3201.28	2783.95	-2.06964	-2.46737	-2.35925	-2.67542	-3.07648
1	Bra018157	AT3G47380.1	Symbols: | Plant invertase/pectin methylesterase inhibitor superfamily protein | chr3:17457795-17458403 FORWARD LENGTH=202	503.71	28.243	31.3179	31.583	109.112	40.6307	-17.8349	-16.0838	-15.9488	-4.61645	-12.3973
1	Bra018207	AT3G46550.1	Symbols: SOS5 | Fasciclin-like arabinogalactan family protein | chr3:17136612-17137874 REVERSE LENGTH=420	4977.7	3101.93	2115.43	2676.65	2130.94	2645.2	-1.60471	-2.35304	-1.85968	-2.33592	-1.88179
1	Bra018212	AT3G46510.1	Symbols: PUB13, ATPUB13 | plant U-box 13 | chr3:17124106-17126539 REVERSE LENGTH=660	5434.63	2989.86	3223.99	2947.48	3162.6	2501.1	-1.81769	-1.68568	-1.84382	-1.71841	-2.1729
1	Bra018245	AT5G63020.1	Symbols: | Disease resistance protein (CC-NBS-LRR class) family | chr5:25283252-25286002 REVERSE LENGTH=888	1933.56	474.811	568.25	573.269	632.639	587.601	-4.07227	-3.40266	-3.37287	-3.05634	-3.2906
1	Bra018249	AT2G31380.1	Symbols: STH | salt tolerance homologue | chr2:13382150-13383302 FORWARD LENGTH=238	18796.1	7638.9	9337.89	9338.81	10181.7	10117.3	-2.46058	-2.01289	-2.01269	-1.84607	-1.85782
1	Bra018291	NA	NA	734.498	509.269	319.805	418.858	453.738	382.332	-1.44226	-2.29671	-1.75357	-1.61877	-1.9211
1	Bra018311	AT2G30490.1	Symbols: ATC4H, C4H, CYP73A5, REF3 | cinnamate-4-hydroxylase | chr2:12993861-12995683 REVERSE LENGTH=505	7494.75	4293.63	3761.39	4179.02	3501.18	3527.96	-1.74555	-1.99255	-1.79342	-2.14064	-2.12439
1	Bra018347	AT2G30010.1	Symbols: TBL45 | TRICHOME BIREFRINGENCE-LIKE 45 | chr2:12805833-12809226 FORWARD LENGTH=398	3950.24	1254.16	1053.48	1967.3	1054.5	1692.31	-3.14971	-3.74971	-2.00795	-3.74608	-2.33423
1	Bra018352	NA	NA	3072.39	1350.51	1289.11	1129.33	1343.31	1073.2	-2.27499	-2.38334	-2.72054	-2.28718	-2.86283
1	Bra018354	AT2G29900.1	Symbols: PS2 | Presenilin-2 | chr2:12749837-12751030 FORWARD LENGTH=397	1046.03	605.26	483.582	641.075	511.917	469.146	-1.72823	-2.16309	-1.63168	-2.04336	-2.22965
1	Bra018414	AT1G11020.1	Symbols: | RING/FYVE/PHD zinc finger superfamily protein | chr1:3676968-3678350 FORWARD LENGTH=321	566.379	297.922	202.857	256.845	196.645	206.609	-1.9011	-2.79201	-2.20514	-2.88021	-2.74131
1	Bra018433	AT1G10550.1	Symbols: XTH33, XET | xyloglucan:xyloglucosyl transferase 33 | chr1:3479257-3480957 REVERSE LENGTH=310	11510.6	2366.05	1800.21	1728.16	1597.97	1246.51	-4.8649	-6.39403	-6.66061	-7.20326	-9.23426
1	Bra018463	AT1G10070.1	Symbols: ATBCAT-2, BCAT-2 | branched-chain amino acid transaminase 2 | chr1:3288255-3290164 FORWARD LENGTH=388	2979.53	1722.48	1828.25	1775.7	1722.74	1411.04	-1.72979	-1.62972	-1.67795	-1.72953	-2.11158
1	Bra018545	AT4G02500.1	Symbols: ATXT2, XXT2, XT2 | UDP-xylosyltransferase 2 | chr4:1101638-1103345 FORWARD LENGTH=461	11515.7	5813.4	5274.52	6501.66	5826.3	7351.64	-1.98089	-2.18327	-1.77119	-1.9765	-1.56641
1	Bra018566	AT1G09330.1	Symbols: | unknown protein; FUNCTIONS IN: molecular_function unknown; INVOLVED IN: biological_process unknown; LOCATED IN: integral to membrane; EXPRESSED IN: 24 plant structures; EXPRESSED DURING: 15 growth stages; CONTAINS InterPro DOMAIN/s: Protein of unknown function DUF846, eukaryotic (InterPro:IPR008564); Has 518 Blast hits to 518 proteins in 206 species: Archae - 0; Bacteria - 0; Metazoa -…	4945.72	2516.94	2445.14	2495.36	2272.5	2474.66	-1.96497	-2.02267	-1.98197	-2.17633	-1.99855
1	Bra018599	AT1G08800.1	Symbols: | Protein of unknown function, DUF593 | chr1:2813578-2817078 REVERSE LENGTH=1113	6137.98	1666.83	1564.27	1565.23	1700.15	1050.58	-3.68243	-3.92386	-3.92146	-3.61026	-5.84247
1	Bra018684	AT1G07720.1	Symbols: KCS3 | 3-ketoacyl-CoA synthase 3 | chr1:2390970-2392406 REVERSE LENGTH=478	4379.6	1909.03	1624.01	2014.16	1443.67	2052.25	-2.29415	-2.69678	-2.17441	-3.03366	-2.13405
1	Bra018735	AT1G48560.1	Symbols: | unknown protein; Has 75 Blast hits to 71 proteins in 10 species: Archae - 0; Bacteria - 0; Metazoa - 4; Fungi - 0; Plants - 69; Viruses - 0; Other Eukaryotes - 2 (source: NCBI BLink). | chr1:17952935-17955108 FORWARD LENGTH=643	1265.76	469.141	493.862	585.195	533.527	562.283	-2.69804	-2.56298	-2.16297	-2.37244	-2.25111
1	Bra018737	AT3G17970.1	Symbols: atToc64-III, TOC64-III | translocon at the outer membrane of chloroplasts 64-III | chr3:6148030-6151794 FORWARD LENGTH=589	708.143	472.363	372.432	485.918	351.712	450.159	-1.49915	-1.9014	-1.45733	-2.01342	-1.5731
1	Bra018803	NA	NA	5432.93	2817.92	3370.81	3504.37	3152.38	2648.38	-1.92799	-1.61176	-1.55033	-1.72344	-2.05142
1	Bra018831	AT1G50110.1	Symbols: | D-aminoacid aminotransferase-like PLP-dependent enzymes superfamily protein | chr1:18558203-18560219 REVERSE LENGTH=356	2570.53	862.154	1065.15	917.598	1026.27	630.24	-2.98152	-2.4133	-2.80137	-2.50473	-4.07865
1	Bra018861	AT1G50630.1	Symbols: | Protein of unknown function (DUF3537) | chr1:18751654-18753569 REVERSE LENGTH=453	568.788	292.045	103.796	193.041	167.922	208.578	-1.9476	-5.47986	-2.94646	-3.38722	-2.72698
1	Bra018898	AT1G51170.1	Symbols: | Protein kinase superfamily protein | chr1:18953625-18954839 REVERSE LENGTH=404	1879.45	405.655	376.83	376.516	464.029	292.784	-4.63312	-4.98753	-4.99169	-4.05029	-6.41924
1	Bra018914	AT1G50790.1	Symbols: | Plant mobile domain protein family | chr1:18824050-18826488 REVERSE LENGTH=812	750.401	415.658	263.858	394.496	472.54	475.014	-1.80533	-2.84396	-1.90218	-1.58802	-1.57975
1	Bra018949	AT1G52155.1	Symbols: | unknown protein; Has 37 Blast hits to 37 proteins in 13 species: Archae - 0; Bacteria - 0; Metazoa - 0; Fungi - 0; Plants - 35; Viruses - 0; Other Eukaryotes - 2 (source: NCBI BLink). | chr1:19417666-19419591 FORWARD LENGTH=319	794.044	211.394	222.928	239.147	217.822	150.6	-3.75623	-3.56189	-3.32032	-3.64538	-5.27254
1	Bra018953	AT1G52200.1	Symbols: | PLAC8 family protein | chr1:19442271-19443407 REVERSE LENGTH=190	10026.3	1621.6	2114.21	1722.05	2272.83	1121.21	-6.18297	-4.74234	-5.8223	-4.41137	-8.94239
1	Bra018958	AT1G52260.1	Symbols: ATPDIL1-5, ATPDI3, PDI3, PDIL1-5 | PDI-like 1-5 | chr1:19460694-19463346 FORWARD LENGTH=537	3613.26	1663.88	1592.41	1615.4	1868.19	1847.95	-2.17159	-2.26905	-2.23676	-1.9341	-1.95528
1	Bra019007	AT1G53025.1	Symbols: | Ubiquitin-conjugating enzyme family protein | chr1:19757072-19759474 REVERSE LENGTH=543	1347.66	724.331	623.827	734.784	967.609	781.932	-1.86056	-2.16031	-1.83409	-1.39277	-1.7235
1	Bra019009	AT1G53035.1	Symbols: | unknown protein; FUNCTIONS IN: molecular_function unknown; INVOLVED IN: biological_process unknown; LOCATED IN: endomembrane system; EXPRESSED IN: 23 plant structures; EXPRESSED DURING: 13 growth stages; BEST Arabidopsis thaliana protein match is: unknown protein (TAIR:AT3G15358.1); Has 49 Blast hits to 49 proteins in 9 species: Archae - 0; Bacteria - 0; Metazoa - 0; Fungi - 0; Plants …	700.369	203.275	170.834	341.744	285.783	157.489	-3.44543	-4.0997	-2.0494	-2.4507	-4.4471
1	Bra019071	AT4G27080.1	Symbols: ATPDIL5-4, ATPDI7, PDI7, PDIL5-4 | PDI-like 5-4 | chr4:13589156-13593335 FORWARD LENGTH=480	2941.04	1447.15	1410.34	1364.68	1432.92	1341.62	-2.0323	-2.08534	-2.15511	-2.05248	-2.19216
1	Bra019121	AT4G26080.1	Symbols: ABI1, AtABI1 | Protein phosphatase 2C family protein | chr4:13220231-13221828 REVERSE LENGTH=434	5750.9	2754.76	2874.49	3187.55	3305.41	3609.51	-2.08762	-2.00067	-1.80418	-1.73984	-1.59326
1	Bra019236	NA	NA	781.959	243.697	226.686	307.269	206.353	228.706	-3.20873	-3.44952	-2.54487	-3.78942	-3.41906
1	Bra019238	AT4G24250.1	Symbols: MLO13, ATMLO13 | Seven transmembrane MLO family protein | chr4:12575008-12577517 REVERSE LENGTH=478	642.157	382.725	303.684	356.729	308.207	321.775	-1.67785	-2.11456	-1.80013	-2.08353	-1.99567
1	Bra019324	AT4G23270.1	Symbols: CRK19 | cysteine-rich RLK (RECEPTOR-like protein kinase) 19 | chr4:12171133-12173794 FORWARD LENGTH=645	1316.13	420.405	411.201	471.052	629.573	332.515	-3.13062	-3.2007	-2.79402	-2.09051	-3.95811
1	Bra019325	NA	NA	2180.11	1043.06	1067.6	1161.07	1428.2	910.775	-2.09011	-2.04207	-1.87767	-1.52647	-2.39369
1	Bra019339	AT4G23030.1	Symbols: | MATE efflux family protein | chr4:12072857-12074365 FORWARD LENGTH=502	2320.11	499.471	327.34	379.766	357.284	298.623	-4.64513	-7.08777	-6.10931	-6.49374	-7.76936
1	Bra019356	AT4G22790.1	Symbols: | MATE efflux family protein | chr4:11975153-11976628 REVERSE LENGTH=491	630.24	218.492	147.46	296.321	170.823	215.528	-2.8845	-4.27397	-2.12688	-3.68943	-2.92417
1	Bra019389	AT4G10320.1	Symbols: | tRNA synthetase class I (I, L, M and V) family protein | chr4:6397526-6404509 REVERSE LENGTH=1190	501.495	383.46	240.616	312.915	339.859	351.876	-1.30782	-2.08421	-1.60266	-1.4756	-1.4252
1	Bra019434	AT3G44510.1	Symbols: | alpha/beta-Hydrolases superfamily protein | chr3:16108251-16110450 REVERSE LENGTH=219	730.416	389.663	430.506	406.053	425.46	309.753	-1.87448	-1.69665	-1.79882	-1.71677	-2.35806
1	Bra019457	AT3G44330.1	Symbols: | INVOLVED IN: protein processing; LOCATED IN: mitochondrion, endoplasmic reticulum, plasma membrane, vacuole; EXPRESSED IN: 25 plant structures; EXPRESSED DURING: 13 growth stages; CONTAINS InterPro DOMAIN/s: Nicalin (InterPro:IPR016574), EF-Hand 1, calcium-binding site (InterPro:IPR018247), Nicastrin (InterPro:IPR008710); Has 245 Blast hits to 243 proteins in 99 species: Archae - 6; Ba…	1993.82	1069.66	939.797	1007.22	888.933	902.22	-1.86398	-2.12154	-1.97953	-2.24294	-2.2099
1	Bra019561	AT3G48760.1	Symbols: | DHHC-type zinc finger family protein | chr3:18075902-18078084 FORWARD LENGTH=476	9113.62	5342.95	5455.48	4914.22	5321.76	4506.08	-1.70573	-1.67054	-1.85454	-1.71252	-2.02252
1	Bra019576	AT3G49060.1	Symbols: | U-box domain-containing protein kinase family protein | chr3:18187386-18191878 REVERSE LENGTH=805	985.367	553.941	572.368	552.099	641.385	481.857	-1.77883	-1.72156	-1.78477	-1.53631	-2.04494
1	Bra019654	AT1G14370.1	Symbols: APK2A, PBL2 | protein kinase 2A | chr1:4915859-4917959 FORWARD LENGTH=426	3004.48	1201.16	1235.61	1206.27	1008.21	957.776	-2.50132	-2.43158	-2.49072	-2.98001	-3.13693
1	Bra019726	AT2G32560.1	Symbols: | F-box family protein | chr2:13824820-13826761 FORWARD LENGTH=371	4045.36	889.632	885.24	890.794	971.577	957.037	-4.54723	-4.56979	-4.5413	-4.1637	-4.22696
1	Bra019744	AT1G12110.1	Symbols: NRT1.1, CHL1-1, NRT1, B-1, ATNRT1, CHL1 | nitrate transporter 1.1 | chr1:4105341-4109290 FORWARD LENGTH=590	5456.94	1949.59	2284.18	2565.3	3048.63	2741.1	-2.79902	-2.38901	-2.12721	-1.78996	-1.99078
1	Bra019770	AT1G12480.1	Symbols: OZS1, SLAC1, RCD3, CDI3 | C4-dicarboxylate transporter/malic acid transport protein | chr1:4257427-4259249 REVERSE LENGTH=556	2814.13	530.883	516.933	889.087	781.719	1488.38	-5.30085	-5.4439	-3.16519	-3.59993	-1.89073
1	Bra019771	AT1G12500.1	Symbols: | Nucleotide-sugar transporter family protein | chr1:4263542-4264957 REVERSE LENGTH=361	4008.31	1281.4	1302.69	1549.16	1296.55	1512.84	-3.12807	-3.07695	-2.58741	-3.09152	-2.64953
1	Bra019781	AT1G12710.1	Symbols: AtPP2-A12, PP2-A12 | phloem protein 2-A12 | chr1:4326980-4328324 REVERSE LENGTH=291	3535.01	1375.77	1146.52	1169.4	1428.47	1146.52	-2.56948	-3.08325	-3.02293	-2.47468	-3.08325
1	Bra019802	AT1G12990.1	Symbols: | beta-1,4-N-acetylglucosaminyltransferase family protein | chr1:4433973-4435552 FORWARD LENGTH=392	2993.45	1657.86	1395.49	1912.03	1720.8	2053.69	-1.80561	-2.14509	-1.56559	-1.73957	-1.4576
1	Bra019846	AT1G11545.1	Symbols: XTH8 | xyloglucan endotransglucosylase/hydrolase 8 | chr1:3878689-3880286 REVERSE LENGTH=305	1963.89	192.043	147.858	377.748	304.127	317.32	-10.2263	-13.2823	-5.19894	-6.45747	-6.18899
1	Bra019847	AT1G11510.1	Symbols: | DNA-binding storekeeper protein-related transcriptional regulator | chr1:3871778-3872836 REVERSE LENGTH=352	2448.56	845.015	886.306	1242.09	1306.12	1249.09	-2.89765	-2.76266	-1.97132	-1.87468	-1.96028
1	Bra019884	AT1G11070.1	Symbols: | BEST Arabidopsis thaliana protein match is: Hydroxyproline-rich glycoprotein family protein (TAIR:AT1G61080.1); Has 579 Blast hits to 567 proteins in 152 species: Archae - 0; Bacteria - 68; Metazoa - 159; Fungi - 113; Plants - 172; Viruses - 0; Other Eukaryotes - 67 (source: NCBI BLink). | chr1:3690406-3693648 REVERSE LENGTH=763	1536.34	794.666	809.758	756.043	816.334	661.274	-1.93332	-1.89728	-2.03208	-1.882	-2.3233
1	Bra019906	AT1G10690.1	Symbols: | unknown protein; BEST Arabidopsis thaliana protein match is: unknown protein (TAIR:AT1G60783.1); Has 59 Blast hits to 59 proteins in 9 species: Archae - 0; Bacteria - 0; Metazoa - 0; Fungi - 0; Plants - 59; Viruses - 0; Other Eukaryotes - 0 (source: NCBI BLink). | chr1:3550236-3550568 REVERSE LENGTH=110	760.949	319.184	233.955	373.579	297.387	511.982	-2.38404	-3.25254	-2.03692	-2.55878	-1.48628
1	Bra019940	AT1G10370.1	Symbols: GST30, ATGSTU17, GST30B, ERD9 | Glutathione S-transferase family protein | chr1:3397274-3398273 REVERSE LENGTH=227	32279	6619.2	7286.36	5971.34	6615.66	5391.63	-4.87657	-4.43006	-5.40565	-4.87918	-5.98687
1	Bra020017	AT1G09530.1	Symbols: PIF3, POC1, PAP3 | phytochrome interacting factor 3 | chr1:3077216-3079367 FORWARD LENGTH=524	5376.56	2219.74	1591.47	1946.01	1854.82	1520.89	-2.42216	-3.37836	-2.76286	-2.8987	-3.53514
1	Bra020049	AT5G19570.1	Symbols: | unknown protein; CONTAINS InterPro DOMAIN/s: Uncharacterised protein family UPF0546 (InterPro:IPR018908); Has 1807 Blast hits to 1807 proteins in 277 species: Archae - 0; Bacteria - 0; Metazoa - 736; Fungi - 347; Plants - 385; Viruses - 0; Other Eukaryotes - 339 (source: NCBI BLink). | chr5:6606739-6607152 FORWARD LENGTH=137	2069.81	512.034	571.136	550.146	642.25	533.987	-4.04233	-3.62402	-3.76229	-3.22275	-3.87614
1	Bra020051	AT5G19590.1	Symbols: | Protein of unknown function, DUF538 | chr5:6611614-6612069 REVERSE LENGTH=151	6052.27	3737.54	2916.72	2959.13	3090.96	2653.75	-1.61932	-2.07503	-2.04529	-1.95806	-2.28065
1	Bra020125	AT5G20730.2	Symbols: NPH4, MSG1, IAA21, ARF7, TIR5, BIP | Transcriptional factor B3 family protein / auxin-responsive factor AUX/IAA-related | chr5:7016704-7021504 REVERSE LENGTH=1164	4039.66	2065.15	2192.19	2151.99	2581.06	1898.12	-1.95611	-1.84275	-1.87717	-1.56512	-2.12824
1	Bra020174	AT5G22130.1	Symbols: PNT1 | mannosyltransferase family protein | chr5:7337486-7339831 REVERSE LENGTH=450	670.441	513.944	321.474	472.381	451.054	439.335	-1.3045	-2.08552	-1.41928	-1.48639	-1.52604
1	Bra020197	AT5G22570.1	Symbols: WRKY38, ATWRKY38 | WRKY DNA-binding protein 38 | chr5:7495608-7496707 REVERSE LENGTH=289	586.588	137.831	96.5853	209.512	174.202	159.84	-4.25585	-6.07326	-2.79978	-3.36729	-3.66984
1	Bra020234	AT5G60710.1	Symbols: | Zinc finger (C3HC4-type RING finger) family protein | chr5:24410953-24414849 REVERSE LENGTH=704	7428.73	2406.66	2257.2	2630.31	2807.67	2463.53	-3.08674	-3.29113	-2.82428	-2.64587	-3.01548
1	Bra020235	AT5G60700.1	Symbols: | glycosyltransferase family protein 2 | chr5:24402329-24404729 REVERSE LENGTH=668	1372.48	93.0855	108.973	153.61	235.889	65.529	-14.7443	-12.5947	-8.93483	-5.81833	-20.9446
1	Bra020236	AT5G60690.1	Symbols: REV, IFL, IFL1 | Homeobox-leucine zipper family protein / lipid-binding START domain-containing protein | chr5:24397734-24401933 FORWARD LENGTH=842	763.899	364.526	327.34	390.87	235.126	302.97	-2.0956	-2.33366	-1.95436	-3.24889	-2.52137
1	Bra020241	AT5G60550.1	Symbols: GRIK2, ATSNAK1 | geminivirus rep interacting kinase 2 | chr5:24340135-24342356 FORWARD LENGTH=407	4556.64	1886.72	2010.05	2106.22	1759.12	1482.31	-2.41511	-2.26693	-2.16342	-2.5903	-3.07401
1	Bra020266	AT5G60050.1	Symbols: | BTB/POZ domain-containing protein | chr5:24183680-24185264 REVERSE LENGTH=499	978.433	509.118	411.152	497.495	440.202	530.415	-1.92182	-2.37974	-1.96672	-2.22269	-1.84466
1	Bra020299	AT5G59680.1	Symbols: | Leucine-rich repeat protein kinase family protein | chr5:24046792-24050801 FORWARD LENGTH=887	907.24	355.726	373.339	374.712	391.307	244.526	-2.55039	-2.43007	-2.42117	-2.31849	-3.7102
1	Bra020311	AT5G59560.1	Symbols: SRR1 | sensitivity to red light reduced protein (SRR1) | chr5:24000747-24001574 REVERSE LENGTH=275	1381.35	924.012	639	800.729	728.525	723.896	-1.49495	-2.16174	-1.72512	-1.89609	-1.90822
1	Bra020412	AT5G57800.1	Symbols: FLP1, YRE, CER3, WAX2 | Fatty acid hydroxylase superfamily | chr5:23420589-23423832 FORWARD LENGTH=632	8360.78	3154.42	2993.18	3859.8	3629.26	4584.87	-2.6505	-2.79328	-2.16612	-2.30371	-1.82356
1	Bra020424	NA	NA	1928.95	756.491	634.005	590.298	770.454	553.441	-2.54987	-3.04248	-3.26776	-2.50365	-3.48538
1	Bra020488	AT5G25120.1	Symbols: CYP71B11 | ytochrome p450, family 71, subfamily B, polypeptide 11 | chr5:8662851-8664432 FORWARD LENGTH=496	573.932	277.578	196.872	207.558	264.116	200.497	-2.06764	-2.91525	-2.76516	-2.17303	-2.86255
1	Bra020490	AT5G25190.1	Symbols: | Integrase-type DNA-binding superfamily protein | chr5:8707007-8707655 REVERSE LENGTH=181	1011.08	415.897	391.248	425.216	664.692	356.868	-2.43108	-2.58424	-2.3778	-1.52113	-2.8332
1	Bra020576	AT5G27760.1	Symbols: | Hypoxia-responsive family protein | chr5:9830396-9831559 FORWARD LENGTH=96	4051.04	889.995	1112.71	1034.51	890.155	978.339	-4.55176	-3.6407	-3.9159	-4.55094	-4.14073
1	Bra020624	AT5G49620.1	Symbols: AtMYB78, MYB78 | myb domain protein 78 | chr5:20137491-20139384 REVERSE LENGTH=307	743.999	359.976	306.495	383.102	361.513	363.568	-2.0668	-2.42744	-1.94204	-2.05801	-2.04638
1	Bra020625	AT5G49610.1	Symbols: | F-box family protein | chr5:20131448-20132527 REVERSE LENGTH=359	921.299	328.983	415.832	436.311	512.174	459.745	-2.80045	-2.21556	-2.11156	-1.7988	-2.00393
1	Bra020656	AT5G49215.1	Symbols: | Pectin lyase-like superfamily protein | chr5:19953670-19955874 FORWARD LENGTH=449	3469.27	1230.66	1236.87	1692.25	1298.92	1255	-2.81903	-2.80488	-2.05009	-2.67089	-2.76436
1	Bra020663	AT5G49100.1	Symbols: | unknown protein; BEST Arabidopsis thaliana protein match is: unknown protein (TAIR:AT3G06868.1); Has 30201 Blast hits to 17322 proteins in 780 species: Archae - 12; Bacteria - 1396; Metazoa - 17338; Fungi - 3422; Plants - 5037; Viruses - 0; Other Eukaryotes - 2996 (source: NCBI BLink). | chr5:19897700-19898890 REVERSE LENGTH=396	1808.68	213.366	157.339	311.432	196.202	354.978	-8.47689	-11.4954	-5.80762	-9.21846	-5.09519
1	Bra020667	AT5G49020.1	Symbols: ATPRMT4A, PRMT4A | protein arginine methyltransferase 4A | chr5:19871341-19874683 FORWARD LENGTH=528	7052.82	2408.04	2857.83	2921.63	3061.46	3387.65	-2.92886	-2.46789	-2.414	-2.30374	-2.08192
1	Bra020683	AT5G48660.1	Symbols: | B-cell receptor-associated protein 31-like | chr5:19736986-19738327 FORWARD LENGTH=219	1178.83	629.387	464.014	783.119	650.504	670.867	-1.87298	-2.54051	-1.5053	-1.81218	-1.75717
1	Bra020700	AT5G48450.1	Symbols: sks3 | SKU5 similar 3 | chr5:19632791-19635612 REVERSE LENGTH=621	1159.91	546.784	524.51	581.233	490.137	444.891	-2.12133	-2.21142	-1.9956	-2.3665	-2.60718
1	Bra020760	AT3G06300.1	Symbols: AT-P4H-2 | P4H isoform 2 | chr3:1907744-1909675 FORWARD LENGTH=299	837.562	286.499	213.182	213.332	332.874	172.674	-2.92344	-3.92886	-3.9261	-2.51615	-4.85054
1	Bra020774	AT3G06130.1	Symbols: | Heavy metal transport/detoxification superfamily protein | chr3:1853048-1854673 REVERSE LENGTH=473	1506.14	794.464	690.238	960.59	780.895	904.219	-1.89579	-2.18206	-1.56793	-1.92874	-1.66568
1	Bra020784	AT3G06035.1	Symbols: | Glycoprotein membrane precursor GPI-anchored | chr3:1823172-1824110 REVERSE LENGTH=200	1659.8	470.908	361.616	520.521	476.442	589.397	-3.52468	-4.58995	-3.18873	-3.48374	-2.8161
1	Bra020800	AT3G05910.1	Symbols: | Pectinacetylesterase family protein | chr3:1764509-1767240 REVERSE LENGTH=415	7033.82	4105.66	3510.68	3523.78	3714.97	3177.76	-1.7132	-2.00355	-1.9961	-1.89337	-2.21345
1	Bra020820	AT4G23260.1	Symbols: CRK18 | cysteine-rich RLK (RECEPTOR-like protein kinase) 18 | chr4:12167528-12170055 REVERSE LENGTH=659	652.062	143.373	129.047	124.107	139.689	77.5854	-4.54801	-5.0529	-5.25403	-4.66796	-8.40444
1	Bra020821	AT4G23130.2	Symbols: CRK5, RLK6 | cysteine-rich RLK (RECEPTOR-like protein kinase) 5 | chr4:12117688-12120134 REVERSE LENGTH=663	748.868	251.805	171.738	218.945	352.172	130.584	-2.974	-4.36053	-3.42035	-2.12643	-5.73476
1	Bra020862	AT4G21910.2	Symbols: | MATE efflux family protein | chr4:11625742-11629253 REVERSE LENGTH=509	2380.85	246.562	350.97	327.871	295.257	116.162	-9.65619	-6.78363	-7.26154	-8.06365	-20.4959
1	Bra020877	AT4G20960.1	Symbols: | Cytidine/deoxycytidylate deaminase family protein | chr4:11212077-11213530 FORWARD LENGTH=426	3023.26	1304.55	1261.46	1155.55	1490.19	1330.95	-2.31747	-2.39664	-2.6163	-2.02877	-2.27151
1	Bra020878	AT4G20970.1	Symbols: | basic helix-loop-helix (bHLH) DNA-binding superfamily protein | chr4:11215259-11216212 FORWARD LENGTH=190	1444.59	81.703	188.748	215.21	218.339	63.915	-17.681	-7.65354	-6.71247	-6.61627	-22.6017
1	Bra020933	AT4G20170.1	Symbols: | Domain of unknown function (DUF23) | chr4:10896810-10898794 FORWARD LENGTH=504	16011.3	7405.34	7654.19	7849.41	6988.7	7716.67	-2.16213	-2.09183	-2.03981	-2.29103	-2.0749
1	Bra020963	AT4G19410.1	Symbols: | Pectinacetylesterase family protein | chr4:10582188-10584766 REVERSE LENGTH=391	6349.14	2602.08	2228.13	2873.27	2415.22	3975.92	-2.44002	-2.84954	-2.20973	-2.6288	-1.5969
1	Bra020993	AT4G18760.1	Symbols: AtRLP51, RLP51 | receptor like protein 51 | chr4:10308163-10309458 REVERSE LENGTH=431	3006.61	1494.83	1111.15	1511.14	1033.84	1385.7	-2.01134	-2.70585	-1.98963	-2.9082	-2.16974
1	Bra021009	AT4G18430.1	Symbols: AtRABA1e, RABA1e | RAB GTPase homolog A1E | chr4:10183903-10185223 REVERSE LENGTH=217	1006	417.611	412.488	438.792	625.005	576.776	-2.40894	-2.43886	-2.29266	-1.60959	-1.74418
1	Bra021039	AT4G17660.1	Symbols: | Protein kinase superfamily protein | chr4:9831401-9833006 FORWARD LENGTH=388	1014.79	179.609	244.747	253.195	219.68	171.891	-5.65	-4.14628	-4.00794	-4.6194	-5.90368
1	Bra021069	AT4G17080.1	Symbols: | Histone H3 K4-specific methyltransferase SET7/9 family protein | chr4:9601570-9603815 FORWARD LENGTH=513	5077.63	2493.85	2278.24	2585.53	2212.48	2418.77	-2.03606	-2.22875	-1.96386	-2.29499	-2.09926
1	Bra021168	AT3G16180.1	Symbols: | Major facilitator superfamily protein | chr3:5481477-5484943 REVERSE LENGTH=591	4022.15	1872.26	1940.58	1777.29	2221.85	1893.82	-2.14829	-2.07265	-2.26308	-1.81027	-2.12383
1	Bra021209	AT3G16870.1	Symbols: GATA17 | GATA transcription factor 17 | chr3:5763752-5764576 REVERSE LENGTH=190	2463.04	794.691	693.786	873.608	775.188	1097.06	-3.09937	-3.55014	-2.81939	-3.17735	-2.24513
1	Bra021249	NA	NA	1232.31	261.803	309.036	328.183	305.747	195.294	-4.70701	-3.98759	-3.75495	-4.03049	-6.31002
1	Bra021256	AT3G17580.1	Symbols: | unknown protein; BEST Arabidopsis thaliana protein match is: unknown protein (TAIR:AT1G48330.1); Has 40 Blast hits to 40 proteins in 11 species: Archae - 0; Bacteria - 0; Metazoa - 0; Fungi - 0; Plants - 40; Viruses - 0; Other Eukaryotes - 0 (source: NCBI BLink). | chr3:6015276-6015518 FORWARD LENGTH=80	1835.68	381.757	295.034	395.426	413.508	388.601	-4.8085	-6.22193	-4.64228	-4.43929	-4.72382
1	Bra021299	AT3G18280.1	Symbols: | Bifunctional inhibitor/lipid-transfer protein/seed storage 2S albumin superfamily protein | chr3:6267102-6267392 FORWARD LENGTH=96	1703.89	850.5	675.922	961.677	579.068	694.351	-2.0034	-2.52084	-1.77179	-2.94247	-2.45393
1	Bra021349	AT3G43720.1	Symbols: | Bifunctional inhibitor/lipid-transfer protein/seed storage 2S albumin superfamily protein | chr3:15615549-15617099 REVERSE LENGTH=193	2513.33	671.469	604.777	865.777	528.109	985.892	-3.74303	-4.1558	-2.90298	-4.75911	-2.5493
1	Bra021358	AT3G03440.1	Symbols: | ARM repeat superfamily protein | chr3:815709-818568 FORWARD LENGTH=408	7029.9	1609.29	1724.67	1610.55	1970.59	1709.2	-4.36832	-4.07608	-4.36491	-3.56741	-4.11298
1	Bra021365	AT3G03220.1	Symbols: ATEXPA13, EXP13, ATEXP13, ATHEXP ALPHA 1.22, EXPA13 | expansin A13 | chr3:742655-743975 REVERSE LENGTH=266	1752.74	459.044	423.034	545.155	596.258	813.836	-3.81824	-4.14326	-3.21512	-2.93957	-2.15368
1	Bra021386	AT2G47160.1	Symbols: BOR1 | HCO3- transporter family | chr2:19357740-19360787 REVERSE LENGTH=704	4605.43	2546.73	2670.94	2555.92	2350.03	2233.77	-1.80837	-1.72427	-1.80187	-1.95973	-2.06173
1	Bra021404	AT3G62690.1	Symbols: ATL5 | AtL5 | chr3:23185829-23186602 REVERSE LENGTH=257	1419.06	109.826	108.973	138.495	127.049	148.767	-12.921	-13.0221	-10.2463	-11.1694	-9.53881
1	Bra021433	AT3G02550.1	Symbols: LBD41 | LOB domain-containing protein 41 | chr3:536747-537650 REVERSE LENGTH=263	14860.3	842.435	913.202	990.976	972.682	480.999	-17.6397	-16.2727	-14.9956	-15.2777	-30.8947
1	Bra021628	AT2G30360.1	Symbols: CIPK11, PKS5, SIP4, SNRK3.22 | SOS3-interacting protein 4 | chr2:12937265-12938572 REVERSE LENGTH=435	9525.83	1168.34	1635.28	1426.42	1601.94	1312.32	-8.1533	-5.8252	-6.67814	-5.94643	-7.25877
1	Bra021666	AT2G16600.1	Symbols: ROC3 | rotamase CYP 3 | chr2:7200862-7201383 FORWARD LENGTH=173	1051.47	337.968	253.599	328.19	292.988	254.736	-3.11115	-4.14619	-3.20385	-3.58878	-4.12769
1	Bra021721	AT2G31650.1	Symbols: ATX1, SDG27 | homologue of trithorax | chr2:13455448-13462181 REVERSE LENGTH=1062	1057.2	283.454	236.57	246.509	242.064	184.31	-3.72971	-4.46887	-4.28869	-4.36744	-5.73599
1	Bra021802	AT2G32660.1	Symbols: AtRLP22, RLP22 | receptor like protein 22 | chr2:13853897-13855666 REVERSE LENGTH=589	4021.01	636.661	771.515	794.14	683.198	314.996	-6.31578	-5.21184	-5.06335	-5.88557	-12.7653
1	Bra021887	AT5G03490.1	Symbols: | UDP-Glycosyltransferase superfamily protein | chr5:871550-872947 FORWARD LENGTH=465	1646.56	661.128	586.293	529.089	590.414	521.609	-2.49053	-2.80843	-3.11207	-2.78882	-3.15669
1	Bra021897	AT2G34180.1	Symbols: CIPK13, SnRK3.7, WL2, ATWL2 | CBL-interacting protein kinase 13 | chr2:14430761-14432269 REVERSE LENGTH=502	2145.98	551.203	537.303	609.154	634.651	774.666	-3.89327	-3.99398	-3.52289	-3.38135	-2.7702
1	Bra021903	AT2G34340.1	Symbols: | Protein of unknown function, DUF584 | chr2:14489032-14489442 REVERSE LENGTH=136	4105.27	1928.34	974.424	2396.18	752.191	937.772	-2.12891	-4.21302	-1.71326	-5.45775	-4.37768
1	Bra021941	AT2G34960.1	Symbols: CAT5 | cationic amino acid transporter 5 | chr2:14744175-14745884 REVERSE LENGTH=569	1488.88	636.212	355.516	523.51	745.722	430.396	-2.34023	-4.18794	-2.84403	-1.99656	-3.45933
1	Bra022048	AT5G46600.1	Symbols: | Aluminium activated malate transporter family protein | chr5:18907849-18910742 REVERSE LENGTH=539	14087.2	5424.53	3718.31	5165.91	4476.25	7154.83	-2.59694	-3.7886	-2.72695	-3.1471	-1.96891
1	Bra022074	NA	NA	694.256	141.06	71.471	125.406	150.768	104.707	-4.92171	-9.71381	-5.53607	-4.6048	-6.63046
1	Bra022141	AT5G47550.1	Symbols: | Cystatin/monellin superfamily protein | chr5:19286596-19286964 REVERSE LENGTH=122	1503.82	255.044	304.284	344.107	345.117	510.25	-5.89632	-4.94216	-4.37021	-4.35742	-2.94722
1	Bra022205	AT3G17250.1	Symbols: | Protein phosphatase 2C family protein | chr3:5892875-5894426 REVERSE LENGTH=422	11428.3	2919.63	3201.99	3352.99	3218.52	2939.4	-3.9143	-3.56912	-3.40839	-3.55079	-3.88797
1	Bra022352	AT3G18760.2	Symbols: | Translation elongation factor EF1B/ribosomal protein S6 family protein | chr3:6457930-6459558 REVERSE LENGTH=134	798.031	519.771	299.515	493.508	360.148	301.935	-1.53535	-2.66441	-1.61706	-2.21584	-2.64306
1	Bra022354	AT3G18773.1	Symbols: | RING/U-box superfamily protein | chr3:6466304-6466966 FORWARD LENGTH=220	672.044	60.1072	44.6062	45.5642	27.1898	26.3973	-11.1808	-15.0662	-14.7494	-24.7168	-25.4588
1	Bra022364	NA	NA	679.796	155.402	178.7	197.655	195.065	255.428	-4.37444	-3.80412	-3.43931	-3.48497	-2.6614
1	Bra022370	AT3G18930.1	Symbols: | RING/U-box superfamily protein | chr3:6524110-6525345 REVERSE LENGTH=411	2214.14	1043.06	1270.65	1343.89	1389.19	1304.31	-2.12274	-1.74253	-1.64756	-1.59384	-1.69756
1	Bra022430	AT3G19540.1	Symbols: | Protein of unknown function (DUF620) | chr3:6780762-6782633 FORWARD LENGTH=485	16506.7	6444.91	6294.99	6151	6195.69	6079.15	-2.5612	-2.6222	-2.68358	-2.66422	-2.7153
1	Bra022443	NA	NA	7077.44	1320.2	1282.85	1235.77	1697.09	1581.36	-5.36088	-5.51697	-5.72715	-4.17034	-4.47554
1	Bra022450	AT3G19770.1	Symbols: ATVPS9A, VPS9A, VPS9 | Vacuolar sorting protein 9 (VPS9) domain | chr3:6866916-6869114 FORWARD LENGTH=520	4294.71	2350.79	2108.6	2005.55	2369.94	2300.47	-1.82692	-2.03676	-2.14141	-1.81216	-1.86688
1	Bra022473	AT1G65520.1	Symbols: ATECI1, ECI1, ECHIC, PEC11 | delta(3), delta(2)-enoyl CoA isomerase 1 | chr1:24361171-24361893 REVERSE LENGTH=240	1611.28	814.06	803.155	804.969	1061.38	654.349	-1.97931	-2.00619	-2.00167	-1.5181	-2.46242
1	Bra022528	AT5G50840.1	Symbols: | CONTAINS InterPro DOMAIN/s: Taxilin (InterPro:IPR019132); Has 30201 Blast hits to 17322 proteins in 780 species: Archae - 12; Bacteria - 1396; Metazoa - 17338; Fungi - 3422; Plants - 5037; Viruses - 0; Other Eukaryotes - 2996 (source: NCBI BLink). | chr5:20685903-20688739 FORWARD LENGTH=404	845.9	346.886	294.483	312.081	420.919	298.193	-2.43855	-2.87249	-2.71051	-2.00965	-2.83675
1	Bra022533	AT5G50990.1	Symbols: | Tetratricopeptide repeat (TPR)-like superfamily protein | chr5:20739453-20741281 FORWARD LENGTH=534	534.211	242.732	206.75	234.152	208.962	237.886	-2.20083	-2.58385	-2.28147	-2.5565	-2.24566
1	Bra022542	AT5G51260.1	Symbols: | HAD superfamily, subfamily IIIB acid phosphatase | chr5:20832222-20833466 REVERSE LENGTH=257	1156.95	422.022	378.964	326.962	467.488	337.632	-2.74144	-3.05293	-3.53848	-2.47482	-3.42666
1	Bra022600	AT5G52550.1	Symbols: | unknown protein; BEST Arabidopsis thaliana protein match is: unknown protein (TAIR:AT4G25670.2); Has 30201 Blast hits to 17322 proteins in 780 species: Archae - 12; Bacteria - 1396; Metazoa - 17338; Fungi - 3422; Plants - 5037; Viruses - 0; Other Eukaryotes - 2996 (source: NCBI BLink). | chr5:21327914-21328996 REVERSE LENGTH=360	2893.76	1440.92	1303.37	1428.32	1291.54	1333	-2.00827	-2.22021	-2.02599	-2.24055	-2.17086
1	Bra022678	NA	NA	3707.52	741.39	1269.17	1574.24	1751.53	1568.99	-5.00077	-2.92122	-2.35512	-2.11673	-2.363
1	Bra022683	AT5G53930.1	Symbols: | unknown protein; LOCATED IN: chloroplast; Has 1807 Blast hits to 1807 proteins in 277 species: Archae - 0; Bacteria - 0; Metazoa - 736; Fungi - 347; Plants - 385; Viruses - 0; Other Eukaryotes - 339 (source: NCBI BLink). | chr5:21894387-21896283 REVERSE LENGTH=529	2934.1	1466.78	1815.57	1855.11	2001.56	1653.14	-2.00037	-1.61608	-1.58163	-1.46591	-1.77486
1	Bra022745	AT5G54800.1	Symbols: GPT1, ATGPT1 | glucose 6-phosphate/phosphate translocator 1 | chr5:22261408-22263562 FORWARD LENGTH=388	2544.31	1596.94	1255.78	1472.74	1329.67	1523.94	-1.59324	-2.02608	-1.7276	-1.91349	-1.66956
1	Bra022776	AT2G30070.1	Symbols: ATKT1, ATKT1P, ATKUP1, KUP1, KT1 | potassium transporter 1 | chr2:12835097-12838466 FORWARD LENGTH=712	2189.43	958.47	1028.35	911.892	1049	788.126	-2.2843	-2.12907	-2.40098	-2.08716	-2.77802
1	Bra022793	AT2G30350.2	Symbols: | Excinuclease ABC, C subunit, N-terminal | chr2:12934237-12935742 REVERSE LENGTH=368	595.099	249.654	246.589	264.252	252.654	191.507	-2.3837	-2.41332	-2.25201	-2.35539	-3.10745
1	Bra022863	AT1G05710.1	Symbols: | basic helix-loop-helix (bHLH) DNA-binding superfamily protein | chr1:1716198-1717023 FORWARD LENGTH=149	3216.94	1438.91	863.126	1368.07	931.026	1345.61	-2.23568	-3.72708	-2.35144	-3.45526	-2.39069
1	Bra022944	AT2G33570.1	Symbols: | Domain of unknown function (DUF23) | chr2:14217361-14219043 FORWARD LENGTH=496	7307.17	2483.5	2345.78	2549.27	2575.86	2388.27	-2.94229	-3.11503	-2.86638	-2.83679	-3.05961
1	Bra022969	AT2G34250.1	Symbols: | SecY protein transport family protein | chr2:14462635-14464572 FORWARD LENGTH=475	9241.17	5726.98	5161.91	5300.69	5179.98	4472.27	-1.61362	-1.79026	-1.74339	-1.78402	-2.06633
1	Bra023001	AT2G35100.1	Symbols: ARAD1 | Exostosin family protein | chr2:14793993-14795564 REVERSE LENGTH=447	1223.02	637.645	419.804	473.015	493.873	515.952	-1.91803	-2.91331	-2.58558	-2.47639	-2.37041
1	Bra023008	AT2G35320.1	Symbols: ATEYA, EYA | EYES ABSENT homolog | chr2:14867074-14868387 REVERSE LENGTH=307	1137.53	652.729	493.748	553.947	653.337	465.375	-1.74273	-2.30387	-2.0535	-1.74111	-2.44433
1	Bra023063	AT2G48010.1	Symbols: RKF3 | receptor-like kinase in in flowers 3 | chr2:19641465-19643318 FORWARD LENGTH=617	4490.53	1298.03	1227.22	1461.47	1747.66	1748.04	-3.4595	-3.65911	-3.07261	-2.56945	-2.56889
1	Bra023082	NA	NA	534.154	308.933	137.584	320.895	277.395	250.672	-1.72903	-3.88238	-1.66458	-1.92561	-2.13089
1	Bra023094	AT2G37050.3	Symbols: | Leucine-rich repeat protein kinase family protein | chr2:15569290-15573477 FORWARD LENGTH=934	4720.23	2499.36	2155.11	2577.73	2148.48	2774.64	-1.88858	-2.19025	-1.83116	-2.19701	-1.7012
1	Bra023152	AT1G30960.1	Symbols: | GTP-binding family protein | chr1:11037755-11039977 REVERSE LENGTH=437	1341.34	610.852	637.317	689.942	887.932	897.585	-2.19585	-2.10467	-1.94413	-1.51063	-1.49439
1	Bra023168	AT1G31220.1	Symbols: | Formyl transferase | chr1:11157064-11158408 FORWARD LENGTH=292	3047.7	1525.86	1328.73	1384.08	1785.72	1095.63	-1.99737	-2.29369	-2.20197	-1.70671	-2.78169
1	Bra023170	AT1G31240.1	Symbols: | Bromodomain transcription factor | chr1:11164065-11164898 REVERSE LENGTH=277	2005.49	919.025	807.481	787.321	819.099	687.59	-2.18219	-2.48364	-2.54723	-2.44841	-2.91669
1	Bra023181	AT1G31350.1	Symbols: KUF1 | KAR-UP F-box 1 | chr1:11221519-11222706 REVERSE LENGTH=395	1595.52	373.591	426.465	437.32	492.302	388.604	-4.27077	-3.74127	-3.6484	-3.24094	-4.10577
1	Bra023211	AT5G01900.1	Symbols: WRKY62, ATWRKY62 | WRKY DNA-binding protein 62 | chr5:351136-352013 REVERSE LENGTH=263	2878.05	1022.07	1254.37	1535.85	1880.03	1591.62	-2.8159	-2.29442	-1.87391	-1.53085	-1.80825
1	Bra023263	AT1G32380.1	Symbols: PRS2 | phosphoribosyl pyrophosphate (PRPP) synthase 2 | chr1:11682033-11684229 FORWARD LENGTH=400	6010.88	2494.23	2413.48	2721.83	3007.37	2573.66	-2.40991	-2.49054	-2.2084	-1.99872	-2.33554
1	Bra023293	AT1G32860.1	Symbols: | Glycosyl hydrolase superfamily protein | chr1:11907308-11908803 REVERSE LENGTH=426	10037.4	3128.81	3351.39	4304.13	3342.91	4312.9	-3.20806	-2.995	-2.33204	-3.00259	-2.3273
1	Bra023324	AT5G11420.1	Symbols: | Protein of unknown function, DUF642 | chr5:3644655-3646991 FORWARD LENGTH=366	2391.43	1218.04	1052.02	1906.99	1424.23	1709.55	-1.96334	-2.27318	-1.25403	-1.6791	-1.39887
1	Bra023395	AT5G13180.1	Symbols: ANAC083, VNI2, NAC083 | NAC domain containing protein 83 | chr5:4196643-4197577 FORWARD LENGTH=252	3305.4	1059.03	1115.35	1017.91	993.088	913.908	-3.12116	-2.96355	-3.24724	-3.32841	-3.61678
1	Bra023426	AT5G13640.1	Symbols: ATPDAT, PDAT, PDAT1 | phospholipid:diacylglycerol acyltransferase | chr5:4393529-4397213 FORWARD LENGTH=671	14911.6	6475.98	6820.18	6704.24	7085.99	6046.41	-2.3026	-2.18639	-2.2242	-2.10438	-2.46619
1	Bra023439	AT5G13860.1	Symbols: ELC-Like | ELCH-like | chr5:4473212-4474318 REVERSE LENGTH=368	4777.23	2247.18	2829.28	2956.81	2960.63	2901.09	-2.12588	-1.6885	-1.61567	-1.61359	-1.6467
1	Bra023471	AT4G17700.1	Symbols: | unknown protein; BEST Arabidopsis thaliana protein match is: unknown protein (TAIR:AT4G17990.1); Has 30201 Blast hits to 17322 proteins in 780 species: Archae - 12; Bacteria - 1396; Metazoa - 17338; Fungi - 3422; Plants - 5037; Viruses - 0; Other Eukaryotes - 2996 (source: NCBI BLink). | chr4:9854322-9855227 FORWARD LENGTH=164	713.294	166.739	213.65	204.706	185.432	146.61	-4.27791	-3.33861	-3.48448	-3.84666	-4.86525
1	Bra023496	AT5G14950.1	Symbols: GMII, ATGMII | golgi alpha-mannosidase II | chr5:4837484-4841792 REVERSE LENGTH=1173	4935.06	3381.99	2131.32	2895.01	2986.25	3160.94	-1.45922	-2.31549	-1.70468	-1.65259	-1.56126
1	Bra023519	AT5G15470.1	Symbols: GAUT14 | galacturonosyltransferase 14 | chr5:5021433-5024168 REVERSE LENGTH=532	1646.87	701.262	695.995	738.719	586.757	571.19	-2.34844	-2.36621	-2.22936	-2.80673	-2.88323
1	Bra023533	AT5G15700.1	Symbols: | DNA/RNA polymerases superfamily protein | chr5:5115793-5121609 REVERSE LENGTH=1011	656.932	165.869	166.638	177.562	185.945	139.269	-3.96055	-3.94227	-3.69973	-3.53294	-4.717
1	Bra023539	AT5G15820.1	Symbols: | RING/U-box superfamily protein | chr5:5161787-5162833 FORWARD LENGTH=348	1705.19	932.736	729.976	939.842	806.701	1126.28	-1.82816	-2.33595	-1.81434	-2.11378	-1.514
1	Bra023574	AT5G16590.1	Symbols: LRR1 | Leucine-rich repeat protein kinase family protein | chr5:5431862-5433921 FORWARD LENGTH=625	4381.86	1563.61	1617.76	1898.57	1811.34	2056.4	-2.8024	-2.7086	-2.30798	-2.41913	-2.13084
1	Bra023599	AT5G17190.1	Symbols: | FUNCTIONS IN: molecular_function unknown; INVOLVED IN: intracellular protein transport; LOCATED IN: endomembrane system, integral to membrane, endoplasmic reticulum; EXPRESSED IN: 23 plant structures; EXPRESSED DURING: 13 growth stages; CONTAINS InterPro DOMAIN/s: B-cell receptor-associated 31-like (InterPro:IPR008417); BEST Arabidopsis thaliana protein match is: unknown protein (TAIR:…	6880.2	3496.69	3014.85	3197.58	2702.36	2902.29	-1.96763	-2.2821	-2.15169	-2.546	-2.37061
1	Bra023641	AT5G17850.1	Symbols: | Sodium/calcium exchanger family protein | chr5:5899253-5900932 FORWARD LENGTH=559	3469.53	1075.76	793.054	991.089	874.506	803.471	-3.22519	-4.3749	-3.50072	-3.96742	-4.31818
1	Bra023680	AT5G18520.1	Symbols: | Lung seven transmembrane receptor family protein | chr5:6145027-6146349 FORWARD LENGTH=440	18464.5	7750.25	7261.76	8325.34	7907.57	8526.5	-2.38244	-2.5427	-2.21787	-2.33504	-2.16554
1	Bra023681	NA	NA	18962.4	8928.77	7145.33	8685.99	8473.5	7536.66	-2.12374	-2.65382	-2.1831	-2.23785	-2.51602
1	Bra023716	NA	NA	3848.85	1309.69	1378.69	1129.18	1366.28	1067	-2.93875	-2.79167	-3.40854	-2.81703	-3.60717
1	Bra023797	AT3G22845.1	Symbols: | emp24/gp25L/p24 family/GOLD family protein | chr3:8087373-8088550 FORWARD LENGTH=214	3731.97	1951.64	1444.5	1785.91	1733.35	1513.14	-1.91222	-2.58357	-2.08967	-2.15304	-2.46637
1	Bra023821	AT3G22530.1	Symbols: | unknown protein; FUNCTIONS IN: molecular_function unknown; INVOLVED IN: biological_process unknown; LOCATED IN: plasma membrane; EXPRESSED IN: 25 plant structures; EXPRESSED DURING: 15 growth stages; BEST Arabidopsis thaliana protein match is: unknown protein (TAIR:AT4G14830.1); Has 77 Blast hits to 77 proteins in 12 species: Archae - 0; Bacteria - 0; Metazoa - 0; Fungi - 0; Plants - 7…	2795.43	1640.84	1744.64	1857.71	1732.84	1345.13	-1.70366	-1.6023	-1.50477	-1.61321	-2.07819
1	Bra023836	AT3G22330.1	Symbols: PMH2, ATRH53 | putative mitochondrial RNA helicase 2 | chr3:7892641-7895145 FORWARD LENGTH=616	5780.23	2623.73	2889.14	2871.21	2971.6	2906.36	-2.20306	-2.00067	-2.01317	-1.94516	-1.98882
1	Bra023866	AT3G21690.1	Symbols: | MATE efflux family protein | chr3:7638750-7641861 FORWARD LENGTH=506	6740.38	4053.51	3422.67	3333.31	3592.42	3134.24	-1.66285	-1.96933	-2.02213	-1.87628	-2.15056
1	Bra023899	AT3G21180.1	Symbols: ACA9, ATACA9 | autoinhibited Ca(2+)-ATPase 9 | chr3:7425770-7431941 FORWARD LENGTH=1086	1794.19	573.719	590.806	546.956	627.709	672.256	-3.1273	-3.03685	-3.28032	-2.85831	-2.66891
1	Bra023903	AT1G51540.1	Symbols: | Galactose oxidase/kelch repeat superfamily protein | chr1:19115702-19117381 FORWARD LENGTH=415	5420.89	2618.67	2191.1	2652.02	1988.8	1864.51	-2.07009	-2.47405	-2.04406	-2.72571	-2.90741
1	Bra023955	AT4G32300.1	Symbols: SD2-5 | S-domain-2 5 | chr4:15599970-15602435 FORWARD LENGTH=821	1147.42	294.484	276.422	377.285	415.017	629.295	-3.89637	-4.15097	-3.04126	-2.76475	-1.82334
1	Bra023993	AT4G31590.1	Symbols: ATCSLC05, CSLC05, ATCSLC5, CSLC5 | Cellulose-synthase-like C5 | chr4:15309889-15312336 REVERSE LENGTH=692	2135.48	773.571	709.497	1006.95	1092.62	1162.09	-2.76055	-3.00985	-2.12074	-1.95446	-1.83762
1	Bra024109	AT4G30080.1	Symbols: ARF16 | auxin response factor 16 | chr4:14703369-14705564 REVERSE LENGTH=670	2864.33	944.164	830.599	855.26	869.976	1002.74	-3.03372	-3.44851	-3.34908	-3.29242	-2.8565
1	Bra024169	NA	NA	2776.88	1433.47	1070.81	1953.08	1304	2034.22	-1.93717	-2.59325	-1.4218	-2.12951	-1.36508
1	Bra024222	AT4G28140.1	Symbols: | Integrase-type DNA-binding superfamily protein | chr4:13974905-13975783 REVERSE LENGTH=292	1748.92	316.849	375.544	296.209	373.78	289.638	-5.51973	-4.65703	-5.90434	-4.67901	-6.0383
1	Bra024232	AT4G28050.1	Symbols: TET7 | tetraspanin7 | chr4:13942566-13943621 REVERSE LENGTH=263	605.856	327.049	296.984	389.625	316.274	508.473	-1.85249	-2.04003	-1.55497	-1.9156	-1.19152
1	Bra024238	AT5G63810.1	Symbols: BGAL10 | beta-galactosidase 10 | chr5:25537242-25541315 FORWARD LENGTH=741	2246.15	1473.86	902.853	1414.24	699.357	898.634	-1.52399	-2.48784	-1.58824	-3.21174	-2.49952
1	Bra024265	AT5G64080.1	Symbols: | Bifunctional inhibitor/lipid-transfer protein/seed storage 2S albumin superfamily protein | chr5:25645475-25646638 REVERSE LENGTH=182	10420.1	3446.15	3456.76	3673.85	3030.13	3119.98	-3.02369	-3.01441	-2.83629	-3.43883	-3.3398
1	Bra024272	AT5G64160.1	Symbols: | unknown protein; FUNCTIONS IN: molecular_function unknown; INVOLVED IN: biological_process unknown; LOCATED IN: cellular_component unknown; EXPRESSED IN: 24 plant structures; EXPRESSED DURING: 15 growth stages; Has 30201 Blast hits to 17322 proteins in 780 species: Archae - 12; Bacteria - 1396; Metazoa - 17338; Fungi - 3422; Plants - 5037; Viruses - 0; Other Eukaryotes - 2996 (source: …	2238.54	948.395	860.126	807.157	789.009	693.552	-2.36035	-2.60257	-2.77336	-2.83715	-3.22765
1	Bra024286	AT5G64340.1	Symbols: SAC51 | sequence-specific DNA binding transcription factors;transcription regulators | chr5:25730890-25731936 REVERSE LENGTH=348	5727.72	2726.01	2649.55	3088.1	2565.06	3326.93	-2.10114	-2.16177	-1.85477	-2.23298	-1.72162
1	Bra024292	AT5G64390.1	Symbols: HEN4 | RNA-binding KH domain-containing protein | chr5:25743442-25747380 FORWARD LENGTH=857	1567.6	835.854	954.425	948.062	915.977	698.172	-1.87545	-1.64245	-1.65348	-1.7114	-2.24529
1	Bra024317	AT5G64640.1	Symbols: | Plant invertase/pectin methylesterase inhibitor superfamily | chr5:25836820-25839053 FORWARD LENGTH=602	4439.91	1977.27	1902.24	2151.47	1915.83	2127.08	-2.24547	-2.33404	-2.06366	-2.31749	-2.08733
1	Bra024325	AT5G64750.1	Symbols: ABR1 | Integrase-type DNA-binding superfamily protein | chr5:25891679-25893656 FORWARD LENGTH=391	2251.75	77.4478	138.055	125.472	182.229	126.176	-29.0744	-16.3105	-17.9462	-12.3567	-17.8461
1	Bra024381	AT5G65380.1	Symbols: | MATE efflux family protein | chr5:26123241-26126352 REVERSE LENGTH=486	4319.75	1146.61	715.919	1258.26	1079.84	906.284	-3.76741	-6.03385	-3.43311	-4.00036	-4.76644
1	Bra024395	AT5G65530.1	Symbols: | Protein kinase superfamily protein | chr5:26190844-26192826 REVERSE LENGTH=456	12832.6	1623.53	1795.92	1705.34	2210.95	2603.81	-7.90413	-7.14542	-7.52495	-5.80411	-4.92839
1	Bra024397	AT5G65560.1	Symbols: | Pentatricopeptide repeat (PPR) superfamily protein | chr5:26201012-26203759 REVERSE LENGTH=915	3032	1106.44	1100.54	1097.62	1166.58	1192.72	-2.74032	-2.75501	-2.76234	-2.59905	-2.54209
1	Bra024431	AT5G65925.1	Symbols: | unknown protein; BEST Arabidopsis thaliana protein match is: unknown protein (TAIR:AT3G49820.1); Has 45 Blast hits to 45 proteins in 6 species: Archae - 0; Bacteria - 0; Metazoa - 0; Fungi - 0; Plants - 45; Viruses - 0; Other Eukaryotes - 0 (source: NCBI BLink). | chr5:26369122-26369574 FORWARD LENGTH=150	1667.41	375.628	305.607	398.258	576.358	490.395	-4.43899	-5.45606	-4.18676	-2.89301	-3.40014
1	Bra024554	AT1G22960.1	Symbols: | Pentatricopeptide repeat (PPR) superfamily protein | chr1:8128086-8130242 REVERSE LENGTH=718	3416.27	1311.23	1441.89	1523.71	1685.21	1919.3	-2.60539	-2.3693	-2.24207	-2.02721	-1.77996
1	Bra024558	AT1G23010.1	Symbols: LPR1 | Cupredoxin superfamily protein | chr1:8147353-8149580 FORWARD LENGTH=581	2272.11	811.08	637.128	845.491	654.568	649.293	-2.80134	-3.56618	-2.68733	-3.47116	-3.49936
1	Bra024603	AT1G23480.1	Symbols: ATCSLA03, CSLA03, ATCSLA3, CSLA3 | cellulose synthase-like A3 | chr1:8333917-8336230 FORWARD LENGTH=556	1765.58	519.028	561.6	683.768	486.75	474.817	-3.4017	-3.14384	-2.58213	-3.62728	-3.71844
1	Bra024660	AT1G27120.1	Symbols: | Galactosyltransferase family protein | chr1:9421389-9423910 FORWARD LENGTH=673	12319.1	5797.94	5358.57	6336.36	5427.21	5712.71	-2.12474	-2.29895	-1.94419	-2.26988	-2.15644
1	Bra024665	AT1G27045.1	Symbols: | Homeobox-leucine zipper protein family | chr1:9391893-9392887 FORWARD LENGTH=227	1344.79	233.665	234.804	227.777	335.891	269.534	-5.75521	-5.72729	-5.90398	-4.00365	-4.98931
1	Bra024700	AT1G26650.1	Symbols: | unknown protein; BEST Arabidopsis thaliana protein match is: unknown protein (TAIR:AT1G69430.1); Has 205 Blast hits to 204 proteins in 17 species: Archae - 0; Bacteria - 0; Metazoa - 0; Fungi - 0; Plants - 205; Viruses - 0; Other Eukaryotes - 0 (source: NCBI BLink). | chr1:9210335-9211342 FORWARD LENGTH=335	3323.46	958.904	863.585	1067.61	805.821	993.862	-3.46589	-3.84845	-3.11299	-4.12432	-3.34399
1	Bra024709	AT1G26560.1	Symbols: BGLU40 | beta glucosidase 40 | chr1:9178513-9181726 FORWARD LENGTH=510	1353.15	387.9	417.044	421.037	448.079	400.787	-3.4884	-3.24462	-3.21385	-3.01989	-3.37623
1	Bra024711	AT1G26520.1	Symbols: | Cobalamin biosynthesis CobW-like protein | chr1:9163448-9165594 REVERSE LENGTH=374	3478.5	1985.23	1782.63	1828.39	1895.6	1434.34	-1.75219	-1.95133	-1.90249	-1.83504	-2.42516
1	Bra024717	AT1G26420.1	Symbols: | FAD-binding Berberine family protein | chr1:9141715-9143304 REVERSE LENGTH=529	502.729	43.2877	66.1692	62.6219	69.2958	28.8677	-11.6137	-7.59763	-8.02801	-7.25483	-17.4149
1	Bra024807	AT2G02780.1	Symbols: | Leucine-rich repeat protein kinase family protein | chr2:781932-784646 REVERSE LENGTH=742	779.257	487.052	365.362	480.919	498.116	499.749	-1.59995	-2.13284	-1.62035	-1.56441	-1.5593
1	Bra024832	AT2G02100.1	Symbols: LCR69, PDF2.2 | low-molecular-weight cysteine-rich 69 | chr2:528397-528885 FORWARD LENGTH=77	19985.8	9650.11	6844.09	9470.85	6649.64	8685.52	-2.07104	-2.92015	-2.11024	-3.00555	-2.30105
1	Bra024875	AT2G01570.1	Symbols: RGA1, RGA | GRAS family transcription factor family protein | chr2:255581-257344 REVERSE LENGTH=587	12423.5	6342.76	5652.76	5798.09	5743.68	6153.98	-1.95869	-2.19778	-2.14269	-2.16299	-2.01877
1	Bra024893	AT2G01275.1	Symbols: | RING/FYVE/PHD zinc finger superfamily protein | chr2:142610-143809 REVERSE LENGTH=259	1795.39	390.288	412.549	323.997	412.168	226.764	-4.60017	-4.35194	-5.54138	-4.35597	-7.91744
1	Bra024966	AT5G47060.1	Symbols: | Protein of unknown function (DUF581) | chr5:19116843-19117639 FORWARD LENGTH=177	2370.02	1058.09	1360.77	1465.65	1486.11	1436.09	-2.2399	-1.74168	-1.61704	-1.59478	-1.65033
1	Bra025012	AT5G46590.1	Symbols: anac096, NAC096 | NAC domain containing protein 96 | chr5:18905679-18906811 FORWARD LENGTH=292	1037.5	77.6263	77.8872	71.7978	91.2985	52.6555	-13.3653	-13.3205	-14.4503	-11.3638	-19.7035
1	Bra025028	AT5G46240.1	Symbols: KAT1 | potassium channel in Arabidopsis thaliana 1 | chr5:18743652-18746561 REVERSE LENGTH=677	1263.07	427.395	406.142	567.222	746.382	781.993	-2.95528	-3.10992	-2.22676	-1.69226	-1.61519
1	Bra025073	AT5G45530.1	Symbols: | Protein of unknown function (DUF594) | chr5:18454316-18457222 REVERSE LENGTH=798	619.581	412.356	250.823	340.506	366.858	318.09	-1.50254	-2.47019	-1.81959	-1.68889	-1.94782
1	Bra025078	AT5G45420.1	Symbols: | Duplicated homeodomain-like superfamily protein | chr5:18405668-18406597 REVERSE LENGTH=309	6110.78	3061.58	3028.54	3037.64	3802.04	3605.78	-1.99596	-2.01773	-2.01169	-1.60724	-1.69472
1	Bra025085	AT5G45290.1	Symbols: | RING/U-box superfamily protein | chr5:18350011-18352092 REVERSE LENGTH=545	1362.18	670.447	555.693	637.487	578.239	716.307	-2.03175	-2.45132	-2.1368	-2.35574	-1.90167
1	Bra025093	AT5G45110.1	Symbols: NPR3, ATNPR3 | NPR1-like protein 3 | chr5:18229319-18231334 FORWARD LENGTH=586	5262.44	1331.73	1300.4	1497.36	1618.11	1233.45	-3.95158	-4.04679	-3.51448	-3.25221	-4.26644
1	Bra025095	AT5G45080.1	Symbols: AtPP2-A6, PP2-A6 | phloem protein 2-A6 | chr5:18191575-18193207 REVERSE LENGTH=392	1586.83	211.447	178.585	217.237	221.717	240.294	-7.50462	-8.88557	-7.3046	-7.15701	-6.6037
1	Bra025101	AT5G44820.1	Symbols: | Nucleotide-diphospho-sugar transferase family protein | chr5:18095795-18097558 REVERSE LENGTH=367	718.645	188.469	198.304	167.35	189.43	163.377	-3.81307	-3.62396	-4.29426	-3.79372	-4.39869
1	Bra025114	AT2G03480.1	Symbols: QUL2 | QUASIMODO2 LIKE 2 | chr2:1051509-1054090 FORWARD LENGTH=606	2114.8	1183.29	1144.73	1319.34	1054.17	1147.41	-1.78722	-1.84742	-1.60292	-2.00613	-1.84311
1	Bra025157	AT3G25700.1	Symbols: | Eukaryotic aspartyl protease family protein | chr3:9358937-9360295 FORWARD LENGTH=452	2088.78	970.864	861.689	1246.21	824.668	1122.6	-2.15147	-2.42405	-1.67611	-2.53287	-1.86066
1	Bra025192	AT3G26200.1	Symbols: CYP71B22 | cytochrome P450, family 71, subfamily B, polypeptide 22 | chr3:9589347-9590972 FORWARD LENGTH=500	3839.05	723.367	530.523	705.656	785.158	808.898	-5.3072	-7.23635	-5.4404	-4.88953	-4.74602
1	Bra025239	AT3G26950.1	Symbols: | unknown protein; Has 27 Blast hits to 27 proteins in 8 species: Archae - 0; Bacteria - 0; Metazoa - 0; Fungi - 0; Plants - 27; Viruses - 0; Other Eukaryotes - 0 (source: NCBI BLink). | chr3:9941202-9943411 REVERSE LENGTH=548	734.663	381.745	229.278	426.585	318.195	362.591	-1.92449	-3.20425	-1.7222	-2.30885	-2.02615
1	Bra025268	AT3G27330.1	Symbols: | zinc finger (C3HC4-type RING finger) family protein | chr3:10116950-10120516 REVERSE LENGTH=913	595.858	259.061	157.673	372.307	129.843	228.1	-2.30007	-3.77907	-1.60045	-4.58907	-2.61227
1	Bra025308	AT3G27880.1	Symbols: | Protein of unknown function (DUF1645) | chr3:10338429-10339157 FORWARD LENGTH=242	2731.18	885.963	753.45	739.089	924.333	873.591	-3.08272	-3.6249	-3.69533	-2.95476	-3.12638
1	Bra025495	AT5G41460.1	Symbols: | Protein of unknown function (DUF604) | chr5:16589724-16592197 REVERSE LENGTH=524	1133.27	750.453	502.655	638.195	592.955	522.933	-1.51011	-2.25457	-1.77574	-1.91122	-2.16714
1	Bra025516	AT5G41170.1	Symbols: | Pentatricopeptide repeat (PPR-like) superfamily protein | chr5:16478860-16480443 REVERSE LENGTH=527	1802.06	861.385	992.7	971.913	1128.6	813.914	-2.09205	-1.81531	-1.85414	-1.59672	-2.21407
1	Bra025547	AT5G40780.2	Symbols: | lysine histidine transporter 1 | chr5:16323823-16327082 FORWARD LENGTH=445	7786.59	1000.62	1177.21	1121.09	1259.37	925.151	-7.78177	-6.61444	-6.94555	-6.18292	-8.41656
1	Bra025578	AT5G40400.1	Symbols: | Pentatricopeptide repeat (PPR) superfamily protein | chr5:16166444-16168276 FORWARD LENGTH=610	816.063	361.265	200.719	263.006	310.467	231.824	-2.2589	-4.0657	-3.10283	-2.6285	-3.52018
1	Bra025618	AT2G04620.1	Symbols: | Cation efflux family protein | chr2:1610506-1612902 REVERSE LENGTH=798	683.986	342.28	353.357	325.942	382.729	267.821	-1.99832	-1.93568	-2.09849	-1.78713	-2.55389
1	Bra025627	AT5G39990.1	Symbols: | Core-2/I-branching beta-1,6-N-acetylglucosaminyltransferase family protein | chr5:16004494-16006428 FORWARD LENGTH=447	9221.57	2969.47	3163.22	3136.5	3723.16	2769.81	-3.10546	-2.91525	-2.94008	-2.47681	-3.32932
1	Bra025636	AT5G39890.1	Symbols: | Protein of unknown function (DUF1637) | chr5:15974543-15976013 FORWARD LENGTH=276	2791.19	555.479	489.435	471.554	580.606	295.59	-5.02483	-5.70288	-5.91913	-4.80737	-9.44278
1	Bra025638	AT5G39865.1	Symbols: | Glutaredoxin family protein | chr5:15965560-15966732 REVERSE LENGTH=390	1732.52	395.59	492.23	507.712	559.503	455.8	-4.37958	-3.51974	-3.41241	-3.09653	-3.80105
1	Bra025667	AT1G18580.1	Symbols: GAUT11 | galacturonosyltransferase 11 | chr1:6396144-6398005 FORWARD LENGTH=537	2224.36	1427.77	1035.64	1198.83	950.923	1009.15	-1.55793	-2.14781	-1.85544	-2.33916	-2.20419
1	Bra025691	AT1G18850.1	Symbols: | unknown protein; FUNCTIONS IN: molecular_function unknown; INVOLVED IN: biological_process unknown; LOCATED IN: nucleolus; EXPRESSED IN: 22 plant structures; EXPRESSED DURING: 13 growth stages; Has 40 Blast hits to 40 proteins in 13 species: Archae - 0; Bacteria - 0; Metazoa - 0; Fungi - 0; Plants - 40; Viruses - 0; Other Eukaryotes - 0 (source: NCBI BLink). | chr1:6504928-6506127 REVE…	1600.36	613.897	604.201	831.4	1032.38	1070.92	-2.60689	-2.64872	-1.9249	-1.55017	-1.49438
1	Bra025712	NA	NA	11230.3	5177.79	5310.25	5410.06	4552.04	4905.19	-2.16894	-2.11483	-2.07582	-2.46709	-2.28947
1	Bra025726	AT1G19300.1	Symbols: GATL1, PARVUS, GLZ1, ATGATL1 | Nucleotide-diphospho-sugar transferases superfamily protein | chr1:6671451-6672506 REVERSE LENGTH=351	773.905	343.283	268.111	300.35	275.286	227.037	-2.25442	-2.88651	-2.57668	-2.81128	-3.40872
1	Bra025734	AT1G19360.1	Symbols: | Nucleotide-diphospho-sugar transferase family protein | chr1:6690672-6692211 REVERSE LENGTH=428	2739.74	1288.8	1103.73	1221.68	1185.81	1087.87	-2.12581	-2.48226	-2.2426	-2.31044	-2.51844
1	Bra025746	AT1G19520.1	Symbols: NFD5 | pentatricopeptide (PPR) repeat-containing protein | chr1:6760032-6762581 FORWARD LENGTH=725	2213.64	1077.58	1077.74	1076.36	1309.6	934.099	-2.05427	-2.05396	-2.0566	-1.69032	-2.36981
1	Bra025774	AT1G19840.1	Symbols: | SAUR-like auxin-responsive protein family | chr1:6872794-6873255 REVERSE LENGTH=153	1453.47	308.627	214.96	414.637	323.247	318.193	-4.70947	-6.76158	-3.5054	-4.49647	-4.56789
1	Bra025775	AT1G19850.1	Symbols: MP, ARF5, IAA24 | Transcriptional factor B3 family protein / auxin-responsive factor AUX/IAA-related | chr1:6887353-6891182 FORWARD LENGTH=902	741.961	459.97	364.871	435.415	480.543	463.48	-1.61306	-2.03349	-1.70403	-1.54401	-1.60085
1	Bra025806	AT1G20300.1	Symbols: | Pentatricopeptide repeat (PPR) superfamily protein | chr1:7029701-7031314 FORWARD LENGTH=537	5378.76	1662.39	1560.54	1867.61	1854.51	1836.36	-3.23556	-3.44673	-2.88002	-2.90037	-2.92903
1	Bra025862	AT1G20970.1	Symbols: | FUNCTIONS IN: molecular_function unknown; INVOLVED IN: biological_process unknown; LOCATED IN: plasma membrane, vacuole; EXPRESSED IN: guard cell, cultured cell; BEST Arabidopsis thaliana protein match is: proton pump interactor 1 (TAIR:AT4G27500.1); Has 30201 Blast hits to 17322 proteins in 780 species: Archae - 12; Bacteria - 1396; Metazoa - 17338; Fungi - 3422; Plants - 5037; Viruse…	10224	4873.48	5990.06	6540.38	6750.65	6007.58	-2.09788	-1.70683	-1.56321	-1.51452	-1.70185
1	Bra025885	AT1G21280.1	Symbols: | CONTAINS InterPro DOMAIN/s: Retrotransposon gag protein (InterPro:IPR005162); Has 707 Blast hits to 705 proteins in 25 species: Archae - 0; Bacteria - 0; Metazoa - 4; Fungi - 0; Plants - 703; Viruses - 0; Other Eukaryotes - 0 (source: NCBI BLink). | chr1:7447690-7448403 REVERSE LENGTH=237	2249.37	567.875	759.831	978.617	974.479	577.525	-3.96103	-2.96036	-2.29852	-2.30828	-3.89484
1	Bra025886	AT1G21230.1	Symbols: WAK5 | wall associated kinase 5 | chr1:7429980-7432346 FORWARD LENGTH=733	7709.37	2460.44	2242.99	2377.8	1868.14	1469.44	-3.13333	-3.4371	-3.24223	-4.12676	-5.24647
1	Bra025922	AT1G18260.1	Symbols: | HCP-like superfamily protein | chr1:6279047-6282008 REVERSE LENGTH=678	4719.81	2803.91	2398.77	2667.34	2356.29	2394.68	-1.6833	-1.9676	-1.76948	-2.00307	-1.97096
1	Bra025944	AT1G17840.1	Symbols: WBC11, ABCG11, DSO, COF1, ATWBC11 | white-brown complex homolog protein 11 | chr1:6142870-6145894 FORWARD LENGTH=703	4216.91	1927.41	1827.8	2172.23	2170.6	2961.36	-2.18786	-2.3071	-1.94128	-1.94274	-1.42398
1	Bra025977	AT1G17380.1	Symbols: JAZ5, TIFY11A | jasmonate-zim-domain protein 5 | chr1:5955654-5957070 REVERSE LENGTH=274	1299.79	861.193	626.344	886.431	980.173	900.209	-1.50929	-2.0752	-1.46632	-1.32608	-1.44388
1	Bra026062	AT1G16370.1	Symbols: ATOCT6, OCT6 | organic cation/carnitine transporter 6 | chr1:5596762-5598327 FORWARD LENGTH=521	1242.65	217.19	166.263	235.765	169.631	166.288	-5.72149	-7.474	-5.27071	-7.32561	-7.47288
1	Bra026129	AT1G15440.1	Symbols: PWP2, ATPWP2 | periodic tryptophan protein 2 | chr1:5306159-5309460 REVERSE LENGTH=900	1030.11	423.226	473.038	524.016	471.18	447.382	-2.43395	-2.17765	-1.9658	-2.18623	-2.30253
1	Bra026165	AT1G15100.1	Symbols: RHA2A | RING-H2 finger A2A | chr1:5193703-5194170 REVERSE LENGTH=155	1436.78	471.202	434.285	434.71	445.386	497.322	-3.04918	-3.30838	-3.30515	-3.22592	-2.88903
1	Bra026181	AT1G14870.1	Symbols: PCR2 | PLANT CADMIUM RESISTANCE 2 | chr1:5128591-5129458 REVERSE LENGTH=152	2399.91	177.831	170.676	204.422	162.515	204.109	-13.4955	-14.0612	-11.74	-14.7673	-11.758
1	Bra026182	AT1G14860.1	Symbols: atnudt18, NUDT18 | nudix hydrolase homolog 18 | chr1:5124993-5125805 FORWARD LENGTH=176	3800.88	2191.59	1746.97	2100.68	1863.38	1822.2	-1.7343	-2.1757	-1.80936	-2.03978	-2.08587
1	Bra026229	AT1G30690.1	Symbols: | Sec14p-like phosphatidylinositol transfer family protein | chr1:10888284-10890085 FORWARD LENGTH=540	5293.68	2371.32	2700.82	2680.5	3368.29	2771.09	-2.23238	-1.96003	-1.97489	-1.57162	-1.91032
1	Bra026261	AT4G28365.1	Symbols: ENODL3, AtENODL3 | early nodulin-like protein 3 | chr4:14033012-14033688 REVERSE LENGTH=199	1905.86	532.739	540.92	590.284	921.008	709.587	-3.57747	-3.52337	-3.22872	-2.06932	-2.68587
1	Bra026273	AT4G28240.1	Symbols: | Wound-responsive family protein | chr4:13997979-13998239 REVERSE LENGTH=86	6012.39	2655.27	2435.33	2464.95	2486.41	2460.02	-2.26432	-2.46882	-2.43915	-2.4181	-2.44404
1	Bra026277	AT4G28180.1	Symbols: | unknown protein; FUNCTIONS IN: molecular_function unknown; INVOLVED IN: N-terminal protein myristoylation; LOCATED IN: cellular_component unknown; EXPRESSED IN: 15 plant structures; EXPRESSED DURING: 8 growth stages; Has 1508 Blast hits to 1315 proteins in 223 species: Archae - 4; Bacteria - 127; Metazoa - 687; Fungi - 310; Plants - 142; Viruses - 28; Other Eukaryotes - 210 (source: NC…	3217.43	871.842	896.902	1028.24	1292.09	1424.36	-3.69038	-3.58727	-3.12907	-2.4901	-2.25886
1	Bra026311	AT4G27730.1	Symbols: ATOPT6, OPT6 | oligopeptide transporter 1 | chr4:13834024-13836468 REVERSE LENGTH=736	3771.38	1271.45	1259.68	1301.66	1139.24	1188.59	-2.9662	-2.99392	-2.89736	-3.31044	-3.17299
1	Bra026392	AT4G26940.1	Symbols: | Galactosyltransferase family protein | chr4:13529911-13532387 REVERSE LENGTH=407	572.913	296.519	297.645	287.532	284.87	243.554	-1.93213	-1.92482	-1.99252	-2.01114	-2.3523
1	Bra026425	AT4G26540.1	Symbols: | Leucine-rich repeat receptor-like protein kinase family protein | chr4:13394673-13398028 REVERSE LENGTH=1091	5157.99	2393.46	2184.84	2428.48	2600.22	2752.3	-2.15503	-2.36081	-2.12396	-1.98367	-1.87407
1	Bra026433	AT1G52940.1	Symbols: PAP5, ATPAP5 | purple acid phosphatase 5 | chr1:19716402-19723716 FORWARD LENGTH=396	1209.45	604.863	392.652	503.182	482.323	607.369	-1.99954	-3.08021	-2.4036	-2.50755	-1.99129
1	Bra026448	NA	NA	2240.59	455.812	490.812	413.655	771.657	402.267	-4.9156	-4.56507	-5.41657	-2.90361	-5.56991
1	Bra026457	AT4G26180.1	Symbols: | Mitochondrial substrate carrier family protein | chr4:13260263-13261887 REVERSE LENGTH=325	4849.51	1644.61	1790.48	1744.48	1554.26	1796.61	-2.94873	-2.7085	-2.77992	-3.12014	-2.69926
1	Bra026461	AT4G26150.1	Symbols: CGA1, GATA22, GNL | cytokinin-responsive gata factor 1 | chr4:13253210-13254659 FORWARD LENGTH=352	1685.69	343.106	339.979	329.023	302.387	222.145	-4.91303	-4.95822	-5.12332	-5.57461	-7.58824
1	Bra026470	AT5G24070.1	Symbols: | Peroxidase superfamily protein | chr5:8134301-8135991 REVERSE LENGTH=340	876.692	257.239	273.388	236.519	249.804	173.896	-3.40808	-3.20677	-3.70665	-3.50952	-5.04147
1	Bra026509	AT3G25730.1	Symbols: EDF3 | ethylene response DNA binding factor 3 | chr3:9396505-9397506 FORWARD LENGTH=333	4128.13	2324.1	2129.14	2035.4	2091.61	1797.15	-1.77623	-1.93887	-2.02817	-1.97366	-2.29704
1	Bra026547	AT2G03590.1	Symbols: ATUPS1, UPS1 | ureide permease 1 | chr2:1095129-1096711 FORWARD LENGTH=390	860.454	254.392	282.121	289.052	334.275	162.042	-3.38239	-3.04995	-2.97681	-2.57409	-5.31007
1	Bra026550	AT2G03450.1	Symbols: PAP9, ATPAP9 | purple acid phosphatase 9 | chr2:1041528-1043569 FORWARD LENGTH=651	1467.46	336.927	303.293	377.285	278.284	315.861	-4.35542	-4.83842	-3.88953	-5.27325	-4.6459
1	Bra026570	AT2G02990.1	Symbols: RNS1, ATRNS1 | ribonuclease 1 | chr2:873714-874667 FORWARD LENGTH=230	9836.43	1284.6	1803.34	1540.12	1514.62	1101.16	-7.65719	-5.45456	-6.38679	-6.49432	-8.93279
1	Bra026572	AT2G02950.1	Symbols: PKS1 | phytochrome kinase substrate 1 | chr2:855149-856468 REVERSE LENGTH=439	1817.64	340.475	282.755	273.793	476.16	414.998	-5.33854	-6.42832	-6.63874	-3.81729	-4.37988
1	Bra026618	AT2G02060.1	Symbols: | Homeodomain-like superfamily protein | chr2:495691-497609 FORWARD LENGTH=256	707.964	247.756	182.276	276.099	251.288	273.449	-2.8575	-3.88402	-2.56417	-2.81734	-2.58902
1	Bra026672	AT2G01340.1	Symbols: At17.1 | Encodes a protein whose expression is responsive to nematode infection. | chr2:164014-165068 FORWARD LENGTH=215	7713.68	3995.44	3837.87	3776.54	4724.05	4258.26	-1.93062	-2.00989	-2.04253	-1.63285	-1.81146
1	Bra026701	AT1G16850.1	Symbols: | unknown protein; FUNCTIONS IN: molecular_function unknown; INVOLVED IN: response to salt stress; LOCATED IN: endomembrane system; EXPRESSED IN: leaf apex, leaf whorl, male gametophyte, flower, leaf; EXPRESSED DURING: LP.06 six leaves visible, LP.04 four leaves visible, LP.10 ten leaves visible, petal differentiation and expansion stage, LP.08 eight leaves visible; BEST Arabidopsis thal…	6450.61	1326.88	1192.42	1420.23	741.164	716.989	-4.86149	-5.40968	-4.54195	-8.70335	-8.9968
1	Bra026788	AT1G14990.1	Symbols: | unknown protein; FUNCTIONS IN: molecular_function unknown; INVOLVED IN: biological_process unknown; LOCATED IN: endomembrane system; EXPRESSED IN: 22 plant structures; EXPRESSED DURING: 13 growth stages; Has 34 Blast hits to 34 proteins in 12 species: Archae - 0; Bacteria - 0; Metazoa - 0; Fungi - 0; Plants - 34; Viruses - 0; Other Eukaryotes - 0 (source: NCBI BLink). | chr1:5167354-51…	510.293	319.586	219.979	371.828	320.721	208.085	-1.59673	-2.31974	-1.37239	-1.59108	-2.45233
1	Bra026813	AT1G14685.1	Symbols: BPC2, BBR/BPC2, ATBPC2 | basic pentacysteine 2 | chr1:5043086-5043925 FORWARD LENGTH=279	7458.45	2952.25	3582.49	3910.92	3824.48	3454.1	-2.52636	-2.08192	-1.90708	-1.95019	-2.1593
1	Bra026835	AT1G14360.1	Symbols: ATUTR3, UTR3 | UDP-galactose transporter 3 | chr1:4911362-4913029 REVERSE LENGTH=331	16261.6	6437.7	7828.43	8095.71	7979.88	7418.9	-2.526	-2.07725	-2.00867	-2.03783	-2.19192
1	Bra026891	AT1G13740.1	Symbols: AFP2 | ABI five binding protein 2 | chr1:4713969-4715158 FORWARD LENGTH=348	559.455	275.869	221.937	288.609	234.012	215.395	-2.02797	-2.52078	-1.93845	-2.39071	-2.59734
1	Bra026937	AT1G13080.1	Symbols: CYP71B2 | cytochrome P450, family 71, subfamily B, polypeptide 2 | chr1:4459212-4460807 FORWARD LENGTH=502	2945.83	913.93	570.305	565.966	590.915	445.856	-3.22326	-5.16536	-5.20496	-4.9852	-6.60713
1	Bra026991	AT1G12110.1	Symbols: NRT1.1, CHL1-1, NRT1, B-1, ATNRT1, CHL1 | nitrate transporter 1.1 | chr1:4105341-4109290 FORWARD LENGTH=590	2790.63	910.603	989.895	962.72	1366.56	1276.99	-3.0646	-2.81912	-2.89869	-2.04208	-2.18532
1	Bra027016	AT1G62790.1	Symbols: | Bifunctional inhibitor/lipid-transfer protein/seed storage 2S albumin superfamily protein | chr1:23252369-23253481 FORWARD LENGTH=150	5979.98	1047.76	1009.1	954.386	705.424	647.089	-5.70739	-5.92605	-6.26579	-8.47714	-9.24136
1	Bra027069	AT1G62120.1	Symbols: | Mitochondrial transcription termination factor family protein | chr1:22960326-22961639 REVERSE LENGTH=437	1438.72	745.359	586.054	863.016	870.001	915.444	-1.93024	-2.45493	-1.66708	-1.6537	-1.57161
1	Bra027074	AT1G61850.2	Symbols: | phospholipases;galactolipases | chr1:22856317-22862225 FORWARD LENGTH=1309	2099.68	859.422	1002.69	962.72	1074.14	624.533	-2.44313	-2.09405	-2.18099	-1.95475	-3.362
1	Bra027128	AT1G60790.1	Symbols: TBL2 | Plant protein of unknown function (DUF828) | chr1:22380193-22382216 REVERSE LENGTH=541	778.091	365.105	309.21	334.867	315.284	314.386	-2.13114	-2.51638	-2.32358	-2.46791	-2.47495
1	Bra027168	AT3G16370.1	Symbols: | GDSL-like Lipase/Acylhydrolase superfamily protein | chr3:5556928-5558351 FORWARD LENGTH=353	6608.05	2470.89	2411.49	3191.65	2370.26	3717.48	-2.67436	-2.74024	-2.07042	-2.7879	-1.77756
1	Bra027242	AT3G15470.1	Symbols: | Transducin/WD40 repeat-like superfamily protein | chr3:5216630-5219868 REVERSE LENGTH=883	2268.09	1266.4	1105.33	1494.56	1650.57	1455.45	-1.79097	-2.05196	-1.51756	-1.37413	-1.55834
1	Bra027257	AT3G16530.1	Symbols: | Legume lectin family protein | chr3:5624586-5625416 REVERSE LENGTH=276	2366.77	339.414	389.387	393.995	251.516	293.278	-6.97311	-6.07819	-6.00711	-9.41002	-8.07006
1	Bra027327	AT3G14580.1	Symbols: | Pentatricopeptide repeat (PPR) superfamily protein | chr3:4903012-4904229 FORWARD LENGTH=405	626.524	237.987	175.636	222.856	215.027	144.804	-2.6326	-3.56717	-2.81134	-2.9137	-4.3267
1	Bra027397	AT3G13790.2	Symbols: ATBFRUCT1 | Glycosyl hydrolases family 32 protein | chr3:4533084-4535831 REVERSE LENGTH=581	8237.62	1617.82	1290.7	1403.58	1733.01	2140.77	-5.0918	-6.38229	-5.86901	-4.75336	-3.84797
1	Bra027410	AT3G13650.1	Symbols: | Disease resistance-responsive (dirigent-like protein) family protein | chr3:4463056-4463616 FORWARD LENGTH=186	1611.7	930.808	755.609	912.349	754.052	837.785	-1.73151	-2.13298	-1.76654	-2.13739	-1.92376
1	Bra027411	AT3G13620.1	Symbols: | Amino acid permease family protein | chr3:4450904-4452556 REVERSE LENGTH=478	6509.66	1848.46	1656.69	1726.42	2002.41	1627.55	-3.52167	-3.92932	-3.77061	-3.25091	-3.99967
1	Bra027444	AT5G42680.1	Symbols: | Protein of unknown function, DUF617 | chr5:17114640-17115356 FORWARD LENGTH=238	3034.63	495.96	379.794	445.924	554.607	349.779	-6.1187	-7.9902	-6.80526	-5.47168	-8.67585
1	Bra027521	AT5G44020.1	Symbols: | HAD superfamily, subfamily IIIB acid phosphatase | chr5:17712433-17714046 FORWARD LENGTH=272	7617.95	3921.6	3388.5	3738.42	3227.91	3032.68	-1.94256	-2.24818	-2.03775	-2.36003	-2.51195
1	Bra027522	NA	NA	732.079	350.775	385.996	382.633	391.438	424.174	-2.08703	-1.8966	-1.91327	-1.87023	-1.72589
1	Bra027550	AT5G44400.1	Symbols: | FAD-binding Berberine family protein | chr5:17886365-17888071 REVERSE LENGTH=537	785.266	251.179	230.294	325.46	252.932	459.517	-3.12632	-3.40984	-2.41279	-3.10465	-1.70889
1	Bra027597	NA	NA	3338.67	914.614	804.73	817.286	823.849	536.549	-3.65036	-4.14881	-4.08507	-4.05253	-6.22249
1	Bra027637	AT1G64100.1	Symbols: | pentatricopeptide (PPR) repeat-containing protein | chr1:23791585-23793641 FORWARD LENGTH=666	1317.85	806.109	610.294	800.201	945.998	912.275	-1.63483	-2.15937	-1.6469	-1.39308	-1.44458
1	Bra027645	NA	NA	1512.28	494.868	462.319	521.02	541.941	424.905	-3.05593	-3.27107	-2.90254	-2.79049	-3.5591
1	Bra027654	AT1G63670.1	Symbols: | Protein of unknown function (DUF3741) | chr1:23607527-23610003 REVERSE LENGTH=689	2200.65	514.989	492.603	515.343	549.299	442.266	-4.2732	-4.46739	-4.27026	-4.00629	-4.97585
1	Bra027699	AT1G64390.1	Symbols: AtGH9C2, GH9C2 | glycosyl hydrolase 9C2 | chr1:23911329-23914642 FORWARD LENGTH=620	970.739	472.303	335.35	478.118	338.553	432.424	-2.05533	-2.8947	-2.03033	-2.86732	-2.24488
1	Bra027717	AT1G64640.1	Symbols: ENODL8, AtENODL8 | early nodulin-like protein 8 | chr1:24022482-24023151 REVERSE LENGTH=191	11643.3	3272.24	3474.06	4304.61	4108.04	5319.92	-3.5582	-3.3515	-2.70484	-2.83427	-2.18862
1	Bra027781	AT1G63850.1	Symbols: | BTB/POZ domain-containing protein | chr1:23696962-23698708 FORWARD LENGTH=548	769.146	445.605	373.191	523.408	385.22	494.581	-1.72607	-2.061	-1.4695	-1.99664	-1.55515
1	Bra027789	AT1G63780.1	Symbols: IMP4 | Ribosomal RNA processing Brix domain protein | chr1:23665045-23667243 REVERSE LENGTH=294	2928.6	1413.79	1449.57	1585.84	1854.43	1812.16	-2.07145	-2.02032	-1.84672	-1.57925	-1.61608
1	Bra027827	AT1G59970.1	Symbols: | Matrixin family protein | chr1:22073601-22074683 FORWARD LENGTH=360	4208.87	1464.27	1308.31	1253.93	1111.54	1061.61	-2.87438	-3.21703	-3.35654	-3.78652	-3.96461
1	Bra027846	AT1G59650.1	Symbols: CW14 | Protein of unknown function (DUF1336) | chr1:21920099-21922670 FORWARD LENGTH=492	2757.58	1383.81	1173.47	1456.38	1535.55	1329.02	-1.99274	-2.34994	-1.89345	-1.79583	-2.0749
1	Bra027869	AT1G58350.1	Symbols: ZW18 | Putative serine esterase family protein | chr1:21663131-21666827 REVERSE LENGTH=794	2032.37	1152.43	936.153	1174.26	1061.58	862.142	-1.76355	-2.17098	-1.73077	-1.91448	-2.35735
1	Bra027911	AT1G57620.1	Symbols: | emp24/gp25L/p24 family/GOLD family protein | chr1:21342863-21344581 FORWARD LENGTH=212	1802.82	484.441	478.923	565.634	487.378	438.717	-3.72144	-3.76432	-3.18726	-3.69902	-4.1093
1	Bra027940	AT2G43590.1	Symbols: | Chitinase family protein | chr2:18081592-18082749 REVERSE LENGTH=264	8880.08	2891.01	3448.81	5354.04	2560.12	2462.46	-3.07162	-2.57482	-1.65858	-3.46862	-3.60618
1	Bra027960	AT1G54710.1	Symbols: ATATG18H, ATG18H | homolog of yeast autophagy 18 (ATG18) H | chr1:20417019-20420733 REVERSE LENGTH=927	1110	511.474	604.551	649.369	708.148	456.219	-2.1702	-1.83607	-1.70935	-1.56747	-2.43304
1	Bra027976	AT5G42320.1	Symbols: | Zn-dependent exopeptidases superfamily protein | chr5:16918651-16920845 REVERSE LENGTH=379	1449.21	797.966	664.96	719.623	809.79	517.648	-1.81613	-2.17939	-2.01385	-1.78961	-2.79961
1	Bra027978	AT5G42350.1	Symbols: | Galactose oxidase/kelch repeat superfamily protein | chr5:16932106-16933797 FORWARD LENGTH=563	850.911	447.681	404.234	453.25	367.382	324.015	-1.90071	-2.105	-1.87735	-2.31615	-2.62615
1	Bra027991	AT4G10270.1	Symbols: | Wound-responsive family protein | chr4:6374805-6375077 FORWARD LENGTH=90	20831	871.168	1080.14	992.911	1153.26	1106.58	-23.9116	-19.2855	-20.9797	-18.0627	-18.8247
1	Bra027992	AT4G10270.1	Symbols: | Wound-responsive family protein | chr4:6374805-6375077 FORWARD LENGTH=90	15541.4	857.202	1063.36	1033.13	1231.4	1096.46	-18.1304	-14.6154	-15.043	-12.6209	-14.1742
1	Bra027994	AT4G10270.1	Symbols: | Wound-responsive family protein | chr4:6374805-6375077 FORWARD LENGTH=90	13254.2	1152.46	1166.42	1050.73	1140.18	1309.62	-11.5008	-11.3631	-12.6143	-11.6247	-10.1206
1	Bra027996	AT4G10270.1	Symbols: | Wound-responsive family protein | chr4:6374805-6375077 FORWARD LENGTH=90	11007.7	1645.16	1539.68	1638.41	1655.02	2171.54	-6.69096	-7.14934	-6.71853	-6.6511	-5.06908
1	Bra028052	NA	NA	4371.48	1586.69	1954.72	1850.56	2038.32	1679.63	-2.75509	-2.23637	-2.36225	-2.14465	-2.60264
1	Bra028091	AT2G18660.1	Symbols: PNP-A | plant natriuretic peptide A | chr2:8091032-8091644 REVERSE LENGTH=130	3945.17	535.83	717.207	1077.81	514.469	407.909	-7.36273	-5.50074	-3.66036	-7.66843	-9.67169
1	Bra028112	AT1G65820.1	Symbols: | microsomal glutathione s-transferase, putative | chr1:24485213-24486682 FORWARD LENGTH=146	11882.8	4262.56	5359.8	5727.1	5547.23	5271.57	-2.78771	-2.21702	-2.07484	-2.14211	-2.25413
1	Bra028183	AT5G38460.1	Symbols: | ALG6, ALG8 glycosyltransferase family | chr5:15398592-15400987 REVERSE LENGTH=533	596.885	296.979	203.4	282.693	237.882	210.239	-2.00986	-2.93454	-2.11142	-2.50916	-2.83908
1	Bra028231	AT5G39250.1	Symbols: | F-box family protein | chr5:15724860-15725618 FORWARD LENGTH=252	1767.51	614.038	665.794	835.692	963.619	779.015	-2.8785	-2.65474	-2.11503	-1.83424	-2.2689
1	Bra028296	AT5G52180.1	Symbols: | LOCATED IN: endomembrane system; EXPRESSED IN: 22 plant structures; EXPRESSED DURING: 13 growth stages; CONTAINS InterPro DOMAIN/s: Transmembrane protein 161AB, predicted (InterPro:IPR019395); Has 82 Blast hits to 82 proteins in 35 species: Archae - 0; Bacteria - 0; Metazoa - 47; Fungi - 0; Plants - 33; Viruses - 0; Other Eukaryotes - 2 (source: NCBI BLink). | chr5:21200165-21201541 RE…	3865.61	1726.97	1473.01	2085	2178.91	1921.43	-2.23838	-2.62429	-1.85401	-1.7741	-2.01184
1	Bra028380	AT1G61870.1	Symbols: PPR336 | pentatricopeptide repeat 336 | chr1:22865326-22866552 REVERSE LENGTH=408	2931.02	1399.4	1189.33	1347.58	1429.29	1373.86	-2.09448	-2.46443	-2.17502	-2.05068	-2.13342
1	Bra028389	AT2G29050.1	Symbols: ATRBL1, RBL1 | RHOMBOID-like 1 | chr2:12478245-12480121 FORWARD LENGTH=389	5147.98	2101.34	1921.85	2524.97	1923.5	2387.75	-2.44986	-2.67866	-2.03883	-2.67636	-2.156
1	Bra028449	AT5G39990.1	Symbols: | Core-2/I-branching beta-1,6-N-acetylglucosaminyltransferase family protein | chr5:16004494-16006428 FORWARD LENGTH=447	3212.8	1494.93	1392.92	1438.64	1770.66	1733.35	-2.14913	-2.30652	-2.23322	-1.81446	-1.85352
1	Bra028478	AT5G40890.1	Symbols: ATCLC-A, CLC-A, CLCA, ATCLCA | chloride channel A | chr5:16381645-16384999 REVERSE LENGTH=775	1354.94	603.877	446.876	554.239	374.544	404.034	-2.24374	-3.03203	-2.44469	-3.61757	-3.35353
1	Bra028507	AT5G41800.1	Symbols: | Transmembrane amino acid transporter family protein | chr5:16733842-16735888 FORWARD LENGTH=452	8706.7	2807.83	2348.21	2463.56	2526.98	2291.09	-3.10086	-3.7078	-3.53419	-3.4455	-3.80024
1	Bra028510	AT5G41860.1	Symbols: | unknown protein; Has 1807 Blast hits to 1807 proteins in 277 species: Archae - 0; Bacteria - 0; Metazoa - 736; Fungi - 347; Plants - 385; Viruses - 0; Other Eukaryotes - 339 (source: NCBI BLink). | chr5:16757951-16758529 FORWARD LENGTH=192	2395.19	399.785	382.905	404.725	608.875	473.488	-5.9912	-6.25531	-5.91807	-3.9338	-5.05861
1	Bra028538	AT3G52890.1	Symbols: KIPK | KCBP-interacting protein kinase | chr3:19609150-19612032 FORWARD LENGTH=934	1627.38	808.917	807.71	920.508	1074.61	837.014	-2.0118	-2.01481	-1.76792	-1.51439	-1.94427
1	Bra028566	AT5G10790.1	Symbols: UBP22 | ubiquitin-specific protease 22 | chr5:3410638-3412559 FORWARD LENGTH=557	8669.56	3668.87	3736.18	3990.64	4853.68	4228.31	-2.36301	-2.32043	-2.17247	-1.78618	-2.05036
1	Bra028587	NA	NA	18742.2	5546.2	4114.18	6522.58	5906.35	5799.4	-3.37929	-4.55551	-2.87343	-3.17323	-3.23175
1	Bra028594	AT5G10190.1	Symbols: | Major facilitator superfamily protein | chr5:3199205-3201140 FORWARD LENGTH=488	2295.84	1449.86	1301.93	1406.16	1490.95	1130.29	-1.58349	-1.76341	-1.6327	-1.53985	-2.0312
1	Bra028631	AT5G09530.1	Symbols: | hydroxyproline-rich glycoprotein family protein | chr5:2960080-2961192 REVERSE LENGTH=370	502.112	158.193	178.164	246.482	294.456	201.386	-3.17405	-2.81826	-2.03711	-1.70522	-2.49328
1	Bra028635	AT5G09440.1	Symbols: EXL4 | EXORDIUM like 4 | chr5:2938397-2939233 FORWARD LENGTH=278	12732	5170.59	5043.42	5465.55	5587.93	5774.69	-2.46239	-2.52448	-2.3295	-2.27848	-2.20479
1	Bra028636	AT5G09430.1	Symbols: | alpha/beta-Hydrolases superfamily protein | chr5:2932162-2933362 FORWARD LENGTH=311	560.221	211.062	289.07	410.836	330.119	369.942	-2.6543	-1.93801	-1.36361	-1.69703	-1.51435
1	Bra028669	AT5G08180.1	Symbols: | Ribosomal protein L7Ae/L30e/S12e/Gadd45 family protein | chr5:2631843-2633374 REVERSE LENGTH=156	733.604	439.728	408.48	472.759	371.684	350.565	-1.66831	-1.79594	-1.55175	-1.97373	-2.09263
1	Bra028670	AT5G08160.1	Symbols: ATPK3, PK3 | serine/threonine protein kinase 3 | chr5:2625903-2627942 REVERSE LENGTH=347	3279.21	1431.67	1629.72	1487.63	1451.82	1166.84	-2.29048	-2.01213	-2.20432	-2.25869	-2.81033
1	Bra028690	AT5G07580.1	Symbols: | Integrase-type DNA-binding superfamily protein | chr5:2399525-2400349 FORWARD LENGTH=274	885.451	219.781	262.379	247.807	242.285	179.153	-4.02879	-3.3747	-3.57315	-3.65458	-4.94243
1	Bra028716	AT5G06810.1	Symbols: | Mitochondrial transcription termination factor family protein | chr5:2108493-2112256 FORWARD LENGTH=1141	696.483	251.742	290.913	298.241	318.756	242.829	-2.76665	-2.39413	-2.3353	-2.185	-2.8682
1	Bra028839	AT5G03330.1	Symbols: | Cysteine proteinases superfamily protein | chr5:807728-809608 FORWARD LENGTH=356	2853.2	1337.66	1293.62	1359.49	1072.97	1066.48	-2.13298	-2.20559	-2.09873	-2.65916	-2.67534
1	Bra028851	AT5G03080.1	Symbols: | Phosphatidic acid phosphatase (PAP2) family protein | chr5:721976-722656 FORWARD LENGTH=226	1871.43	424.007	404.682	479.336	861.713	598.444	-4.41368	-4.62445	-3.90421	-2.17176	-3.12716
1	Bra028858	AT5G02890.1	Symbols: | HXXXD-type acyl-transferase family protein | chr5:670207-671454 REVERSE LENGTH=353	2452.71	775.467	754.7	1042.37	1405.24	1322.5	-3.16288	-3.24991	-2.35301	-1.7454	-1.8546
1	Bra028859	AT5G02890.1	Symbols: | HXXXD-type acyl-transferase family protein | chr5:670207-671454 REVERSE LENGTH=353	1514.94	475.658	477.923	539.388	566.441	600.302	-3.18494	-3.16984	-2.80863	-2.67449	-2.52363
1	Bra028881	AT5G02190.1	Symbols: EMB24, ATASP38, PCS1 | Eukaryotic aspartyl protease family protein | chr5:435322-436683 FORWARD LENGTH=453	1321.22	96.2773	114.452	221.191	174.227	179.1	-13.7231	-11.5439	-5.97321	-7.58333	-7.377
1	Bra028947	AT5G56140.1	Symbols: | RNA-binding KH domain-containing protein | chr5:22725462-22727932 FORWARD LENGTH=315	10486.7	4304.15	4570.87	4505.81	5380.94	4286.3	-2.43642	-2.29425	-2.32737	-1.94886	-2.44656
1	Bra028967	AT5G55630.1	Symbols: KCO1, TPK1, ATKCO1, ATTPK1 | Outward rectifying potassium channel protein | chr5:22531718-22532893 FORWARD LENGTH=363	1064.37	485.438	332.996	432.878	419.998	467.073	-2.1926	-3.19634	-2.45882	-2.53423	-2.27881
1	Bra028976	AT5G55500.1	Symbols: ATXYLT, XYLT | beta-1,2-xylosyltransferase | chr5:22482386-22484417 FORWARD LENGTH=534	1432.25	618.618	472.729	549.828	826.049	591.219	-2.31524	-3.02975	-2.60491	-1.73386	-2.42254
1	Bra028982	AT5G55400.1	Symbols: | Actin binding Calponin homology (CH) domain-containing protein | chr5:22455535-22458950 REVERSE LENGTH=714	5909.27	1970.03	2133.56	1728.61	1800.59	1543.71	-2.99958	-2.76968	-3.41851	-3.28185	-3.82797
1	Bra029026	NA	NA	1306.28	556.303	566.543	534.896	567.182	480.618	-2.34814	-2.3057	-2.44212	-2.30311	-2.71792
1	Bra029079	AT5G53290.1	Symbols: CRF3 | cytokinin response factor 3 | chr5:21617961-21619025 REVERSE LENGTH=354	11028.6	1007.64	934.586	1127.57	883.536	1250.94	-10.945	-11.8005	-9.78086	-12.4823	-8.81625
1	Bra029104	AT5G52882.1	Symbols: | P-loop containing nucleoside triphosphate hydrolases superfamily protein | chr5:21434155-21438362 REVERSE LENGTH=829	2903.15	583.932	687.421	734.925	973.705	745.507	-4.97173	-4.22325	-3.95027	-2.98155	-3.8942
1	Bra029192	AT4G00650.1	Symbols: FRI, FLA | FRIGIDA-like protein | chr4:269026-270363 FORWARD LENGTH=314	1319.1	671.368	603.702	584.19	588.737	499.599	-1.96479	-2.18502	-2.258	-2.24056	-2.64032
1	Bra029267	AT5G62350.1	Symbols: | Plant invertase/pectin methylesterase inhibitor superfamily protein | chr5:25037504-25038112 FORWARD LENGTH=202	2180.52	824.873	643.388	825.784	707.609	996.219	-2.64346	-3.38912	-2.64055	-3.08153	-2.1888
1	Bra029278	AT5G62180.1	Symbols: AtCXE20, CXE20 | carboxyesterase 20 | chr5:24978866-24979849 REVERSE LENGTH=327	15005.6	2282.49	2558.23	2573.47	3220.92	2687.27	-6.57422	-5.86562	-5.83088	-4.65879	-5.58396
1	Bra029299	AT5G51530.1	Symbols: | Ubiquitin carboxyl-terminal hydrolase-related protein | chr5:20927118-20931502 REVERSE LENGTH=1149	923.041	356.869	443.71	495.942	510.699	587.378	-2.5865	-2.08028	-1.86119	-1.80741	-1.57146
1	Bra029302	AT5G61890.1	Symbols: | Integrase-type DNA-binding superfamily protein | chr5:24852639-24853744 REVERSE LENGTH=248	4049.35	336.313	375.35	419.651	438.294	510.121	-12.0404	-10.7882	-9.64933	-9.23889	-7.93802
1	Bra029308	AT5G61790.1	Symbols: CNX1, ATCNX1 | calnexin 1 | chr5:24827394-24829642 REVERSE LENGTH=530	20389.5	10646.5	10248.3	10140.9	9495.9	10039.9	-1.91514	-1.98955	-2.01062	-2.14719	-2.03085
1	Bra029368	AT5G23370.1	Symbols: | GRAM domain-containing protein / ABA-responsive protein-related | chr5:7863542-7864201 REVERSE LENGTH=219	1927.98	745.006	576.298	598.32	650.626	482.868	-2.58787	-3.34546	-3.22232	-2.96327	-3.99277
1	Bra029395	AT5G24230.1	Symbols: | Lipase class 3-related protein | chr5:8229182-8230841 FORWARD LENGTH=369	3245.16	439.35	546.69	643.781	986.395	597.671	-7.38628	-5.93601	-5.04078	-3.28992	-5.42968
1	Bra029415	NA	NA	9712.61	3254.96	3304.65	3558.31	3401.82	3455.08	-2.98394	-2.93907	-2.72956	-2.85512	-2.81111
1	Bra029470	AT4G04540.1	Symbols: CRK39 | cysteine-rich RLK (RECEPTOR-like protein kinase) 39 | chr4:2259580-2262138 FORWARD LENGTH=659	5598.25	1182.97	1349.97	1519.03	1572.51	1192.13	-4.73237	-4.14694	-3.68541	-3.56007	-4.69601
1	Bra029478	AT4G03820.1	Symbols: | Protein of unknown function (DUF3537) | chr4:1772114-1774380 REVERSE LENGTH=437	500.62	318.875	248.072	291.735	299.153	245.165	-1.56996	-2.01804	-1.71601	-1.67346	-2.04197
1	Bra029520	AT4G04860.1	Symbols: DER2.2 | DERLIN-2.2 | chr4:2460135-2461378 FORWARD LENGTH=244	7864.09	4597.01	3706.15	4148.77	3736.94	3697.77	-1.7107	-2.1219	-1.89552	-2.10442	-2.12671
1	Bra029525	AT5G14940.1	Symbols: | Major facilitator superfamily protein | chr5:4831748-4834312 REVERSE LENGTH=552	4305.07	1386.79	1240.61	1408.23	1714.33	1401.7	-3.10434	-3.47012	-3.05708	-2.51123	-3.07132
1	Bra029536	AT3G16210.1	Symbols: | F-box family protein | chr3:5494533-5495615 REVERSE LENGTH=360	1367.82	490.463	447.854	509.386	637.461	466.348	-2.78883	-3.05416	-2.68523	-2.14573	-2.93305
1	Bra029557	AT4G05120.1	Symbols: ENT3, FUR1, ATENT3 | Major facilitator superfamily protein | chr4:2632886-2634824 REVERSE LENGTH=418	7917.15	869.516	753.789	731.044	774.45	481.618	-9.10524	-10.5031	-10.8299	-10.2229	-16.4387
1	Bra029558	AT4G05130.1	Symbols: ATENT4, ENT4 | equilibrative nucleoside transporter 4 | chr4:2636875-2638965 REVERSE LENGTH=418	1868.32	350.153	342.729	367.757	348.21	294.647	-5.33572	-5.4513	-5.08031	-5.3655	-6.34088
1	Bra029595	AT3G66654.1	Symbols: | Cyclophilin-like peptidyl-prolyl cis-trans isomerase family protein | chr3:2088694-2090297 FORWARD LENGTH=236	2465.73	1386.79	1031.23	1287.19	1065.93	1112.19	-1.77801	-2.39106	-1.91559	-2.31322	-2.217
1	Bra029602	NA	NA	9392.01	1696.74	1461.07	1885.01	1316.77	1439.13	-5.53533	-6.42817	-4.98247	-7.13261	-6.52617
1	Bra029632	AT3G07210.1	Symbols: | unknown protein; Has 97 Blast hits to 85 proteins in 31 species: Archae - 0; Bacteria - 14; Metazoa - 7; Fungi - 19; Plants - 37; Viruses - 0; Other Eukaryotes - 20 (source: NCBI BLink). | chr3:2293000-2295119 REVERSE LENGTH=547	1397.3	680.168	656.129	792.654	626.268	600.932	-2.05435	-2.12961	-1.76281	-2.23115	-2.32522
1	Bra029650	AT3G07470.1	Symbols: | Protein of unknown function, DUF538 | chr3:2387291-2388343 REVERSE LENGTH=169	1280.18	606.87	502.545	700.154	537.541	491.59	-2.10948	-2.54739	-1.82843	-2.38155	-2.60416
1	Bra029708	AT3G08670.1	Symbols: | unknown protein; BEST Arabidopsis thaliana protein match is: unknown protein (TAIR:AT3G51540.1); Has 48380 Blast hits to 29827 proteins in 1356 species: Archae - 46; Bacteria - 5589; Metazoa - 17361; Fungi - 13192; Plants - 2237; Viruses - 905; Other Eukaryotes - 9050 (source: NCBI BLink). | chr3:2633946-2636536 FORWARD LENGTH=567	17638.5	7476.66	7761.33	8259.87	8403.3	8937.54	-2.35914	-2.27261	-2.13545	-2.099	-1.97353
1	Bra029769	AT3G09450.1	Symbols: | CONTAINS InterPro DOMAIN/s: Fusaric acid resistance protein, conserved region (InterPro:IPR006726); BEST Arabidopsis thaliana protein match is: unknown protein (TAIR:AT2G28780.1); Has 503 Blast hits to 494 proteins in 215 species: Archae - 0; Bacteria - 423; Metazoa - 0; Fungi - 0; Plants - 65; Viruses - 0; Other Eukaryotes - 15 (source: NCBI BLink). | chr3:2907548-2910091 FORWARD LENG…	1055.25	278.108	297.282	244.098	321.47	162.133	-3.79439	-3.54966	-4.32306	-3.28258	-6.50855
1	Bra029813	AT3G10040.1	Symbols: | sequence-specific DNA binding transcription factors | chr3:3096580-3097875 REVERSE LENGTH=431	2743.89	737.753	765.836	706.479	690.019	525.722	-3.71925	-3.58287	-3.88389	-3.97654	-5.21928
1	Bra029816	AT3G10070.1	Symbols: TAF12, TAFII58 | TBP-associated factor 12 | chr3:3104195-3106798 REVERSE LENGTH=539	1278.86	689.024	745.194	758.961	744.516	630.434	-1.85605	-1.71614	-1.68501	-1.71771	-2.02854
1	Bra029882	AT3G10960.1	Symbols: ATAZG1, AZG1 | AZA-guanine resistant1 | chr3:3424986-3426725 REVERSE LENGTH=579	1412.44	380.084	263.158	331.7	323.53	306.629	-3.71613	-5.36727	-4.25819	-4.36572	-4.60635
1	Bra029884	AT3G10980.1	Symbols: | PLAC8 family protein | chr3:3438810-3440501 FORWARD LENGTH=563	4542.05	2359.87	1692.39	2058.67	1636.54	1648.6	-1.9247	-2.68381	-2.2063	-2.7754	-2.7551
1	Bra029944	AT3G49240.1	Symbols: emb1796 | Pentatricopeptide repeat (PPR) superfamily protein | chr3:18256086-18257975 FORWARD LENGTH=629	5262.37	2424.91	3029.38	3496.84	3659.05	3311.17	-2.17013	-1.73711	-1.50489	-1.43818	-1.58928
1	Bra029972	AT3G49790.1	Symbols: | Carbohydrate-binding protein | chr3:18468296-18469396 REVERSE LENGTH=366	4672.61	1941.52	1506.48	1523.57	1466.68	1326.22	-2.40668	-3.10167	-3.06688	-3.18584	-3.52325
1	Bra029978	AT3G49850.1	Symbols: TRB3, ATTRB3, TBP2 | telomere repeat binding factor 3 | chr3:18489451-18490731 FORWARD LENGTH=295	2532.29	988.505	988.055	1082.94	961.442	752.373	-2.56174	-2.5629	-2.33835	-2.63385	-3.36574
1	Bra030049	NA	NA	1923.54	882.618	817.935	1024.74	1033.82	1371.89	-2.17936	-2.3517	-1.8771	-1.86061	-1.40211
1	Bra030055	AT1G27600.1	Symbols: IRX9-L, I9H | Nucleotide-diphospho-sugar transferases superfamily protein | chr1:9604083-9605881 REVERSE LENGTH=394	5056.21	3372.53	2541.61	2889.99	2562.52	2490.65	-1.49923	-1.98937	-1.74956	-1.97314	-2.03008
1	Bra030066	AT1G27930.1	Symbols: | Protein of unknown function (DUF579) | chr1:9731510-9732379 REVERSE LENGTH=289	7672.25	2762.56	2563.84	2814.49	2147.29	2750.91	-2.77722	-2.99248	-2.72598	-3.57299	-2.78899
1	Bra030155	AT1G29660.1	Symbols: | GDSL-like Lipase/Acylhydrolase superfamily protein | chr1:10371955-10373624 FORWARD LENGTH=364	1748.89	846.404	601.489	1044.62	725.096	1350.45	-2.06626	-2.9076	-1.67419	-2.41194	-1.29504
1	Bra030202	AT2G22795.1	Symbols: | unknown protein; BEST Arabidopsis thaliana protein match is: unknown protein (TAIR:AT4G37820.1); Has 799854 Blast hits to 188815 proteins in 4452 species: Archae - 4529; Bacteria - 144236; Metazoa - 287749; Fungi - 87083; Plants - 43826; Viruses - 3662; Other Eukaryotes - 228769 (source: NCBI BLink). | chr2:9697380-9699584 REVERSE LENGTH=734	2068	686.186	535.181	671.905	721.958	640.377	-3.01376	-3.86411	-3.07782	-2.86443	-3.22935
1	Bra030227	AT2G22560.1	Symbols: | Kinase interacting (KIP1-like) family protein | chr2:9585892-9588838 FORWARD LENGTH=947	1233.09	402.618	408.374	429.251	458.534	409.219	-3.06268	-3.01951	-2.87265	-2.6892	-3.01328
1	Bra030246	AT2G22330.1	Symbols: CYP79B3 | cytochrome P450, family 79, subfamily B, polypeptide 3 | chr2:9488601-9490983 FORWARD LENGTH=543	4400.89	798.539	701.82	991.425	666.47	1039.09	-5.51118	-6.27068	-4.43895	-6.60328	-4.23533
1	Bra030319	AT2G21140.1	Symbols: ATPRP2, PRP2 | proline-rich protein 2 | chr2:9060868-9062035 REVERSE LENGTH=321	865.275	232.451	260.765	480.071	168.617	475.572	-3.7224	-3.31822	-1.80239	-5.1316	-1.81944
1	Bra030326	AT2G20940.1	Symbols: | Protein of unknown function (DUF1279) | chr2:9002264-9002653 REVERSE LENGTH=129	1004.11	405.09	486.634	481.605	451.054	476.439	-2.47873	-2.06338	-2.08492	-2.22614	-2.10753
1	Bra030437	AT1G51500.1	Symbols: CER5, D3, ABCG12, WBC12, ATWBC12 | ABC-2 type transporter family protein | chr1:19097967-19100972 REVERSE LENGTH=687	3855.95	1584.81	1586.98	2044.11	2207.77	2409.14	-2.43307	-2.42974	-1.88637	-1.74654	-1.60055
1	Bra030449	AT2G22410.1	Symbols: SLO1 | SLOW GROWTH 1 | chr2:9509035-9511080 FORWARD LENGTH=681	1491.87	769.219	628.567	761.691	674.724	537.801	-1.93946	-2.37345	-1.95863	-2.21108	-2.77402
1	Bra030477	NA	NA	1529.9	685.312	627.519	594.229	715.312	616.996	-2.23241	-2.43801	-2.5746	-2.13879	-2.47959
1	Bra030503	AT1G02520.1	Symbols: PGP11 | P-glycoprotein 11 | chr1:524134-528745 FORWARD LENGTH=1278	677.308	243.637	303.299	295.562	284.949	224.035	-2.77999	-2.23314	-2.29159	-2.37694	-3.02322
1	Bra030513	AT1G02900.1	Symbols: RALFL1, RALF1, ATRALF1 | rapid alkalinization factor 1 | chr1:653976-654338 REVERSE LENGTH=120	6192.24	483.87	433.037	521.497	571.893	594.924	-12.7973	-14.2996	-11.874	-10.8276	-10.4085
1	Bra030583	AT1G04680.1	Symbols: | Pectin lyase-like superfamily protein | chr1:1304052-1307780 REVERSE LENGTH=431	906.01	323.313	363.627	492.534	224.371	387.728	-2.80227	-2.49159	-1.83949	-4.038	-2.33672
1	Bra030621	AT1G05690.1	Symbols: BT3 | BTB and TAZ domain protein 3 | chr1:1707809-1709132 FORWARD LENGTH=364	1344.85	560.748	437.184	556.109	735.268	771.398	-2.39831	-3.07616	-2.41832	-1.82906	-1.74339
1	Bra030654	AT1G06470.1	Symbols: | Nucleotide/sugar transporter family protein | chr1:1970726-1973540 FORWARD LENGTH=414	6504.88	2247.31	2715.01	2590.97	3001.17	2577.93	-2.89452	-2.3959	-2.5106	-2.16745	-2.5233
1	Bra030702	AT1G07720.1	Symbols: KCS3 | 3-ketoacyl-CoA synthase 3 | chr1:2390970-2392406 REVERSE LENGTH=478	6227.76	608.283	613.906	849.219	667.23	1220.39	-10.2383	-10.1445	-7.33351	-9.33375	-5.10309
1	Bra030730	AT1G08500.1	Symbols: ENODL18, AtENODL18 | early nodulin-like protein 18 | chr1:2689110-2689881 FORWARD LENGTH=228	1729.28	1003.29	847.413	938.191	774.507	766.914	-1.72361	-2.04066	-1.84321	-2.23275	-2.25486
1	Bra030769	AT1G09330.1	Symbols: | unknown protein; FUNCTIONS IN: molecular_function unknown; INVOLVED IN: biological_process unknown; LOCATED IN: integral to membrane; EXPRESSED IN: 24 plant structures; EXPRESSED DURING: 15 growth stages; CONTAINS InterPro DOMAIN/s: Protein of unknown function DUF846, eukaryotic (InterPro:IPR008564); Has 518 Blast hits to 518 proteins in 206 species: Archae - 0; Bacteria - 0; Metazoa -…	5765.44	2282.59	2279.04	2190.38	2178.06	2122.95	-2.52583	-2.52977	-2.63216	-2.64705	-2.71577
1	Bra030796	AT1G09750.1	Symbols: | Eukaryotic aspartyl protease family protein | chr1:3157541-3158960 FORWARD LENGTH=449	867.092	193.749	164.29	278.936	104.25	237.387	-4.47534	-5.27781	-3.10857	-8.31743	-3.65265
1	Bra030832	AT1G55810.1	Symbols: UKL3 | uridine kinase-like 3 | chr1:20861273-20864003 FORWARD LENGTH=466	3843.76	1683.85	1566.58	1769.85	1566.32	1656.25	-2.28272	-2.4536	-2.1718	-2.45401	-2.32076
1	Bra030846	AT1G55610.1	Symbols: BRL1 | BRI1 like | chr1:20779874-20783374 REVERSE LENGTH=1166	1461.17	443.396	349.393	384.052	430.515	342.044	-3.29541	-4.18202	-3.80462	-3.394	-4.27188
1	Bra030876	AT1G55210.1	Symbols: | Disease resistance-responsive (dirigent-like protein) family protein | chr1:20598057-20598620 REVERSE LENGTH=187	1809.28	1004.7	332.27	1495.75	278.164	388.599	-1.80082	-5.44521	-1.20961	-6.50436	-4.6559
1	Bra030902	NA	NA	768.497	86.1388	90.3656	88.9634	159.31	194.498	-8.92161	-8.50431	-8.63835	-4.82391	-3.95118
1	Bra030904	AT4G29090.1	Symbols: | Ribonuclease H-like superfamily protein | chr4:14333528-14335255 FORWARD LENGTH=575	727.657	228.257	341.767	478.261	258.466	229.34	-3.18788	-2.1291	-1.52146	-2.81529	-3.17283
1	Bra030918	AT1G53920.1	Symbols: GLIP5 | GDSL-motif lipase 5 | chr1:20137725-20139637 FORWARD LENGTH=385	5497.5	1475.41	1610.88	2031.13	2345.68	2608.79	-3.72608	-3.41273	-2.70662	-2.34367	-2.1073
1	Bra031026	AT3G10110.1	Symbols: MEE67 | Mitochondrial import inner membrane translocase subunit Tim17/Tim22/Tim23 family protein | chr3:3116225-3117378 FORWARD LENGTH=173	1212.3	657.108	642.498	605.312	693.414	504.554	-1.8449	-1.88685	-2.00277	-1.74831	-2.40272
1	Bra031128	NA	NA	6838.53	3257.07	4051.35	4553.84	3618.46	3815.79	-2.0996	-1.68796	-1.50171	-1.8899	-1.79217
1	Bra031241	AT3G20898.1	Symbols: | unknown protein; FUNCTIONS IN: molecular_function unknown; INVOLVED IN: biological_process unknown; LOCATED IN: cellular_component unknown; BEST Arabidopsis thaliana protein match is: unknown protein (TAIR:AT1G51355.1); Has 66 Blast hits to 66 proteins in 10 species: Archae - 0; Bacteria - 0; Metazoa - 0; Fungi - 0; Plants - 66; Viruses - 0; Other Eukaryotes - 0 (source: NCBI BLink). |…	1134.62	257.36	287.27	276.563	279.07	191.415	-4.40869	-3.94966	-4.10257	-4.06572	-5.92754
1	Bra031275	AT3G21330.1	Symbols: | basic helix-loop-helix (bHLH) DNA-binding superfamily protein | chr3:7507720-7508841 FORWARD LENGTH=373	2638.51	409.932	471.756	604.516	611.765	818.654	-6.43646	-5.59295	-4.36467	-4.31295	-3.22299
1	Bra031294	AT3G21650.1	Symbols: | Protein phosphatase 2A regulatory B subunit family protein | chr3:7621680-7623412 REVERSE LENGTH=546	6324.46	3981.49	3244.06	3658.59	3314.4	3069.04	-1.58847	-1.94955	-1.72866	-1.90818	-2.06073
1	Bra031319	AT3G21910.1	Symbols: | Domain of unknown function (DUF26) | chr3:7717372-7718405 FORWARD LENGTH=278	2192.54	539.618	677.681	635.71	610.323	752.219	-4.06313	-3.23536	-3.44896	-3.59243	-2.91476
1	Bra031402	AT1G61730.1	Symbols: | DNA-binding storekeeper protein-related transcriptional regulator | chr1:22793447-22794577 REVERSE LENGTH=376	5604.22	2217.8	2558.58	2548.29	2721.09	2255.85	-2.52693	-2.19036	-2.19921	-2.05955	-2.48431
1	Bra031406	AT1G61690.1	Symbols: | phosphoinositide binding | chr1:22782825-22786782 REVERSE LENGTH=1171	3227.2	1127.23	1305.96	1530.3	1586.66	1294.51	-2.86295	-2.47113	-2.10887	-2.03396	-2.49299
1	Bra031409	AT1G61667.1	Symbols: | Protein of unknown function, DUF538 | chr1:22767674-22768269 FORWARD LENGTH=156	8287.91	5584.5	3755.6	4756.14	4419.02	4811	-1.48409	-2.20681	-1.74257	-1.87551	-1.7227
1	Bra031416	AT1G61640.1	Symbols: | Protein kinase superfamily protein | chr1:22746629-22749053 REVERSE LENGTH=621	7017.61	2931.25	2647.16	2823.52	3171.2	2956.47	-2.39407	-2.651	-2.48541	-2.21292	-2.37364
1	Bra031423	AT1G61580.1	Symbols: RPL3B, ARP2 | R-protein L3 B | chr1:22720833-22722402 REVERSE LENGTH=390	3201	1172.47	1314.53	1152.73	1306.75	892.054	-2.73013	-2.43509	-2.77689	-2.44959	-3.58835
1	Bra031431	AT5G18320.1	Symbols: | ARM repeat superfamily protein | chr5:6064431-6066186 REVERSE LENGTH=458	984.977	428.812	335.011	460.778	455.173	622.51	-2.29699	-2.94013	-2.13764	-2.16396	-1.58227
1	Bra031481	AT1G60780.1	Symbols: HAP13 | Clathrin adaptor complexes medium subunit family protein | chr1:22369289-22371885 REVERSE LENGTH=428	2887.68	1530.69	1434.75	1358.53	1370.05	1234.2	-1.88652	-2.01267	-2.12559	-2.10772	-2.33972
1	Bra031489	AT1G60660.1	Symbols: B5 #5, ATCB5LP, CB5LP | cytochrome B5-like protein | chr1:22342589-22342954 REVERSE LENGTH=121	551.449	124.565	177.028	196.1	222.782	114.02	-4.427	-3.11504	-2.81208	-2.47529	-4.83642
1	Bra031559	AT1G07250.1	Symbols: UGT71C4 | UDP-glucosyl transferase 71C4 | chr1:2225963-2227402 FORWARD LENGTH=479	18876.7	7359.7	7643.25	7601.35	8800.64	8697.73	-2.56487	-2.46972	-2.48334	-2.14492	-2.1703
1	Bra031560	NA	NA	1239.14	276.19	338.67	364.83	449.283	550.174	-4.48655	-3.65884	-3.39649	-2.75804	-2.25227
1	Bra031561	AT1G07250.1	Symbols: UGT71C4 | UDP-glucosyl transferase 71C4 | chr1:2225963-2227402 FORWARD LENGTH=479	17807.6	6760.01	6841.8	7060.85	7761.87	7780.01	-2.63426	-2.60277	-2.52202	-2.29424	-2.28889
1	Bra031583	AT1G07670.1	Symbols: ATECA4, ECA4 | endomembrane-type CA-ATPase 4 | chr1:2370305-2374196 REVERSE LENGTH=1061	3220.34	1650.89	1506.76	1432.68	1539.48	1239.9	-1.95067	-2.13726	-2.24777	-2.09184	-2.59726
1	Bra031585	AT1G07570.1	Symbols: APK1A, APK1 | Protein kinase superfamily protein | chr1:2331369-2333210 REVERSE LENGTH=410	4278.43	1992.44	2176.58	2575.94	2578.22	3394.09	-2.14733	-1.96567	-1.66092	-1.65945	-1.26055
1	Bra031637	AT1G08660.1	Symbols: MGP2 | MALE GAMETOPHYTE DEFECTIVE 2 | chr1:2757116-2759677 REVERSE LENGTH=474	5434.99	2661.23	2079.45	2502.59	2832.08	2970.13	-2.04228	-2.61367	-2.17175	-1.91908	-1.82988
1	Bra031671	AT1G09560.1	Symbols: GLP5 | germin-like protein 5 | chr1:3093896-3094639 FORWARD LENGTH=219	1187.84	610.674	592.684	824.623	467.924	616.128	-1.94513	-2.00417	-1.44046	-2.53853	-1.92791
1	Bra031721	AT1G10585.1	Symbols: | basic helix-loop-helix (bHLH) DNA-binding superfamily protein | chr1:3494115-3495104 REVERSE LENGTH=181	2552.38	88.7736	132.481	141.721	168.081	84.8757	-28.7516	-19.266	-18.0099	-15.1854	-30.072
1	Bra031729	AT1G11270.1	Symbols: | F-box and associated interaction domains-containing protein | chr1:3785715-3786653 REVERSE LENGTH=312	638.284	183.804	137.86	168.625	94.0983	111.373	-3.47263	-4.62994	-3.78523	-6.78316	-5.73105
1	Bra031735	AT1G11050.1	Symbols: | Protein kinase superfamily protein | chr1:3681892-3683769 FORWARD LENGTH=625	913.599	317.119	249.737	377.886	316.885	435.276	-2.88093	-3.65824	-2.41766	-2.88306	-2.0989
1	Bra031742	AT1G10900.1	Symbols: | Phosphatidylinositol-4-phosphate 5-kinase family protein | chr1:3632396-3636416 REVERSE LENGTH=754	678.73	354.356	310.682	417.778	377.424	322.183	-1.91539	-2.18465	-1.62462	-1.79832	-2.10666
1	Bra031755	AT1G14315.2	Symbols: | F-box and associated interaction domains-containing protein | chr1:4886861-4887933 REVERSE LENGTH=303	789.424	201.763	201.062	180.702	262.155	171.931	-3.91263	-3.92627	-4.36865	-3.01129	-4.59152
1	Bra031781	AT1G11780.1	Symbols: | oxidoreductase, 2OG-Fe(II) oxygenase family protein | chr1:3977614-3979177 REVERSE LENGTH=345	2046.28	908.66	875.102	1000.73	922.694	725.151	-2.25198	-2.33833	-2.04479	-2.21772	-2.82187
1	Bra031789	AT2G32560.1	Symbols: | F-box family protein | chr2:13824820-13826761 FORWARD LENGTH=371	8926.44	4523.86	4383.69	4616.73	4896	4531.15	-1.97319	-2.03628	-1.9335	-1.82321	-1.97002
1	Bra031849	AT5G65683.1	Symbols: | Zinc finger (C3HC4-type RING finger) family protein | chr5:26261472-26263704 FORWARD LENGTH=717	586.905	313.261	248.348	354.459	282.453	297.525	-1.87353	-2.36324	-1.65578	-2.07789	-1.97262
1	Bra031851	AT5G65660.1	Symbols: | hydroxyproline-rich glycoprotein family protein | chr5:26245444-26246245 REVERSE LENGTH=136	6551.69	2069.36	1728.56	2245.1	1717.48	2340.46	-3.16605	-3.79026	-2.91822	-3.81471	-2.79932
1	Bra031866	AT5G65310.1	Symbols: ATHB5, ATHB-5, HB5 | homeobox protein 5 | chr5:26102457-26104217 REVERSE LENGTH=312	13526.5	6435.04	5954.1	6371.75	6251.66	6474.09	-2.10201	-2.2718	-2.12289	-2.16367	-2.08933
1	Bra031939	AT5G64020.1	Symbols: TBL14 | TRICHOME BIREFRINGENCE-LIKE 14 | chr5:25620534-25622034 REVERSE LENGTH=408	931.209	337.698	234.599	281.2	271.672	261.58	-2.75752	-3.96936	-3.31155	-3.4277	-3.55994
1	Bra031947	AT3G04080.1	Symbols: ATAPY1, APY1 | apyrase 1 | chr3:1068068-1070917 REVERSE LENGTH=471	1446.62	557.732	587.267	647.355	530.313	407.933	-2.59375	-2.46331	-2.23466	-2.72786	-3.54622
1	Bra031954	AT3G04010.1	Symbols: | O-Glycosyl hydrolases family 17 protein | chr3:1036879-1039263 REVERSE LENGTH=491	1710.71	85.412	99.3931	71.9226	87.7762	68.0251	-20.0289	-17.2116	-23.7854	-19.4895	-25.1482
1	Bra031992	AT3G03440.1	Symbols: | ARM repeat superfamily protein | chr3:815709-818568 FORWARD LENGTH=408	5966.72	1227.42	1553.39	1516.68	1687.98	1565.07	-4.86119	-3.8411	-3.93407	-3.53483	-3.81243
1	Bra032012	AT3G03160.1	Symbols: | FUNCTIONS IN: molecular_function unknown; INVOLVED IN: intracellular protein transport; LOCATED IN: endomembrane system, integral to membrane, endoplasmic reticulum; EXPRESSED IN: 23 plant structures; EXPRESSED DURING: 15 growth stages; CONTAINS InterPro DOMAIN/s: B-cell receptor-associated 31-like (InterPro:IPR008417); BEST Arabidopsis thaliana protein match is: unknown protein (TAIR:…	13045.2	5183.92	4823.9	4985.25	5014.63	5538.34	-2.51647	-2.70428	-2.61676	-2.60143	-2.35544
1	Bra032035	AT2G25180.1	Symbols: ARR12, RR12 | response regulator 12 | chr2:10724490-10726961 REVERSE LENGTH=596	6463.91	2720.62	2486.86	2914.1	3029.9	3192.83	-2.3759	-2.59923	-2.21815	-2.13337	-2.02451
1	Bra032069	AT1G64840.1	Symbols: | Protein of unknown function (DUF295) | chr1:24094010-24095164 FORWARD LENGTH=384	1076.17	702.179	620.041	651.639	730.206	496.31	-1.53261	-1.73564	-1.65148	-1.47379	-2.16834
1	Bra032123	AT2G24070.1	Symbols: QWRF4 | Family of unknown function (DUF566) | chr2:10231822-10233986 REVERSE LENGTH=609	1392.13	334.805	426.043	376.317	370.321	334.216	-4.15803	-3.26758	-3.69935	-3.75925	-4.16536
1	Bra032132	AT2G23980.1	Symbols: ATCNGC6, CNGC6 | cyclic nucleotide-gated channel 6 | chr2:10201276-10204011 REVERSE LENGTH=747	969.713	621.396	319.661	513.128	449.204	502.566	-1.56054	-3.03357	-1.88981	-2.15874	-1.92952
1	Bra032146	AT2G23770.1	Symbols: | protein kinase family protein / peptidoglycan-binding LysM domain-containing protein | chr2:10120242-10122080 REVERSE LENGTH=612	4252.34	632.045	596.639	530.095	857.069	446.113	-6.72791	-7.12716	-8.02185	-4.96149	-9.53198
1	Bra032171	AT2G23200.1	Symbols: | Protein kinase superfamily protein | chr2:9879351-9881855 FORWARD LENGTH=834	2155.6	283.635	229.395	262.369	240.751	156.897	-7.59991	-9.39689	-8.21591	-8.95365	-13.7389
1	Bra032213	AT1G47056.1	Symbols: VFB1 | VIER F-box proteine 1 | chr1:17276103-17277659 REVERSE LENGTH=518	1885.55	899.645	692.469	744.237	1046.26	589.421	-2.09588	-2.72294	-2.53353	-1.80218	-3.19899
1	Bra032322	AT1G29450.1	Symbols: | SAUR-like auxin-responsive protein family | chr1:10305981-10306406 REVERSE LENGTH=141	1349.39	193.749	255.817	304.182	359.618	486.201	-6.96463	-5.27483	-4.43613	-3.75229	-2.77537
1	Bra032349	AT1G29980.1	Symbols: | Protein of unknown function, DUF642 | chr1:10503411-10505994 REVERSE LENGTH=407	1238.85	510.277	473.789	440.498	500.348	448.099	-2.4278	-2.61477	-2.81239	-2.47598	-2.76468
1	Bra032426	AT1G06380.1	Symbols: | Ribosomal protein L1p/L10e family | chr1:1945124-1945888 FORWARD LENGTH=254	3764.9	1405.37	1569.51	1842.32	2089.69	2037.48	-2.67894	-2.39877	-2.04356	-1.80165	-1.84782
1	Bra032434	AT1G06150.1	Symbols: EMB1444 | basic helix-loop-helix (bHLH) DNA-binding superfamily protein | chr1:1867129-1873194 REVERSE LENGTH=1322	1616.12	598.637	401.631	532.33	542.531	458.341	-2.69967	-4.02389	-3.03594	-2.97885	-3.52602
1	Bra032453	AT1G05810.1	Symbols: ARA, ARA-1, ATRAB11D, ATRABA5E, RABA5E | RAB GTPase homolog A5E | chr1:1748314-1749350 FORWARD LENGTH=261	2458.07	573.298	638.598	797.375	720.963	565.398	-4.2876	-3.84917	-3.0827	-3.40943	-4.3475
1	Bra032484	AT1G05065.1	Symbols: CLE20 | CLAVATA3/ESR-RELATED 20 | chr1:1454969-1455220 REVERSE LENGTH=83	1286.86	452.333	376.792	448.145	437.056	526.458	-2.84494	-3.41531	-2.87153	-2.94438	-2.44437
1	Bra032492	AT1G04860.1	Symbols: UBP2, ATUBP2 | ubiquitin-specific protease 2 | chr1:1369306-1372290 REVERSE LENGTH=961	1342.88	637.645	510.949	613.385	622.314	459.853	-2.106	-2.62821	-2.18929	-2.15788	-2.92024
1	Bra032530	AT2G02955.1	Symbols: MEE12 | maternal effect embryo arrest 12 | chr2:859592-861772 FORWARD LENGTH=666	1215.88	351.664	321.951	490.83	475.573	232.09	-3.4575	-3.7766	-2.47719	-2.55666	-5.23883
1	Bra032614	AT1G02260.1	Symbols: | Divalent ion symporter | chr1:440757-442459 REVERSE LENGTH=502	2033.68	1112.92	797.346	891.027	880.307	782.499	-1.82734	-2.55056	-2.2824	-2.31019	-2.59896
1	Bra032621	AT1G01120.1	Symbols: KCS1 | 3-ketoacyl-CoA synthase 1 | chr1:57392-58978 REVERSE LENGTH=528	4446.63	960.929	1245.68	1168.01	1193.31	1246.37	-4.62743	-3.56964	-3.80701	-3.7263	-3.56766
1	Bra032717	AT1G61730.1	Symbols: | DNA-binding storekeeper protein-related transcriptional regulator | chr1:22793447-22794577 REVERSE LENGTH=376	4098.89	1657.4	1321.1	1629.91	1964.78	2055.7	-2.47308	-3.10263	-2.5148	-2.08618	-1.99391
1	Bra032724	AT4G13620.1	Symbols: | Integrase-type DNA-binding superfamily protein | chr4:7932138-7933304 FORWARD LENGTH=388	1311.34	687.874	492.474	517.252	613.322	427.525	-1.90637	-2.66276	-2.53521	-2.13809	-3.06728
1	Bra032749	AT4G13930.1	Symbols: SHM4 | serine hydroxymethyltransferase 4 | chr4:8048013-8050021 REVERSE LENGTH=471	18442.4	5318.12	5825.48	6066.34	7079.22	6683.06	-3.46784	-3.16582	-3.04012	-2.60515	-2.75957
1	Bra032822	AT1G27360.1	Symbols: SPL11 | squamosa promoter-like 11 | chr1:9502139-9503715 FORWARD LENGTH=393	8345.34	1781.89	1178.03	1644.85	1373.48	1329.02	-4.68342	-7.08415	-5.07362	-6.07605	-6.27932
1	Bra032857	AT1G27950.1	Symbols: LTPG1 | glycosylphosphatidylinositol-anchored lipid protein transfer 1 | chr1:9740740-9741991 FORWARD LENGTH=193	9622.88	1292.39	952.175	1425.82	1150.79	1902.91	-7.4458	-10.1062	-6.74901	-8.36198	-5.05693
1	Bra032982	AT3G27120.1	Symbols: | P-loop containing nucleoside triphosphate hydrolases superfamily protein | chr3:10000248-10003265 REVERSE LENGTH=476	756.979	415.385	207.873	275.506	235.71	235.88	-1.82236	-3.64155	-2.7476	-3.21148	-3.20917
1	Bra033010	AT3G27420.1	Symbols: | unknown protein; BEST Arabidopsis thaliana protein match is: unknown protein (TAIR:AT5G40600.1); Has 43 Blast hits to 43 proteins in 15 species: Archae - 0; Bacteria - 0; Metazoa - 3; Fungi - 0; Plants - 39; Viruses - 0; Other Eukaryotes - 1 (source: NCBI BLink). | chr3:10148949-10150139 FORWARD LENGTH=244	1268.39	370.118	350.855	318.107	413.821	237.02	-3.42699	-3.61514	-3.98731	-3.06507	-5.3514
1	Bra033040	AT3G28200.1	Symbols: | Peroxidase superfamily protein | chr3:10518082-10519032 FORWARD LENGTH=316	5912.41	2665.17	2711.37	2885.11	2384.71	2657.5	-2.2184	-2.1806	-2.04928	-2.4793	-2.2248
1	Bra033110	AT3G29770.1	Symbols: ATMES11, MES11 | methyl esterase 11 | chr3:11648471-11650565 FORWARD LENGTH=390	1782.99	813.139	866.988	1024.21	1156.3	897.205	-2.19272	-2.05653	-1.74084	-1.54198	-1.98727
1	Bra033176	AT4G10390.1	Symbols: | Protein kinase superfamily protein | chr4:6441949-6443161 REVERSE LENGTH=342	556.636	222.118	200.558	184.134	206.017	182.969	-2.50604	-2.77544	-3.02299	-2.70189	-3.04224
1	Bra033265	AT1G01430.1	Symbols: TBL25 | TRICHOME BIREFRINGENCE-LIKE 25 | chr1:156953-158536 REVERSE LENGTH=456	2712.51	1247.47	720.422	923.25	987.931	966.522	-2.17441	-3.76517	-2.938	-2.74565	-2.80646
1	Bra033349	AT1G02816.1	Symbols: | Protein of unknown function, DUF538 | chr1:621637-622137 FORWARD LENGTH=166	2622.09	634.91	529.804	559.493	433.985	356.219	-4.12986	-4.94917	-4.68655	-6.04189	-7.36089
1	Bra033399	AT1G03440.1	Symbols: | Leucine-rich repeat (LRR) family protein | chr1:852681-853874 FORWARD LENGTH=397	2710.99	738.335	438.811	881.099	780.818	1314.95	-3.67176	-6.17804	-3.07683	-3.47199	-2.06167
1	Bra033411	AT1G03590.1	Symbols: | Protein phosphatase 2C family protein | chr1:894480-896257 REVERSE LENGTH=462	2938.79	941.459	678.959	796.434	909.365	709.69	-3.12153	-4.32838	-3.68994	-3.23169	-4.14095
1	Bra033424	AT3G52500.1	Symbols: | Eukaryotic aspartyl protease family protein | chr3:19465644-19467053 REVERSE LENGTH=469	12785	6533.6	7145.28	7763.21	6387.77	8486.14	-1.95681	-1.78929	-1.64687	-2.00148	-1.50657
1	Bra033427	AT3G52490.1	Symbols: | Double Clp-N motif-containing P-loop nucleoside triphosphate hydrolases superfamily protein | chr3:19455850-19458721 REVERSE LENGTH=815	556.607	129.927	145.573	139.175	123.843	106.808	-4.284	-3.82356	-3.99933	-4.49446	-5.21129
1	Bra033428	AT3G52470.1	Symbols: | Late embryogenesis abundant (LEA) hydroxyproline-rich glycoprotein family | chr3:19450750-19451376 FORWARD LENGTH=208	5369.63	2677.8	2088.15	2620.21	2093.47	2787.81	-2.00524	-2.57148	-2.04931	-2.56494	-1.92611
1	Bra033532	NA	NA	867.002	47.1072	28.3252	43.1937	24.4474	24.9465	-18.4049	-30.6089	-20.0724	-35.464	-34.7545
1	Bra033568	AT4G38540.1	Symbols: | FAD/NAD(P)-binding oxidoreductase family protein | chr4:18023187-18024827 FORWARD LENGTH=407	1828.48	472.434	802.307	775.755	589.304	460.699	-3.87034	-2.27903	-2.35703	-3.10278	-3.96893
1	Bra033666	AT5G43170.1	Symbols: AZF3, ZF3 | zinc-finger protein 3 | chr5:17331050-17331631 REVERSE LENGTH=193	12827.6	2805.63	2780.71	2492.16	3905.03	3875.83	-4.57209	-4.61307	-5.14718	-3.28489	-3.30964
1	Bra033672	AT5G43310.2	Symbols: | COP1-interacting protein-related | chr5:17379735-17385387 REVERSE LENGTH=1180	9320.93	5023.97	4670.73	4682.12	5565.19	4284.13	-1.85529	-1.9956	-1.99075	-1.67486	-2.17569
1	Bra033680	AT5G43420.1	Symbols: | RING/U-box superfamily protein | chr5:17451790-17452917 FORWARD LENGTH=375	7249.98	1646.87	1601.17	2236.4	1864.05	2318.12	-4.40228	-4.52793	-3.24181	-3.88937	-3.12753
1	Bra033694	AT5G43760.1	Symbols: KCS20 | 3-ketoacyl-CoA synthase 20 | chr5:17585903-17588486 FORWARD LENGTH=529	5828.07	1405.67	917.083	1074.48	899.424	919.414	-4.14612	-6.35501	-5.42408	-6.47978	-6.3389
1	Bra033702	AT5G43870.1	Symbols: | Plant protein of unknown function (DUF828) with plant pleckstrin homology-like region | chr5:17632538-17635863 REVERSE LENGTH=453	3799.44	1292.09	1367.44	1317.42	1368.09	1023.19	-2.94054	-2.77851	-2.884	-2.77719	-3.71333
1	Bra033709	AT5G43980.1	Symbols: PDLP1, PDLP1A | plasmodesmata-located protein 1 | chr5:17694817-17696458 REVERSE LENGTH=303	1234.38	172.787	197.275	192.406	305.886	341.781	-7.14394	-6.25715	-6.4155	-4.03542	-3.61161
1	Bra033742	AT1G10095.1	Symbols: | Protein prenylyltransferase superfamily protein | chr1:3297478-3300353 REVERSE LENGTH=420	1530.15	544.58	571.724	528.605	617.379	684.148	-2.80978	-2.67638	-2.89469	-2.47846	-2.23658
1	Bra033811	NA	NA	545.866	119.241	98.8823	144.721	139.027	182.276	-4.57784	-5.52036	-3.77185	-3.92633	-2.99472
1	Bra033840	AT3G45260.1	Symbols: | C2H2-like zinc finger protein | chr3:16596850-16598550 REVERSE LENGTH=446	5159.19	1895.74	1563.46	1498.74	1809.79	1404.77	-2.72146	-3.29985	-3.44235	-2.85071	-3.67262
1	Bra033858	AT1G32090.1	Symbols: | early-responsive to dehydration stress protein (ERD4) | chr1:11540244-11544041 REVERSE LENGTH=806	4429.6	2988.25	2353.27	3356.94	2100.95	3101.63	-1.48234	-1.88232	-1.31954	-2.10838	-1.42815
1	Bra033884	AT3G16180.1	Symbols: | Major facilitator superfamily protein | chr3:5481477-5484943 REVERSE LENGTH=591	4993.81	2352.38	2239.92	1988.65	2355.72	1991.87	-2.12288	-2.22946	-2.51116	-2.11987	-2.5071
1	Bra033923	AT1G68550.1	Symbols: | Integrase-type DNA-binding superfamily protein | chr1:25725810-25726784 REVERSE LENGTH=324	1567.36	1060.74	765.384	1024.74	1119.23	867.359	-1.47761	-2.04781	-1.52952	-1.40039	-1.80705
1	Bra034000	AT1G67410.1	Symbols: | Exostosin family protein | chr1:25251606-25253568 REVERSE LENGTH=430	1572.54	711.42	604.747	580.506	593.951	534.517	-2.21042	-2.60033	-2.70891	-2.64759	-2.94198
1	Bra034061	AT3G09270.1	Symbols: ATGSTU8, GSTU8 | glutathione S-transferase TAU 8 | chr3:2848407-2849226 REVERSE LENGTH=224	683.262	42.5779	73.0461	58.8624	82.8411	44.981	-16.0473	-9.35385	-11.6078	-8.24786	-15.19
1	Bra034152	AT3G10910.1	Symbols: | RING/U-box superfamily protein | chr3:3413068-3413613 REVERSE LENGTH=181	1886.63	544.236	531.563	629.395	503.208	823.404	-3.46657	-3.54921	-2.99753	-3.74921	-2.29126
1	Bra034182	AT4G03070.1	Symbols: AOP1, AOP, AOP1.1 | 2-oxoglutarate (2OG) and Fe(II)-dependent oxygenase superfamily protein | chr4:1358442-1359620 FORWARD LENGTH=322	645.814	299.084	298.221	404.398	417.508	384.064	-2.15931	-2.16556	-1.59698	-1.54683	-1.68153
1	Bra034227	AT4G05460.1	Symbols: | RNI-like superfamily protein | chr4:2761106-2762400 REVERSE LENGTH=302	754.885	390.587	228.335	318.026	403.626	288.413	-1.93269	-3.30604	-2.37366	-1.87026	-2.61738
1	Bra034298	AT2G26250.1	Symbols: FDH, KCS10 | 3-ketoacyl-CoA synthase 10 | chr2:11170799-11173059 REVERSE LENGTH=550	15362.4	8622.26	7521.5	9329.83	8008.58	8476.75	-1.78171	-2.04246	-1.64659	-1.91824	-1.8123
1	Bra034305	AT2G26360.1	Symbols: | Mitochondrial substrate carrier family protein | chr2:11221603-11223160 REVERSE LENGTH=387	1196.46	524.257	461.482	522.308	562.942	452.378	-2.2822	-2.59265	-2.29072	-2.12537	-2.64482
1	Bra034361	AT1G21990.1	Symbols: | F-box/RNI-like/FBD-like domains-containing protein | chr1:7740530-7742106 REVERSE LENGTH=465	598.998	265.421	221.135	261.677	334.174	278.34	-2.25678	-2.70874	-2.28907	-1.79247	-2.15204
1	Bra034387	AT2G26680.1	Symbols: | CONTAINS InterPro DOMAIN/s: Methyltransferase FkbM (InterPro:IPR006342); Has 1073 Blast hits to 1073 proteins in 243 species: Archae - 45; Bacteria - 509; Metazoa - 0; Fungi - 4; Plants - 60; Viruses - 4; Other Eukaryotes - 451 (source: NCBI BLink). | chr2:11344003-11345288 REVERSE LENGTH=319	1753.69	974.191	860.219	890.155	932.665	900.626	-1.80015	-2.03866	-1.9701	-1.8803	-1.94719
1	Bra034408	AT1G35620.1	Symbols: ATPDIL5-2, ATPDI8, PDI8, PDIL5-2 | PDI-like 5-2 | chr1:13156504-13158280 FORWARD LENGTH=440	4865.25	2096.43	1856.13	1990.41	2014.8	1840.83	-2.32073	-2.62118	-2.44435	-2.41476	-2.64297
1	Bra034452	NA	NA	2275.88	1106.72	1110.58	1086.29	1108.82	971.729	-2.05642	-2.04927	-2.09509	-2.05252	-2.34209
1	Bra034459	AT1G33811.1	Symbols: | GDSL-like Lipase/Acylhydrolase superfamily protein | chr1:12267918-12269690 FORWARD LENGTH=370	3762.62	818.605	695.136	1727.49	1326.87	2413.84	-4.59638	-5.41278	-2.17808	-2.83571	-1.55877
1	Bra034488	AT1G61730.1	Symbols: | DNA-binding storekeeper protein-related transcriptional regulator | chr1:22793447-22794577 REVERSE LENGTH=376	3174.68	1445.07	1246.75	1394.65	1688.43	1542.66	-2.1969	-2.54636	-2.27633	-1.88026	-2.05793
1	Bra034496	AT5G51710.1	Symbols: KEA5, ATKEA5 | K+ efflux antiporter 5 | chr5:21004566-21008580 REVERSE LENGTH=568	4430.27	2043.07	2108.5	2153.1	2016.02	2147.48	-2.16844	-2.10115	-2.05762	-2.19753	-2.06301
1	Bra034532	AT4G32750.1	Symbols: | unknown protein; Has 30201 Blast hits to 17322 proteins in 780 species: Archae - 12; Bacteria - 1396; Metazoa - 17338; Fungi - 3422; Plants - 5037; Viruses - 0; Other Eukaryotes - 2996 (source: NCBI BLink). | chr4:15796415-15798091 REVERSE LENGTH=293	2410.46	881.756	1001.52	973.498	954.667	736.007	-2.7337	-2.4068	-2.47608	-2.52492	-3.27505
1	Bra034535	AT4G32800.1	Symbols: | Integrase-type DNA-binding superfamily protein | chr4:15819812-15820477 FORWARD LENGTH=221	823.404	254.853	194.154	372.459	282.993	304.674	-3.2309	-4.24098	-2.21072	-2.90963	-2.70257
1	Bra034583	AT4G33790.1	Symbols: CER4, G7, FAR3 | Jojoba acyl CoA reductase-related male sterility protein | chr4:16204325-16207891 REVERSE LENGTH=493	8035.23	2375.21	2777.68	2385.76	2197.39	2190.7	-3.38296	-2.89278	-3.368	-3.65672	-3.66788
1	Bra034657	AT4G34840.1	Symbols: ATMTN2, ATMTAN2, MTN2, MTAN2 | Phosphorylase superfamily protein | chr4:16606299-16607748 FORWARD LENGTH=254	1900.89	719.736	454.809	521.127	605.227	356.549	-2.64109	-4.17953	-3.64765	-3.14079	-5.33136
1	Bra034660	AT4G34840.1	Symbols: ATMTN2, ATMTAN2, MTN2, MTAN2 | Phosphorylase superfamily protein | chr4:16606299-16607748 FORWARD LENGTH=254	1306.97	299.1	378.525	339.614	388.101	329.461	-4.36968	-3.4528	-3.8484	-3.3676	-3.96699
1	Bra034696	AT3G13230.1	Symbols: | RNA-binding KH domain-containing protein | chr3:4270423-4271070 FORWARD LENGTH=215	1393.3	525.683	519.517	505.034	625.5	509.499	-2.65046	-2.68191	-2.75882	-2.2275	-2.73465
1	Bra034752	AT3G12550.1	Symbols: | XH/XS domain-containing protein | chr3:3978669-3981372 FORWARD LENGTH=638	1261.28	945.289	568.026	832	834.612	972.313	-1.33428	-2.22046	-1.51596	-1.51122	-1.2972
1	Bra034765	AT3G12270.1	Symbols: ATPRMT3, PRMT3 | protein arginine methyltransferase 3 | chr3:3910642-3913122 FORWARD LENGTH=601	1703.9	684.995	677.694	657.242	736.192	858.525	-2.48746	-2.51426	-2.5925	-2.31448	-1.98468
1	Bra034818	AT3G11690.1	Symbols: | unknown protein; FUNCTIONS IN: molecular_function unknown; INVOLVED IN: biological_process unknown; LOCATED IN: chloroplast; EXPRESSED IN: 24 plant structures; EXPRESSED DURING: 15 growth stages; BEST Arabidopsis thaliana protein match is: unknown protein (TAIR:AT5G06380.1); Has 84 Blast hits to 84 proteins in 12 species: Archae - 0; Bacteria - 0; Metazoa - 0; Fungi - 0; Plants - 84; V…	6959.52	3616.44	3835.63	3486.43	3841.23	3147.07	-1.92441	-1.81444	-1.99617	-1.81179	-2.21143
1	Bra034848	AT5G05970.1	Symbols: NEDD1 | Transducin/WD40 repeat-like superfamily protein | chr5:1795464-1799313 FORWARD LENGTH=781	1296.53	753.749	676.507	712.923	653.487	630.498	-1.72011	-1.91651	-1.81861	-1.98402	-2.05636
1	Bra034866	AT3G11100.1	Symbols: | sequence-specific DNA binding transcription factors | chr3:3476490-3477320 REVERSE LENGTH=249	2682.83	1520.89	1392.1	1433.28	1727.56	1337.16	-1.76399	-1.92718	-1.87181	-1.55296	-2.00636
1	Bra034868	AT3G11070.1	Symbols: | Outer membrane OMP85 family protein | chr3:3467801-3469815 FORWARD LENGTH=520	980.192	501.044	473.852	473.933	616.405	506.368	-1.9563	-2.06856	-2.06821	-1.59018	-1.93573
1	Bra034932	NA	NA	3486.75	1617.87	1662.36	1968.15	1955.16	1777.08	-2.15515	-2.09747	-1.77159	-1.78336	-1.96207
1	Bra034943	AT1G41830.1	Symbols: SKS6 | SKU5-similar 6 | chr1:15603892-15607802 REVERSE LENGTH=542	5163.6	3245.72	2618.91	4238.56	2487.05	3304.76	-1.5909	-1.97166	-1.21824	-2.07619	-1.56247
1	Bra034972	AT3G43590.1	Symbols: | zinc knuckle (CCHC-type) family protein | chr3:15509753-15512255 FORWARD LENGTH=551	6186.45	3020.32	3024.54	3219.67	3447.8	3371.58	-2.04828	-2.04542	-1.92145	-1.79432	-1.83488
1	Bra034990	AT5G22070.1	Symbols: | Core-2/I-branching beta-1,6-N-acetylglucosaminyltransferase family protein | chr5:7308255-7309343 FORWARD LENGTH=362	2416.16	846.341	457.179	708.112	544.321	859.813	-2.85483	-5.28493	-3.41212	-4.43885	-2.8101
1	Bra035000	AT3G44200.1	Symbols: ATNEK6, NEK6, IBO1 | NIMA (never in mitosis, gene A)-related 6 | chr3:15906788-15911365 FORWARD LENGTH=956	5005.02	2431.51	2392.83	2615.5	2743.96	2649.37	-2.0584	-2.09167	-1.9136	-1.82401	-1.88914
1	Bra035001	AT3G44220.1	Symbols: | Late embryogenesis abundant (LEA) hydroxyproline-rich glycoprotein family | chr3:15928216-15929645 FORWARD LENGTH=206	3623.05	952.289	1059.35	996.504	975.627	1082.94	-3.80457	-3.42007	-3.63576	-3.71356	-3.34557
1	Bra035019	AT1G78210.1	Symbols: | alpha/beta-Hydrolases superfamily protein | chr1:29422820-29424294 REVERSE LENGTH=314	6216.52	1026.78	1217.47	993.943	1194.02	925.889	-6.05438	-5.1061	-6.2544	-5.20638	-6.71411
1	Bra035092	AT1G79110.2	Symbols: | zinc ion binding | chr1:29759345-29760586 FORWARD LENGTH=355	1734.93	546.73	479.599	590.184	470.544	288.975	-3.17328	-3.61746	-2.93964	-3.68707	-6.00374
1	Bra035096	AT1G79160.1	Symbols: | unknown protein; BEST Arabidopsis thaliana protein match is: unknown protein (TAIR:AT1G16500.1); Has 104 Blast hits to 102 proteins in 13 species: Archae - 0; Bacteria - 0; Metazoa - 0; Fungi - 0; Plants - 104; Viruses - 0; Other Eukaryotes - 0 (source: NCBI BLink). | chr1:29779862-29780668 REVERSE LENGTH=239	827.118	360.247	383.544	360.683	482.711	324.265	-2.29597	-2.15651	-2.2932	-1.71348	-2.55075
1	Bra035107	AT1G79320.1	Symbols: AtMC6, MC6 | metacaspase 6 | chr1:29836686-29837908 FORWARD LENGTH=368	560.035	202.859	203.089	281.062	236.313	209.179	-2.76071	-2.75758	-1.99257	-2.36989	-2.6773
1	Bra035135	AT1G79680.1	Symbols: WAKL10, ATWAKL10 | WALL ASSOCIATED KINASE (WAK)-LIKE 10 | chr1:29980188-29982749 REVERSE LENGTH=769	3761.85	2315.89	2275.23	2619.72	2064.74	1799.66	-1.62436	-1.65339	-1.43597	-1.82195	-2.09031
1	Bra035165	AT1G80630.1	Symbols: | RNI-like superfamily protein | chr1:30308879-30310615 REVERSE LENGTH=578	1197.48	661.578	724.924	751.315	808.386	574.324	-1.81004	-1.65187	-1.59385	-1.48132	-2.08503
1	Bra035170	AT1G80550.1	Symbols: | Pentatricopeptide repeat (PPR) superfamily protein | chr1:30285358-30286704 REVERSE LENGTH=448	1896.53	1022.29	876.507	931.65	1187.03	864.886	-1.85518	-2.16374	-2.03567	-1.59771	-2.19281
1	Bra035175	AT1G80510.1	Symbols: | Transmembrane amino acid transporter family protein | chr1:30273100-30274569 FORWARD LENGTH=489	2032.79	478.544	428.622	459.04	370.33	356.294	-4.24786	-4.74262	-4.42835	-5.48913	-5.70537
1	Bra035189	AT1G80310.1	Symbols: | sulfate transmembrane transporters | chr1:30194951-30196345 FORWARD LENGTH=464	3675.19	790.076	650.58	660.216	643.137	510.914	-4.65169	-5.6491	-5.56665	-5.71447	-7.19336
1	Bra035190	AT1G80300.1	Symbols: NTT1, ATNTT1 | nucleotide transporter 1 | chr1:30191954-30194280 FORWARD LENGTH=624	9375.94	6221.71	4540.64	5499.86	4620.35	4976.12	-1.50697	-2.06489	-1.70476	-2.02927	-1.88419
1	Bra035205	AT1G79900.1	Symbols: ATMBAC2, BAC2 | Mitochondrial substrate carrier family protein | chr1:30052524-30053599 REVERSE LENGTH=296	891.963	275.497	340.62	318.227	362.403	245.321	-3.23765	-2.61865	-2.80291	-2.46125	-3.6359
1	Bra035223	NA	NA	1839.3	710.169	744.259	668.96	736.172	513.729	-2.58995	-2.47132	-2.74949	-2.49847	-3.58029
1	Bra035255	AT4G11090.1	Symbols: TBL23 | TRICHOME BIREFRINGENCE-LIKE 23 | chr4:6764645-6766221 REVERSE LENGTH=432	6863.25	3028.75	2663.16	3023.69	2573.14	2906.92	-2.26603	-2.57711	-2.26983	-2.66727	-2.361
1	Bra035271	AT5G49690.1	Symbols: | UDP-Glycosyltransferase superfamily protein | chr5:20189968-20191350 REVERSE LENGTH=460	2346.67	326.581	152.813	185.646	356.765	298.313	-7.18557	-15.3565	-12.6406	-6.57764	-7.86647
1	Bra035290	AT5G02860.1	Symbols: | Pentatricopeptide repeat (PPR) superfamily protein | chr5:654102-656561 FORWARD LENGTH=819	2680.96	1365.81	1160.77	1474.47	1205.24	1085.04	-1.96291	-2.30964	-1.81825	-2.22442	-2.47084
1	Bra035303	AT5G42570.1	Symbols: | B-cell receptor-associated 31-like | chr5:17021459-17022497 REVERSE LENGTH=218	5298.68	2428.18	2457.55	2497.75	2434.89	2327.94	-2.18216	-2.15608	-2.12138	-2.17615	-2.27612
1	Bra035361	AT4G15880.1	Symbols: ESD4, ATESD4 | Cysteine proteinases superfamily protein | chr4:9012769-9015797 FORWARD LENGTH=489	2265.04	1093.2	1059.94	1024.62	1083.98	973.294	-2.07194	-2.13695	-2.21061	-2.08956	-2.32719
1	Bra035407	AT1G68560.1	Symbols: ATXYL1, XYL1, TRG1 | alpha-xylosidase 1 | chr1:25734435-25737897 REVERSE LENGTH=915	1700.38	822.888	674.293	1204.3	1035.34	1341.38	-2.06636	-2.52172	-1.41192	-1.64234	-1.26763
1	Bra035476	AT1G33170.1	Symbols: | S-adenosyl-L-methionine-dependent methyltransferases superfamily protein | chr1:12027262-12030397 FORWARD LENGTH=639	1490.74	1116.39	521.118	1037.81	630.042	730.961	-1.33532	-2.86066	-1.43643	-2.3661	-2.03942
1	Bra035609	AT5G56200.1	Symbols: | C2H2 type zinc finger transcription factor family | chr5:22747768-22749249 FORWARD LENGTH=493	1274.61	298.414	256.368	322.817	454.822	571.452	-4.27128	-4.9718	-3.9484	-2.80244	-2.23048
1	Bra035622	AT5G56460.1	Symbols: | Protein kinase superfamily protein | chr5:22865509-22867866 FORWARD LENGTH=408	1334.74	571.645	494.682	601.58	722.794	537.93	-2.33491	-2.69818	-2.21872	-1.84664	-2.48125
1	Bra035685	AT4G36590.1	Symbols: | MADS-box transcription factor family protein | chr4:17261146-17262189 REVERSE LENGTH=248	7248.74	2320.19	2290.4	2168.78	2160.74	1667.22	-3.1242	-3.16484	-3.34231	-3.35475	-4.3478
1	Bra035686	AT2G28620.1	Symbols: | P-loop containing nucleoside triphosphate hydrolases superfamily protein | chr2:12265167-12270020 REVERSE LENGTH=1042	636.914	331.276	316.515	479.059	296.4	364.302	-1.92261	-2.01227	-1.32951	-2.14883	-1.74831
1	Bra035695	AT3G47580.1	Symbols: | Leucine-rich repeat protein kinase family protein | chr3:17532687-17535810 FORWARD LENGTH=1011	4392.83	2908.46	2377.12	2572.16	2968.77	1969.15	-1.51036	-1.84796	-1.70784	-1.47968	-2.23083
1	Bra035707	AT5G40170.1	Symbols: AtRLP54, RLP54 | receptor like protein 54 | chr5:16065179-16067557 REVERSE LENGTH=792	2867.92	1296.47	1621.22	1657.58	1434.03	1153.86	-2.2121	-1.76899	-1.73018	-1.9999	-2.4855
1	Bra035716	AT5G50860.1	Symbols: | Protein kinase superfamily protein | chr5:20693778-20696983 REVERSE LENGTH=580	6402.42	1732.63	1726.59	2079.26	2307.31	2177.17	-3.6952	-3.70813	-3.07918	-2.77484	-2.94071
1	Bra035719	AT5G50890.1	Symbols: | alpha/beta-Hydrolases superfamily protein | chr5:20702684-20704235 FORWARD LENGTH=408	3007.25	1087.38	1166.52	1240.72	1182.02	1407.14	-2.76559	-2.57797	-2.42379	-2.54416	-2.13714
1	Bra035725	AT5G51120.1	Symbols: PABN1, ATPABN1 | polyadenylate-binding protein 1 | chr5:20779760-20781241 FORWARD LENGTH=227	941.644	339.642	414.688	448.007	546.818	485.207	-2.77246	-2.27073	-2.10185	-1.72204	-1.94071
1	Bra035731	AT5G51180.1	Symbols: | alpha/beta-Hydrolases superfamily protein | chr5:20797360-20799929 FORWARD LENGTH=357	15069.1	4703.59	4997.07	5145.79	5908.17	5232.31	-3.20374	-3.01559	-2.92843	-2.55055	-2.88001
1	Bra035787	AT3G20370.1	Symbols: | TRAF-like family protein | chr3:7105481-7107079 FORWARD LENGTH=379	1152.79	257.833	159.02	258.821	144.347	225.385	-4.47107	-7.24934	-4.454	-7.98624	-5.11476
1	Bra035792	AT3G20310.1	Symbols: ATERF-7, ATERF7, ERF7 | ethylene response factor 7 | chr3:7085957-7086691 REVERSE LENGTH=244	6305.73	2466.91	2293.96	1957.1	2151.4	1766.32	-2.55612	-2.74884	-3.22198	-2.93099	-3.56998
1	Bra035844	AT5G63450.1	Symbols: CYP94B1 | cytochrome P450, family 94, subfamily B, polypeptide 1 | chr5:25408987-25410519 REVERSE LENGTH=510	6048.16	898.682	909.886	986.423	960.747	1077.7	-6.73003	-6.64716	-6.13141	-6.29527	-5.6121
1	Bra035893	AT3G47600.1	Symbols: MYB94, ATMYBCP70, ATMYB94 | myb domain protein 94 | chr3:17539627-17541035 REVERSE LENGTH=333	8822	4019.15	4796.69	4809.23	4909.53	5543.84	-2.19499	-1.83918	-1.83439	-1.79691	-1.59132
1	Bra035897	AT5G62360.1	Symbols: | Plant invertase/pectin methylesterase inhibitor superfamily protein | chr5:25040699-25041310 FORWARD LENGTH=203	6452.95	1649.92	1015.1	1523.38	1386.72	1502.6	-3.91107	-6.35696	-4.23594	-4.65339	-4.29452
1	Bra035992	AT5G43760.1	Symbols: KCS20 | 3-ketoacyl-CoA synthase 20 | chr5:17585903-17588486 FORWARD LENGTH=529	6119.78	4455.38	3151.75	4092.35	2953.15	3326.5	-1.37357	-1.94171	-1.49542	-2.07229	-1.83971
1	Bra036007	AT5G44020.1	Symbols: | HAD superfamily, subfamily IIIB acid phosphatase | chr5:17712433-17714046 FORWARD LENGTH=272	6277.27	2772.44	2802.08	3117.12	2864.33	2854.43	-2.26417	-2.24022	-2.0138	-2.19153	-2.19913
1	Bra036056	AT3G50120.1	Symbols: | Plant protein of unknown function (DUF247) | chr3:18585157-18587246 REVERSE LENGTH=531	1650.45	1063.21	750.499	977.979	1074.97	844.331	-1.55233	-2.19914	-1.68761	-1.53535	-1.95474
1	Bra036124	AT5G28910.2	Symbols: | unknown protein; FUNCTIONS IN: molecular_function unknown; INVOLVED IN: biological_process unknown; BEST Arabidopsis thaliana protein match is: unknown protein (TAIR:AT5G28960.1); Has 82 Blast hits to 80 proteins in 14 species: Archae - 0; Bacteria - 0; Metazoa - 1; Fungi - 0; Plants - 78; Viruses - 0; Other Eukaryotes - 3 (source: NCBI BLink). | chr5:10930633-10932575 REVERSE LENGTH=5…	1885.26	942.313	661.512	989.149	836.196	873.858	-2.00067	-2.84993	-1.90594	-2.25457	-2.1574
1	Bra036198	AT3G30390.1	Symbols: | Transmembrane amino acid transporter family protein | chr3:11977112-11978827 REVERSE LENGTH=460	5309.28	1581.88	1433.8	1404.01	1195.61	1057.65	-3.35631	-3.70294	-3.78151	-4.44065	-5.01988
1	Bra036225	AT3G29030.1	Symbols: ATEXPA5, ATEXP5, ATHEXP ALPHA 1.4, EXP5, EXPA5 | expansin A5 | chr3:11011538-11013068 REVERSE LENGTH=255	1977.95	817.476	803.181	1274.05	963.089	1362.71	-2.41958	-2.46265	-1.55249	-2.05376	-1.45148
1	Bra036293	AT4G02100.1	Symbols: | Heat shock protein DnaJ with tetratricopeptide repeat | chr4:930228-932049 FORWARD LENGTH=546	583.936	372.897	260.099	320.895	254.404	252.895	-1.56594	-2.24505	-1.81971	-2.29531	-2.30901
1	Bra036303	AT4G01950.1	Symbols: ATGPAT3, GPAT3 | glycerol-3-phosphate acyltransferase 3 | chr4:844597-846710 REVERSE LENGTH=520	859.376	328.117	234.293	287.831	271.183	281.655	-2.61911	-3.66795	-2.9857	-3.16899	-3.05117
1	Bra036316	AT4G01700.1	Symbols: | Chitinase family protein | chr4:732413-733487 REVERSE LENGTH=280	6777.21	1074.37	936.645	1197.06	927.053	1125.28	-6.30808	-7.23562	-5.66155	-7.31049	-6.02269
1	Bra036329	AT1G44960.1	Symbols: | SNARE associated Golgi protein family | chr1:16999576-17001447 FORWARD LENGTH=261	3078.74	1201.21	876.229	1198.69	923.735	1088.84	-2.56303	-3.51362	-2.56842	-3.33293	-2.82754
1	Bra036363	AT3G25870.1	Symbols: | unknown protein; BEST Arabidopsis thaliana protein match is: unknown protein (TAIR:AT1G13360.1); Has 50 Blast hits to 50 proteins in 12 species: Archae - 0; Bacteria - 0; Metazoa - 0; Fungi - 0; Plants - 50; Viruses - 0; Other Eukaryotes - 0 (source: NCBI BLink). | chr3:9463665-9464177 REVERSE LENGTH=170	2972.82	1006	721.24	895.701	870.755	702.525	-2.95509	-4.12182	-3.31899	-3.41407	-4.23162
1	Bra036503	AT2G20820.1	Symbols: | unknown protein; Has 44 Blast hits to 44 proteins in 13 species: Archae - 0; Bacteria - 0; Metazoa - 0; Fungi - 0; Plants - 44; Viruses - 0; Other Eukaryotes - 0 (source: NCBI BLink). | chr2:8964450-8965166 FORWARD LENGTH=93	4075.98	2310.98	2375.44	2288	2464.74	1957.15	-1.76375	-1.71588	-1.78146	-1.65372	-2.08261
1	Bra036552	AT5G25810.1	Symbols: tny | Integrase-type DNA-binding superfamily protein | chr5:8986976-8987632 REVERSE LENGTH=218	2007.86	902.724	745.893	956.597	1017.57	1042.84	-2.22422	-2.69189	-2.09896	-1.97319	-1.92538
1	Bra036575	AT5G26340.1	Symbols: MSS1, STP13, ATSTP13 | Major facilitator superfamily protein | chr5:9243851-9246994 REVERSE LENGTH=526	10075.2	2091.24	2110.49	3063.84	3520.56	3991.72	-4.81781	-4.77387	-3.28842	-2.86182	-2.52402
1	Bra036617	AT3G05490.1	Symbols: RALFL22 | ralf-like 22 | chr3:1591381-1591740 FORWARD LENGTH=119	2608.7	1302.54	1145.36	1271.29	1222.75	1133.34	-2.00278	-2.27762	-2.05201	-2.13347	-2.30178
1	Bra036658	AT1G62085.1	Symbols: | Mitochondrial transcription termination factor family protein | chr1:22948757-22950142 REVERSE LENGTH=461	614.599	321.51	268.77	336.991	441.584	418.03	-1.9116	-2.28671	-1.82378	-1.39181	-1.47023
1	Bra036679	AT2G20400.1	Symbols: | myb-like HTH transcriptional regulator family protein | chr2:8799624-8801621 FORWARD LENGTH=397	871.714	394.859	364.998	383.374	328.756	379.923	-2.20766	-2.38827	-2.2738	-2.65155	-2.29445
1	Bra036680	AT2G20370.1	Symbols: KAM1, MUR3 | Exostosin family protein | chr2:8792355-8794214 FORWARD LENGTH=619	7020.03	3286.4	3558.09	3697.87	3894.49	3617.21	-2.13609	-1.97298	-1.8984	-1.80255	-1.94073
1	Bra036714	AT5G35160.2	Symbols: | Endomembrane protein 70 protein family | chr5:13414945-13416921 FORWARD LENGTH=658	16784.7	8219.08	8130.01	9884.16	7681.26	8882.19	-2.04216	-2.06454	-1.69814	-2.18515	-1.8897
1	Bra036730	AT1G33230.1	Symbols: | TMPIT-like protein | chr1:12046844-12049794 FORWARD LENGTH=347	6620.83	3208.7	2479.66	2836.47	3563.23	2678.03	-2.0634	-2.67006	-2.33418	-1.8581	-2.47228
1	Bra036788	AT3G51600.1	Symbols: LTP5 | lipid transfer protein 5 | chr3:19138661-19139124 REVERSE LENGTH=118	5956.49	1060.22	1124.4	982.822	746.425	725.784	-5.61816	-5.29748	-6.0606	-7.98002	-8.20697
1	Bra036810	AT3G51400.1	Symbols: | Arabidopsis protein of unknown function (DUF241) | chr3:19078086-19078919 REVERSE LENGTH=277	1754.9	402.772	419.78	460.385	576.088	352.377	-4.35706	-4.18052	-3.81181	-3.04624	-4.98018
1	Bra036817	AT3G51320.1	Symbols: | Pentatricopeptide repeat (PPR) superfamily protein | chr3:19049853-19051445 REVERSE LENGTH=530	1088.27	289.71	245.936	274.655	264.571	259.821	-3.75641	-4.42501	-3.96232	-4.11334	-4.18854
1	Bra036871	AT4G13810.1	Symbols: AtRLP47, RLP47 | receptor like protein 47 | chr4:8005062-8007287 REVERSE LENGTH=741	1937.4	416.002	407.369	435.136	287.015	237.764	-4.65719	-4.75588	-4.4524	-6.75017	-8.14842
1	Bra036873	AT4G13820.1	Symbols: | Leucine-rich repeat (LRR) family protein | chr4:8008535-8010694 REVERSE LENGTH=719	3099.83	403.243	411.039	361.562	338.802	303.22	-7.68725	-7.54145	-8.57344	-9.14939	-10.223
1	Bra036875	AT4G13810.1	Symbols: AtRLP47, RLP47 | receptor like protein 47 | chr4:8005062-8007287 REVERSE LENGTH=741	1525.17	277.099	338.609	285.997	234.928	201.549	-5.50406	-4.50422	-5.33282	-6.49207	-7.56724
1	Bra036896	AT4G14746.1	Symbols: | CONTAINS InterPro DOMAIN/s: EGF-like (InterPro:IPR006210); Has 259 Blast hits to 234 proteins in 55 species: Archae - 0; Bacteria - 0; Metazoa - 184; Fungi - 0; Plants - 69; Viruses - 0; Other Eukaryotes - 6 (source: NCBI BLink). | chr4:8462720-8464326 REVERSE LENGTH=212	4614.1	2286.82	1849.66	2307.7	1736.82	2155.7	-2.01769	-2.49457	-1.99944	-2.65664	-2.14042
1	Bra036928	AT1G26900.1	Symbols: | Pentatricopeptide repeat (PPR) superfamily protein | chr1:9319756-9321474 REVERSE LENGTH=572	2978.79	1480.41	1422.9	1546.03	1385.75	1083.52	-2.01214	-2.09346	-1.92673	-2.14959	-2.74918
1	Bra036955	AT1G44750.2	Symbols: ATPUP11, PUP11 | purine permease 11 | chr1:16893825-16895168 FORWARD LENGTH=367	981.454	225.035	166.748	253.193	204.329	187.84	-4.36134	-5.88585	-3.87631	-4.8033	-5.22495
1	Bra037002	AT4G33565.1	Symbols: | RING/U-box superfamily protein | chr4:16136821-16137924 FORWARD LENGTH=367	4336.46	1789.97	1272.17	1452.16	1751.46	1419.92	-2.42264	-3.40871	-2.98621	-2.47591	-3.05402
1	Bra037008	AT4G33410.1	Symbols: ATSPPL1, SPPL1 | SIGNAL PEPTIDE PEPTIDASE-LIKE 1 | chr4:16081640-16083119 FORWARD LENGTH=372	3526.2	2624.93	1684.07	2765.92	2324.56	2463.56	-1.34335	-2.09386	-1.27487	-1.51693	-1.43134
1	Bra037035	AT4G32920.1	Symbols: | glycine-rich protein | chr4:15888153-15896006 REVERSE LENGTH=1432	523.581	249.064	260.52	250.486	224.478	217.412	-2.10219	-2.00975	-2.09026	-2.33244	-2.40824
1	Bra037041	AT4G32800.1	Symbols: | Integrase-type DNA-binding superfamily protein | chr4:15819812-15820477 FORWARD LENGTH=221	503.198	180.811	143.693	186.376	223.544	204.843	-2.78301	-3.5019	-2.69991	-2.251	-2.45651
1	Bra037161	AT5G66600.1	Symbols: | Protein of unknown function, DUF547 | chr5:26575105-26578315 REVERSE LENGTH=614	662.668	149.572	165.577	167.31	193.533	245.468	-4.43043	-4.00217	-3.96072	-3.42406	-2.69961
1	Bra037173	AT5G66320.1	Symbols: GATA5 | GATA transcription factor 5 | chr5:26496208-26497309 REVERSE LENGTH=339	3822.97	1453.77	1682.06	1741.06	1667.41	1210.49	-2.62969	-2.27279	-2.19577	-2.29276	-3.1582
1	Bra037224	AT2G18350.1	Symbols: AtHB24, HB24, ZHD6 | homeobox protein 24 | chr2:7971122-7971910 REVERSE LENGTH=262	3403.63	1575.86	1065.15	1284.95	1116.49	1285.81	-2.15986	-3.19545	-2.64884	-3.04851	-2.64707
1	Bra037235	AT2G18160.1	Symbols: ATBZIP2, GBF5, bZIP2 | basic leucine-zipper 2 | chr2:7898288-7898803 REVERSE LENGTH=171	5071.24	2809.04	2663.63	2505.28	2566.68	2377.42	-1.80533	-1.90388	-2.02422	-1.9758	-2.13309
1	Bra037264	AT2G17630.1	Symbols: | Pyridoxal phosphate (PLP)-dependent transferases superfamily protein | chr2:7666637-7667905 FORWARD LENGTH=422	5017.2	1136.05	1055.32	1203.71	1074.72	953.624	-4.41635	-4.7542	-4.16811	-4.66838	-5.26119
1	Bra037315	AT4G00110.1	Symbols: GAE3 | UDP-D-glucuronate 4-epimerase 3 | chr4:38702-39994 REVERSE LENGTH=430	5905.31	2903.53	2661.29	2848.32	2456.72	2498.67	-2.03384	-2.21897	-2.07326	-2.40374	-2.36338
1	Bra037334	AT4G00340.1	Symbols: RLK4 | receptor-like protein kinase 4 | chr4:148958-151496 FORWARD LENGTH=818	6387.89	2339.34	1538.5	2129.78	1985.66	1856.84	-2.73064	-4.15202	-2.99932	-3.21701	-3.44019
1	Bra037340	AT4G00440.1	Symbols: | Protein of unknown function (DUF3741) | chr4:195176-198119 FORWARD LENGTH=831	3138.05	1160.82	1001.79	1193.22	964.941	890.858	-2.7033	-3.13244	-2.6299	-3.25206	-3.5225
1	Bra037381	AT4G01140.1	Symbols: | Protein of unknown function (DUF1191) | chr4:491012-491932 REVERSE LENGTH=306	1060.23	165.719	134.467	137.544	113.331	68.639	-6.39776	-7.88469	-7.7083	-9.35516	-15.4465
1	Bra037404	AT4G00900.1	Symbols: ECA2, ATECA2 | ER-type Ca2+-ATPase 2 | chr4:382690-386226 REVERSE LENGTH=1054	3876.03	2186.29	1788.53	1967.78	1883.53	1690.09	-1.77288	-2.16716	-1.96975	-2.05785	-2.29339
1	Bra037422	NA	NA	10416.2	1388.2	1301.41	1644.19	1164.99	1049.41	-7.50339	-8.00378	-6.33516	-8.94102	-9.92577
1	Bra037428	AT5G49220.1	Symbols: | Protein of unknown function (DUF789) | chr5:19956627-19958453 FORWARD LENGTH=409	3689.05	2071.06	1739.71	1957.91	1782.21	1911.35	-1.78124	-2.1205	-1.88418	-2.06993	-1.93008
1	Bra037559	AT3G18790.1	Symbols: | FUNCTIONS IN: molecular_function unknown; INVOLVED IN: biological_process unknown; LOCATED IN: chloroplast; EXPRESSED IN: 22 plant structures; EXPRESSED DURING: 13 growth stages; CONTAINS InterPro DOMAIN/s: Isy1-like splicing (InterPro:IPR009360); Has 1147 Blast hits to 965 proteins in 236 species: Archae - 12; Bacteria - 13; Metazoa - 351; Fungi - 230; Plants - 49; Viruses - 9; Other …	722.729	205.522	219.025	220.693	350.779	333.299	-3.51655	-3.29976	-3.27482	-2.06035	-2.16841
1	Bra037618	AT2G07760.1	Symbols: | Zinc knuckle (CCHC-type) family protein | chr2:3584420-3586278 REVERSE LENGTH=530	1644.07	677.886	877.862	855.886	674.784	672.934	-2.42529	-1.87281	-1.9209	-2.43644	-2.44314
1	Bra037675	AT2G43910.1	Symbols: ATHOL1, HOL1 | HARMLESS TO OZONE LAYER 1 | chr2:18184658-18186951 REVERSE LENGTH=227	7011.03	2834.36	2807.46	3198.24	3527.65	2734.46	-2.47358	-2.49729	-2.19215	-1.98745	-2.56395
1	Bra037687	AT2G43720.1	Symbols: | Eukaryotic protein of unknown function (DUF842) | chr2:18123293-18124299 FORWARD LENGTH=147	627.886	312.956	266.433	258.904	336.377	296.56	-2.00631	-2.35664	-2.42517	-1.86661	-2.11723
1	Bra037702	AT2G43550.1	Symbols: | Scorpion toxin-like knottin superfamily protein | chr2:18073263-18073651 FORWARD LENGTH=103	6227.26	2512.52	1579.36	2061.22	1422.4	1766.85	-2.47849	-3.9429	-3.02115	-4.37799	-3.5245
1	Bra037728	AT2G43240.1	Symbols: | Nucleotide-sugar transporter family protein | chr2:17971280-17975300 REVERSE LENGTH=406	5577.52	2765.36	2984.13	3457.44	3881.4	3941.41	-2.01692	-1.86906	-1.61319	-1.43699	-1.41511
1	Bra037736	AT2G43080.1	Symbols: AT-P4H-1 | P4H isoform 1 | chr2:17915755-17918599 FORWARD LENGTH=283	1491.53	888.47	816.617	838.635	790.959	728.515	-1.67876	-1.82647	-1.77852	-1.88572	-2.04736
1	Bra037786	AT5G64640.1	Symbols: | Plant invertase/pectin methylesterase inhibitor superfamily | chr5:25836820-25839053 FORWARD LENGTH=602	1028.69	215.275	257.84	261.815	340.952	332.432	-4.77849	-3.98964	-3.92907	-3.01711	-3.09444
1	Bra037820	AT5G65520.1	Symbols: | Tetratricopeptide repeat (TPR)-like superfamily protein | chr5:26189876-26190496 REVERSE LENGTH=206	3930.64	2157.31	1932.89	1927.93	1968.85	1656.85	-1.82201	-2.03356	-2.03879	-1.99641	-2.37236
1	Bra037825	AT5G65710.1	Symbols: HSL2 | HAESA-like 2 | chr5:26292372-26295440 FORWARD LENGTH=993	1130.07	593.404	393.155	560.404	490.792	663.469	-1.90439	-2.87436	-2.01653	-2.30254	-1.70327
1	Bra037889	AT4G09890.1	Symbols: | Protein of unknown function (DUF3511) | chr4:6218501-6218764 FORWARD LENGTH=87	1846.95	772.229	697.794	942.001	789.787	900.989	-2.39171	-2.64684	-1.96067	-2.33854	-2.04991
1	Bra037908	AT4G10130.1	Symbols: | DNAJ heat shock N-terminal domain-containing protein | chr4:6320959-6321483 REVERSE LENGTH=174	1033.9	312.828	340.74	364.284	435.888	326.012	-3.30501	-3.03428	-2.83817	-2.37194	-3.17136
1	Bra037954	AT1G54020.2	Symbols: | GDSL-like Lipase/Acylhydrolase superfamily protein | chr1:20161805-20163706 REVERSE LENGTH=372	2916.51	547.892	751.589	685.459	597.575	732.467	-5.32315	-3.88046	-4.25483	-4.88058	-3.98176
1	Bra037973	NA	NA	716.311	226.271	155.47	203.553	273.565	305.783	-3.16572	-4.60739	-3.51904	-2.61843	-2.34255
1	Bra038023	AT1G55870.1	Symbols: ATPARN, AHG2 | Polynucleotidyl transferase, ribonuclease H-like superfamily protein | chr1:20895663-20898359 FORWARD LENGTH=689	602.369	318.635	321.942	311.798	389.45	238.933	-1.89047	-1.87105	-1.93192	-1.54672	-2.52108
1	Bra038045	NA	NA	1922.87	202.025	188.394	222.646	265.721	180.439	-9.51798	-10.2066	-8.63645	-7.23642	-10.6566
1	Bra038084	AT4G15420.1	Symbols: | Ubiquitin fusion degradation UFD1 family protein | chr4:8823822-8825949 FORWARD LENGTH=561	3337.93	1456.1	1583.3	1492.46	1811.04	1445.12	-2.29238	-2.10821	-2.23653	-1.8431	-2.30979
1	Bra038153	AT1G57610.1	Symbols: | Protein of unknown function (DUF607) | chr1:21337449-21338412 REVERSE LENGTH=293	1005.27	553.284	585.732	539.504	592.462	488.973	-1.81692	-1.71626	-1.86332	-1.69677	-2.05588
1	Bra038199	AT5G20885.1	Symbols: | RING/U-box superfamily protein | chr5:7084133-7084663 REVERSE LENGTH=176	616.249	386.294	295.146	322.865	325.174	311.544	-1.59528	-2.08795	-1.90869	-1.89514	-1.97805
1	Bra038224	NA	NA	2810.02	795.303	658.481	709.886	939.674	681.803	-3.53327	-4.26743	-3.95841	-2.99042	-4.12145
1	Bra038267	AT1G07790.1	Symbols: HTB1 | Histone superfamily protein | chr1:2413049-2413495 FORWARD LENGTH=148	996.099	365.873	289.137	317.732	367.111	318.257	-2.72253	-3.44508	-3.13503	-2.71335	-3.12986
1	Bra038288	AT3G45400.1	Symbols: | exostosin family protein | chr3:16651963-16653479 FORWARD LENGTH=475	590.201	197.962	142.656	213.402	170.788	227.194	-2.98139	-4.13723	-2.76568	-3.45575	-2.59778
1	Bra038294	NA	NA	1735.9	308.907	275.422	321.127	197.251	242.045	-5.61949	-6.30269	-5.40565	-8.80046	-7.17181
1	Bra038299	AT3G45090.1	Symbols: | P-loop containing nucleoside triphosphate hydrolases superfamily protein | chr3:16490752-16494452 REVERSE LENGTH=717	1544.68	810.329	749.969	1070.02	653.424	749.926	-1.90624	-2.05966	-1.4436	-2.36398	-2.05978
1	Bra038316	AT1G69270.1	Symbols: RPK1 | receptor-like protein kinase 1 | chr1:26040877-26042499 REVERSE LENGTH=540	5024.58	2581.14	2049.84	2565.34	2225.3	2108.3	-1.94665	-2.45121	-1.95864	-2.25793	-2.38324
1	Bra038365	AT1G68585.1	Symbols: | unknown protein; Has 23 Blast hits to 23 proteins in 6 species: Archae - 0; Bacteria - 0; Metazoa - 0; Fungi - 0; Plants - 23; Viruses - 0; Other Eukaryotes - 0 (source: NCBI BLink). | chr1:25756911-25757426 FORWARD LENGTH=116	549.564	222.496	172.859	232.506	152.243	148.634	-2.46999	-3.17926	-2.36366	-3.60978	-3.69743
1	Bra038419	AT1G31350.1	Symbols: KUF1 | KAR-UP F-box 1 | chr1:11221519-11222706 REVERSE LENGTH=395	1653.73	567.661	540.013	551.69	809.441	452.033	-2.91324	-3.06239	-2.99757	-2.04305	-3.65843
1	Bra038442	AT4G14130.1	Symbols: XTR7, XTH15 | xyloglucan endotransglucosylase/hydrolase 15 | chr4:8137161-8138196 REVERSE LENGTH=289	2610.48	417.877	304.052	383.372	569.815	275.648	-6.24701	-8.58564	-6.80926	-4.58128	-9.47034
1	Bra038486	AT4G16563.1	Symbols: | Eukaryotic aspartyl protease family protein | chr4:9329933-9331432 REVERSE LENGTH=499	13917.3	3149.33	3417.87	2848.65	3636.89	3176.75	-4.41913	-4.07192	-4.88558	-3.8267	-4.38099
[truncated: 6,416 more rows]
