# Supplementary material for: Global Gene-Expression Analysis to Identify Differentially Expressed Genes Critical for the Heat Stress Response in Brassica rapa
Source: PLoS One. 2015 Jun 23;10(6):e0130451. doi: 10.1371/journal.pone.0130451 (PMC4477974; doi:10.1371/journal.pone.0130451)
Supplement: S24 Table — GO enrichment was carried out using agriGO. Significantly enriched GO items were represented (FDR≤0.05). (XLSX) [file pone.0130451.s026.xlsx]

## Sheet: S24 Table
S24 Table. Significantly over-represented (p<10-4) cis-elments/motifs in DEGs by HS Chiifu. GO enrichment was carried out using agriGO. Significantly enriched GO items were represented (FDR≤0.05).
Profile No.	Motif				Distribution		p value	GO enrichment
	Name	Sequence	Binding transcription factors	Description	135K	Cluster		GO items	FDR value
P0	REBETALGLHCB21	CGGATA	─	Required for phytochrome regulation;"REbeta" found in Lemna gibba Lhcb21 gene promoter	7606/41173	46/448	4.60126e-07	─	─
P0	UP2ATMSD	AAACCCTA	─	Involved in growth;cis-elements that regulate gene expression during initiation of axillary bud outgrowth in Arabidopsis	6931/41173	48/448	6.13478e-05	─	─
P1	LTREATLTI78	ACCGACA	─	Response to cold;Putative low temperature responsive element (LTRE)	2376/41173	148/1376	1.46231e-13	Developmental growth	0.0056
								Plant-type cell wall organization or biogenesis	0.0093
								Pectin metabolic process	0.031
P1	DRECRTCOREAT	RCCGAC	AP2 family	Response to drought, high-light and cold;Core motif of DRE/CRT (dehydration-responsive element/C-repeat)	10041/41173	445/1376	4.36943e-12	Anchored to membrane	7e-06
								Pectin biosynthetic process	0.00072
P1	CBFHV	RYCGAC	AP2 family	Response to cold;Binding site of barley (H.v.) CBF1	17379/41173	687/1376	1.52359e-09	Pectin metabolic process	0.0074
								Carboxylic acid transport	0.011
								Amino acid transport	0.02
P1	SITEIIATCYTC	TGGGCY	TCP-Domain transcription factor	oxidative response;Found in the promoters of cytochrome genes (Cytc-1, Cytc-2) in Arabidopsis	15139/41173	415/1376	1.44739e-08	─	─
P1	DRE2COREZMRAB17	ACCGAC	Ser/Thr kinase	Response to ABA and drought;"DRE2" core found in maize (Z.M.) rab17 gene promoter	6830/41173	303/1376	2.85671e-08	Pectin metabolic process	5e-06
								Golgi apparatus	4.1e-08
P1	LTRECOREATCOR15	CCGAC	─	Response to cold, drought, ABA;Core of low temperature responsive element (LTRE)	16861/41173	654/1376	1.35589e-07	Pectin metabolic process	4.6e-05
P1	SORLIP2AT	GGGCC	─	Response to light;Sequences Over-Represented in Light-Induced Promoters in Arabidopsis	13140/41173	363/1376	5.05194e-07	Trans-Golgi network	0.0047
P1	MYCATERD1/MYCATRD22	CATGTG	bHLH and NAC family	Response to water stress;MYC and NAC protein recognition sequence;	14802/41173	568/1376	6.218e-06	Multidimensional cell growth	4.4e-06
								Defense response, incompatible interaction	6.6e-06
								Very-long-chain fatty acid metabolic process	6.2e-05
P3	DRECRTCOREAT	RCCGAC	AP2 family	Response to drought, high-light and cold;Core motif of DRE/CRT (dehydration-responsive element/C-repeat)	10041/41173	127/374	8.67219e-06	Amino acid transport	2.5e-05
								Carboxylic acid transport	4e-05
								Respiratory burst during defense response	7.6e-05
P10	AGL3ATCONSENSUS	TTWCYAWWWWTRGWAA	MADS-box	Binding consensus sequence of Arabidopsis AGL3	86/41173	4/108	7.83258e-05	─	─
P13	UP2ATMSD	AAACCCTA	─	Involved in growth;cis-elements that regulate gene expression during initiation of axillary bud outgrowth in Arabidopsis	6931/41173	165/1320	1.35986e-06	Shoot system development	0.014
P13	SITEIIATCYTC	TGGGCY	TCP-Domain transcription factor	Overrepresented in the promoters of nuclear genes encoding components of the oxidative phosphorylation (OxPhos) machinery from both Arabidopsis and rice	15139/41173	417/1320	5.11072e-06	Organic acid transport	7.2e-06
								Carboxylic acid transport	5.3e-06
P35	ARR1AT	NGATT	ARR-B family	Cytokinins response and so on.;ARR1-binding element; ARR1 is a response regulator	40911/41173	1206/1234	1.72936e-18	Reproductive process	5.9e-07
								Regulation of flower development	0.027
								Transcription regulator activity	0.006
P35	DOFCOREZM	AAAG	Dof	Involved in carbon metabolism in maize;Core site required for binding of Dof proteins in maize	40913/41173	1207/1234	1.15661e-17	Anatomical structure development	3e-07
P35	GT1CONSENSUS	GRWAAW	Homeodomain-like superfamily	Consensus GT-1 binding site; GT-1 was assumed to act as a molecular switch modulated through Ca(2+)-dependent phosphorylation	40853/41173	1202/1234	6.20982e-17	Regulation of nitrogen compound metabolic process	0.00032
								Cell morphogenesis	0.0017
P35	CAATBOX1	CAAT	─	"CAAT promoter consensus sequence" found in legA gene of pea;	40893/41173	1207/1234	1.13755e-15	─	─
P35	GATABOX	GATA	─	Response to light;Conserved in the promoter of all LHCII type I Cab genes	40880/41173	1207/1234	1.40555e-14	─	─
P35	POLASIG1	AATAAA	─	PolyA signal	38064/41173	1071/1234	2.03267e-14	─	─
P35	ROOTMOTIFTAPOX1	ATATT	─	Motif found in promoter of rolD;	39830/41173	1152/1234	2.69027e-12	─	─
P35	WRKY71OS	TGAC	WRKY family	Gibberellin response;A core of TGAC-containing W-box	40499/41173	1189/1234	2.59805e-10	System development	1.2e-06
P35	POLASIG3	AATAAT	─	PolyA signal	34843/41173	971/1234	6.01288e-10	─	─
P35	TATABOX5	TTATTT	─	Found in the 5'upstream region of pea (Pisum sativum) glutamine synthetase gene	37855/41173	1084/1234	8.51029e-09	─	─
P35	POLASIG2	AATTAAA	─	PolyA signal	25697/41173	695/1234	5.44511e-07	─	─
P35	TATCCAOSAMY	TATCCA	MYB family	Response to gibberellin, GA, and sugar starvation;Binding sites of OsMYBS1, OsMYBS2 and OsMYBS3	17242/41173	441/1234	6.52662e-07	Ccellular developmental process	8.8e-07
								Cell differentiation	2.4e-06
P35	RYREPEATBNNAPA	CATGCA	─	Resonose to ABA;"RY repeat" found in RY/G box	12647/41173	446/1234	6.69536e-06	Reproductive process	1.9e-06
								Regulation of macromolecule biosynthetic process	0.00027
P35	CCAATBOX	CCAAT	─	Heat shock element;"CCAAT box" found in the promoter of heat shock protein	34716/41173	1003/1234	0.000163117	Reproduction	2.1e-05
								Regulation of cell size	0.014
								Response to heat	0.05
P35	EBOXBNNAPA	CANNTG	MYB, bZIP, and BHLH family	E-box of napA storage-protein gene of Brassica napus	38707/41173	1131/1234	1.87082e-05	Multidimensional cell growth	3.2e-06
P35	MYCCONSENSUSAT	CANNTG	bHLH and MYB family	Response to ABA and cold;MYC recognition site	38707/41173	1131/1234	1.87082e-05	Multidimensional cell growth	3.2e-06
P35	TAAAGSTKST1	TAAAG	Dof	Target site for trans-acting StDof1 protein controlling guard cell-specific gene expression	38969/41173	1141/1234	2.37055e-05	Multidimensional cell growth	2.6e-07
								Response to stimulus	0.0028
P35	INRNTPSADB	YTCANTYY	─	Light responsive;"Inr (initiator)" elements found in the tobacco psaDb gene promoter	35292/41173	1015/1234	2.54432e-05	Reproduction	4.2e-06
P35	IBOXCORE	GATAA	─	Light responsive;"I box"; "I-box"; Conserved sequence upstream of light-regulated genes	38604/41173	1129/1234	3.84101e-05	Reproductive process	1.6e-07
P42	ACGTABREMOTIFA2OSEM	ACGTGKC	bZIP family	ABA response;ACGT-core of motif A in ABRE	6374/41173	102/446	1.13894e-05	Response to heat	5.2e-10
								Heat acclimation	1.2e-06
								Response to temperature stimulus	4.6e-06
								Protein folding	0.0014
P47	ABRERATCAL	MACGYGB	bZIP family	Ca(2+)-responsive;Find in the promoters of Ca(2+)-responsive upregulated genes	15293/41173	416/886	5.99564e-10	Response to chitin	1.7e-12
								Response to heat	9e-12
								Response to light intensity	4.8e-10
								Response to temperature stimulus	4.6e-07
								Response to stress	4.6e-07
								Heat acclimation	1.3e-05
								MAPKKK cascade	6.7e-05
								Response to hormone stimulus	0.00014
								Calmodulin binding	0.00086
P47	ABRELATERD1	ACGTG	bZIP family	Response to dehydration and ABA;ABRE-like sequence	22482/41173	564/886	1.33552e-08	Response to chitin	5.8e-12
								Response to heat	1.6e-10
								Response to endogenous stimulus	3.5e-10
								Response to hormone stimulus	7.6e-07
								MAPKKK cascade	1.9e-06
								Response to stress	1e-05
P47	ABREMOTIFAOSOSEM	TACGTGTC	bZIP family	ABA RESPONSE;"motif A" ABRE-like sequence found in rice	651/41173	34/886	1.72468e-06	─	─
P47	CGCGBOXAT	VCGCGB	─	Ca++/calmodulin response;"CGCG box" recognized by AtSR1-6 (Arabidopsis signal-responsive genes)	10070/41173	272/886	4.4125e-06	Response to chitin	2.9e-10
								Response to heat	6.4e-08
								Response to light intensity	6.6e-07
								Response to carbohydrate stimulus	7.7e-06
P47	CACGTGMOTIF	CACGTG	bZIP family	Light response;"G-box"; Binding site of Arabidopsis GBF4	6480/41173	186/886	6.74294e-06	Response to chitin	1.8e-07
								Response to jasmonic acid stimulus	1.5e-05
								Regulation of biosynthetic process	1.5e-05
								Response to heat	2.1e-05
								Response to hormone stimulus	0.00089
P47	ACGTABREMOTIFA2OSEM	ACGTGKC	bZIP family	ABA response;ACGT-core of motif A in ABRE	6374/41173	179/886	3.12279e-05	Response to heat	1.8e-07
								Response to light intensity	2.8e-06
								Heat acclimation	6.2e-05
								Response to abiotic stimulus	0.00063
P47	BOXLCOREDCPAL	ACCWWCC	MYB family	Response to light;Consensus of the putative "core" sequences of box-L-like sequence	10753/41173	277/886	9.26663e-05	Regulation of oxygen and reactive oxygen species metabolic process	2.8e-05
								MAPKKK cascade	0.00011
								Systemic acquired resistance, salicylic acid mediated signaling pathway	0.00012
								Response to heat	0.00023
P49	ARR1AT	NGATT	ARR-B family	Cytokinins response and so on.;ARR1-binding element; ARR1 is a response regulator	40911/41173	389/396	8.82646e-05	─	─
The information of motifs based on the PLACE database (Higo et al., 1999). B: C, G or T; D: A, G or T; H: A, C or T; K: G or T; M: A or C; N: A, C, G or T; R: A or G; S: C or G; V: A, C or G; W: A or T; Y: C or T
